# Supplementary material for: Achieving Chemical Accuracy in Cyclodextrin Host–Guest Binding via Integrative Atomistic Modelling
Source: Adv Sci (Weinh). 2025 Dec 14;13(10):e19782. doi: 10.1002/advs.202519782 (PMC12915143; doi:10.1002/advs.202519782)
Supplement: Supplementary file 1 — Supporting Information [file ADVS-13-e19782-s003.zip]

Archive with 223 entries (222 files):
- all_poses/
- all_poses/ACD.AB5.pdb
- all_poses/ACD.AD3.pdb
- all_poses/ACD.AD4.pdb
- all_poses/ACD.AF6.pdb
- all_poses/ACD.AG7.pdb
- all_poses/ACD.AK3.pdb
- all_poses/ACD.AL1.pdb
- all_poses/ACD.AR4.pdb
- all_poses/ACD.AR5.pdb
- all_poses/ACD.AS2.pdb
- all_poses/ACD.AT4.pdb
- all_poses/ACD.AU0.pdb
- all_poses/ACD.AU8.pdb
- all_poses/ACD.AY6.pdb
- all_poses/ACD.AZ8.pdb
- all_poses/ACD.BA6.pdb
- all_poses/ACD.BB8.pdb
- all_poses/ACD.BC3.pdb
- all_poses/ACD.BD8.pdb
- all_poses/ACD.BE3.pdb
- all_poses/ACD.BE4.pdb
- all_poses/ACD.BH4.pdb
- all_poses/ACD.BI7.pdb
- all_poses/ACD.BJ5.pdb
- all_poses/ACD.BK5.pdb
- all_poses/ACD.BU7.pdb
- all_poses/ACD.BV5.pdb
- all_poses/ACD.BW7.pdb
- all_poses/ACD.CC6.pdb
- all_poses/ACD.CG5.pdb
- all_poses/ACD.CG7.pdb
- all_poses/ACD.CH4.pdb
- all_poses/ACD.CM7.pdb
- all_poses/ACD.CM8.pdb
- all_poses/ACD.CN4.pdb
- all_poses/ACD.CT6.pdb
- all_poses/ACD.CV1.pdb
- all_poses/ACD.CV4.pdb
- all_poses/ACD.CX6.pdb
- all_poses/ACD.CZ3.pdb
- all_poses/ACD.DB4.pdb
- all_poses/ACD.DF0.pdb
- all_poses/ACD.DK2.pdb
- all_poses/ACD.DP7.pdb
- all_poses/ACD.DP8.pdb
- all_poses/ACD.DP9.pdb
- all_poses/ACD.DU7.pdb
- all_poses/ACD.DX5.pdb
- all_poses/ACD.EA1.pdb
- all_poses/ACD.EA3.pdb
- all_poses/ACD.EB3.pdb
- all_poses/ACD.EF2.pdb
- all_poses/ACD.EG4.pdb
- all_poses/ACD.EK2.pdb
- all_poses/ACD.EL7.pdb
- all_poses/ACD.EO8.pdb
- all_poses/ACD.ER3.pdb
- all_poses/ACD.EU9.pdb
- all_poses/ACD.FC0.pdb
- all_poses/ACD.FY5.pdb
- all_poses/ACD.GB6.pdb
- all_poses/ACD.GE3.pdb
- all_poses/ACD.GE8.pdb
- all_poses/ACD.GL4.pdb
- all_poses/ACD.GM1.pdb
- all_poses/ACD.GN2.pdb
- all_poses/ACD.GP6.pdb
- all_poses/ACD.GT5.pdb
- all_poses/ACD.GV5.pdb
- all_poses/ACD.GV7.pdb
- all_poses/ACD.HA8.pdb
- all_poses/ACD.HC8.pdb
- all_poses/ACD.HC9.pdb
- all_poses/ACD.HF3.pdb
- all_poses/BCD.AB5.pdb
- all_poses/BCD.AD3.pdb
- all_poses/BCD.AD4.pdb
- all_poses/BCD.AF6.pdb
- all_poses/BCD.AG7.pdb
- all_poses/BCD.AK3.pdb
- all_poses/BCD.AL1.pdb
- all_poses/BCD.AR4.pdb
- all_poses/BCD.AR5.pdb
- all_poses/BCD.AS2.pdb
- all_poses/BCD.AT4.pdb
- all_poses/BCD.AU0.pdb
- all_poses/BCD.AU8.pdb
- all_poses/BCD.AY6.pdb
- all_poses/BCD.AZ8.pdb
- all_poses/BCD.BA6.pdb
- all_poses/BCD.BB8.pdb
- all_poses/BCD.BC3.pdb
- all_poses/BCD.BD8.pdb
- all_poses/BCD.BE3.pdb
- all_poses/BCD.BE4.pdb
- all_poses/BCD.BH4.pdb
- all_poses/BCD.BI7.pdb
- all_poses/BCD.BJ5.pdb
- all_poses/BCD.BK5.pdb
- all_poses/BCD.BU7.pdb
- all_poses/BCD.BV5.pdb
- all_poses/BCD.BW7.pdb
- all_poses/BCD.CC6.pdb
- all_poses/BCD.CG5.pdb
- all_poses/BCD.CG7.pdb
- all_poses/BCD.CH4.pdb
- all_poses/BCD.CM7.pdb
- all_poses/BCD.CM8.pdb
- all_poses/BCD.CN4.pdb
- all_poses/BCD.CT6.pdb
- all_poses/BCD.CV1.pdb
- all_poses/BCD.CV4.pdb
- all_poses/BCD.CX6.pdb
- all_poses/BCD.CZ3.pdb
- all_poses/BCD.DB4.pdb
- all_poses/BCD.DF0.pdb
- all_poses/BCD.DK2.pdb
- all_poses/BCD.DP7.pdb
- all_poses/BCD.DP8.pdb
- all_poses/BCD.DP9.pdb
- all_poses/BCD.DU7.pdb
- all_poses/BCD.DX5.pdb
- all_poses/BCD.EA1.pdb
- all_poses/BCD.EA3.pdb
- all_poses/BCD.EB3.pdb
- all_poses/BCD.EF2.pdb
- all_poses/BCD.EG4.pdb
- all_poses/BCD.EK2.pdb
- all_poses/BCD.EL7.pdb
- all_poses/BCD.EO8.pdb
- all_poses/BCD.ER3.pdb
- all_poses/BCD.EU9.pdb
- all_poses/BCD.FC0.pdb
- all_poses/BCD.FY5.pdb
- all_poses/BCD.GB6.pdb
- all_poses/BCD.GE3.pdb
- all_poses/BCD.GE8.pdb
- all_poses/BCD.GL4.pdb
- all_poses/BCD.GM1.pdb
- all_poses/BCD.GN2.pdb
- all_poses/BCD.GP6.pdb
- all_poses/BCD.GT5.pdb
- all_poses/BCD.GV5.pdb
- all_poses/BCD.GV7.pdb
- all_poses/BCD.HA8.pdb
- all_poses/BCD.HC8.pdb
- all_poses/BCD.HC9.pdb
- all_poses/BCD.HF3.pdb
- all_poses/GCD.AB5.pdb
- all_poses/GCD.AD3.pdb
- all_poses/GCD.AD4.pdb
- all_poses/GCD.AF6.pdb
- all_poses/GCD.AG7.pdb
- all_poses/GCD.AK3.pdb
- all_poses/GCD.AL1.pdb
- all_poses/GCD.AR4.pdb
- all_poses/GCD.AR5.pdb
- all_poses/GCD.AS2.pdb
- all_poses/GCD.AT4.pdb
- all_poses/GCD.AU0.pdb
- all_poses/GCD.AU8.pdb
- all_poses/GCD.AY6.pdb
- all_poses/GCD.AZ8.pdb
- all_poses/GCD.BA6.pdb
- all_poses/GCD.BB8.pdb
- all_poses/GCD.BC3.pdb
- all_poses/GCD.BD8.pdb
- all_poses/GCD.BE3.pdb
- all_poses/GCD.BE4.pdb
- all_poses/GCD.BH4.pdb
- all_poses/GCD.BI7.pdb
- all_poses/GCD.BJ5.pdb
- all_poses/GCD.BK5.pdb
- all_poses/GCD.BU7.pdb
- all_poses/GCD.BV5.pdb
- all_poses/GCD.BW7.pdb
- all_poses/GCD.CC6.pdb
- all_poses/GCD.CG5.pdb
- all_poses/GCD.CG7.pdb
- all_poses/GCD.CH4.pdb
- all_poses/GCD.CM7.pdb
- all_poses/GCD.CM8.pdb
- all_poses/GCD.CN4.pdb
- all_poses/GCD.CT6.pdb
- all_poses/GCD.CV1.pdb
- all_poses/GCD.CV4.pdb
- all_poses/GCD.CX6.pdb
- all_poses/GCD.CZ3.pdb
- all_poses/GCD.DB4.pdb
- all_poses/GCD.DF0.pdb
- all_poses/GCD.DK2.pdb
- all_poses/GCD.DP7.pdb
- all_poses/GCD.DP8.pdb
- all_poses/GCD.DP9.pdb
- all_poses/GCD.DU7.pdb
- all_poses/GCD.DX5.pdb
- all_poses/GCD.EA1.pdb
- all_poses/GCD.EA3.pdb
- all_poses/GCD.EB3.pdb
- all_poses/GCD.EF2.pdb
- all_poses/GCD.EG4.pdb
- all_poses/GCD.EK2.pdb
- all_poses/GCD.EL7.pdb
- all_poses/GCD.EO8.pdb
- all_poses/GCD.ER3.pdb
- all_poses/GCD.EU9.pdb
- all_poses/GCD.FC0.pdb
- all_poses/GCD.FY5.pdb
- all_poses/GCD.GB6.pdb
- all_poses/GCD.GE3.pdb
- all_poses/GCD.GE8.pdb
- all_poses/GCD.GL4.pdb
- all_poses/GCD.GM1.pdb
- all_poses/GCD.GN2.pdb
- all_poses/GCD.GP6.pdb
- all_poses/GCD.GT5.pdb
- all_poses/GCD.GV5.pdb
- all_poses/GCD.GV7.pdb
- all_poses/GCD.HA8.pdb
- all_poses/GCD.HC8.pdb
- all_poses/GCD.HC9.pdb
- all_poses/GCD.HF3.pdb
