# Supplementary material for: Achieving Chemical Accuracy in Cyclodextrin Host–Guest Binding via Integrative Atomistic Modelling
Source: Adv Sci (Weinh). 2025 Dec 14;13(10):e19782. doi: 10.1002/advs.202519782 (PMC12915143; doi:10.1002/advs.202519782)
Supplement: Supplementary file 1 — Supporting Information [file ADVS-13-e19782-s003.zip › all_poses/ACD.AB5.pdb]

MODEL        1
ATOM      1  H1  ACD     1       7.610  25.840  12.790  1.00  0.00            
ATOM      2  O1  ACD     1       7.990  25.860  11.910  1.00  0.00            
ATOM      3  C1  ACD     1       9.350  26.430  11.870  1.00  0.00            
ATOM      4  H2  ACD     1       9.630  26.390  10.810  1.00  0.00            
ATOM      5  H3  ACD     1      10.090  25.830  12.410  1.00  0.00            
ATOM      6  C2  ACD     1       9.420  27.860  12.320  1.00  0.00            
ATOM      7  H4  ACD     1      10.480  28.130  12.280  1.00  0.00            
ATOM      8  O2  ACD     1       8.710  28.640  11.350  1.00  0.00            
ATOM      9  C3  ACD     1       8.720  30.080  11.460  1.00  0.00            
ATOM     10  H5  ACD     1       8.030  30.470  10.710  1.00  0.00            
ATOM     11  O3  ACD     1      10.040  30.500  11.210  1.00  0.00            
ATOM     12  C4  ACD     1      10.480  30.710   9.870  1.00  0.00            
ATOM     13  H6  ACD     1       9.700  31.100   9.210  1.00  0.00            
ATOM     14  C5  ACD     1      11.450  31.850   9.940  1.00  0.00            
ATOM     15  H7  ACD     1      12.090  31.690  10.810  1.00  0.00            
ATOM     16  O4  ACD     1      10.820  33.130  10.070  1.00  0.00            
ATOM     17  H8  ACD     1      11.370  33.880   9.800  1.00  0.00            
ATOM     18  C6  ACD     1      12.390  31.890   8.740  1.00  0.00            
ATOM     19  H9  ACD     1      11.740  32.160   7.900  1.00  0.00            
ATOM     20  O5  ACD     1      13.380  32.950   8.970  1.00  0.00            
ATOM     21  H10 ACD     1      14.140  32.590   9.430  1.00  0.00            
ATOM     22  C7  ACD     1      13.070  30.560   8.500  1.00  0.00            
ATOM     23  H11 ACD     1      13.690  30.640   7.600  1.00  0.00            
ATOM     24  O6  ACD     1      12.060  29.650   8.280  1.00  0.00            
ATOM     25  C8  ACD     1      11.020  29.410   9.210  1.00  0.00            
ATOM     26  H12 ACD     1      11.410  28.790  10.030  1.00  0.00            
ATOM     27  C9  ACD     1       9.970  28.520   8.510  1.00  0.00            
ATOM     28  H13 ACD     1      10.510  27.840   7.840  1.00  0.00            
ATOM     29  H14 ACD     1       9.420  27.870   9.200  1.00  0.00            
ATOM     30  O7  ACD     1       9.040  29.230   7.710  1.00  0.00            
ATOM     31  H15 ACD     1       9.140  28.960   6.790  1.00  0.00            
ATOM     32  O8  ACD     1      13.860  30.210   9.600  1.00  0.00            
ATOM     33  C10 ACD     1      14.380  28.890   9.680  1.00  0.00            
ATOM     34  H16 ACD     1      13.520  28.250   9.450  1.00  0.00            
ATOM     35  C11 ACD     1      15.560  28.660   8.760  1.00  0.00            
ATOM     36  H17 ACD     1      16.340  29.420   8.880  1.00  0.00            
ATOM     37  O9  ACD     1      15.100  28.680   7.470  1.00  0.00            
ATOM     38  H18 ACD     1      15.850  28.590   6.870  1.00  0.00            
ATOM     39  C12 ACD     1      16.180  27.290   9.100  1.00  0.00            
ATOM     40  H19 ACD     1      15.420  26.510   8.960  1.00  0.00            
ATOM     41  O10 ACD     1      17.280  27.040   8.160  1.00  0.00            
ATOM     42  H20 ACD     1      17.910  27.660   8.540  1.00  0.00            
ATOM     43  C13 ACD     1      16.580  27.220  10.510  1.00  0.00            
ATOM     44  H21 ACD     1      16.940  26.200  10.690  1.00  0.00            
ATOM     45  O11 ACD     1      15.380  27.360  11.300  1.00  0.00            
ATOM     46  C14 ACD     1      14.710  28.640  11.140  1.00  0.00            
ATOM     47  H22 ACD     1      15.380  29.390  11.580  1.00  0.00            
ATOM     48  C15 ACD     1      13.390  28.600  11.920  1.00  0.00            
ATOM     49  H23 ACD     1      13.620  28.530  12.990  1.00  0.00            
ATOM     50  H24 ACD     1      12.860  29.560  11.860  1.00  0.00            
ATOM     51  O12 ACD     1      12.640  27.420  11.720  1.00  0.00            
ATOM     52  H25 ACD     1      13.260  26.720  11.940  1.00  0.00            
ATOM     53  O13 ACD     1      17.700  28.180  10.690  1.00  0.00            
ATOM     54  C16 ACD     1      18.490  28.120  11.900  1.00  0.00            
ATOM     55  H26 ACD     1      19.490  28.520  11.720  1.00  0.00            
ATOM     56  C17 ACD     1      17.890  29.170  12.940  1.00  0.00            
ATOM     57  H27 ACD     1      16.870  28.790  13.070  1.00  0.00            
ATOM     58  O14 ACD     1      17.960  30.540  12.310  1.00  0.00            
ATOM     59  H28 ACD     1      17.480  30.400  11.490  1.00  0.00            
ATOM     60  C18 ACD     1      18.710  29.100  14.210  1.00  0.00            
ATOM     61  H29 ACD     1      19.770  29.360  14.110  1.00  0.00            
ATOM     62  O15 ACD     1      18.200  29.950  15.260  1.00  0.00            
ATOM     63  H30 ACD     1      18.490  30.850  15.070  1.00  0.00            
ATOM     64  C19 ACD     1      18.630  27.630  14.730  1.00  0.00            
ATOM     65  H31 ACD     1      19.100  27.590  15.710  1.00  0.00            
ATOM     66  O16 ACD     1      19.380  26.750  13.800  1.00  0.00            
ATOM     67  C20 ACD     1      18.800  26.660  12.500  1.00  0.00            
ATOM     68  H32 ACD     1      17.830  26.140  12.570  1.00  0.00            
ATOM     69  C21 ACD     1      19.580  25.740  11.580  1.00  0.00            
ATOM     70  H33 ACD     1      19.790  24.790  12.090  1.00  0.00            
ATOM     71  H34 ACD     1      18.970  25.480  10.710  1.00  0.00            
ATOM     72  O17 ACD     1      20.810  26.320  11.040  1.00  0.00            
ATOM     73  H35 ACD     1      21.430  26.200  11.760  1.00  0.00            
ATOM     74  O18 ACD     1      17.290  27.210  14.870  1.00  0.00            
ATOM     75  C22 ACD     1      17.020  26.340  15.990  1.00  0.00            
ATOM     76  H36 ACD     1      17.920  26.020  16.530  1.00  0.00            
ATOM     77  C23 ACD     1      16.210  27.290  16.890  1.00  0.00            
ATOM     78  H37 ACD     1      15.470  27.750  16.230  1.00  0.00            
ATOM     79  O19 ACD     1      16.950  28.340  17.530  1.00  0.00            
ATOM     80  H38 ACD     1      17.430  28.890  16.900  1.00  0.00            
ATOM     81  C24 ACD     1      15.370  26.440  17.890  1.00  0.00            
ATOM     82  H39 ACD     1      15.990  25.870  18.590  1.00  0.00            
ATOM     83  O20 ACD     1      14.550  27.280  18.750  1.00  0.00            
ATOM     84  H40 ACD     1      15.140  28.030  18.860  1.00  0.00            
ATOM     85  C25 ACD     1      14.500  25.520  17.110  1.00  0.00            
ATOM     86  H41 ACD     1      13.890  25.010  17.850  1.00  0.00            
ATOM     87  O21 ACD     1      15.370  24.610  16.470  1.00  0.00            
ATOM     88  C26 ACD     1      16.250  25.200  15.460  1.00  0.00            
ATOM     89  H42 ACD     1      15.560  25.600  14.700  1.00  0.00            
ATOM     90  C27 ACD     1      17.190  24.210  14.830  1.00  0.00            
ATOM     91  H43 ACD     1      17.840  24.590  14.040  1.00  0.00            
ATOM     92  H44 ACD     1      17.790  23.770  15.640  1.00  0.00            
ATOM     93  O22 ACD     1      16.360  23.210  14.260  1.00  0.00            
ATOM     94  H45 ACD     1      15.810  22.860  14.970  1.00  0.00            
ATOM     95  O23 ACD     1      13.600  26.240  16.200  1.00  0.00            
ATOM     96  C28 ACD     1      12.230  25.950  16.290  1.00  0.00            
ATOM     97  H46 ACD     1      12.050  25.110  16.970  1.00  0.00            
ATOM     98  C29 ACD     1      11.670  25.580  14.940  1.00  0.00            
ATOM     99  H47 ACD     1      11.790  26.400  14.220  1.00  0.00            
ATOM    100  O24 ACD     1      10.220  25.460  15.080  1.00  0.00            
ATOM    101  C30 ACD     1      12.350  24.250  14.400  1.00  0.00            
ATOM    102  H48 ACD     1      12.090  24.150  13.340  1.00  0.00            
ATOM    103  H49 ACD     1      13.420  24.470  14.470  1.00  0.00            
ATOM    104  O25 ACD     1      12.010  23.040  15.100  1.00  0.00            
ATOM    105  H50 ACD     1      11.070  22.850  15.060  1.00  0.00            
ATOM    106  C31 ACD     1      11.550  27.040  17.030  1.00  0.00            
ATOM    107  H51 ACD     1      11.690  27.980  16.490  1.00  0.00            
ATOM    108  O26 ACD     1      12.010  26.980  18.390  1.00  0.00            
ATOM    109  H52 ACD     1      12.950  27.180  18.320  1.00  0.00            
ATOM    110  C32 ACD     1      10.000  26.930  16.940  1.00  0.00            
ATOM    111  H53 ACD     1       9.760  26.090  17.610  1.00  0.00            
ATOM    112  O27 ACD     1       9.280  28.110  17.360  1.00  0.00            
ATOM    113  H54 ACD     1       9.280  28.650  16.560  1.00  0.00            
ATOM    114  C33 ACD     1       9.560  26.630  15.580  1.00  0.00            
ATOM    115  H55 ACD     1       8.480  26.480  15.550  1.00  0.00            
ATOM    116  O28 ACD     1       9.950  27.760  14.780  1.00  0.00            
ATOM    117  C34 ACD     1       8.960  28.250  13.810  1.00  0.00            
ATOM    118  H56 ACD     1       8.020  27.720  14.020  1.00  0.00            
ATOM    119  C35 ACD     1       9.040  29.780  13.990  1.00  0.00            
ATOM    120  H57 ACD     1      10.120  29.900  13.820  1.00  0.00            
ATOM    121  O29 ACD     1       8.670  30.230  15.290  1.00  0.00            
ATOM    122  H58 ACD     1       8.620  31.180  15.180  1.00  0.00            
ATOM    123  C36 ACD     1       8.290  30.480  12.850  1.00  0.00            
ATOM    124  H59 ACD     1       7.240  30.160  12.920  1.00  0.00            
ATOM    125  O30 ACD     1       8.450  31.820  12.910  1.00  0.00            
ATOM    126  H60 ACD     1       9.140  31.990  12.260  1.00  0.00            
ATOM    127  C1  AB5     2       9.650  32.170  18.150  1.00  0.00            
ATOM    128  C2  AB5     2       9.570  32.880  16.960  1.00  0.00            
ATOM    129  C3  AB5     2      10.560  32.900  16.010  1.00  0.00            
ATOM    130  C4  AB5     2      10.450  33.670  14.870  1.00  0.00            
ATOM    131  C5  AB5     2      11.420  33.650  13.900  1.00  0.00            
ATOM    132  C6  AB5     2      12.530  32.740  14.060  1.00  0.00            
ATOM    133  C7  AB5     2      13.580  32.660  13.120  1.00  0.00            
ATOM    134  C8  AB5     2      14.690  31.890  13.290  1.00  0.00            
ATOM    135  C9  AB5     2      14.820  31.210  14.480  1.00  0.00            
ATOM    136  C10 AB5     2      13.830  31.230  15.450  1.00  0.00            
ATOM    137  C11 AB5     2      13.960  30.480  16.660  1.00  0.00            
ATOM    138  C12 AB5     2      12.950  30.520  17.620  1.00  0.00            
ATOM    139  C13 AB5     2      11.810  31.300  17.400  1.00  0.00            
ATOM    140  C14 AB5     2      10.770  31.320  18.350  1.00  0.00            
ATOM    141  C15 AB5     2      11.660  32.000  16.180  1.00  0.00            
ATOM    142  C16 AB5     2      12.660  31.940  15.190  1.00  0.00            
ATOM    143  H1  AB5     2       8.870  32.110  18.900  1.00  0.00            
ATOM    144  H2  AB5     2       8.710  33.480  16.690  1.00  0.00            
ATOM    145  H3  AB5     2       9.570  34.310  14.770  1.00  0.00            
ATOM    146  H4  AB5     2      11.360  34.250  12.990  1.00  0.00            
ATOM    147  H5  AB5     2      13.380  33.130  12.160  1.00  0.00            
ATOM    148  H6  AB5     2      15.460  31.780  12.530  1.00  0.00            
ATOM    149  H7  AB5     2      15.790  30.750  14.670  1.00  0.00            
ATOM    150  H8  AB5     2      14.870  29.910  16.850  1.00  0.00            
ATOM    151  H9  AB5     2      13.010  29.920  18.520  1.00  0.00            
ATOM    152  H10 AB5     2      10.870  30.630  19.180  1.00  0.00            
TER
ENDMDL
MODEL        1
ATOM      1  H1  ACD     1      10.970  31.580   3.200  1.00  0.00            
ATOM      2  O1  ACD     1      10.930  31.520   4.160  1.00  0.00            
ATOM      3  C1  ACD     1      12.270  31.550   4.660  1.00  0.00            
ATOM      4  H2  ACD     1      12.850  30.730   4.220  1.00  0.00            
ATOM      5  H3  ACD     1      12.260  31.640   5.750  1.00  0.00            
ATOM      6  C2  ACD     1      12.980  32.780   4.090  1.00  0.00            
ATOM      7  H4  ACD     1      14.070  32.710   4.250  1.00  0.00            
ATOM      8  O2  ACD     1      12.800  32.740   2.660  1.00  0.00            
ATOM      9  C3  ACD     1      13.370  33.860   1.980  1.00  0.00            
ATOM     10  H5  ACD     1      13.220  33.860   0.900  1.00  0.00            
ATOM     11  O3  ACD     1      14.740  33.800   2.310  1.00  0.00            
ATOM     12  C4  ACD     1      15.690  33.090   1.440  1.00  0.00            
ATOM     13  H6  ACD     1      15.620  33.300   0.370  1.00  0.00            
ATOM     14  C5  ACD     1      17.070  33.560   1.890  1.00  0.00            
ATOM     15  H7  ACD     1      17.200  33.410   2.970  1.00  0.00            
ATOM     16  O4  ACD     1      17.380  34.930   1.430  1.00  0.00            
ATOM     17  H8  ACD     1      18.290  35.110   1.170  1.00  0.00            
ATOM     18  C6  ACD     1      18.110  32.600   1.350  1.00  0.00            
ATOM     19  H9  ACD     1      17.940  32.650   0.270  1.00  0.00            
ATOM     20  O5  ACD     1      19.450  33.050   1.680  1.00  0.00            
ATOM     21  H10 ACD     1      19.800  33.530   0.930  1.00  0.00            
ATOM     22  C7  ACD     1      17.820  31.200   1.770  1.00  0.00            
ATOM     23  H11 ACD     1      18.660  30.560   1.510  1.00  0.00            
ATOM     24  O6  ACD     1      16.640  30.790   1.170  1.00  0.00            
ATOM     25  C8  ACD     1      15.510  31.580   1.630  1.00  0.00            
ATOM     26  H12 ACD     1      15.310  31.460   2.700  1.00  0.00            
ATOM     27  C9  ACD     1      14.370  30.930   0.780  1.00  0.00            
ATOM     28  H13 ACD     1      14.520  29.860   0.950  1.00  0.00            
ATOM     29  H14 ACD     1      13.400  31.170   1.220  1.00  0.00            
ATOM     30  O7  ACD     1      14.240  31.360  -0.550  1.00  0.00            
ATOM     31  H15 ACD     1      13.380  31.700  -0.830  1.00  0.00            
ATOM     32  O8  ACD     1      17.770  31.110   3.180  1.00  0.00            
ATOM     33  C10 ACD     1      17.540  29.830   3.800  1.00  0.00            
ATOM     34  H16 ACD     1      16.550  29.470   3.490  1.00  0.00            
ATOM     35  C11 ACD     1      18.570  28.700   3.460  1.00  0.00            
ATOM     36  H17 ACD     1      19.600  28.960   3.700  1.00  0.00            
ATOM     37  O9  ACD     1      18.620  28.340   2.100  1.00  0.00            
ATOM     38  H18 ACD     1      17.820  27.820   1.970  1.00  0.00            
ATOM     39  C12 ACD     1      18.170  27.520   4.370  1.00  0.00            
ATOM     40  H19 ACD     1      17.120  27.250   4.190  1.00  0.00            
ATOM     41  O10 ACD     1      18.950  26.310   4.150  1.00  0.00            
ATOM     42  H20 ACD     1      19.160  26.350   3.220  1.00  0.00            
ATOM     43  C13 ACD     1      18.300  27.990   5.800  1.00  0.00            
ATOM     44  H21 ACD     1      18.000  27.150   6.430  1.00  0.00            
ATOM     45  O11 ACD     1      17.450  28.990   6.160  1.00  0.00            
ATOM     46  C14 ACD     1      17.650  30.170   5.330  1.00  0.00            
ATOM     47  H22 ACD     1      18.650  30.580   5.510  1.00  0.00            
ATOM     48  C15 ACD     1      16.590  31.200   5.770  1.00  0.00            
ATOM     49  H23 ACD     1      16.590  31.190   6.870  1.00  0.00            
ATOM     50  H24 ACD     1      16.890  32.200   5.440  1.00  0.00            
ATOM     51  O12 ACD     1      15.260  30.910   5.280  1.00  0.00            
ATOM     52  H25 ACD     1      14.820  30.330   5.910  1.00  0.00            
ATOM     53  O13 ACD     1      19.660  28.330   6.160  1.00  0.00            
ATOM     54  C16 ACD     1      20.120  28.590   7.490  1.00  0.00            
ATOM     55  H26 ACD     1      21.120  28.170   7.670  1.00  0.00            
ATOM     56  C17 ACD     1      20.390  30.120   7.700  1.00  0.00            
ATOM     57  H27 ACD     1      19.500  30.630   7.300  1.00  0.00            
ATOM     58  O14 ACD     1      21.470  30.450   6.790  1.00  0.00            
ATOM     59  H28 ACD     1      21.700  29.680   6.260  1.00  0.00            
ATOM     60  C18 ACD     1      20.670  30.460   9.160  1.00  0.00            
ATOM     61  H29 ACD     1      21.560  29.900   9.500  1.00  0.00            
ATOM     62  O15 ACD     1      20.810  31.850   9.350  1.00  0.00            
ATOM     63  H30 ACD     1      21.610  32.090   8.880  1.00  0.00            
ATOM     64  C19 ACD     1      19.480  30.030  10.040  1.00  0.00            
ATOM     65  H31 ACD     1      19.640  30.370  11.060  1.00  0.00            
ATOM     66  O16 ACD     1      19.400  28.630   9.880  1.00  0.00            
ATOM     67  C20 ACD     1      19.160  28.040   8.610  1.00  0.00            
ATOM     68  H32 ACD     1      18.110  28.210   8.310  1.00  0.00            
ATOM     69  C21 ACD     1      19.410  26.540   8.760  1.00  0.00            
ATOM     70  H33 ACD     1      18.830  26.330   9.660  1.00  0.00            
ATOM     71  H34 ACD     1      19.020  26.030   7.870  1.00  0.00            
ATOM     72  O17 ACD     1      20.770  26.170   8.990  1.00  0.00            
ATOM     73  H35 ACD     1      20.720  25.370   9.510  1.00  0.00            
ATOM     74  O18 ACD     1      18.340  30.590   9.460  1.00  0.00            
ATOM     75  C22 ACD     1      17.400  31.210  10.350  1.00  0.00            
ATOM     76  H36 ACD     1      17.610  30.780  11.340  1.00  0.00            
ATOM     77  C23 ACD     1      17.530  32.700  10.210  1.00  0.00            
ATOM     78  H37 ACD     1      17.310  32.980   9.170  1.00  0.00            
ATOM     79  O19 ACD     1      18.790  33.290  10.610  1.00  0.00            
ATOM     80  H38 ACD     1      19.450  32.990   9.970  1.00  0.00            
ATOM     81  C24 ACD     1      16.440  33.300  11.110  1.00  0.00            
ATOM     82  H39 ACD     1      16.770  33.100  12.140  1.00  0.00            
ATOM     83  O20 ACD     1      16.300  34.700  10.920  1.00  0.00            
ATOM     84  H40 ACD     1      16.970  35.210  11.380  1.00  0.00            
ATOM     85  C25 ACD     1      15.070  32.770  10.760  1.00  0.00            
ATOM     86  H41 ACD     1      14.220  33.070  11.390  1.00  0.00            
ATOM     87  O21 ACD     1      15.090  31.410  10.910  1.00  0.00            
ATOM     88  C26 ACD     1      15.990  30.800   9.960  1.00  0.00            
ATOM     89  H42 ACD     1      15.780  31.090   8.920  1.00  0.00            
ATOM     90  C27 ACD     1      15.770  29.270  10.090  1.00  0.00            
ATOM     91  H43 ACD     1      16.470  28.760   9.420  1.00  0.00            
ATOM     92  H44 ACD     1      15.820  28.920  11.130  1.00  0.00            
ATOM     93  O22 ACD     1      14.490  28.900   9.510  1.00  0.00            
ATOM     94  H45 ACD     1      13.800  29.060  10.160  1.00  0.00            
ATOM     95  O23 ACD     1      14.710  33.140   9.380  1.00  0.00            
ATOM     96  C28 ACD     1      13.390  33.740   9.210  1.00  0.00            
ATOM     97  H46 ACD     1      12.910  33.920  10.180  1.00  0.00            
ATOM     98  C29 ACD     1      12.510  32.750   8.400  1.00  0.00            
ATOM     99  H47 ACD     1      13.190  32.430   7.590  1.00  0.00            
ATOM    100  O24 ACD     1      11.400  33.480   7.750  1.00  0.00            
ATOM    101  C30 ACD     1      11.930  31.620   9.140  1.00  0.00            
ATOM    102  H48 ACD     1      12.680  31.140   9.780  1.00  0.00            
ATOM    103  H49 ACD     1      11.040  31.950   9.680  1.00  0.00            
ATOM    104  O25 ACD     1      11.610  30.590   8.200  1.00  0.00            
ATOM    105  H50 ACD     1      12.380  30.280   7.720  1.00  0.00            
ATOM    106  C31 ACD     1      13.670  35.080   8.550  1.00  0.00            
ATOM    107  H51 ACD     1      14.390  35.010   7.720  1.00  0.00            
ATOM    108  O26 ACD     1      14.230  35.910   9.620  1.00  0.00            
ATOM    109  H52 ACD     1      14.980  35.430   9.990  1.00  0.00            
ATOM    110  C32 ACD     1      12.340  35.640   7.960  1.00  0.00            
ATOM    111  H53 ACD     1      11.530  35.800   8.680  1.00  0.00            
ATOM    112  O27 ACD     1      12.590  36.820   7.220  1.00  0.00            
ATOM    113  H54 ACD     1      12.950  36.560   6.370  1.00  0.00            
ATOM    114  C33 ACD     1      11.830  34.570   7.020  1.00  0.00            
ATOM    115  H55 ACD     1      10.980  34.930   6.440  1.00  0.00            
ATOM    116  O28 ACD     1      12.780  34.150   6.060  1.00  0.00            
ATOM    117  C34 ACD     1      12.400  34.040   4.670  1.00  0.00            
ATOM    118  H56 ACD     1      11.310  33.940   4.560  1.00  0.00            
ATOM    119  C35 ACD     1      12.860  35.260   3.920  1.00  0.00            
ATOM    120  H57 ACD     1      13.940  35.230   4.120  1.00  0.00            
ATOM    121  O29 ACD     1      12.230  36.420   4.430  1.00  0.00            
ATOM    122  H58 ACD     1      11.290  36.430   4.210  1.00  0.00            
ATOM    123  C36 ACD     1      12.690  35.100   2.400  1.00  0.00            
ATOM    124  H59 ACD     1      11.620  34.990   2.200  1.00  0.00            
ATOM    125  O30 ACD     1      13.080  36.250   1.680  1.00  0.00            
ATOM    126  H60 ACD     1      12.610  36.980   2.080  1.00  0.00            
ATOM    127  C1  AB5     2      15.440  39.380   8.560  1.00  0.00            
ATOM    128  C2  AB5     2      15.190  38.610   7.410  1.00  0.00            
ATOM    129  C3  AB5     2      15.920  37.460   7.050  1.00  0.00            
ATOM    130  C4  AB5     2      15.640  36.640   5.930  1.00  0.00            
ATOM    131  C5  AB5     2      16.490  35.600   5.530  1.00  0.00            
ATOM    132  C6  AB5     2      17.590  35.300   6.300  1.00  0.00            
ATOM    133  C7  AB5     2      18.460  34.310   5.880  1.00  0.00            
ATOM    134  C8  AB5     2      19.560  33.970   6.730  1.00  0.00            
ATOM    135  C9  AB5     2      19.690  34.600   7.970  1.00  0.00            
ATOM    136  C10 AB5     2      18.870  35.620   8.360  1.00  0.00            
ATOM    137  C11 AB5     2      19.050  36.320   9.600  1.00  0.00            
ATOM    138  C12 AB5     2      18.240  37.370   9.930  1.00  0.00            
ATOM    139  C13 AB5     2      17.220  37.740   9.070  1.00  0.00            
ATOM    140  C14 AB5     2      16.480  38.920   9.390  1.00  0.00            
ATOM    141  C15 AB5     2      16.990  37.020   7.890  1.00  0.00            
ATOM    142  C16 AB5     2      17.820  35.950   7.550  1.00  0.00            
ATOM    143  H1  AB5     2      14.890  40.290   8.780  1.00  0.00            
ATOM    144  H2  AB5     2      14.350  38.890   6.770  1.00  0.00            
ATOM    145  H3  AB5     2      14.810  36.930   5.280  1.00  0.00            
ATOM    146  H4  AB5     2      16.220  35.080   4.610  1.00  0.00            
ATOM    147  H5  AB5     2      18.460  33.880   4.890  1.00  0.00            
ATOM    148  H6  AB5     2      20.240  33.210   6.350  1.00  0.00            
ATOM    149  H7  AB5     2      20.560  34.380   8.590  1.00  0.00            
ATOM    150  H8  AB5     2      19.820  36.070  10.330  1.00  0.00            
ATOM    151  H9  AB5     2      18.510  37.960  10.810  1.00  0.00            
ATOM    152  H10 AB5     2      16.710  39.370  10.350  1.00  0.00            
TER
ENDMDL
MODEL        1
ATOM      1  H1  ACD     1      14.600  28.670   6.580  1.00  0.00            
ATOM      2  O1  ACD     1      15.170  28.660   7.360  1.00  0.00            
ATOM      3  C1  ACD     1      16.570  28.750   6.910  1.00  0.00            
ATOM      4  H2  ACD     1      16.800  28.020   6.130  1.00  0.00            
ATOM      5  H3  ACD     1      17.270  28.370   7.670  1.00  0.00            
ATOM      6  C2  ACD     1      16.980  30.100   6.450  1.00  0.00            
ATOM      7  H4  ACD     1      18.070  30.140   6.450  1.00  0.00            
ATOM      8  O2  ACD     1      16.440  30.330   5.180  1.00  0.00            
ATOM      9  C3  ACD     1      16.820  31.570   4.580  1.00  0.00            
ATOM     10  H5  ACD     1      16.320  31.480   3.610  1.00  0.00            
ATOM     11  O3  ACD     1      18.250  31.730   4.500  1.00  0.00            
ATOM     12  C4  ACD     1      18.870  31.390   3.290  1.00  0.00            
ATOM     13  H6  ACD     1      18.270  31.460   2.380  1.00  0.00            
ATOM     14  C5  ACD     1      19.850  32.590   3.160  1.00  0.00            
ATOM     15  H7  ACD     1      20.340  32.700   4.140  1.00  0.00            
ATOM     16  O4  ACD     1      19.160  33.740   2.570  1.00  0.00            
ATOM     17  H8  ACD     1      18.510  34.000   3.220  1.00  0.00            
ATOM     18  C6  ACD     1      20.910  32.230   2.170  1.00  0.00            
ATOM     19  H9  ACD     1      20.400  32.260   1.200  1.00  0.00            
ATOM     20  O5  ACD     1      21.980  33.200   2.210  1.00  0.00            
ATOM     21  H10 ACD     1      21.780  33.810   2.920  1.00  0.00            
ATOM     22  C7  ACD     1      21.550  30.850   2.360  1.00  0.00            
ATOM     23  H11 ACD     1      22.180  30.700   1.480  1.00  0.00            
ATOM     24  O6  ACD     1      20.560  29.910   2.340  1.00  0.00            
ATOM     25  C8  ACD     1      19.540  30.010   3.290  1.00  0.00            
ATOM     26  H12 ACD     1      19.910  29.850   4.310  1.00  0.00            
ATOM     27  C9  ACD     1      18.510  28.870   3.020  1.00  0.00            
ATOM     28  H13 ACD     1      18.990  27.880   3.080  1.00  0.00            
ATOM     29  H14 ACD     1      17.720  28.830   3.780  1.00  0.00            
ATOM     30  O7  ACD     1      17.970  28.950   1.700  1.00  0.00            
ATOM     31  H15 ACD     1      18.690  28.970   1.060  1.00  0.00            
ATOM     32  O8  ACD     1      22.360  30.870   3.540  1.00  0.00            
ATOM     33  C10 ACD     1      22.720  29.700   4.200  1.00  0.00            
ATOM     34  H16 ACD     1      21.960  28.910   4.190  1.00  0.00            
ATOM     35  C11 ACD     1      23.900  29.050   3.450  1.00  0.00            
ATOM     36  H17 ACD     1      24.750  29.750   3.400  1.00  0.00            
ATOM     37  O9  ACD     1      23.470  28.720   2.160  1.00  0.00            
ATOM     38  H18 ACD     1      24.170  28.390   1.580  1.00  0.00            
ATOM     39  C12 ACD     1      24.530  27.930   4.320  1.00  0.00            
ATOM     40  H19 ACD     1      23.820  27.090   4.350  1.00  0.00            
ATOM     41  O10 ACD     1      25.710  27.400   3.670  1.00  0.00            
ATOM     42  H20 ACD     1      25.440  27.040   2.820  1.00  0.00            
ATOM     43  C13 ACD     1      24.830  28.360   5.710  1.00  0.00            
ATOM     44  H21 ACD     1      25.050  27.400   6.180  1.00  0.00            
ATOM     45  O11 ACD     1      23.680  28.900   6.370  1.00  0.00            
ATOM     46  C14 ACD     1      23.060  30.040   5.690  1.00  0.00            
ATOM     47  H22 ACD     1      23.800  30.840   5.580  1.00  0.00            
ATOM     48  C15 ACD     1      21.840  30.490   6.520  1.00  0.00            
ATOM     49  H23 ACD     1      22.210  30.900   7.470  1.00  0.00            
ATOM     50  H24 ACD     1      21.360  31.310   5.980  1.00  0.00            
ATOM     51  O12 ACD     1      21.070  29.350   6.790  1.00  0.00            
ATOM     52  H25 ACD     1      21.570  28.870   7.460  1.00  0.00            
ATOM     53  O13 ACD     1      25.980  29.230   5.740  1.00  0.00            
ATOM     54  C16 ACD     1      26.580  29.550   7.020  1.00  0.00            
ATOM     55  H26 ACD     1      27.640  29.720   6.840  1.00  0.00            
ATOM     56  C17 ACD     1      25.910  30.860   7.450  1.00  0.00            
ATOM     57  H27 ACD     1      24.820  30.740   7.380  1.00  0.00            
ATOM     58  O14 ACD     1      26.250  31.980   6.640  1.00  0.00            
ATOM     59  H28 ACD     1      26.290  31.620   5.750  1.00  0.00            
ATOM     60  C18 ACD     1      26.260  31.210   8.930  1.00  0.00            
ATOM     61  H29 ACD     1      27.350  31.350   8.940  1.00  0.00            
ATOM     62  O15 ACD     1      25.550  32.430   9.330  1.00  0.00            
ATOM     63  H30 ACD     1      25.730  32.970   8.560  1.00  0.00            
ATOM     64  C19 ACD     1      25.860  30.110   9.850  1.00  0.00            
ATOM     65  H31 ACD     1      26.050  30.450  10.870  1.00  0.00            
ATOM     66  O16 ACD     1      26.660  29.040   9.400  1.00  0.00            
ATOM     67  C20 ACD     1      26.470  28.440   8.070  1.00  0.00            
ATOM     68  H32 ACD     1      25.420  28.120   8.110  1.00  0.00            
ATOM     69  C21 ACD     1      27.290  27.170   7.720  1.00  0.00            
ATOM     70  H33 ACD     1      27.000  26.330   8.350  1.00  0.00            
ATOM     71  H34 ACD     1      27.140  26.930   6.660  1.00  0.00            
ATOM     72  O17 ACD     1      28.700  27.370   7.920  1.00  0.00            
ATOM     73  H35 ACD     1      29.010  26.460   7.930  1.00  0.00            
ATOM     74  O18 ACD     1      24.460  29.910   9.650  1.00  0.00            
ATOM     75  C22 ACD     1      23.680  29.660  10.830  1.00  0.00            
ATOM     76  H36 ACD     1      24.280  29.270  11.650  1.00  0.00            
ATOM     77  C23 ACD     1      23.090  31.020  11.260  1.00  0.00            
ATOM     78  H37 ACD     1      22.610  31.530  10.410  1.00  0.00            
ATOM     79  O19 ACD     1      24.160  31.850  11.660  1.00  0.00            
ATOM     80  H38 ACD     1      24.630  32.030  10.840  1.00  0.00            
ATOM     81  C24 ACD     1      22.180  30.740  12.420  1.00  0.00            
ATOM     82  H39 ACD     1      22.740  30.280  13.250  1.00  0.00            
ATOM     83  O20 ACD     1      21.580  31.970  12.950  1.00  0.00            
ATOM     84  H40 ACD     1      20.940  32.240  12.290  1.00  0.00            
ATOM     85  C25 ACD     1      21.020  29.800  12.040  1.00  0.00            
ATOM     86  H41 ACD     1      20.420  29.490  12.900  1.00  0.00            
ATOM     87  O21 ACD     1      21.560  28.660  11.420  1.00  0.00            
ATOM     88  C26 ACD     1      22.500  28.900  10.350  1.00  0.00            
ATOM     89  H42 ACD     1      22.020  29.400   9.500  1.00  0.00            
ATOM     90  C27 ACD     1      22.880  27.490   9.780  1.00  0.00            
ATOM     91  H43 ACD     1      23.740  27.690   9.120  1.00  0.00            
ATOM     92  H44 ACD     1      23.160  26.820  10.600  1.00  0.00            
ATOM     93  O22 ACD     1      21.850  26.950   8.900  1.00  0.00            
ATOM     94  H45 ACD     1      21.120  26.750   9.500  1.00  0.00            
ATOM     95  O23 ACD     1      20.210  30.440  11.060  1.00  0.00            
ATOM     96  C28 ACD     1      18.830  30.420  11.380  1.00  0.00            
ATOM     97  H46 ACD     1      18.740  30.260  12.460  1.00  0.00            
ATOM     98  C29 ACD     1      18.100  29.260  10.640  1.00  0.00            
ATOM     99  H47 ACD     1      18.730  29.050   9.760  1.00  0.00            
ATOM    100  O24 ACD     1      16.730  29.610  10.430  1.00  0.00            
ATOM    101  C30 ACD     1      18.100  28.040  11.460  1.00  0.00            
ATOM    102  H48 ACD     1      17.780  27.140  10.920  1.00  0.00            
ATOM    103  H49 ACD     1      19.160  27.850  11.710  1.00  0.00            
ATOM    104  O25 ACD     1      17.370  28.300  12.650  1.00  0.00            
ATOM    105  H50 ACD     1      16.580  28.850  12.600  1.00  0.00            
ATOM    106  C31 ACD     1      18.340  31.830  11.030  1.00  0.00            
ATOM    107  H51 ACD     1      18.770  32.150  10.070  1.00  0.00            
ATOM    108  O26 ACD     1      18.770  32.770  11.980  1.00  0.00            
ATOM    109  H52 ACD     1      18.400  32.640  12.850  1.00  0.00            
ATOM    110  C32 ACD     1      16.840  31.860  10.910  1.00  0.00            
ATOM    111  H53 ACD     1      16.400  31.520  11.850  1.00  0.00            
ATOM    112  O27 ACD     1      16.290  33.110  10.470  1.00  0.00            
ATOM    113  H54 ACD     1      16.300  33.530  11.330  1.00  0.00            
ATOM    114  C33 ACD     1      16.450  30.900   9.780  1.00  0.00            
ATOM    115  H55 ACD     1      15.370  30.950   9.590  1.00  0.00            
ATOM    116  O28 ACD     1      17.260  31.140   8.590  1.00  0.00            
ATOM    117  C34 ACD     1      16.430  31.180   7.400  1.00  0.00            
ATOM    118  H56 ACD     1      15.340  31.050   7.440  1.00  0.00            
ATOM    119  C35 ACD     1      16.590  32.570   6.850  1.00  0.00            
ATOM    120  H57 ACD     1      17.660  32.760   6.720  1.00  0.00            
ATOM    121  O29 ACD     1      15.960  33.560   7.610  1.00  0.00            
ATOM    122  H58 ACD     1      16.470  33.670   8.420  1.00  0.00            
ATOM    123  C36 ACD     1      16.090  32.640   5.380  1.00  0.00            
ATOM    124  H59 ACD     1      14.990  32.580   5.440  1.00  0.00            
ATOM    125  O30 ACD     1      16.500  33.810   4.620  1.00  0.00            
ATOM    126  H60 ACD     1      16.020  34.580   4.930  1.00  0.00            
ATOM    127  C1  AB5     2      17.660  35.650   8.930  1.00  0.00            
ATOM    128  C2  AB5     2      17.590  36.160   7.610  1.00  0.00            
ATOM    129  C3  AB5     2      18.660  35.910   6.680  1.00  0.00            
ATOM    130  C4  AB5     2      18.610  36.380   5.350  1.00  0.00            
ATOM    131  C5  AB5     2      19.790  36.250   4.530  1.00  0.00            
ATOM    132  C6  AB5     2      20.910  35.610   5.000  1.00  0.00            
ATOM    133  C7  AB5     2      22.070  35.500   4.170  1.00  0.00            
ATOM    134  C8  AB5     2      23.200  34.840   4.640  1.00  0.00            
ATOM    135  C9  AB5     2      23.250  34.360   5.950  1.00  0.00            
ATOM    136  C10 AB5     2      22.090  34.470   6.740  1.00  0.00            
ATOM    137  C11 AB5     2      22.150  33.960   8.060  1.00  0.00            
ATOM    138  C12 AB5     2      21.000  34.080   8.850  1.00  0.00            
ATOM    139  C13 AB5     2      19.880  34.770   8.460  1.00  0.00            
ATOM    140  C14 AB5     2      18.780  34.990   9.310  1.00  0.00            
ATOM    141  C15 AB5     2      19.830  35.220   7.130  1.00  0.00            
ATOM    142  C16 AB5     2      20.920  35.050   6.270  1.00  0.00            
ATOM    143  H1  AB5     2      16.940  35.930   9.690  1.00  0.00            
ATOM    144  H2  AB5     2      16.750  36.770   7.290  1.00  0.00            
ATOM    145  H3  AB5     2      17.750  36.900   4.940  1.00  0.00            
ATOM    146  H4  AB5     2      19.790  36.770   3.580  1.00  0.00            
ATOM    147  H5  AB5     2      22.080  36.030   3.220  1.00  0.00            
ATOM    148  H6  AB5     2      24.100  34.790   4.030  1.00  0.00            
ATOM    149  H7  AB5     2      24.080  33.760   6.330  1.00  0.00            
ATOM    150  H8  AB5     2      23.030  33.480   8.470  1.00  0.00            
ATOM    151  H9  AB5     2      21.060  33.720   9.870  1.00  0.00            
ATOM    152  H10 AB5     2      18.800  34.670  10.350  1.00  0.00            
TER
ENDMDL
MODEL        1
ATOM      1  H1  ACD     1      10.720  26.490   7.800  1.00  0.00            
ATOM      2  O1  ACD     1      11.180  27.160   7.290  1.00  0.00            
ATOM      3  C1  ACD     1      12.200  27.630   8.240  1.00  0.00            
ATOM      4  H2  ACD     1      13.160  27.180   7.980  1.00  0.00            
ATOM      5  H3  ACD     1      12.060  27.330   9.290  1.00  0.00            
ATOM      6  C2  ACD     1      12.320  29.150   8.210  1.00  0.00            
ATOM      7  H4  ACD     1      13.170  29.330   8.870  1.00  0.00            
ATOM      8  O2  ACD     1      12.480  29.560   6.880  1.00  0.00            
ATOM      9  C3  ACD     1      12.860  30.920   6.680  1.00  0.00            
ATOM     10  H5  ACD     1      12.940  31.040   5.600  1.00  0.00            
ATOM     11  O3  ACD     1      14.080  31.150   7.350  1.00  0.00            
ATOM     12  C4  ACD     1      15.320  31.040   6.570  1.00  0.00            
ATOM     13  H6  ACD     1      15.150  31.360   5.540  1.00  0.00            
ATOM     14  C5  ACD     1      16.250  32.070   7.090  1.00  0.00            
ATOM     15  H7  ACD     1      16.190  32.050   8.180  1.00  0.00            
ATOM     16  O4  ACD     1      15.860  33.360   6.770  1.00  0.00            
ATOM     17  H8  ACD     1      16.630  33.850   7.090  1.00  0.00            
ATOM     18  C6  ACD     1      17.730  31.870   6.760  1.00  0.00            
ATOM     19  H9  ACD     1      17.870  31.910   5.670  1.00  0.00            
ATOM     20  O5  ACD     1      18.510  32.700   7.490  1.00  0.00            
ATOM     21  H10 ACD     1      18.520  32.310   8.370  1.00  0.00            
ATOM     22  C7  ACD     1      18.090  30.500   7.200  1.00  0.00            
ATOM     23  H11 ACD     1      19.130  30.280   6.940  1.00  0.00            
ATOM     24  O6  ACD     1      17.330  29.500   6.460  1.00  0.00            
ATOM     25  C8  ACD     1      15.910  29.620   6.520  1.00  0.00            
ATOM     26  H12 ACD     1      15.450  29.070   7.350  1.00  0.00            
ATOM     27  C9  ACD     1      15.480  28.980   5.210  1.00  0.00            
ATOM     28  H13 ACD     1      14.380  28.940   5.200  1.00  0.00            
ATOM     29  H14 ACD     1      15.820  29.610   4.380  1.00  0.00            
ATOM     30  O7  ACD     1      15.820  27.600   5.230  1.00  0.00            
ATOM     31  H15 ACD     1      16.770  27.630   5.080  1.00  0.00            
ATOM     32  O8  ACD     1      17.890  30.270   8.670  1.00  0.00            
ATOM     33  C10 ACD     1      18.010  28.920   9.200  1.00  0.00            
ATOM     34  H16 ACD     1      17.640  28.080   8.600  1.00  0.00            
ATOM     35  C11 ACD     1      19.450  28.590   9.540  1.00  0.00            
ATOM     36  H17 ACD     1      19.770  29.450  10.150  1.00  0.00            
ATOM     37  O9  ACD     1      20.170  28.580   8.250  1.00  0.00            
ATOM     38  H18 ACD     1      20.070  27.680   7.940  1.00  0.00            
ATOM     39  C12 ACD     1      19.560  27.230  10.230  1.00  0.00            
ATOM     40  H19 ACD     1      19.140  26.520   9.500  1.00  0.00            
ATOM     41  O10 ACD     1      20.880  26.900  10.280  1.00  0.00            
ATOM     42  H20 ACD     1      21.490  27.640  10.340  1.00  0.00            
ATOM     43  C13 ACD     1      18.680  27.270  11.530  1.00  0.00            
ATOM     44  H21 ACD     1      18.630  26.220  11.860  1.00  0.00            
ATOM     45  O11 ACD     1      17.320  27.640  11.090  1.00  0.00            
ATOM     46  C14 ACD     1      17.220  28.920  10.470  1.00  0.00            
ATOM     47  H22 ACD     1      17.670  29.590  11.210  1.00  0.00            
ATOM     48  C15 ACD     1      15.700  29.190  10.260  1.00  0.00            
ATOM     49  H23 ACD     1      15.310  29.360  11.270  1.00  0.00            
ATOM     50  H24 ACD     1      15.440  30.030   9.610  1.00  0.00            
ATOM     51  O12 ACD     1      15.070  28.020   9.690  1.00  0.00            
ATOM     52  H25 ACD     1      15.110  27.410  10.430  1.00  0.00            
ATOM     53  O13 ACD     1      19.350  28.060  12.640  1.00  0.00            
ATOM     54  C16 ACD     1      18.840  28.200  13.930  1.00  0.00            
ATOM     55  H26 ACD     1      19.660  28.430  14.630  1.00  0.00            
ATOM     56  C17 ACD     1      18.100  29.430  13.990  1.00  0.00            
ATOM     57  H27 ACD     1      17.280  29.370  13.250  1.00  0.00            
ATOM     58  O14 ACD     1      18.970  30.590  13.710  1.00  0.00            
ATOM     59  H28 ACD     1      19.530  30.310  12.980  1.00  0.00            
ATOM     60  C18 ACD     1      17.340  29.630  15.320  1.00  0.00            
ATOM     61  H29 ACD     1      18.110  29.760  16.090  1.00  0.00            
ATOM     62  O15 ACD     1      16.490  30.760  15.420  1.00  0.00            
ATOM     63  H30 ACD     1      16.230  30.730  16.340  1.00  0.00            
ATOM     64  C19 ACD     1      16.530  28.430  15.650  1.00  0.00            
ATOM     65  H31 ACD     1      16.230  28.480  16.700  1.00  0.00            
ATOM     66  O16 ACD     1      17.340  27.260  15.630  1.00  0.00            
ATOM     67  C20 ACD     1      18.040  26.940  14.460  1.00  0.00            
ATOM     68  H32 ACD     1      17.350  26.710  13.640  1.00  0.00            
ATOM     69  C21 ACD     1      18.830  25.720  14.620  1.00  0.00            
ATOM     70  H33 ACD     1      19.310  25.450  13.670  1.00  0.00            
ATOM     71  H34 ACD     1      19.650  25.910  15.310  1.00  0.00            
ATOM     72  O17 ACD     1      18.020  24.640  15.040  1.00  0.00            
ATOM     73  H35 ACD     1      17.870  24.720  15.980  1.00  0.00            
ATOM     74  O18 ACD     1      15.440  28.350  14.780  1.00  0.00            
ATOM     75  C22 ACD     1      14.450  27.410  15.090  1.00  0.00            
ATOM     76  H36 ACD     1      14.990  26.500  15.380  1.00  0.00            
ATOM     77  C23 ACD     1      13.490  27.840  16.170  1.00  0.00            
ATOM     78  H37 ACD     1      13.120  28.800  15.760  1.00  0.00            
ATOM     79  O19 ACD     1      14.100  28.010  17.460  1.00  0.00            
ATOM     80  H38 ACD     1      14.450  27.150  17.690  1.00  0.00            
ATOM     81  C24 ACD     1      12.230  26.870  16.240  1.00  0.00            
ATOM     82  H39 ACD     1      12.600  25.850  16.420  1.00  0.00            
ATOM     83  O20 ACD     1      11.290  27.330  17.160  1.00  0.00            
ATOM     84  H40 ACD     1      11.090  28.250  16.950  1.00  0.00            
ATOM     85  C25 ACD     1      11.650  26.740  14.810  1.00  0.00            
ATOM     86  H41 ACD     1      10.860  25.990  14.760  1.00  0.00            
ATOM     87  O21 ACD     1      12.620  26.240  13.970  1.00  0.00            
ATOM     88  C26 ACD     1      13.750  27.150  13.790  1.00  0.00            
ATOM     89  H42 ACD     1      13.480  28.090  13.290  1.00  0.00            
ATOM     90  C27 ACD     1      14.780  26.570  12.770  1.00  0.00            
ATOM     91  H43 ACD     1      15.610  27.280  12.660  1.00  0.00            
ATOM     92  H44 ACD     1      15.070  25.580  13.160  1.00  0.00            
ATOM     93  O22 ACD     1      14.180  26.320  11.500  1.00  0.00            
ATOM     94  H45 ACD     1      13.540  25.630  11.690  1.00  0.00            
ATOM     95  O23 ACD     1      11.150  27.980  14.280  1.00  0.00            
ATOM     96  C28 ACD     1      10.200  27.920  13.250  1.00  0.00            
ATOM     97  H46 ACD     1       9.310  27.370  13.600  1.00  0.00            
ATOM     98  C29 ACD     1      10.620  27.200  12.000  1.00  0.00            
ATOM     99  H47 ACD     1      11.690  27.460  11.940  1.00  0.00            
ATOM    100  O24 ACD     1       9.850  27.650  10.830  1.00  0.00            
ATOM    101  C30 ACD     1      10.430  25.690  11.920  1.00  0.00            
ATOM    102  H48 ACD     1      10.790  25.290  10.970  1.00  0.00            
ATOM    103  H49 ACD     1      10.920  25.210  12.780  1.00  0.00            
ATOM    104  O25 ACD     1       9.100  25.180  11.950  1.00  0.00            
ATOM    105  H50 ACD     1       9.100  24.280  12.290  1.00  0.00            
ATOM    106  C31 ACD     1       9.930  29.390  13.010  1.00  0.00            
ATOM    107  H51 ACD     1      10.900  29.830  12.770  1.00  0.00            
ATOM    108  O26 ACD     1       9.370  29.960  14.250  1.00  0.00            
ATOM    109  H52 ACD     1       9.980  29.780  14.960  1.00  0.00            
ATOM    110  C32 ACD     1       9.030  29.640  11.770  1.00  0.00            
ATOM    111  H53 ACD     1       8.040  29.210  11.920  1.00  0.00            
ATOM    112  O27 ACD     1       8.890  31.090  11.560  1.00  0.00            
ATOM    113  H54 ACD     1       9.690  31.480  11.200  1.00  0.00            
ATOM    114  C33 ACD     1       9.660  29.030  10.540  1.00  0.00            
ATOM    115  H55 ACD     1       8.950  29.020   9.710  1.00  0.00            
ATOM    116  O28 ACD     1      10.920  29.620  10.170  1.00  0.00            
ATOM    117  C34 ACD     1      11.100  29.920   8.780  1.00  0.00            
ATOM    118  H56 ACD     1      10.230  29.740   8.150  1.00  0.00            
ATOM    119  C35 ACD     1      11.280  31.430   8.690  1.00  0.00            
ATOM    120  H57 ACD     1      12.100  31.660   9.380  1.00  0.00            
ATOM    121  O29 ACD     1      10.070  32.130   9.050  1.00  0.00            
ATOM    122  H58 ACD     1      10.200  33.070   8.880  1.00  0.00            
ATOM    123  C36 ACD     1      11.780  31.840   7.300  1.00  0.00            
ATOM    124  H59 ACD     1      10.940  31.900   6.600  1.00  0.00            
ATOM    125  O30 ACD     1      12.330  33.170   7.300  1.00  0.00            
ATOM    126  H60 ACD     1      13.250  33.120   7.570  1.00  0.00            
ATOM    127  C1  AB5     2      13.200  31.470  13.130  1.00  0.00            
ATOM    128  C2  AB5     2      12.280  32.320  12.470  1.00  0.00            
ATOM    129  C3  AB5     2      12.830  33.320  11.590  1.00  0.00            
ATOM    130  C4  AB5     2      12.040  34.260  10.930  1.00  0.00            
ATOM    131  C5  AB5     2      12.550  35.130   9.900  1.00  0.00            
ATOM    132  C6  AB5     2      13.920  35.070   9.620  1.00  0.00            
ATOM    133  C7  AB5     2      14.380  36.000   8.710  1.00  0.00            
ATOM    134  C8  AB5     2      15.790  36.020   8.460  1.00  0.00            
ATOM    135  C9  AB5     2      16.640  35.080   9.050  1.00  0.00            
ATOM    136  C10 AB5     2      16.110  34.150   9.970  1.00  0.00            
ATOM    137  C11 AB5     2      16.940  33.260  10.640  1.00  0.00            
ATOM    138  C12 AB5     2      16.420  32.380  11.610  1.00  0.00            
ATOM    139  C13 AB5     2      15.070  32.360  11.910  1.00  0.00            
ATOM    140  C14 AB5     2      14.580  31.480  12.830  1.00  0.00            
ATOM    141  C15 AB5     2      14.200  33.280  11.310  1.00  0.00            
ATOM    142  C16 AB5     2      14.770  34.160  10.320  1.00  0.00            
ATOM    143  H1  AB5     2      12.920  30.870  13.990  1.00  0.00            
ATOM    144  H2  AB5     2      11.260  32.390  12.820  1.00  0.00            
ATOM    145  H3  AB5     2      10.980  34.190  11.140  1.00  0.00            
ATOM    146  H4  AB5     2      11.870  35.780   9.380  1.00  0.00            
ATOM    147  H5  AB5     2      13.700  36.710   8.250  1.00  0.00            
ATOM    148  H6  AB5     2      16.150  36.790   7.780  1.00  0.00            
ATOM    149  H7  AB5     2      17.690  35.150   8.770  1.00  0.00            
ATOM    150  H8  AB5     2      17.990  33.320  10.380  1.00  0.00            
ATOM    151  H9  AB5     2      17.000  31.670  12.190  1.00  0.00            
ATOM    152  H10 AB5     2      15.240  30.870  13.440  1.00  0.00            
TER
ENDMDL
MODEL        1
ATOM      1  H1  ACD     1      12.590  30.850   4.840  1.00  0.00            
ATOM      2  O1  ACD     1      11.820  31.080   4.310  1.00  0.00            
ATOM      3  C1  ACD     1      11.390  32.400   4.860  1.00  0.00            
ATOM      4  H2  ACD     1      11.330  32.430   5.960  1.00  0.00            
ATOM      5  H3  ACD     1      10.420  32.620   4.390  1.00  0.00            
ATOM      6  C2  ACD     1      12.270  33.640   4.480  1.00  0.00            
ATOM      7  H4  ACD     1      13.340  33.420   4.540  1.00  0.00            
ATOM      8  O2  ACD     1      11.960  34.040   3.120  1.00  0.00            
ATOM      9  C3  ACD     1      12.650  35.160   2.660  1.00  0.00            
ATOM     10  H5  ACD     1      12.300  35.370   1.640  1.00  0.00            
ATOM     11  O3  ACD     1      14.090  34.900   2.570  1.00  0.00            
ATOM     12  C4  ACD     1      14.800  34.260   1.490  1.00  0.00            
ATOM     13  H6  ACD     1      14.610  34.610   0.460  1.00  0.00            
ATOM     14  C5  ACD     1      16.250  34.450   1.830  1.00  0.00            
ATOM     15  H7  ACD     1      16.300  34.440   2.920  1.00  0.00            
ATOM     16  O4  ACD     1      16.550  35.800   1.390  1.00  0.00            
ATOM     17  H8  ACD     1      16.340  35.880   0.460  1.00  0.00            
ATOM     18  C6  ACD     1      17.180  33.350   1.220  1.00  0.00            
ATOM     19  H9  ACD     1      17.170  33.410   0.130  1.00  0.00            
ATOM     20  O5  ACD     1      18.510  33.410   1.780  1.00  0.00            
ATOM     21  H10 ACD     1      18.460  32.690   2.420  1.00  0.00            
ATOM     22  C7  ACD     1      16.670  31.950   1.530  1.00  0.00            
ATOM     23  H11 ACD     1      17.390  31.230   1.130  1.00  0.00            
ATOM     24  O6  ACD     1      15.400  31.860   0.900  1.00  0.00            
ATOM     25  C8  ACD     1      14.370  32.780   1.350  1.00  0.00            
ATOM     26  H12 ACD     1      14.040  32.430   2.340  1.00  0.00            
ATOM     27  C9  ACD     1      13.100  32.510   0.550  1.00  0.00            
ATOM     28  H13 ACD     1      13.020  31.420   0.420  1.00  0.00            
ATOM     29  H14 ACD     1      12.180  32.730   1.110  1.00  0.00            
ATOM     30  O7  ACD     1      13.040  33.140  -0.750  1.00  0.00            
ATOM     31  H15 ACD     1      12.110  33.350  -0.870  1.00  0.00            
ATOM     32  O8  ACD     1      16.660  31.740   2.950  1.00  0.00            
ATOM     33  C10 ACD     1      16.190  30.580   3.620  1.00  0.00            
ATOM     34  H16 ACD     1      15.090  30.570   3.610  1.00  0.00            
ATOM     35  C11 ACD     1      16.760  29.310   2.920  1.00  0.00            
ATOM     36  H17 ACD     1      17.820  29.550   2.810  1.00  0.00            
ATOM     37  O9  ACD     1      16.110  29.150   1.620  1.00  0.00            
ATOM     38  H18 ACD     1      15.190  28.900   1.740  1.00  0.00            
ATOM     39  C12 ACD     1      16.790  28.010   3.770  1.00  0.00            
ATOM     40  H19 ACD     1      15.730  27.710   3.800  1.00  0.00            
ATOM     41  O10 ACD     1      17.410  26.940   3.150  1.00  0.00            
ATOM     42  H20 ACD     1      17.170  26.860   2.220  1.00  0.00            
ATOM     43  C13 ACD     1      17.270  28.270   5.190  1.00  0.00            
ATOM     44  H21 ACD     1      16.900  27.360   5.690  1.00  0.00            
ATOM     45  O11 ACD     1      16.540  29.380   5.730  1.00  0.00            
ATOM     46  C14 ACD     1      16.600  30.650   5.070  1.00  0.00            
ATOM     47  H22 ACD     1      17.630  31.020   5.140  1.00  0.00            
ATOM     48  C15 ACD     1      15.860  31.630   5.860  1.00  0.00            
ATOM     49  H23 ACD     1      16.290  31.750   6.870  1.00  0.00            
ATOM     50  H24 ACD     1      16.040  32.570   5.330  1.00  0.00            
ATOM     51  O12 ACD     1      14.470  31.240   6.010  1.00  0.00            
ATOM     52  H25 ACD     1      14.430  30.390   6.450  1.00  0.00            
ATOM     53  O13 ACD     1      18.680  28.350   5.170  1.00  0.00            
ATOM     54  C16 ACD     1      19.410  28.570   6.370  1.00  0.00            
ATOM     55  H26 ACD     1      20.320  28.000   6.130  1.00  0.00            
ATOM     56  C17 ACD     1      19.780  30.060   6.450  1.00  0.00            
ATOM     57  H27 ACD     1      18.890  30.690   6.310  1.00  0.00            
ATOM     58  O14 ACD     1      20.860  30.390   5.560  1.00  0.00            
ATOM     59  H28 ACD     1      20.620  30.270   4.640  1.00  0.00            
ATOM     60  C18 ACD     1      20.290  30.370   7.840  1.00  0.00            
ATOM     61  H29 ACD     1      21.250  29.860   8.040  1.00  0.00            
ATOM     62  O15 ACD     1      20.380  31.760   8.060  1.00  0.00            
ATOM     63  H30 ACD     1      21.100  32.060   7.510  1.00  0.00            
ATOM     64  C19 ACD     1      19.340  29.820   8.900  1.00  0.00            
ATOM     65  H31 ACD     1      19.790  30.140   9.850  1.00  0.00            
ATOM     66  O16 ACD     1      19.320  28.400   8.840  1.00  0.00            
ATOM     67  C20 ACD     1      18.770  27.990   7.590  1.00  0.00            
ATOM     68  H32 ACD     1      17.730  28.320   7.540  1.00  0.00            
ATOM     69  C21 ACD     1      18.880  26.440   7.600  1.00  0.00            
ATOM     70  H33 ACD     1      18.690  25.970   6.620  1.00  0.00            
ATOM     71  H34 ACD     1      19.890  26.200   7.940  1.00  0.00            
ATOM     72  O17 ACD     1      17.850  25.990   8.500  1.00  0.00            
ATOM     73  H35 ACD     1      18.070  25.200   9.000  1.00  0.00            
ATOM     74  O18 ACD     1      18.100  30.420   8.880  1.00  0.00            
ATOM     75  C22 ACD     1      17.430  30.760  10.160  1.00  0.00            
ATOM     76  H36 ACD     1      18.050  30.430  11.010  1.00  0.00            
ATOM     77  C23 ACD     1      17.410  32.300  10.120  1.00  0.00            
ATOM     78  H37 ACD     1      16.960  32.470   9.130  1.00  0.00            
ATOM     79  O19 ACD     1      18.790  32.730  10.190  1.00  0.00            
ATOM     80  H38 ACD     1      19.320  32.400   9.460  1.00  0.00            
ATOM     81  C24 ACD     1      16.490  32.810  11.220  1.00  0.00            
ATOM     82  H39 ACD     1      16.850  32.480  12.210  1.00  0.00            
ATOM     83  O20 ACD     1      16.450  34.260  11.170  1.00  0.00            
ATOM     84  H40 ACD     1      17.320  34.500  11.490  1.00  0.00            
ATOM     85  C25 ACD     1      15.130  32.290  11.040  1.00  0.00            
ATOM     86  H41 ACD     1      14.500  32.600  11.880  1.00  0.00            
ATOM     87  O21 ACD     1      15.190  30.820  11.130  1.00  0.00            
ATOM     88  C26 ACD     1      16.030  30.160  10.160  1.00  0.00            
ATOM     89  H42 ACD     1      15.660  30.290   9.140  1.00  0.00            
ATOM     90  C27 ACD     1      16.050  28.620  10.310  1.00  0.00            
ATOM     91  H43 ACD     1      16.870  28.180   9.720  1.00  0.00            
ATOM     92  H44 ACD     1      16.280  28.260  11.320  1.00  0.00            
ATOM     93  O22 ACD     1      14.820  27.960   9.960  1.00  0.00            
ATOM     94  H45 ACD     1      14.640  28.030   9.020  1.00  0.00            
ATOM     95  O23 ACD     1      14.550  32.600   9.750  1.00  0.00            
ATOM     96  C28 ACD     1      13.210  33.140   9.740  1.00  0.00            
ATOM     97  H46 ACD     1      12.700  32.940  10.690  1.00  0.00            
ATOM     98  C29 ACD     1      12.410  32.450   8.640  1.00  0.00            
ATOM     99  H47 ACD     1      13.080  32.410   7.770  1.00  0.00            
ATOM    100  O24 ACD     1      11.220  33.130   8.300  1.00  0.00            
ATOM    101  C30 ACD     1      12.190  31.010   9.070  1.00  0.00            
ATOM    102  H48 ACD     1      11.620  30.590   8.240  1.00  0.00            
ATOM    103  H49 ACD     1      13.120  30.460   9.290  1.00  0.00            
ATOM    104  O25 ACD     1      11.360  30.970  10.230  1.00  0.00            
ATOM    105  H50 ACD     1      10.620  31.570  10.120  1.00  0.00            
ATOM    106  C31 ACD     1      13.350  34.690   9.500  1.00  0.00            
ATOM    107  H51 ACD     1      14.050  34.850   8.670  1.00  0.00            
ATOM    108  O26 ACD     1      13.920  35.460  10.610  1.00  0.00            
ATOM    109  H52 ACD     1      14.840  35.200  10.690  1.00  0.00            
ATOM    110  C32 ACD     1      12.040  35.320   9.100  1.00  0.00            
ATOM    111  H53 ACD     1      11.360  35.050   9.920  1.00  0.00            
ATOM    112  O27 ACD     1      12.070  36.660   8.670  1.00  0.00            
ATOM    113  H54 ACD     1      12.410  36.530   7.770  1.00  0.00            
ATOM    114  C33 ACD     1      11.480  34.510   7.910  1.00  0.00            
ATOM    115  H55 ACD     1      10.610  34.980   7.440  1.00  0.00            
ATOM    116  O28 ACD     1      12.430  34.610   6.820  1.00  0.00            
ATOM    117  C34 ACD     1      11.970  34.810   5.450  1.00  0.00            
ATOM    118  H56 ACD     1      10.920  35.090   5.260  1.00  0.00            
ATOM    119  C35 ACD     1      12.780  36.010   4.960  1.00  0.00            
ATOM    120  H57 ACD     1      13.830  35.730   4.850  1.00  0.00            
ATOM    121  O29 ACD     1      12.570  37.160   5.820  1.00  0.00            
ATOM    122  H58 ACD     1      13.190  37.800   5.460  1.00  0.00            
ATOM    123  C36 ACD     1      12.260  36.330   3.550  1.00  0.00            
ATOM    124  H59 ACD     1      11.170  36.400   3.490  1.00  0.00            
ATOM    125  O30 ACD     1      12.860  37.500   3.060  1.00  0.00            
ATOM    126  H60 ACD     1      13.790  37.410   3.290  1.00  0.00            
ATOM    127  C1  AB5     2      17.440  36.720   8.690  1.00  0.00            
ATOM    128  C2  AB5     2      18.060  37.990   8.740  1.00  0.00            
ATOM    129  C3  AB5     2      19.110  38.340   7.860  1.00  0.00            
ATOM    130  C4  AB5     2      19.780  39.570   7.930  1.00  0.00            
ATOM    131  C5  AB5     2      20.860  39.890   7.020  1.00  0.00            
ATOM    132  C6  AB5     2      21.310  38.880   6.140  1.00  0.00            
ATOM    133  C7  AB5     2      22.340  39.130   5.140  1.00  0.00            
ATOM    134  C8  AB5     2      22.630  38.150   4.210  1.00  0.00            
ATOM    135  C9  AB5     2      21.860  36.970   4.050  1.00  0.00            
ATOM    136  C10 AB5     2      20.900  36.690   5.000  1.00  0.00            
ATOM    137  C11 AB5     2      20.150  35.510   4.870  1.00  0.00            
ATOM    138  C12 AB5     2      19.230  35.170   5.850  1.00  0.00            
ATOM    139  C13 AB5     2      18.880  36.110   6.820  1.00  0.00            
ATOM    140  C14 AB5     2      17.800  35.820   7.700  1.00  0.00            
ATOM    141  C15 AB5     2      19.530  37.350   6.890  1.00  0.00            
ATOM    142  C16 AB5     2      20.650  37.590   6.060  1.00  0.00            
ATOM    143  H1  AB5     2      16.690  36.460   9.430  1.00  0.00            
ATOM    144  H2  AB5     2      17.770  38.730   9.470  1.00  0.00            
ATOM    145  H3  AB5     2      19.420  40.330   8.620  1.00  0.00            
ATOM    146  H4  AB5     2      21.240  40.900   6.930  1.00  0.00            
ATOM    147  H5  AB5     2      23.000  39.990   5.210  1.00  0.00            
ATOM    148  H6  AB5     2      23.450  38.360   3.530  1.00  0.00            
ATOM    149  H7  AB5     2      22.140  36.390   3.180  1.00  0.00            
ATOM    150  H8  AB5     2      20.280  34.890   3.990  1.00  0.00            
ATOM    151  H9  AB5     2      18.620  34.280   5.720  1.00  0.00            
ATOM    152  H10 AB5     2      17.370  34.830   7.720  1.00  0.00            
TER
ENDMDL
MODEL        1
ATOM      1  H1  ACD     1       6.880  31.740   0.090  1.00  0.00            
ATOM      2  O1  ACD     1       6.120  31.150   0.100  1.00  0.00            
ATOM      3  C1  ACD     1       6.820  30.010   0.620  1.00  0.00            
ATOM      4  H2  ACD     1       7.530  29.850  -0.210  1.00  0.00            
ATOM      5  H3  ACD     1       6.120  29.170   0.720  1.00  0.00            
ATOM      6  C2  ACD     1       7.630  30.490   1.880  1.00  0.00            
ATOM      7  H4  ACD     1       8.140  29.600   2.280  1.00  0.00            
ATOM      8  O2  ACD     1       8.530  31.490   1.410  1.00  0.00            
ATOM      9  C3  ACD     1       9.380  32.030   2.370  1.00  0.00            
ATOM     10  H5  ACD     1      10.070  32.740   1.910  1.00  0.00            
ATOM     11  O3  ACD     1      10.190  30.980   2.860  1.00  0.00            
ATOM     12  C4  ACD     1      11.590  31.040   2.580  1.00  0.00            
ATOM     13  H6  ACD     1      11.860  31.740   1.770  1.00  0.00            
ATOM     14  C5  ACD     1      12.410  31.450   3.790  1.00  0.00            
ATOM     15  H7  ACD     1      12.180  30.650   4.510  1.00  0.00            
ATOM     16  O4  ACD     1      12.120  32.770   4.230  1.00  0.00            
ATOM     17  H8  ACD     1      11.170  32.860   4.300  1.00  0.00            
ATOM     18  C6  ACD     1      13.910  31.300   3.540  1.00  0.00            
ATOM     19  H9  ACD     1      14.230  31.990   2.760  1.00  0.00            
ATOM     20  O5  ACD     1      14.730  31.450   4.680  1.00  0.00            
ATOM     21  H10 ACD     1      14.530  32.320   5.030  1.00  0.00            
ATOM     22  C7  ACD     1      14.190  29.930   2.900  1.00  0.00            
ATOM     23  H11 ACD     1      15.210  29.910   2.480  1.00  0.00            
ATOM     24  O6  ACD     1      13.370  29.650   1.820  1.00  0.00            
ATOM     25  C8  ACD     1      11.970  29.670   2.070  1.00  0.00            
ATOM     26  H12 ACD     1      11.750  28.950   2.870  1.00  0.00            
ATOM     27  C9  ACD     1      11.270  29.270   0.760  1.00  0.00            
ATOM     28  H13 ACD     1      11.710  28.310   0.470  1.00  0.00            
ATOM     29  H14 ACD     1      10.230  29.070   1.040  1.00  0.00            
ATOM     30  O7  ACD     1      11.420  30.210  -0.310  1.00  0.00            
ATOM     31  H15 ACD     1      11.030  29.670  -1.000  1.00  0.00            
ATOM     32  O8  ACD     1      14.040  28.880   3.860  1.00  0.00            
ATOM     33  C10 ACD     1      14.960  27.800   3.960  1.00  0.00            
ATOM     34  H16 ACD     1      15.490  27.780   3.000  1.00  0.00            
ATOM     35  C11 ACD     1      15.980  28.200   5.070  1.00  0.00            
ATOM     36  H17 ACD     1      15.410  28.400   5.990  1.00  0.00            
ATOM     37  O9  ACD     1      16.650  29.430   4.690  1.00  0.00            
ATOM     38  H18 ACD     1      16.010  30.140   4.770  1.00  0.00            
ATOM     39  C12 ACD     1      16.980  27.040   5.210  1.00  0.00            
ATOM     40  H19 ACD     1      17.500  26.780   4.280  1.00  0.00            
ATOM     41  O10 ACD     1      17.980  27.260   6.180  1.00  0.00            
ATOM     42  H20 ACD     1      17.560  27.420   7.030  1.00  0.00            
ATOM     43  C13 ACD     1      16.190  25.800   5.690  1.00  0.00            
ATOM     44  H21 ACD     1      16.870  24.940   5.720  1.00  0.00            
ATOM     45  O11 ACD     1      15.400  25.560   4.520  1.00  0.00            
ATOM     46  C14 ACD     1      14.290  26.460   4.280  1.00  0.00            
ATOM     47  H22 ACD     1      13.670  26.560   5.180  1.00  0.00            
ATOM     48  C15 ACD     1      13.470  26.040   3.140  1.00  0.00            
ATOM     49  H23 ACD     1      13.020  25.060   3.360  1.00  0.00            
ATOM     50  H24 ACD     1      12.680  26.770   2.940  1.00  0.00            
ATOM     51  O12 ACD     1      14.290  25.790   1.960  1.00  0.00            
ATOM     52  H25 ACD     1      14.920  25.080   2.110  1.00  0.00            
ATOM     53  O13 ACD     1      15.450  26.050   6.890  1.00  0.00            
ATOM     54  C16 ACD     1      14.790  25.070   7.650  1.00  0.00            
ATOM     55  H26 ACD     1      15.510  24.760   8.420  1.00  0.00            
ATOM     56  C17 ACD     1      13.730  25.820   8.460  1.00  0.00            
ATOM     57  H27 ACD     1      13.260  26.410   7.660  1.00  0.00            
ATOM     58  O14 ACD     1      14.360  26.730   9.400  1.00  0.00            
ATOM     59  H28 ACD     1      15.160  27.140   9.060  1.00  0.00            
ATOM     60  C18 ACD     1      12.790  24.910   9.120  1.00  0.00            
ATOM     61  H29 ACD     1      13.350  24.270   9.820  1.00  0.00            
ATOM     62  O15 ACD     1      11.720  25.480   9.910  1.00  0.00            
ATOM     63  H30 ACD     1      12.040  26.280  10.330  1.00  0.00            
ATOM     64  C19 ACD     1      12.150  24.090   8.050  1.00  0.00            
ATOM     65  H31 ACD     1      11.430  23.550   8.670  1.00  0.00            
ATOM     66  O16 ACD     1      13.190  23.240   7.450  1.00  0.00            
ATOM     67  C20 ACD     1      14.290  23.850   6.840  1.00  0.00            
ATOM     68  H32 ACD     1      13.960  24.210   5.860  1.00  0.00            
ATOM     69  C21 ACD     1      15.350  22.730   6.600  1.00  0.00            
ATOM     70  H33 ACD     1      14.880  21.770   6.340  1.00  0.00            
ATOM     71  H34 ACD     1      16.000  22.980   5.750  1.00  0.00            
ATOM     72  O17 ACD     1      16.210  22.440   7.700  1.00  0.00            
ATOM     73  H35 ACD     1      15.750  21.780   8.220  1.00  0.00            
ATOM     74  O18 ACD     1      11.430  24.810   7.050  1.00  0.00            
ATOM     75  C22 ACD     1      10.200  24.280   6.800  1.00  0.00            
ATOM     76  H36 ACD     1      10.180  23.190   6.920  1.00  0.00            
ATOM     77  C23 ACD     1       9.130  24.960   7.700  1.00  0.00            
ATOM     78  H37 ACD     1       9.290  26.010   7.400  1.00  0.00            
ATOM     79  O19 ACD     1       9.320  24.660   9.130  1.00  0.00            
ATOM     80  H38 ACD     1      10.170  25.010   9.400  1.00  0.00            
ATOM     81  C24 ACD     1       7.740  24.560   7.300  1.00  0.00            
ATOM     82  H39 ACD     1       7.430  23.550   7.600  1.00  0.00            
ATOM     83  O20 ACD     1       6.860  25.380   7.970  1.00  0.00            
ATOM     84  H40 ACD     1       7.030  25.230   8.910  1.00  0.00            
ATOM     85  C25 ACD     1       7.510  24.610   5.770  1.00  0.00            
ATOM     86  H41 ACD     1       6.570  24.120   5.510  1.00  0.00            
ATOM     87  O21 ACD     1       8.540  23.860   5.150  1.00  0.00            
ATOM     88  C26 ACD     1       9.870  24.350   5.300  1.00  0.00            
ATOM     89  H42 ACD     1       9.930  25.400   4.970  1.00  0.00            
ATOM     90  C27 ACD     1      10.760  23.510   4.380  1.00  0.00            
ATOM     91  H43 ACD     1      11.800  23.640   4.730  1.00  0.00            
ATOM     92  H44 ACD     1      10.460  22.470   4.550  1.00  0.00            
ATOM     93  O22 ACD     1      10.600  23.860   3.010  1.00  0.00            
ATOM     94  H45 ACD     1       9.920  23.260   2.690  1.00  0.00            
ATOM     95  O23 ACD     1       7.540  25.900   5.240  1.00  0.00            
ATOM     96  C28 ACD     1       6.460  26.450   4.450  1.00  0.00            
ATOM     97  H46 ACD     1       5.790  25.670   4.050  1.00  0.00            
ATOM     98  C29 ACD     1       7.050  27.190   3.310  1.00  0.00            
ATOM     99  H47 ACD     1       7.860  27.840   3.660  1.00  0.00            
ATOM    100  O24 ACD     1       5.950  27.920   2.650  1.00  0.00            
ATOM    101  C30 ACD     1       7.700  26.260   2.280  1.00  0.00            
ATOM    102  H48 ACD     1       8.390  25.600   2.820  1.00  0.00            
ATOM    103  H49 ACD     1       6.940  25.660   1.770  1.00  0.00            
ATOM    104  O25 ACD     1       8.370  26.980   1.220  1.00  0.00            
ATOM    105  H50 ACD     1       7.680  27.380   0.690  1.00  0.00            
ATOM    106  C31 ACD     1       5.660  27.480   5.370  1.00  0.00            
ATOM    107  H51 ACD     1       6.380  28.130   5.870  1.00  0.00            
ATOM    108  O26 ACD     1       5.020  26.720   6.460  1.00  0.00            
ATOM    109  H52 ACD     1       5.650  26.300   7.040  1.00  0.00            
ATOM    110  C32 ACD     1       4.650  28.260   4.570  1.00  0.00            
ATOM    111  H53 ACD     1       3.860  27.550   4.280  1.00  0.00            
ATOM    112  O27 ACD     1       4.040  29.230   5.450  1.00  0.00            
ATOM    113  H54 ACD     1       3.490  29.830   4.940  1.00  0.00            
ATOM    114  C33 ACD     1       5.360  28.950   3.430  1.00  0.00            
ATOM    115  H55 ACD     1       4.600  29.460   2.820  1.00  0.00            
ATOM    116  O28 ACD     1       6.320  29.800   3.910  1.00  0.00            
ATOM    117  C34 ACD     1       6.780  30.890   3.080  1.00  0.00            
ATOM    118  H56 ACD     1       6.000  31.630   2.850  1.00  0.00            
ATOM    119  C35 ACD     1       7.710  31.680   4.130  1.00  0.00            
ATOM    120  H57 ACD     1       8.350  30.940   4.630  1.00  0.00            
ATOM    121  O29 ACD     1       6.920  32.360   5.040  1.00  0.00            
ATOM    122  H58 ACD     1       7.280  32.210   5.920  1.00  0.00            
ATOM    123  C36 ACD     1       8.570  32.670   3.460  1.00  0.00            
ATOM    124  H59 ACD     1       7.780  33.330   3.080  1.00  0.00            
ATOM    125  O30 ACD     1       9.470  33.380   4.230  1.00  0.00            
ATOM    126  H60 ACD     1       8.970  34.070   4.680  1.00  0.00            
ATOM    127  C1  AB5     2      13.440  29.690  12.120  1.00  0.00            
ATOM    128  C2  AB5     2      13.990  29.710  10.810  1.00  0.00            
ATOM    129  C3  AB5     2      13.170  29.570   9.660  1.00  0.00            
ATOM    130  C4  AB5     2      13.820  29.680   8.390  1.00  0.00            
ATOM    131  C5  AB5     2      13.110  29.500   7.180  1.00  0.00            
ATOM    132  C6  AB5     2      11.710  29.120   7.320  1.00  0.00            
ATOM    133  C7  AB5     2      10.960  28.900   6.180  1.00  0.00            
ATOM    134  C8  AB5     2       9.650  28.580   6.310  1.00  0.00            
ATOM    135  C9  AB5     2       9.030  28.440   7.560  1.00  0.00            
ATOM    136  C10 AB5     2       9.750  28.640   8.700  1.00  0.00            
ATOM    137  C11 AB5     2       9.200  28.480  10.000  1.00  0.00            
ATOM    138  C12 AB5     2       9.980  28.730  11.200  1.00  0.00            
ATOM    139  C13 AB5     2      11.270  29.170  11.050  1.00  0.00            
ATOM    140  C14 AB5     2      12.080  29.370  12.210  1.00  0.00            
ATOM    141  C15 AB5     2      11.810  29.340   9.780  1.00  0.00            
ATOM    142  C16 AB5     2      11.040  29.130   8.610  1.00  0.00            
ATOM    143  H1  AB5     2      14.110  29.910  12.940  1.00  0.00            
ATOM    144  H2  AB5     2      15.060  29.870  10.690  1.00  0.00            
ATOM    145  H3  AB5     2      14.870  29.970   8.340  1.00  0.00            
ATOM    146  H4  AB5     2      13.500  29.680   6.180  1.00  0.00            
ATOM    147  H5  AB5     2      11.390  28.840   5.190  1.00  0.00            
ATOM    148  H6  AB5     2       9.120  28.290   5.410  1.00  0.00            
ATOM    149  H7  AB5     2       7.990  28.150   7.680  1.00  0.00            
ATOM    150  H8  AB5     2       8.130  28.300  10.110  1.00  0.00            
ATOM    151  H9  AB5     2       9.580  28.540  12.190  1.00  0.00            
ATOM    152  H10 AB5     2      11.630  29.230  13.190  1.00  0.00            
TER
ENDMDL
MODEL        1
ATOM      1  H1  ACD     1       3.100  27.990   3.030  1.00  0.00            
ATOM      2  O1  ACD     1       3.590  27.740   3.810  1.00  0.00            
ATOM      3  C1  ACD     1       4.990  27.580   3.400  1.00  0.00            
ATOM      4  H2  ACD     1       5.070  28.140   2.460  1.00  0.00            
ATOM      5  H3  ACD     1       5.320  26.590   3.060  1.00  0.00            
ATOM      6  C2  ACD     1       6.070  28.240   4.300  1.00  0.00            
ATOM      7  H4  ACD     1       6.950  27.590   4.220  1.00  0.00            
ATOM      8  O2  ACD     1       6.250  29.560   3.870  1.00  0.00            
ATOM      9  C3  ACD     1       7.270  30.270   4.590  1.00  0.00            
ATOM     10  H5  ACD     1       7.440  31.230   4.100  1.00  0.00            
ATOM     11  O3  ACD     1       8.460  29.540   4.530  1.00  0.00            
ATOM     12  C4  ACD     1       9.460  30.000   3.600  1.00  0.00            
ATOM     13  H6  ACD     1       9.020  30.680   2.850  1.00  0.00            
ATOM     14  C5  ACD     1      10.580  30.720   4.340  1.00  0.00            
ATOM     15  H7  ACD     1      10.900  30.060   5.160  1.00  0.00            
ATOM     16  O4  ACD     1      10.040  31.910   4.950  1.00  0.00            
ATOM     17  H8  ACD     1       9.400  31.600   5.600  1.00  0.00            
ATOM     18  C6  ACD     1      11.740  31.040   3.410  1.00  0.00            
ATOM     19  H9  ACD     1      11.450  31.850   2.740  1.00  0.00            
ATOM     20  O5  ACD     1      12.850  31.520   4.100  1.00  0.00            
ATOM     21  H10 ACD     1      12.510  32.030   4.840  1.00  0.00            
ATOM     22  C7  ACD     1      12.150  29.730   2.680  1.00  0.00            
ATOM     23  H11 ACD     1      12.880  29.910   1.880  1.00  0.00            
ATOM     24  O6  ACD     1      11.030  29.190   1.950  1.00  0.00            
ATOM     25  C8  ACD     1       9.890  28.830   2.690  1.00  0.00            
ATOM     26  H12 ACD     1      10.010  27.940   3.330  1.00  0.00            
ATOM     27  C9  ACD     1       8.810  28.360   1.730  1.00  0.00            
ATOM     28  H13 ACD     1       9.130  27.420   1.250  1.00  0.00            
ATOM     29  H14 ACD     1       7.890  28.140   2.290  1.00  0.00            
ATOM     30  O7  ACD     1       8.540  29.300   0.680  1.00  0.00            
ATOM     31  H15 ACD     1       7.740  29.750   0.960  1.00  0.00            
ATOM     32  O8  ACD     1      12.610  28.720   3.570  1.00  0.00            
ATOM     33  C10 ACD     1      13.870  28.110   3.200  1.00  0.00            
ATOM     34  H16 ACD     1      14.020  28.230   2.120  1.00  0.00            
ATOM     35  C11 ACD     1      15.030  28.810   3.850  1.00  0.00            
ATOM     36  H17 ACD     1      14.870  28.910   4.930  1.00  0.00            
ATOM     37  O9  ACD     1      15.240  30.050   3.200  1.00  0.00            
ATOM     38  H18 ACD     1      14.780  30.720   3.710  1.00  0.00            
ATOM     39  C12 ACD     1      16.360  28.090   3.760  1.00  0.00            
ATOM     40  H19 ACD     1      16.790  28.070   2.740  1.00  0.00            
ATOM     41  O10 ACD     1      17.380  28.610   4.600  1.00  0.00            
ATOM     42  H20 ACD     1      17.320  28.170   5.450  1.00  0.00            
ATOM     43  C13 ACD     1      16.060  26.610   4.180  1.00  0.00            
ATOM     44  H21 ACD     1      16.970  26.030   4.020  1.00  0.00            
ATOM     45  O11 ACD     1      15.150  26.040   3.330  1.00  0.00            
ATOM     46  C14 ACD     1      13.820  26.580   3.450  1.00  0.00            
ATOM     47  H22 ACD     1      13.430  26.350   4.450  1.00  0.00            
ATOM     48  C15 ACD     1      12.840  25.800   2.540  1.00  0.00            
ATOM     49  H23 ACD     1      12.660  24.760   2.820  1.00  0.00            
ATOM     50  H24 ACD     1      11.860  26.290   2.590  1.00  0.00            
ATOM     51  O12 ACD     1      13.220  25.860   1.220  1.00  0.00            
ATOM     52  H25 ACD     1      14.170  25.770   1.130  1.00  0.00            
ATOM     53  O13 ACD     1      15.720  26.440   5.600  1.00  0.00            
ATOM     54  C16 ACD     1      15.870  25.280   6.420  1.00  0.00            
ATOM     55  H26 ACD     1      16.930  25.110   6.640  1.00  0.00            
ATOM     56  C17 ACD     1      15.070  25.700   7.760  1.00  0.00            
ATOM     57  H27 ACD     1      14.050  26.020   7.490  1.00  0.00            
ATOM     58  O14 ACD     1      15.730  26.660   8.650  1.00  0.00            
ATOM     59  H28 ACD     1      16.130  27.400   8.190  1.00  0.00            
ATOM     60  C18 ACD     1      14.860  24.430   8.570  1.00  0.00            
ATOM     61  H29 ACD     1      15.780  23.900   8.840  1.00  0.00            
ATOM     62  O15 ACD     1      14.120  24.690   9.830  1.00  0.00            
ATOM     63  H30 ACD     1      14.270  25.600  10.100  1.00  0.00            
ATOM     64  C19 ACD     1      14.070  23.380   7.720  1.00  0.00            
ATOM     65  H31 ACD     1      13.970  22.520   8.400  1.00  0.00            
ATOM     66  O16 ACD     1      14.910  22.990   6.670  1.00  0.00            
ATOM     67  C20 ACD     1      15.340  24.020   5.690  1.00  0.00            
ATOM     68  H32 ACD     1      14.440  24.280   5.110  1.00  0.00            
ATOM     69  C21 ACD     1      16.300  23.340   4.660  1.00  0.00            
ATOM     70  H33 ACD     1      15.900  22.350   4.400  1.00  0.00            
ATOM     71  H34 ACD     1      16.550  23.870   3.740  1.00  0.00            
ATOM     72  O17 ACD     1      17.580  23.130   5.220  1.00  0.00            
ATOM     73  H35 ACD     1      18.100  22.630   4.580  1.00  0.00            
ATOM     74  O18 ACD     1      12.770  23.890   7.380  1.00  0.00            
ATOM     75  C22 ACD     1      11.850  22.820   7.250  1.00  0.00            
ATOM     76  H36 ACD     1      12.400  21.870   7.220  1.00  0.00            
ATOM     77  C23 ACD     1      11.010  22.900   8.450  1.00  0.00            
ATOM     78  H37 ACD     1      10.650  23.940   8.500  1.00  0.00            
ATOM     79  O19 ACD     1      11.720  22.570   9.680  1.00  0.00            
ATOM     80  H38 ACD     1      12.270  23.350   9.800  1.00  0.00            
ATOM     81  C24 ACD     1       9.810  21.900   8.310  1.00  0.00            
ATOM     82  H39 ACD     1      10.070  20.840   8.420  1.00  0.00            
ATOM     83  O20 ACD     1       8.810  22.080   9.320  1.00  0.00            
ATOM     84  H40 ACD     1       9.230  22.150  10.180  1.00  0.00            
ATOM     85  C25 ACD     1       9.060  22.240   7.020  1.00  0.00            
ATOM     86  H41 ACD     1       8.230  21.530   7.050  1.00  0.00            
ATOM     87  O21 ACD     1       9.940  22.070   5.930  1.00  0.00            
ATOM     88  C26 ACD     1      11.020  23.000   5.940  1.00  0.00            
ATOM     89  H42 ACD     1      10.600  24.010   5.850  1.00  0.00            
ATOM     90  C27 ACD     1      11.920  22.740   4.680  1.00  0.00            
ATOM     91  H43 ACD     1      12.590  23.600   4.630  1.00  0.00            
ATOM     92  H44 ACD     1      12.470  21.820   4.890  1.00  0.00            
ATOM     93  O22 ACD     1      11.190  22.720   3.440  1.00  0.00            
ATOM     94  H45 ACD     1      10.440  22.120   3.550  1.00  0.00            
ATOM     95  O23 ACD     1       8.600  23.590   6.920  1.00  0.00            
ATOM     96  C28 ACD     1       7.300  23.780   6.380  1.00  0.00            
ATOM     97  H46 ACD     1       6.950  22.820   5.990  1.00  0.00            
ATOM     98  C29 ACD     1       7.340  24.790   5.230  1.00  0.00            
ATOM     99  H47 ACD     1       7.770  25.700   5.660  1.00  0.00            
ATOM    100  O24 ACD     1       6.030  25.210   4.800  1.00  0.00            
ATOM    101  C30 ACD     1       8.130  24.370   4.130  1.00  0.00            
ATOM    102  H48 ACD     1       9.160  24.180   4.470  1.00  0.00            
ATOM    103  H49 ACD     1       7.630  23.460   3.750  1.00  0.00            
ATOM    104  O25 ACD     1       8.030  25.440   3.090  1.00  0.00            
ATOM    105  H50 ACD     1       8.660  25.080   2.450  1.00  0.00            
ATOM    106  C31 ACD     1       6.410  24.330   7.530  1.00  0.00            
ATOM    107  H51 ACD     1       6.900  25.220   7.950  1.00  0.00            
ATOM    108  O26 ACD     1       6.320  23.320   8.600  1.00  0.00            
ATOM    109  H52 ACD     1       7.180  22.900   8.720  1.00  0.00            
ATOM    110  C32 ACD     1       5.100  24.690   6.930  1.00  0.00            
ATOM    111  H53 ACD     1       4.690  23.840   6.370  1.00  0.00            
ATOM    112  O27 ACD     1       4.170  25.220   7.880  1.00  0.00            
ATOM    113  H54 ACD     1       4.750  25.680   8.490  1.00  0.00            
ATOM    114  C33 ACD     1       5.250  25.800   5.910  1.00  0.00            
ATOM    115  H55 ACD     1       4.300  26.170   5.500  1.00  0.00            
ATOM    116  O28 ACD     1       5.830  26.950   6.470  1.00  0.00            
ATOM    117  C34 ACD     1       5.730  28.240   5.790  1.00  0.00            
ATOM    118  H56 ACD     1       4.780  28.780   5.930  1.00  0.00            
ATOM    119  C35 ACD     1       6.630  29.100   6.630  1.00  0.00            
ATOM    120  H57 ACD     1       7.600  28.580   6.660  1.00  0.00            
ATOM    121  O29 ACD     1       6.080  29.090   7.960  1.00  0.00            
ATOM    122  H58 ACD     1       5.750  28.210   8.180  1.00  0.00            
ATOM    123  C36 ACD     1       6.870  30.470   6.060  1.00  0.00            
ATOM    124  H59 ACD     1       5.920  31.010   6.180  1.00  0.00            
ATOM    125  O30 ACD     1       7.900  31.080   6.850  1.00  0.00            
ATOM    126  H60 ACD     1       7.490  31.150   7.720  1.00  0.00            
ATOM    127  C1  AB5     2      15.250  29.710   8.890  1.00  0.00            
ATOM    128  C2  AB5     2      14.320  29.570   7.860  1.00  0.00            
ATOM    129  C3  AB5     2      13.150  28.820   8.090  1.00  0.00            
ATOM    130  C4  AB5     2      12.150  28.780   7.120  1.00  0.00            
ATOM    131  C5  AB5     2      11.040  27.920   7.210  1.00  0.00            
ATOM    132  C6  AB5     2      10.760  27.260   8.420  1.00  0.00            
ATOM    133  C7  AB5     2       9.650  26.430   8.600  1.00  0.00            
ATOM    134  C8  AB5     2       9.470  25.750   9.800  1.00  0.00            
ATOM    135  C9  AB5     2      10.360  26.020  10.920  1.00  0.00            
ATOM    136  C10 AB5     2      11.500  26.770  10.690  1.00  0.00            
ATOM    137  C11 AB5     2      12.380  26.870  11.790  1.00  0.00            
ATOM    138  C12 AB5     2      13.470  27.690  11.560  1.00  0.00            
ATOM    139  C13 AB5     2      13.720  28.370  10.370  1.00  0.00            
ATOM    140  C14 AB5     2      14.880  29.190  10.160  1.00  0.00            
ATOM    141  C15 AB5     2      12.840  28.190   9.310  1.00  0.00            
ATOM    142  C16 AB5     2      11.690  27.410   9.480  1.00  0.00            
ATOM    143  H1  AB5     2      16.220  30.150   8.700  1.00  0.00            
ATOM    144  H2  AB5     2      14.560  30.060   6.920  1.00  0.00            
ATOM    145  H3  AB5     2      12.350  29.160   6.120  1.00  0.00            
ATOM    146  H4  AB5     2      10.400  27.770   6.350  1.00  0.00            
ATOM    147  H5  AB5     2       9.080  26.160   7.720  1.00  0.00            
ATOM    148  H6  AB5     2       8.790  24.910   9.930  1.00  0.00            
ATOM    149  H7  AB5     2      10.230  25.540  11.880  1.00  0.00            
ATOM    150  H8  AB5     2      12.170  26.460  12.780  1.00  0.00            
ATOM    151  H9  AB5     2      14.260  27.720  12.310  1.00  0.00            
ATOM    152  H10 AB5     2      15.470  29.410  11.040  1.00  0.00            
TER
ENDMDL
MODEL        1
ATOM      1  H1  ACD     1       2.890  30.100   4.920  1.00  0.00            
ATOM      2  O1  ACD     1       3.150  30.050   5.850  1.00  0.00            
ATOM      3  C1  ACD     1       4.400  29.490   5.570  1.00  0.00            
ATOM      4  H2  ACD     1       4.920  30.140   4.870  1.00  0.00            
ATOM      5  H3  ACD     1       4.320  28.520   5.050  1.00  0.00            
ATOM      6  C2  ACD     1       5.440  29.540   6.680  1.00  0.00            
ATOM      7  H4  ACD     1       6.400  29.080   6.390  1.00  0.00            
ATOM      8  O2  ACD     1       5.770  30.930   6.870  1.00  0.00            
ATOM      9  C3  ACD     1       6.660  31.170   7.920  1.00  0.00            
ATOM     10  H5  ACD     1       6.910  32.230   7.820  1.00  0.00            
ATOM     11  O3  ACD     1       7.940  30.430   7.760  1.00  0.00            
ATOM     12  C4  ACD     1       9.050  31.150   7.180  1.00  0.00            
ATOM     13  H6  ACD     1       8.790  32.150   6.800  1.00  0.00            
ATOM     14  C5  ACD     1      10.130  31.180   8.290  1.00  0.00            
ATOM     15  H7  ACD     1      10.250  30.130   8.560  1.00  0.00            
ATOM     16  O4  ACD     1       9.730  32.010   9.380  1.00  0.00            
ATOM     17  H8  ACD     1       8.930  31.560   9.650  1.00  0.00            
ATOM     18  C6  ACD     1      11.380  31.830   7.660  1.00  0.00            
ATOM     19  H9  ACD     1      11.200  32.900   7.480  1.00  0.00            
ATOM     20  O5  ACD     1      12.560  31.740   8.380  1.00  0.00            
ATOM     21  H10 ACD     1      12.270  31.890   9.280  1.00  0.00            
ATOM     22  C7  ACD     1      11.710  31.180   6.320  1.00  0.00            
ATOM     23  H11 ACD     1      12.470  31.750   5.770  1.00  0.00            
ATOM     24  O6  ACD     1      10.650  31.070   5.430  1.00  0.00            
ATOM     25  C8  ACD     1       9.450  30.450   5.940  1.00  0.00            
ATOM     26  H12 ACD     1       9.810  29.420   6.130  1.00  0.00            
ATOM     27  C9  ACD     1       8.340  30.350   4.940  1.00  0.00            
ATOM     28  H13 ACD     1       8.780  30.130   3.960  1.00  0.00            
ATOM     29  H14 ACD     1       7.730  29.470   5.190  1.00  0.00            
ATOM     30  O7  ACD     1       7.440  31.430   4.640  1.00  0.00            
ATOM     31  H15 ACD     1       6.700  31.320   5.240  1.00  0.00            
ATOM     32  O8  ACD     1      12.180  29.850   6.550  1.00  0.00            
ATOM     33  C10 ACD     1      13.340  29.410   5.860  1.00  0.00            
ATOM     34  H16 ACD     1      13.450  29.900   4.880  1.00  0.00            
ATOM     35  C11 ACD     1      14.530  29.750   6.720  1.00  0.00            
ATOM     36  H17 ACD     1      14.360  29.320   7.710  1.00  0.00            
ATOM     37  O9  ACD     1      14.610  31.200   6.670  1.00  0.00            
ATOM     38  H18 ACD     1      14.030  31.530   7.370  1.00  0.00            
ATOM     39  C12 ACD     1      15.800  29.130   6.100  1.00  0.00            
ATOM     40  H19 ACD     1      15.890  29.740   5.190  1.00  0.00            
ATOM     41  O10 ACD     1      16.990  29.320   6.880  1.00  0.00            
ATOM     42  H20 ACD     1      16.920  29.050   7.800  1.00  0.00            
ATOM     43  C13 ACD     1      15.580  27.580   5.760  1.00  0.00            
ATOM     44  H21 ACD     1      16.380  27.210   5.110  1.00  0.00            
ATOM     45  O11 ACD     1      14.390  27.430   4.990  1.00  0.00            
ATOM     46  C14 ACD     1      13.210  27.880   5.590  1.00  0.00            
ATOM     47  H22 ACD     1      13.010  27.370   6.540  1.00  0.00            
ATOM     48  C15 ACD     1      12.020  27.680   4.660  1.00  0.00            
ATOM     49  H23 ACD     1      11.870  26.650   4.320  1.00  0.00            
ATOM     50  H24 ACD     1      11.080  28.010   5.130  1.00  0.00            
ATOM     51  O12 ACD     1      12.120  28.500   3.480  1.00  0.00            
ATOM     52  H25 ACD     1      11.350  28.510   2.900  1.00  0.00            
ATOM     53  O13 ACD     1      15.480  26.830   6.930  1.00  0.00            
ATOM     54  C16 ACD     1      15.760  25.400   7.070  1.00  0.00            
ATOM     55  H26 ACD     1      16.840  25.200   7.140  1.00  0.00            
ATOM     56  C17 ACD     1      15.250  25.110   8.470  1.00  0.00            
ATOM     57  H27 ACD     1      14.230  25.480   8.610  1.00  0.00            
ATOM     58  O14 ACD     1      16.100  25.750   9.460  1.00  0.00            
ATOM     59  H28 ACD     1      16.370  26.580   9.050  1.00  0.00            
ATOM     60  C18 ACD     1      15.050  23.610   8.640  1.00  0.00            
ATOM     61  H29 ACD     1      16.040  23.180   8.450  1.00  0.00            
ATOM     62  O15 ACD     1      14.550  23.180   9.880  1.00  0.00            
ATOM     63  H30 ACD     1      15.040  23.600  10.590  1.00  0.00            
ATOM     64  C19 ACD     1      14.090  23.160   7.530  1.00  0.00            
ATOM     65  H31 ACD     1      13.770  22.130   7.710  1.00  0.00            
ATOM     66  O16 ACD     1      14.730  23.220   6.280  1.00  0.00            
ATOM     67  C20 ACD     1      15.150  24.520   5.910  1.00  0.00            
ATOM     68  H32 ACD     1      14.260  25.070   5.580  1.00  0.00            
ATOM     69  C21 ACD     1      16.090  24.350   4.740  1.00  0.00            
ATOM     70  H33 ACD     1      15.640  23.820   3.890  1.00  0.00            
ATOM     71  H34 ACD     1      16.380  25.370   4.460  1.00  0.00            
ATOM     72  O17 ACD     1      17.230  23.630   5.150  1.00  0.00            
ATOM     73  H35 ACD     1      17.890  24.320   5.220  1.00  0.00            
ATOM     74  O18 ACD     1      12.830  23.900   7.460  1.00  0.00            
ATOM     75  C22 ACD     1      11.600  23.150   7.390  1.00  0.00            
ATOM     76  H36 ACD     1      11.720  22.060   7.340  1.00  0.00            
ATOM     77  C23 ACD     1      10.880  23.370   8.720  1.00  0.00            
ATOM     78  H37 ACD     1      10.600  24.410   8.890  1.00  0.00            
ATOM     79  O19 ACD     1      11.700  22.810   9.820  1.00  0.00            
ATOM     80  H38 ACD     1      12.560  23.240   9.850  1.00  0.00            
ATOM     81  C24 ACD     1       9.550  22.740   8.700  1.00  0.00            
ATOM     82  H39 ACD     1       9.520  21.650   8.830  1.00  0.00            
ATOM     83  O20 ACD     1       8.600  23.210   9.730  1.00  0.00            
ATOM     84  H40 ACD     1       9.100  23.630  10.440  1.00  0.00            
ATOM     85  C25 ACD     1       8.760  23.120   7.400  1.00  0.00            
ATOM     86  H41 ACD     1       7.850  22.500   7.350  1.00  0.00            
ATOM     87  O21 ACD     1       9.530  22.930   6.170  1.00  0.00            
ATOM     88  C26 ACD     1      10.750  23.610   6.220  1.00  0.00            
ATOM     89  H42 ACD     1      10.580  24.690   6.350  1.00  0.00            
ATOM     90  C27 ACD     1      11.470  23.300   4.900  1.00  0.00            
ATOM     91  H43 ACD     1      12.520  23.600   5.040  1.00  0.00            
ATOM     92  H44 ACD     1      11.360  22.220   4.730  1.00  0.00            
ATOM     93  O22 ACD     1      11.040  24.150   3.820  1.00  0.00            
ATOM     94  H45 ACD     1      11.780  24.250   3.230  1.00  0.00            
ATOM     95  O23 ACD     1       8.440  24.500   7.460  1.00  0.00            
ATOM     96  C28 ACD     1       7.030  24.750   6.960  1.00  0.00            
ATOM     97  H46 ACD     1       6.780  23.960   6.240  1.00  0.00            
ATOM     98  C29 ACD     1       7.060  26.120   6.360  1.00  0.00            
ATOM     99  H47 ACD     1       7.500  26.810   7.090  1.00  0.00            
ATOM    100  O24 ACD     1       5.710  26.400   5.930  1.00  0.00            
ATOM    101  C30 ACD     1       7.910  26.150   5.140  1.00  0.00            
ATOM    102  H48 ACD     1       8.940  25.950   5.440  1.00  0.00            
ATOM    103  H49 ACD     1       7.540  25.280   4.580  1.00  0.00            
ATOM    104  O25 ACD     1       7.810  27.320   4.300  1.00  0.00            
ATOM    105  H50 ACD     1       8.380  27.310   3.520  1.00  0.00            
ATOM    106  C31 ACD     1       6.020  24.690   8.070  1.00  0.00            
ATOM    107  H51 ACD     1       6.340  25.490   8.760  1.00  0.00            
ATOM    108  O26 ACD     1       6.080  23.470   8.740  1.00  0.00            
ATOM    109  H52 ACD     1       6.930  23.380   9.180  1.00  0.00            
ATOM    110  C32 ACD     1       4.640  25.100   7.500  1.00  0.00            
ATOM    111  H53 ACD     1       4.410  24.450   6.660  1.00  0.00            
ATOM    112  O27 ACD     1       3.600  25.050   8.460  1.00  0.00            
ATOM    113  H54 ACD     1       3.540  24.120   8.700  1.00  0.00            
ATOM    114  C33 ACD     1       4.760  26.530   7.020  1.00  0.00            
ATOM    115  H55 ACD     1       3.780  26.820   6.620  1.00  0.00            
ATOM    116  O28 ACD     1       5.190  27.390   8.070  1.00  0.00            
ATOM    117  C34 ACD     1       4.970  28.800   7.990  1.00  0.00            
ATOM    118  H56 ACD     1       3.900  28.990   8.110  1.00  0.00            
ATOM    119  C35 ACD     1       5.620  29.360   9.270  1.00  0.00            
ATOM    120  H57 ACD     1       6.550  28.780   9.360  1.00  0.00            
ATOM    121  O29 ACD     1       4.840  29.080  10.460  1.00  0.00            
ATOM    122  H58 ACD     1       4.480  28.200  10.340  1.00  0.00            
ATOM    123  C36 ACD     1       6.050  30.830   9.270  1.00  0.00            
ATOM    124  H59 ACD     1       5.220  31.530   9.440  1.00  0.00            
ATOM    125  O30 ACD     1       7.100  30.970  10.230  1.00  0.00            
ATOM    126  H60 ACD     1       6.690  30.530  10.990  1.00  0.00            
ATOM    127  C1  AB5     2      13.510  28.050  10.520  1.00  0.00            
ATOM    128  C2  AB5     2      12.390  28.060   9.690  1.00  0.00            
ATOM    129  C3  AB5     2      11.270  27.270  10.050  1.00  0.00            
ATOM    130  C4  AB5     2      10.060  27.260   9.330  1.00  0.00            
ATOM    131  C5  AB5     2       8.890  26.660   9.860  1.00  0.00            
ATOM    132  C6  AB5     2       8.850  25.940  11.070  1.00  0.00            
ATOM    133  C7  AB5     2       7.720  25.290  11.610  1.00  0.00            
ATOM    134  C8  AB5     2       7.860  24.560  12.790  1.00  0.00            
ATOM    135  C9  AB5     2       9.080  24.490  13.490  1.00  0.00            
ATOM    136  C10 AB5     2      10.180  25.100  12.930  1.00  0.00            
ATOM    137  C11 AB5     2      11.380  25.120  13.720  1.00  0.00            
ATOM    138  C12 AB5     2      12.500  25.850  13.250  1.00  0.00            
ATOM    139  C13 AB5     2      12.440  26.550  12.070  1.00  0.00            
ATOM    140  C14 AB5     2      13.540  27.300  11.700  1.00  0.00            
ATOM    141  C15 AB5     2      11.260  26.550  11.270  1.00  0.00            
ATOM    142  C16 AB5     2      10.070  25.940  11.740  1.00  0.00            
ATOM    143  H1  AB5     2      14.330  28.740  10.310  1.00  0.00            
ATOM    144  H2  AB5     2      12.350  28.830   8.930  1.00  0.00            
ATOM    145  H3  AB5     2      10.070  27.780   8.370  1.00  0.00            
ATOM    146  H4  AB5     2       7.930  26.750   9.370  1.00  0.00            
ATOM    147  H5  AB5     2       6.740  25.450  11.180  1.00  0.00            
ATOM    148  H6  AB5     2       6.990  24.250  13.360  1.00  0.00            
ATOM    149  H7  AB5     2       9.240  23.890  14.390  1.00  0.00            
ATOM    150  H8  AB5     2      11.370  24.640  14.690  1.00  0.00            
ATOM    151  H9  AB5     2      13.410  25.790  13.850  1.00  0.00            
ATOM    152  H10 AB5     2      14.470  27.360  12.270  1.00  0.00            
TER
ENDMDL
MODEL        1
ATOM      1  H1  ACD     1      16.790  29.870   2.340  1.00  0.00            
ATOM      2  O1  ACD     1      16.470  30.180   1.490  1.00  0.00            
ATOM      3  C1  ACD     1      15.750  31.360   1.840  1.00  0.00            
ATOM      4  H2  ACD     1      15.060  31.170   2.670  1.00  0.00            
ATOM      5  H3  ACD     1      15.190  31.720   0.970  1.00  0.00            
ATOM      6  C2  ACD     1      16.790  32.400   2.360  1.00  0.00            
ATOM      7  H4  ACD     1      17.440  31.870   3.070  1.00  0.00            
ATOM      8  O2  ACD     1      17.570  32.900   1.260  1.00  0.00            
ATOM      9  C3  ACD     1      18.520  33.900   1.610  1.00  0.00            
ATOM     10  H5  ACD     1      18.930  34.220   0.650  1.00  0.00            
ATOM     11  O3  ACD     1      19.390  33.280   2.560  1.00  0.00            
ATOM     12  C4  ACD     1      20.460  32.390   2.150  1.00  0.00            
ATOM     13  H6  ACD     1      21.060  32.970   1.440  1.00  0.00            
ATOM     14  C5  ACD     1      21.130  32.170   3.430  1.00  0.00            
ATOM     15  H7  ACD     1      20.320  32.070   4.160  1.00  0.00            
ATOM     16  O4  ACD     1      21.890  33.340   3.710  1.00  0.00            
ATOM     17  H8  ACD     1      21.220  33.990   3.940  1.00  0.00            
ATOM     18  C6  ACD     1      22.070  31.010   3.490  1.00  0.00            
ATOM     19  H9  ACD     1      22.870  31.150   2.750  1.00  0.00            
ATOM     20  O5  ACD     1      22.710  30.910   4.770  1.00  0.00            
ATOM     21  H10 ACD     1      23.290  31.670   4.740  1.00  0.00            
ATOM     22  C7  ACD     1      21.390  29.780   3.020  1.00  0.00            
ATOM     23  H11 ACD     1      22.190  29.040   3.020  1.00  0.00            
ATOM     24  O6  ACD     1      20.960  30.090   1.690  1.00  0.00            
ATOM     25  C8  ACD     1      19.950  31.110   1.510  1.00  0.00            
ATOM     26  H12 ACD     1      19.050  30.830   2.070  1.00  0.00            
ATOM     27  C9  ACD     1      19.630  31.060   0.020  1.00  0.00            
ATOM     28  H13 ACD     1      19.250  32.040  -0.280  1.00  0.00            
ATOM     29  H14 ACD     1      20.580  30.960  -0.530  1.00  0.00            
ATOM     30  O7  ACD     1      18.680  30.090  -0.320  1.00  0.00            
ATOM     31  H15 ACD     1      17.800  30.350  -0.040  1.00  0.00            
ATOM     32  O8  ACD     1      20.340  29.310   3.900  1.00  0.00            
ATOM     33  C10 ACD     1      19.570  28.160   3.550  1.00  0.00            
ATOM     34  H16 ACD     1      18.860  28.340   2.730  1.00  0.00            
ATOM     35  C11 ACD     1      20.490  26.920   3.220  1.00  0.00            
ATOM     36  H17 ACD     1      21.300  26.910   3.960  1.00  0.00            
ATOM     37  O9  ACD     1      21.030  26.980   1.860  1.00  0.00            
ATOM     38  H18 ACD     1      20.340  26.780   1.230  1.00  0.00            
ATOM     39  C12 ACD     1      19.650  25.650   3.360  1.00  0.00            
ATOM     40  H19 ACD     1      18.910  25.640   2.550  1.00  0.00            
ATOM     41  O10 ACD     1      20.450  24.490   3.150  1.00  0.00            
ATOM     42  H20 ACD     1      19.860  23.780   3.410  1.00  0.00            
ATOM     43  C13 ACD     1      19.080  25.600   4.780  1.00  0.00            
ATOM     44  H21 ACD     1      18.560  24.640   4.820  1.00  0.00            
ATOM     45  O11 ACD     1      18.090  26.590   4.790  1.00  0.00            
ATOM     46  C14 ACD     1      18.590  27.940   4.750  1.00  0.00            
ATOM     47  H22 ACD     1      19.070  28.110   5.720  1.00  0.00            
ATOM     48  C15 ACD     1      17.350  28.900   4.750  1.00  0.00            
ATOM     49  H23 ACD     1      16.810  28.770   5.690  1.00  0.00            
ATOM     50  H24 ACD     1      17.790  29.910   4.660  1.00  0.00            
ATOM     51  O12 ACD     1      16.540  28.800   3.630  1.00  0.00            
ATOM     52  H25 ACD     1      16.210  27.910   3.520  1.00  0.00            
ATOM     53  O13 ACD     1      20.150  25.640   5.790  1.00  0.00            
ATOM     54  C16 ACD     1      19.870  25.560   7.240  1.00  0.00            
ATOM     55  H26 ACD     1      20.610  24.880   7.690  1.00  0.00            
ATOM     56  C17 ACD     1      20.080  26.860   7.970  1.00  0.00            
ATOM     57  H27 ACD     1      19.390  27.550   7.480  1.00  0.00            
ATOM     58  O14 ACD     1      21.390  27.430   8.030  1.00  0.00            
ATOM     59  H28 ACD     1      21.670  27.580   7.120  1.00  0.00            
ATOM     60  C18 ACD     1      19.480  26.820   9.360  1.00  0.00            
ATOM     61  H29 ACD     1      20.040  26.160  10.050  1.00  0.00            
ATOM     62  O15 ACD     1      19.590  28.220   9.870  1.00  0.00            
ATOM     63  H30 ACD     1      20.180  28.650   9.240  1.00  0.00            
ATOM     64  C19 ACD     1      18.030  26.390   9.330  1.00  0.00            
ATOM     65  H31 ACD     1      17.560  26.350  10.320  1.00  0.00            
ATOM     66  O16 ACD     1      18.020  25.100   8.820  1.00  0.00            
ATOM     67  C20 ACD     1      18.580  24.960   7.510  1.00  0.00            
ATOM     68  H32 ACD     1      17.890  25.510   6.860  1.00  0.00            
ATOM     69  C21 ACD     1      18.450  23.520   7.180  1.00  0.00            
ATOM     70  H33 ACD     1      19.130  23.230   6.370  1.00  0.00            
ATOM     71  H34 ACD     1      18.710  22.890   8.040  1.00  0.00            
ATOM     72  O17 ACD     1      17.130  23.280   6.750  1.00  0.00            
ATOM     73  H35 ACD     1      17.020  22.350   6.500  1.00  0.00            
ATOM     74  O18 ACD     1      17.220  27.210   8.510  1.00  0.00            
ATOM     75  C22 ACD     1      16.080  27.720   9.070  1.00  0.00            
ATOM     76  H36 ACD     1      15.900  27.200  10.020  1.00  0.00            
ATOM     77  C23 ACD     1      16.270  29.170   9.450  1.00  0.00            
ATOM     78  H37 ACD     1      16.710  29.640   8.560  1.00  0.00            
ATOM     79  O19 ACD     1      17.260  29.230  10.540  1.00  0.00            
ATOM     80  H38 ACD     1      18.110  28.930  10.210  1.00  0.00            
ATOM     81  C24 ACD     1      14.970  29.860   9.730  1.00  0.00            
ATOM     82  H39 ACD     1      14.560  29.280  10.570  1.00  0.00            
ATOM     83  O20 ACD     1      15.170  31.130  10.160  1.00  0.00            
ATOM     84  H40 ACD     1      15.810  31.070  10.880  1.00  0.00            
ATOM     85  C25 ACD     1      14.000  29.750   8.520  1.00  0.00            
ATOM     86  H41 ACD     1      13.050  30.260   8.690  1.00  0.00            
ATOM     87  O21 ACD     1      13.740  28.330   8.300  1.00  0.00            
ATOM     88  C26 ACD     1      14.960  27.580   8.040  1.00  0.00            
ATOM     89  H42 ACD     1      15.360  28.020   7.120  1.00  0.00            
ATOM     90  C27 ACD     1      14.660  26.180   7.610  1.00  0.00            
ATOM     91  H43 ACD     1      15.650  25.690   7.560  1.00  0.00            
ATOM     92  H44 ACD     1      14.100  25.660   8.400  1.00  0.00            
ATOM     93  O22 ACD     1      13.910  26.020   6.360  1.00  0.00            
ATOM     94  H45 ACD     1      13.860  25.090   6.120  1.00  0.00            
ATOM     95  O23 ACD     1      14.510  30.320   7.340  1.00  0.00            
ATOM     96  C28 ACD     1      13.730  31.280   6.600  1.00  0.00            
ATOM     97  H46 ACD     1      12.700  31.210   6.980  1.00  0.00            
ATOM     98  C29 ACD     1      13.760  30.850   5.120  1.00  0.00            
ATOM     99  H47 ACD     1      14.800  30.690   4.810  1.00  0.00            
ATOM    100  O24 ACD     1      13.310  31.910   4.310  1.00  0.00            
ATOM    101  C30 ACD     1      12.930  29.600   4.750  1.00  0.00            
ATOM    102  H48 ACD     1      13.050  29.430   3.680  1.00  0.00            
ATOM    103  H49 ACD     1      13.270  28.750   5.360  1.00  0.00            
ATOM    104  O25 ACD     1      11.550  29.770   5.060  1.00  0.00            
ATOM    105  H50 ACD     1      11.170  30.290   4.340  1.00  0.00            
ATOM    106  C31 ACD     1      14.270  32.690   6.880  1.00  0.00            
ATOM    107  H51 ACD     1      15.350  32.640   6.660  1.00  0.00            
ATOM    108  O26 ACD     1      13.990  32.970   8.230  1.00  0.00            
ATOM    109  H52 ACD     1      14.380  32.290   8.800  1.00  0.00            
ATOM    110  C32 ACD     1      13.720  33.670   5.840  1.00  0.00            
ATOM    111  H53 ACD     1      12.620  33.670   5.890  1.00  0.00            
ATOM    112  O27 ACD     1      14.260  34.990   6.040  1.00  0.00            
ATOM    113  H54 ACD     1      13.960  35.320   6.890  1.00  0.00            
ATOM    114  C33 ACD     1      14.000  33.170   4.470  1.00  0.00            
ATOM    115  H55 ACD     1      13.670  33.930   3.760  1.00  0.00            
ATOM    116  O28 ACD     1      15.470  33.040   4.280  1.00  0.00            
ATOM    117  C34 ACD     1      15.980  33.520   3.060  1.00  0.00            
ATOM    118  H56 ACD     1      15.220  33.940   2.380  1.00  0.00            
ATOM    119  C35 ACD     1      16.940  34.650   3.520  1.00  0.00            
ATOM    120  H57 ACD     1      17.600  34.140   4.240  1.00  0.00            
ATOM    121  O29 ACD     1      16.170  35.680   4.130  1.00  0.00            
ATOM    122  H58 ACD     1      15.540  35.300   4.750  1.00  0.00            
ATOM    123  C36 ACD     1      17.870  35.110   2.360  1.00  0.00            
ATOM    124  H59 ACD     1      17.300  35.700   1.630  1.00  0.00            
ATOM    125  O30 ACD     1      18.910  35.930   3.040  1.00  0.00            
ATOM    126  H60 ACD     1      19.580  35.380   3.450  1.00  0.00            
ATOM    127  C1  AB5     2      16.240  34.800  10.490  1.00  0.00            
ATOM    128  C2  AB5     2      17.170  34.260  11.380  1.00  0.00            
ATOM    129  C3  AB5     2      18.130  33.410  10.880  1.00  0.00            
ATOM    130  C4  AB5     2      19.080  32.930  11.780  1.00  0.00            
ATOM    131  C5  AB5     2      20.120  32.070  11.300  1.00  0.00            
ATOM    132  C6  AB5     2      20.180  31.710   9.950  1.00  0.00            
ATOM    133  C7  AB5     2      21.230  30.880   9.470  1.00  0.00            
ATOM    134  C8  AB5     2      21.310  30.590   8.090  1.00  0.00            
ATOM    135  C9  AB5     2      20.450  31.230   7.200  1.00  0.00            
ATOM    136  C10 AB5     2      19.420  32.140   7.650  1.00  0.00            
ATOM    137  C11 AB5     2      18.640  32.820   6.770  1.00  0.00            
ATOM    138  C12 AB5     2      17.560  33.590   7.190  1.00  0.00            
ATOM    139  C13 AB5     2      17.410  33.790   8.600  1.00  0.00            
ATOM    140  C14 AB5     2      16.420  34.700   9.110  1.00  0.00            
ATOM    141  C15 AB5     2      18.240  33.120   9.490  1.00  0.00            
ATOM    142  C16 AB5     2      19.330  32.320   9.020  1.00  0.00            
ATOM    143  H1  AB5     2      15.440  35.320  11.010  1.00  0.00            
ATOM    144  H2  AB5     2      16.960  34.380  12.440  1.00  0.00            
ATOM    145  H3  AB5     2      19.030  33.030  12.860  1.00  0.00            
ATOM    146  H4  AB5     2      20.890  31.720  11.980  1.00  0.00            
ATOM    147  H5  AB5     2      21.960  30.430  10.130  1.00  0.00            
ATOM    148  H6  AB5     2      22.060  29.950   7.630  1.00  0.00            
ATOM    149  H7  AB5     2      20.570  31.100   6.130  1.00  0.00            
ATOM    150  H8  AB5     2      18.790  32.700   5.700  1.00  0.00            
ATOM    151  H9  AB5     2      16.910  34.140   6.520  1.00  0.00            
ATOM    152  H10 AB5     2      15.720  35.120   8.400  1.00  0.00            
TER
ENDMDL
MODEL        1
ATOM      1  H1  ACD     1      11.060  23.150   5.070  1.00  0.00            
ATOM      2  O1  ACD     1      10.520  23.580   4.400  1.00  0.00            
ATOM      3  C1  ACD     1       9.290  23.750   5.040  1.00  0.00            
ATOM      4  H2  ACD     1       9.440  24.360   5.940  1.00  0.00            
ATOM      5  H3  ACD     1       8.660  22.860   5.200  1.00  0.00            
ATOM      6  C2  ACD     1       8.370  24.390   4.010  1.00  0.00            
ATOM      7  H4  ACD     1       8.850  25.280   3.590  1.00  0.00            
ATOM      8  O2  ACD     1       8.080  23.500   2.880  1.00  0.00            
ATOM      9  C3  ACD     1       7.410  24.140   1.800  1.00  0.00            
ATOM     10  H5  ACD     1       7.160  23.380   1.050  1.00  0.00            
ATOM     11  O3  ACD     1       8.130  25.220   1.340  1.00  0.00            
ATOM     12  C4  ACD     1       9.070  25.110   0.210  1.00  0.00            
ATOM     13  H6  ACD     1       8.610  24.840  -0.760  1.00  0.00            
ATOM     14  C5  ACD     1       9.640  26.520   0.070  1.00  0.00            
ATOM     15  H7  ACD     1       9.840  26.900   1.080  1.00  0.00            
ATOM     16  O4  ACD     1       8.660  27.390  -0.480  1.00  0.00            
ATOM     17  H8  ACD     1       9.090  28.230  -0.310  1.00  0.00            
ATOM     18  C6  ACD     1      10.890  26.610  -0.800  1.00  0.00            
ATOM     19  H9  ACD     1      10.530  26.350  -1.800  1.00  0.00            
ATOM     20  O5  ACD     1      11.440  27.950  -0.920  1.00  0.00            
ATOM     21  H10 ACD     1      11.500  28.310  -0.030  1.00  0.00            
ATOM     22  C7  ACD     1      11.940  25.630  -0.380  1.00  0.00            
ATOM     23  H11 ACD     1      12.720  25.640  -1.150  1.00  0.00            
ATOM     24  O6  ACD     1      11.350  24.270  -0.410  1.00  0.00            
ATOM     25  C8  ACD     1      10.190  24.090   0.450  1.00  0.00            
ATOM     26  H12 ACD     1      10.450  24.220   1.500  1.00  0.00            
ATOM     27  C9  ACD     1       9.790  22.600   0.250  1.00  0.00            
ATOM     28  H13 ACD     1       8.900  22.300   0.800  1.00  0.00            
ATOM     29  H14 ACD     1       9.570  22.420  -0.810  1.00  0.00            
ATOM     30  O7  ACD     1      10.800  21.780   0.770  1.00  0.00            
ATOM     31  H15 ACD     1      10.920  22.090   1.670  1.00  0.00            
ATOM     32  O8  ACD     1      12.440  26.010   0.910  1.00  0.00            
ATOM     33  C10 ACD     1      13.810  25.780   1.200  1.00  0.00            
ATOM     34  H16 ACD     1      14.300  25.150   0.440  1.00  0.00            
ATOM     35  C11 ACD     1      14.440  27.150   1.300  1.00  0.00            
ATOM     36  H17 ACD     1      13.890  27.810   1.980  1.00  0.00            
ATOM     37  O9  ACD     1      14.480  27.790   0.000  1.00  0.00            
ATOM     38  H18 ACD     1      13.590  27.960  -0.330  1.00  0.00            
ATOM     39  C12 ACD     1      15.870  26.910   1.770  1.00  0.00            
ATOM     40  H19 ACD     1      16.340  26.280   1.010  1.00  0.00            
ATOM     41  O10 ACD     1      16.660  28.080   1.880  1.00  0.00            
ATOM     42  H20 ACD     1      16.550  28.390   2.780  1.00  0.00            
ATOM     43  C13 ACD     1      15.990  26.150   3.110  1.00  0.00            
ATOM     44  H21 ACD     1      17.060  25.970   3.290  1.00  0.00            
ATOM     45  O11 ACD     1      15.340  24.900   2.830  1.00  0.00            
ATOM     46  C14 ACD     1      13.930  25.030   2.540  1.00  0.00            
ATOM     47  H22 ACD     1      13.400  25.520   3.370  1.00  0.00            
ATOM     48  C15 ACD     1      13.210  23.650   2.450  1.00  0.00            
ATOM     49  H23 ACD     1      12.140  23.830   2.270  1.00  0.00            
ATOM     50  H24 ACD     1      13.620  23.240   1.520  1.00  0.00            
ATOM     51  O12 ACD     1      13.540  22.940   3.590  1.00  0.00            
ATOM     52  H25 ACD     1      14.490  23.000   3.710  1.00  0.00            
ATOM     53  O13 ACD     1      15.460  26.800   4.240  1.00  0.00            
ATOM     54  C16 ACD     1      16.020  26.550   5.500  1.00  0.00            
ATOM     55  H26 ACD     1      17.110  26.670   5.530  1.00  0.00            
ATOM     56  C17 ACD     1      15.350  27.650   6.350  1.00  0.00            
ATOM     57  H27 ACD     1      14.280  27.600   6.120  1.00  0.00            
ATOM     58  O14 ACD     1      15.910  28.940   6.100  1.00  0.00            
ATOM     59  H28 ACD     1      15.690  29.180   5.200  1.00  0.00            
ATOM     60  C18 ACD     1      15.310  27.360   7.840  1.00  0.00            
ATOM     61  H29 ACD     1      16.280  27.390   8.340  1.00  0.00            
ATOM     62  O15 ACD     1      14.530  28.210   8.640  1.00  0.00            
ATOM     63  H30 ACD     1      14.080  27.560   9.180  1.00  0.00            
ATOM     64  C19 ACD     1      14.890  25.920   8.150  1.00  0.00            
ATOM     65  H31 ACD     1      15.070  25.630   9.190  1.00  0.00            
ATOM     66  O16 ACD     1      15.680  25.010   7.420  1.00  0.00            
ATOM     67  C20 ACD     1      15.610  25.110   5.990  1.00  0.00            
ATOM     68  H32 ACD     1      14.600  24.920   5.620  1.00  0.00            
ATOM     69  C21 ACD     1      16.560  24.050   5.530  1.00  0.00            
ATOM     70  H33 ACD     1      16.980  24.420   4.590  1.00  0.00            
ATOM     71  H34 ACD     1      17.360  24.020   6.280  1.00  0.00            
ATOM     72  O17 ACD     1      15.910  22.770   5.440  1.00  0.00            
ATOM     73  H35 ACD     1      15.520  22.290   6.180  1.00  0.00            
ATOM     74  O18 ACD     1      13.510  25.770   7.980  1.00  0.00            
ATOM     75  C22 ACD     1      12.820  25.020   8.920  1.00  0.00            
ATOM     76  H36 ACD     1      13.480  24.340   9.490  1.00  0.00            
ATOM     77  C23 ACD     1      12.200  26.050   9.920  1.00  0.00            
ATOM     78  H37 ACD     1      11.640  26.810   9.370  1.00  0.00            
ATOM     79  O19 ACD     1      13.210  26.680  10.610  1.00  0.00            
ATOM     80  H38 ACD     1      12.790  27.090  11.380  1.00  0.00            
ATOM     81  C24 ACD     1      11.360  25.200  10.810  1.00  0.00            
ATOM     82  H39 ACD     1      12.060  24.420  11.150  1.00  0.00            
ATOM     83  O20 ACD     1      10.880  25.870  11.960  1.00  0.00            
ATOM     84  H40 ACD     1      10.620  26.750  11.660  1.00  0.00            
ATOM     85  C25 ACD     1      10.210  24.580  10.120  1.00  0.00            
ATOM     86  H41 ACD     1       9.710  23.980  10.890  1.00  0.00            
ATOM     87  O21 ACD     1      10.700  23.670   9.150  1.00  0.00            
ATOM     88  C26 ACD     1      11.690  24.190   8.260  1.00  0.00            
ATOM     89  H42 ACD     1      11.210  24.870   7.540  1.00  0.00            
ATOM     90  C27 ACD     1      12.350  22.990   7.380  1.00  0.00            
ATOM     91  H43 ACD     1      12.940  23.420   6.560  1.00  0.00            
ATOM     92  H44 ACD     1      12.970  22.350   8.010  1.00  0.00            
ATOM     93  O22 ACD     1      11.240  22.180   6.940  1.00  0.00            
ATOM     94  H45 ACD     1      10.540  22.150   7.600  1.00  0.00            
ATOM     95  O23 ACD     1       9.360  25.590   9.610  1.00  0.00            
ATOM     96  C28 ACD     1       7.970  25.340   9.240  1.00  0.00            
ATOM     97  H46 ACD     1       7.380  25.210  10.160  1.00  0.00            
ATOM     98  C29 ACD     1       7.740  24.260   8.240  1.00  0.00            
ATOM     99  H47 ACD     1       8.610  24.300   7.580  1.00  0.00            
ATOM    100  O24 ACD     1       6.490  24.380   7.570  1.00  0.00            
ATOM    101  C30 ACD     1       7.710  22.850   8.890  1.00  0.00            
ATOM    102  H48 ACD     1       8.570  22.640   9.540  1.00  0.00            
ATOM    103  H49 ACD     1       6.840  22.800   9.560  1.00  0.00            
ATOM    104  O25 ACD     1       7.630  21.800   7.930  1.00  0.00            
ATOM    105  H50 ACD     1       6.740  21.790   7.550  1.00  0.00            
ATOM    106  C31 ACD     1       7.490  26.740   8.630  1.00  0.00            
ATOM    107  H51 ACD     1       8.310  26.960   7.930  1.00  0.00            
ATOM    108  O26 ACD     1       7.530  27.800   9.620  1.00  0.00            
ATOM    109  H52 ACD     1       7.190  28.620   9.270  1.00  0.00            
ATOM    110  C32 ACD     1       6.200  26.780   7.780  1.00  0.00            
ATOM    111  H53 ACD     1       5.420  26.620   8.530  1.00  0.00            
ATOM    112  O27 ACD     1       6.190  27.950   6.970  1.00  0.00            
ATOM    113  H54 ACD     1       6.560  27.690   6.120  1.00  0.00            
ATOM    114  C33 ACD     1       6.220  25.580   6.880  1.00  0.00            
ATOM    115  H55 ACD     1       5.230  25.450   6.440  1.00  0.00            
ATOM    116  O28 ACD     1       7.250  25.730   5.810  1.00  0.00            
ATOM    117  C34 ACD     1       7.050  24.780   4.660  1.00  0.00            
ATOM    118  H56 ACD     1       6.520  23.880   5.000  1.00  0.00            
ATOM    119  C35 ACD     1       6.130  25.380   3.620  1.00  0.00            
ATOM    120  H57 ACD     1       6.640  26.300   3.310  1.00  0.00            
ATOM    121  O29 ACD     1       4.880  25.750   4.180  1.00  0.00            
ATOM    122  H58 ACD     1       4.500  26.520   3.750  1.00  0.00            
ATOM    123  C36 ACD     1       6.010  24.580   2.320  1.00  0.00            
ATOM    124  H59 ACD     1       5.510  23.610   2.440  1.00  0.00            
ATOM    125  O30 ACD     1       5.390  25.330   1.330  1.00  0.00            
ATOM    126  H60 ACD     1       5.920  26.130   1.260  1.00  0.00            
ATOM    127  C1  AB5     2       6.420  31.680   5.690  1.00  0.00            
ATOM    128  C2  AB5     2       7.240  31.590   6.780  1.00  0.00            
ATOM    129  C3  AB5     2       8.240  30.610   6.790  1.00  0.00            
ATOM    130  C4  AB5     2       9.080  30.400   7.940  1.00  0.00            
ATOM    131  C5  AB5     2      10.130  29.500   7.790  1.00  0.00            
ATOM    132  C6  AB5     2      10.330  28.710   6.690  1.00  0.00            
ATOM    133  C7  AB5     2      11.440  27.850   6.650  1.00  0.00            
ATOM    134  C8  AB5     2      11.700  27.130   5.500  1.00  0.00            
ATOM    135  C9  AB5     2      10.790  27.160   4.400  1.00  0.00            
ATOM    136  C10 AB5     2       9.680  28.040   4.450  1.00  0.00            
ATOM    137  C11 AB5     2       8.730  28.090   3.430  1.00  0.00            
ATOM    138  C12 AB5     2       7.660  29.010   3.440  1.00  0.00            
ATOM    139  C13 AB5     2       7.580  29.860   4.510  1.00  0.00            
ATOM    140  C14 AB5     2       6.630  30.900   4.540  1.00  0.00            
ATOM    141  C15 AB5     2       8.400  29.760   5.660  1.00  0.00            
ATOM    142  C16 AB5     2       9.460  28.830   5.620  1.00  0.00            
ATOM    143  H1  AB5     2       5.580  32.370   5.720  1.00  0.00            
ATOM    144  H2  AB5     2       6.930  32.030   7.730  1.00  0.00            
ATOM    145  H3  AB5     2       8.980  30.960   8.870  1.00  0.00            
ATOM    146  H4  AB5     2      10.810  29.300   8.620  1.00  0.00            
ATOM    147  H5  AB5     2      12.170  27.860   7.450  1.00  0.00            
ATOM    148  H6  AB5     2      12.500  26.400   5.450  1.00  0.00            
ATOM    149  H7  AB5     2      11.070  26.530   3.560  1.00  0.00            
ATOM    150  H8  AB5     2       8.760  27.300   2.690  1.00  0.00            
ATOM    151  H9  AB5     2       7.030  29.020   2.560  1.00  0.00            
ATOM    152  H10 AB5     2       6.020  30.980   3.640  1.00  0.00            
TER
ENDMDL
MODEL        1
ATOM      1  H1  ACD     1       3.940  26.660  12.910  1.00  0.00            
ATOM      2  O1  ACD     1       4.570  27.390  12.890  1.00  0.00            
ATOM      3  C1  ACD     1       5.780  26.760  12.740  1.00  0.00            
ATOM      4  H2  ACD     1       5.870  25.820  13.290  1.00  0.00            
ATOM      5  H3  ACD     1       6.590  27.440  13.040  1.00  0.00            
ATOM      6  C2  ACD     1       5.940  26.430  11.250  1.00  0.00            
ATOM      7  H4  ACD     1       6.870  25.880  11.060  1.00  0.00            
ATOM      8  O2  ACD     1       4.860  25.570  10.940  1.00  0.00            
ATOM      9  C3  ACD     1       4.760  25.130   9.530  1.00  0.00            
ATOM     10  H5  ACD     1       3.970  24.370   9.600  1.00  0.00            
ATOM     11  O3  ACD     1       6.010  24.610   9.010  1.00  0.00            
ATOM     12  C4  ACD     1       5.880  23.260   8.540  1.00  0.00            
ATOM     13  H6  ACD     1       4.860  22.840   8.550  1.00  0.00            
ATOM     14  C5  ACD     1       6.400  23.260   7.100  1.00  0.00            
ATOM     15  H7  ACD     1       7.390  23.720   7.130  1.00  0.00            
ATOM     16  O4  ACD     1       5.550  24.050   6.260  1.00  0.00            
ATOM     17  H8  ACD     1       5.510  23.770   5.350  1.00  0.00            
ATOM     18  C6  ACD     1       6.490  21.810   6.620  1.00  0.00            
ATOM     19  H9  ACD     1       5.510  21.320   6.540  1.00  0.00            
ATOM     20  O5  ACD     1       7.210  21.760   5.370  1.00  0.00            
ATOM     21  H10 ACD     1       8.090  22.070   5.570  1.00  0.00            
ATOM     22  C7  ACD     1       7.270  20.870   7.580  1.00  0.00            
ATOM     23  H11 ACD     1       7.280  19.800   7.380  1.00  0.00            
ATOM     24  O6  ACD     1       6.730  20.990   8.860  1.00  0.00            
ATOM     25  C8  ACD     1       6.610  22.280   9.450  1.00  0.00            
ATOM     26  H12 ACD     1       7.550  22.810   9.690  1.00  0.00            
ATOM     27  C9  ACD     1       5.860  22.150  10.730  1.00  0.00            
ATOM     28  H13 ACD     1       5.620  23.190  11.000  1.00  0.00            
ATOM     29  H14 ACD     1       4.860  21.720  10.590  1.00  0.00            
ATOM     30  O7  ACD     1       6.610  21.550  11.770  1.00  0.00            
ATOM     31  H15 ACD     1       6.680  20.670  11.380  1.00  0.00            
ATOM     32  O8  ACD     1       8.640  21.310   7.430  1.00  0.00            
ATOM     33  C10 ACD     1       9.650  20.350   7.650  1.00  0.00            
ATOM     34  H16 ACD     1       9.410  19.620   8.430  1.00  0.00            
ATOM     35  C11 ACD     1       9.970  19.710   6.280  1.00  0.00            
ATOM     36  H17 ACD     1      10.120  20.510   5.540  1.00  0.00            
ATOM     37  O9  ACD     1       8.950  18.770   5.860  1.00  0.00            
ATOM     38  H18 ACD     1       9.290  18.120   5.240  1.00  0.00            
ATOM     39  C12 ACD     1      11.340  19.090   6.370  1.00  0.00            
ATOM     40  H19 ACD     1      11.260  18.240   7.070  1.00  0.00            
ATOM     41  O10 ACD     1      11.800  18.630   5.070  1.00  0.00            
ATOM     42  H20 ACD     1      12.690  18.310   5.240  1.00  0.00            
ATOM     43  C13 ACD     1      12.380  20.020   6.970  1.00  0.00            
ATOM     44  H21 ACD     1      13.240  19.360   7.150  1.00  0.00            
ATOM     45  O11 ACD     1      11.970  20.390   8.260  1.00  0.00            
ATOM     46  C14 ACD     1      10.770  21.190   8.200  1.00  0.00            
ATOM     47  H22 ACD     1      10.880  22.050   7.530  1.00  0.00            
ATOM     48  C15 ACD     1      10.440  21.720   9.610  1.00  0.00            
ATOM     49  H23 ACD     1      11.140  22.530   9.880  1.00  0.00            
ATOM     50  H24 ACD     1       9.400  22.070   9.560  1.00  0.00            
ATOM     51  O12 ACD     1      10.460  20.750  10.600  1.00  0.00            
ATOM     52  H25 ACD     1      11.300  20.290  10.650  1.00  0.00            
ATOM     53  O13 ACD     1      12.750  21.120   6.130  1.00  0.00            
ATOM     54  C16 ACD     1      14.010  21.800   6.240  1.00  0.00            
ATOM     55  H26 ACD     1      14.790  21.150   5.820  1.00  0.00            
ATOM     56  C17 ACD     1      13.840  22.980   5.340  1.00  0.00            
ATOM     57  H27 ACD     1      12.930  23.540   5.570  1.00  0.00            
ATOM     58  O14 ACD     1      13.960  22.530   3.960  1.00  0.00            
ATOM     59  H28 ACD     1      13.280  21.860   3.910  1.00  0.00            
ATOM     60  C18 ACD     1      14.880  24.100   5.410  1.00  0.00            
ATOM     61  H29 ACD     1      15.880  23.770   5.100  1.00  0.00            
ATOM     62  O15 ACD     1      14.360  25.270   4.740  1.00  0.00            
ATOM     63  H30 ACD     1      15.040  25.740   4.250  1.00  0.00            
ATOM     64  C19 ACD     1      15.080  24.460   6.890  1.00  0.00            
ATOM     65  H31 ACD     1      15.970  25.100   6.870  1.00  0.00            
ATOM     66  O16 ACD     1      15.310  23.260   7.660  1.00  0.00            
ATOM     67  C20 ACD     1      14.300  22.230   7.670  1.00  0.00            
ATOM     68  H32 ACD     1      13.430  22.720   8.130  1.00  0.00            
ATOM     69  C21 ACD     1      14.950  21.190   8.520  1.00  0.00            
ATOM     70  H33 ACD     1      14.620  20.170   8.280  1.00  0.00            
ATOM     71  H34 ACD     1      16.050  21.150   8.500  1.00  0.00            
ATOM     72  O17 ACD     1      14.760  21.360   9.910  1.00  0.00            
ATOM     73  H35 ACD     1      14.060  20.810  10.270  1.00  0.00            
ATOM     74  O18 ACD     1      13.890  25.180   7.340  1.00  0.00            
ATOM     75  C22 ACD     1      14.100  26.400   8.090  1.00  0.00            
ATOM     76  H36 ACD     1      15.120  26.790   8.010  1.00  0.00            
ATOM     77  C23 ACD     1      13.220  27.420   7.410  1.00  0.00            
ATOM     78  H37 ACD     1      12.230  26.960   7.330  1.00  0.00            
ATOM     79  O19 ACD     1      13.590  27.770   6.010  1.00  0.00            
ATOM     80  H38 ACD     1      13.870  26.980   5.540  1.00  0.00            
ATOM     81  C24 ACD     1      13.220  28.660   8.280  1.00  0.00            
ATOM     82  H39 ACD     1      14.240  29.050   8.270  1.00  0.00            
ATOM     83  O20 ACD     1      12.460  29.770   7.700  1.00  0.00            
ATOM     84  H40 ACD     1      12.560  29.780   6.740  1.00  0.00            
ATOM     85  C25 ACD     1      12.860  28.350   9.740  1.00  0.00            
ATOM     86  H41 ACD     1      12.990  29.250  10.340  1.00  0.00            
ATOM     87  O21 ACD     1      13.770  27.340  10.250  1.00  0.00            
ATOM     88  C26 ACD     1      13.750  26.070   9.560  1.00  0.00            
ATOM     89  H42 ACD     1      12.750  25.620   9.570  1.00  0.00            
ATOM     90  C27 ACD     1      14.710  25.140  10.280  1.00  0.00            
ATOM     91  H43 ACD     1      14.450  25.060  11.350  1.00  0.00            
ATOM     92  H44 ACD     1      14.540  24.130   9.900  1.00  0.00            
ATOM     93  O22 ACD     1      16.110  25.520  10.290  1.00  0.00            
ATOM     94  H45 ACD     1      16.500  25.130   9.510  1.00  0.00            
ATOM     95  O23 ACD     1      11.450  28.000   9.680  1.00  0.00            
ATOM     96  C28 ACD     1      10.560  28.680  10.530  1.00  0.00            
ATOM     97  H46 ACD     1      11.150  29.340  11.170  1.00  0.00            
ATOM     98  C29 ACD     1       9.790  27.740  11.430  1.00  0.00            
ATOM     99  H47 ACD     1       9.270  26.970  10.840  1.00  0.00            
ATOM    100  O24 ACD     1       8.710  28.390  12.090  1.00  0.00            
ATOM    101  C30 ACD     1      10.640  26.850  12.370  1.00  0.00            
ATOM    102  H48 ACD     1      10.240  25.880  12.700  1.00  0.00            
ATOM    103  H49 ACD     1      11.520  26.500  11.810  1.00  0.00            
ATOM    104  O25 ACD     1      11.070  27.500  13.590  1.00  0.00            
ATOM    105  H50 ACD     1      11.740  28.180  13.470  1.00  0.00            
ATOM    106  C31 ACD     1       9.720  29.660   9.650  1.00  0.00            
ATOM    107  H51 ACD     1       9.310  29.070   8.820  1.00  0.00            
ATOM    108  O26 ACD     1      10.500  30.760   9.190  1.00  0.00            
ATOM    109  H52 ACD     1      11.350  30.450   8.850  1.00  0.00            
ATOM    110  C32 ACD     1       8.550  30.240  10.530  1.00  0.00            
ATOM    111  H53 ACD     1       9.050  30.860  11.290  1.00  0.00            
ATOM    112  O27 ACD     1       7.630  30.900   9.670  1.00  0.00            
ATOM    113  H54 ACD     1       7.790  31.850   9.700  1.00  0.00            
ATOM    114  C33 ACD     1       7.810  29.110  11.210  1.00  0.00            
ATOM    115  H55 ACD     1       7.040  29.550  11.850  1.00  0.00            
ATOM    116  O28 ACD     1       7.290  28.220  10.180  1.00  0.00            
ATOM    117  C34 ACD     1       5.920  27.670  10.360  1.00  0.00            
ATOM    118  H56 ACD     1       5.230  28.380  10.820  1.00  0.00            
ATOM    119  C35 ACD     1       5.520  27.410   8.880  1.00  0.00            
ATOM    120  H57 ACD     1       6.360  26.930   8.370  1.00  0.00            
ATOM    121  O29 ACD     1       4.960  28.580   8.390  1.00  0.00            
ATOM    122  H58 ACD     1       4.320  28.810   9.070  1.00  0.00            
ATOM    123  C36 ACD     1       4.370  26.380   8.720  1.00  0.00            
ATOM    124  H59 ACD     1       3.500  26.770   9.270  1.00  0.00            
ATOM    125  O30 ACD     1       4.140  25.960   7.460  1.00  0.00            
ATOM    126  H60 ACD     1       4.940  25.570   7.090  1.00  0.00            
ATOM    127  C1  AB5     2       7.690  24.410   0.900  1.00  0.00            
ATOM    128  C2  AB5     2       8.490  23.510   1.580  1.00  0.00            
ATOM    129  C3  AB5     2       8.920  23.770   2.850  1.00  0.00            
ATOM    130  C4  AB5     2       9.710  22.830   3.540  1.00  0.00            
ATOM    131  C5  AB5     2      10.250  23.140   4.770  1.00  0.00            
ATOM    132  C6  AB5     2       9.880  24.320   5.440  1.00  0.00            
ATOM    133  C7  AB5     2      10.370  24.710   6.720  1.00  0.00            
ATOM    134  C8  AB5     2       9.750  25.770   7.470  1.00  0.00            
ATOM    135  C9  AB5     2       8.740  26.490   6.850  1.00  0.00            
ATOM    136  C10 AB5     2       8.390  26.270   5.520  1.00  0.00            
ATOM    137  C11 AB5     2       7.500  27.120   4.870  1.00  0.00            
ATOM    138  C12 AB5     2       7.120  26.890   3.540  1.00  0.00            
ATOM    139  C13 AB5     2       7.570  25.790   2.860  1.00  0.00            
ATOM    140  C14 AB5     2       7.150  25.520   1.560  1.00  0.00            
ATOM    141  C15 AB5     2       8.520  24.950   3.500  1.00  0.00            
ATOM    142  C16 AB5     2       8.950  25.210   4.840  1.00  0.00            
ATOM    143  H1  AB5     2       7.460  24.310  -0.160  1.00  0.00            
ATOM    144  H2  AB5     2       8.760  22.510   1.250  1.00  0.00            
ATOM    145  H3  AB5     2       9.940  21.880   3.070  1.00  0.00            
ATOM    146  H4  AB5     2      10.980  22.490   5.250  1.00  0.00            
ATOM    147  H5  AB5     2      11.260  24.270   7.150  1.00  0.00            
ATOM    148  H6  AB5     2      10.120  26.000   8.470  1.00  0.00            
ATOM    149  H7  AB5     2       8.420  27.400   7.340  1.00  0.00            
ATOM    150  H8  AB5     2       7.140  27.990   5.420  1.00  0.00            
ATOM    151  H9  AB5     2       6.390  27.530   3.070  1.00  0.00            
ATOM    152  H10 AB5     2       6.360  26.120   1.120  1.00  0.00            
TER
ENDMDL
MODEL        1
ATOM      1  H1  ACD     1      -3.470  30.380   5.080  1.00  0.00            
ATOM      2  O1  ACD     1      -3.510  29.670   4.430  1.00  0.00            
ATOM      3  C1  ACD     1      -2.220  29.360   3.970  1.00  0.00            
ATOM      4  H2  ACD     1      -1.690  30.310   3.930  1.00  0.00            
ATOM      5  H3  ACD     1      -2.210  28.960   2.950  1.00  0.00            
ATOM      6  C2  ACD     1      -1.360  28.470   4.880  1.00  0.00            
ATOM      7  H4  ACD     1      -0.440  28.100   4.420  1.00  0.00            
ATOM      8  O2  ACD     1      -1.030  29.390   5.920  1.00  0.00            
ATOM      9  C3  ACD     1      -0.410  28.880   7.100  1.00  0.00            
ATOM     10  H5  ACD     1      -0.250  29.750   7.750  1.00  0.00            
ATOM     11  O3  ACD     1       0.830  28.210   6.740  1.00  0.00            
ATOM     12  C4  ACD     1       2.090  28.700   7.220  1.00  0.00            
ATOM     13  H6  ACD     1       1.990  29.790   7.250  1.00  0.00            
ATOM     14  C5  ACD     1       2.410  28.150   8.610  1.00  0.00            
ATOM     15  H7  ACD     1       2.290  27.060   8.710  1.00  0.00            
ATOM     16  O4  ACD     1       1.370  28.650   9.570  1.00  0.00            
ATOM     17  H8  ACD     1       0.590  28.120   9.390  1.00  0.00            
ATOM     18  C6  ACD     1       3.830  28.500   8.950  1.00  0.00            
ATOM     19  H9  ACD     1       3.970  29.590   8.940  1.00  0.00            
ATOM     20  O5  ACD     1       4.170  28.110  10.270  1.00  0.00            
ATOM     21  H10 ACD     1       3.370  28.290  10.760  1.00  0.00            
ATOM     22  C7  ACD     1       4.850  27.780   7.970  1.00  0.00            
ATOM     23  H11 ACD     1       5.830  28.210   8.190  1.00  0.00            
ATOM     24  O6  ACD     1       4.470  28.200   6.640  1.00  0.00            
ATOM     25  C8  ACD     1       3.140  28.150   6.170  1.00  0.00            
ATOM     26  H12 ACD     1       2.980  27.060   6.090  1.00  0.00            
ATOM     27  C9  ACD     1       3.130  28.770   4.820  1.00  0.00            
ATOM     28  H13 ACD     1       3.930  28.340   4.210  1.00  0.00            
ATOM     29  H14 ACD     1       2.170  28.550   4.320  1.00  0.00            
ATOM     30  O7  ACD     1       3.360  30.140   4.930  1.00  0.00            
ATOM     31  H15 ACD     1       2.590  30.640   5.230  1.00  0.00            
ATOM     32  O8  ACD     1       4.760  26.400   8.030  1.00  0.00            
ATOM     33  C10 ACD     1       5.950  25.650   8.250  1.00  0.00            
ATOM     34  H16 ACD     1       6.860  26.230   8.070  1.00  0.00            
ATOM     35  C11 ACD     1       5.820  25.070   9.570  1.00  0.00            
ATOM     36  H17 ACD     1       4.860  24.550   9.740  1.00  0.00            
ATOM     37  O9  ACD     1       5.960  26.100  10.580  1.00  0.00            
ATOM     38  H18 ACD     1       5.340  26.780  10.300  1.00  0.00            
ATOM     39  C12 ACD     1       6.890  24.060   9.730  1.00  0.00            
ATOM     40  H19 ACD     1       7.880  24.520   9.840  1.00  0.00            
ATOM     41  O10 ACD     1       6.670  23.280  10.910  1.00  0.00            
ATOM     42  H20 ACD     1       5.840  22.780  10.890  1.00  0.00            
ATOM     43  C13 ACD     1       6.810  23.020   8.560  1.00  0.00            
ATOM     44  H21 ACD     1       7.600  22.290   8.750  1.00  0.00            
ATOM     45  O11 ACD     1       7.030  23.710   7.320  1.00  0.00            
ATOM     46  C14 ACD     1       5.990  24.650   7.090  1.00  0.00            
ATOM     47  H22 ACD     1       5.040  24.110   7.130  1.00  0.00            
ATOM     48  C15 ACD     1       6.080  25.310   5.670  1.00  0.00            
ATOM     49  H23 ACD     1       6.250  24.410   5.060  1.00  0.00            
ATOM     50  H24 ACD     1       5.210  25.860   5.290  1.00  0.00            
ATOM     51  O12 ACD     1       7.240  26.130   5.530  1.00  0.00            
ATOM     52  H25 ACD     1       8.050  25.720   5.840  1.00  0.00            
ATOM     53  O13 ACD     1       5.560  22.410   8.600  1.00  0.00            
ATOM     54  C16 ACD     1       5.350  21.130   8.000  1.00  0.00            
ATOM     55  H26 ACD     1       5.940  20.360   8.510  1.00  0.00            
ATOM     56  C17 ACD     1       3.880  20.860   8.270  1.00  0.00            
ATOM     57  H27 ACD     1       3.270  21.690   7.890  1.00  0.00            
ATOM     58  O14 ACD     1       3.630  20.780   9.720  1.00  0.00            
ATOM     59  H28 ACD     1       3.810  21.580  10.210  1.00  0.00            
ATOM     60  C18 ACD     1       3.360  19.620   7.610  1.00  0.00            
ATOM     61  H29 ACD     1       3.990  18.750   7.830  1.00  0.00            
ATOM     62  O15 ACD     1       1.990  19.450   7.900  1.00  0.00            
ATOM     63  H30 ACD     1       1.460  20.160   7.530  1.00  0.00            
ATOM     64  C19 ACD     1       3.620  19.850   6.110  1.00  0.00            
ATOM     65  H31 ACD     1       3.450  18.960   5.480  1.00  0.00            
ATOM     66  O16 ACD     1       5.020  20.060   5.800  1.00  0.00            
ATOM     67  C20 ACD     1       5.640  21.100   6.510  1.00  0.00            
ATOM     68  H32 ACD     1       5.200  22.060   6.180  1.00  0.00            
ATOM     69  C21 ACD     1       7.140  20.960   6.100  1.00  0.00            
ATOM     70  H33 ACD     1       7.830  21.640   6.600  1.00  0.00            
ATOM     71  H34 ACD     1       7.470  19.940   6.300  1.00  0.00            
ATOM     72  O17 ACD     1       7.230  21.400   4.720  1.00  0.00            
ATOM     73  H35 ACD     1       7.840  20.950   4.140  1.00  0.00            
ATOM     74  O18 ACD     1       2.890  20.970   5.580  1.00  0.00            
ATOM     75  C22 ACD     1       2.340  20.750   4.230  1.00  0.00            
ATOM     76  H36 ACD     1       3.040  20.130   3.650  1.00  0.00            
ATOM     77  C23 ACD     1       0.940  20.290   4.180  1.00  0.00            
ATOM     78  H37 ACD     1       0.380  21.060   4.730  1.00  0.00            
ATOM     79  O19 ACD     1       0.800  18.990   4.820  1.00  0.00            
ATOM     80  H38 ACD     1      -0.140  18.840   4.950  1.00  0.00            
ATOM     81  C24 ACD     1       0.280  20.450   2.780  1.00  0.00            
ATOM     82  H39 ACD     1       0.700  19.700   2.090  1.00  0.00            
ATOM     83  O20 ACD     1      -1.110  20.180   2.870  1.00  0.00            
ATOM     84  H40 ACD     1      -1.110  19.230   2.680  1.00  0.00            
ATOM     85  C25 ACD     1       0.510  21.890   2.260  1.00  0.00            
ATOM     86  H41 ACD     1       0.160  22.020   1.230  1.00  0.00            
ATOM     87  O21 ACD     1       1.910  22.010   2.290  1.00  0.00            
ATOM     88  C26 ACD     1       2.530  22.060   3.570  1.00  0.00            
ATOM     89  H42 ACD     1       2.080  22.970   4.010  1.00  0.00            
ATOM     90  C27 ACD     1       3.980  22.410   3.390  1.00  0.00            
ATOM     91  H43 ACD     1       4.440  22.660   4.350  1.00  0.00            
ATOM     92  H44 ACD     1       4.450  21.530   2.920  1.00  0.00            
ATOM     93  O22 ACD     1       4.150  23.470   2.450  1.00  0.00            
ATOM     94  H45 ACD     1       3.580  23.270   1.700  1.00  0.00            
ATOM     95  O23 ACD     1      -0.100  22.880   3.120  1.00  0.00            
ATOM     96  C28 ACD     1      -0.920  23.830   2.520  1.00  0.00            
ATOM     97  H46 ACD     1      -0.870  23.760   1.420  1.00  0.00            
ATOM     98  C29 ACD     1      -0.400  25.220   2.870  1.00  0.00            
ATOM     99  H47 ACD     1      -0.210  25.220   3.950  1.00  0.00            
ATOM    100  O24 ACD     1      -1.360  26.280   2.540  1.00  0.00            
ATOM    101  C30 ACD     1       0.960  25.530   2.150  1.00  0.00            
ATOM    102  H48 ACD     1       1.640  24.680   2.320  1.00  0.00            
ATOM    103  H49 ACD     1       0.930  25.480   1.050  1.00  0.00            
ATOM    104  O25 ACD     1       1.550  26.730   2.680  1.00  0.00            
ATOM    105  H50 ACD     1       1.060  27.430   2.250  1.00  0.00            
ATOM    106  C31 ACD     1      -2.320  23.620   3.030  1.00  0.00            
ATOM    107  H51 ACD     1      -2.330  23.580   4.120  1.00  0.00            
ATOM    108  O26 ACD     1      -2.940  22.520   2.450  1.00  0.00            
ATOM    109  H52 ACD     1      -2.330  21.780   2.540  1.00  0.00            
ATOM    110  C32 ACD     1      -3.220  24.860   2.750  1.00  0.00            
ATOM    111  H53 ACD     1      -3.390  24.990   1.670  1.00  0.00            
ATOM    112  O27 ACD     1      -4.470  24.720   3.280  1.00  0.00            
ATOM    113  H54 ACD     1      -4.490  24.660   4.240  1.00  0.00            
ATOM    114  C33 ACD     1      -2.530  26.160   3.210  1.00  0.00            
ATOM    115  H55 ACD     1      -3.050  27.070   2.880  1.00  0.00            
ATOM    116  O28 ACD     1      -2.360  26.140   4.660  1.00  0.00            
ATOM    117  C34 ACD     1      -2.240  27.310   5.470  1.00  0.00            
ATOM    118  H56 ACD     1      -3.220  27.720   5.720  1.00  0.00            
ATOM    119  C35 ACD     1      -1.680  26.720   6.730  1.00  0.00            
ATOM    120  H57 ACD     1      -0.740  26.160   6.630  1.00  0.00            
ATOM    121  O29 ACD     1      -2.660  26.000   7.380  1.00  0.00            
ATOM    122  H58 ACD     1      -3.320  25.800   6.710  1.00  0.00            
ATOM    123  C36 ACD     1      -1.380  27.890   7.720  1.00  0.00            
ATOM    124  H59 ACD     1      -2.320  28.390   7.980  1.00  0.00            
ATOM    125  O30 ACD     1      -0.930  27.330   8.970  1.00  0.00            
ATOM    126  H60 ACD     1      -1.580  26.630   9.070  1.00  0.00            
ATOM    127  C1  AB5     2      43.660  23.590  11.580  1.00  0.00            
ATOM    128  C2  AB5     2      43.780  23.810  10.210  1.00  0.00            
ATOM    129  C3  AB5     2      42.760  23.420   9.280  1.00  0.00            
ATOM    130  C4  AB5     2      42.990  23.480   7.860  1.00  0.00            
ATOM    131  C5  AB5     2      42.050  22.830   6.970  1.00  0.00            
ATOM    132  C6  AB5     2      40.960  22.240   7.500  1.00  0.00            
ATOM    133  C7  AB5     2      40.090  21.600   6.560  1.00  0.00            
ATOM    134  C8  AB5     2      39.040  20.890   7.030  1.00  0.00            
ATOM    135  C9  AB5     2      38.880  20.650   8.400  1.00  0.00            
ATOM    136  C10 AB5     2      39.730  21.260   9.330  1.00  0.00            
ATOM    137  C11 AB5     2      39.530  21.090  10.770  1.00  0.00            
ATOM    138  C12 AB5     2      40.560  21.590  11.660  1.00  0.00            
ATOM    139  C13 AB5     2      41.570  22.420  11.200  1.00  0.00            
ATOM    140  C14 AB5     2      42.530  22.870  12.110  1.00  0.00            
ATOM    141  C15 AB5     2      41.700  22.700   9.800  1.00  0.00            
ATOM    142  C16 AB5     2      40.830  22.110   8.900  1.00  0.00            
ATOM    143  H1  AB5     2      44.460  23.930  12.230  1.00  0.00            
ATOM    144  H2  AB5     2      44.670  24.370   9.910  1.00  0.00            
ATOM    145  H3  AB5     2      43.840  24.020   7.440  1.00  0.00            
ATOM    146  H4  AB5     2      42.360  22.740   5.940  1.00  0.00            
ATOM    147  H5  AB5     2      40.210  21.720   5.480  1.00  0.00            
ATOM    148  H6  AB5     2      38.490  20.430   6.210  1.00  0.00            
ATOM    149  H7  AB5     2      38.070  20.100   8.870  1.00  0.00            
ATOM    150  H8  AB5     2      38.750  20.490  11.240  1.00  0.00            
ATOM    151  H9  AB5     2      40.480  21.320  12.710  1.00  0.00            
ATOM    152  H10 AB5     2      42.500  22.540  13.150  1.00  0.00            
TER
ENDMDL
MODEL        1
ATOM      1  H1  ACD     1       6.870  27.560  16.030  1.00  0.00            
ATOM      2  O1  ACD     1       6.770  27.610  15.080  1.00  0.00            
ATOM      3  C1  ACD     1       7.930  26.890  14.530  1.00  0.00            
ATOM      4  H2  ACD     1       8.010  25.900  15.000  1.00  0.00            
ATOM      5  H3  ACD     1       8.800  27.460  14.870  1.00  0.00            
ATOM      6  C2  ACD     1       7.860  26.690  12.970  1.00  0.00            
ATOM      7  H4  ACD     1       8.800  26.250  12.610  1.00  0.00            
ATOM      8  O2  ACD     1       6.800  25.710  12.760  1.00  0.00            
ATOM      9  C3  ACD     1       6.470  25.340  11.400  1.00  0.00            
ATOM     10  H5  ACD     1       5.630  24.630  11.460  1.00  0.00            
ATOM     11  O3  ACD     1       7.550  24.620  10.730  1.00  0.00            
ATOM     12  C4  ACD     1       7.630  23.170  10.930  1.00  0.00            
ATOM     13  H6  ACD     1       7.070  22.810  11.800  1.00  0.00            
ATOM     14  C5  ACD     1       6.990  22.560   9.750  1.00  0.00            
ATOM     15  H7  ACD     1       7.340  23.110   8.870  1.00  0.00            
ATOM     16  O4  ACD     1       5.590  22.590   9.870  1.00  0.00            
ATOM     17  H8  ACD     1       5.160  22.490   9.010  1.00  0.00            
ATOM     18  C6  ACD     1       7.420  21.080   9.640  1.00  0.00            
ATOM     19  H9  ACD     1       6.920  20.570  10.470  1.00  0.00            
ATOM     20  O5  ACD     1       7.100  20.650   8.330  1.00  0.00            
ATOM     21  H10 ACD     1       7.900  20.710   7.810  1.00  0.00            
ATOM     22  C7  ACD     1       8.980  20.970   9.770  1.00  0.00            
ATOM     23  H11 ACD     1       9.150  19.900   9.860  1.00  0.00            
ATOM     24  O6  ACD     1       9.400  21.510  11.020  1.00  0.00            
ATOM     25  C8  ACD     1       9.150  22.910  11.060  1.00  0.00            
ATOM     26  H12 ACD     1       9.710  23.480  10.300  1.00  0.00            
ATOM     27  C9  ACD     1       9.500  23.450  12.480  1.00  0.00            
ATOM     28  H13 ACD     1       8.840  24.230  12.890  1.00  0.00            
ATOM     29  H14 ACD     1       9.300  22.550  13.080  1.00  0.00            
ATOM     30  O7  ACD     1      10.760  23.790  12.730  1.00  0.00            
ATOM     31  H15 ACD     1      10.940  24.050  13.640  1.00  0.00            
ATOM     32  O8  ACD     1       9.700  21.450   8.640  1.00  0.00            
ATOM     33  C10 ACD     1      10.710  20.650   8.060  1.00  0.00            
ATOM     34  H16 ACD     1      10.680  19.570   8.250  1.00  0.00            
ATOM     35  C11 ACD     1      10.370  20.830   6.620  1.00  0.00            
ATOM     36  H17 ACD     1      10.280  21.910   6.420  1.00  0.00            
ATOM     37  O9  ACD     1       9.170  20.210   6.350  1.00  0.00            
ATOM     38  H18 ACD     1       8.790  20.590   5.550  1.00  0.00            
ATOM     39  C12 ACD     1      11.530  20.400   5.770  1.00  0.00            
ATOM     40  H19 ACD     1      11.620  19.310   5.920  1.00  0.00            
ATOM     41  O10 ACD     1      11.250  20.650   4.340  1.00  0.00            
ATOM     42  H20 ACD     1      11.080  19.810   3.900  1.00  0.00            
ATOM     43  C13 ACD     1      12.820  21.030   6.140  1.00  0.00            
ATOM     44  H21 ACD     1      13.690  20.600   5.630  1.00  0.00            
ATOM     45  O11 ACD     1      13.040  20.690   7.530  1.00  0.00            
ATOM     46  C14 ACD     1      12.060  21.140   8.490  1.00  0.00            
ATOM     47  H22 ACD     1      12.120  22.230   8.480  1.00  0.00            
ATOM     48  C15 ACD     1      12.450  20.570   9.880  1.00  0.00            
ATOM     49  H23 ACD     1      11.540  20.520  10.490  1.00  0.00            
ATOM     50  H24 ACD     1      12.760  19.530   9.730  1.00  0.00            
ATOM     51  O12 ACD     1      13.460  21.290  10.550  1.00  0.00            
ATOM     52  H25 ACD     1      13.300  21.020  11.460  1.00  0.00            
ATOM     53  O13 ACD     1      12.810  22.460   5.980  1.00  0.00            
ATOM     54  C16 ACD     1      14.070  23.100   5.840  1.00  0.00            
ATOM     55  H26 ACD     1      14.710  22.650   5.070  1.00  0.00            
ATOM     56  C17 ACD     1      13.650  24.540   5.350  1.00  0.00            
ATOM     57  H27 ACD     1      12.970  24.930   6.110  1.00  0.00            
ATOM     58  O14 ACD     1      13.120  24.450   4.090  1.00  0.00            
ATOM     59  H28 ACD     1      12.250  24.110   4.290  1.00  0.00            
ATOM     60  C18 ACD     1      14.870  25.430   5.340  1.00  0.00            
ATOM     61  H29 ACD     1      15.660  25.020   4.680  1.00  0.00            
ATOM     62  O15 ACD     1      14.490  26.710   4.920  1.00  0.00            
ATOM     63  H30 ACD     1      14.060  26.630   4.070  1.00  0.00            
ATOM     64  C19 ACD     1      15.440  25.510   6.710  1.00  0.00            
ATOM     65  H31 ACD     1      16.310  26.150   6.550  1.00  0.00            
ATOM     66  O16 ACD     1      15.940  24.200   7.030  1.00  0.00            
ATOM     67  C20 ACD     1      14.900  23.150   7.120  1.00  0.00            
ATOM     68  H32 ACD     1      14.230  23.260   7.990  1.00  0.00            
ATOM     69  C21 ACD     1      15.700  21.850   7.400  1.00  0.00            
ATOM     70  H33 ACD     1      15.130  20.980   7.060  1.00  0.00            
ATOM     71  H34 ACD     1      16.630  21.880   6.820  1.00  0.00            
ATOM     72  O17 ACD     1      16.070  21.610   8.750  1.00  0.00            
ATOM     73  H35 ACD     1      15.320  21.560   9.350  1.00  0.00            
ATOM     74  O18 ACD     1      14.540  25.970   7.700  1.00  0.00            
ATOM     75  C22 ACD     1      15.000  27.030   8.490  1.00  0.00            
ATOM     76  H36 ACD     1      16.100  27.090   8.510  1.00  0.00            
ATOM     77  C23 ACD     1      14.420  28.340   7.910  1.00  0.00            
ATOM     78  H37 ACD     1      13.360  28.160   7.670  1.00  0.00            
ATOM     79  O19 ACD     1      15.120  28.690   6.710  1.00  0.00            
ATOM     80  H38 ACD     1      14.750  28.100   6.050  1.00  0.00            
ATOM     81  C24 ACD     1      14.530  29.540   8.910  1.00  0.00            
ATOM     82  H39 ACD     1      15.600  29.770   8.830  1.00  0.00            
ATOM     83  O20 ACD     1      13.680  30.660   8.570  1.00  0.00            
ATOM     84  H40 ACD     1      12.900  30.460   9.100  1.00  0.00            
ATOM     85  C25 ACD     1      14.160  29.100  10.350  1.00  0.00            
ATOM     86  H41 ACD     1      14.580  29.940  10.910  1.00  0.00            
ATOM     87  O21 ACD     1      14.760  27.920  10.720  1.00  0.00            
ATOM     88  C26 ACD     1      14.590  26.770   9.940  1.00  0.00            
ATOM     89  H42 ACD     1      13.530  26.470   9.950  1.00  0.00            
ATOM     90  C27 ACD     1      15.370  25.550  10.430  1.00  0.00            
ATOM     91  H43 ACD     1      14.760  25.270  11.310  1.00  0.00            
ATOM     92  H44 ACD     1      15.320  24.770   9.660  1.00  0.00            
ATOM     93  O22 ACD     1      16.700  25.900  10.910  1.00  0.00            
ATOM     94  H45 ACD     1      16.770  26.850  11.070  1.00  0.00            
ATOM     95  O23 ACD     1      12.740  28.960  10.430  1.00  0.00            
ATOM     96  C28 ACD     1      12.180  29.210  11.770  1.00  0.00            
ATOM     97  H46 ACD     1      12.980  29.540  12.450  1.00  0.00            
ATOM     98  C29 ACD     1      11.550  27.910  12.310  1.00  0.00            
ATOM     99  H47 ACD     1      11.030  27.330  11.540  1.00  0.00            
ATOM    100  O24 ACD     1      10.640  28.230  13.350  1.00  0.00            
ATOM    101  C30 ACD     1      12.560  26.950  13.030  1.00  0.00            
ATOM    102  H48 ACD     1      11.990  26.190  13.580  1.00  0.00            
ATOM    103  H49 ACD     1      13.090  26.320  12.300  1.00  0.00            
ATOM    104  O25 ACD     1      13.390  27.620  13.920  1.00  0.00            
ATOM    105  H50 ACD     1      12.960  27.540  14.780  1.00  0.00            
ATOM    106  C31 ACD     1      11.200  30.330  11.540  1.00  0.00            
ATOM    107  H51 ACD     1      10.490  30.120  10.730  1.00  0.00            
ATOM    108  O26 ACD     1      11.930  31.530  11.260  1.00  0.00            
ATOM    109  H52 ACD     1      12.710  31.500  11.810  1.00  0.00            
ATOM    110  C32 ACD     1      10.360  30.480  12.800  1.00  0.00            
ATOM    111  H53 ACD     1      11.040  30.640  13.640  1.00  0.00            
ATOM    112  O27 ACD     1       9.470  31.570  12.640  1.00  0.00            
ATOM    113  H54 ACD     1       8.730  31.290  12.090  1.00  0.00            
ATOM    114  C33 ACD     1       9.620  29.200  13.090  1.00  0.00            
ATOM    115  H55 ACD     1       9.060  29.290  14.020  1.00  0.00            
ATOM    116  O28 ACD     1       8.790  28.890  12.020  1.00  0.00            
ATOM    117  C34 ACD     1       7.640  27.980  12.110  1.00  0.00            
ATOM    118  H56 ACD     1       6.700  28.470  12.390  1.00  0.00            
ATOM    119  C35 ACD     1       7.340  27.640  10.640  1.00  0.00            
ATOM    120  H57 ACD     1       8.250  27.230  10.180  1.00  0.00            
ATOM    121  O29 ACD     1       6.910  28.850   9.970  1.00  0.00            
ATOM    122  H58 ACD     1       7.610  29.500  10.000  1.00  0.00            
ATOM    123  C36 ACD     1       6.190  26.580  10.550  1.00  0.00            
ATOM    124  H59 ACD     1       5.360  27.130  11.000  1.00  0.00            
ATOM    125  O30 ACD     1       5.880  26.190   9.180  1.00  0.00            
ATOM    126  H60 ACD     1       6.640  25.640   9.000  1.00  0.00            
ATOM    127  C1  AB5     2       5.160  25.070   4.530  1.00  0.00            
ATOM    128  C2  AB5     2       6.170  24.310   5.200  1.00  0.00            
ATOM    129  C3  AB5     2       7.200  24.960   5.940  1.00  0.00            
ATOM    130  C4  AB5     2       8.220  24.130   6.420  1.00  0.00            
ATOM    131  C5  AB5     2       9.320  24.830   7.060  1.00  0.00            
ATOM    132  C6  AB5     2       9.340  26.210   7.210  1.00  0.00            
ATOM    133  C7  AB5     2      10.480  26.830   7.850  1.00  0.00            
ATOM    134  C8  AB5     2      10.470  28.200   7.890  1.00  0.00            
ATOM    135  C9  AB5     2       9.500  28.940   7.400  1.00  0.00            
ATOM    136  C10 AB5     2       8.400  28.370   6.730  1.00  0.00            
ATOM    137  C11 AB5     2       7.330  29.160   6.210  1.00  0.00            
ATOM    138  C12 AB5     2       6.250  28.480   5.530  1.00  0.00            
ATOM    139  C13 AB5     2       6.220  27.060   5.430  1.00  0.00            
ATOM    140  C14 AB5     2       5.190  26.430   4.690  1.00  0.00            
ATOM    141  C15 AB5     2       7.240  26.330   6.040  1.00  0.00            
ATOM    142  C16 AB5     2       8.300  26.970   6.670  1.00  0.00            
ATOM    143  H1  AB5     2       4.400  24.610   3.910  1.00  0.00            
ATOM    144  H2  AB5     2       6.170  23.230   5.070  1.00  0.00            
ATOM    145  H3  AB5     2       8.240  23.060   6.280  1.00  0.00            
ATOM    146  H4  AB5     2      10.030  24.210   7.590  1.00  0.00            
ATOM    147  H5  AB5     2      11.250  26.170   8.230  1.00  0.00            
ATOM    148  H6  AB5     2      11.300  28.620   8.440  1.00  0.00            
ATOM    149  H7  AB5     2       9.580  30.020   7.410  1.00  0.00            
ATOM    150  H8  AB5     2       7.290  30.250   6.200  1.00  0.00            
ATOM    151  H9  AB5     2       5.470  29.110   5.110  1.00  0.00            
ATOM    152  H10 AB5     2       4.330  27.040   4.430  1.00  0.00            
TER
ENDMDL
MODEL        1
ATOM      1  H1  ACD     1      10.040  25.060   2.430  1.00  0.00            
ATOM      2  O1  ACD     1       9.970  24.240   2.930  1.00  0.00            
ATOM      3  C1  ACD     1       9.210  24.560   4.040  1.00  0.00            
ATOM      4  H2  ACD     1       9.180  23.670   4.680  1.00  0.00            
ATOM      5  H3  ACD     1       8.260  24.850   3.580  1.00  0.00            
ATOM      6  C2  ACD     1       9.720  25.770   4.790  1.00  0.00            
ATOM      7  H4  ACD     1      10.740  25.520   5.110  1.00  0.00            
ATOM      8  O2  ACD     1       9.610  26.930   3.950  1.00  0.00            
ATOM      9  C3  ACD     1      10.150  28.100   4.550  1.00  0.00            
ATOM     10  H5  ACD     1      10.050  28.870   3.770  1.00  0.00            
ATOM     11  O3  ACD     1      11.520  27.930   4.850  1.00  0.00            
ATOM     12  C4  ACD     1      12.480  28.380   3.810  1.00  0.00            
ATOM     13  H6  ACD     1      12.070  28.240   2.800  1.00  0.00            
ATOM     14  C5  ACD     1      12.700  29.860   4.120  1.00  0.00            
ATOM     15  H7  ACD     1      12.850  30.000   5.200  1.00  0.00            
ATOM     16  O4  ACD     1      11.590  30.690   3.610  1.00  0.00            
ATOM     17  H8  ACD     1      11.320  30.470   2.710  1.00  0.00            
ATOM     18  C6  ACD     1      14.040  30.270   3.530  1.00  0.00            
ATOM     19  H9  ACD     1      13.870  30.220   2.450  1.00  0.00            
ATOM     20  O5  ACD     1      14.390  31.610   3.920  1.00  0.00            
ATOM     21  H10 ACD     1      14.710  31.660   4.820  1.00  0.00            
ATOM     22  C7  ACD     1      15.200  29.340   3.840  1.00  0.00            
ATOM     23  H11 ACD     1      16.130  29.710   3.400  1.00  0.00            
ATOM     24  O6  ACD     1      14.900  27.970   3.370  1.00  0.00            
ATOM     25  C8  ACD     1      13.670  27.440   3.930  1.00  0.00            
ATOM     26  H12 ACD     1      13.900  27.260   4.990  1.00  0.00            
ATOM     27  C9  ACD     1      13.400  26.140   3.140  1.00  0.00            
ATOM     28  H13 ACD     1      12.380  25.790   3.350  1.00  0.00            
ATOM     29  H14 ACD     1      13.310  26.470   2.100  1.00  0.00            
ATOM     30  O7  ACD     1      14.430  25.140   3.410  1.00  0.00            
ATOM     31  H15 ACD     1      14.910  25.180   2.580  1.00  0.00            
ATOM     32  O8  ACD     1      15.250  29.270   5.230  1.00  0.00            
ATOM     33  C10 ACD     1      16.490  29.420   5.890  1.00  0.00            
ATOM     34  H16 ACD     1      17.230  29.900   5.230  1.00  0.00            
ATOM     35  C11 ACD     1      16.170  30.320   7.120  1.00  0.00            
ATOM     36  H17 ACD     1      15.300  29.990   7.700  1.00  0.00            
ATOM     37  O9  ACD     1      15.860  31.700   6.720  1.00  0.00            
ATOM     38  H18 ACD     1      16.110  32.220   7.480  1.00  0.00            
ATOM     39  C12 ACD     1      17.360  30.250   8.050  1.00  0.00            
ATOM     40  H19 ACD     1      18.220  30.610   7.460  1.00  0.00            
ATOM     41  O10 ACD     1      17.090  30.980   9.250  1.00  0.00            
ATOM     42  H20 ACD     1      16.270  30.670   9.640  1.00  0.00            
ATOM     43  C13 ACD     1      17.650  28.870   8.490  1.00  0.00            
ATOM     44  H21 ACD     1      18.490  28.770   9.190  1.00  0.00            
ATOM     45  O11 ACD     1      17.890  28.070   7.410  1.00  0.00            
ATOM     46  C14 ACD     1      16.950  28.000   6.250  1.00  0.00            
ATOM     47  H22 ACD     1      16.030  27.450   6.510  1.00  0.00            
ATOM     48  C15 ACD     1      17.630  27.310   5.120  1.00  0.00            
ATOM     49  H23 ACD     1      18.110  26.390   5.480  1.00  0.00            
ATOM     50  H24 ACD     1      16.820  26.930   4.490  1.00  0.00            
ATOM     51  O12 ACD     1      18.620  28.120   4.460  1.00  0.00            
ATOM     52  H25 ACD     1      19.390  28.160   5.020  1.00  0.00            
ATOM     53  O13 ACD     1      16.590  28.330   9.160  1.00  0.00            
ATOM     54  C16 ACD     1      16.640  28.060  10.570  1.00  0.00            
ATOM     55  H26 ACD     1      17.340  28.770  11.040  1.00  0.00            
ATOM     56  C17 ACD     1      15.230  28.430  11.010  1.00  0.00            
ATOM     57  H27 ACD     1      14.590  27.920  10.280  1.00  0.00            
ATOM     58  O14 ACD     1      15.020  29.890  11.140  1.00  0.00            
ATOM     59  H28 ACD     1      14.340  30.080  11.800  1.00  0.00            
ATOM     60  C18 ACD     1      14.870  27.840  12.410  1.00  0.00            
ATOM     61  H29 ACD     1      15.570  28.270  13.140  1.00  0.00            
ATOM     62  O15 ACD     1      13.520  28.200  12.750  1.00  0.00            
ATOM     63  H30 ACD     1      13.110  27.660  12.070  1.00  0.00            
ATOM     64  C19 ACD     1      15.130  26.330  12.470  1.00  0.00            
ATOM     65  H31 ACD     1      14.930  25.970  13.480  1.00  0.00            
ATOM     66  O16 ACD     1      16.500  26.110  12.140  1.00  0.00            
ATOM     67  C20 ACD     1      16.910  26.510  10.740  1.00  0.00            
ATOM     68  H32 ACD     1      16.320  25.940  10.010  1.00  0.00            
ATOM     69  C21 ACD     1      18.430  26.210  10.700  1.00  0.00            
ATOM     70  H33 ACD     1      18.920  26.370   9.730  1.00  0.00            
ATOM     71  H34 ACD     1      18.970  26.760  11.480  1.00  0.00            
ATOM     72  O17 ACD     1      18.680  24.870  10.940  1.00  0.00            
ATOM     73  H35 ACD     1      18.180  24.680  11.740  1.00  0.00            
ATOM     74  O18 ACD     1      14.230  25.600  11.600  1.00  0.00            
ATOM     75  C22 ACD     1      13.920  24.270  12.020  1.00  0.00            
ATOM     76  H36 ACD     1      14.620  23.880  12.780  1.00  0.00            
ATOM     77  C23 ACD     1      12.500  24.330  12.590  1.00  0.00            
ATOM     78  H37 ACD     1      11.900  24.950  11.920  1.00  0.00            
ATOM     79  O19 ACD     1      12.580  24.810  13.890  1.00  0.00            
ATOM     80  H38 ACD     1      11.670  24.790  14.180  1.00  0.00            
ATOM     81  C24 ACD     1      11.810  22.940  12.520  1.00  0.00            
ATOM     82  H39 ACD     1      12.320  22.190  13.140  1.00  0.00            
ATOM     83  O20 ACD     1      10.500  22.960  12.960  1.00  0.00            
ATOM     84  H40 ACD     1       9.950  23.290  12.240  1.00  0.00            
ATOM     85  C25 ACD     1      11.970  22.310  11.140  1.00  0.00            
ATOM     86  H41 ACD     1      11.460  21.340  11.130  1.00  0.00            
ATOM     87  O21 ACD     1      13.340  22.050  10.860  1.00  0.00            
ATOM     88  C26 ACD     1      14.050  23.310  10.840  1.00  0.00            
ATOM     89  H42 ACD     1      13.820  23.950   9.980  1.00  0.00            
ATOM     90  C27 ACD     1      15.540  22.980  10.690  1.00  0.00            
ATOM     91  H43 ACD     1      16.010  23.910  11.040  1.00  0.00            
ATOM     92  H44 ACD     1      15.940  22.190  11.340  1.00  0.00            
ATOM     93  O22 ACD     1      15.830  22.560   9.300  1.00  0.00            
ATOM     94  H45 ACD     1      16.780  22.430   9.360  1.00  0.00            
ATOM     95  O23 ACD     1      11.550  23.150  10.050  1.00  0.00            
ATOM     96  C28 ACD     1      10.360  22.850   9.370  1.00  0.00            
ATOM     97  H46 ACD     1       9.850  21.980   9.800  1.00  0.00            
ATOM     98  C29 ACD     1      10.700  22.560   7.860  1.00  0.00            
ATOM     99  H47 ACD     1      11.240  23.450   7.510  1.00  0.00            
ATOM    100  O24 ACD     1       9.500  22.640   7.060  1.00  0.00            
ATOM    101  C30 ACD     1      11.580  21.360   7.510  1.00  0.00            
ATOM    102  H48 ACD     1      12.010  21.590   6.520  1.00  0.00            
ATOM    103  H49 ACD     1      12.450  21.430   8.170  1.00  0.00            
ATOM    104  O25 ACD     1      10.930  20.130   7.490  1.00  0.00            
ATOM    105  H50 ACD     1      10.770  19.840   8.390  1.00  0.00            
ATOM    106  C31 ACD     1       9.400  24.020   9.630  1.00  0.00            
ATOM    107  H51 ACD     1       9.920  24.930   9.290  1.00  0.00            
ATOM    108  O26 ACD     1       9.030  24.150  11.040  1.00  0.00            
ATOM    109  H52 ACD     1       8.460  24.910  11.200  1.00  0.00            
ATOM    110  C32 ACD     1       8.170  23.850   8.690  1.00  0.00            
ATOM    111  H53 ACD     1       7.760  22.880   9.010  1.00  0.00            
ATOM    112  O27 ACD     1       7.240  24.950   8.800  1.00  0.00            
ATOM    113  H54 ACD     1       7.730  25.740   8.550  1.00  0.00            
ATOM    114  C33 ACD     1       8.620  23.750   7.260  1.00  0.00            
ATOM    115  H55 ACD     1       7.770  23.610   6.590  1.00  0.00            
ATOM    116  O28 ACD     1       9.330  24.970   6.980  1.00  0.00            
ATOM    117  C34 ACD     1       8.880  25.930   6.010  1.00  0.00            
ATOM    118  H56 ACD     1       7.820  25.710   5.840  1.00  0.00            
ATOM    119  C35 ACD     1       9.120  27.250   6.700  1.00  0.00            
ATOM    120  H57 ACD     1      10.120  27.310   7.140  1.00  0.00            
ATOM    121  O29 ACD     1       8.160  27.450   7.770  1.00  0.00            
ATOM    122  H58 ACD     1       8.300  28.330   8.130  1.00  0.00            
ATOM    123  C36 ACD     1       9.240  28.460   5.720  1.00  0.00            
ATOM    124  H59 ACD     1       8.290  28.790   5.300  1.00  0.00            
ATOM    125  O30 ACD     1      10.000  29.510   6.340  1.00  0.00            
ATOM    126  H60 ACD     1      10.920  29.210   6.320  1.00  0.00            
ATOM    127  C1  AB5     2      12.930  27.120   8.270  1.00  0.00            
ATOM    128  C2  AB5     2      12.200  26.820   9.480  1.00  0.00            
ATOM    129  C3  AB5     2      11.530  27.830  10.150  1.00  0.00            
ATOM    130  C4  AB5     2      10.680  27.510  11.240  1.00  0.00            
ATOM    131  C5  AB5     2      10.040  28.570  11.900  1.00  0.00            
ATOM    132  C6  AB5     2      10.180  29.900  11.490  1.00  0.00            
ATOM    133  C7  AB5     2       9.400  30.910  12.140  1.00  0.00            
ATOM    134  C8  AB5     2       9.560  32.230  11.700  1.00  0.00            
ATOM    135  C9  AB5     2      10.440  32.490  10.620  1.00  0.00            
ATOM    136  C10 AB5     2      11.110  31.500   9.910  1.00  0.00            
ATOM    137  C11 AB5     2      11.880  31.780   8.750  1.00  0.00            
ATOM    138  C12 AB5     2      12.520  30.710   8.110  1.00  0.00            
ATOM    139  C13 AB5     2      12.500  29.440   8.610  1.00  0.00            
ATOM    140  C14 AB5     2      13.170  28.450   7.900  1.00  0.00            
ATOM    141  C15 AB5     2      11.680  29.200   9.790  1.00  0.00            
ATOM    142  C16 AB5     2      10.980  30.230  10.400  1.00  0.00            
ATOM    143  H1  AB5     2      13.350  26.360   7.620  1.00  0.00            
ATOM    144  H2  AB5     2      12.110  25.780   9.780  1.00  0.00            
ATOM    145  H3  AB5     2      10.370  26.510  11.510  1.00  0.00            
ATOM    146  H4  AB5     2       9.370  28.350  12.730  1.00  0.00            
ATOM    147  H5  AB5     2       8.960  30.710  13.120  1.00  0.00            
ATOM    148  H6  AB5     2       9.160  33.090  12.230  1.00  0.00            
ATOM    149  H7  AB5     2      10.560  33.480  10.200  1.00  0.00            
ATOM    150  H8  AB5     2      11.890  32.800   8.380  1.00  0.00            
ATOM    151  H9  AB5     2      13.080  30.990   7.230  1.00  0.00            
ATOM    152  H10 AB5     2      13.800  28.700   7.060  1.00  0.00            
TER
ENDMDL
MODEL        1
ATOM      1  H1  ACD     1      14.650  34.970  15.260  1.00  0.00            
ATOM      2  O1  ACD     1      15.340  34.540  15.770  1.00  0.00            
ATOM      3  C1  ACD     1      16.530  35.290  15.700  1.00  0.00            
ATOM      4  H2  ACD     1      16.360  36.230  16.230  1.00  0.00            
ATOM      5  H3  ACD     1      16.610  35.440  14.620  1.00  0.00            
ATOM      6  C2  ACD     1      17.710  34.550  16.260  1.00  0.00            
ATOM      7  H4  ACD     1      18.580  35.190  16.070  1.00  0.00            
ATOM      8  O2  ACD     1      17.580  34.510  17.660  1.00  0.00            
ATOM      9  C3  ACD     1      18.480  33.680  18.320  1.00  0.00            
ATOM     10  H5  ACD     1      18.170  33.500  19.350  1.00  0.00            
ATOM     11  O3  ACD     1      19.730  34.340  18.310  1.00  0.00            
ATOM     12  C4  ACD     1      20.010  35.020  19.520  1.00  0.00            
ATOM     13  H6  ACD     1      19.230  34.740  20.250  1.00  0.00            
ATOM     14  C5  ACD     1      21.320  34.370  19.940  1.00  0.00            
ATOM     15  H7  ACD     1      21.960  34.310  19.050  1.00  0.00            
ATOM     16  O4  ACD     1      21.020  33.060  20.380  1.00  0.00            
ATOM     17  H8  ACD     1      20.700  32.560  19.630  1.00  0.00            
ATOM     18  C6  ACD     1      22.060  35.190  21.000  1.00  0.00            
ATOM     19  H9  ACD     1      21.380  35.150  21.860  1.00  0.00            
ATOM     20  O5  ACD     1      23.310  34.620  21.300  1.00  0.00            
ATOM     21  H10 ACD     1      23.260  33.670  21.450  1.00  0.00            
ATOM     22  C7  ACD     1      22.130  36.600  20.450  1.00  0.00            
ATOM     23  H11 ACD     1      22.600  37.200  21.240  1.00  0.00            
ATOM     24  O6  ACD     1      20.790  37.200  20.320  1.00  0.00            
ATOM     25  C8  ACD     1      20.080  36.570  19.250  1.00  0.00            
ATOM     26  H12 ACD     1      20.580  36.780  18.300  1.00  0.00            
ATOM     27  C9  ACD     1      18.730  37.300  19.160  1.00  0.00            
ATOM     28  H13 ACD     1      17.960  36.660  18.700  1.00  0.00            
ATOM     29  H14 ACD     1      18.370  37.530  20.170  1.00  0.00            
ATOM     30  O7  ACD     1      18.820  38.490  18.380  1.00  0.00            
ATOM     31  H15 ACD     1      19.280  39.100  18.960  1.00  0.00            
ATOM     32  O8  ACD     1      22.980  36.590  19.260  1.00  0.00            
ATOM     33  C10 ACD     1      24.110  37.330  19.290  1.00  0.00            
ATOM     34  H16 ACD     1      24.200  37.730  20.310  1.00  0.00            
ATOM     35  C11 ACD     1      25.120  36.240  18.920  1.00  0.00            
ATOM     36  H17 ACD     1      24.670  35.590  18.160  1.00  0.00            
ATOM     37  O9  ACD     1      25.530  35.580  20.180  1.00  0.00            
ATOM     38  H18 ACD     1      24.730  35.340  20.650  1.00  0.00            
ATOM     39  C12 ACD     1      26.360  36.740  18.200  1.00  0.00            
ATOM     40  H19 ACD     1      26.970  37.380  18.860  1.00  0.00            
ATOM     41  O10 ACD     1      27.220  35.700  17.650  1.00  0.00            
ATOM     42  H20 ACD     1      27.370  35.090  18.370  1.00  0.00            
ATOM     43  C13 ACD     1      25.910  37.650  17.030  1.00  0.00            
ATOM     44  H21 ACD     1      26.840  37.950  16.530  1.00  0.00            
ATOM     45  O11 ACD     1      25.220  38.750  17.520  1.00  0.00            
ATOM     46  C14 ACD     1      23.980  38.410  18.220  1.00  0.00            
ATOM     47  H22 ACD     1      23.270  38.090  17.440  1.00  0.00            
ATOM     48  C15 ACD     1      23.370  39.700  18.860  1.00  0.00            
ATOM     49  H23 ACD     1      23.560  40.470  18.100  1.00  0.00            
ATOM     50  H24 ACD     1      22.280  39.550  18.910  1.00  0.00            
ATOM     51  O12 ACD     1      23.820  40.090  20.160  1.00  0.00            
ATOM     52  H25 ACD     1      23.130  40.640  20.540  1.00  0.00            
ATOM     53  O13 ACD     1      25.140  36.930  16.090  1.00  0.00            
ATOM     54  C16 ACD     1      25.360  37.040  14.700  1.00  0.00            
ATOM     55  H26 ACD     1      26.240  37.660  14.520  1.00  0.00            
ATOM     56  C17 ACD     1      25.530  35.580  14.220  1.00  0.00            
ATOM     57  H27 ACD     1      24.590  35.030  14.400  1.00  0.00            
ATOM     58  O14 ACD     1      26.680  34.900  14.870  1.00  0.00            
ATOM     59  H28 ACD     1      26.800  35.290  15.750  1.00  0.00            
ATOM     60  C18 ACD     1      25.720  35.670  12.720  1.00  0.00            
ATOM     61  H29 ACD     1      26.700  36.030  12.370  1.00  0.00            
ATOM     62  O15 ACD     1      25.610  34.400  12.070  1.00  0.00            
ATOM     63  H30 ACD     1      24.680  34.190  11.930  1.00  0.00            
ATOM     64  C19 ACD     1      24.640  36.440  12.020  1.00  0.00            
ATOM     65  H31 ACD     1      24.970  36.560  10.980  1.00  0.00            
ATOM     66  O16 ACD     1      24.450  37.660  12.590  1.00  0.00            
ATOM     67  C20 ACD     1      24.220  37.790  13.950  1.00  0.00            
ATOM     68  H32 ACD     1      23.290  37.280  14.240  1.00  0.00            
ATOM     69  C21 ACD     1      24.250  39.250  14.340  1.00  0.00            
ATOM     70  H33 ACD     1      23.460  39.810  13.820  1.00  0.00            
ATOM     71  H34 ACD     1      23.960  39.360  15.390  1.00  0.00            
ATOM     72  O17 ACD     1      25.540  39.790  14.220  1.00  0.00            
ATOM     73  H35 ACD     1      25.500  40.750  14.240  1.00  0.00            
ATOM     74  O18 ACD     1      23.360  35.810  12.040  1.00  0.00            
ATOM     75  C22 ACD     1      22.550  35.950  10.950  1.00  0.00            
ATOM     76  H36 ACD     1      22.900  36.750  10.290  1.00  0.00            
ATOM     77  C23 ACD     1      22.470  34.710  10.060  1.00  0.00            
ATOM     78  H37 ACD     1      22.240  33.860  10.720  1.00  0.00            
ATOM     79  O19 ACD     1      23.740  34.630   9.530  1.00  0.00            
ATOM     80  H38 ACD     1      23.740  34.190   8.670  1.00  0.00            
ATOM     81  C24 ACD     1      21.380  34.810   9.040  1.00  0.00            
ATOM     82  H39 ACD     1      21.540  35.720   8.460  1.00  0.00            
ATOM     83  O20 ACD     1      21.300  33.630   8.260  1.00  0.00            
ATOM     84  H40 ACD     1      20.420  33.670   7.870  1.00  0.00            
ATOM     85  C25 ACD     1      20.060  35.000   9.700  1.00  0.00            
ATOM     86  H41 ACD     1      19.220  35.200   9.030  1.00  0.00            
ATOM     87  O21 ACD     1      20.220  36.190  10.460  1.00  0.00            
ATOM     88  C26 ACD     1      21.220  36.370  11.410  1.00  0.00            
ATOM     89  H42 ACD     1      20.870  35.700  12.210  1.00  0.00            
ATOM     90  C27 ACD     1      21.080  37.720  12.020  1.00  0.00            
ATOM     91  H43 ACD     1      21.750  37.790  12.880  1.00  0.00            
ATOM     92  H44 ACD     1      21.320  38.570  11.360  1.00  0.00            
ATOM     93  O22 ACD     1      19.640  37.900  12.340  1.00  0.00            
ATOM     94  H45 ACD     1      19.190  37.730  11.500  1.00  0.00            
ATOM     95  O23 ACD     1      19.770  33.860  10.510  1.00  0.00            
ATOM     96  C28 ACD     1      18.390  33.490  10.900  1.00  0.00            
ATOM     97  H46 ACD     1      17.820  33.290   9.980  1.00  0.00            
ATOM     98  C29 ACD     1      17.710  34.610  11.700  1.00  0.00            
ATOM     99  H47 ACD     1      18.390  35.050  12.440  1.00  0.00            
ATOM    100  O24 ACD     1      16.660  34.110  12.600  1.00  0.00            
ATOM    101  C30 ACD     1      16.980  35.650  10.860  1.00  0.00            
ATOM    102  H48 ACD     1      17.690  36.390  10.480  1.00  0.00            
ATOM    103  H49 ACD     1      16.520  35.060  10.050  1.00  0.00            
ATOM    104  O25 ACD     1      15.940  36.400  11.550  1.00  0.00            
ATOM    105  H50 ACD     1      16.060  36.290  12.500  1.00  0.00            
ATOM    106  C31 ACD     1      18.590  32.200  11.720  1.00  0.00            
ATOM    107  H51 ACD     1      19.380  32.420  12.450  1.00  0.00            
ATOM    108  O26 ACD     1      19.030  31.060  10.920  1.00  0.00            
ATOM    109  H52 ACD     1      18.250  30.750  10.460  1.00  0.00            
ATOM    110  C32 ACD     1      17.300  31.840  12.480  1.00  0.00            
ATOM    111  H53 ACD     1      16.500  31.680  11.750  1.00  0.00            
ATOM    112  O27 ACD     1      17.530  30.680  13.250  1.00  0.00            
ATOM    113  H54 ACD     1      17.900  31.090  14.040  1.00  0.00            
ATOM    114  C33 ACD     1      16.900  33.000  13.320  1.00  0.00            
ATOM    115  H55 ACD     1      15.940  32.910  13.830  1.00  0.00            
ATOM    116  O28 ACD     1      18.000  33.370  14.230  1.00  0.00            
ATOM    117  C34 ACD     1      17.770  33.160  15.650  1.00  0.00            
ATOM    118  H56 ACD     1      16.840  32.570  15.750  1.00  0.00            
ATOM    119  C35 ACD     1      18.970  32.360  16.130  1.00  0.00            
ATOM    120  H57 ACD     1      19.900  32.940  16.090  1.00  0.00            
ATOM    121  O29 ACD     1      19.100  31.120  15.530  1.00  0.00            
ATOM    122  H58 ACD     1      19.840  30.610  15.860  1.00  0.00            
ATOM    123  C36 ACD     1      18.660  32.270  17.660  1.00  0.00            
ATOM    124  H59 ACD     1      17.720  31.710  17.750  1.00  0.00            
ATOM    125  O30 ACD     1      19.660  31.560  18.370  1.00  0.00            
ATOM    126  H60 ACD     1      19.750  30.780  17.830  1.00  0.00            
ATOM    127  C1  AB5     2      24.190  28.130  16.230  1.00  0.00            
ATOM    128  C2  AB5     2      23.410  28.420  15.090  1.00  0.00            
ATOM    129  C3  AB5     2      22.960  29.710  14.780  1.00  0.00            
ATOM    130  C4  AB5     2      22.240  29.960  13.670  1.00  0.00            
ATOM    131  C5  AB5     2      21.740  31.290  13.410  1.00  0.00            
ATOM    132  C6  AB5     2      21.960  32.360  14.340  1.00  0.00            
ATOM    133  C7  AB5     2      21.460  33.680  14.190  1.00  0.00            
ATOM    134  C8  AB5     2      21.890  34.720  15.080  1.00  0.00            
ATOM    135  C9  AB5     2      22.660  34.440  16.150  1.00  0.00            
ATOM    136  C10 AB5     2      23.080  33.140  16.370  1.00  0.00            
ATOM    137  C11 AB5     2      23.810  32.830  17.530  1.00  0.00            
ATOM    138  C12 AB5     2      24.300  31.550  17.720  1.00  0.00            
ATOM    139  C13 AB5     2      24.020  30.570  16.780  1.00  0.00            
ATOM    140  C14 AB5     2      24.510  29.250  17.020  1.00  0.00            
ATOM    141  C15 AB5     2      23.260  30.820  15.620  1.00  0.00            
ATOM    142  C16 AB5     2      22.800  32.120  15.390  1.00  0.00            
ATOM    143  H1  AB5     2      24.740  27.210  16.400  1.00  0.00            
ATOM    144  H2  AB5     2      23.180  27.650  14.360  1.00  0.00            
ATOM    145  H3  AB5     2      22.090  29.160  12.950  1.00  0.00            
ATOM    146  H4  AB5     2      21.150  31.460  12.520  1.00  0.00            
ATOM    147  H5  AB5     2      20.800  33.910  13.360  1.00  0.00            
ATOM    148  H6  AB5     2      21.730  35.730  14.710  1.00  0.00            
ATOM    149  H7  AB5     2      22.950  35.300  16.750  1.00  0.00            
ATOM    150  H8  AB5     2      23.910  33.700  18.170  1.00  0.00            
ATOM    151  H9  AB5     2      24.840  31.230  18.610  1.00  0.00            
ATOM    152  H10 AB5     2      25.130  29.030  17.890  1.00  0.00            
TER
ENDMDL
MODEL        1
ATOM      1  H1  ACD     1      22.840  37.020   9.350  1.00  0.00            
ATOM      2  O1  ACD     1      23.560  36.700   8.810  1.00  0.00            
ATOM      3  C1  ACD     1      24.670  36.760   9.660  1.00  0.00            
ATOM      4  H2  ACD     1      24.480  36.200  10.590  1.00  0.00            
ATOM      5  H3  ACD     1      24.720  37.790  10.040  1.00  0.00            
ATOM      6  C2  ACD     1      26.060  36.360   9.050  1.00  0.00            
ATOM      7  H4  ACD     1      25.980  35.440   8.460  1.00  0.00            
ATOM      8  O2  ACD     1      26.580  37.330   8.150  1.00  0.00            
ATOM      9  C3  ACD     1      27.850  37.120   7.610  1.00  0.00            
ATOM     10  H5  ACD     1      28.070  37.970   6.970  1.00  0.00            
ATOM     11  O3  ACD     1      27.860  35.920   6.820  1.00  0.00            
ATOM     12  C4  ACD     1      27.970  36.100   5.440  1.00  0.00            
ATOM     13  H6  ACD     1      28.520  37.030   5.280  1.00  0.00            
ATOM     14  C5  ACD     1      28.810  34.890   4.970  1.00  0.00            
ATOM     15  H7  ACD     1      28.580  33.890   5.350  1.00  0.00            
ATOM     16  O4  ACD     1      30.150  35.050   5.380  1.00  0.00            
ATOM     17  H8  ACD     1      30.740  34.480   4.870  1.00  0.00            
ATOM     18  C6  ACD     1      28.840  34.890   3.450  1.00  0.00            
ATOM     19  H9  ACD     1      29.200  35.780   2.920  1.00  0.00            
ATOM     20  O5  ACD     1      29.550  33.760   2.900  1.00  0.00            
ATOM     21  H10 ACD     1      29.120  33.000   3.300  1.00  0.00            
ATOM     22  C7  ACD     1      27.460  34.710   2.910  1.00  0.00            
ATOM     23  H11 ACD     1      27.500  34.750   1.820  1.00  0.00            
ATOM     24  O6  ACD     1      26.720  35.800   3.320  1.00  0.00            
ATOM     25  C8  ACD     1      26.610  36.040   4.730  1.00  0.00            
ATOM     26  H12 ACD     1      25.880  35.340   5.150  1.00  0.00            
ATOM     27  C9  ACD     1      25.910  37.330   4.880  1.00  0.00            
ATOM     28  H13 ACD     1      25.840  37.720   5.910  1.00  0.00            
ATOM     29  H14 ACD     1      26.700  38.000   4.500  1.00  0.00            
ATOM     30  O7  ACD     1      24.690  37.520   4.170  1.00  0.00            
ATOM     31  H15 ACD     1      25.000  37.420   3.260  1.00  0.00            
ATOM     32  O8  ACD     1      26.770  33.590   3.500  1.00  0.00            
ATOM     33  C10 ACD     1      26.750  32.460   2.690  1.00  0.00            
ATOM     34  H16 ACD     1      27.440  32.580   1.850  1.00  0.00            
ATOM     35  C11 ACD     1      27.220  31.360   3.610  1.00  0.00            
ATOM     36  H17 ACD     1      26.700  31.370   4.570  1.00  0.00            
ATOM     37  O9  ACD     1      28.670  31.450   3.850  1.00  0.00            
ATOM     38  H18 ACD     1      28.940  30.690   4.370  1.00  0.00            
ATOM     39  C12 ACD     1      26.900  30.010   2.940  1.00  0.00            
ATOM     40  H19 ACD     1      27.420  29.970   1.970  1.00  0.00            
ATOM     41  O10 ACD     1      27.350  28.840   3.730  1.00  0.00            
ATOM     42  H20 ACD     1      26.960  28.940   4.600  1.00  0.00            
ATOM     43  C13 ACD     1      25.430  29.810   2.800  1.00  0.00            
ATOM     44  H21 ACD     1      25.230  28.820   2.370  1.00  0.00            
ATOM     45  O11 ACD     1      24.960  30.870   1.920  1.00  0.00            
ATOM     46  C14 ACD     1      25.210  32.270   2.360  1.00  0.00            
ATOM     47  H22 ACD     1      24.640  32.510   3.270  1.00  0.00            
ATOM     48  C15 ACD     1      24.690  33.150   1.280  1.00  0.00            
ATOM     49  H23 ACD     1      23.740  32.810   0.850  1.00  0.00            
ATOM     50  H24 ACD     1      24.680  34.180   1.660  1.00  0.00            
ATOM     51  O12 ACD     1      25.580  33.330   0.190  1.00  0.00            
ATOM     52  H25 ACD     1      25.090  33.410  -0.630  1.00  0.00            
ATOM     53  O13 ACD     1      24.730  29.790   4.080  1.00  0.00            
ATOM     54  C16 ACD     1      23.580  28.850   4.100  1.00  0.00            
ATOM     55  H26 ACD     1      23.320  28.460   3.100  1.00  0.00            
ATOM     56  C17 ACD     1      24.050  27.710   5.050  1.00  0.00            
ATOM     57  H27 ACD     1      24.720  28.210   5.770  1.00  0.00            
ATOM     58  O14 ACD     1      24.930  26.700   4.510  1.00  0.00            
ATOM     59  H28 ACD     1      25.450  26.410   5.270  1.00  0.00            
ATOM     60  C18 ACD     1      22.890  27.020   5.820  1.00  0.00            
ATOM     61  H29 ACD     1      22.350  26.450   5.050  1.00  0.00            
ATOM     62  O15 ACD     1      23.360  26.290   6.960  1.00  0.00            
ATOM     63  H30 ACD     1      23.240  26.820   7.760  1.00  0.00            
ATOM     64  C19 ACD     1      21.970  27.980   6.380  1.00  0.00            
ATOM     65  H31 ACD     1      21.140  27.400   6.790  1.00  0.00            
ATOM     66  O16 ACD     1      21.440  28.680   5.230  1.00  0.00            
ATOM     67  C20 ACD     1      22.330  29.650   4.620  1.00  0.00            
ATOM     68  H32 ACD     1      22.640  30.460   5.290  1.00  0.00            
ATOM     69  C21 ACD     1      21.570  30.330   3.460  1.00  0.00            
ATOM     70  H33 ACD     1      22.300  30.770   2.770  1.00  0.00            
ATOM     71  H34 ACD     1      21.050  29.610   2.820  1.00  0.00            
ATOM     72  O17 ACD     1      20.840  31.450   3.910  1.00  0.00            
ATOM     73  H35 ACD     1      21.420  32.180   4.150  1.00  0.00            
ATOM     74  O18 ACD     1      22.580  28.890   7.320  1.00  0.00            
ATOM     75  C22 ACD     1      21.880  29.280   8.510  1.00  0.00            
ATOM     76  H36 ACD     1      20.910  28.770   8.610  1.00  0.00            
ATOM     77  C23 ACD     1      22.900  28.880   9.550  1.00  0.00            
ATOM     78  H37 ACD     1      23.850  29.390   9.340  1.00  0.00            
ATOM     79  O19 ACD     1      22.870  27.460   9.500  1.00  0.00            
ATOM     80  H38 ACD     1      23.000  27.060  10.360  1.00  0.00            
ATOM     81  C24 ACD     1      22.510  29.390  10.870  1.00  0.00            
ATOM     82  H39 ACD     1      21.550  29.090  11.300  1.00  0.00            
ATOM     83  O20 ACD     1      23.440  29.020  11.920  1.00  0.00            
ATOM     84  H40 ACD     1      23.360  28.070  12.020  1.00  0.00            
ATOM     85  C25 ACD     1      22.400  30.920  10.730  1.00  0.00            
ATOM     86  H41 ACD     1      22.070  31.340  11.690  1.00  0.00            
ATOM     87  O21 ACD     1      21.390  31.250   9.780  1.00  0.00            
ATOM     88  C26 ACD     1      21.510  30.760   8.480  1.00  0.00            
ATOM     89  H42 ACD     1      22.410  31.270   8.080  1.00  0.00            
ATOM     90  C27 ACD     1      20.330  30.940   7.640  1.00  0.00            
ATOM     91  H43 ACD     1      20.470  30.600   6.610  1.00  0.00            
ATOM     92  H44 ACD     1      19.550  30.500   8.290  1.00  0.00            
ATOM     93  O22 ACD     1      20.110  32.310   7.480  1.00  0.00            
ATOM     94  H45 ACD     1      20.610  32.720   6.770  1.00  0.00            
ATOM     95  O23 ACD     1      23.660  31.480  10.480  1.00  0.00            
ATOM     96  C28 ACD     1      24.380  32.230  11.480  1.00  0.00            
ATOM     97  H46 ACD     1      24.130  31.820  12.470  1.00  0.00            
ATOM     98  C29 ACD     1      24.170  33.810  11.370  1.00  0.00            
ATOM     99  H47 ACD     1      24.420  34.040  10.320  1.00  0.00            
ATOM    100  O24 ACD     1      25.120  34.530  12.140  1.00  0.00            
ATOM    101  C30 ACD     1      22.760  34.240  11.710  1.00  0.00            
ATOM    102  H48 ACD     1      22.730  35.340  11.690  1.00  0.00            
ATOM    103  H49 ACD     1      22.070  33.920  10.920  1.00  0.00            
ATOM    104  O25 ACD     1      22.350  33.740  12.920  1.00  0.00            
ATOM    105  H50 ACD     1      22.970  33.770  13.660  1.00  0.00            
ATOM    106  C31 ACD     1      25.880  31.930  11.210  1.00  0.00            
ATOM    107  H51 ACD     1      26.140  32.220  10.190  1.00  0.00            
ATOM    108  O26 ACD     1      26.040  30.540  11.400  1.00  0.00            
ATOM    109  H52 ACD     1      25.440  30.170  10.740  1.00  0.00            
ATOM    110  C32 ACD     1      26.780  32.780  12.140  1.00  0.00            
ATOM    111  H53 ACD     1      26.630  32.570  13.210  1.00  0.00            
ATOM    112  O27 ACD     1      28.150  32.640  11.800  1.00  0.00            
ATOM    113  H54 ACD     1      28.180  33.210  11.020  1.00  0.00            
ATOM    114  C33 ACD     1      26.500  34.240  11.890  1.00  0.00            
ATOM    115  H55 ACD     1      27.020  34.880  12.610  1.00  0.00            
ATOM    116  O28 ACD     1      26.840  34.600  10.530  1.00  0.00            
ATOM    117  C34 ACD     1      27.080  36.000  10.240  1.00  0.00            
ATOM    118  H56 ACD     1      26.850  36.670  11.080  1.00  0.00            
ATOM    119  C35 ACD     1      28.540  36.080   9.750  1.00  0.00            
ATOM    120  H57 ACD     1      28.780  35.120   9.270  1.00  0.00            
ATOM    121  O29 ACD     1      29.390  36.290  10.910  1.00  0.00            
ATOM    122  H58 ACD     1      30.340  36.220  10.740  1.00  0.00            
ATOM    123  C36 ACD     1      28.860  37.130   8.700  1.00  0.00            
ATOM    124  H59 ACD     1      28.710  38.140   9.080  1.00  0.00            
ATOM    125  O30 ACD     1      30.140  36.910   8.090  1.00  0.00            
ATOM    126  H60 ACD     1      30.000  36.090   7.610  1.00  0.00            
ATOM    127  C1  AB5     2      25.390  31.990   7.040  1.00  0.00            
ATOM    128  C2  AB5     2      26.570  32.670   7.270  1.00  0.00            
ATOM    129  C3  AB5     2      27.700  32.100   7.900  1.00  0.00            
ATOM    130  C4  AB5     2      28.820  32.870   8.170  1.00  0.00            
ATOM    131  C5  AB5     2      30.030  32.300   8.730  1.00  0.00            
ATOM    132  C6  AB5     2      30.000  30.910   9.030  1.00  0.00            
ATOM    133  C7  AB5     2      31.150  30.250   9.580  1.00  0.00            
ATOM    134  C8  AB5     2      31.120  28.870   9.780  1.00  0.00            
ATOM    135  C9  AB5     2      29.920  28.170   9.630  1.00  0.00            
ATOM    136  C10 AB5     2      28.780  28.810   9.120  1.00  0.00            
ATOM    137  C11 AB5     2      27.580  28.110   8.950  1.00  0.00            
ATOM    138  C12 AB5     2      26.500  28.670   8.270  1.00  0.00            
ATOM    139  C13 AB5     2      26.460  30.030   7.960  1.00  0.00            
ATOM    140  C14 AB5     2      25.330  30.640   7.370  1.00  0.00            
ATOM    141  C15 AB5     2      27.670  30.760   8.230  1.00  0.00            
ATOM    142  C16 AB5     2      28.800  30.130   8.800  1.00  0.00            
ATOM    143  H1  AB5     2      24.590  32.410   6.430  1.00  0.00            
ATOM    144  H2  AB5     2      26.700  33.680   6.890  1.00  0.00            
ATOM    145  H3  AB5     2      28.760  33.880   7.790  1.00  0.00            
ATOM    146  H4  AB5     2      30.890  32.890   9.000  1.00  0.00            
ATOM    147  H5  AB5     2      32.110  30.740   9.730  1.00  0.00            
ATOM    148  H6  AB5     2      31.980  28.370  10.210  1.00  0.00            
ATOM    149  H7  AB5     2      29.840  27.100   9.800  1.00  0.00            
ATOM    150  H8  AB5     2      27.580  27.050   9.170  1.00  0.00            
ATOM    151  H9  AB5     2      25.580  28.140   8.040  1.00  0.00            
ATOM    152  H10 AB5     2      24.490  30.050   7.030  1.00  0.00            
TER
ENDMDL
MODEL        1
ATOM      1  H1  ACD     1      25.300  27.080  19.440  1.00  0.00            
ATOM      2  O1  ACD     1      25.540  26.270  18.960  1.00  0.00            
ATOM      3  C1  ACD     1      25.770  26.670  17.570  1.00  0.00            
ATOM      4  H2  ACD     1      26.780  26.410  17.240  1.00  0.00            
ATOM      5  H3  ACD     1      25.780  27.770  17.620  1.00  0.00            
ATOM      6  C2  ACD     1      24.650  26.140  16.670  1.00  0.00            
ATOM      7  H4  ACD     1      24.110  25.400  17.270  1.00  0.00            
ATOM      8  O2  ACD     1      23.940  27.340  16.350  1.00  0.00            
ATOM      9  C3  ACD     1      22.760  27.210  15.630  1.00  0.00            
ATOM     10  H5  ACD     1      22.210  28.160  15.540  1.00  0.00            
ATOM     11  O3  ACD     1      21.860  26.230  16.100  1.00  0.00            
ATOM     12  C4  ACD     1      20.760  26.720  16.830  1.00  0.00            
ATOM     13  H6  ACD     1      20.820  27.810  16.850  1.00  0.00            
ATOM     14  C5  ACD     1      19.580  26.340  15.940  1.00  0.00            
ATOM     15  H7  ACD     1      19.530  25.260  15.800  1.00  0.00            
ATOM     16  O4  ACD     1      19.710  26.980  14.610  1.00  0.00            
ATOM     17  H8  ACD     1      20.620  26.990  14.310  1.00  0.00            
ATOM     18  C6  ACD     1      18.300  26.660  16.740  1.00  0.00            
ATOM     19  H9  ACD     1      18.280  27.750  16.830  1.00  0.00            
ATOM     20  O5  ACD     1      17.150  26.180  16.030  1.00  0.00            
ATOM     21  H10 ACD     1      16.880  25.290  16.250  1.00  0.00            
ATOM     22  C7  ACD     1      18.300  25.940  18.080  1.00  0.00            
ATOM     23  H11 ACD     1      17.420  26.290  18.630  1.00  0.00            
ATOM     24  O6  ACD     1      19.380  26.470  18.840  1.00  0.00            
ATOM     25  C8  ACD     1      20.730  26.150  18.270  1.00  0.00            
ATOM     26  H12 ACD     1      20.800  25.060  18.210  1.00  0.00            
ATOM     27  C9  ACD     1      21.850  26.710  19.210  1.00  0.00            
ATOM     28  H13 ACD     1      22.800  26.810  18.680  1.00  0.00            
ATOM     29  H14 ACD     1      21.510  27.740  19.370  1.00  0.00            
ATOM     30  O7  ACD     1      22.030  26.120  20.520  1.00  0.00            
ATOM     31  H15 ACD     1      22.840  25.600  20.520  1.00  0.00            
ATOM     32  O8  ACD     1      18.260  24.550  17.950  1.00  0.00            
ATOM     33  C10 ACD     1      17.420  23.850  18.850  1.00  0.00            
ATOM     34  H16 ACD     1      16.930  24.540  19.540  1.00  0.00            
ATOM     35  C11 ACD     1      16.340  23.180  18.080  1.00  0.00            
ATOM     36  H17 ACD     1      16.840  22.430  17.460  1.00  0.00            
ATOM     37  O9  ACD     1      15.600  24.020  17.240  1.00  0.00            
ATOM     38  H18 ACD     1      15.000  24.590  17.730  1.00  0.00            
ATOM     39  C12 ACD     1      15.460  22.430  19.030  1.00  0.00            
ATOM     40  H19 ACD     1      15.060  23.170  19.740  1.00  0.00            
ATOM     41  O10 ACD     1      14.390  21.850  18.300  1.00  0.00            
ATOM     42  H20 ACD     1      13.780  22.560  18.100  1.00  0.00            
ATOM     43  C13 ACD     1      16.260  21.370  19.830  1.00  0.00            
ATOM     44  H21 ACD     1      15.660  21.000  20.660  1.00  0.00            
ATOM     45  O11 ACD     1      17.330  22.060  20.460  1.00  0.00            
ATOM     46  C14 ACD     1      18.260  22.800  19.600  1.00  0.00            
ATOM     47  H22 ACD     1      18.850  22.210  18.890  1.00  0.00            
ATOM     48  C15 ACD     1      19.280  23.480  20.460  1.00  0.00            
ATOM     49  H23 ACD     1      20.000  23.890  19.740  1.00  0.00            
ATOM     50  H24 ACD     1      18.770  24.310  20.970  1.00  0.00            
ATOM     51  O12 ACD     1      20.000  22.660  21.380  1.00  0.00            
ATOM     52  H25 ACD     1      19.360  21.990  21.670  1.00  0.00            
ATOM     53  O13 ACD     1      16.690  20.380  18.980  1.00  0.00            
ATOM     54  C16 ACD     1      16.990  19.080  19.550  1.00  0.00            
ATOM     55  H26 ACD     1      16.100  18.680  20.060  1.00  0.00            
ATOM     56  C17 ACD     1      17.320  18.210  18.300  1.00  0.00            
ATOM     57  H27 ACD     1      17.810  18.970  17.680  1.00  0.00            
ATOM     58  O14 ACD     1      16.110  17.900  17.630  1.00  0.00            
ATOM     59  H28 ACD     1      15.460  18.590  17.770  1.00  0.00            
ATOM     60  C18 ACD     1      18.150  16.970  18.400  1.00  0.00            
ATOM     61  H29 ACD     1      17.600  16.210  18.980  1.00  0.00            
ATOM     62  O15 ACD     1      18.600  16.380  17.180  1.00  0.00            
ATOM     63  H30 ACD     1      17.860  16.230  16.590  1.00  0.00            
ATOM     64  C19 ACD     1      19.360  17.350  19.310  1.00  0.00            
ATOM     65  H31 ACD     1      19.910  16.490  19.690  1.00  0.00            
ATOM     66  O16 ACD     1      18.940  17.920  20.520  1.00  0.00            
ATOM     67  C20 ACD     1      18.190  19.190  20.530  1.00  0.00            
ATOM     68  H32 ACD     1      18.980  19.840  20.130  1.00  0.00            
ATOM     69  C21 ACD     1      17.780  19.460  21.980  1.00  0.00            
ATOM     70  H33 ACD     1      17.000  20.220  22.030  1.00  0.00            
ATOM     71  H34 ACD     1      17.390  18.550  22.460  1.00  0.00            
ATOM     72  O17 ACD     1      18.890  19.840  22.780  1.00  0.00            
ATOM     73  H35 ACD     1      18.680  20.460  23.480  1.00  0.00            
ATOM     74  O18 ACD     1      20.240  18.290  18.760  1.00  0.00            
ATOM     75  C22 ACD     1      21.650  18.050  18.640  1.00  0.00            
ATOM     76  H36 ACD     1      21.880  17.080  19.080  1.00  0.00            
ATOM     77  C23 ACD     1      21.960  18.020  17.160  1.00  0.00            
ATOM     78  H37 ACD     1      21.610  18.940  16.680  1.00  0.00            
ATOM     79  O19 ACD     1      21.370  16.850  16.590  1.00  0.00            
ATOM     80  H38 ACD     1      20.430  16.940  16.740  1.00  0.00            
ATOM     81  C24 ACD     1      23.390  17.880  17.050  1.00  0.00            
ATOM     82  H39 ACD     1      23.660  16.950  17.560  1.00  0.00            
ATOM     83  O20 ACD     1      23.800  17.960  15.670  1.00  0.00            
ATOM     84  H40 ACD     1      23.000  18.020  15.130  1.00  0.00            
ATOM     85  C25 ACD     1      24.140  18.940  17.810  1.00  0.00            
ATOM     86  H41 ACD     1      25.180  18.620  17.760  1.00  0.00            
ATOM     87  O21 ACD     1      23.820  18.880  19.150  1.00  0.00            
ATOM     88  C26 ACD     1      22.480  19.110  19.460  1.00  0.00            
ATOM     89  H42 ACD     1      22.300  20.140  19.120  1.00  0.00            
ATOM     90  C27 ACD     1      22.260  19.120  20.940  1.00  0.00            
ATOM     91  H43 ACD     1      21.200  19.380  21.020  1.00  0.00            
ATOM     92  H44 ACD     1      22.340  18.100  21.350  1.00  0.00            
ATOM     93  O22 ACD     1      22.920  20.100  21.730  1.00  0.00            
ATOM     94  H45 ACD     1      23.860  19.890  21.650  1.00  0.00            
ATOM     95  O23 ACD     1      23.940  20.250  17.330  1.00  0.00            
ATOM     96  C28 ACD     1      25.110  21.130  17.350  1.00  0.00            
ATOM     97  H46 ACD     1      25.900  20.720  17.990  1.00  0.00            
ATOM     98  C29 ACD     1      24.680  22.580  17.820  1.00  0.00            
ATOM     99  H47 ACD     1      23.810  22.880  17.230  1.00  0.00            
ATOM    100  O24 ACD     1      25.740  23.580  17.650  1.00  0.00            
ATOM    101  C30 ACD     1      24.320  22.660  19.280  1.00  0.00            
ATOM    102  H48 ACD     1      23.390  22.120  19.500  1.00  0.00            
ATOM    103  H49 ACD     1      25.130  22.110  19.760  1.00  0.00            
ATOM    104  O25 ACD     1      24.070  24.020  19.610  1.00  0.00            
ATOM    105  H50 ACD     1      24.810  24.530  19.280  1.00  0.00            
ATOM    106  C31 ACD     1      25.680  21.230  15.930  1.00  0.00            
ATOM    107  H51 ACD     1      24.870  21.570  15.270  1.00  0.00            
ATOM    108  O26 ACD     1      26.290  20.000  15.440  1.00  0.00            
ATOM    109  H52 ACD     1      25.570  19.400  15.230  1.00  0.00            
ATOM    110  C32 ACD     1      26.760  22.270  15.880  1.00  0.00            
ATOM    111  H53 ACD     1      27.530  21.920  16.580  1.00  0.00            
ATOM    112  O27 ACD     1      27.470  22.390  14.580  1.00  0.00            
ATOM    113  H54 ACD     1      28.100  21.660  14.540  1.00  0.00            
ATOM    114  C33 ACD     1      26.310  23.660  16.320  1.00  0.00            
ATOM    115  H55 ACD     1      27.170  24.340  16.280  1.00  0.00            
ATOM    116  O28 ACD     1      25.310  24.210  15.360  1.00  0.00            
ATOM    117  C34 ACD     1      25.070  25.610  15.320  1.00  0.00            
ATOM    118  H56 ACD     1      26.040  26.030  15.000  1.00  0.00            
ATOM    119  C35 ACD     1      24.080  25.720  14.130  1.00  0.00            
ATOM    120  H57 ACD     1      23.410  24.860  14.130  1.00  0.00            
ATOM    121  O29 ACD     1      24.840  25.710  12.870  1.00  0.00            
ATOM    122  H58 ACD     1      25.250  24.840  12.810  1.00  0.00            
ATOM    123  C36 ACD     1      23.220  26.900  14.230  1.00  0.00            
ATOM    124  H59 ACD     1      23.920  27.730  14.010  1.00  0.00            
ATOM    125  O30 ACD     1      22.170  26.810  13.230  1.00  0.00            
ATOM    126  H60 ACD     1      22.620  26.680  12.390  1.00  0.00            
ATOM    127  C1  AB5     2      21.270  22.800  15.460  1.00  0.00            
ATOM    128  C2  AB5     2      22.220  22.210  14.600  1.00  0.00            
ATOM    129  C3  AB5     2      21.960  20.960  14.030  1.00  0.00            
ATOM    130  C4  AB5     2      22.830  20.410  13.140  1.00  0.00            
ATOM    131  C5  AB5     2      22.630  19.120  12.650  1.00  0.00            
ATOM    132  C6  AB5     2      21.520  18.360  13.000  1.00  0.00            
ATOM    133  C7  AB5     2      21.400  17.020  12.520  1.00  0.00            
ATOM    134  C8  AB5     2      20.320  16.260  13.000  1.00  0.00            
ATOM    135  C9  AB5     2      19.330  16.880  13.790  1.00  0.00            
ATOM    136  C10 AB5     2      19.490  18.160  14.270  1.00  0.00            
ATOM    137  C11 AB5     2      18.560  18.710  15.160  1.00  0.00            
ATOM    138  C12 AB5     2      18.770  20.010  15.730  1.00  0.00            
ATOM    139  C13 AB5     2      19.840  20.830  15.270  1.00  0.00            
ATOM    140  C14 AB5     2      20.060  22.120  15.780  1.00  0.00            
ATOM    141  C15 AB5     2      20.790  20.280  14.380  1.00  0.00            
ATOM    142  C16 AB5     2      20.590  18.930  13.900  1.00  0.00            
ATOM    143  H1  AB5     2      21.570  23.740  15.910  1.00  0.00            
ATOM    144  H2  AB5     2      23.190  22.650  14.410  1.00  0.00            
ATOM    145  H3  AB5     2      23.740  20.910  12.830  1.00  0.00            
ATOM    146  H4  AB5     2      23.390  18.680  12.010  1.00  0.00            
ATOM    147  H5  AB5     2      22.110  16.600  11.820  1.00  0.00            
ATOM    148  H6  AB5     2      20.150  15.240  12.690  1.00  0.00            
ATOM    149  H7  AB5     2      18.440  16.330  14.070  1.00  0.00            
ATOM    150  H8  AB5     2      17.660  18.150  15.420  1.00  0.00            
ATOM    151  H9  AB5     2      17.970  20.400  16.340  1.00  0.00            
ATOM    152  H10 AB5     2      19.380  22.570  16.500  1.00  0.00            
TER
ENDMDL
MODEL        1
ATOM      1  H1  ACD     1      14.770  33.970  10.210  1.00  0.00            
ATOM      2  O1  ACD     1      15.390  34.120  10.930  1.00  0.00            
ATOM      3  C1  ACD     1      16.410  34.880  10.360  1.00  0.00            
ATOM      4  H2  ACD     1      16.390  34.710   9.280  1.00  0.00            
ATOM      5  H3  ACD     1      17.400  34.510  10.680  1.00  0.00            
ATOM      6  C2  ACD     1      16.250  36.350  10.550  1.00  0.00            
ATOM      7  H4  ACD     1      17.200  36.840  10.300  1.00  0.00            
ATOM      8  O2  ACD     1      15.260  36.730   9.570  1.00  0.00            
ATOM      9  C3  ACD     1      14.910  38.110   9.610  1.00  0.00            
ATOM     10  H5  ACD     1      14.320  38.250   8.710  1.00  0.00            
ATOM     11  O3  ACD     1      15.990  39.000   9.640  1.00  0.00            
ATOM     12  C4  ACD     1      16.250  39.780   8.470  1.00  0.00            
ATOM     13  H6  ACD     1      15.340  40.030   7.900  1.00  0.00            
ATOM     14  C5  ACD     1      16.760  41.090   9.090  1.00  0.00            
ATOM     15  H7  ACD     1      17.440  40.790   9.890  1.00  0.00            
ATOM     16  O4  ACD     1      15.670  41.920   9.610  1.00  0.00            
ATOM     17  H8  ACD     1      16.040  42.700  10.030  1.00  0.00            
ATOM     18  C6  ACD     1      17.530  41.940   8.040  1.00  0.00            
ATOM     19  H9  ACD     1      16.850  42.210   7.220  1.00  0.00            
ATOM     20  O5  ACD     1      18.280  42.990   8.520  1.00  0.00            
ATOM     21  H10 ACD     1      18.830  42.500   9.140  1.00  0.00            
ATOM     22  C7  ACD     1      18.580  41.040   7.430  1.00  0.00            
ATOM     23  H11 ACD     1      19.050  41.690   6.690  1.00  0.00            
ATOM     24  O6  ACD     1      17.970  40.020   6.800  1.00  0.00            
ATOM     25  C8  ACD     1      17.290  38.990   7.600  1.00  0.00            
ATOM     26  H12 ACD     1      18.060  38.530   8.230  1.00  0.00            
ATOM     27  C9  ACD     1      16.670  37.950   6.730  1.00  0.00            
ATOM     28  H13 ACD     1      17.480  37.530   6.120  1.00  0.00            
ATOM     29  H14 ACD     1      16.390  37.130   7.410  1.00  0.00            
ATOM     30  O7  ACD     1      15.480  38.440   6.020  1.00  0.00            
ATOM     31  H15 ACD     1      15.140  37.660   5.580  1.00  0.00            
ATOM     32  O8  ACD     1      19.540  40.650   8.430  1.00  0.00            
ATOM     33  C10 ACD     1      20.940  41.140   8.390  1.00  0.00            
ATOM     34  H16 ACD     1      20.980  41.850   7.560  1.00  0.00            
ATOM     35  C11 ACD     1      21.280  41.630   9.790  1.00  0.00            
ATOM     36  H17 ACD     1      21.010  40.820  10.480  1.00  0.00            
ATOM     37  O9  ACD     1      20.520  42.850  10.060  1.00  0.00            
ATOM     38  H18 ACD     1      20.870  43.360  10.800  1.00  0.00            
ATOM     39  C12 ACD     1      22.800  41.860   9.930  1.00  0.00            
ATOM     40  H19 ACD     1      23.030  42.660   9.210  1.00  0.00            
ATOM     41  O10 ACD     1      22.990  42.310  11.230  1.00  0.00            
ATOM     42  H20 ACD     1      22.840  41.550  11.810  1.00  0.00            
ATOM     43  C13 ACD     1      23.640  40.640   9.550  1.00  0.00            
ATOM     44  H21 ACD     1      24.700  40.930   9.610  1.00  0.00            
ATOM     45  O11 ACD     1      23.260  40.270   8.280  1.00  0.00            
ATOM     46  C14 ACD     1      21.880  39.970   8.050  1.00  0.00            
ATOM     47  H22 ACD     1      21.620  39.200   8.790  1.00  0.00            
ATOM     48  C15 ACD     1      21.680  39.390   6.670  1.00  0.00            
ATOM     49  H23 ACD     1      22.240  38.460   6.550  1.00  0.00            
ATOM     50  H24 ACD     1      20.590  39.240   6.630  1.00  0.00            
ATOM     51  O12 ACD     1      22.100  40.270   5.620  1.00  0.00            
ATOM     52  H25 ACD     1      23.040  40.420   5.750  1.00  0.00            
ATOM     53  O13 ACD     1      23.400  39.630  10.470  1.00  0.00            
ATOM     54  C16 ACD     1      24.590  38.770  10.770  1.00  0.00            
ATOM     55  H26 ACD     1      25.400  38.810  10.040  1.00  0.00            
ATOM     56  C17 ACD     1      25.240  39.220  12.100  1.00  0.00            
ATOM     57  H27 ACD     1      24.490  39.330  12.890  1.00  0.00            
ATOM     58  O14 ACD     1      25.850  40.460  11.960  1.00  0.00            
ATOM     59  H28 ACD     1      25.950  40.720  12.880  1.00  0.00            
ATOM     60  C18 ACD     1      26.240  38.160  12.510  1.00  0.00            
ATOM     61  H29 ACD     1      27.050  38.070  11.770  1.00  0.00            
ATOM     62  O15 ACD     1      26.850  38.490  13.770  1.00  0.00            
ATOM     63  H30 ACD     1      26.130  38.660  14.390  1.00  0.00            
ATOM     64  C19 ACD     1      25.550  36.770  12.590  1.00  0.00            
ATOM     65  H31 ACD     1      26.230  35.970  12.900  1.00  0.00            
ATOM     66  O16 ACD     1      25.010  36.390  11.310  1.00  0.00            
ATOM     67  C20 ACD     1      24.110  37.320  10.720  1.00  0.00            
ATOM     68  H32 ACD     1      23.130  37.220  11.210  1.00  0.00            
ATOM     69  C21 ACD     1      23.950  36.860   9.310  1.00  0.00            
ATOM     70  H33 ACD     1      23.440  37.640   8.730  1.00  0.00            
ATOM     71  H34 ACD     1      24.930  36.620   8.880  1.00  0.00            
ATOM     72  O17 ACD     1      23.280  35.610   9.300  1.00  0.00            
ATOM     73  H35 ACD     1      23.930  34.940   9.490  1.00  0.00            
ATOM     74  O18 ACD     1      24.440  36.780  13.550  1.00  0.00            
ATOM     75  C22 ACD     1      24.040  35.630  14.230  1.00  0.00            
ATOM     76  H36 ACD     1      24.970  35.150  14.570  1.00  0.00            
ATOM     77  C23 ACD     1      23.140  36.010  15.500  1.00  0.00            
ATOM     78  H37 ACD     1      22.450  36.810  15.200  1.00  0.00            
ATOM     79  O19 ACD     1      23.990  36.400  16.550  1.00  0.00            
ATOM     80  H38 ACD     1      23.430  36.510  17.320  1.00  0.00            
ATOM     81  C24 ACD     1      22.280  34.830  15.970  1.00  0.00            
ATOM     82  H39 ACD     1      22.890  34.000  16.360  1.00  0.00            
ATOM     83  O20 ACD     1      21.360  35.140  17.080  1.00  0.00            
ATOM     84  H40 ACD     1      20.770  35.690  16.560  1.00  0.00            
ATOM     85  C25 ACD     1      21.490  34.250  14.820  1.00  0.00            
ATOM     86  H41 ACD     1      20.920  33.370  15.120  1.00  0.00            
ATOM     87  O21 ACD     1      22.480  33.750  13.940  1.00  0.00            
ATOM     88  C26 ACD     1      23.310  34.670  13.320  1.00  0.00            
ATOM     89  H42 ACD     1      22.650  35.180  12.600  1.00  0.00            
ATOM     90  C27 ACD     1      24.190  33.690  12.450  1.00  0.00            
ATOM     91  H43 ACD     1      25.170  34.080  12.150  1.00  0.00            
ATOM     92  H44 ACD     1      24.360  32.760  12.990  1.00  0.00            
ATOM     93  O22 ACD     1      23.590  33.240  11.210  1.00  0.00            
ATOM     94  H45 ACD     1      23.820  32.310  11.140  1.00  0.00            
ATOM     95  O23 ACD     1      20.680  35.180  14.240  1.00  0.00            
ATOM     96  C28 ACD     1      19.310  35.130  14.700  1.00  0.00            
ATOM     97  H46 ACD     1      19.080  34.530  15.590  1.00  0.00            
ATOM     98  C29 ACD     1      18.380  34.560  13.650  1.00  0.00            
ATOM     99  H47 ACD     1      18.510  35.130  12.720  1.00  0.00            
ATOM    100  O24 ACD     1      17.030  34.690  14.020  1.00  0.00            
ATOM    101  C30 ACD     1      18.610  33.120  13.240  1.00  0.00            
ATOM    102  H48 ACD     1      17.840  32.840  12.510  1.00  0.00            
ATOM    103  H49 ACD     1      19.560  32.880  12.750  1.00  0.00            
ATOM    104  O25 ACD     1      18.400  32.300  14.330  1.00  0.00            
ATOM    105  H50 ACD     1      17.950  31.530  13.970  1.00  0.00            
ATOM    106  C31 ACD     1      18.870  36.550  15.060  1.00  0.00            
ATOM    107  H51 ACD     1      19.100  37.320  14.310  1.00  0.00            
ATOM    108  O26 ACD     1      19.550  36.940  16.290  1.00  0.00            
ATOM    109  H52 ACD     1      19.270  37.840  16.490  1.00  0.00            
ATOM    110  C32 ACD     1      17.410  36.620  15.310  1.00  0.00            
ATOM    111  H53 ACD     1      17.260  36.050  16.230  1.00  0.00            
ATOM    112  O27 ACD     1      16.950  37.920  15.480  1.00  0.00            
ATOM    113  H54 ACD     1      16.590  38.160  14.620  1.00  0.00            
ATOM    114  C33 ACD     1      16.670  36.020  14.120  1.00  0.00            
ATOM    115  H55 ACD     1      15.600  36.060  14.350  1.00  0.00            
ATOM    116  O28 ACD     1      16.880  36.780  12.920  1.00  0.00            
ATOM    117  C34 ACD     1      15.800  36.750  12.020  1.00  0.00            
ATOM    118  H56 ACD     1      15.020  36.090  12.400  1.00  0.00            
ATOM    119  C35 ACD     1      15.180  38.130  12.080  1.00  0.00            
ATOM    120  H57 ACD     1      15.990  38.860  11.950  1.00  0.00            
ATOM    121  O29 ACD     1      14.510  38.310  13.360  1.00  0.00            
ATOM    122  H58 ACD     1      13.800  37.680  13.480  1.00  0.00            
ATOM    123  C36 ACD     1      14.210  38.410  10.930  1.00  0.00            
ATOM    124  H59 ACD     1      13.380  37.710  11.150  1.00  0.00            
ATOM    125  O30 ACD     1      13.890  39.770  10.960  1.00  0.00            
ATOM    126  H60 ACD     1      14.730  40.210  10.810  1.00  0.00            
ATOM    127  C1  AB5     2      19.450  44.060  15.780  1.00  0.00            
ATOM    128  C2  AB5     2      20.700  43.360  15.720  1.00  0.00            
ATOM    129  C3  AB5     2      20.820  42.230  14.850  1.00  0.00            
ATOM    130  C4  AB5     2      21.990  41.550  14.800  1.00  0.00            
ATOM    131  C5  AB5     2      22.100  40.410  14.030  1.00  0.00            
ATOM    132  C6  AB5     2      21.010  39.950  13.250  1.00  0.00            
ATOM    133  C7  AB5     2      21.190  38.880  12.370  1.00  0.00            
ATOM    134  C8  AB5     2      20.150  38.600  11.460  1.00  0.00            
ATOM    135  C9  AB5     2      18.980  39.310  11.580  1.00  0.00            
ATOM    136  C10 AB5     2      18.770  40.390  12.380  1.00  0.00            
ATOM    137  C11 AB5     2      17.620  41.150  12.390  1.00  0.00            
ATOM    138  C12 AB5     2      17.490  42.240  13.220  1.00  0.00            
ATOM    139  C13 AB5     2      18.570  42.620  14.010  1.00  0.00            
ATOM    140  C14 AB5     2      18.410  43.710  14.880  1.00  0.00            
ATOM    141  C15 AB5     2      19.740  41.850  14.040  1.00  0.00            
ATOM    142  C16 AB5     2      19.830  40.730  13.280  1.00  0.00            
ATOM    143  H1  AB5     2      19.340  44.950  16.400  1.00  0.00            
ATOM    144  H2  AB5     2      21.480  43.550  16.450  1.00  0.00            
ATOM    145  H3  AB5     2      22.810  41.810  15.470  1.00  0.00            
ATOM    146  H4  AB5     2      22.890  39.670  14.050  1.00  0.00            
ATOM    147  H5  AB5     2      22.110  38.310  12.320  1.00  0.00            
ATOM    148  H6  AB5     2      20.270  37.790  10.750  1.00  0.00            
ATOM    149  H7  AB5     2      18.140  39.020  10.950  1.00  0.00            
ATOM    150  H8  AB5     2      16.780  40.870  11.750  1.00  0.00            
ATOM    151  H9  AB5     2      16.540  42.780  13.270  1.00  0.00            
ATOM    152  H10 AB5     2      17.500  44.280  14.720  1.00  0.00            
TER
ENDMDL
MODEL        1
ATOM      1  H1  ACD     1       7.280  23.080  21.610  1.00  0.00            
ATOM      2  O1  ACD     1       8.060  23.630  21.530  1.00  0.00            
ATOM      3  C1  ACD     1       8.440  23.880  20.170  1.00  0.00            
ATOM      4  H2  ACD     1       7.860  24.680  19.710  1.00  0.00            
ATOM      5  H3  ACD     1       8.350  22.990  19.530  1.00  0.00            
ATOM      6  C2  ACD     1       9.850  24.420  20.140  1.00  0.00            
ATOM      7  H4  ACD     1      10.110  24.800  19.150  1.00  0.00            
ATOM      8  O2  ACD     1       9.810  25.650  20.960  1.00  0.00            
ATOM      9  C3  ACD     1      11.060  26.340  21.060  1.00  0.00            
ATOM     10  H5  ACD     1      10.900  27.080  21.850  1.00  0.00            
ATOM     11  O3  ACD     1      11.410  26.870  19.770  1.00  0.00            
ATOM     12  C4  ACD     1      10.490  28.000  19.470  1.00  0.00            
ATOM     13  H6  ACD     1       9.540  27.960  20.010  1.00  0.00            
ATOM     14  C5  ACD     1      11.180  29.250  19.970  1.00  0.00            
ATOM     15  H7  ACD     1      12.250  29.160  19.730  1.00  0.00            
ATOM     16  O4  ACD     1      11.110  29.480  21.420  1.00  0.00            
ATOM     17  H8  ACD     1      10.170  29.510  21.610  1.00  0.00            
ATOM     18  C6  ACD     1      10.780  30.540  19.190  1.00  0.00            
ATOM     19  H9  ACD     1       9.780  30.860  19.530  1.00  0.00            
ATOM     20  O5  ACD     1      11.670  31.590  19.430  1.00  0.00            
ATOM     21  H10 ACD     1      12.540  31.230  19.200  1.00  0.00            
ATOM     22  C7  ACD     1      10.710  30.270  17.670  1.00  0.00            
ATOM     23  H11 ACD     1      10.420  31.180  17.130  1.00  0.00            
ATOM     24  O6  ACD     1       9.800  29.220  17.350  1.00  0.00            
ATOM     25  C8  ACD     1      10.110  27.950  18.010  1.00  0.00            
ATOM     26  H12 ACD     1      10.900  27.480  17.400  1.00  0.00            
ATOM     27  C9  ACD     1       8.910  27.090  17.730  1.00  0.00            
ATOM     28  H13 ACD     1       9.210  26.210  18.310  1.00  0.00            
ATOM     29  H14 ACD     1       8.030  27.540  18.210  1.00  0.00            
ATOM     30  O7  ACD     1       8.630  26.770  16.300  1.00  0.00            
ATOM     31  H15 ACD     1       7.810  26.270  16.280  1.00  0.00            
ATOM     32  O8  ACD     1      11.970  29.970  17.090  1.00  0.00            
ATOM     33  C10 ACD     1      12.400  29.830  15.700  1.00  0.00            
ATOM     34  H16 ACD     1      12.880  30.760  15.370  1.00  0.00            
ATOM     35  C11 ACD     1      13.510  28.730  15.610  1.00  0.00            
ATOM     36  H17 ACD     1      13.130  27.910  16.220  1.00  0.00            
ATOM     37  O9  ACD     1      14.770  29.140  16.200  1.00  0.00            
ATOM     38  H18 ACD     1      15.270  28.330  16.080  1.00  0.00            
ATOM     39  C12 ACD     1      13.660  28.350  14.130  1.00  0.00            
ATOM     40  H19 ACD     1      14.170  29.150  13.590  1.00  0.00            
ATOM     41  O10 ACD     1      14.500  27.240  13.950  1.00  0.00            
ATOM     42  H20 ACD     1      13.950  26.460  13.860  1.00  0.00            
ATOM     43  C13 ACD     1      12.420  28.120  13.330  1.00  0.00            
ATOM     44  H21 ACD     1      12.590  28.020  12.250  1.00  0.00            
ATOM     45  O11 ACD     1      11.650  29.350  13.440  1.00  0.00            
ATOM     46  C14 ACD     1      11.180  29.590  14.790  1.00  0.00            
ATOM     47  H22 ACD     1      10.580  28.730  15.140  1.00  0.00            
ATOM     48  C15 ACD     1      10.150  30.690  14.560  1.00  0.00            
ATOM     49  H23 ACD     1       9.500  30.420  13.720  1.00  0.00            
ATOM     50  H24 ACD     1       9.420  30.660  15.370  1.00  0.00            
ATOM     51  O12 ACD     1      10.750  32.000  14.460  1.00  0.00            
ATOM     52  H25 ACD     1      11.190  32.130  13.610  1.00  0.00            
ATOM     53  O13 ACD     1      11.750  26.990  13.860  1.00  0.00            
ATOM     54  C16 ACD     1      11.130  26.130  12.890  1.00  0.00            
ATOM     55  H26 ACD     1      11.060  26.720  11.970  1.00  0.00            
ATOM     56  C17 ACD     1      12.210  24.970  12.630  1.00  0.00            
ATOM     57  H27 ACD     1      12.410  24.500  13.600  1.00  0.00            
ATOM     58  O14 ACD     1      13.340  25.460  12.020  1.00  0.00            
ATOM     59  H28 ACD     1      14.140  24.970  12.260  1.00  0.00            
ATOM     60  C18 ACD     1      11.540  23.910  11.820  1.00  0.00            
ATOM     61  H29 ACD     1      11.320  24.300  10.820  1.00  0.00            
ATOM     62  O15 ACD     1      12.310  22.670  11.780  1.00  0.00            
ATOM     63  H30 ACD     1      13.090  22.950  11.290  1.00  0.00            
ATOM     64  C19 ACD     1      10.230  23.510  12.450  1.00  0.00            
ATOM     65  H31 ACD     1       9.670  22.810  11.820  1.00  0.00            
ATOM     66  O16 ACD     1       9.410  24.660  12.460  1.00  0.00            
ATOM     67  C20 ACD     1       9.800  25.690  13.350  1.00  0.00            
ATOM     68  H32 ACD     1       9.880  25.290  14.370  1.00  0.00            
ATOM     69  C21 ACD     1       8.830  26.840  13.330  1.00  0.00            
ATOM     70  H33 ACD     1       7.960  26.620  13.960  1.00  0.00            
ATOM     71  H34 ACD     1       9.310  27.660  13.880  1.00  0.00            
ATOM     72  O17 ACD     1       8.440  27.280  12.060  1.00  0.00            
ATOM     73  H35 ACD     1       8.960  26.760  11.430  1.00  0.00            
ATOM     74  O18 ACD     1      10.310  22.940  13.780  1.00  0.00            
ATOM     75  C22 ACD     1       9.520  21.830  14.160  1.00  0.00            
ATOM     76  H36 ACD     1       8.640  21.860  13.500  1.00  0.00            
ATOM     77  C23 ACD     1      10.350  20.530  13.950  1.00  0.00            
ATOM     78  H37 ACD     1      11.270  20.760  14.510  1.00  0.00            
ATOM     79  O19 ACD     1      10.640  20.260  12.610  1.00  0.00            
ATOM     80  H38 ACD     1      11.550  20.530  12.450  1.00  0.00            
ATOM     81  C24 ACD     1       9.560  19.340  14.500  1.00  0.00            
ATOM     82  H39 ACD     1       8.660  19.370  13.880  1.00  0.00            
ATOM     83  O20 ACD     1      10.390  18.240  14.390  1.00  0.00            
ATOM     84  H40 ACD     1      10.320  17.980  13.470  1.00  0.00            
ATOM     85  C25 ACD     1       9.130  19.590  15.980  1.00  0.00            
ATOM     86  H41 ACD     1       8.550  18.710  16.280  1.00  0.00            
ATOM     87  O21 ACD     1       8.350  20.770  16.010  1.00  0.00            
ATOM     88  C26 ACD     1       9.020  21.990  15.600  1.00  0.00            
ATOM     89  H42 ACD     1       9.870  22.090  16.290  1.00  0.00            
ATOM     90  C27 ACD     1       7.990  23.090  15.700  1.00  0.00            
ATOM     91  H43 ACD     1       8.220  23.960  15.080  1.00  0.00            
ATOM     92  H44 ACD     1       7.040  22.700  15.310  1.00  0.00            
ATOM     93  O22 ACD     1       7.760  23.350  17.070  1.00  0.00            
ATOM     94  H45 ACD     1       7.020  22.760  17.280  1.00  0.00            
ATOM     95  O23 ACD     1      10.270  19.690  16.860  1.00  0.00            
ATOM     96  C28 ACD     1      10.250  19.490  18.340  1.00  0.00            
ATOM     97  H46 ACD     1      10.050  18.430  18.560  1.00  0.00            
ATOM     98  C29 ACD     1       9.260  20.440  19.050  1.00  0.00            
ATOM     99  H47 ACD     1       9.390  21.400  18.530  1.00  0.00            
ATOM    100  O24 ACD     1       9.570  20.590  20.460  1.00  0.00            
ATOM    101  C30 ACD     1       7.850  19.940  19.090  1.00  0.00            
ATOM    102  H48 ACD     1       7.590  19.400  18.170  1.00  0.00            
ATOM    103  H49 ACD     1       7.830  19.220  19.920  1.00  0.00            
ATOM    104  O25 ACD     1       6.920  20.980  19.290  1.00  0.00            
ATOM    105  H50 ACD     1       6.140  20.760  18.780  1.00  0.00            
ATOM    106  C31 ACD     1      11.660  19.820  18.770  1.00  0.00            
ATOM    107  H51 ACD     1      11.950  20.710  18.190  1.00  0.00            
ATOM    108  O26 ACD     1      12.440  18.710  18.310  1.00  0.00            
ATOM    109  H52 ACD     1      13.350  19.010  18.410  1.00  0.00            
ATOM    110  C32 ACD     1      11.900  20.160  20.190  1.00  0.00            
ATOM    111  H53 ACD     1      11.640  19.230  20.710  1.00  0.00            
ATOM    112  O27 ACD     1      13.150  20.690  20.550  1.00  0.00            
ATOM    113  H54 ACD     1      13.230  21.630  20.380  1.00  0.00            
ATOM    114  C33 ACD     1      10.870  21.150  20.660  1.00  0.00            
ATOM    115  H55 ACD     1      11.030  21.330  21.720  1.00  0.00            
ATOM    116  O28 ACD     1      11.010  22.340  19.910  1.00  0.00            
ATOM    117  C34 ACD     1      10.950  23.510  20.710  1.00  0.00            
ATOM    118  H56 ACD     1      10.590  23.190  21.690  1.00  0.00            
ATOM    119  C35 ACD     1      12.330  24.230  20.840  1.00  0.00            
ATOM    120  H57 ACD     1      12.670  24.600  19.870  1.00  0.00            
ATOM    121  O29 ACD     1      13.450  23.350  21.340  1.00  0.00            
ATOM    122  H58 ACD     1      14.340  23.660  21.140  1.00  0.00            
ATOM    123  C36 ACD     1      12.140  25.500  21.640  1.00  0.00            
ATOM    124  H59 ACD     1      11.850  25.250  22.670  1.00  0.00            
ATOM    125  O30 ACD     1      13.300  26.290  21.610  1.00  0.00            
ATOM    126  H60 ACD     1      13.920  25.810  22.180  1.00  0.00            
ATOM    127  C1  AB5     2      15.100  19.990  15.190  1.00  0.00            
ATOM    128  C2  AB5     2      16.370  20.570  15.320  1.00  0.00            
ATOM    129  C3  AB5     2      16.470  21.840  15.890  1.00  0.00            
ATOM    130  C4  AB5     2      17.710  22.440  16.170  1.00  0.00            
ATOM    131  C5  AB5     2      17.760  23.720  16.710  1.00  0.00            
ATOM    132  C6  AB5     2      16.580  24.380  17.130  1.00  0.00            
ATOM    133  C7  AB5     2      16.680  25.600  17.780  1.00  0.00            
ATOM    134  C8  AB5     2      15.460  26.300  18.010  1.00  0.00            
ATOM    135  C9  AB5     2      14.190  25.790  17.650  1.00  0.00            
ATOM    136  C10 AB5     2      14.110  24.480  17.140  1.00  0.00            
ATOM    137  C11 AB5     2      12.840  23.960  16.840  1.00  0.00            
ATOM    138  C12 AB5     2      12.820  22.610  16.450  1.00  0.00            
ATOM    139  C13 AB5     2      14.030  21.940  16.100  1.00  0.00            
ATOM    140  C14 AB5     2      13.970  20.650  15.650  1.00  0.00            
ATOM    141  C15 AB5     2      15.300  22.520  16.180  1.00  0.00            
ATOM    142  C16 AB5     2      15.360  23.780  16.860  1.00  0.00            
ATOM    143  H1  AB5     2      15.020  18.950  14.890  1.00  0.00            
ATOM    144  H2  AB5     2      17.250  19.960  15.130  1.00  0.00            
ATOM    145  H3  AB5     2      18.630  21.910  15.940  1.00  0.00            
ATOM    146  H4  AB5     2      18.700  24.250  16.830  1.00  0.00            
ATOM    147  H5  AB5     2      17.630  25.970  18.170  1.00  0.00            
ATOM    148  H6  AB5     2      15.630  27.300  18.390  1.00  0.00            
ATOM    149  H7  AB5     2      13.300  26.350  17.920  1.00  0.00            
ATOM    150  H8  AB5     2      11.940  24.470  17.170  1.00  0.00            
ATOM    151  H9  AB5     2      11.850  22.170  16.240  1.00  0.00            
ATOM    152  H10 AB5     2      13.030  20.110  15.650  1.00  0.00            
TER
ENDMDL
MODEL        1
ATOM      1  H1  ACD     1      26.820  26.950  16.210  1.00  0.00            
ATOM      2  O1  ACD     1      26.700  27.300  17.100  1.00  0.00            
ATOM      3  C1  ACD     1      25.420  26.980  17.560  1.00  0.00            
ATOM      4  H2  ACD     1      25.420  27.130  18.640  1.00  0.00            
ATOM      5  H3  ACD     1      25.330  25.910  17.310  1.00  0.00            
ATOM      6  C2  ACD     1      24.340  27.720  16.860  1.00  0.00            
ATOM      7  H4  ACD     1      24.560  28.780  17.000  1.00  0.00            
ATOM      8  O2  ACD     1      24.330  27.380  15.430  1.00  0.00            
ATOM      9  C3  ACD     1      23.290  28.010  14.660  1.00  0.00            
ATOM     10  H5  ACD     1      23.530  27.750  13.620  1.00  0.00            
ATOM     11  O3  ACD     1      23.360  29.410  14.850  1.00  0.00            
ATOM     12  C4  ACD     1      23.710  30.180  13.710  1.00  0.00            
ATOM     13  H6  ACD     1      23.770  29.500  12.850  1.00  0.00            
ATOM     14  C5  ACD     1      22.610  31.180  13.430  1.00  0.00            
ATOM     15  H7  ACD     1      22.530  31.730  14.380  1.00  0.00            
ATOM     16  O4  ACD     1      21.370  30.520  13.040  1.00  0.00            
ATOM     17  H8  ACD     1      21.120  29.800  13.620  1.00  0.00            
ATOM     18  C6  ACD     1      23.050  32.070  12.310  1.00  0.00            
ATOM     19  H9  ACD     1      23.100  31.510  11.370  1.00  0.00            
ATOM     20  O5  ACD     1      22.070  33.100  12.150  1.00  0.00            
ATOM     21  H10 ACD     1      21.200  32.700  12.050  1.00  0.00            
ATOM     22  C7  ACD     1      24.440  32.710  12.630  1.00  0.00            
ATOM     23  H11 ACD     1      24.800  33.330  11.790  1.00  0.00            
ATOM     24  O6  ACD     1      25.390  31.700  12.820  1.00  0.00            
ATOM     25  C8  ACD     1      25.070  30.810  13.920  1.00  0.00            
ATOM     26  H12 ACD     1      25.020  31.390  14.850  1.00  0.00            
ATOM     27  C9  ACD     1      26.140  29.810  14.170  1.00  0.00            
ATOM     28  H13 ACD     1      27.000  30.430  14.460  1.00  0.00            
ATOM     29  H14 ACD     1      25.900  29.170  15.030  1.00  0.00            
ATOM     30  O7  ACD     1      26.340  28.960  13.060  1.00  0.00            
ATOM     31  H15 ACD     1      27.260  28.710  13.150  1.00  0.00            
ATOM     32  O8  ACD     1      24.340  33.480  13.850  1.00  0.00            
ATOM     33  C10 ACD     1      25.140  34.640  13.910  1.00  0.00            
ATOM     34  H16 ACD     1      25.680  34.830  12.980  1.00  0.00            
ATOM     35  C11 ACD     1      24.100  35.760  13.930  1.00  0.00            
ATOM     36  H17 ACD     1      23.400  35.530  14.740  1.00  0.00            
ATOM     37  O9  ACD     1      23.330  35.710  12.670  1.00  0.00            
ATOM     38  H18 ACD     1      22.750  34.950  12.740  1.00  0.00            
ATOM     39  C12 ACD     1      24.820  37.070  14.180  1.00  0.00            
ATOM     40  H19 ACD     1      25.450  37.230  13.300  1.00  0.00            
ATOM     41  O10 ACD     1      24.000  38.250  14.350  1.00  0.00            
ATOM     42  H20 ACD     1      23.470  38.020  15.120  1.00  0.00            
ATOM     43  C13 ACD     1      25.720  37.020  15.410  1.00  0.00            
ATOM     44  H21 ACD     1      26.210  37.990  15.580  1.00  0.00            
ATOM     45  O11 ACD     1      26.660  35.920  15.240  1.00  0.00            
ATOM     46  C14 ACD     1      26.070  34.620  15.130  1.00  0.00            
ATOM     47  H22 ACD     1      25.580  34.420  16.090  1.00  0.00            
ATOM     48  C15 ACD     1      27.250  33.670  15.020  1.00  0.00            
ATOM     49  H23 ACD     1      26.860  32.650  15.150  1.00  0.00            
ATOM     50  H24 ACD     1      27.640  33.730  14.000  1.00  0.00            
ATOM     51  O12 ACD     1      28.270  33.890  16.010  1.00  0.00            
ATOM     52  H25 ACD     1      28.310  34.850  16.140  1.00  0.00            
ATOM     53  O13 ACD     1      24.960  36.790  16.580  1.00  0.00            
ATOM     54  C16 ACD     1      25.190  37.490  17.820  1.00  0.00            
ATOM     55  H26 ACD     1      25.530  38.490  17.530  1.00  0.00            
ATOM     56  C17 ACD     1      23.820  37.510  18.540  1.00  0.00            
ATOM     57  H27 ACD     1      23.320  36.550  18.350  1.00  0.00            
ATOM     58  O14 ACD     1      23.020  38.530  17.970  1.00  0.00            
ATOM     59  H28 ACD     1      22.720  38.330  17.080  1.00  0.00            
ATOM     60  C18 ACD     1      23.940  37.690  20.010  1.00  0.00            
ATOM     61  H29 ACD     1      24.470  38.650  20.100  1.00  0.00            
ATOM     62  O15 ACD     1      22.730  37.590  20.730  1.00  0.00            
ATOM     63  H30 ACD     1      22.160  38.210  20.270  1.00  0.00            
ATOM     64  C19 ACD     1      24.940  36.580  20.600  1.00  0.00            
ATOM     65  H31 ACD     1      25.060  36.770  21.670  1.00  0.00            
ATOM     66  O16 ACD     1      26.280  36.700  19.970  1.00  0.00            
ATOM     67  C20 ACD     1      26.250  36.680  18.510  1.00  0.00            
ATOM     68  H32 ACD     1      26.070  35.660  18.140  1.00  0.00            
ATOM     69  C21 ACD     1      27.690  37.060  18.060  1.00  0.00            
ATOM     70  H33 ACD     1      27.570  37.260  16.990  1.00  0.00            
ATOM     71  H34 ACD     1      27.940  37.940  18.680  1.00  0.00            
ATOM     72  O17 ACD     1      28.620  35.990  18.270  1.00  0.00            
ATOM     73  H35 ACD     1      28.710  35.750  19.200  1.00  0.00            
ATOM     74  O18 ACD     1      24.420  35.290  20.420  1.00  0.00            
ATOM     75  C22 ACD     1      24.830  34.310  21.300  1.00  0.00            
ATOM     76  H36 ACD     1      25.750  34.580  21.840  1.00  0.00            
ATOM     77  C23 ACD     1      23.750  34.000  22.400  1.00  0.00            
ATOM     78  H37 ACD     1      22.820  33.680  21.910  1.00  0.00            
ATOM     79  O19 ACD     1      23.530  35.160  23.290  1.00  0.00            
ATOM     80  H38 ACD     1      22.610  35.110  23.580  1.00  0.00            
ATOM     81  C24 ACD     1      24.220  32.890  23.270  1.00  0.00            
ATOM     82  H39 ACD     1      25.120  33.220  23.810  1.00  0.00            
ATOM     83  O20 ACD     1      23.220  32.530  24.260  1.00  0.00            
ATOM     84  H40 ACD     1      22.390  32.190  23.890  1.00  0.00            
ATOM     85  C25 ACD     1      24.520  31.590  22.490  1.00  0.00            
ATOM     86  H41 ACD     1      25.090  30.970  23.190  1.00  0.00            
ATOM     87  O21 ACD     1      25.480  32.000  21.530  1.00  0.00            
ATOM     88  C26 ACD     1      25.060  32.950  20.530  1.00  0.00            
ATOM     89  H42 ACD     1      24.100  32.690  20.060  1.00  0.00            
ATOM     90  C27 ACD     1      26.120  33.080  19.490  1.00  0.00            
ATOM     91  H43 ACD     1      25.900  33.850  18.740  1.00  0.00            
ATOM     92  H44 ACD     1      27.040  33.510  19.920  1.00  0.00            
ATOM     93  O22 ACD     1      26.460  31.880  18.850  1.00  0.00            
ATOM     94  H45 ACD     1      27.330  31.880  18.440  1.00  0.00            
ATOM     95  O23 ACD     1      23.410  30.920  21.860  1.00  0.00            
ATOM     96  C28 ACD     1      23.460  29.490  21.820  1.00  0.00            
ATOM     97  H46 ACD     1      23.480  29.040  22.820  1.00  0.00            
ATOM     98  C29 ACD     1      24.520  28.870  20.920  1.00  0.00            
ATOM     99  H47 ACD     1      24.600  29.410  19.960  1.00  0.00            
ATOM    100  O24 ACD     1      24.250  27.480  20.640  1.00  0.00            
ATOM    101  C30 ACD     1      25.810  28.870  21.660  1.00  0.00            
ATOM    102  H48 ACD     1      26.470  28.180  21.110  1.00  0.00            
ATOM    103  H49 ACD     1      26.380  29.800  21.610  1.00  0.00            
ATOM    104  O25 ACD     1      25.650  28.410  22.980  1.00  0.00            
ATOM    105  H50 ACD     1      25.810  27.470  23.080  1.00  0.00            
ATOM    106  C31 ACD     1      22.030  29.170  21.390  1.00  0.00            
ATOM    107  H51 ACD     1      21.770  29.760  20.500  1.00  0.00            
ATOM    108  O26 ACD     1      21.090  29.430  22.490  1.00  0.00            
ATOM    109  H52 ACD     1      21.030  30.370  22.680  1.00  0.00            
ATOM    110  C32 ACD     1      21.900  27.710  20.910  1.00  0.00            
ATOM    111  H53 ACD     1      22.000  27.030  21.770  1.00  0.00            
ATOM    112  O27 ACD     1      20.650  27.460  20.380  1.00  0.00            
ATOM    113  H54 ACD     1      20.070  27.560  21.140  1.00  0.00            
ATOM    114  C33 ACD     1      23.010  27.290  19.960  1.00  0.00            
ATOM    115  H55 ACD     1      22.930  26.240  19.650  1.00  0.00            
ATOM    116  O28 ACD     1      22.860  28.040  18.750  1.00  0.00            
ATOM    117  C34 ACD     1      22.990  27.380  17.500  1.00  0.00            
ATOM    118  H56 ACD     1      22.880  26.310  17.680  1.00  0.00            
ATOM    119  C35 ACD     1      21.740  27.760  16.680  1.00  0.00            
ATOM    120  H57 ACD     1      21.610  28.840  16.800  1.00  0.00            
ATOM    121  O29 ACD     1      20.540  27.200  17.210  1.00  0.00            
ATOM    122  H58 ACD     1      20.460  27.610  18.080  1.00  0.00            
ATOM    123  C36 ACD     1      21.930  27.490  15.150  1.00  0.00            
ATOM    124  H59 ACD     1      21.810  26.410  14.980  1.00  0.00            
ATOM    125  O30 ACD     1      20.940  28.110  14.300  1.00  0.00            
ATOM    126  H60 ACD     1      20.100  27.650  14.410  1.00  0.00            
ATOM    127  C1  AB5     2      17.590  29.200  18.790  1.00  0.00            
ATOM    128  C2  AB5     2      17.830  29.550  17.460  1.00  0.00            
ATOM    129  C3  AB5     2      18.620  30.630  17.160  1.00  0.00            
ATOM    130  C4  AB5     2      18.920  30.900  15.830  1.00  0.00            
ATOM    131  C5  AB5     2      19.830  31.920  15.530  1.00  0.00            
ATOM    132  C6  AB5     2      20.420  32.660  16.540  1.00  0.00            
ATOM    133  C7  AB5     2      21.320  33.620  16.170  1.00  0.00            
ATOM    134  C8  AB5     2      22.000  34.350  17.180  1.00  0.00            
ATOM    135  C9  AB5     2      21.720  34.090  18.560  1.00  0.00            
ATOM    136  C10 AB5     2      20.760  33.110  18.880  1.00  0.00            
ATOM    137  C11 AB5     2      20.370  32.920  20.220  1.00  0.00            
ATOM    138  C12 AB5     2      19.470  31.920  20.530  1.00  0.00            
ATOM    139  C13 AB5     2      18.970  31.020  19.570  1.00  0.00            
ATOM    140  C14 AB5     2      18.170  29.950  19.840  1.00  0.00            
ATOM    141  C15 AB5     2      19.190  31.330  18.180  1.00  0.00            
ATOM    142  C16 AB5     2      20.140  32.370  17.860  1.00  0.00            
ATOM    143  H1  AB5     2      16.810  28.470  19.010  1.00  0.00            
ATOM    144  H2  AB5     2      17.310  29.060  16.640  1.00  0.00            
ATOM    145  H3  AB5     2      18.360  30.320  15.090  1.00  0.00            
ATOM    146  H4  AB5     2      19.920  32.130  14.470  1.00  0.00            
ATOM    147  H5  AB5     2      21.670  33.800  15.160  1.00  0.00            
ATOM    148  H6  AB5     2      22.660  35.160  16.880  1.00  0.00            
ATOM    149  H7  AB5     2      22.160  34.680  19.360  1.00  0.00            
ATOM    150  H8  AB5     2      20.720  33.540  21.040  1.00  0.00            
ATOM    151  H9  AB5     2      19.190  31.760  21.560  1.00  0.00            
ATOM    152  H10 AB5     2      18.050  29.660  20.880  1.00  0.00            
TER
ENDMDL
MODEL        1
ATOM      1  H1  ACD     1       9.930  21.840  24.710  1.00  0.00            
ATOM      2  O1  ACD     1       9.610  22.720  24.510  1.00  0.00            
ATOM      3  C1  ACD     1       9.490  22.910  23.100  1.00  0.00            
ATOM      4  H2  ACD     1       8.880  23.760  22.780  1.00  0.00            
ATOM      5  H3  ACD     1       9.130  22.040  22.530  1.00  0.00            
ATOM      6  C2  ACD     1      10.820  23.110  22.470  1.00  0.00            
ATOM      7  H4  ACD     1      10.660  23.200  21.390  1.00  0.00            
ATOM      8  O2  ACD     1      11.470  24.300  22.980  1.00  0.00            
ATOM      9  C3  ACD     1      12.700  24.630  22.310  1.00  0.00            
ATOM     10  H5  ACD     1      13.140  25.440  22.900  1.00  0.00            
ATOM     11  O3  ACD     1      12.530  25.100  20.980  1.00  0.00            
ATOM     12  C4  ACD     1      12.030  26.410  20.910  1.00  0.00            
ATOM     13  H6  ACD     1      11.590  26.650  21.880  1.00  0.00            
ATOM     14  C5  ACD     1      13.320  27.340  20.610  1.00  0.00            
ATOM     15  H7  ACD     1      13.870  26.920  19.760  1.00  0.00            
ATOM     16  O4  ACD     1      14.230  27.270  21.710  1.00  0.00            
ATOM     17  H8  ACD     1      15.070  27.520  21.340  1.00  0.00            
ATOM     18  C6  ACD     1      12.880  28.770  20.320  1.00  0.00            
ATOM     19  H9  ACD     1      12.480  29.190  21.260  1.00  0.00            
ATOM     20  O5  ACD     1      13.970  29.480  19.890  1.00  0.00            
ATOM     21  H10 ACD     1      14.360  28.970  19.180  1.00  0.00            
ATOM     22  C7  ACD     1      11.980  28.790  19.120  1.00  0.00            
ATOM     23  H11 ACD     1      11.600  29.810  19.080  1.00  0.00            
ATOM     24  O6  ACD     1      10.850  27.940  19.490  1.00  0.00            
ATOM     25  C8  ACD     1      11.140  26.530  19.640  1.00  0.00            
ATOM     26  H12 ACD     1      11.540  26.100  18.720  1.00  0.00            
ATOM     27  C9  ACD     1       9.840  25.740  19.910  1.00  0.00            
ATOM     28  H13 ACD     1      10.220  24.710  19.880  1.00  0.00            
ATOM     29  H14 ACD     1       9.590  25.910  20.960  1.00  0.00            
ATOM     30  O7  ACD     1       8.740  26.030  18.990  1.00  0.00            
ATOM     31  H15 ACD     1       8.540  26.970  18.910  1.00  0.00            
ATOM     32  O8  ACD     1      12.510  28.240  17.930  1.00  0.00            
ATOM     33  C10 ACD     1      12.110  28.580  16.610  1.00  0.00            
ATOM     34  H16 ACD     1      12.270  29.650  16.440  1.00  0.00            
ATOM     35  C11 ACD     1      13.040  27.660  15.720  1.00  0.00            
ATOM     36  H17 ACD     1      13.120  26.640  16.120  1.00  0.00            
ATOM     37  O9  ACD     1      14.430  28.160  15.610  1.00  0.00            
ATOM     38  H18 ACD     1      14.540  28.820  14.920  1.00  0.00            
ATOM     39  C12 ACD     1      12.440  27.270  14.360  1.00  0.00            
ATOM     40  H19 ACD     1      12.460  28.120  13.670  1.00  0.00            
ATOM     41  O10 ACD     1      13.100  26.200  13.630  1.00  0.00            
ATOM     42  H20 ACD     1      12.580  25.400  13.610  1.00  0.00            
ATOM     43  C13 ACD     1      10.960  26.850  14.500  1.00  0.00            
ATOM     44  H21 ACD     1      10.610  26.670  13.480  1.00  0.00            
ATOM     45  O11 ACD     1      10.300  28.000  15.030  1.00  0.00            
ATOM     46  C14 ACD     1      10.590  28.330  16.350  1.00  0.00            
ATOM     47  H22 ACD     1      10.280  27.540  17.030  1.00  0.00            
ATOM     48  C15 ACD     1       9.750  29.480  16.750  1.00  0.00            
ATOM     49  H23 ACD     1       8.690  29.230  16.620  1.00  0.00            
ATOM     50  H24 ACD     1       9.890  29.640  17.830  1.00  0.00            
ATOM     51  O12 ACD     1      10.090  30.660  16.040  1.00  0.00            
ATOM     52  H25 ACD     1       9.810  30.530  15.130  1.00  0.00            
ATOM     53  O13 ACD     1      10.810  25.680  15.280  1.00  0.00            
ATOM     54  C16 ACD     1       9.870  24.720  14.800  1.00  0.00            
ATOM     55  H26 ACD     1       9.410  25.170  13.920  1.00  0.00            
ATOM     56  C17 ACD     1      10.670  23.500  14.400  1.00  0.00            
ATOM     57  H27 ACD     1      11.260  23.100  15.230  1.00  0.00            
ATOM     58  O14 ACD     1      11.610  23.790  13.300  1.00  0.00            
ATOM     59  H28 ACD     1      11.850  23.000  12.800  1.00  0.00            
ATOM     60  C18 ACD     1       9.610  22.410  13.940  1.00  0.00            
ATOM     61  H29 ACD     1       9.070  22.780  13.060  1.00  0.00            
ATOM     62  O15 ACD     1      10.260  21.190  13.700  1.00  0.00            
ATOM     63  H30 ACD     1      10.390  20.690  14.510  1.00  0.00            
ATOM     64  C19 ACD     1       8.560  22.210  15.030  1.00  0.00            
ATOM     65  H31 ACD     1       7.720  21.650  14.590  1.00  0.00            
ATOM     66  O16 ACD     1       7.970  23.420  15.430  1.00  0.00            
ATOM     67  C20 ACD     1       8.810  24.470  15.890  1.00  0.00            
ATOM     68  H32 ACD     1       9.270  24.270  16.870  1.00  0.00            
ATOM     69  C21 ACD     1       7.840  25.740  16.010  1.00  0.00            
ATOM     70  H33 ACD     1       6.970  25.460  16.610  1.00  0.00            
ATOM     71  H34 ACD     1       8.340  26.640  16.390  1.00  0.00            
ATOM     72  O17 ACD     1       7.290  26.040  14.730  1.00  0.00            
ATOM     73  H35 ACD     1       6.760  26.820  14.890  1.00  0.00            
ATOM     74  O18 ACD     1       9.090  21.510  16.140  1.00  0.00            
ATOM     75  C22 ACD     1       8.190  20.730  16.870  1.00  0.00            
ATOM     76  H36 ACD     1       7.140  20.760  16.540  1.00  0.00            
ATOM     77  C23 ACD     1       8.650  19.350  16.680  1.00  0.00            
ATOM     78  H37 ACD     1       9.700  19.230  16.990  1.00  0.00            
ATOM     79  O19 ACD     1       8.620  18.970  15.300  1.00  0.00            
ATOM     80  H38 ACD     1       9.430  18.510  15.090  1.00  0.00            
ATOM     81  C24 ACD     1       7.760  18.350  17.460  1.00  0.00            
ATOM     82  H39 ACD     1       6.740  18.400  17.060  1.00  0.00            
ATOM     83  O20 ACD     1       8.260  17.000  17.400  1.00  0.00            
ATOM     84  H40 ACD     1       7.640  16.370  17.770  1.00  0.00            
ATOM     85  C25 ACD     1       7.750  18.690  18.960  1.00  0.00            
ATOM     86  H41 ACD     1       6.990  18.120  19.490  1.00  0.00            
ATOM     87  O21 ACD     1       7.410  20.060  19.040  1.00  0.00            
ATOM     88  C26 ACD     1       8.200  21.010  18.360  1.00  0.00            
ATOM     89  H42 ACD     1       9.220  21.080  18.770  1.00  0.00            
ATOM     90  C27 ACD     1       7.540  22.330  18.730  1.00  0.00            
ATOM     91  H43 ACD     1       8.260  23.050  18.320  1.00  0.00            
ATOM     92  H44 ACD     1       6.540  22.400  18.280  1.00  0.00            
ATOM     93  O22 ACD     1       7.440  22.520  20.100  1.00  0.00            
ATOM     94  H45 ACD     1       7.060  21.720  20.460  1.00  0.00            
ATOM     95  O23 ACD     1       9.080  18.510  19.500  1.00  0.00            
ATOM     96  C28 ACD     1       9.270  18.230  20.860  1.00  0.00            
ATOM     97  H46 ACD     1       8.680  17.350  21.160  1.00  0.00            
ATOM     98  C29 ACD     1       8.770  19.410  21.790  1.00  0.00            
ATOM     99  H47 ACD     1       8.910  20.340  21.240  1.00  0.00            
ATOM    100  O24 ACD     1       9.520  19.470  23.040  1.00  0.00            
ATOM    101  C30 ACD     1       7.270  19.330  22.040  1.00  0.00            
ATOM    102  H48 ACD     1       6.710  18.680  21.360  1.00  0.00            
ATOM    103  H49 ACD     1       7.140  18.780  22.980  1.00  0.00            
ATOM    104  O25 ACD     1       6.630  20.630  22.060  1.00  0.00            
ATOM    105  H50 ACD     1       6.900  21.030  22.890  1.00  0.00            
ATOM    106  C31 ACD     1      10.790  18.030  20.940  1.00  0.00            
ATOM    107  H51 ACD     1      11.080  18.860  20.290  1.00  0.00            
ATOM    108  O26 ACD     1      11.230  16.840  20.300  1.00  0.00            
ATOM    109  H52 ACD     1      12.190  16.810  20.260  1.00  0.00            
ATOM    110  C32 ACD     1      11.510  18.360  22.320  1.00  0.00            
ATOM    111  H53 ACD     1      11.450  17.550  23.060  1.00  0.00            
ATOM    112  O27 ACD     1      12.920  18.610  22.200  1.00  0.00            
ATOM    113  H54 ACD     1      13.050  19.540  21.970  1.00  0.00            
ATOM    114  C33 ACD     1      10.890  19.630  22.860  1.00  0.00            
ATOM    115  H55 ACD     1      11.300  19.750  23.870  1.00  0.00            
ATOM    116  O28 ACD     1      11.200  20.740  22.020  1.00  0.00            
ATOM    117  C34 ACD     1      11.790  21.910  22.520  1.00  0.00            
ATOM    118  H56 ACD     1      12.020  21.860  23.590  1.00  0.00            
ATOM    119  C35 ACD     1      13.050  22.200  21.720  1.00  0.00            
ATOM    120  H57 ACD     1      12.710  22.420  20.700  1.00  0.00            
ATOM    121  O29 ACD     1      13.850  20.990  21.850  1.00  0.00            
ATOM    122  H58 ACD     1      14.760  21.150  22.120  1.00  0.00            
ATOM    123  C36 ACD     1      13.690  23.400  22.360  1.00  0.00            
ATOM    124  H59 ACD     1      13.930  23.210  23.410  1.00  0.00            
ATOM    125  O30 ACD     1      14.840  23.900  21.680  1.00  0.00            
ATOM    126  H60 ACD     1      14.500  24.240  20.850  1.00  0.00            
ATOM    127  C1  AB5     2      15.510  17.830  18.850  1.00  0.00            
ATOM    128  C2  AB5     2      16.650  18.670  18.870  1.00  0.00            
ATOM    129  C3  AB5     2      16.570  20.040  18.730  1.00  0.00            
ATOM    130  C4  AB5     2      17.670  20.920  18.790  1.00  0.00            
ATOM    131  C5  AB5     2      17.570  22.280  18.630  1.00  0.00            
ATOM    132  C6  AB5     2      16.330  22.810  18.270  1.00  0.00            
ATOM    133  C7  AB5     2      16.270  24.270  18.050  1.00  0.00            
ATOM    134  C8  AB5     2      15.050  24.830  17.640  1.00  0.00            
ATOM    135  C9  AB5     2      13.850  24.080  17.630  1.00  0.00            
ATOM    136  C10 AB5     2      13.940  22.630  17.850  1.00  0.00            
ATOM    137  C11 AB5     2      12.850  21.780  17.770  1.00  0.00            
ATOM    138  C12 AB5     2      12.910  20.370  18.070  1.00  0.00            
ATOM    139  C13 AB5     2      14.170  19.800  18.410  1.00  0.00            
ATOM    140  C14 AB5     2      14.280  18.390  18.610  1.00  0.00            
ATOM    141  C15 AB5     2      15.300  20.650  18.450  1.00  0.00            
ATOM    142  C16 AB5     2      15.170  22.040  18.180  1.00  0.00            
ATOM    143  H1  AB5     2      15.530  16.750  18.960  1.00  0.00            
ATOM    144  H2  AB5     2      17.620  18.230  19.100  1.00  0.00            
ATOM    145  H3  AB5     2      18.700  20.590  18.920  1.00  0.00            
ATOM    146  H4  AB5     2      18.410  22.970  18.640  1.00  0.00            
ATOM    147  H5  AB5     2      17.210  24.800  18.160  1.00  0.00            
ATOM    148  H6  AB5     2      15.010  25.900  17.530  1.00  0.00            
ATOM    149  H7  AB5     2      12.890  24.450  17.290  1.00  0.00            
ATOM    150  H8  AB5     2      11.880  22.100  17.420  1.00  0.00            
ATOM    151  H9  AB5     2      11.980  19.810  18.100  1.00  0.00            
ATOM    152  H10 AB5     2      13.400  17.760  18.490  1.00  0.00            
TER
ENDMDL
MODEL        1
ATOM      1  H1  ACD     1      13.560  37.360   4.970  1.00  0.00            
ATOM      2  O1  ACD     1      13.250  36.540   4.570  1.00  0.00            
ATOM      3  C1  ACD     1      12.090  36.940   3.760  1.00  0.00            
ATOM      4  H2  ACD     1      11.800  36.140   3.050  1.00  0.00            
ATOM      5  H3  ACD     1      12.360  37.860   3.240  1.00  0.00            
ATOM      6  C2  ACD     1      10.830  37.120   4.660  1.00  0.00            
ATOM      7  H4  ACD     1      10.490  36.160   5.070  1.00  0.00            
ATOM      8  O2  ACD     1      11.140  37.930   5.760  1.00  0.00            
ATOM      9  C3  ACD     1      10.030  38.050   6.690  1.00  0.00            
ATOM     10  H5  ACD     1      10.220  38.760   7.510  1.00  0.00            
ATOM     11  O3  ACD     1       9.750  36.830   7.300  1.00  0.00            
ATOM     12  C4  ACD     1      10.360  36.300   8.540  1.00  0.00            
ATOM     13  H6  ACD     1      10.100  36.930   9.400  1.00  0.00            
ATOM     14  C5  ACD     1       9.640  34.850   8.650  1.00  0.00            
ATOM     15  H7  ACD     1       9.460  34.470   7.640  1.00  0.00            
ATOM     16  O4  ACD     1       8.340  34.970   9.280  1.00  0.00            
ATOM     17  H8  ACD     1       7.780  35.470   8.680  1.00  0.00            
ATOM     18  C6  ACD     1      10.490  33.770   9.340  1.00  0.00            
ATOM     19  H9  ACD     1      10.580  34.100  10.390  1.00  0.00            
ATOM     20  O5  ACD     1      10.050  32.430   9.200  1.00  0.00            
ATOM     21  H10 ACD     1       9.160  32.290   9.560  1.00  0.00            
ATOM     22  C7  ACD     1      11.880  33.770   8.760  1.00  0.00            
ATOM     23  H11 ACD     1      12.420  33.020   9.350  1.00  0.00            
ATOM     24  O6  ACD     1      12.450  34.990   8.980  1.00  0.00            
ATOM     25  C8  ACD     1      11.900  36.150   8.320  1.00  0.00            
ATOM     26  H12 ACD     1      12.010  35.870   7.260  1.00  0.00            
ATOM     27  C9  ACD     1      12.750  37.320   8.830  1.00  0.00            
ATOM     28  H13 ACD     1      12.230  38.270   8.630  1.00  0.00            
ATOM     29  H14 ACD     1      12.820  37.300   9.930  1.00  0.00            
ATOM     30  O7  ACD     1      14.060  37.390   8.310  1.00  0.00            
ATOM     31  H15 ACD     1      14.570  36.650   8.640  1.00  0.00            
ATOM     32  O8  ACD     1      11.920  33.390   7.380  1.00  0.00            
ATOM     33  C10 ACD     1      12.840  32.380   6.920  1.00  0.00            
ATOM     34  H16 ACD     1      13.460  32.050   7.770  1.00  0.00            
ATOM     35  C11 ACD     1      12.170  31.160   6.440  1.00  0.00            
ATOM     36  H17 ACD     1      11.540  31.580   5.650  1.00  0.00            
ATOM     37  O9  ACD     1      11.370  30.500   7.420  1.00  0.00            
ATOM     38  H18 ACD     1      10.840  31.110   7.940  1.00  0.00            
ATOM     39  C12 ACD     1      13.120  30.230   5.670  1.00  0.00            
ATOM     40  H19 ACD     1      13.720  29.680   6.410  1.00  0.00            
ATOM     41  O10 ACD     1      12.340  29.220   5.010  1.00  0.00            
ATOM     42  H20 ACD     1      11.470  29.100   5.400  1.00  0.00            
ATOM     43  C13 ACD     1      14.050  30.940   4.760  1.00  0.00            
ATOM     44  H21 ACD     1      14.860  30.250   4.500  1.00  0.00            
ATOM     45  O11 ACD     1      14.630  32.070   5.440  1.00  0.00            
ATOM     46  C14 ACD     1      13.700  33.000   5.890  1.00  0.00            
ATOM     47  H22 ACD     1      13.030  33.330   5.090  1.00  0.00            
ATOM     48  C15 ACD     1      14.480  34.150   6.500  1.00  0.00            
ATOM     49  H23 ACD     1      13.810  34.790   7.100  1.00  0.00            
ATOM     50  H24 ACD     1      15.250  33.750   7.160  1.00  0.00            
ATOM     51  O12 ACD     1      15.100  34.950   5.580  1.00  0.00            
ATOM     52  H25 ACD     1      14.390  35.380   5.090  1.00  0.00            
ATOM     53  O13 ACD     1      13.370  31.360   3.620  1.00  0.00            
ATOM     54  C16 ACD     1      13.830  31.030   2.380  1.00  0.00            
ATOM     55  H26 ACD     1      14.910  30.900   2.520  1.00  0.00            
ATOM     56  C17 ACD     1      13.220  29.720   1.930  1.00  0.00            
ATOM     57  H27 ACD     1      12.130  29.820   1.940  1.00  0.00            
ATOM     58  O14 ACD     1      13.590  28.620   2.820  1.00  0.00            
ATOM     59  H28 ACD     1      13.140  28.710   3.660  1.00  0.00            
ATOM     60  C18 ACD     1      13.700  29.330   0.500  1.00  0.00            
ATOM     61  H29 ACD     1      14.790  29.160   0.490  1.00  0.00            
ATOM     62  O15 ACD     1      13.100  28.160   0.120  1.00  0.00            
ATOM     63  H30 ACD     1      13.200  27.540   0.840  1.00  0.00            
ATOM     64  C19 ACD     1      13.360  30.470  -0.460  1.00  0.00            
ATOM     65  H31 ACD     1      13.680  30.210  -1.470  1.00  0.00            
ATOM     66  O16 ACD     1      13.910  31.690  -0.030  1.00  0.00            
ATOM     67  C20 ACD     1      13.590  32.130   1.360  1.00  0.00            
ATOM     68  H32 ACD     1      12.520  32.360   1.360  1.00  0.00            
ATOM     69  C21 ACD     1      14.460  33.350   1.640  1.00  0.00            
ATOM     70  H33 ACD     1      14.230  33.650   2.670  1.00  0.00            
ATOM     71  H34 ACD     1      15.500  33.030   1.810  1.00  0.00            
ATOM     72  O17 ACD     1      14.250  34.380   0.660  1.00  0.00            
ATOM     73  H35 ACD     1      14.350  33.990  -0.220  1.00  0.00            
ATOM     74  O18 ACD     1      11.900  30.650  -0.470  1.00  0.00            
ATOM     75  C22 ACD     1      11.250  31.330  -1.560  1.00  0.00            
ATOM     76  H36 ACD     1      11.260  30.780  -2.510  1.00  0.00            
ATOM     77  C23 ACD     1       9.800  31.330  -1.130  1.00  0.00            
ATOM     78  H37 ACD     1       9.810  31.580  -0.060  1.00  0.00            
ATOM     79  O19 ACD     1       9.270  30.030  -1.220  1.00  0.00            
ATOM     80  H38 ACD     1       8.560  29.970  -0.580  1.00  0.00            
ATOM     81  C24 ACD     1       8.900  32.320  -1.920  1.00  0.00            
ATOM     82  H39 ACD     1       8.920  32.040  -2.980  1.00  0.00            
ATOM     83  O20 ACD     1       7.580  32.380  -1.430  1.00  0.00            
ATOM     84  H40 ACD     1       7.010  31.780  -1.930  1.00  0.00            
ATOM     85  C25 ACD     1       9.600  33.720  -2.010  1.00  0.00            
ATOM     86  H41 ACD     1       8.940  34.400  -2.550  1.00  0.00            
ATOM     87  O21 ACD     1      10.820  33.530  -2.610  1.00  0.00            
ATOM     88  C26 ACD     1      11.840  32.720  -1.910  1.00  0.00            
ATOM     89  H42 ACD     1      12.130  33.200  -0.960  1.00  0.00            
ATOM     90  C27 ACD     1      13.070  32.690  -2.840  1.00  0.00            
ATOM     91  H43 ACD     1      13.720  31.820  -2.670  1.00  0.00            
ATOM     92  H44 ACD     1      12.640  32.620  -3.850  1.00  0.00            
ATOM     93  O22 ACD     1      13.880  33.820  -2.820  1.00  0.00            
ATOM     94  H45 ACD     1      13.390  34.550  -3.200  1.00  0.00            
ATOM     95  O23 ACD     1       9.730  34.220  -0.650  1.00  0.00            
ATOM     96  C28 ACD     1       9.270  35.500  -0.250  1.00  0.00            
ATOM     97  H46 ACD     1       8.810  36.040  -1.090  1.00  0.00            
ATOM     98  C29 ACD     1      10.400  36.240   0.370  1.00  0.00            
ATOM     99  H47 ACD     1      10.700  35.590   1.200  1.00  0.00            
ATOM    100  O24 ACD     1       9.900  37.550   0.800  1.00  0.00            
ATOM    101  C30 ACD     1      11.580  36.560  -0.580  1.00  0.00            
ATOM    102  H48 ACD     1      12.200  37.270  -0.030  1.00  0.00            
ATOM    103  H49 ACD     1      12.140  35.670  -0.890  1.00  0.00            
ATOM    104  O25 ACD     1      11.110  37.090  -1.830  1.00  0.00            
ATOM    105  H50 ACD     1      11.700  36.770  -2.520  1.00  0.00            
ATOM    106  C31 ACD     1       8.110  35.390   0.750  1.00  0.00            
ATOM    107  H51 ACD     1       8.340  34.910   1.710  1.00  0.00            
ATOM    108  O26 ACD     1       7.050  34.650   0.160  1.00  0.00            
ATOM    109  H52 ACD     1       7.440  33.830  -0.150  1.00  0.00            
ATOM    110  C32 ACD     1       7.560  36.770   1.050  1.00  0.00            
ATOM    111  H53 ACD     1       7.100  37.310   0.210  1.00  0.00            
ATOM    112  O27 ACD     1       6.520  36.830   1.970  1.00  0.00            
ATOM    113  H54 ACD     1       6.100  35.980   2.120  1.00  0.00            
ATOM    114  C33 ACD     1       8.740  37.500   1.680  1.00  0.00            
ATOM    115  H55 ACD     1       8.350  38.500   1.910  1.00  0.00            
ATOM    116  O28 ACD     1       9.220  36.880   2.860  1.00  0.00            
ATOM    117  C34 ACD     1       9.610  37.800   3.910  1.00  0.00            
ATOM    118  H56 ACD     1       9.960  38.770   3.530  1.00  0.00            
ATOM    119  C35 ACD     1       8.370  37.860   4.860  1.00  0.00            
ATOM    120  H57 ACD     1       8.040  36.850   5.120  1.00  0.00            
ATOM    121  O29 ACD     1       7.320  38.640   4.170  1.00  0.00            
ATOM    122  H58 ACD     1       7.040  38.070   3.460  1.00  0.00            
ATOM    123  C36 ACD     1       8.810  38.660   6.070  1.00  0.00            
ATOM    124  H59 ACD     1       9.100  39.670   5.750  1.00  0.00            
ATOM    125  O30 ACD     1       7.790  38.660   7.060  1.00  0.00            
ATOM    126  H60 ACD     1       7.610  37.760   7.320  1.00  0.00            
ATOM    127  C1  AB5     2       7.600  28.160   7.570  1.00  0.00            
ATOM    128  C2  AB5     2       7.370  29.510   7.860  1.00  0.00            
ATOM    129  C3  AB5     2       7.750  30.570   6.990  1.00  0.00            
ATOM    130  C4  AB5     2       7.450  31.960   7.260  1.00  0.00            
ATOM    131  C5  AB5     2       7.780  32.930   6.340  1.00  0.00            
ATOM    132  C6  AB5     2       8.510  32.690   5.230  1.00  0.00            
ATOM    133  C7  AB5     2       8.960  33.660   4.340  1.00  0.00            
ATOM    134  C8  AB5     2       9.800  33.350   3.250  1.00  0.00            
ATOM    135  C9  AB5     2      10.010  32.010   2.990  1.00  0.00            
ATOM    136  C10 AB5     2       9.460  30.990   3.800  1.00  0.00            
ATOM    137  C11 AB5     2       9.690  29.610   3.420  1.00  0.00            
ATOM    138  C12 AB5     2       9.260  28.570   4.240  1.00  0.00            
ATOM    139  C13 AB5     2       8.610  28.870   5.480  1.00  0.00            
ATOM    140  C14 AB5     2       8.220  27.830   6.350  1.00  0.00            
ATOM    141  C15 AB5     2       8.360  30.260   5.790  1.00  0.00            
ATOM    142  C16 AB5     2       8.790  31.320   4.950  1.00  0.00            
ATOM    143  H1  AB5     2       7.260  27.370   8.230  1.00  0.00            
ATOM    144  H2  AB5     2       6.930  29.770   8.820  1.00  0.00            
ATOM    145  H3  AB5     2       6.740  32.180   8.050  1.00  0.00            
ATOM    146  H4  AB5     2       7.430  33.940   6.520  1.00  0.00            
ATOM    147  H5  AB5     2       8.790  34.700   4.590  1.00  0.00            
ATOM    148  H6  AB5     2      10.310  34.170   2.750  1.00  0.00            
ATOM    149  H7  AB5     2      10.580  31.640   2.140  1.00  0.00            
ATOM    150  H8  AB5     2      10.260  29.420   2.510  1.00  0.00            
ATOM    151  H9  AB5     2       9.490  27.530   4.020  1.00  0.00            
ATOM    152  H10 AB5     2       8.410  26.820   6.010  1.00  0.00            
TER
ENDMDL
MODEL        1
ATOM      1  H1  ACD     1      16.750  34.010  15.270  1.00  0.00            
ATOM      2  O1  ACD     1      16.560  34.880  14.920  1.00  0.00            
ATOM      3  C1  ACD     1      16.400  34.790  13.550  1.00  0.00            
ATOM      4  H2  ACD     1      15.790  33.890  13.380  1.00  0.00            
ATOM      5  H3  ACD     1      17.360  34.560  13.080  1.00  0.00            
ATOM      6  C2  ACD     1      15.800  36.070  12.930  1.00  0.00            
ATOM      7  H4  ACD     1      15.810  35.840  11.850  1.00  0.00            
ATOM      8  O2  ACD     1      14.420  36.300  13.270  1.00  0.00            
ATOM      9  C3  ACD     1      13.890  37.470  12.790  1.00  0.00            
ATOM     10  H5  ACD     1      12.830  37.510  13.040  1.00  0.00            
ATOM     11  O3  ACD     1      14.060  37.600  11.380  1.00  0.00            
ATOM     12  C4  ACD     1      12.920  37.460  10.590  1.00  0.00            
ATOM     13  H6  ACD     1      12.010  37.200  11.140  1.00  0.00            
ATOM     14  C5  ACD     1      12.740  38.820   9.870  1.00  0.00            
ATOM     15  H7  ACD     1      13.730  39.230   9.650  1.00  0.00            
ATOM     16  O4  ACD     1      12.030  39.680  10.810  1.00  0.00            
ATOM     17  H8  ACD     1      11.090  39.540  10.980  1.00  0.00            
ATOM     18  C6  ACD     1      12.080  38.680   8.450  1.00  0.00            
ATOM     19  H9  ACD     1      11.020  38.440   8.610  1.00  0.00            
ATOM     20  O5  ACD     1      12.140  39.910   7.700  1.00  0.00            
ATOM     21  H10 ACD     1      12.910  39.910   7.130  1.00  0.00            
ATOM     22  C7  ACD     1      12.730  37.510   7.740  1.00  0.00            
ATOM     23  H11 ACD     1      12.210  37.320   6.790  1.00  0.00            
ATOM     24  O6  ACD     1      12.560  36.340   8.450  1.00  0.00            
ATOM     25  C8  ACD     1      13.280  36.300   9.660  1.00  0.00            
ATOM     26  H12 ACD     1      14.370  36.290   9.580  1.00  0.00            
ATOM     27  C9  ACD     1      13.130  34.930  10.330  1.00  0.00            
ATOM     28  H13 ACD     1      13.550  34.160   9.680  1.00  0.00            
ATOM     29  H14 ACD     1      13.760  34.800  11.220  1.00  0.00            
ATOM     30  O7  ACD     1      11.750  34.630  10.650  1.00  0.00            
ATOM     31  H15 ACD     1      11.680  33.680  10.780  1.00  0.00            
ATOM     32  O8  ACD     1      14.150  37.940   7.450  1.00  0.00            
ATOM     33  C10 ACD     1      14.590  37.820   6.110  1.00  0.00            
ATOM     34  H16 ACD     1      13.760  37.780   5.380  1.00  0.00            
ATOM     35  C11 ACD     1      15.210  39.190   5.760  1.00  0.00            
ATOM     36  H17 ACD     1      15.910  39.460   6.560  1.00  0.00            
ATOM     37  O9  ACD     1      14.130  40.200   5.600  1.00  0.00            
ATOM     38  H18 ACD     1      14.460  41.050   5.900  1.00  0.00            
ATOM     39  C12 ACD     1      16.050  39.130   4.460  1.00  0.00            
ATOM     40  H19 ACD     1      15.400  39.100   3.570  1.00  0.00            
ATOM     41  O10 ACD     1      17.010  40.160   4.320  1.00  0.00            
ATOM     42  H20 ACD     1      17.780  39.910   4.830  1.00  0.00            
ATOM     43  C13 ACD     1      16.860  37.820   4.300  1.00  0.00            
ATOM     44  H21 ACD     1      17.160  37.700   3.250  1.00  0.00            
ATOM     45  O11 ACD     1      15.990  36.780   4.470  1.00  0.00            
ATOM     46  C14 ACD     1      15.490  36.630   5.820  1.00  0.00            
ATOM     47  H22 ACD     1      16.360  36.560   6.480  1.00  0.00            
ATOM     48  C15 ACD     1      14.720  35.320   5.850  1.00  0.00            
ATOM     49  H23 ACD     1      15.430  34.500   5.660  1.00  0.00            
ATOM     50  H24 ACD     1      14.440  35.120   6.890  1.00  0.00            
ATOM     51  O12 ACD     1      13.630  35.350   4.930  1.00  0.00            
ATOM     52  H25 ACD     1      13.230  34.490   5.070  1.00  0.00            
ATOM     53  O13 ACD     1      17.950  37.760   5.200  1.00  0.00            
ATOM     54  C16 ACD     1      19.160  37.280   4.760  1.00  0.00            
ATOM     55  H26 ACD     1      19.030  37.040   3.690  1.00  0.00            
ATOM     56  C17 ACD     1      20.220  38.340   5.010  1.00  0.00            
ATOM     57  H27 ACD     1      20.310  38.570   6.080  1.00  0.00            
ATOM     58  O14 ACD     1      19.920  39.620   4.360  1.00  0.00            
ATOM     59  H28 ACD     1      20.160  39.630   3.430  1.00  0.00            
ATOM     60  C18 ACD     1      21.600  37.820   4.690  1.00  0.00            
ATOM     61  H29 ACD     1      21.740  37.600   3.620  1.00  0.00            
ATOM     62  O15 ACD     1      22.590  38.800   5.200  1.00  0.00            
ATOM     63  H30 ACD     1      22.620  38.770   6.160  1.00  0.00            
ATOM     64  C19 ACD     1      21.970  36.500   5.440  1.00  0.00            
ATOM     65  H31 ACD     1      22.970  36.150   5.160  1.00  0.00            
ATOM     66  O16 ACD     1      20.890  35.560   5.120  1.00  0.00            
ATOM     67  C20 ACD     1      19.520  35.930   5.380  1.00  0.00            
ATOM     68  H32 ACD     1      19.310  36.000   6.460  1.00  0.00            
ATOM     69  C21 ACD     1      18.670  34.710   4.960  1.00  0.00            
ATOM     70  H33 ACD     1      17.590  34.880   5.030  1.00  0.00            
ATOM     71  H34 ACD     1      19.010  34.450   3.950  1.00  0.00            
ATOM     72  O17 ACD     1      18.930  33.610   5.860  1.00  0.00            
ATOM     73  H35 ACD     1      18.520  32.810   5.530  1.00  0.00            
ATOM     74  O18 ACD     1      22.040  36.730   6.800  1.00  0.00            
ATOM     75  C22 ACD     1      22.830  35.770   7.630  1.00  0.00            
ATOM     76  H36 ACD     1      23.690  35.450   7.040  1.00  0.00            
ATOM     77  C23 ACD     1      23.390  36.620   8.820  1.00  0.00            
ATOM     78  H37 ACD     1      22.570  37.180   9.300  1.00  0.00            
ATOM     79  O19 ACD     1      24.340  37.640   8.410  1.00  0.00            
ATOM     80  H38 ACD     1      24.610  38.080   9.220  1.00  0.00            
ATOM     81  C24 ACD     1      23.780  35.800   9.950  1.00  0.00            
ATOM     82  H39 ACD     1      24.700  35.220   9.790  1.00  0.00            
ATOM     83  O20 ACD     1      24.070  36.680  11.050  1.00  0.00            
ATOM     84  H40 ACD     1      23.310  37.270  11.140  1.00  0.00            
ATOM     85  C25 ACD     1      22.610  34.910  10.440  1.00  0.00            
ATOM     86  H41 ACD     1      22.840  34.320  11.340  1.00  0.00            
ATOM     87  O21 ACD     1      22.420  34.010   9.340  1.00  0.00            
ATOM     88  C26 ACD     1      21.990  34.490   8.010  1.00  0.00            
ATOM     89  H42 ACD     1      20.930  34.740   7.980  1.00  0.00            
ATOM     90  C27 ACD     1      22.190  33.290   7.070  1.00  0.00            
ATOM     91  H43 ACD     1      22.100  33.670   6.050  1.00  0.00            
ATOM     92  H44 ACD     1      23.150  32.840   7.350  1.00  0.00            
ATOM     93  O22 ACD     1      21.100  32.430   7.270  1.00  0.00            
ATOM     94  H45 ACD     1      20.370  32.790   6.750  1.00  0.00            
ATOM     95  O23 ACD     1      21.320  35.500  10.650  1.00  0.00            
ATOM     96  C28 ACD     1      21.140  36.080  11.940  1.00  0.00            
ATOM     97  H46 ACD     1      22.020  36.060  12.590  1.00  0.00            
ATOM     98  C29 ACD     1      20.080  35.230  12.620  1.00  0.00            
ATOM     99  H47 ACD     1      19.220  35.110  11.950  1.00  0.00            
ATOM    100  O24 ACD     1      19.650  35.860  13.820  1.00  0.00            
ATOM    101  C30 ACD     1      20.480  33.780  12.870  1.00  0.00            
ATOM    102  H48 ACD     1      19.610  33.230  13.260  1.00  0.00            
ATOM    103  H49 ACD     1      20.710  33.270  11.930  1.00  0.00            
ATOM    104  O25 ACD     1      21.650  33.750  13.770  1.00  0.00            
ATOM    105  H50 ACD     1      21.340  34.200  14.560  1.00  0.00            
ATOM    106  C31 ACD     1      20.840  37.590  11.860  1.00  0.00            
ATOM    107  H51 ACD     1      20.050  37.680  11.100  1.00  0.00            
ATOM    108  O26 ACD     1      22.040  38.350  11.520  1.00  0.00            
ATOM    109  H52 ACD     1      21.760  39.270  11.500  1.00  0.00            
ATOM    110  C32 ACD     1      20.200  38.110  13.140  1.00  0.00            
ATOM    111  H53 ACD     1      20.960  38.030  13.930  1.00  0.00            
ATOM    112  O27 ACD     1      19.550  39.410  13.050  1.00  0.00            
ATOM    113  H54 ACD     1      18.630  39.130  12.950  1.00  0.00            
ATOM    114  C33 ACD     1      19.100  37.200  13.670  1.00  0.00            
ATOM    115  H55 ACD     1      18.700  37.490  14.640  1.00  0.00            
ATOM    116  O28 ACD     1      17.930  37.290  12.780  1.00  0.00            
ATOM    117  C34 ACD     1      16.650  37.310  13.460  1.00  0.00            
ATOM    118  H56 ACD     1      16.810  37.200  14.540  1.00  0.00            
ATOM    119  C35 ACD     1      16.090  38.720  13.250  1.00  0.00            
ATOM    120  H57 ACD     1      16.200  39.000  12.200  1.00  0.00            
ATOM    121  O29 ACD     1      16.800  39.690  14.090  1.00  0.00            
ATOM    122  H58 ACD     1      16.210  40.260  14.590  1.00  0.00            
ATOM    123  C36 ACD     1      14.630  38.700  13.410  1.00  0.00            
ATOM    124  H59 ACD     1      14.550  38.600  14.500  1.00  0.00            
ATOM    125  O30 ACD     1      13.950  39.850  12.920  1.00  0.00            
ATOM    126  H60 ACD     1      13.770  39.780  11.980  1.00  0.00            
ATOM    127  C1  AB5     2      20.390  44.180  10.490  1.00  0.00            
ATOM    128  C2  AB5     2      21.210  43.170  10.030  1.00  0.00            
ATOM    129  C3  AB5     2      20.670  41.930   9.740  1.00  0.00            
ATOM    130  C4  AB5     2      21.450  40.980   9.180  1.00  0.00            
ATOM    131  C5  AB5     2      20.940  39.670   9.030  1.00  0.00            
ATOM    132  C6  AB5     2      19.560  39.380   9.200  1.00  0.00            
ATOM    133  C7  AB5     2      19.030  38.150   8.820  1.00  0.00            
ATOM    134  C8  AB5     2      17.660  37.850   9.090  1.00  0.00            
ATOM    135  C9  AB5     2      16.860  38.920   9.490  1.00  0.00            
ATOM    136  C10 AB5     2      17.330  40.160   9.850  1.00  0.00            
ATOM    137  C11 AB5     2      16.520  41.230  10.270  1.00  0.00            
ATOM    138  C12 AB5     2      17.100  42.530  10.610  1.00  0.00            
ATOM    139  C13 AB5     2      18.500  42.670  10.500  1.00  0.00            
ATOM    140  C14 AB5     2      19.030  43.970  10.720  1.00  0.00            
ATOM    141  C15 AB5     2      19.310  41.650  10.000  1.00  0.00            
ATOM    142  C16 AB5     2      18.710  40.390   9.700  1.00  0.00            
ATOM    143  H1  AB5     2      20.870  45.140  10.650  1.00  0.00            
ATOM    144  H2  AB5     2      22.260  43.360   9.810  1.00  0.00            
ATOM    145  H3  AB5     2      22.440  41.190   8.780  1.00  0.00            
ATOM    146  H4  AB5     2      21.720  38.970   8.720  1.00  0.00            
ATOM    147  H5  AB5     2      19.620  37.390   8.300  1.00  0.00            
ATOM    148  H6  AB5     2      17.280  36.870   8.800  1.00  0.00            
ATOM    149  H7  AB5     2      15.790  38.750   9.550  1.00  0.00            
ATOM    150  H8  AB5     2      15.440  41.140  10.240  1.00  0.00            
ATOM    151  H9  AB5     2      16.400  43.250  11.010  1.00  0.00            
ATOM    152  H10 AB5     2      18.480  44.810  11.140  1.00  0.00            
TER
ENDMDL
MODEL        1
ATOM      1  H1  ACD     1      14.260  36.990   3.970  1.00  0.00            
ATOM      2  O1  ACD     1      13.550  36.530   4.440  1.00  0.00            
ATOM      3  C1  ACD     1      12.410  36.580   3.600  1.00  0.00            
ATOM      4  H2  ACD     1      12.710  36.010   2.700  1.00  0.00            
ATOM      5  H3  ACD     1      12.150  37.610   3.310  1.00  0.00            
ATOM      6  C2  ACD     1      11.260  35.910   4.230  1.00  0.00            
ATOM      7  H4  ACD     1      11.680  34.920   4.460  1.00  0.00            
ATOM      8  O2  ACD     1      10.790  36.390   5.510  1.00  0.00            
ATOM      9  C3  ACD     1       9.770  35.680   6.120  1.00  0.00            
ATOM     10  H5  ACD     1       9.420  36.300   6.950  1.00  0.00            
ATOM     11  O3  ACD     1      10.210  34.440   6.600  1.00  0.00            
ATOM     12  C4  ACD     1      10.810  34.460   7.890  1.00  0.00            
ATOM     13  H6  ACD     1      10.220  35.000   8.640  1.00  0.00            
ATOM     14  C5  ACD     1      10.790  32.920   8.280  1.00  0.00            
ATOM     15  H7  ACD     1      11.160  32.360   7.400  1.00  0.00            
ATOM     16  O4  ACD     1       9.400  32.500   8.650  1.00  0.00            
ATOM     17  H8  ACD     1       8.940  32.540   7.800  1.00  0.00            
ATOM     18  C6  ACD     1      11.810  32.570   9.370  1.00  0.00            
ATOM     19  H9  ACD     1      11.660  33.050  10.340  1.00  0.00            
ATOM     20  O5  ACD     1      11.980  31.130   9.540  1.00  0.00            
ATOM     21  H10 ACD     1      11.220  30.710   9.970  1.00  0.00            
ATOM     22  C7  ACD     1      13.190  33.090   8.900  1.00  0.00            
ATOM     23  H11 ACD     1      13.900  32.760   9.670  1.00  0.00            
ATOM     24  O6  ACD     1      13.120  34.530   8.900  1.00  0.00            
ATOM     25  C8  ACD     1      12.240  35.050   7.910  1.00  0.00            
ATOM     26  H12 ACD     1      12.690  34.820   6.940  1.00  0.00            
ATOM     27  C9  ACD     1      12.330  36.580   8.070  1.00  0.00            
ATOM     28  H13 ACD     1      11.430  37.110   7.730  1.00  0.00            
ATOM     29  H14 ACD     1      12.450  36.830   9.140  1.00  0.00            
ATOM     30  O7  ACD     1      13.320  37.170   7.260  1.00  0.00            
ATOM     31  H15 ACD     1      13.280  36.900   6.330  1.00  0.00            
ATOM     32  O8  ACD     1      13.630  32.530   7.620  1.00  0.00            
ATOM     33  C10 ACD     1      14.980  32.000   7.530  1.00  0.00            
ATOM     34  H16 ACD     1      15.530  31.960   8.480  1.00  0.00            
ATOM     35  C11 ACD     1      14.730  30.540   7.170  1.00  0.00            
ATOM     36  H17 ACD     1      14.070  30.470   6.300  1.00  0.00            
ATOM     37  O9  ACD     1      14.050  29.910   8.350  1.00  0.00            
ATOM     38  H18 ACD     1      13.220  30.380   8.430  1.00  0.00            
ATOM     39  C12 ACD     1      16.120  29.940   6.750  1.00  0.00            
ATOM     40  H19 ACD     1      16.700  29.790   7.670  1.00  0.00            
ATOM     41  O10 ACD     1      15.900  28.740   5.980  1.00  0.00            
ATOM     42  H20 ACD     1      15.450  29.000   5.170  1.00  0.00            
ATOM     43  C13 ACD     1      16.890  30.900   5.820  1.00  0.00            
ATOM     44  H21 ACD     1      17.910  30.510   5.740  1.00  0.00            
ATOM     45  O11 ACD     1      17.040  32.240   6.290  1.00  0.00            
ATOM     46  C14 ACD     1      15.690  32.850   6.480  1.00  0.00            
ATOM     47  H22 ACD     1      15.120  32.820   5.550  1.00  0.00            
ATOM     48  C15 ACD     1      15.800  34.260   7.040  1.00  0.00            
ATOM     49  H23 ACD     1      14.960  34.650   7.630  1.00  0.00            
ATOM     50  H24 ACD     1      16.550  34.230   7.840  1.00  0.00            
ATOM     51  O12 ACD     1      16.170  35.220   6.090  1.00  0.00            
ATOM     52  H25 ACD     1      15.330  35.450   5.680  1.00  0.00            
ATOM     53  O13 ACD     1      16.370  30.810   4.490  1.00  0.00            
ATOM     54  C16 ACD     1      17.310  31.160   3.470  1.00  0.00            
ATOM     55  H26 ACD     1      18.230  31.610   3.870  1.00  0.00            
ATOM     56  C17 ACD     1      17.750  29.800   2.930  1.00  0.00            
ATOM     57  H27 ACD     1      16.830  29.220   2.770  1.00  0.00            
ATOM     58  O14 ACD     1      18.540  29.100   3.880  1.00  0.00            
ATOM     59  H28 ACD     1      18.930  28.340   3.450  1.00  0.00            
ATOM     60  C18 ACD     1      18.540  30.020   1.610  1.00  0.00            
ATOM     61  H29 ACD     1      19.480  30.560   1.770  1.00  0.00            
ATOM     62  O15 ACD     1      18.830  28.770   0.990  1.00  0.00            
ATOM     63  H30 ACD     1      19.440  28.940   0.260  1.00  0.00            
ATOM     64  C19 ACD     1      17.780  30.890   0.660  1.00  0.00            
ATOM     65  H31 ACD     1      18.290  31.150  -0.270  1.00  0.00            
ATOM     66  O16 ACD     1      17.510  32.180   1.330  1.00  0.00            
ATOM     67  C20 ACD     1      16.670  32.100   2.500  1.00  0.00            
ATOM     68  H32 ACD     1      15.670  31.720   2.280  1.00  0.00            
ATOM     69  C21 ACD     1      16.580  33.510   3.040  1.00  0.00            
ATOM     70  H33 ACD     1      16.160  33.450   4.050  1.00  0.00            
ATOM     71  H34 ACD     1      17.560  34.000   3.040  1.00  0.00            
ATOM     72  O17 ACD     1      15.700  34.210   2.350  1.00  0.00            
ATOM     73  H35 ACD     1      16.050  34.390   1.470  1.00  0.00            
ATOM     74  O18 ACD     1      16.550  30.170   0.400  1.00  0.00            
ATOM     75  C22 ACD     1      15.740  30.330  -0.750  1.00  0.00            
ATOM     76  H36 ACD     1      16.200  29.760  -1.560  1.00  0.00            
ATOM     77  C23 ACD     1      14.450  29.600  -0.280  1.00  0.00            
ATOM     78  H37 ACD     1      14.130  29.970   0.700  1.00  0.00            
ATOM     79  O19 ACD     1      14.550  28.130  -0.170  1.00  0.00            
ATOM     80  H38 ACD     1      15.150  28.050   0.570  1.00  0.00            
ATOM     81  C24 ACD     1      13.290  29.930  -1.170  1.00  0.00            
ATOM     82  H39 ACD     1      13.580  29.340  -2.050  1.00  0.00            
ATOM     83  O20 ACD     1      12.000  29.440  -0.820  1.00  0.00            
ATOM     84  H40 ACD     1      11.430  30.210  -0.870  1.00  0.00            
ATOM     85  C25 ACD     1      13.120  31.350  -1.490  1.00  0.00            
ATOM     86  H41 ACD     1      12.380  31.510  -2.280  1.00  0.00            
ATOM     87  O21 ACD     1      14.320  31.740  -2.020  1.00  0.00            
ATOM     88  C26 ACD     1      15.590  31.710  -1.270  1.00  0.00            
ATOM     89  H42 ACD     1      15.610  32.470  -0.480  1.00  0.00            
ATOM     90  C27 ACD     1      16.710  31.950  -2.270  1.00  0.00            
ATOM     91  H43 ACD     1      17.590  31.320  -2.070  1.00  0.00            
ATOM     92  H44 ACD     1      16.310  31.660  -3.250  1.00  0.00            
ATOM     93  O22 ACD     1      17.180  33.280  -2.270  1.00  0.00            
ATOM     94  H45 ACD     1      17.510  33.450  -3.160  1.00  0.00            
ATOM     95  O23 ACD     1      12.700  32.040  -0.360  1.00  0.00            
ATOM     96  C28 ACD     1      11.810  33.060  -0.510  1.00  0.00            
ATOM     97  H46 ACD     1      11.610  33.310  -1.560  1.00  0.00            
ATOM     98  C29 ACD     1      12.340  34.230   0.180  1.00  0.00            
ATOM     99  H47 ACD     1      12.570  34.040   1.230  1.00  0.00            
ATOM    100  O24 ACD     1      11.370  35.290   0.120  1.00  0.00            
ATOM    101  C30 ACD     1      13.670  34.790  -0.320  1.00  0.00            
ATOM    102  H48 ACD     1      13.940  35.660   0.280  1.00  0.00            
ATOM    103  H49 ACD     1      14.370  33.950  -0.190  1.00  0.00            
ATOM    104  O25 ACD     1      13.650  35.230  -1.690  1.00  0.00            
ATOM    105  H50 ACD     1      14.520  35.580  -1.870  1.00  0.00            
ATOM    106  C31 ACD     1      10.490  32.650   0.080  1.00  0.00            
ATOM    107  H51 ACD     1      10.760  32.110   1.000  1.00  0.00            
ATOM    108  O26 ACD     1       9.990  31.570  -0.680  1.00  0.00            
ATOM    109  H52 ACD     1       9.100  31.390  -0.360  1.00  0.00            
ATOM    110  C32 ACD     1       9.520  33.820   0.190  1.00  0.00            
ATOM    111  H53 ACD     1       9.130  34.150  -0.780  1.00  0.00            
ATOM    112  O27 ACD     1       8.460  33.420   1.030  1.00  0.00            
ATOM    113  H54 ACD     1       8.390  34.100   1.710  1.00  0.00            
ATOM    114  C33 ACD     1      10.170  35.010   0.860  1.00  0.00            
ATOM    115  H55 ACD     1       9.500  35.860   0.690  1.00  0.00            
ATOM    116  O28 ACD     1      10.500  34.720   2.230  1.00  0.00            
ATOM    117  C34 ACD     1      10.140  35.680   3.270  1.00  0.00            
ATOM    118  H56 ACD     1       9.810  36.650   2.880  1.00  0.00            
ATOM    119  C35 ACD     1       8.860  35.050   3.850  1.00  0.00            
ATOM    120  H57 ACD     1       9.110  33.990   3.980  1.00  0.00            
ATOM    121  O29 ACD     1       7.650  35.210   3.010  1.00  0.00            
ATOM    122  H58 ACD     1       6.970  34.790   3.540  1.00  0.00            
ATOM    123  C36 ACD     1       8.600  35.690   5.120  1.00  0.00            
ATOM    124  H59 ACD     1       8.340  36.760   5.060  1.00  0.00            
ATOM    125  O30 ACD     1       7.560  35.070   5.730  1.00  0.00            
ATOM    126  H60 ACD     1       7.840  34.210   6.050  1.00  0.00            
ATOM    127  C1  AB5     2      12.900  25.520   6.740  1.00  0.00            
ATOM    128  C2  AB5     2      12.000  26.420   7.300  1.00  0.00            
ATOM    129  C3  AB5     2      11.560  27.540   6.670  1.00  0.00            
ATOM    130  C4  AB5     2      10.590  28.420   7.200  1.00  0.00            
ATOM    131  C5  AB5     2      10.310  29.650   6.580  1.00  0.00            
ATOM    132  C6  AB5     2      10.980  29.940   5.390  1.00  0.00            
ATOM    133  C7  AB5     2      10.720  31.170   4.780  1.00  0.00            
ATOM    134  C8  AB5     2      11.460  31.630   3.720  1.00  0.00            
ATOM    135  C9  AB5     2      12.440  30.790   3.220  1.00  0.00            
ATOM    136  C10 AB5     2      12.620  29.450   3.690  1.00  0.00            
ATOM    137  C11 AB5     2      13.530  28.590   3.070  1.00  0.00            
ATOM    138  C12 AB5     2      13.870  27.360   3.640  1.00  0.00            
ATOM    139  C13 AB5     2      13.220  27.010   4.850  1.00  0.00            
ATOM    140  C14 AB5     2      13.490  25.780   5.520  1.00  0.00            
ATOM    141  C15 AB5     2      12.250  27.870   5.430  1.00  0.00            
ATOM    142  C16 AB5     2      11.950  29.080   4.840  1.00  0.00            
ATOM    143  H1  AB5     2      13.100  24.590   7.270  1.00  0.00            
ATOM    144  H2  AB5     2      11.590  26.290   8.300  1.00  0.00            
ATOM    145  H3  AB5     2      10.090  28.090   8.110  1.00  0.00            
ATOM    146  H4  AB5     2       9.600  30.340   7.020  1.00  0.00            
ATOM    147  H5  AB5     2      10.110  31.830   5.390  1.00  0.00            
ATOM    148  H6  AB5     2      11.420  32.620   3.300  1.00  0.00            
ATOM    149  H7  AB5     2      13.200  31.110   2.520  1.00  0.00            
ATOM    150  H8  AB5     2      14.070  28.820   2.160  1.00  0.00            
ATOM    151  H9  AB5     2      14.600  26.630   3.300  1.00  0.00            
ATOM    152  H10 AB5     2      14.180  25.100   5.020  1.00  0.00            
TER
ENDMDL
MODEL        1
ATOM      1  H1  ACD     1       7.700  30.820   7.090  1.00  0.00            
ATOM      2  O1  ACD     1       7.530  31.190   6.220  1.00  0.00            
ATOM      3  C1  ACD     1       6.150  31.530   6.140  1.00  0.00            
ATOM      4  H2  ACD     1       5.980  32.170   5.260  1.00  0.00            
ATOM      5  H3  ACD     1       5.900  32.050   7.070  1.00  0.00            
ATOM      6  C2  ACD     1       5.120  30.410   6.120  1.00  0.00            
ATOM      7  H4  ACD     1       5.480  29.610   5.460  1.00  0.00            
ATOM      8  O2  ACD     1       5.120  29.890   7.430  1.00  0.00            
ATOM      9  C3  ACD     1       4.200  28.850   7.780  1.00  0.00            
ATOM     10  H5  ACD     1       4.440  28.510   8.790  1.00  0.00            
ATOM     11  O3  ACD     1       4.170  27.730   6.930  1.00  0.00            
ATOM     12  C4  ACD     1       4.560  26.450   7.370  1.00  0.00            
ATOM     13  H6  ACD     1       4.350  26.300   8.440  1.00  0.00            
ATOM     14  C5  ACD     1       3.650  25.440   6.650  1.00  0.00            
ATOM     15  H7  ACD     1       3.740  25.570   5.560  1.00  0.00            
ATOM     16  O4  ACD     1       2.270  25.680   7.060  1.00  0.00            
ATOM     17  H8  ACD     1       1.630  25.220   6.510  1.00  0.00            
ATOM     18  C6  ACD     1       4.120  23.980   6.830  1.00  0.00            
ATOM     19  H9  ACD     1       3.920  23.730   7.880  1.00  0.00            
ATOM     20  O5  ACD     1       3.530  22.980   6.080  1.00  0.00            
ATOM     21  H10 ACD     1       3.920  23.140   5.210  1.00  0.00            
ATOM     22  C7  ACD     1       5.580  23.850   6.410  1.00  0.00            
ATOM     23  H11 ACD     1       5.850  22.850   6.770  1.00  0.00            
ATOM     24  O6  ACD     1       6.330  24.770   7.180  1.00  0.00            
ATOM     25  C8  ACD     1       6.000  26.160   7.010  1.00  0.00            
ATOM     26  H12 ACD     1       6.150  26.360   5.940  1.00  0.00            
ATOM     27  C9  ACD     1       6.940  27.030   7.810  1.00  0.00            
ATOM     28  H13 ACD     1       7.980  26.730   7.610  1.00  0.00            
ATOM     29  H14 ACD     1       6.760  28.050   7.450  1.00  0.00            
ATOM     30  O7  ACD     1       6.680  26.940   9.240  1.00  0.00            
ATOM     31  H15 ACD     1       6.960  26.050   9.470  1.00  0.00            
ATOM     32  O8  ACD     1       5.790  23.970   4.990  1.00  0.00            
ATOM     33  C10 ACD     1       7.160  23.650   4.560  1.00  0.00            
ATOM     34  H16 ACD     1       7.820  23.890   5.410  1.00  0.00            
ATOM     35  C11 ACD     1       7.360  22.150   4.070  1.00  0.00            
ATOM     36  H17 ACD     1       6.580  21.930   3.330  1.00  0.00            
ATOM     37  O9  ACD     1       7.360  21.270   5.200  1.00  0.00            
ATOM     38  H18 ACD     1       8.120  21.370   5.780  1.00  0.00            
ATOM     39  C12 ACD     1       8.660  21.980   3.290  1.00  0.00            
ATOM     40  H19 ACD     1       9.420  22.110   4.070  1.00  0.00            
ATOM     41  O10 ACD     1       8.830  20.750   2.610  1.00  0.00            
ATOM     42  H20 ACD     1       8.230  20.880   1.870  1.00  0.00            
ATOM     43  C13 ACD     1       9.010  23.020   2.190  1.00  0.00            
ATOM     44  H21 ACD     1      10.030  22.930   1.820  1.00  0.00            
ATOM     45  O11 ACD     1       8.870  24.260   2.910  1.00  0.00            
ATOM     46  C14 ACD     1       7.530  24.540   3.350  1.00  0.00            
ATOM     47  H22 ACD     1       6.850  24.280   2.520  1.00  0.00            
ATOM     48  C15 ACD     1       7.570  26.080   3.640  1.00  0.00            
ATOM     49  H23 ACD     1       7.970  26.640   2.780  1.00  0.00            
ATOM     50  H24 ACD     1       6.630  26.550   3.950  1.00  0.00            
ATOM     51  O12 ACD     1       8.430  26.310   4.730  1.00  0.00            
ATOM     52  H25 ACD     1       8.490  27.270   4.820  1.00  0.00            
ATOM     53  O13 ACD     1       8.170  23.000   1.080  1.00  0.00            
ATOM     54  C16 ACD     1       8.540  23.540  -0.170  1.00  0.00            
ATOM     55  H26 ACD     1       9.210  22.810  -0.640  1.00  0.00            
ATOM     56  C17 ACD     1       7.300  23.500  -1.050  1.00  0.00            
ATOM     57  H27 ACD     1       6.490  23.950  -0.460  1.00  0.00            
ATOM     58  O14 ACD     1       7.020  22.130  -1.370  1.00  0.00            
ATOM     59  H28 ACD     1       6.180  22.080  -1.820  1.00  0.00            
ATOM     60  C18 ACD     1       7.300  24.340  -2.320  1.00  0.00            
ATOM     61  H29 ACD     1       7.970  23.860  -3.050  1.00  0.00            
ATOM     62  O15 ACD     1       6.030  24.480  -2.930  1.00  0.00            
ATOM     63  H30 ACD     1       5.590  25.070  -2.300  1.00  0.00            
ATOM     64  C19 ACD     1       7.860  25.700  -2.090  1.00  0.00            
ATOM     65  H31 ACD     1       8.040  26.230  -3.030  1.00  0.00            
ATOM     66  O16 ACD     1       9.110  25.540  -1.440  1.00  0.00            
ATOM     67  C20 ACD     1       9.060  24.980  -0.080  1.00  0.00            
ATOM     68  H32 ACD     1       8.380  25.650   0.450  1.00  0.00            
ATOM     69  C21 ACD     1      10.480  25.120   0.500  1.00  0.00            
ATOM     70  H33 ACD     1      10.860  26.030   0.020  1.00  0.00            
ATOM     71  H34 ACD     1      10.460  25.210   1.590  1.00  0.00            
ATOM     72  O17 ACD     1      11.330  23.990   0.090  1.00  0.00            
ATOM     73  H35 ACD     1      11.460  23.980  -0.860  1.00  0.00            
ATOM     74  O18 ACD     1       6.980  26.430  -1.280  1.00  0.00            
ATOM     75  C22 ACD     1       6.430  27.520  -1.930  1.00  0.00            
ATOM     76  H36 ACD     1       6.690  27.540  -2.990  1.00  0.00            
ATOM     77  C23 ACD     1       4.920  27.530  -1.590  1.00  0.00            
ATOM     78  H37 ACD     1       4.760  27.400  -0.510  1.00  0.00            
ATOM     79  O19 ACD     1       4.270  26.490  -2.180  1.00  0.00            
ATOM     80  H38 ACD     1       3.400  26.760  -2.490  1.00  0.00            
ATOM     81  C24 ACD     1       4.350  28.930  -2.050  1.00  0.00            
ATOM     82  H39 ACD     1       4.650  29.110  -3.090  1.00  0.00            
ATOM     83  O20 ACD     1       2.990  29.200  -1.900  1.00  0.00            
ATOM     84  H40 ACD     1       2.780  29.060  -0.980  1.00  0.00            
ATOM     85  C25 ACD     1       5.040  30.070  -1.310  1.00  0.00            
ATOM     86  H41 ACD     1       4.600  31.050  -1.540  1.00  0.00            
ATOM     87  O21 ACD     1       6.380  30.020  -1.570  1.00  0.00            
ATOM     88  C26 ACD     1       7.080  28.780  -1.250  1.00  0.00            
ATOM     89  H42 ACD     1       7.050  28.680  -0.160  1.00  0.00            
ATOM     90  C27 ACD     1       8.550  28.930  -1.630  1.00  0.00            
ATOM     91  H43 ACD     1       9.070  28.000  -1.900  1.00  0.00            
ATOM     92  H44 ACD     1       8.630  29.440  -2.600  1.00  0.00            
ATOM     93  O22 ACD     1       9.280  29.670  -0.700  1.00  0.00            
ATOM     94  H45 ACD     1      10.150  29.830  -1.070  1.00  0.00            
ATOM     95  O23 ACD     1       4.800  29.760   0.040  1.00  0.00            
ATOM     96  C28 ACD     1       4.680  30.950   0.840  1.00  0.00            
ATOM     97  H46 ACD     1       5.020  31.810   0.250  1.00  0.00            
ATOM     98  C29 ACD     1       5.630  30.850   2.040  1.00  0.00            
ATOM     99  H47 ACD     1       5.440  29.900   2.560  1.00  0.00            
ATOM    100  O24 ACD     1       5.380  31.910   2.970  1.00  0.00            
ATOM    101  C30 ACD     1       7.140  30.910   1.800  1.00  0.00            
ATOM    102  H48 ACD     1       7.630  30.790   2.770  1.00  0.00            
ATOM    103  H49 ACD     1       7.350  30.000   1.230  1.00  0.00            
ATOM    104  O25 ACD     1       7.600  32.050   1.040  1.00  0.00            
ATOM    105  H50 ACD     1       8.280  31.620   0.510  1.00  0.00            
ATOM    106  C31 ACD     1       3.240  31.150   1.280  1.00  0.00            
ATOM    107  H51 ACD     1       2.890  30.170   1.620  1.00  0.00            
ATOM    108  O26 ACD     1       2.480  31.510   0.120  1.00  0.00            
ATOM    109  H52 ACD     1       1.530  31.430   0.240  1.00  0.00            
ATOM    110  C32 ACD     1       3.070  32.180   2.380  1.00  0.00            
ATOM    111  H53 ACD     1       3.230  33.190   2.000  1.00  0.00            
ATOM    112  O27 ACD     1       1.830  32.200   3.070  1.00  0.00            
ATOM    113  H54 ACD     1       1.850  31.470   3.690  1.00  0.00            
ATOM    114  C33 ACD     1       4.100  31.990   3.520  1.00  0.00            
ATOM    115  H55 ACD     1       3.970  32.830   4.210  1.00  0.00            
ATOM    116  O28 ACD     1       3.730  30.800   4.300  1.00  0.00            
ATOM    117  C34 ACD     1       3.680  30.800   5.680  1.00  0.00            
ATOM    118  H56 ACD     1       3.400  31.710   6.230  1.00  0.00            
ATOM    119  C35 ACD     1       2.560  29.870   6.210  1.00  0.00            
ATOM    120  H57 ACD     1       2.680  28.950   5.630  1.00  0.00            
ATOM    121  O29 ACD     1       1.310  30.440   5.870  1.00  0.00            
ATOM    122  H58 ACD     1       0.650  29.750   5.760  1.00  0.00            
ATOM    123  C36 ACD     1       2.810  29.550   7.700  1.00  0.00            
ATOM    124  H59 ACD     1       2.750  30.450   8.320  1.00  0.00            
ATOM    125  O30 ACD     1       1.830  28.570   8.050  1.00  0.00            
ATOM    126  H60 ACD     1       1.970  27.720   7.620  1.00  0.00            
ATOM    127  C1  AB5     2       0.450  21.480   4.170  1.00  0.00            
ATOM    128  C2  AB5     2       1.500  21.310   3.340  1.00  0.00            
ATOM    129  C3  AB5     2       2.300  22.420   2.980  1.00  0.00            
ATOM    130  C4  AB5     2       3.490  22.230   2.220  1.00  0.00            
ATOM    131  C5  AB5     2       4.270  23.360   1.880  1.00  0.00            
ATOM    132  C6  AB5     2       3.900  24.690   2.140  1.00  0.00            
ATOM    133  C7  AB5     2       4.660  25.740   1.820  1.00  0.00            
ATOM    134  C8  AB5     2       4.330  27.060   2.200  1.00  0.00            
ATOM    135  C9  AB5     2       3.150  27.290   2.910  1.00  0.00            
ATOM    136  C10 AB5     2       2.380  26.130   3.300  1.00  0.00            
ATOM    137  C11 AB5     2       1.260  26.310   4.180  1.00  0.00            
ATOM    138  C12 AB5     2       0.550  25.170   4.640  1.00  0.00            
ATOM    139  C13 AB5     2       0.910  23.920   4.170  1.00  0.00            
ATOM    140  C14 AB5     2       0.080  22.800   4.610  1.00  0.00            
ATOM    141  C15 AB5     2       1.990  23.740   3.350  1.00  0.00            
ATOM    142  C16 AB5     2       2.740  24.860   2.900  1.00  0.00            
ATOM    143  H1  AB5     2      -0.140  20.610   4.410  1.00  0.00            
ATOM    144  H2  AB5     2       1.930  20.330   3.160  1.00  0.00            
ATOM    145  H3  AB5     2       3.830  21.260   1.850  1.00  0.00            
ATOM    146  H4  AB5     2       5.160  23.140   1.290  1.00  0.00            
ATOM    147  H5  AB5     2       5.560  25.620   1.220  1.00  0.00            
ATOM    148  H6  AB5     2       4.990  27.840   1.860  1.00  0.00            
ATOM    149  H7  AB5     2       2.770  28.270   3.160  1.00  0.00            
ATOM    150  H8  AB5     2       1.020  27.290   4.560  1.00  0.00            
ATOM    151  H9  AB5     2      -0.280  25.380   5.320  1.00  0.00            
ATOM    152  H10 AB5     2      -0.770  22.990   5.240  1.00  0.00            
TER
ENDMDL
MODEL        1
ATOM      1  H1  ACD     1       6.160  30.800  10.650  1.00  0.00            
ATOM      2  O1  ACD     1       6.390  31.310   9.870  1.00  0.00            
ATOM      3  C1  ACD     1       5.120  31.880   9.510  1.00  0.00            
ATOM      4  H2  ACD     1       5.130  32.570   8.650  1.00  0.00            
ATOM      5  H3  ACD     1       4.810  32.460  10.390  1.00  0.00            
ATOM      6  C2  ACD     1       4.130  30.800   9.300  1.00  0.00            
ATOM      7  H4  ACD     1       4.540  29.960   8.710  1.00  0.00            
ATOM      8  O2  ACD     1       3.800  30.320  10.630  1.00  0.00            
ATOM      9  C3  ACD     1       2.860  29.340  10.680  1.00  0.00            
ATOM     10  H5  ACD     1       2.650  29.240  11.750  1.00  0.00            
ATOM     11  O3  ACD     1       3.380  28.220  10.060  1.00  0.00            
ATOM     12  C4  ACD     1       3.620  27.080  10.940  1.00  0.00            
ATOM     13  H6  ACD     1       3.180  27.200  11.940  1.00  0.00            
ATOM     14  C5  ACD     1       2.900  25.940  10.140  1.00  0.00            
ATOM     15  H7  ACD     1       3.110  26.080   9.080  1.00  0.00            
ATOM     16  O4  ACD     1       1.480  26.040  10.370  1.00  0.00            
ATOM     17  H8  ACD     1       1.160  25.150  10.190  1.00  0.00            
ATOM     18  C6  ACD     1       3.450  24.540  10.570  1.00  0.00            
ATOM     19  H9  ACD     1       3.250  24.430  11.640  1.00  0.00            
ATOM     20  O5  ACD     1       2.680  23.580   9.860  1.00  0.00            
ATOM     21  H10 ACD     1       3.200  23.240   9.130  1.00  0.00            
ATOM     22  C7  ACD     1       4.910  24.450  10.410  1.00  0.00            
ATOM     23  H11 ACD     1       5.030  23.400  10.730  1.00  0.00            
ATOM     24  O6  ACD     1       5.560  25.460  11.300  1.00  0.00            
ATOM     25  C8  ACD     1       5.110  26.850  11.140  1.00  0.00            
ATOM     26  H12 ACD     1       5.640  27.250  10.260  1.00  0.00            
ATOM     27  C9  ACD     1       5.660  27.620  12.290  1.00  0.00            
ATOM     28  H13 ACD     1       6.760  27.510  12.230  1.00  0.00            
ATOM     29  H14 ACD     1       5.320  28.650  12.170  1.00  0.00            
ATOM     30  O7  ACD     1       5.140  27.120  13.490  1.00  0.00            
ATOM     31  H15 ACD     1       5.440  26.210  13.540  1.00  0.00            
ATOM     32  O8  ACD     1       5.270  24.610   9.030  1.00  0.00            
ATOM     33  C10 ACD     1       6.660  24.390   8.760  1.00  0.00            
ATOM     34  H16 ACD     1       7.330  24.620   9.590  1.00  0.00            
ATOM     35  C11 ACD     1       6.720  22.950   8.310  1.00  0.00            
ATOM     36  H17 ACD     1       6.090  22.890   7.420  1.00  0.00            
ATOM     37  O9  ACD     1       6.410  22.000   9.320  1.00  0.00            
ATOM     38  H18 ACD     1       6.430  21.140   8.890  1.00  0.00            
ATOM     39  C12 ACD     1       8.100  22.660   7.660  1.00  0.00            
ATOM     40  H19 ACD     1       8.830  22.790   8.470  1.00  0.00            
ATOM     41  O10 ACD     1       8.080  21.310   7.150  1.00  0.00            
ATOM     42  H20 ACD     1       7.540  21.290   6.350  1.00  0.00            
ATOM     43  C13 ACD     1       8.510  23.650   6.600  1.00  0.00            
ATOM     44  H21 ACD     1       9.570  23.430   6.500  1.00  0.00            
ATOM     45  O11 ACD     1       8.330  25.000   7.130  1.00  0.00            
ATOM     46  C14 ACD     1       6.960  25.210   7.540  1.00  0.00            
ATOM     47  H22 ACD     1       6.240  24.970   6.750  1.00  0.00            
ATOM     48  C15 ACD     1       6.800  26.720   7.760  1.00  0.00            
ATOM     49  H23 ACD     1       6.970  27.220   6.790  1.00  0.00            
ATOM     50  H24 ACD     1       5.770  26.990   8.040  1.00  0.00            
ATOM     51  O12 ACD     1       7.690  27.230   8.630  1.00  0.00            
ATOM     52  H25 ACD     1       7.650  28.180   8.460  1.00  0.00            
ATOM     53  O13 ACD     1       7.780  23.390   5.430  1.00  0.00            
ATOM     54  C16 ACD     1       8.240  23.860   4.130  1.00  0.00            
ATOM     55  H26 ACD     1       9.000  23.160   3.770  1.00  0.00            
ATOM     56  C17 ACD     1       6.960  23.750   3.310  1.00  0.00            
ATOM     57  H27 ACD     1       6.120  24.260   3.810  1.00  0.00            
ATOM     58  O14 ACD     1       6.520  22.440   3.010  1.00  0.00            
ATOM     59  H28 ACD     1       5.730  22.340   2.470  1.00  0.00            
ATOM     60  C18 ACD     1       7.090  24.480   1.950  1.00  0.00            
ATOM     61  H29 ACD     1       7.760  24.030   1.200  1.00  0.00            
ATOM     62  O15 ACD     1       5.840  24.640   1.250  1.00  0.00            
ATOM     63  H30 ACD     1       5.300  25.290   1.720  1.00  0.00            
ATOM     64  C19 ACD     1       7.690  25.850   2.140  1.00  0.00            
ATOM     65  H31 ACD     1       8.000  26.180   1.140  1.00  0.00            
ATOM     66  O16 ACD     1       8.930  25.740   2.780  1.00  0.00            
ATOM     67  C20 ACD     1       8.920  25.280   4.170  1.00  0.00            
ATOM     68  H32 ACD     1       8.380  26.040   4.760  1.00  0.00            
ATOM     69  C21 ACD     1      10.390  25.260   4.600  1.00  0.00            
ATOM     70  H33 ACD     1      10.810  26.240   4.340  1.00  0.00            
ATOM     71  H34 ACD     1      10.520  25.150   5.680  1.00  0.00            
ATOM     72  O17 ACD     1      11.190  24.210   4.010  1.00  0.00            
ATOM     73  H35 ACD     1      11.860  24.060   4.690  1.00  0.00            
ATOM     74  O18 ACD     1       6.840  26.730   2.850  1.00  0.00            
ATOM     75  C22 ACD     1       6.790  28.030   2.100  1.00  0.00            
ATOM     76  H36 ACD     1       7.340  28.040   1.150  1.00  0.00            
ATOM     77  C23 ACD     1       5.380  28.260   1.730  1.00  0.00            
ATOM     78  H37 ACD     1       4.750  28.150   2.620  1.00  0.00            
ATOM     79  O19 ACD     1       4.950  27.260   0.790  1.00  0.00            
ATOM     80  H38 ACD     1       4.320  27.670   0.190  1.00  0.00            
ATOM     81  C24 ACD     1       5.180  29.680   1.180  1.00  0.00            
ATOM     82  H39 ACD     1       5.750  29.740   0.250  1.00  0.00            
ATOM     83  O20 ACD     1       3.860  30.070   0.880  1.00  0.00            
ATOM     84  H40 ACD     1       3.430  30.300   1.710  1.00  0.00            
ATOM     85  C25 ACD     1       5.780  30.620   2.280  1.00  0.00            
ATOM     86  H41 ACD     1       5.570  31.600   1.840  1.00  0.00            
ATOM     87  O21 ACD     1       7.180  30.380   2.400  1.00  0.00            
ATOM     88  C26 ACD     1       7.430  29.080   2.970  1.00  0.00            
ATOM     89  H42 ACD     1       7.110  28.950   4.010  1.00  0.00            
ATOM     90  C27 ACD     1       8.960  28.830   3.130  1.00  0.00            
ATOM     91  H43 ACD     1       9.070  27.990   3.830  1.00  0.00            
ATOM     92  H44 ACD     1       9.390  28.570   2.160  1.00  0.00            
ATOM     93  O22 ACD     1       9.660  29.970   3.650  1.00  0.00            
ATOM     94  H45 ACD     1       9.730  30.610   2.940  1.00  0.00            
ATOM     95  O23 ACD     1       5.030  30.480   3.570  1.00  0.00            
ATOM     96  C28 ACD     1       4.730  31.720   4.180  1.00  0.00            
ATOM     97  H46 ACD     1       5.070  32.590   3.610  1.00  0.00            
ATOM     98  C29 ACD     1       5.480  31.740   5.490  1.00  0.00            
ATOM     99  H47 ACD     1       5.270  30.770   5.950  1.00  0.00            
ATOM    100  O24 ACD     1       4.930  32.720   6.290  1.00  0.00            
ATOM    101  C30 ACD     1       6.990  31.960   5.410  1.00  0.00            
ATOM    102  H48 ACD     1       7.470  32.000   6.400  1.00  0.00            
ATOM    103  H49 ACD     1       7.380  31.110   4.850  1.00  0.00            
ATOM    104  O25 ACD     1       7.340  33.180   4.760  1.00  0.00            
ATOM    105  H50 ACD     1       7.220  33.840   5.450  1.00  0.00            
ATOM    106  C31 ACD     1       3.210  31.820   4.320  1.00  0.00            
ATOM    107  H51 ACD     1       3.000  30.820   4.720  1.00  0.00            
ATOM    108  O26 ACD     1       2.450  31.860   3.060  1.00  0.00            
ATOM    109  H52 ACD     1       1.560  32.140   3.270  1.00  0.00            
ATOM    110  C32 ACD     1       2.810  32.870   5.360  1.00  0.00            
ATOM    111  H53 ACD     1       2.990  33.920   5.100  1.00  0.00            
ATOM    112  O27 ACD     1       1.420  32.720   5.750  1.00  0.00            
ATOM    113  H54 ACD     1       1.350  31.860   6.180  1.00  0.00            
ATOM    114  C33 ACD     1       3.560  32.630   6.620  1.00  0.00            
ATOM    115  H55 ACD     1       3.240  33.380   7.360  1.00  0.00            
ATOM    116  O28 ACD     1       3.340  31.280   7.110  1.00  0.00            
ATOM    117  C34 ACD     1       2.930  31.210   8.530  1.00  0.00            
ATOM    118  H56 ACD     1       2.670  32.190   8.960  1.00  0.00            
ATOM    119  C35 ACD     1       1.710  30.300   8.660  1.00  0.00            
ATOM    120  H57 ACD     1       1.840  29.370   8.090  1.00  0.00            
ATOM    121  O29 ACD     1       0.500  30.890   8.070  1.00  0.00            
ATOM    122  H58 ACD     1      -0.190  30.300   7.770  1.00  0.00            
ATOM    123  C36 ACD     1       1.550  29.870  10.090  1.00  0.00            
ATOM    124  H59 ACD     1       1.240  30.770  10.640  1.00  0.00            
ATOM    125  O30 ACD     1       0.660  28.840  10.120  1.00  0.00            
ATOM    126  H60 ACD     1       1.110  28.070   9.760  1.00  0.00            
ATOM    127  C1  AB5     2       0.030  21.700   7.920  1.00  0.00            
ATOM    128  C2  AB5     2       1.290  21.590   7.300  1.00  0.00            
ATOM    129  C3  AB5     2       1.990  22.690   6.810  1.00  0.00            
ATOM    130  C4  AB5     2       3.280  22.600   6.210  1.00  0.00            
ATOM    131  C5  AB5     2       4.000  23.700   5.690  1.00  0.00            
ATOM    132  C6  AB5     2       3.450  24.970   5.840  1.00  0.00            
ATOM    133  C7  AB5     2       4.190  26.090   5.410  1.00  0.00            
ATOM    134  C8  AB5     2       3.630  27.350   5.620  1.00  0.00            
ATOM    135  C9  AB5     2       2.330  27.490   6.170  1.00  0.00            
ATOM    136  C10 AB5     2       1.650  26.370   6.670  1.00  0.00            
ATOM    137  C11 AB5     2       0.310  26.480   7.210  1.00  0.00            
ATOM    138  C12 AB5     2      -0.330  25.360   7.740  1.00  0.00            
ATOM    139  C13 AB5     2       0.210  24.080   7.600  1.00  0.00            
ATOM    140  C14 AB5     2      -0.490  22.960   8.130  1.00  0.00            
ATOM    141  C15 AB5     2       1.470  23.960   6.970  1.00  0.00            
ATOM    142  C16 AB5     2       2.170  25.110   6.520  1.00  0.00            
ATOM    143  H1  AB5     2      -0.530  20.800   8.140  1.00  0.00            
ATOM    144  H2  AB5     2       1.740  20.600   7.320  1.00  0.00            
ATOM    145  H3  AB5     2       3.700  21.600   6.280  1.00  0.00            
ATOM    146  H4  AB5     2       5.010  23.560   5.340  1.00  0.00            
ATOM    147  H5  AB5     2       5.160  26.080   4.920  1.00  0.00            
ATOM    148  H6  AB5     2       4.200  28.220   5.300  1.00  0.00            
ATOM    149  H7  AB5     2       1.800  28.430   6.240  1.00  0.00            
ATOM    150  H8  AB5     2      -0.160  27.450   7.350  1.00  0.00            
ATOM    151  H9  AB5     2      -1.290  25.440   8.250  1.00  0.00            
ATOM    152  H10 AB5     2      -1.490  23.110   8.550  1.00  0.00            
TER
ENDMDL
MODEL        1
ATOM      1  H1  ACD     1      14.560  37.590  14.610  1.00  0.00            
ATOM      2  O1  ACD     1      14.470  38.200  15.350  1.00  0.00            
ATOM      3  C1  ACD     1      15.350  39.210  14.910  1.00  0.00            
ATOM      4  H2  ACD     1      16.350  38.750  14.840  1.00  0.00            
ATOM      5  H3  ACD     1      15.300  40.020  15.650  1.00  0.00            
ATOM      6  C2  ACD     1      14.950  39.730  13.510  1.00  0.00            
ATOM      7  H4  ACD     1      14.880  38.900  12.790  1.00  0.00            
ATOM      8  O2  ACD     1      13.640  40.350  13.710  1.00  0.00            
ATOM      9  C3  ACD     1      13.040  41.050  12.660  1.00  0.00            
ATOM     10  H5  ACD     1      12.100  41.490  13.020  1.00  0.00            
ATOM     11  O3  ACD     1      12.920  40.130  11.480  1.00  0.00            
ATOM     12  C4  ACD     1      11.660  39.720  11.140  1.00  0.00            
ATOM     13  H6  ACD     1      10.930  40.160  11.830  1.00  0.00            
ATOM     14  C5  ACD     1      11.330  40.290   9.760  1.00  0.00            
ATOM     15  H7  ACD     1      12.160  40.160   9.050  1.00  0.00            
ATOM     16  O4  ACD     1      11.080  41.690   9.950  1.00  0.00            
ATOM     17  H8  ACD     1      11.900  42.090  10.250  1.00  0.00            
ATOM     18  C6  ACD     1      10.190  39.600   9.080  1.00  0.00            
ATOM     19  H9  ACD     1       9.160  39.770   9.390  1.00  0.00            
ATOM     20  O5  ACD     1      10.120  40.010   7.710  1.00  0.00            
ATOM     21  H10 ACD     1      10.960  39.920   7.240  1.00  0.00            
ATOM     22  C7  ACD     1      10.340  38.100   9.160  1.00  0.00            
ATOM     23  H11 ACD     1       9.400  37.640   8.850  1.00  0.00            
ATOM     24  O6  ACD     1      10.540  37.670  10.460  1.00  0.00            
ATOM     25  C8  ACD     1      11.630  38.200  11.240  1.00  0.00            
ATOM     26  H12 ACD     1      12.630  37.920  10.900  1.00  0.00            
ATOM     27  C9  ACD     1      11.480  37.710  12.700  1.00  0.00            
ATOM     28  H13 ACD     1      11.340  36.630  12.640  1.00  0.00            
ATOM     29  H14 ACD     1      12.420  37.800  13.260  1.00  0.00            
ATOM     30  O7  ACD     1      10.320  38.190  13.390  1.00  0.00            
ATOM     31  H15 ACD     1      10.430  37.900  14.300  1.00  0.00            
ATOM     32  O8  ACD     1      11.480  37.680   8.400  1.00  0.00            
ATOM     33  C10 ACD     1      11.350  37.210   7.090  1.00  0.00            
ATOM     34  H16 ACD     1      10.520  37.770   6.630  1.00  0.00            
ATOM     35  C11 ACD     1      12.640  37.780   6.470  1.00  0.00            
ATOM     36  H17 ACD     1      13.410  37.850   7.250  1.00  0.00            
ATOM     37  O9  ACD     1      12.310  39.130   6.110  1.00  0.00            
ATOM     38  H18 ACD     1      13.020  39.560   5.630  1.00  0.00            
ATOM     39  C12 ACD     1      13.140  36.880   5.390  1.00  0.00            
ATOM     40  H19 ACD     1      12.450  36.890   4.540  1.00  0.00            
ATOM     41  O10 ACD     1      14.430  37.380   5.100  1.00  0.00            
ATOM     42  H20 ACD     1      15.060  36.980   5.700  1.00  0.00            
ATOM     43  C13 ACD     1      13.190  35.440   5.900  1.00  0.00            
ATOM     44  H21 ACD     1      13.600  34.790   5.130  1.00  0.00            
ATOM     45  O11 ACD     1      11.860  35.070   6.050  1.00  0.00            
ATOM     46  C14 ACD     1      11.230  35.720   7.130  1.00  0.00            
ATOM     47  H22 ACD     1      11.680  35.280   8.030  1.00  0.00            
ATOM     48  C15 ACD     1       9.710  35.220   7.140  1.00  0.00            
ATOM     49  H23 ACD     1       9.660  34.140   6.970  1.00  0.00            
ATOM     50  H24 ACD     1       9.280  35.460   8.120  1.00  0.00            
ATOM     51  O12 ACD     1       8.950  35.860   6.090  1.00  0.00            
ATOM     52  H25 ACD     1       8.850  35.210   5.390  1.00  0.00            
ATOM     53  O13 ACD     1      14.050  35.370   7.050  1.00  0.00            
ATOM     54  C16 ACD     1      14.350  34.100   7.520  1.00  0.00            
ATOM     55  H26 ACD     1      13.500  33.420   7.650  1.00  0.00            
ATOM     56  C17 ACD     1      15.450  33.460   6.640  1.00  0.00            
ATOM     57  H27 ACD     1      16.170  34.290   6.560  1.00  0.00            
ATOM     58  O14 ACD     1      14.950  33.070   5.330  1.00  0.00            
ATOM     59  H28 ACD     1      15.630  32.630   4.800  1.00  0.00            
ATOM     60  C18 ACD     1      16.110  32.170   7.260  1.00  0.00            
ATOM     61  H29 ACD     1      15.370  31.360   7.330  1.00  0.00            
ATOM     62  O15 ACD     1      17.170  31.730   6.470  1.00  0.00            
ATOM     63  H30 ACD     1      17.760  32.470   6.310  1.00  0.00            
ATOM     64  C19 ACD     1      16.580  32.530   8.710  1.00  0.00            
ATOM     65  H31 ACD     1      16.940  31.630   9.220  1.00  0.00            
ATOM     66  O16 ACD     1      15.500  33.040   9.390  1.00  0.00            
ATOM     67  C20 ACD     1      14.890  34.260   8.850  1.00  0.00            
ATOM     68  H32 ACD     1      15.730  34.950   8.740  1.00  0.00            
ATOM     69  C21 ACD     1      13.880  35.020   9.810  1.00  0.00            
ATOM     70  H33 ACD     1      13.640  35.990   9.370  1.00  0.00            
ATOM     71  H34 ACD     1      12.950  34.430   9.870  1.00  0.00            
ATOM     72  O17 ACD     1      14.410  35.110  11.150  1.00  0.00            
ATOM     73  H35 ACD     1      14.510  34.220  11.480  1.00  0.00            
ATOM     74  O18 ACD     1      17.600  33.470   8.780  1.00  0.00            
ATOM     75  C22 ACD     1      18.540  33.350   9.860  1.00  0.00            
ATOM     76  H36 ACD     1      18.930  32.320   9.860  1.00  0.00            
ATOM     77  C23 ACD     1      19.760  34.280   9.310  1.00  0.00            
ATOM     78  H37 ACD     1      19.330  35.240   9.000  1.00  0.00            
ATOM     79  O19 ACD     1      20.440  33.630   8.220  1.00  0.00            
ATOM     80  H38 ACD     1      19.860  33.510   7.470  1.00  0.00            
ATOM     81  C24 ACD     1      20.670  34.750  10.420  1.00  0.00            
ATOM     82  H39 ACD     1      21.210  33.890  10.830  1.00  0.00            
ATOM     83  O20 ACD     1      21.580  35.760   9.990  1.00  0.00            
ATOM     84  H40 ACD     1      21.980  35.280   9.260  1.00  0.00            
ATOM     85  C25 ACD     1      19.850  35.300  11.610  1.00  0.00            
ATOM     86  H41 ACD     1      20.440  35.560  12.490  1.00  0.00            
ATOM     87  O21 ACD     1      19.010  34.230  12.100  1.00  0.00            
ATOM     88  C26 ACD     1      17.940  33.810  11.220  1.00  0.00            
ATOM     89  H42 ACD     1      17.240  34.620  10.990  1.00  0.00            
ATOM     90  C27 ACD     1      17.150  32.750  11.980  1.00  0.00            
ATOM     91  H43 ACD     1      16.460  32.360  11.220  1.00  0.00            
ATOM     92  H44 ACD     1      17.800  31.930  12.320  1.00  0.00            
ATOM     93  O22 ACD     1      16.460  33.390  13.090  1.00  0.00            
ATOM     94  H45 ACD     1      17.170  33.430  13.730  1.00  0.00            
ATOM     95  O23 ACD     1      19.100  36.410  11.210  1.00  0.00            
ATOM     96  C28 ACD     1      19.340  37.620  11.910  1.00  0.00            
ATOM     97  H46 ACD     1      20.370  37.690  12.300  1.00  0.00            
ATOM     98  C29 ACD     1      18.530  37.820  13.230  1.00  0.00            
ATOM     99  H47 ACD     1      17.480  37.600  12.990  1.00  0.00            
ATOM    100  O24 ACD     1      18.510  39.170  13.640  1.00  0.00            
ATOM    101  C30 ACD     1      18.890  36.860  14.400  1.00  0.00            
ATOM    102  H48 ACD     1      18.180  37.020  15.230  1.00  0.00            
ATOM    103  H49 ACD     1      18.800  35.800  14.150  1.00  0.00            
ATOM    104  O25 ACD     1      20.240  37.140  14.820  1.00  0.00            
ATOM    105  H50 ACD     1      20.220  38.070  15.050  1.00  0.00            
ATOM    106  C31 ACD     1      19.090  38.630  10.830  1.00  0.00            
ATOM    107  H51 ACD     1      18.070  38.480  10.430  1.00  0.00            
ATOM    108  O26 ACD     1      19.980  38.360   9.690  1.00  0.00            
ATOM    109  H52 ACD     1      20.350  37.490   9.870  1.00  0.00            
ATOM    110  C32 ACD     1      19.210  40.040  11.400  1.00  0.00            
ATOM    111  H53 ACD     1      20.230  40.200  11.780  1.00  0.00            
ATOM    112  O27 ACD     1      18.910  41.090  10.480  1.00  0.00            
ATOM    113  H54 ACD     1      18.140  40.740  10.010  1.00  0.00            
ATOM    114  C33 ACD     1      18.270  40.160  12.560  1.00  0.00            
ATOM    115  H55 ACD     1      18.460  41.180  12.910  1.00  0.00            
ATOM    116  O28 ACD     1      16.910  39.940  12.200  1.00  0.00            
ATOM    117  C34 ACD     1      15.950  40.740  12.960  1.00  0.00            
ATOM    118  H56 ACD     1      16.450  41.400  13.680  1.00  0.00            
ATOM    119  C35 ACD     1      15.280  41.540  11.850  1.00  0.00            
ATOM    120  H57 ACD     1      15.140  40.940  10.940  1.00  0.00            
ATOM    121  O29 ACD     1      16.190  42.580  11.530  1.00  0.00            
ATOM    122  H58 ACD     1      16.090  42.740  10.590  1.00  0.00            
ATOM    123  C36 ACD     1      13.960  42.130  12.240  1.00  0.00            
ATOM    124  H59 ACD     1      14.070  42.670  13.200  1.00  0.00            
ATOM    125  O30 ACD     1      13.390  42.940  11.160  1.00  0.00            
ATOM    126  H60 ACD     1      13.960  43.710  11.100  1.00  0.00            
ATOM    127  C1  AB5     2      18.380  41.000   3.000  1.00  0.00            
ATOM    128  C2  AB5     2      18.990  39.880   3.590  1.00  0.00            
ATOM    129  C3  AB5     2      18.500  39.240   4.740  1.00  0.00            
ATOM    130  C4  AB5     2      19.020  38.030   5.240  1.00  0.00            
ATOM    131  C5  AB5     2      18.570  37.470   6.420  1.00  0.00            
ATOM    132  C6  AB5     2      17.420  37.950   7.120  1.00  0.00            
ATOM    133  C7  AB5     2      16.930  37.340   8.230  1.00  0.00            
ATOM    134  C8  AB5     2      15.890  37.980   8.930  1.00  0.00            
ATOM    135  C9  AB5     2      15.250  39.130   8.480  1.00  0.00            
ATOM    136  C10 AB5     2      15.690  39.670   7.220  1.00  0.00            
ATOM    137  C11 AB5     2      15.180  40.870   6.740  1.00  0.00            
ATOM    138  C12 AB5     2      15.620  41.430   5.490  1.00  0.00            
ATOM    139  C13 AB5     2      16.730  40.900   4.820  1.00  0.00            
ATOM    140  C14 AB5     2      17.220  41.490   3.630  1.00  0.00            
ATOM    141  C15 AB5     2      17.340  39.730   5.370  1.00  0.00            
ATOM    142  C16 AB5     2      16.830  39.140   6.590  1.00  0.00            
ATOM    143  H1  AB5     2      18.830  41.450   2.130  1.00  0.00            
ATOM    144  H2  AB5     2      19.870  39.450   3.130  1.00  0.00            
ATOM    145  H3  AB5     2      19.910  37.610   4.790  1.00  0.00            
ATOM    146  H4  AB5     2      19.040  36.530   6.700  1.00  0.00            
ATOM    147  H5  AB5     2      17.360  36.430   8.640  1.00  0.00            
ATOM    148  H6  AB5     2      15.510  37.550   9.860  1.00  0.00            
ATOM    149  H7  AB5     2      14.460  39.580   9.080  1.00  0.00            
ATOM    150  H8  AB5     2      14.320  41.380   7.160  1.00  0.00            
ATOM    151  H9  AB5     2      15.080  42.270   5.080  1.00  0.00            
ATOM    152  H10 AB5     2      16.750  42.360   3.190  1.00  0.00            
TER
ENDMDL
MODEL        1
ATOM      1  H1  ACD     1      20.780  17.970  12.760  1.00  0.00            
ATOM      2  O1  ACD     1      20.170  17.230  12.700  1.00  0.00            
ATOM      3  C1  ACD     1      19.250  17.450  13.810  1.00  0.00            
ATOM      4  H2  ACD     1      19.850  17.100  14.660  1.00  0.00            
ATOM      5  H3  ACD     1      18.390  16.790  13.680  1.00  0.00            
ATOM      6  C2  ACD     1      18.800  18.830  14.090  1.00  0.00            
ATOM      7  H4  ACD     1      19.570  19.470  13.640  1.00  0.00            
ATOM      8  O2  ACD     1      17.510  19.010  13.430  1.00  0.00            
ATOM      9  C3  ACD     1      16.690  20.060  13.890  1.00  0.00            
ATOM     10  H5  ACD     1      15.770  19.950  13.300  1.00  0.00            
ATOM     11  O3  ACD     1      17.410  21.320  13.540  1.00  0.00            
ATOM     12  C4  ACD     1      16.850  22.170  12.520  1.00  0.00            
ATOM     13  H6  ACD     1      15.970  21.650  12.130  1.00  0.00            
ATOM     14  C5  ACD     1      16.310  23.440  13.200  1.00  0.00            
ATOM     15  H7  ACD     1      17.110  23.840  13.830  1.00  0.00            
ATOM     16  O4  ACD     1      15.170  23.200  14.110  1.00  0.00            
ATOM     17  H8  ACD     1      15.430  22.450  14.650  1.00  0.00            
ATOM     18  C6  ACD     1      16.000  24.520  12.170  1.00  0.00            
ATOM     19  H9  ACD     1      15.080  24.250  11.630  1.00  0.00            
ATOM     20  O5  ACD     1      15.600  25.780  12.710  1.00  0.00            
ATOM     21  H10 ACD     1      16.390  26.060  13.180  1.00  0.00            
ATOM     22  C7  ACD     1      17.100  24.640  11.130  1.00  0.00            
ATOM     23  H11 ACD     1      16.830  25.390  10.390  1.00  0.00            
ATOM     24  O6  ACD     1      17.340  23.360  10.590  1.00  0.00            
ATOM     25  C8  ACD     1      17.890  22.480  11.390  1.00  0.00            
ATOM     26  H12 ACD     1      18.790  22.930  11.840  1.00  0.00            
ATOM     27  C9  ACD     1      18.230  21.210  10.680  1.00  0.00            
ATOM     28  H13 ACD     1      18.300  20.360  11.370  1.00  0.00            
ATOM     29  H14 ACD     1      17.430  21.060   9.950  1.00  0.00            
ATOM     30  O7  ACD     1      19.400  21.390   9.810  1.00  0.00            
ATOM     31  H15 ACD     1      19.300  20.710   9.140  1.00  0.00            
ATOM     32  O8  ACD     1      18.230  25.110  11.760  1.00  0.00            
ATOM     33  C10 ACD     1      18.530  26.510  11.640  1.00  0.00            
ATOM     34  H16 ACD     1      17.700  27.170  11.350  1.00  0.00            
ATOM     35  C11 ACD     1      18.820  26.850  13.080  1.00  0.00            
ATOM     36  H17 ACD     1      19.510  26.120  13.540  1.00  0.00            
ATOM     37  O9  ACD     1      17.640  26.890  13.880  1.00  0.00            
ATOM     38  H18 ACD     1      17.930  27.260  14.720  1.00  0.00            
ATOM     39  C12 ACD     1      19.610  28.210  13.120  1.00  0.00            
ATOM     40  H19 ACD     1      18.930  29.050  12.950  1.00  0.00            
ATOM     41  O10 ACD     1      20.130  28.340  14.480  1.00  0.00            
ATOM     42  H20 ACD     1      19.420  28.210  15.110  1.00  0.00            
ATOM     43  C13 ACD     1      20.830  28.230  12.220  1.00  0.00            
ATOM     44  H21 ACD     1      21.300  29.210  12.290  1.00  0.00            
ATOM     45  O11 ACD     1      20.410  27.920  10.880  1.00  0.00            
ATOM     46  C14 ACD     1      19.790  26.630  10.700  1.00  0.00            
ATOM     47  H22 ACD     1      20.450  25.810  11.000  1.00  0.00            
ATOM     48  C15 ACD     1      19.420  26.240   9.290  1.00  0.00            
ATOM     49  H23 ACD     1      20.370  26.150   8.740  1.00  0.00            
ATOM     50  H24 ACD     1      18.950  25.260   9.210  1.00  0.00            
ATOM     51  O12 ACD     1      18.610  27.250   8.630  1.00  0.00            
ATOM     52  H25 ACD     1      18.740  27.000   7.710  1.00  0.00            
ATOM     53  O13 ACD     1      21.720  27.170  12.610  1.00  0.00            
ATOM     54  C16 ACD     1      23.150  27.480  12.600  1.00  0.00            
ATOM     55  H26 ACD     1      23.250  28.470  12.140  1.00  0.00            
ATOM     56  C17 ACD     1      23.530  27.330  14.070  1.00  0.00            
ATOM     57  H27 ACD     1      23.140  26.370  14.440  1.00  0.00            
ATOM     58  O14 ACD     1      22.910  28.370  14.870  1.00  0.00            
ATOM     59  H28 ACD     1      21.960  28.260  14.770  1.00  0.00            
ATOM     60  C18 ACD     1      25.070  27.280  14.120  1.00  0.00            
ATOM     61  H29 ACD     1      25.530  28.240  13.840  1.00  0.00            
ATOM     62  O15 ACD     1      25.490  26.950  15.420  1.00  0.00            
ATOM     63  H30 ACD     1      25.200  27.640  16.020  1.00  0.00            
ATOM     64  C19 ACD     1      25.600  26.180  13.230  1.00  0.00            
ATOM     65  H31 ACD     1      26.690  26.180  13.330  1.00  0.00            
ATOM     66  O16 ACD     1      25.280  26.560  11.910  1.00  0.00            
ATOM     67  C20 ACD     1      23.850  26.520  11.640  1.00  0.00            
ATOM     68  H32 ACD     1      23.390  25.540  11.790  1.00  0.00            
ATOM     69  C21 ACD     1      23.700  26.990  10.210  1.00  0.00            
ATOM     70  H33 ACD     1      24.270  26.280   9.600  1.00  0.00            
ATOM     71  H34 ACD     1      22.630  27.000   9.970  1.00  0.00            
ATOM     72  O17 ACD     1      24.310  28.260   9.890  1.00  0.00            
ATOM     73  H35 ACD     1      24.150  28.430   8.960  1.00  0.00            
ATOM     74  O18 ACD     1      25.040  24.960  13.570  1.00  0.00            
ATOM     75  C22 ACD     1      25.940  23.850  13.670  1.00  0.00            
ATOM     76  H36 ACD     1      26.920  24.060  13.200  1.00  0.00            
ATOM     77  C23 ACD     1      26.100  23.680  15.180  1.00  0.00            
ATOM     78  H37 ACD     1      25.160  23.980  15.660  1.00  0.00            
ATOM     79  O19 ACD     1      27.040  24.600  15.720  1.00  0.00            
ATOM     80  H38 ACD     1      26.840  25.490  15.410  1.00  0.00            
ATOM     81  C24 ACD     1      26.470  22.190  15.600  1.00  0.00            
ATOM     82  H39 ACD     1      27.510  21.950  15.350  1.00  0.00            
ATOM     83  O20 ACD     1      26.350  21.930  16.970  1.00  0.00            
ATOM     84  H40 ACD     1      27.170  22.230  17.390  1.00  0.00            
ATOM     85  C25 ACD     1      25.630  21.170  14.810  1.00  0.00            
ATOM     86  H41 ACD     1      26.000  20.170  15.050  1.00  0.00            
ATOM     87  O21 ACD     1      25.820  21.500  13.460  1.00  0.00            
ATOM     88  C26 ACD     1      25.250  22.720  12.960  1.00  0.00            
ATOM     89  H42 ACD     1      24.160  22.700  13.060  1.00  0.00            
ATOM     90  C27 ACD     1      25.450  22.830  11.450  1.00  0.00            
ATOM     91  H43 ACD     1      24.980  23.740  11.040  1.00  0.00            
ATOM     92  H44 ACD     1      26.530  22.830  11.280  1.00  0.00            
ATOM     93  O22 ACD     1      24.880  21.630  10.850  1.00  0.00            
ATOM     94  H45 ACD     1      23.920  21.700  10.960  1.00  0.00            
ATOM     95  O23 ACD     1      24.230  21.410  15.140  1.00  0.00            
ATOM     96  C28 ACD     1      23.450  20.220  15.440  1.00  0.00            
ATOM     97  H46 ACD     1      24.110  19.350  15.530  1.00  0.00            
ATOM     98  C29 ACD     1      22.410  19.910  14.430  1.00  0.00            
ATOM     99  H47 ACD     1      21.580  20.630  14.470  1.00  0.00            
ATOM    100  O24 ACD     1      21.720  18.750  14.810  1.00  0.00            
ATOM    101  C30 ACD     1      22.950  19.760  13.060  1.00  0.00            
ATOM    102  H48 ACD     1      23.480  20.670  12.740  1.00  0.00            
ATOM    103  H49 ACD     1      23.650  18.910  13.120  1.00  0.00            
ATOM    104  O25 ACD     1      21.930  19.420  12.090  1.00  0.00            
ATOM    105  H50 ACD     1      22.390  19.300  11.260  1.00  0.00            
ATOM    106  C31 ACD     1      22.830  20.470  16.840  1.00  0.00            
ATOM    107  H51 ACD     1      22.080  21.260  16.750  1.00  0.00            
ATOM    108  O26 ACD     1      23.890  20.840  17.800  1.00  0.00            
ATOM    109  H52 ACD     1      24.630  21.170  17.280  1.00  0.00            
ATOM    110  C32 ACD     1      22.060  19.190  17.250  1.00  0.00            
ATOM    111  H53 ACD     1      22.780  18.370  17.350  1.00  0.00            
ATOM    112  O27 ACD     1      21.350  19.330  18.450  1.00  0.00            
ATOM    113  H54 ACD     1      20.830  20.120  18.290  1.00  0.00            
ATOM    114  C33 ACD     1      21.070  18.820  16.120  1.00  0.00            
ATOM    115  H55 ACD     1      20.760  17.780  16.270  1.00  0.00            
ATOM    116  O28 ACD     1      19.870  19.600  16.190  1.00  0.00            
ATOM    117  C34 ACD     1      18.690  19.010  15.600  1.00  0.00            
ATOM    118  H56 ACD     1      18.360  18.080  16.070  1.00  0.00            
ATOM    119  C35 ACD     1      17.630  19.980  16.170  1.00  0.00            
ATOM    120  H57 ACD     1      18.070  20.970  15.990  1.00  0.00            
ATOM    121  O29 ACD     1      17.330  19.750  17.660  1.00  0.00            
ATOM    122  H58 ACD     1      18.110  19.360  18.070  1.00  0.00            
ATOM    123  C36 ACD     1      16.360  19.960  15.340  1.00  0.00            
ATOM    124  H59 ACD     1      15.850  19.000  15.490  1.00  0.00            
ATOM    125  O30 ACD     1      15.540  21.070  15.660  1.00  0.00            
ATOM    126  H60 ACD     1      15.090  20.880  16.490  1.00  0.00            
ATOM    127  C1  AB5     2      21.140  23.400  14.440  1.00  0.00            
ATOM    128  C2  AB5     2      19.840  23.210  14.910  1.00  0.00            
ATOM    129  C3  AB5     2      19.460  23.810  16.140  1.00  0.00            
ATOM    130  C4  AB5     2      18.080  23.710  16.590  1.00  0.00            
ATOM    131  C5  AB5     2      17.710  24.300  17.860  1.00  0.00            
ATOM    132  C6  AB5     2      18.700  24.970  18.570  1.00  0.00            
ATOM    133  C7  AB5     2      18.390  25.620  19.780  1.00  0.00            
ATOM    134  C8  AB5     2      19.320  26.440  20.470  1.00  0.00            
ATOM    135  C9  AB5     2      20.570  26.720  19.950  1.00  0.00            
ATOM    136  C10 AB5     2      20.980  26.040  18.750  1.00  0.00            
ATOM    137  C11 AB5     2      22.320  26.120  18.270  1.00  0.00            
ATOM    138  C12 AB5     2      22.620  25.330  17.110  1.00  0.00            
ATOM    139  C13 AB5     2      21.690  24.600  16.400  1.00  0.00            
ATOM    140  C14 AB5     2      22.100  24.070  15.190  1.00  0.00            
ATOM    141  C15 AB5     2      20.430  24.490  16.920  1.00  0.00            
ATOM    142  C16 AB5     2      20.110  25.110  18.120  1.00  0.00            
ATOM    143  H1  AB5     2      21.480  22.970  13.500  1.00  0.00            
ATOM    144  H2  AB5     2      19.120  22.720  14.260  1.00  0.00            
ATOM    145  H3  AB5     2      17.320  23.260  15.960  1.00  0.00            
ATOM    146  H4  AB5     2      16.700  24.300  18.240  1.00  0.00            
ATOM    147  H5  AB5     2      17.440  25.360  20.230  1.00  0.00            
ATOM    148  H6  AB5     2      19.050  26.970  21.380  1.00  0.00            
ATOM    149  H7  AB5     2      21.240  27.420  20.440  1.00  0.00            
ATOM    150  H8  AB5     2      23.070  26.730  18.770  1.00  0.00            
ATOM    151  H9  AB5     2      23.640  25.240  16.730  1.00  0.00            
ATOM    152  H10 AB5     2      23.130  24.020  14.830  1.00  0.00            
TER
ENDMDL
MODEL        1
ATOM      1  H1  ACD     1      24.330  16.950  12.690  1.00  0.00            
ATOM      2  O1  ACD     1      25.190  17.330  12.890  1.00  0.00            
ATOM      3  C1  ACD     1      25.860  17.620  11.680  1.00  0.00            
ATOM      4  H2  ACD     1      25.390  17.140  10.810  1.00  0.00            
ATOM      5  H3  ACD     1      26.870  17.190  11.710  1.00  0.00            
ATOM      6  C2  ACD     1      26.050  19.110  11.430  1.00  0.00            
ATOM      7  H4  ACD     1      25.040  19.530  11.500  1.00  0.00            
ATOM      8  O2  ACD     1      26.930  19.590  12.430  1.00  0.00            
ATOM      9  C3  ACD     1      27.380  20.920  12.400  1.00  0.00            
ATOM     10  H5  ACD     1      28.100  21.170  13.190  1.00  0.00            
ATOM     11  O3  ACD     1      26.240  21.790  12.500  1.00  0.00            
ATOM     12  C4  ACD     1      25.890  22.210  13.880  1.00  0.00            
ATOM     13  H6  ACD     1      26.700  22.800  14.320  1.00  0.00            
ATOM     14  C5  ACD     1      24.870  23.330  13.570  1.00  0.00            
ATOM     15  H7  ACD     1      24.100  22.920  12.910  1.00  0.00            
ATOM     16  O4  ACD     1      25.460  24.410  12.900  1.00  0.00            
ATOM     17  H8  ACD     1      24.830  25.130  12.870  1.00  0.00            
ATOM     18  C6  ACD     1      24.220  23.820  14.870  1.00  0.00            
ATOM     19  H9  ACD     1      24.910  24.530  15.350  1.00  0.00            
ATOM     20  O5  ACD     1      22.990  24.530  14.360  1.00  0.00            
ATOM     21  H10 ACD     1      22.410  23.840  14.020  1.00  0.00            
ATOM     22  C7  ACD     1      23.610  22.630  15.690  1.00  0.00            
ATOM     23  H11 ACD     1      23.310  23.070  16.640  1.00  0.00            
ATOM     24  O6  ACD     1      24.700  21.760  15.930  1.00  0.00            
ATOM     25  C8  ACD     1      25.320  21.100  14.770  1.00  0.00            
ATOM     26  H12 ACD     1      24.520  20.630  14.180  1.00  0.00            
ATOM     27  C9  ACD     1      26.180  19.940  15.290  1.00  0.00            
ATOM     28  H13 ACD     1      25.550  19.510  16.070  1.00  0.00            
ATOM     29  H14 ACD     1      26.290  19.110  14.580  1.00  0.00            
ATOM     30  O7  ACD     1      27.470  20.270  15.840  1.00  0.00            
ATOM     31  H15 ACD     1      27.620  19.680  16.570  1.00  0.00            
ATOM     32  O8  ACD     1      22.580  21.840  15.090  1.00  0.00            
ATOM     33  C10 ACD     1      21.810  21.210  16.060  1.00  0.00            
ATOM     34  H16 ACD     1      22.380  20.930  16.960  1.00  0.00            
ATOM     35  C11 ACD     1      20.570  22.090  16.320  1.00  0.00            
ATOM     36  H17 ACD     1      20.100  22.450  15.390  1.00  0.00            
ATOM     37  O9  ACD     1      20.900  23.200  17.220  1.00  0.00            
ATOM     38  H18 ACD     1      20.250  23.910  17.230  1.00  0.00            
ATOM     39  C12 ACD     1      19.370  21.280  16.910  1.00  0.00            
ATOM     40  H19 ACD     1      19.490  21.080  17.980  1.00  0.00            
ATOM     41  O10 ACD     1      18.120  22.010  16.760  1.00  0.00            
ATOM     42  H20 ACD     1      17.690  21.730  15.950  1.00  0.00            
ATOM     43  C13 ACD     1      19.180  19.990  16.120  1.00  0.00            
ATOM     44  H21 ACD     1      18.330  19.460  16.540  1.00  0.00            
ATOM     45  O11 ACD     1      20.320  19.180  16.320  1.00  0.00            
ATOM     46  C14 ACD     1      21.440  19.730  15.620  1.00  0.00            
ATOM     47  H22 ACD     1      21.260  19.760  14.530  1.00  0.00            
ATOM     48  C15 ACD     1      22.620  18.810  15.700  1.00  0.00            
ATOM     49  H23 ACD     1      22.430  17.840  15.220  1.00  0.00            
ATOM     50  H24 ACD     1      23.520  19.230  15.220  1.00  0.00            
ATOM     51  O12 ACD     1      22.970  18.540  17.030  1.00  0.00            
ATOM     52  H25 ACD     1      23.730  17.970  16.910  1.00  0.00            
ATOM     53  O13 ACD     1      18.930  20.400  14.730  1.00  0.00            
ATOM     54  C16 ACD     1      17.900  19.660  14.130  1.00  0.00            
ATOM     55  H26 ACD     1      17.420  18.950  14.820  1.00  0.00            
ATOM     56  C17 ACD     1      16.920  20.740  13.620  1.00  0.00            
ATOM     57  H27 ACD     1      17.380  21.530  13.020  1.00  0.00            
ATOM     58  O14 ACD     1      16.290  21.320  14.800  1.00  0.00            
ATOM     59  H28 ACD     1      15.540  21.850  14.520  1.00  0.00            
ATOM     60  C18 ACD     1      15.940  20.070  12.650  1.00  0.00            
ATOM     61  H29 ACD     1      15.430  19.230  13.130  1.00  0.00            
ATOM     62  O15 ACD     1      15.070  21.050  12.080  1.00  0.00            
ATOM     63  H30 ACD     1      15.620  21.810  11.840  1.00  0.00            
ATOM     64  C19 ACD     1      16.720  19.430  11.520  1.00  0.00            
ATOM     65  H31 ACD     1      16.020  19.140  10.740  1.00  0.00            
ATOM     66  O16 ACD     1      17.550  18.380  12.040  1.00  0.00            
ATOM     67  C20 ACD     1      18.510  18.790  13.010  1.00  0.00            
ATOM     68  H32 ACD     1      19.220  19.490  12.550  1.00  0.00            
ATOM     69  C21 ACD     1      19.290  17.620  13.630  1.00  0.00            
ATOM     70  H33 ACD     1      20.140  17.990  14.220  1.00  0.00            
ATOM     71  H34 ACD     1      18.500  17.280  14.300  1.00  0.00            
ATOM     72  O17 ACD     1      19.720  16.770  12.570  1.00  0.00            
ATOM     73  H35 ACD     1      18.920  16.740  12.040  1.00  0.00            
ATOM     74  O18 ACD     1      17.530  20.460  10.830  1.00  0.00            
ATOM     75  C22 ACD     1      17.800  20.360   9.370  1.00  0.00            
ATOM     76  H36 ACD     1      16.850  20.240   8.850  1.00  0.00            
ATOM     77  C23 ACD     1      18.470  21.650   9.030  1.00  0.00            
ATOM     78  H37 ACD     1      19.170  21.850   9.850  1.00  0.00            
ATOM     79  O19 ACD     1      17.510  22.760   8.970  1.00  0.00            
ATOM     80  H38 ACD     1      17.050  22.830   9.810  1.00  0.00            
ATOM     81  C24 ACD     1      19.240  21.650   7.730  1.00  0.00            
ATOM     82  H39 ACD     1      18.480  21.580   6.950  1.00  0.00            
ATOM     83  O20 ACD     1      20.190  22.700   7.660  1.00  0.00            
ATOM     84  H40 ACD     1      20.690  22.660   8.480  1.00  0.00            
ATOM     85  C25 ACD     1      20.060  20.350   7.530  1.00  0.00            
ATOM     86  H41 ACD     1      20.450  20.330   6.510  1.00  0.00            
ATOM     87  O21 ACD     1      19.210  19.180   7.710  1.00  0.00            
ATOM     88  C26 ACD     1      18.550  19.070   8.990  1.00  0.00            
ATOM     89  H42 ACD     1      19.330  18.920   9.740  1.00  0.00            
ATOM     90  C27 ACD     1      17.850  17.690   8.850  1.00  0.00            
ATOM     91  H43 ACD     1      18.500  16.960   8.350  1.00  0.00            
ATOM     92  H44 ACD     1      17.600  17.250   9.820  1.00  0.00            
ATOM     93  O22 ACD     1      16.570  17.890   8.190  1.00  0.00            
ATOM     94  H45 ACD     1      16.780  18.420   7.410  1.00  0.00            
ATOM     95  O23 ACD     1      21.150  20.290   8.470  1.00  0.00            
ATOM     96  C28 ACD     1      22.130  19.270   8.240  1.00  0.00            
ATOM     97  H46 ACD     1      21.560  18.360   8.020  1.00  0.00            
ATOM     98  C29 ACD     1      22.820  18.980   9.540  1.00  0.00            
ATOM     99  H47 ACD     1      23.390  19.850   9.900  1.00  0.00            
ATOM    100  O24 ACD     1      23.760  17.930   9.360  1.00  0.00            
ATOM    101  C30 ACD     1      21.820  18.580  10.620  1.00  0.00            
ATOM    102  H48 ACD     1      21.080  19.370  10.780  1.00  0.00            
ATOM    103  H49 ACD     1      21.310  17.690  10.240  1.00  0.00            
ATOM    104  O25 ACD     1      22.310  18.380  11.980  1.00  0.00            
ATOM    105  H50 ACD     1      22.750  17.530  12.030  1.00  0.00            
ATOM    106  C31 ACD     1      23.140  19.630   7.150  1.00  0.00            
ATOM    107  H51 ACD     1      23.540  20.550   7.590  1.00  0.00            
ATOM    108  O26 ACD     1      22.650  19.880   5.810  1.00  0.00            
ATOM    109  H52 ACD     1      23.340  20.200   5.220  1.00  0.00            
ATOM    110  C32 ACD     1      24.260  18.560   7.140  1.00  0.00            
ATOM    111  H53 ACD     1      23.780  17.630   6.810  1.00  0.00            
ATOM    112  O27 ACD     1      25.250  18.990   6.190  1.00  0.00            
ATOM    113  H54 ACD     1      25.530  19.840   6.550  1.00  0.00            
ATOM    114  C33 ACD     1      24.830  18.300   8.560  1.00  0.00            
ATOM    115  H55 ACD     1      25.500  17.440   8.520  1.00  0.00            
ATOM    116  O28 ACD     1      25.560  19.480   9.030  1.00  0.00            
ATOM    117  C34 ACD     1      26.620  19.390  10.010  1.00  0.00            
ATOM    118  H56 ACD     1      27.400  18.660   9.760  1.00  0.00            
ATOM    119  C35 ACD     1      27.310  20.780   9.910  1.00  0.00            
ATOM    120  H57 ACD     1      26.470  21.490   9.910  1.00  0.00            
ATOM    121  O29 ACD     1      28.060  20.790   8.720  1.00  0.00            
ATOM    122  H58 ACD     1      27.480  20.840   7.960  1.00  0.00            
ATOM    123  C36 ACD     1      28.200  21.120  11.120  1.00  0.00            
ATOM    124  H59 ACD     1      29.050  20.430  11.200  1.00  0.00            
ATOM    125  O30 ACD     1      28.620  22.480  11.110  1.00  0.00            
ATOM    126  H60 ACD     1      27.840  23.010  10.930  1.00  0.00            
ATOM    127  C1  AB5     2      20.900  22.450  12.360  1.00  0.00            
ATOM    128  C2  AB5     2      21.920  22.330  11.420  1.00  0.00            
ATOM    129  C3  AB5     2      22.000  23.300  10.460  1.00  0.00            
ATOM    130  C4  AB5     2      23.050  23.200   9.530  1.00  0.00            
ATOM    131  C5  AB5     2      23.170  24.100   8.470  1.00  0.00            
ATOM    132  C6  AB5     2      22.260  25.160   8.360  1.00  0.00            
ATOM    133  C7  AB5     2      22.400  26.050   7.290  1.00  0.00            
ATOM    134  C8  AB5     2      21.460  27.090   7.100  1.00  0.00            
ATOM    135  C9  AB5     2      20.390  27.160   7.980  1.00  0.00            
ATOM    136  C10 AB5     2      20.210  26.240   9.050  1.00  0.00            
ATOM    137  C11 AB5     2      19.140  26.370  10.000  1.00  0.00            
ATOM    138  C12 AB5     2      19.110  25.520  11.110  1.00  0.00            
ATOM    139  C13 AB5     2      20.080  24.480  11.310  1.00  0.00            
ATOM    140  C14 AB5     2      19.940  23.500  12.290  1.00  0.00            
ATOM    141  C15 AB5     2      21.090  24.360  10.330  1.00  0.00            
ATOM    142  C16 AB5     2      21.190  25.260   9.270  1.00  0.00            
ATOM    143  H1  AB5     2      20.740  21.660  13.090  1.00  0.00            
ATOM    144  H2  AB5     2      22.560  21.450  11.450  1.00  0.00            
ATOM    145  H3  AB5     2      23.790  22.400   9.580  1.00  0.00            
ATOM    146  H4  AB5     2      23.860  23.800   7.690  1.00  0.00            
ATOM    147  H5  AB5     2      23.170  25.980   6.530  1.00  0.00            
ATOM    148  H6  AB5     2      21.450  27.720   6.220  1.00  0.00            
ATOM    149  H7  AB5     2      19.710  28.010   7.880  1.00  0.00            
ATOM    150  H8  AB5     2      18.420  27.170   9.850  1.00  0.00            
ATOM    151  H9  AB5     2      18.290  25.600  11.810  1.00  0.00            
ATOM    152  H10 AB5     2      19.040  23.570  12.890  1.00  0.00            
TER
ENDMDL
MODEL        1
ATOM      1  H1  ACD     1      15.890  32.340  17.960  1.00  0.00            
ATOM      2  O1  ACD     1      16.030  33.170  18.430  1.00  0.00            
ATOM      3  C1  ACD     1      15.710  32.980  19.880  1.00  0.00            
ATOM      4  H2  ACD     1      16.060  31.960  20.080  1.00  0.00            
ATOM      5  H3  ACD     1      14.640  33.020  20.130  1.00  0.00            
ATOM      6  C2  ACD     1      16.530  34.000  20.630  1.00  0.00            
ATOM      7  H4  ACD     1      17.550  33.970  20.220  1.00  0.00            
ATOM      8  O2  ACD     1      15.830  35.280  20.340  1.00  0.00            
ATOM      9  C3  ACD     1      16.420  36.380  21.170  1.00  0.00            
ATOM     10  H5  ACD     1      15.830  37.290  21.020  1.00  0.00            
ATOM     11  O3  ACD     1      17.770  36.560  20.820  1.00  0.00            
ATOM     12  C4  ACD     1      18.200  37.480  19.770  1.00  0.00            
ATOM     13  H6  ACD     1      18.050  38.550  19.940  1.00  0.00            
ATOM     14  C5  ACD     1      19.810  37.290  19.770  1.00  0.00            
ATOM     15  H7  ACD     1      20.020  36.210  19.750  1.00  0.00            
ATOM     16  O4  ACD     1      20.500  37.790  21.000  1.00  0.00            
ATOM     17  H8  ACD     1      19.940  37.650  21.780  1.00  0.00            
ATOM     18  C6  ACD     1      20.310  37.920  18.490  1.00  0.00            
ATOM     19  H9  ACD     1      19.860  38.920  18.500  1.00  0.00            
ATOM     20  O5  ACD     1      21.730  38.020  18.290  1.00  0.00            
ATOM     21  H10 ACD     1      22.180  37.640  19.060  1.00  0.00            
ATOM     22  C7  ACD     1      19.770  37.240  17.300  1.00  0.00            
ATOM     23  H11 ACD     1      20.210  37.760  16.450  1.00  0.00            
ATOM     24  O6  ACD     1      18.450  37.470  17.310  1.00  0.00            
ATOM     25  C8  ACD     1      17.650  36.980  18.430  1.00  0.00            
ATOM     26  H12 ACD     1      17.690  35.890  18.410  1.00  0.00            
ATOM     27  C9  ACD     1      16.190  37.410  18.080  1.00  0.00            
ATOM     28  H13 ACD     1      15.980  37.210  17.020  1.00  0.00            
ATOM     29  H14 ACD     1      15.460  36.790  18.620  1.00  0.00            
ATOM     30  O7  ACD     1      15.940  38.820  18.410  1.00  0.00            
ATOM     31  H15 ACD     1      14.990  38.930  18.500  1.00  0.00            
ATOM     32  O8  ACD     1      20.020  35.880  17.260  1.00  0.00            
ATOM     33  C10 ACD     1      20.680  35.400  16.130  1.00  0.00            
ATOM     34  H16 ACD     1      20.640  36.180  15.360  1.00  0.00            
ATOM     35  C11 ACD     1      22.150  35.080  16.480  1.00  0.00            
ATOM     36  H17 ACD     1      22.230  34.600  17.460  1.00  0.00            
ATOM     37  O9  ACD     1      22.870  36.290  16.520  1.00  0.00            
ATOM     38  H18 ACD     1      22.550  36.920  17.170  1.00  0.00            
ATOM     39  C12 ACD     1      22.740  34.120  15.450  1.00  0.00            
ATOM     40  H19 ACD     1      22.750  34.650  14.490  1.00  0.00            
ATOM     41  O10 ACD     1      24.080  33.750  15.870  1.00  0.00            
ATOM     42  H20 ACD     1      24.530  34.590  15.990  1.00  0.00            
ATOM     43  C13 ACD     1      21.900  32.970  15.160  1.00  0.00            
ATOM     44  H21 ACD     1      22.420  32.520  14.310  1.00  0.00            
ATOM     45  O11 ACD     1      20.620  33.440  14.730  1.00  0.00            
ATOM     46  C14 ACD     1      19.920  34.170  15.730  1.00  0.00            
ATOM     47  H22 ACD     1      19.880  33.530  16.620  1.00  0.00            
ATOM     48  C15 ACD     1      18.530  34.450  15.210  1.00  0.00            
ATOM     49  H23 ACD     1      18.060  33.490  14.930  1.00  0.00            
ATOM     50  H24 ACD     1      18.080  34.730  16.170  1.00  0.00            
ATOM     51  O12 ACD     1      18.490  35.520  14.270  1.00  0.00            
ATOM     52  H25 ACD     1      19.340  35.590  13.830  1.00  0.00            
ATOM     53  O13 ACD     1      21.800  32.020  16.240  1.00  0.00            
ATOM     54  C16 ACD     1      21.770  30.690  15.830  1.00  0.00            
ATOM     55  H26 ACD     1      21.520  30.580  14.760  1.00  0.00            
ATOM     56  C17 ACD     1      23.160  30.160  16.120  1.00  0.00            
ATOM     57  H27 ACD     1      23.380  30.340  17.180  1.00  0.00            
ATOM     58  O14 ACD     1      24.190  30.830  15.340  1.00  0.00            
ATOM     59  H28 ACD     1      24.280  31.730  15.680  1.00  0.00            
ATOM     60  C18 ACD     1      23.220  28.650  15.660  1.00  0.00            
ATOM     61  H29 ACD     1      23.040  28.510  14.590  1.00  0.00            
ATOM     62  O15 ACD     1      24.480  28.000  15.950  1.00  0.00            
ATOM     63  H30 ACD     1      24.700  27.990  16.880  1.00  0.00            
ATOM     64  C19 ACD     1      22.130  28.010  16.510  1.00  0.00            
ATOM     65  H31 ACD     1      21.980  26.950  16.260  1.00  0.00            
ATOM     66  O16 ACD     1      20.820  28.570  16.140  1.00  0.00            
ATOM     67  C20 ACD     1      20.640  29.910  16.510  1.00  0.00            
ATOM     68  H32 ACD     1      20.690  30.070  17.590  1.00  0.00            
ATOM     69  C21 ACD     1      19.260  30.280  15.920  1.00  0.00            
ATOM     70  H33 ACD     1      18.960  31.320  16.080  1.00  0.00            
ATOM     71  H34 ACD     1      19.370  30.030  14.850  1.00  0.00            
ATOM     72  O17 ACD     1      18.290  29.490  16.550  1.00  0.00            
ATOM     73  H35 ACD     1      18.670  28.610  16.430  1.00  0.00            
ATOM     74  O18 ACD     1      22.400  28.100  17.880  1.00  0.00            
ATOM     75  C22 ACD     1      21.790  27.160  18.830  1.00  0.00            
ATOM     76  H36 ACD     1      22.080  26.100  18.850  1.00  0.00            
ATOM     77  C23 ACD     1      22.370  27.660  20.140  1.00  0.00            
ATOM     78  H37 ACD     1      22.370  28.760  20.190  1.00  0.00            
ATOM     79  O19 ACD     1      23.720  27.170  20.240  1.00  0.00            
ATOM     80  H38 ACD     1      24.010  27.140  21.150  1.00  0.00            
ATOM     81  C24 ACD     1      21.590  27.130  21.400  1.00  0.00            
ATOM     82  H39 ACD     1      21.650  26.040  21.440  1.00  0.00            
ATOM     83  O20 ACD     1      22.080  27.580  22.680  1.00  0.00            
ATOM     84  H40 ACD     1      21.580  28.330  23.010  1.00  0.00            
ATOM     85  C25 ACD     1      20.130  27.470  21.230  1.00  0.00            
ATOM     86  H41 ACD     1      19.670  27.000  22.110  1.00  0.00            
ATOM     87  O21 ACD     1      19.670  26.780  20.100  1.00  0.00            
ATOM     88  C26 ACD     1      20.250  27.150  18.810  1.00  0.00            
ATOM     89  H42 ACD     1      20.010  28.190  18.590  1.00  0.00            
ATOM     90  C27 ACD     1      19.730  26.170  17.730  1.00  0.00            
ATOM     91  H43 ACD     1      20.050  26.480  16.730  1.00  0.00            
ATOM     92  H44 ACD     1      19.860  25.100  17.960  1.00  0.00            
ATOM     93  O22 ACD     1      18.240  26.190  17.550  1.00  0.00            
ATOM     94  H45 ACD     1      17.850  26.140  18.430  1.00  0.00            
ATOM     95  O23 ACD     1      19.960  28.860  21.130  1.00  0.00            
ATOM     96  C28 ACD     1      18.870  29.380  21.890  1.00  0.00            
ATOM     97  H46 ACD     1      18.380  28.590  22.470  1.00  0.00            
ATOM     98  C29 ACD     1      17.800  30.070  20.990  1.00  0.00            
ATOM     99  H47 ACD     1      18.220  30.960  20.490  1.00  0.00            
ATOM    100  O24 ACD     1      16.760  30.440  21.930  1.00  0.00            
ATOM    101  C30 ACD     1      17.200  29.150  19.980  1.00  0.00            
ATOM    102  H48 ACD     1      17.980  28.440  19.680  1.00  0.00            
ATOM    103  H49 ACD     1      16.540  28.400  20.430  1.00  0.00            
ATOM    104  O25 ACD     1      16.510  29.910  18.960  1.00  0.00            
ATOM    105  H50 ACD     1      17.100  30.080  18.220  1.00  0.00            
ATOM    106  C31 ACD     1      19.440  30.310  22.920  1.00  0.00            
ATOM    107  H51 ACD     1      19.880  31.140  22.370  1.00  0.00            
ATOM    108  O26 ACD     1      20.360  29.620  23.750  1.00  0.00            
ATOM    109  H52 ACD     1      20.210  29.940  24.650  1.00  0.00            
ATOM    110  C32 ACD     1      18.250  30.820  23.790  1.00  0.00            
ATOM    111  H53 ACD     1      17.790  29.960  24.280  1.00  0.00            
ATOM    112  O27 ACD     1      18.650  31.830  24.770  1.00  0.00            
ATOM    113  H54 ACD     1      18.130  32.600  24.540  1.00  0.00            
ATOM    114  C33 ACD     1      17.160  31.430  22.940  1.00  0.00            
ATOM    115  H55 ACD     1      16.280  31.750  23.510  1.00  0.00            
ATOM    116  O28 ACD     1      17.650  32.590  22.220  1.00  0.00            
ATOM    117  C34 ACD     1      16.640  33.590  22.120  1.00  0.00            
ATOM    118  H56 ACD     1      15.620  33.290  22.380  1.00  0.00            
ATOM    119  C35 ACD     1      17.110  34.760  23.020  1.00  0.00            
ATOM    120  H57 ACD     1      18.190  34.950  22.890  1.00  0.00            
ATOM    121  O29 ACD     1      16.860  34.390  24.330  1.00  0.00            
ATOM    122  H58 ACD     1      17.300  35.100  24.800  1.00  0.00            
ATOM    123  C36 ACD     1      16.260  36.000  22.630  1.00  0.00            
ATOM    124  H59 ACD     1      15.200  35.830  22.860  1.00  0.00            
ATOM    125  O30 ACD     1      16.620  37.210  23.320  1.00  0.00            
ATOM    126  H60 ACD     1      17.570  37.280  23.190  1.00  0.00            
ATOM    127  C1  AB5     2      24.570  30.580  25.580  1.00  0.00            
ATOM    128  C2  AB5     2      24.890  30.160  24.250  1.00  0.00            
ATOM    129  C3  AB5     2      24.190  30.750  23.170  1.00  0.00            
ATOM    130  C4  AB5     2      24.480  30.340  21.890  1.00  0.00            
ATOM    131  C5  AB5     2      23.930  30.900  20.790  1.00  0.00            
ATOM    132  C6  AB5     2      22.890  31.860  21.010  1.00  0.00            
ATOM    133  C7  AB5     2      22.250  32.490  19.900  1.00  0.00            
ATOM    134  C8  AB5     2      21.220  33.380  20.090  1.00  0.00            
ATOM    135  C9  AB5     2      20.890  33.790  21.430  1.00  0.00            
ATOM    136  C10 AB5     2      21.540  33.250  22.550  1.00  0.00            
ATOM    137  C11 AB5     2      21.130  33.580  23.820  1.00  0.00            
ATOM    138  C12 AB5     2      21.790  33.030  24.940  1.00  0.00            
ATOM    139  C13 AB5     2      22.840  32.070  24.760  1.00  0.00            
ATOM    140  C14 AB5     2      23.570  31.530  25.820  1.00  0.00            
ATOM    141  C15 AB5     2      23.180  31.690  23.430  1.00  0.00            
ATOM    142  C16 AB5     2      22.530  32.250  22.300  1.00  0.00            
ATOM    143  H1  AB5     2      24.970  30.070  26.450  1.00  0.00            
ATOM    144  H2  AB5     2      25.620  29.370  24.170  1.00  0.00            
ATOM    145  H3  AB5     2      25.050  29.420  21.770  1.00  0.00            
ATOM    146  H4  AB5     2      24.100  30.610  19.750  1.00  0.00            
ATOM    147  H5  AB5     2      22.540  32.230  18.880  1.00  0.00            
ATOM    148  H6  AB5     2      20.750  33.880  19.250  1.00  0.00            
ATOM    149  H7  AB5     2      20.130  34.570  21.490  1.00  0.00            
ATOM    150  H8  AB5     2      20.230  34.170  23.960  1.00  0.00            
ATOM    151  H9  AB5     2      21.370  33.160  25.930  1.00  0.00            
ATOM    152  H10 AB5     2      23.270  31.820  26.820  1.00  0.00            
TER
ENDMDL
MODEL        1
ATOM      1  H1  ACD     1      17.100  33.360  15.680  1.00  0.00            
ATOM      2  O1  ACD     1      17.820  33.900  16.020  1.00  0.00            
ATOM      3  C1  ACD     1      17.790  33.670  17.420  1.00  0.00            
ATOM      4  H2  ACD     1      18.300  32.720  17.640  1.00  0.00            
ATOM      5  H3  ACD     1      16.760  33.710  17.800  1.00  0.00            
ATOM      6  C2  ACD     1      18.570  34.810  18.120  1.00  0.00            
ATOM      7  H4  ACD     1      19.600  34.790  17.750  1.00  0.00            
ATOM      8  O2  ACD     1      18.060  36.110  17.770  1.00  0.00            
ATOM      9  C3  ACD     1      18.740  37.230  18.310  1.00  0.00            
ATOM     10  H5  ACD     1      18.230  38.120  17.930  1.00  0.00            
ATOM     11  O3  ACD     1      20.150  37.200  17.970  1.00  0.00            
ATOM     12  C4  ACD     1      20.790  37.350  16.650  1.00  0.00            
ATOM     13  H6  ACD     1      21.240  38.350  16.590  1.00  0.00            
ATOM     14  C5  ACD     1      22.010  36.440  16.650  1.00  0.00            
ATOM     15  H7  ACD     1      21.690  35.410  16.880  1.00  0.00            
ATOM     16  O4  ACD     1      22.970  36.860  17.620  1.00  0.00            
ATOM     17  H8  ACD     1      22.420  37.180  18.340  1.00  0.00            
ATOM     18  C6  ACD     1      22.660  36.520  15.290  1.00  0.00            
ATOM     19  H9  ACD     1      22.940  37.560  15.090  1.00  0.00            
ATOM     20  O5  ACD     1      23.810  35.660  15.250  1.00  0.00            
ATOM     21  H10 ACD     1      24.210  35.720  16.120  1.00  0.00            
ATOM     22  C7  ACD     1      21.700  36.250  14.170  1.00  0.00            
ATOM     23  H11 ACD     1      22.200  36.380  13.210  1.00  0.00            
ATOM     24  O6  ACD     1      20.690  37.240  14.220  1.00  0.00            
ATOM     25  C8  ACD     1      19.910  37.220  15.440  1.00  0.00            
ATOM     26  H12 ACD     1      19.410  36.240  15.430  1.00  0.00            
ATOM     27  C9  ACD     1      18.880  38.390  15.290  1.00  0.00            
ATOM     28  H13 ACD     1      18.570  38.460  14.240  1.00  0.00            
ATOM     29  H14 ACD     1      18.000  38.180  15.920  1.00  0.00            
ATOM     30  O7  ACD     1      19.430  39.690  15.690  1.00  0.00            
ATOM     31  H15 ACD     1      20.120  39.870  15.050  1.00  0.00            
ATOM     32  O8  ACD     1      21.290  34.890  14.320  1.00  0.00            
ATOM     33  C10 ACD     1      21.340  34.170  13.120  1.00  0.00            
ATOM     34  H16 ACD     1      21.410  34.730  12.180  1.00  0.00            
ATOM     35  C11 ACD     1      22.560  33.220  13.130  1.00  0.00            
ATOM     36  H17 ACD     1      22.490  32.690  14.090  1.00  0.00            
ATOM     37  O9  ACD     1      23.760  34.060  13.010  1.00  0.00            
ATOM     38  H18 ACD     1      23.840  34.590  13.800  1.00  0.00            
ATOM     39  C12 ACD     1      22.450  32.120  12.000  1.00  0.00            
ATOM     40  H19 ACD     1      22.370  32.650  11.030  1.00  0.00            
ATOM     41  O10 ACD     1      23.470  31.160  12.070  1.00  0.00            
ATOM     42  H20 ACD     1      24.250  31.550  11.670  1.00  0.00            
ATOM     43  C13 ACD     1      21.200  31.320  12.190  1.00  0.00            
ATOM     44  H21 ACD     1      21.130  30.630  11.340  1.00  0.00            
ATOM     45  O11 ACD     1      20.090  32.260  12.110  1.00  0.00            
ATOM     46  C14 ACD     1      20.080  33.300  13.120  1.00  0.00            
ATOM     47  H22 ACD     1      19.960  32.800  14.090  1.00  0.00            
ATOM     48  C15 ACD     1      18.850  34.180  12.920  1.00  0.00            
ATOM     49  H23 ACD     1      17.980  33.520  13.020  1.00  0.00            
ATOM     50  H24 ACD     1      18.720  34.860  13.780  1.00  0.00            
ATOM     51  O12 ACD     1      18.890  35.000  11.710  1.00  0.00            
ATOM     52  H25 ACD     1      18.060  35.440  11.520  1.00  0.00            
ATOM     53  O13 ACD     1      21.090  30.620  13.450  1.00  0.00            
ATOM     54  C16 ACD     1      20.670  29.200  13.320  1.00  0.00            
ATOM     55  H26 ACD     1      20.220  28.930  12.370  1.00  0.00            
ATOM     56  C17 ACD     1      21.880  28.390  13.710  1.00  0.00            
ATOM     57  H27 ACD     1      22.250  28.690  14.700  1.00  0.00            
ATOM     58  O14 ACD     1      22.940  28.560  12.700  1.00  0.00            
ATOM     59  H28 ACD     1      23.130  29.500  12.610  1.00  0.00            
ATOM     60  C18 ACD     1      21.490  26.900  13.860  1.00  0.00            
ATOM     61  H29 ACD     1      21.160  26.470  12.900  1.00  0.00            
ATOM     62  O15 ACD     1      22.730  26.310  14.310  1.00  0.00            
ATOM     63  H30 ACD     1      22.560  26.260  15.250  1.00  0.00            
ATOM     64  C19 ACD     1      20.340  26.740  14.910  1.00  0.00            
ATOM     65  H31 ACD     1      20.140  25.670  15.080  1.00  0.00            
ATOM     66  O16 ACD     1      19.340  27.630  14.350  1.00  0.00            
ATOM     67  C20 ACD     1      19.580  28.990  14.350  1.00  0.00            
ATOM     68  H32 ACD     1      19.900  29.390  15.320  1.00  0.00            
ATOM     69  C21 ACD     1      18.290  29.720  14.020  1.00  0.00            
ATOM     70  H33 ACD     1      18.430  30.790  13.820  1.00  0.00            
ATOM     71  H34 ACD     1      17.850  29.300  13.100  1.00  0.00            
ATOM     72  O17 ACD     1      17.300  29.770  15.070  1.00  0.00            
ATOM     73  H35 ACD     1      16.560  30.180  14.610  1.00  0.00            
ATOM     74  O18 ACD     1      20.700  27.210  16.210  1.00  0.00            
ATOM     75  C22 ACD     1      20.080  26.540  17.350  1.00  0.00            
ATOM     76  H36 ACD     1      20.070  25.440  17.350  1.00  0.00            
ATOM     77  C23 ACD     1      21.010  26.920  18.510  1.00  0.00            
ATOM     78  H37 ACD     1      21.130  27.990  18.340  1.00  0.00            
ATOM     79  O19 ACD     1      22.260  26.190  18.490  1.00  0.00            
ATOM     80  H38 ACD     1      22.080  25.290  18.770  1.00  0.00            
ATOM     81  C24 ACD     1      20.340  26.850  19.910  1.00  0.00            
ATOM     82  H39 ACD     1      20.050  25.810  20.080  1.00  0.00            
ATOM     83  O20 ACD     1      21.090  27.450  20.890  1.00  0.00            
ATOM     84  H40 ACD     1      21.140  28.340  20.550  1.00  0.00            
ATOM     85  C25 ACD     1      19.070  27.580  19.910  1.00  0.00            
ATOM     86  H41 ACD     1      18.500  27.370  20.820  1.00  0.00            
ATOM     87  O21 ACD     1      18.200  27.030  18.910  1.00  0.00            
ATOM     88  C26 ACD     1      18.670  27.130  17.580  1.00  0.00            
ATOM     89  H42 ACD     1      18.710  28.180  17.280  1.00  0.00            
ATOM     90  C27 ACD     1      17.620  26.460  16.700  1.00  0.00            
ATOM     91  H43 ACD     1      18.020  26.060  15.760  1.00  0.00            
ATOM     92  H44 ACD     1      17.300  25.520  17.170  1.00  0.00            
ATOM     93  O22 ACD     1      16.560  27.380  16.420  1.00  0.00            
ATOM     94  H45 ACD     1      16.970  28.090  15.920  1.00  0.00            
ATOM     95  O23 ACD     1      19.420  28.980  19.780  1.00  0.00            
ATOM     96  C28 ACD     1      18.870  29.940  20.670  1.00  0.00            
ATOM     97  H46 ACD     1      18.290  29.500  21.490  1.00  0.00            
ATOM     98  C29 ACD     1      17.880  30.800  19.810  1.00  0.00            
ATOM     99  H47 ACD     1      18.410  31.230  18.950  1.00  0.00            
ATOM    100  O24 ACD     1      17.360  31.910  20.550  1.00  0.00            
ATOM    101  C30 ACD     1      16.690  30.030  19.270  1.00  0.00            
ATOM    102  H48 ACD     1      16.970  29.110  18.750  1.00  0.00            
ATOM    103  H49 ACD     1      16.070  29.770  20.140  1.00  0.00            
ATOM    104  O25 ACD     1      15.860  30.810  18.380  1.00  0.00            
ATOM    105  H50 ACD     1      15.340  30.130  17.950  1.00  0.00            
ATOM    106  C31 ACD     1      19.930  30.870  21.260  1.00  0.00            
ATOM    107  H51 ACD     1      20.550  31.270  20.450  1.00  0.00            
ATOM    108  O26 ACD     1      20.840  30.120  22.120  1.00  0.00            
ATOM    109  H52 ACD     1      21.590  30.710  22.240  1.00  0.00            
ATOM    110  C32 ACD     1      19.250  31.970  22.010  1.00  0.00            
ATOM    111  H53 ACD     1      18.670  31.560  22.850  1.00  0.00            
ATOM    112  O27 ACD     1      20.280  32.840  22.470  1.00  0.00            
ATOM    113  H54 ACD     1      20.180  33.510  21.790  1.00  0.00            
ATOM    114  C33 ACD     1      18.310  32.810  21.140  1.00  0.00            
ATOM    115  H55 ACD     1      17.770  33.550  21.750  1.00  0.00            
ATOM    116  O28 ACD     1      19.010  33.430  20.090  1.00  0.00            
ATOM    117  C34 ACD     1      18.440  34.640  19.670  1.00  0.00            
ATOM    118  H56 ACD     1      17.370  34.630  19.900  1.00  0.00            
ATOM    119  C35 ACD     1      19.180  35.800  20.350  1.00  0.00            
ATOM    120  H57 ACD     1      20.240  35.800  20.040  1.00  0.00            
ATOM    121  O29 ACD     1      19.170  35.740  21.850  1.00  0.00            
ATOM    122  H58 ACD     1      20.070  35.850  22.160  1.00  0.00            
ATOM    123  C36 ACD     1      18.630  37.160  19.870  1.00  0.00            
ATOM    124  H59 ACD     1      17.570  37.240  20.140  1.00  0.00            
ATOM    125  O30 ACD     1      19.400  38.180  20.450  1.00  0.00            
ATOM    126  H60 ACD     1      18.940  39.020  20.340  1.00  0.00            
ATOM    127  C1  AB5     2      23.850  31.960  23.810  1.00  0.00            
ATOM    128  C2  AB5     2      23.980  30.680  23.250  1.00  0.00            
ATOM    129  C3  AB5     2      23.800  30.520  21.880  1.00  0.00            
ATOM    130  C4  AB5     2      23.880  29.230  21.370  1.00  0.00            
ATOM    131  C5  AB5     2      23.680  29.040  20.050  1.00  0.00            
ATOM    132  C6  AB5     2      23.420  30.130  19.160  1.00  0.00            
ATOM    133  C7  AB5     2      23.220  29.950  17.790  1.00  0.00            
ATOM    134  C8  AB5     2      23.010  31.050  16.910  1.00  0.00            
ATOM    135  C9  AB5     2      22.930  32.370  17.470  1.00  0.00            
ATOM    136  C10 AB5     2      23.060  32.580  18.810  1.00  0.00            
ATOM    137  C11 AB5     2      23.090  33.890  19.360  1.00  0.00            
ATOM    138  C12 AB5     2      23.310  34.050  20.740  1.00  0.00            
ATOM    139  C13 AB5     2      23.510  32.960  21.590  1.00  0.00            
ATOM    140  C14 AB5     2      23.550  33.100  22.980  1.00  0.00            
ATOM    141  C15 AB5     2      23.550  31.660  21.040  1.00  0.00            
ATOM    142  C16 AB5     2      23.360  31.470  19.680  1.00  0.00            
ATOM    143  H1  AB5     2      23.860  32.150  24.880  1.00  0.00            
ATOM    144  H2  AB5     2      24.190  29.840  23.900  1.00  0.00            
ATOM    145  H3  AB5     2      24.150  28.400  22.020  1.00  0.00            
ATOM    146  H4  AB5     2      23.640  28.010  19.680  1.00  0.00            
ATOM    147  H5  AB5     2      23.280  28.950  17.360  1.00  0.00            
ATOM    148  H6  AB5     2      22.740  30.880  15.870  1.00  0.00            
ATOM    149  H7  AB5     2      22.630  33.200  16.840  1.00  0.00            
ATOM    150  H8  AB5     2      22.840  34.750  18.740  1.00  0.00            
ATOM    151  H9  AB5     2      23.330  35.100  21.020  1.00  0.00            
ATOM    152  H10 AB5     2      23.410  34.100  23.390  1.00  0.00            
TER
ENDMDL
MODEL        1
ATOM      1  H1  ACD     1       6.080  39.250   9.610  1.00  0.00            
ATOM      2  O1  ACD     1       6.470  39.690  10.380  1.00  0.00            
ATOM      3  C1  ACD     1       6.380  38.770  11.470  1.00  0.00            
ATOM      4  H2  ACD     1       5.380  38.330  11.350  1.00  0.00            
ATOM      5  H3  ACD     1       6.570  39.210  12.450  1.00  0.00            
ATOM      6  C2  ACD     1       7.360  37.640  11.210  1.00  0.00            
ATOM      7  H4  ACD     1       7.170  36.940  12.040  1.00  0.00            
ATOM      8  O2  ACD     1       6.990  36.930  10.010  1.00  0.00            
ATOM      9  C3  ACD     1       7.800  35.870   9.510  1.00  0.00            
ATOM     10  H5  ACD     1       7.310  35.580   8.580  1.00  0.00            
ATOM     11  O3  ACD     1       7.570  34.870  10.460  1.00  0.00            
ATOM     12  C4  ACD     1       6.860  33.670  10.120  1.00  0.00            
ATOM     13  H6  ACD     1       6.680  33.550   9.040  1.00  0.00            
ATOM     14  C5  ACD     1       7.720  32.500  10.460  1.00  0.00            
ATOM     15  H7  ACD     1       8.140  32.610  11.470  1.00  0.00            
ATOM     16  O4  ACD     1       8.940  32.430   9.660  1.00  0.00            
ATOM     17  H8  ACD     1       9.330  33.300   9.790  1.00  0.00            
ATOM     18  C6  ACD     1       6.920  31.190  10.280  1.00  0.00            
ATOM     19  H9  ACD     1       6.610  31.080   9.230  1.00  0.00            
ATOM     20  O5  ACD     1       7.760  30.170  10.730  1.00  0.00            
ATOM     21  H10 ACD     1       8.630  30.160  10.340  1.00  0.00            
ATOM     22  C7  ACD     1       5.820  31.250  11.260  1.00  0.00            
ATOM     23  H11 ACD     1       5.220  30.330  11.280  1.00  0.00            
ATOM     24  O6  ACD     1       4.950  32.420  11.050  1.00  0.00            
ATOM     25  C8  ACD     1       5.600  33.650  10.970  1.00  0.00            
ATOM     26  H12 ACD     1       5.810  33.950  12.000  1.00  0.00            
ATOM     27  C9  ACD     1       4.540  34.600  10.480  1.00  0.00            
ATOM     28  H13 ACD     1       3.700  34.560  11.190  1.00  0.00            
ATOM     29  H14 ACD     1       4.990  35.600  10.550  1.00  0.00            
ATOM     30  O7  ACD     1       4.190  34.380   9.070  1.00  0.00            
ATOM     31  H15 ACD     1       3.260  34.610   8.960  1.00  0.00            
ATOM     32  O8  ACD     1       6.330  31.530  12.620  1.00  0.00            
ATOM     33  C10 ACD     1       6.010  30.600  13.620  1.00  0.00            
ATOM     34  H16 ACD     1       5.770  29.590  13.250  1.00  0.00            
ATOM     35  C11 ACD     1       7.260  30.660  14.460  1.00  0.00            
ATOM     36  H17 ACD     1       7.510  31.720  14.630  1.00  0.00            
ATOM     37  O9  ACD     1       8.270  30.020  13.720  1.00  0.00            
ATOM     38  H18 ACD     1       8.070  30.240  12.800  1.00  0.00            
ATOM     39  C12 ACD     1       7.080  29.950  15.790  1.00  0.00            
ATOM     40  H19 ACD     1       6.780  28.930  15.510  1.00  0.00            
ATOM     41  O10 ACD     1       8.290  29.920  16.540  1.00  0.00            
ATOM     42  H20 ACD     1       9.070  29.680  16.020  1.00  0.00            
ATOM     43  C13 ACD     1       5.920  30.620  16.530  1.00  0.00            
ATOM     44  H21 ACD     1       5.760  30.060  17.460  1.00  0.00            
ATOM     45  O11 ACD     1       4.820  30.460  15.700  1.00  0.00            
ATOM     46  C14 ACD     1       4.800  31.020  14.390  1.00  0.00            
ATOM     47  H22 ACD     1       4.890  32.110  14.520  1.00  0.00            
ATOM     48  C15 ACD     1       3.520  30.620  13.640  1.00  0.00            
ATOM     49  H23 ACD     1       3.630  30.900  12.590  1.00  0.00            
ATOM     50  H24 ACD     1       3.570  29.550  13.860  1.00  0.00            
ATOM     51  O12 ACD     1       2.360  31.230  14.260  1.00  0.00            
ATOM     52  H25 ACD     1       1.800  31.350  13.490  1.00  0.00            
ATOM     53  O13 ACD     1       6.210  31.940  16.940  1.00  0.00            
ATOM     54  C16 ACD     1       6.210  32.330  18.350  1.00  0.00            
ATOM     55  H26 ACD     1       5.790  31.480  18.910  1.00  0.00            
ATOM     56  C17 ACD     1       7.690  32.580  18.660  1.00  0.00            
ATOM     57  H27 ACD     1       8.110  33.230  17.880  1.00  0.00            
ATOM     58  O14 ACD     1       8.280  31.280  18.900  1.00  0.00            
ATOM     59  H28 ACD     1       8.390  30.890  18.030  1.00  0.00            
ATOM     60  C18 ACD     1       7.800  33.300  19.960  1.00  0.00            
ATOM     61  H29 ACD     1       7.320  32.620  20.670  1.00  0.00            
ATOM     62  O15 ACD     1       9.140  33.640  20.440  1.00  0.00            
ATOM     63  H30 ACD     1       9.200  34.590  20.350  1.00  0.00            
ATOM     64  C19 ACD     1       6.950  34.560  19.930  1.00  0.00            
ATOM     65  H31 ACD     1       7.140  35.050  20.890  1.00  0.00            
ATOM     66  O16 ACD     1       5.560  34.210  19.770  1.00  0.00            
ATOM     67  C20 ACD     1       5.340  33.560  18.550  1.00  0.00            
ATOM     68  H32 ACD     1       5.630  34.310  17.800  1.00  0.00            
ATOM     69  C21 ACD     1       3.900  33.290  18.320  1.00  0.00            
ATOM     70  H33 ACD     1       3.840  32.510  17.550  1.00  0.00            
ATOM     71  H34 ACD     1       3.380  32.900  19.210  1.00  0.00            
ATOM     72  O17 ACD     1       3.290  34.380  17.810  1.00  0.00            
ATOM     73  H35 ACD     1       3.440  35.050  18.490  1.00  0.00            
ATOM     74  O18 ACD     1       7.350  35.390  18.870  1.00  0.00            
ATOM     75  C22 ACD     1       7.510  36.760  19.090  1.00  0.00            
ATOM     76  H36 ACD     1       7.210  37.010  20.120  1.00  0.00            
ATOM     77  C23 ACD     1       8.990  36.930  18.960  1.00  0.00            
ATOM     78  H37 ACD     1       9.300  36.440  18.030  1.00  0.00            
ATOM     79  O19 ACD     1       9.630  36.380  20.150  1.00  0.00            
ATOM     80  H38 ACD     1      10.580  36.350  20.020  1.00  0.00            
ATOM     81  C24 ACD     1       9.310  38.390  18.870  1.00  0.00            
ATOM     82  H39 ACD     1       9.080  38.860  19.840  1.00  0.00            
ATOM     83  O20 ACD     1      10.700  38.670  18.720  1.00  0.00            
ATOM     84  H40 ACD     1      10.910  38.480  17.800  1.00  0.00            
ATOM     85  C25 ACD     1       8.570  39.160  17.810  1.00  0.00            
ATOM     86  H41 ACD     1       8.750  40.240  17.890  1.00  0.00            
ATOM     87  O21 ACD     1       7.170  39.000  17.980  1.00  0.00            
ATOM     88  C26 ACD     1       6.700  37.620  18.070  1.00  0.00            
ATOM     89  H42 ACD     1       6.850  37.220  17.050  1.00  0.00            
ATOM     90  C27 ACD     1       5.190  37.630  18.390  1.00  0.00            
ATOM     91  H43 ACD     1       4.910  36.570  18.400  1.00  0.00            
ATOM     92  H44 ACD     1       5.040  37.940  19.440  1.00  0.00            
ATOM     93  O22 ACD     1       4.340  38.320  17.450  1.00  0.00            
ATOM     94  H45 ACD     1       4.660  39.230  17.560  1.00  0.00            
ATOM     95  O23 ACD     1       9.060  38.580  16.590  1.00  0.00            
ATOM     96  C28 ACD     1       9.520  39.460  15.560  1.00  0.00            
ATOM     97  H46 ACD     1       9.940  40.390  15.970  1.00  0.00            
ATOM     98  C29 ACD     1       8.360  39.820  14.660  1.00  0.00            
ATOM     99  H47 ACD     1       7.850  38.880  14.410  1.00  0.00            
ATOM    100  O24 ACD     1       8.870  40.400  13.450  1.00  0.00            
ATOM    101  C30 ACD     1       7.160  40.640  15.260  1.00  0.00            
ATOM    102  H48 ACD     1       6.550  40.980  14.420  1.00  0.00            
ATOM    103  H49 ACD     1       6.490  39.980  15.830  1.00  0.00            
ATOM    104  O25 ACD     1       7.470  41.750  16.080  1.00  0.00            
ATOM    105  H50 ACD     1       8.050  42.320  15.560  1.00  0.00            
ATOM    106  C31 ACD     1      10.730  38.660  14.960  1.00  0.00            
ATOM    107  H51 ACD     1      10.340  37.660  14.740  1.00  0.00            
ATOM    108  O26 ACD     1      11.850  38.630  15.940  1.00  0.00            
ATOM    109  H52 ACD     1      12.630  38.210  15.570  1.00  0.00            
ATOM    110  C32 ACD     1      11.070  39.290  13.570  1.00  0.00            
ATOM    111  H53 ACD     1      11.520  40.240  13.860  1.00  0.00            
ATOM    112  O27 ACD     1      11.940  38.520  12.730  1.00  0.00            
ATOM    113  H54 ACD     1      12.730  38.460  13.290  1.00  0.00            
ATOM    114  C33 ACD     1       9.850  39.600  12.780  1.00  0.00            
ATOM    115  H55 ACD     1      10.060  40.240  11.920  1.00  0.00            
ATOM    116  O28 ACD     1       9.250  38.350  12.410  1.00  0.00            
ATOM    117  C34 ACD     1       8.780  38.070  11.090  1.00  0.00            
ATOM    118  H56 ACD     1       8.810  38.910  10.380  1.00  0.00            
ATOM    119  C35 ACD     1       9.740  37.020  10.650  1.00  0.00            
ATOM    120  H57 ACD     1       9.710  36.170  11.350  1.00  0.00            
ATOM    121  O29 ACD     1      11.080  37.490  10.420  1.00  0.00            
ATOM    122  H58 ACD     1      11.400  37.920  11.220  1.00  0.00            
ATOM    123  C36 ACD     1       9.280  36.170   9.430  1.00  0.00            
ATOM    124  H59 ACD     1       9.520  36.840   8.600  1.00  0.00            
ATOM    125  O30 ACD     1      10.080  34.900   9.260  1.00  0.00            
ATOM    126  H60 ACD     1      10.990  35.170   9.430  1.00  0.00            
ATOM    127  C1  AB5     2      10.610  34.950  13.770  1.00  0.00            
ATOM    128  C2  AB5     2      10.780  34.650  15.150  1.00  0.00            
ATOM    129  C3  AB5     2      10.860  33.300  15.580  1.00  0.00            
ATOM    130  C4  AB5     2      10.810  33.030  16.940  1.00  0.00            
ATOM    131  C5  AB5     2      10.980  31.690  17.330  1.00  0.00            
ATOM    132  C6  AB5     2      11.200  30.680  16.420  1.00  0.00            
ATOM    133  C7  AB5     2      11.500  29.380  16.830  1.00  0.00            
ATOM    134  C8  AB5     2      11.660  28.370  15.910  1.00  0.00            
ATOM    135  C9  AB5     2      11.600  28.600  14.550  1.00  0.00            
ATOM    136  C10 AB5     2      11.380  29.950  14.080  1.00  0.00            
ATOM    137  C11 AB5     2      11.390  30.290  12.730  1.00  0.00            
ATOM    138  C12 AB5     2      11.090  31.580  12.310  1.00  0.00            
ATOM    139  C13 AB5     2      10.810  32.550  13.250  1.00  0.00            
ATOM    140  C14 AB5     2      10.550  33.870  12.870  1.00  0.00            
ATOM    141  C15 AB5     2      10.950  32.270  14.630  1.00  0.00            
ATOM    142  C16 AB5     2      11.200  30.950  15.050  1.00  0.00            
ATOM    143  H1  AB5     2      10.460  35.980  13.460  1.00  0.00            
ATOM    144  H2  AB5     2      10.650  35.470  15.860  1.00  0.00            
ATOM    145  H3  AB5     2      10.800  33.850  17.650  1.00  0.00            
ATOM    146  H4  AB5     2      10.990  31.490  18.400  1.00  0.00            
ATOM    147  H5  AB5     2      11.650  29.160  17.880  1.00  0.00            
ATOM    148  H6  AB5     2      11.890  27.360  16.210  1.00  0.00            
ATOM    149  H7  AB5     2      11.790  27.810  13.830  1.00  0.00            
ATOM    150  H8  AB5     2      11.570  29.540  11.970  1.00  0.00            
ATOM    151  H9  AB5     2      10.950  31.760  11.250  1.00  0.00            
ATOM    152  H10 AB5     2      10.460  33.990  11.790  1.00  0.00            
TER
ENDMDL
MODEL        1
ATOM      1  H1  ACD     1      23.140  22.340  23.740  1.00  0.00            
ATOM      2  O1  ACD     1      23.110  21.800  22.950  1.00  0.00            
ATOM      3  C1  ACD     1      22.980  22.790  21.900  1.00  0.00            
ATOM      4  H2  ACD     1      23.970  23.100  21.550  1.00  0.00            
ATOM      5  H3  ACD     1      22.510  23.710  22.280  1.00  0.00            
ATOM      6  C2  ACD     1      22.220  22.440  20.620  1.00  0.00            
ATOM      7  H4  ACD     1      22.070  23.380  20.070  1.00  0.00            
ATOM      8  O2  ACD     1      23.040  21.630  19.700  1.00  0.00            
ATOM      9  C3  ACD     1      22.430  21.240  18.470  1.00  0.00            
ATOM     10  H5  ACD     1      23.080  20.510  17.980  1.00  0.00            
ATOM     11  O3  ACD     1      22.210  22.350  17.610  1.00  0.00            
ATOM     12  C4  ACD     1      23.260  23.140  16.980  1.00  0.00            
ATOM     13  H6  ACD     1      23.420  22.870  15.930  1.00  0.00            
ATOM     14  C5  ACD     1      22.470  24.450  16.860  1.00  0.00            
ATOM     15  H7  ACD     1      21.920  24.680  17.770  1.00  0.00            
ATOM     16  O4  ACD     1      21.470  24.180  15.880  1.00  0.00            
ATOM     17  H8  ACD     1      20.920  23.480  16.250  1.00  0.00            
ATOM     18  C6  ACD     1      23.250  25.690  16.420  1.00  0.00            
ATOM     19  H9  ACD     1      23.670  25.430  15.440  1.00  0.00            
ATOM     20  O5  ACD     1      22.340  26.770  16.400  1.00  0.00            
ATOM     21  H10 ACD     1      21.540  26.400  16.010  1.00  0.00            
ATOM     22  C7  ACD     1      24.330  25.900  17.410  1.00  0.00            
ATOM     23  H11 ACD     1      24.960  26.740  17.100  1.00  0.00            
ATOM     24  O6  ACD     1      25.170  24.700  17.410  1.00  0.00            
ATOM     25  C8  ACD     1      24.530  23.450  17.800  1.00  0.00            
ATOM     26  H12 ACD     1      24.180  23.670  18.810  1.00  0.00            
ATOM     27  C9  ACD     1      25.510  22.260  17.700  1.00  0.00            
ATOM     28  H13 ACD     1      25.110  21.260  17.530  1.00  0.00            
ATOM     29  H14 ACD     1      26.210  22.560  16.900  1.00  0.00            
ATOM     30  O7  ACD     1      26.180  21.990  18.880  1.00  0.00            
ATOM     31  H15 ACD     1      26.950  21.420  18.740  1.00  0.00            
ATOM     32  O8  ACD     1      23.730  26.290  18.700  1.00  0.00            
ATOM     33  C10 ACD     1      24.410  27.390  19.330  1.00  0.00            
ATOM     34  H16 ACD     1      25.360  27.700  18.890  1.00  0.00            
ATOM     35  C11 ACD     1      23.600  28.680  19.140  1.00  0.00            
ATOM     36  H17 ACD     1      22.620  28.510  19.610  1.00  0.00            
ATOM     37  O9  ACD     1      23.340  28.820  17.740  1.00  0.00            
ATOM     38  H18 ACD     1      22.820  28.060  17.470  1.00  0.00            
ATOM     39  C12 ACD     1      24.360  29.830  19.770  1.00  0.00            
ATOM     40  H19 ACD     1      25.280  29.920  19.160  1.00  0.00            
ATOM     41  O10 ACD     1      23.690  31.060  19.740  1.00  0.00            
ATOM     42  H20 ACD     1      23.300  31.110  18.860  1.00  0.00            
ATOM     43  C13 ACD     1      24.750  29.360  21.190  1.00  0.00            
ATOM     44  H21 ACD     1      25.390  30.140  21.610  1.00  0.00            
ATOM     45  O11 ACD     1      25.460  28.090  21.380  1.00  0.00            
ATOM     46  C14 ACD     1      24.670  27.010  20.810  1.00  0.00            
ATOM     47  H22 ACD     1      23.720  26.800  21.300  1.00  0.00            
ATOM     48  C15 ACD     1      25.490  25.800  20.870  1.00  0.00            
ATOM     49  H23 ACD     1      25.100  25.030  20.190  1.00  0.00            
ATOM     50  H24 ACD     1      26.510  26.000  20.510  1.00  0.00            
ATOM     51  O12 ACD     1      25.620  25.320  22.150  1.00  0.00            
ATOM     52  H25 ACD     1      25.940  24.420  22.050  1.00  0.00            
ATOM     53  O13 ACD     1      23.580  29.310  22.000  1.00  0.00            
ATOM     54  C16 ACD     1      23.560  30.060  23.200  1.00  0.00            
ATOM     55  H26 ACD     1      24.580  30.420  23.390  1.00  0.00            
ATOM     56  C17 ACD     1      22.670  31.230  22.910  1.00  0.00            
ATOM     57  H27 ACD     1      21.780  30.860  22.380  1.00  0.00            
ATOM     58  O14 ACD     1      23.470  32.220  22.220  1.00  0.00            
ATOM     59  H28 ACD     1      23.600  31.980  21.300  1.00  0.00            
ATOM     60  C18 ACD     1      22.230  31.820  24.220  1.00  0.00            
ATOM     61  H29 ACD     1      23.090  32.130  24.830  1.00  0.00            
ATOM     62  O15 ACD     1      21.420  32.950  23.890  1.00  0.00            
ATOM     63  H30 ACD     1      22.060  33.460  23.390  1.00  0.00            
ATOM     64  C19 ACD     1      21.440  30.820  25.060  1.00  0.00            
ATOM     65  H31 ACD     1      21.040  31.370  25.920  1.00  0.00            
ATOM     66  O16 ACD     1      22.410  29.830  25.410  1.00  0.00            
ATOM     67  C20 ACD     1      23.090  29.130  24.340  1.00  0.00            
ATOM     68  H32 ACD     1      22.390  28.540  23.730  1.00  0.00            
ATOM     69  C21 ACD     1      24.130  28.160  24.710  1.00  0.00            
ATOM     70  H33 ACD     1      23.710  27.380  25.360  1.00  0.00            
ATOM     71  H34 ACD     1      24.500  27.590  23.850  1.00  0.00            
ATOM     72  O17 ACD     1      25.160  28.820  25.480  1.00  0.00            
ATOM     73  H35 ACD     1      24.710  29.350  26.150  1.00  0.00            
ATOM     74  O18 ACD     1      20.460  30.200  24.180  1.00  0.00            
ATOM     75  C22 ACD     1      19.260  29.590  24.720  1.00  0.00            
ATOM     76  H36 ACD     1      18.820  30.470  25.210  1.00  0.00            
ATOM     77  C23 ACD     1      18.540  29.090  23.430  1.00  0.00            
ATOM     78  H37 ACD     1      19.360  28.660  22.850  1.00  0.00            
ATOM     79  O19 ACD     1      17.870  30.150  22.760  1.00  0.00            
ATOM     80  H38 ACD     1      18.550  30.750  22.460  1.00  0.00            
ATOM     81  C24 ACD     1      17.390  28.120  23.760  1.00  0.00            
ATOM     82  H39 ACD     1      16.730  28.680  24.430  1.00  0.00            
ATOM     83  O20 ACD     1      16.690  27.530  22.680  1.00  0.00            
ATOM     84  H40 ACD     1      15.950  28.100  22.450  1.00  0.00            
ATOM     85  C25 ACD     1      17.950  27.040  24.580  1.00  0.00            
ATOM     86  H41 ACD     1      17.110  26.410  24.890  1.00  0.00            
ATOM     87  O21 ACD     1      18.540  27.580  25.790  1.00  0.00            
ATOM     88  C26 ACD     1      19.640  28.450  25.670  1.00  0.00            
ATOM     89  H42 ACD     1      20.480  27.860  25.270  1.00  0.00            
ATOM     90  C27 ACD     1      19.910  28.900  27.150  1.00  0.00            
ATOM     91  H43 ACD     1      20.530  29.800  27.180  1.00  0.00            
ATOM     92  H44 ACD     1      18.970  29.210  27.630  1.00  0.00            
ATOM     93  O22 ACD     1      20.530  27.900  27.970  1.00  0.00            
ATOM     94  H45 ACD     1      20.300  28.210  28.850  1.00  0.00            
ATOM     95  O23 ACD     1      18.930  26.310  23.820  1.00  0.00            
ATOM     96  C28 ACD     1      18.860  24.900  24.030  1.00  0.00            
ATOM     97  H46 ACD     1      18.560  24.700  25.060  1.00  0.00            
ATOM     98  C29 ACD     1      20.250  24.340  23.950  1.00  0.00            
ATOM     99  H47 ACD     1      20.670  24.730  23.010  1.00  0.00            
ATOM    100  O24 ACD     1      20.280  22.890  23.830  1.00  0.00            
ATOM    101  C30 ACD     1      21.110  24.710  25.100  1.00  0.00            
ATOM    102  H48 ACD     1      21.100  25.780  25.340  1.00  0.00            
ATOM    103  H49 ACD     1      20.740  24.190  26.000  1.00  0.00            
ATOM    104  O25 ACD     1      22.520  24.350  24.930  1.00  0.00            
ATOM    105  H50 ACD     1      22.910  24.420  25.810  1.00  0.00            
ATOM    106  C31 ACD     1      17.920  24.270  22.960  1.00  0.00            
ATOM    107  H51 ACD     1      18.320  24.570  21.980  1.00  0.00            
ATOM    108  O26 ACD     1      16.570  24.690  23.190  1.00  0.00            
ATOM    109  H52 ACD     1      16.430  25.620  23.010  1.00  0.00            
ATOM    110  C32 ACD     1      18.020  22.770  23.070  1.00  0.00            
ATOM    111  H53 ACD     1      17.760  22.420  24.070  1.00  0.00            
ATOM    112  O27 ACD     1      17.270  22.170  21.920  1.00  0.00            
ATOM    113  H54 ACD     1      16.350  22.340  22.130  1.00  0.00            
ATOM    114  C33 ACD     1      19.430  22.340  22.780  1.00  0.00            
ATOM    115  H55 ACD     1      19.390  21.240  22.820  1.00  0.00            
ATOM    116  O28 ACD     1      19.940  22.760  21.500  1.00  0.00            
ATOM    117  C34 ACD     1      20.850  21.800  20.920  1.00  0.00            
ATOM    118  H56 ACD     1      21.000  20.880  21.490  1.00  0.00            
ATOM    119  C35 ACD     1      20.210  21.560  19.560  1.00  0.00            
ATOM    120  H57 ACD     1      20.160  22.520  19.040  1.00  0.00            
ATOM    121  O29 ACD     1      18.850  21.050  19.700  1.00  0.00            
ATOM    122  H58 ACD     1      18.460  21.290  20.550  1.00  0.00            
ATOM    123  C36 ACD     1      21.080  20.630  18.740  1.00  0.00            
ATOM    124  H59 ACD     1      21.260  19.710  19.320  1.00  0.00            
ATOM    125  O30 ACD     1      20.430  20.310  17.530  1.00  0.00            
ATOM    126  H60 ACD     1      19.960  21.080  17.200  1.00  0.00            
ATOM    127  C1  AB5     2      19.850  26.140  20.020  1.00  0.00            
ATOM    128  C2  AB5     2      20.070  27.510  20.230  1.00  0.00            
ATOM    129  C3  AB5     2      19.800  28.410  19.260  1.00  0.00            
ATOM    130  C4  AB5     2      20.010  29.780  19.550  1.00  0.00            
ATOM    131  C5  AB5     2      19.910  30.770  18.590  1.00  0.00            
ATOM    132  C6  AB5     2      19.530  30.370  17.290  1.00  0.00            
ATOM    133  C7  AB5     2      19.380  31.320  16.300  1.00  0.00            
ATOM    134  C8  AB5     2      19.100  30.990  14.940  1.00  0.00            
ATOM    135  C9  AB5     2      18.770  29.600  14.690  1.00  0.00            
ATOM    136  C10 AB5     2      18.750  28.640  15.740  1.00  0.00            
ATOM    137  C11 AB5     2      18.370  27.280  15.490  1.00  0.00            
ATOM    138  C12 AB5     2      18.750  26.280  16.410  1.00  0.00            
ATOM    139  C13 AB5     2      19.170  26.680  17.710  1.00  0.00            
ATOM    140  C14 AB5     2      19.400  25.740  18.780  1.00  0.00            
ATOM    141  C15 AB5     2      19.380  28.070  18.000  1.00  0.00            
ATOM    142  C16 AB5     2      19.200  29.020  17.000  1.00  0.00            
ATOM    143  H1  AB5     2      20.150  25.410  20.760  1.00  0.00            
ATOM    144  H2  AB5     2      20.310  27.860  21.230  1.00  0.00            
ATOM    145  H3  AB5     2      20.120  30.050  20.600  1.00  0.00            
ATOM    146  H4  AB5     2      20.150  31.820  18.750  1.00  0.00            
ATOM    147  H5  AB5     2      19.700  32.350  16.460  1.00  0.00            
ATOM    148  H6  AB5     2      19.090  31.750  14.170  1.00  0.00            
ATOM    149  H7  AB5     2      18.560  29.290  13.670  1.00  0.00            
ATOM    150  H8  AB5     2      17.970  27.060  14.510  1.00  0.00            
ATOM    151  H9  AB5     2      18.470  25.250  16.260  1.00  0.00            
ATOM    152  H10 AB5     2      19.110  24.700  18.660  1.00  0.00            
TER
ENDMDL
MODEL        1
ATOM      1  H1  ACD     1      44.600   1.950  -3.120  1.00  0.00            
ATOM      2  O1  ACD     1      43.650   1.960  -3.260  1.00  0.00            
ATOM      3  C1  ACD     1      43.070   1.380  -2.140  1.00  0.00            
ATOM      4  H2  ACD     1      43.520   0.390  -1.960  1.00  0.00            
ATOM      5  H3  ACD     1      41.990   1.200  -2.180  1.00  0.00            
ATOM      6  C2  ACD     1      43.220   2.140  -0.810  1.00  0.00            
ATOM      7  H4  ACD     1      42.550   1.660  -0.080  1.00  0.00            
ATOM      8  O2  ACD     1      44.580   2.230  -0.350  1.00  0.00            
ATOM      9  C3  ACD     1      44.770   2.840   0.920  1.00  0.00            
ATOM     10  H5  ACD     1      45.820   2.800   1.230  1.00  0.00            
ATOM     11  O3  ACD     1      44.140   2.150   2.000  1.00  0.00            
ATOM     12  C4  ACD     1      44.740   1.020   2.590  1.00  0.00            
ATOM     13  H6  ACD     1      45.790   1.210   2.850  1.00  0.00            
ATOM     14  C5  ACD     1      44.030   0.900   3.930  1.00  0.00            
ATOM     15  H7  ACD     1      42.960   0.920   3.720  1.00  0.00            
ATOM     16  O4  ACD     1      44.430   2.010   4.780  1.00  0.00            
ATOM     17  H8  ACD     1      43.870   2.120   5.550  1.00  0.00            
ATOM     18  C6  ACD     1      44.280  -0.430   4.590  1.00  0.00            
ATOM     19  H9  ACD     1      45.370  -0.550   4.700  1.00  0.00            
ATOM     20  O5  ACD     1      43.620  -0.550   5.880  1.00  0.00            
ATOM     21  H10 ACD     1      42.720  -0.370   5.580  1.00  0.00            
ATOM     22  C7  ACD     1      43.760  -1.520   3.620  1.00  0.00            
ATOM     23  H11 ACD     1      43.820  -2.540   4.010  1.00  0.00            
ATOM     24  O6  ACD     1      44.540  -1.410   2.460  1.00  0.00            
ATOM     25  C8  ACD     1      44.650  -0.230   1.700  1.00  0.00            
ATOM     26  H12 ACD     1      43.850  -0.130   0.960  1.00  0.00            
ATOM     27  C9  ACD     1      45.920  -0.440   0.820  1.00  0.00            
ATOM     28  H13 ACD     1      45.820  -1.520   0.640  1.00  0.00            
ATOM     29  H14 ACD     1      45.950   0.100  -0.140  1.00  0.00            
ATOM     30  O7  ACD     1      47.130  -0.150   1.420  1.00  0.00            
ATOM     31  H15 ACD     1      47.670  -0.920   1.220  1.00  0.00            
ATOM     32  O8  ACD     1      42.410  -1.350   3.280  1.00  0.00            
ATOM     33  C10 ACD     1      41.370  -1.870   4.170  1.00  0.00            
ATOM     34  H16 ACD     1      41.800  -2.250   5.110  1.00  0.00            
ATOM     35  C11 ACD     1      40.460  -0.730   4.510  1.00  0.00            
ATOM     36  H17 ACD     1      40.140  -0.200   3.600  1.00  0.00
[truncated: 1,405,120 more chars]
