# Supplementary material for: Achieving Chemical Accuracy in Cyclodextrin Host–Guest Binding via Integrative Atomistic Modelling
Source: Adv Sci (Weinh). 2025 Dec 14;13(10):e19782. doi: 10.1002/advs.202519782 (PMC12915143; doi:10.1002/advs.202519782)
Supplement: Supplementary file 1 — Supporting Information [file ADVS-13-e19782-s003.zip › all_poses/ACD.AD3.pdb]

MODEL        1
ATOM      1  H1  ACD     1      14.430  15.240  19.440  1.00  0.00            
ATOM      2  O1  ACD     1      14.690  15.770  20.200  1.00  0.00            
ATOM      3  C1  ACD     1      16.130  16.000  20.140  1.00  0.00            
ATOM      4  H2  ACD     1      16.720  15.080  20.060  1.00  0.00            
ATOM      5  H3  ACD     1      16.470  16.490  21.060  1.00  0.00            
ATOM      6  C2  ACD     1      16.370  16.850  18.920  1.00  0.00            
ATOM      7  H4  ACD     1      17.430  17.120  19.000  1.00  0.00            
ATOM      8  O2  ACD     1      16.110  16.050  17.820  1.00  0.00            
ATOM      9  C3  ACD     1      16.270  16.600  16.500  1.00  0.00            
ATOM     10  H5  ACD     1      16.100  15.710  15.880  1.00  0.00            
ATOM     11  O3  ACD     1      17.670  17.090  16.350  1.00  0.00            
ATOM     12  C4  ACD     1      18.600  16.320  15.600  1.00  0.00            
ATOM     13  H6  ACD     1      18.210  15.360  15.250  1.00  0.00            
ATOM     14  C5  ACD     1      18.860  17.180  14.350  1.00  0.00            
ATOM     15  H7  ACD     1      19.110  18.210  14.660  1.00  0.00            
ATOM     16  O4  ACD     1      17.610  17.140  13.590  1.00  0.00            
ATOM     17  H8  ACD     1      17.580  16.340  13.060  1.00  0.00            
ATOM     18  C6  ACD     1      20.040  16.740  13.570  1.00  0.00            
ATOM     19  H9  ACD     1      19.810  15.720  13.250  1.00  0.00            
ATOM     20  O5  ACD     1      20.200  17.670  12.490  1.00  0.00            
ATOM     21  H10 ACD     1      19.390  17.730  11.990  1.00  0.00            
ATOM     22  C7  ACD     1      21.200  16.640  14.510  1.00  0.00            
ATOM     23  H11 ACD     1      22.150  16.280  14.100  1.00  0.00            
ATOM     24  O6  ACD     1      20.870  15.740  15.530  1.00  0.00            
ATOM     25  C8  ACD     1      19.810  16.130  16.440  1.00  0.00            
ATOM     26  H12 ACD     1      20.010  17.070  16.970  1.00  0.00            
ATOM     27  C9  ACD     1      19.660  15.040  17.470  1.00  0.00            
ATOM     28  H13 ACD     1      20.640  14.990  17.970  1.00  0.00            
ATOM     29  H14 ACD     1      19.010  15.440  18.250  1.00  0.00            
ATOM     30  O7  ACD     1      19.270  13.730  17.020  1.00  0.00            
ATOM     31  H15 ACD     1      20.040  13.420  16.520  1.00  0.00            
ATOM     32  O8  ACD     1      21.530  17.920  15.000  1.00  0.00            
ATOM     33  C10 ACD     1      22.870  18.420  14.970  1.00  0.00            
ATOM     34  H16 ACD     1      23.480  17.690  14.410  1.00  0.00            
ATOM     35  C11 ACD     1      22.890  19.640  14.120  1.00  0.00            
ATOM     36  H17 ACD     1      22.200  20.420  14.470  1.00  0.00            
ATOM     37  O9  ACD     1      22.580  19.210  12.850  1.00  0.00            
ATOM     38  H18 ACD     1      21.800  18.640  12.870  1.00  0.00            
ATOM     39  C12 ACD     1      24.230  20.340  14.210  1.00  0.00            
ATOM     40  H19 ACD     1      25.100  19.730  13.930  1.00  0.00            
ATOM     41  O10 ACD     1      24.310  21.590  13.440  1.00  0.00            
ATOM     42  H20 ACD     1      23.640  22.110  13.890  1.00  0.00            
ATOM     43  C13 ACD     1      24.490  20.590  15.710  1.00  0.00            
ATOM     44  H21 ACD     1      25.460  21.100  15.730  1.00  0.00            
ATOM     45  O11 ACD     1      24.640  19.340  16.380  1.00  0.00            
ATOM     46  C14 ACD     1      23.430  18.590  16.380  1.00  0.00            
ATOM     47  H22 ACD     1      22.670  19.110  16.980  1.00  0.00            
ATOM     48  C15 ACD     1      23.770  17.230  17.020  1.00  0.00            
ATOM     49  H23 ACD     1      24.430  17.280  17.900  1.00  0.00            
ATOM     50  H24 ACD     1      22.900  16.700  17.430  1.00  0.00            
ATOM     51  O12 ACD     1      24.290  16.310  16.080  1.00  0.00            
ATOM     52  H25 ACD     1      24.020  15.440  16.390  1.00  0.00            
ATOM     53  O13 ACD     1      23.470  21.280  16.390  1.00  0.00            
ATOM     54  C16 ACD     1      23.440  22.690  16.450  1.00  0.00            
ATOM     55  H26 ACD     1      24.320  23.160  15.990  1.00  0.00            
ATOM     56  C17 ACD     1      22.090  23.140  15.830  1.00  0.00            
ATOM     57  H27 ACD     1      21.380  22.470  16.320  1.00  0.00            
ATOM     58  O14 ACD     1      22.010  22.970  14.450  1.00  0.00            
ATOM     59  H28 ACD     1      21.330  23.550  14.100  1.00  0.00            
ATOM     60  C18 ACD     1      21.560  24.520  16.290  1.00  0.00            
ATOM     61  H29 ACD     1      22.190  25.240  15.760  1.00  0.00            
ATOM     62  O15 ACD     1      20.180  24.820  16.080  1.00  0.00            
ATOM     63  H30 ACD     1      19.880  24.520  16.940  1.00  0.00            
ATOM     64  C19 ACD     1      21.780  24.630  17.780  1.00  0.00            
ATOM     65  H31 ACD     1      21.520  25.640  18.110  1.00  0.00            
ATOM     66  O16 ACD     1      23.110  24.430  18.130  1.00  0.00            
ATOM     67  C20 ACD     1      23.550  23.100  17.930  1.00  0.00            
ATOM     68  H32 ACD     1      22.990  22.400  18.550  1.00  0.00            
ATOM     69  C21 ACD     1      24.940  23.100  18.590  1.00  0.00            
ATOM     70  H33 ACD     1      24.870  23.570  19.580  1.00  0.00            
ATOM     71  H34 ACD     1      25.190  22.040  18.730  1.00  0.00            
ATOM     72  O17 ACD     1      26.000  23.800  17.970  1.00  0.00            
ATOM     73  H35 ACD     1      25.850  24.750  17.990  1.00  0.00            
ATOM     74  O18 ACD     1      20.850  23.770  18.460  1.00  0.00            
ATOM     75  C22 ACD     1      20.200  24.360  19.560  1.00  0.00            
ATOM     76  H36 ACD     1      20.780  25.160  20.040  1.00  0.00            
ATOM     77  C23 ACD     1      18.810  24.900  19.180  1.00  0.00            
ATOM     78  H37 ACD     1      18.320  24.130  18.580  1.00  0.00            
ATOM     79  O19 ACD     1      18.900  26.040  18.440  1.00  0.00            
ATOM     80  H38 ACD     1      18.280  26.720  18.740  1.00  0.00            
ATOM     81  C24 ACD     1      18.040  25.190  20.410  1.00  0.00            
ATOM     82  H39 ACD     1      18.610  25.970  20.920  1.00  0.00            
ATOM     83  O20 ACD     1      16.710  25.640  20.090  1.00  0.00            
ATOM     84  H40 ACD     1      16.170  24.860  19.930  1.00  0.00            
ATOM     85  C25 ACD     1      17.960  23.940  21.360  1.00  0.00            
ATOM     86  H41 ACD     1      17.360  24.250  22.220  1.00  0.00            
ATOM     87  O21 ACD     1      19.260  23.650  21.770  1.00  0.00            
ATOM     88  C26 ACD     1      20.050  23.230  20.580  1.00  0.00            
ATOM     89  H42 ACD     1      19.540  22.350  20.160  1.00  0.00            
ATOM     90  C27 ACD     1      21.420  22.730  21.090  1.00  0.00            
ATOM     91  H43 ACD     1      21.230  21.930  21.810  1.00  0.00            
ATOM     92  H44 ACD     1      22.080  22.360  20.290  1.00  0.00            
ATOM     93  O22 ACD     1      22.090  23.810  21.790  1.00  0.00            
ATOM     94  H45 ACD     1      22.980  23.500  21.990  1.00  0.00            
ATOM     95  O23 ACD     1      17.230  22.850  20.730  1.00  0.00            
ATOM     96  C28 ACD     1      16.320  22.050  21.460  1.00  0.00            
ATOM     97  H46 ACD     1      15.910  22.530  22.360  1.00  0.00            
ATOM     98  C29 ACD     1      17.100  20.720  21.870  1.00  0.00            
ATOM     99  H47 ACD     1      17.800  20.520  21.040  1.00  0.00            
ATOM    100  O24 ACD     1      16.210  19.620  21.960  1.00  0.00            
ATOM    101  C30 ACD     1      17.960  20.820  23.110  1.00  0.00            
ATOM    102  H48 ACD     1      18.120  19.810  23.500  1.00  0.00            
ATOM    103  H49 ACD     1      18.940  21.230  22.820  1.00  0.00            
ATOM    104  O25 ACD     1      17.300  21.570  24.110  1.00  0.00            
ATOM    105  H50 ACD     1      16.650  21.010  24.550  1.00  0.00            
ATOM    106  C31 ACD     1      15.270  21.820  20.420  1.00  0.00            
ATOM    107  H51 ACD     1      15.740  21.680  19.440  1.00  0.00            
ATOM    108  O26 ACD     1      14.470  23.050  20.440  1.00  0.00            
ATOM    109  H52 ACD     1      14.070  23.200  19.580  1.00  0.00            
ATOM    110  C32 ACD     1      14.430  20.610  20.900  1.00  0.00            
ATOM    111  H53 ACD     1      14.010  20.790  21.900  1.00  0.00            
ATOM    112  O27 ACD     1      13.280  20.580  19.990  1.00  0.00            
ATOM    113  H54 ACD     1      13.710  20.420  19.150  1.00  0.00            
ATOM    114  C33 ACD     1      15.300  19.370  20.880  1.00  0.00            
ATOM    115  H55 ACD     1      14.690  18.500  21.130  1.00  0.00            
ATOM    116  O28 ACD     1      16.030  19.130  19.730  1.00  0.00            
ATOM    117  C34 ACD     1      15.510  18.120  18.830  1.00  0.00            
ATOM    118  H56 ACD     1      14.440  18.020  19.070  1.00  0.00            
ATOM    119  C35 ACD     1      15.530  18.820  17.450  1.00  0.00            
ATOM    120  H57 ACD     1      16.550  19.210  17.340  1.00  0.00            
ATOM    121  O29 ACD     1      14.640  19.900  17.330  1.00  0.00            
ATOM    122  H58 ACD     1      14.770  20.350  16.490  1.00  0.00            
ATOM    123  C36 ACD     1      15.280  17.720  16.340  1.00  0.00            
ATOM    124  H59 ACD     1      14.240  17.390  16.450  1.00  0.00            
ATOM    125  O30 ACD     1      15.400  18.200  15.010  1.00  0.00            
ATOM    126  H60 ACD     1      16.210  17.850  14.630  1.00  0.00            
ATOM    127  C1  AD3     2      18.110  21.460  17.790  1.00  0.00            
ATOM    128  C2  AD3     2      19.290  20.780  17.410  1.00  0.00            
ATOM    129  C3  AD3     2      19.560  20.670  16.070  1.00  0.00            
ATOM    130  C4  AD3     2      18.640  21.260  15.090  1.00  0.00            
ATOM    131  C5  AD3     2      18.820  21.070  13.750  1.00  0.00            
ATOM    132  C6  AD3     2      18.020  21.740  12.750  1.00  0.00            
ATOM    133  C7  AD3     2      16.980  22.540  13.240  1.00  0.00            
ATOM    134  C8  AD3     2      16.060  23.180  12.390  1.00  0.00            
ATOM    135  C9  AD3     2      16.260  23.030  10.990  1.00  0.00            
ATOM    136  C10 AD3     2      17.270  22.270  10.520  1.00  0.00            
ATOM    137  C11 AD3     2      17.530  22.330   9.110  1.00  0.00            
ATOM    138  C12 AD3     2      18.650  21.650   8.520  1.00  0.00            
ATOM    139  C13 AD3     2      19.560  20.960   9.350  1.00  0.00            
ATOM    140  C14 AD3     2      19.390  20.860  10.780  1.00  0.00            
ATOM    141  C15 AD3     2      18.240  21.570  11.380  1.00  0.00            
ATOM    142  C16 AD3     2      16.780  22.710  14.630  1.00  0.00            
ATOM    143  C17 AD3     2      17.620  22.070  15.470  1.00  0.00            
ATOM    144  C18 AD3     2      17.360  22.140  16.840  1.00  0.00            
ATOM    145  H1  AD3     2      17.850  21.550  18.840  1.00  0.00            
ATOM    146  H2  AD3     2      19.810  20.250  18.200  1.00  0.00            
ATOM    147  H3  AD3     2      20.330  20.000  15.700  1.00  0.00            
ATOM    148  H4  AD3     2      19.720  20.540  13.430  1.00  0.00            
ATOM    149  H5  AD3     2      15.260  23.820  12.750  1.00  0.00            
ATOM    150  H6  AD3     2      15.560  23.500  10.300  1.00  0.00            
ATOM    151  H7  AD3     2      16.860  22.840   8.420  1.00  0.00            
ATOM    152  H8  AD3     2      18.790  21.850   7.460  1.00  0.00            
ATOM    153  H9  AD3     2      20.360  20.440   8.850  1.00  0.00            
ATOM    154  H10 AD3     2      20.060  20.310  11.430  1.00  0.00            
ATOM    155  H11 AD3     2      15.950  23.330  14.960  1.00  0.00            
ATOM    156  H12 AD3     2      16.520  22.750  17.150  1.00  0.00            
TER
ENDMDL
MODEL        1
ATOM      1  H1  ACD     1      11.490  16.580  17.810  1.00  0.00            
ATOM      2  O1  ACD     1      11.680  17.340  17.260  1.00  0.00            
ATOM      3  C1  ACD     1      13.070  17.120  17.050  1.00  0.00            
ATOM      4  H2  ACD     1      13.430  16.380  17.780  1.00  0.00            
ATOM      5  H3  ACD     1      13.500  18.110  17.200  1.00  0.00            
ATOM      6  C2  ACD     1      13.390  16.770  15.610  1.00  0.00            
ATOM      7  H4  ACD     1      14.480  16.770  15.500  1.00  0.00            
ATOM      8  O2  ACD     1      12.900  15.410  15.330  1.00  0.00            
ATOM      9  C3  ACD     1      13.180  14.840  14.090  1.00  0.00            
ATOM     10  H5  ACD     1      12.730  13.840  14.150  1.00  0.00            
ATOM     11  O3  ACD     1      14.610  14.810  13.850  1.00  0.00            
ATOM     12  C4  ACD     1      15.300  13.590  14.160  1.00  0.00            
ATOM     13  H6  ACD     1      14.580  12.800  14.420  1.00  0.00            
ATOM     14  C5  ACD     1      16.120  13.150  12.980  1.00  0.00            
ATOM     15  H7  ACD     1      16.570  14.070  12.600  1.00  0.00            
ATOM     16  O4  ACD     1      15.400  12.630  11.890  1.00  0.00            
ATOM     17  H8  ACD     1      14.750  11.990  12.190  1.00  0.00            
ATOM     18  C6  ACD     1      17.230  12.150  13.370  1.00  0.00            
ATOM     19  H9  ACD     1      16.640  11.270  13.660  1.00  0.00            
ATOM     20  O5  ACD     1      17.970  11.820  12.220  1.00  0.00            
ATOM     21  H10 ACD     1      17.290  11.290  11.800  1.00  0.00            
ATOM     22  C7  ACD     1      18.100  12.700  14.440  1.00  0.00            
ATOM     23  H11 ACD     1      18.900  12.040  14.790  1.00  0.00            
ATOM     24  O6  ACD     1      17.280  12.910  15.640  1.00  0.00            
ATOM     25  C8  ACD     1      16.180  13.890  15.440  1.00  0.00            
ATOM     26  H12 ACD     1      16.580  14.900  15.330  1.00  0.00            
ATOM     27  C9  ACD     1      15.380  13.890  16.720  1.00  0.00            
ATOM     28  H13 ACD     1      16.110  14.120  17.520  1.00  0.00            
ATOM     29  H14 ACD     1      14.710  14.760  16.790  1.00  0.00            
ATOM     30  O7  ACD     1      14.740  12.620  16.990  1.00  0.00            
ATOM     31  H15 ACD     1      15.390  12.080  17.440  1.00  0.00            
ATOM     32  O8  ACD     1      18.650  13.920  14.070  1.00  0.00            
ATOM     33  C10 ACD     1      20.050  14.040  14.310  1.00  0.00            
ATOM     34  H16 ACD     1      20.490  13.190  14.850  1.00  0.00            
ATOM     35  C11 ACD     1      20.670  14.080  12.900  1.00  0.00            
ATOM     36  H17 ACD     1      20.180  14.840  12.280  1.00  0.00            
ATOM     37  O9  ACD     1      20.520  12.760  12.340  1.00  0.00            
ATOM     38  H18 ACD     1      19.590  12.520  12.400  1.00  0.00            
ATOM     39  C12 ACD     1      22.170  14.520  12.890  1.00  0.00            
ATOM     40  H19 ACD     1      22.710  13.710  13.410  1.00  0.00            
ATOM     41  O10 ACD     1      22.700  14.730  11.550  1.00  0.00            
ATOM     42  H20 ACD     1      22.110  15.350  11.130  1.00  0.00            
ATOM     43  C13 ACD     1      22.200  15.860  13.650  1.00  0.00            
ATOM     44  H21 ACD     1      23.250  16.150  13.680  1.00  0.00            
ATOM     45  O11 ACD     1      21.690  15.750  14.970  1.00  0.00            
ATOM     46  C14 ACD     1      20.350  15.390  15.070  1.00  0.00            
ATOM     47  H22 ACD     1      19.820  16.210  14.580  1.00  0.00            
ATOM     48  C15 ACD     1      19.880  15.260  16.460  1.00  0.00            
ATOM     49  H23 ACD     1      19.880  16.230  16.990  1.00  0.00            
ATOM     50  H24 ACD     1      18.820  15.000  16.380  1.00  0.00            
ATOM     51  O12 ACD     1      20.400  14.250  17.290  1.00  0.00            
ATOM     52  H25 ACD     1      20.540  14.650  18.150  1.00  0.00            
ATOM     53  O13 ACD     1      21.460  16.830  12.930  1.00  0.00            
ATOM     54  C16 ACD     1      21.850  18.240  12.810  1.00  0.00            
ATOM     55  H26 ACD     1      22.930  18.320  12.610  1.00  0.00            
ATOM     56  C17 ACD     1      21.060  18.870  11.660  1.00  0.00            
ATOM     57  H27 ACD     1      20.010  18.750  11.940  1.00  0.00            
ATOM     58  O14 ACD     1      21.370  18.250  10.460  1.00  0.00            
ATOM     59  H28 ACD     1      21.050  17.340  10.480  1.00  0.00            
ATOM     60  C18 ACD     1      21.390  20.360  11.610  1.00  0.00            
ATOM     61  H29 ACD     1      22.410  20.380  11.210  1.00  0.00            
ATOM     62  O15 ACD     1      20.580  21.050  10.710  1.00  0.00            
ATOM     63  H30 ACD     1      19.790  21.170  11.250  1.00  0.00            
ATOM     64  C19 ACD     1      21.200  21.030  12.940  1.00  0.00            
ATOM     65  H31 ACD     1      21.630  22.030  12.840  1.00  0.00            
ATOM     66  O16 ACD     1      21.930  20.420  13.980  1.00  0.00            
ATOM     67  C20 ACD     1      21.780  19.050  14.160  1.00  0.00            
ATOM     68  H32 ACD     1      20.820  18.800  14.630  1.00  0.00            
ATOM     69  C21 ACD     1      22.850  18.790  15.260  1.00  0.00            
ATOM     70  H33 ACD     1      22.560  19.380  16.140  1.00  0.00            
ATOM     71  H34 ACD     1      22.960  17.740  15.580  1.00  0.00            
ATOM     72  O17 ACD     1      24.200  19.160  14.870  1.00  0.00            
ATOM     73  H35 ACD     1      24.810  18.740  15.480  1.00  0.00            
ATOM     74  O18 ACD     1      19.840  21.060  13.370  1.00  0.00            
ATOM     75  C22 ACD     1      19.410  22.200  14.150  1.00  0.00            
ATOM     76  H36 ACD     1      20.280  22.780  14.500  1.00  0.00            
ATOM     77  C23 ACD     1      18.540  22.980  13.190  1.00  0.00            
ATOM     78  H37 ACD     1      17.990  22.220  12.630  1.00  0.00            
ATOM     79  O19 ACD     1      19.440  23.690  12.270  1.00  0.00            
ATOM     80  H38 ACD     1      20.050  24.190  12.820  1.00  0.00            
ATOM     81  C24 ACD     1      17.490  23.910  13.830  1.00  0.00            
ATOM     82  H39 ACD     1      17.950  24.880  14.050  1.00  0.00            
ATOM     83  O20 ACD     1      16.490  24.210  12.900  1.00  0.00            
ATOM     84  H40 ACD     1      15.810  23.540  13.050  1.00  0.00            
ATOM     85  C25 ACD     1      16.830  23.280  14.990  1.00  0.00            
ATOM     86  H41 ACD     1      16.150  23.990  15.490  1.00  0.00            
ATOM     87  O21 ACD     1      17.820  22.860  15.850  1.00  0.00            
ATOM     88  C26 ACD     1      18.700  21.760  15.450  1.00  0.00            
ATOM     89  H42 ACD     1      18.090  20.860  15.270  1.00  0.00            
ATOM     90  C27 ACD     1      19.600  21.320  16.660  1.00  0.00            
ATOM     91  H43 ACD     1      18.870  21.160  17.470  1.00  0.00            
ATOM     92  H44 ACD     1      20.140  20.390  16.430  1.00  0.00            
ATOM     93  O22 ACD     1      20.530  22.280  17.050  1.00  0.00            
ATOM     94  H45 ACD     1      20.940  22.050  17.880  1.00  0.00            
ATOM     95  O23 ACD     1      16.070  22.150  14.550  1.00  0.00            
ATOM     96  C28 ACD     1      14.750  22.020  14.960  1.00  0.00            
ATOM     97  H46 ACD     1      14.350  22.950  15.390  1.00  0.00            
ATOM     98  C29 ACD     1      14.700  20.910  16.030  1.00  0.00            
ATOM     99  H47 ACD     1      15.110  19.920  15.770  1.00  0.00            
ATOM    100  O24 ACD     1      13.290  20.680  16.350  1.00  0.00            
ATOM    101  C30 ACD     1      15.430  21.230  17.300  1.00  0.00            
ATOM    102  H48 ACD     1      15.090  20.600  18.130  1.00  0.00            
ATOM    103  H49 ACD     1      16.480  21.030  17.060  1.00  0.00            
ATOM    104  O25 ACD     1      15.270  22.620  17.710  1.00  0.00            
ATOM    105  H50 ACD     1      16.130  22.960  17.970  1.00  0.00            
ATOM    106  C31 ACD     1      13.910  21.640  13.780  1.00  0.00            
ATOM    107  H51 ACD     1      14.460  20.830  13.280  1.00  0.00            
ATOM    108  O26 ACD     1      13.820  22.830  12.870  1.00  0.00            
ATOM    109  H52 ACD     1      13.310  22.590  12.090  1.00  0.00            
ATOM    110  C32 ACD     1      12.520  21.130  14.150  1.00  0.00            
ATOM    111  H53 ACD     1      11.970  21.910  14.710  1.00  0.00            
ATOM    112  O27 ACD     1      11.730  20.660  13.060  1.00  0.00            
ATOM    113  H54 ACD     1      12.180  19.930  12.610  1.00  0.00            
ATOM    114  C33 ACD     1      12.600  20.120  15.190  1.00  0.00            
ATOM    115  H55 ACD     1      11.590  19.760  15.410  1.00  0.00            
ATOM    116  O28 ACD     1      13.420  18.980  14.680  1.00  0.00            
ATOM    117  C34 ACD     1      12.780  17.740  14.560  1.00  0.00            
ATOM    118  H56 ACD     1      11.690  17.830  14.640  1.00  0.00            
ATOM    119  C35 ACD     1      13.030  17.190  13.140  1.00  0.00            
ATOM    120  H57 ACD     1      14.120  17.200  12.980  1.00  0.00            
ATOM    121  O29 ACD     1      12.340  18.040  12.130  1.00  0.00            
ATOM    122  H58 ACD     1      12.820  17.950  11.300  1.00  0.00            
ATOM    123  C36 ACD     1      12.640  15.700  13.010  1.00  0.00            
ATOM    124  H59 ACD     1      11.550  15.760  13.140  1.00  0.00            
ATOM    125  O30 ACD     1      13.000  15.080  11.760  1.00  0.00            
ATOM    126  H60 ACD     1      13.120  14.150  11.950  1.00  0.00            
ATOM    127  C1  AD3     2      17.270  18.350  13.550  1.00  0.00            
ATOM    128  C2  AD3     2      17.760  17.160  12.950  1.00  0.00            
ATOM    129  C3  AD3     2      17.860  17.140  11.570  1.00  0.00            
ATOM    130  C4  AD3     2      17.520  18.200  10.720  1.00  0.00            
ATOM    131  C5  AD3     2      17.730  18.200   9.390  1.00  0.00            
ATOM    132  C6  AD3     2      17.410  19.350   8.580  1.00  0.00            
ATOM    133  C7  AD3     2      17.050  20.560   9.270  1.00  0.00            
ATOM    134  C8  AD3     2      16.860  21.720   8.570  1.00  0.00            
ATOM    135  C9  AD3     2      16.920  21.690   7.160  1.00  0.00            
ATOM    136  C10 AD3     2      17.170  20.550   6.470  1.00  0.00            
ATOM    137  C11 AD3     2      17.260  20.630   5.070  1.00  0.00            
ATOM    138  C12 AD3     2      17.410  19.400   4.340  1.00  0.00            
ATOM    139  C13 AD3     2      17.620  18.180   5.040  1.00  0.00            
ATOM    140  C14 AD3     2      17.690  18.150   6.460  1.00  0.00            
ATOM    141  C15 AD3     2      17.440  19.350   7.170  1.00  0.00            
ATOM    142  C16 AD3     2      16.750  20.560  10.650  1.00  0.00            
ATOM    143  C17 AD3     2      17.040  19.400  11.350  1.00  0.00            
ATOM    144  C18 AD3     2      16.920  19.490  12.750  1.00  0.00            
ATOM    145  H1  AD3     2      17.190  18.480  14.630  1.00  0.00            
ATOM    146  H2  AD3     2      18.040  16.270  13.510  1.00  0.00            
ATOM    147  H3  AD3     2      18.240  16.190  11.200  1.00  0.00            
ATOM    148  H4  AD3     2      18.080  17.270   8.950  1.00  0.00            
ATOM    149  H5  AD3     2      16.540  22.570   9.170  1.00  0.00            
ATOM    150  H6  AD3     2      16.810  22.670   6.680  1.00  0.00            
ATOM    151  H7  AD3     2      17.060  21.500   4.460  1.00  0.00            
ATOM    152  H8  AD3     2      17.370  19.370   3.250  1.00  0.00            
ATOM    153  H9  AD3     2      17.820  17.280   4.450  1.00  0.00            
ATOM    154  H10 AD3     2      17.730  17.150   6.890  1.00  0.00            
ATOM    155  H11 AD3     2      16.350  21.450  11.120  1.00  0.00            
ATOM    156  H12 AD3     2      16.680  20.440  13.210  1.00  0.00            
TER
ENDMDL
MODEL        1
ATOM      1  H1  ACD     1      12.120  16.850  15.530  1.00  0.00            
ATOM      2  O1  ACD     1      11.550  17.060  14.780  1.00  0.00            
ATOM      3  C1  ACD     1      11.710  18.460  14.400  1.00  0.00            
ATOM      4  H2  ACD     1      11.990  19.030  15.290  1.00  0.00            
ATOM      5  H3  ACD     1      10.800  18.860  13.920  1.00  0.00            
ATOM      6  C2  ACD     1      12.900  18.500  13.440  1.00  0.00            
ATOM      7  H4  ACD     1      13.700  17.890  13.900  1.00  0.00            
ATOM      8  O2  ACD     1      12.570  18.120  12.100  1.00  0.00            
ATOM      9  C3  ACD     1      13.740  17.970  11.230  1.00  0.00            
ATOM     10  H5  ACD     1      13.320  17.480  10.340  1.00  0.00            
ATOM     11  O3  ACD     1      14.760  17.180  11.830  1.00  0.00            
ATOM     12  C4  ACD     1      15.190  15.960  11.130  1.00  0.00            
ATOM     13  H6  ACD     1      14.940  15.930  10.060  1.00  0.00            
ATOM     14  C5  ACD     1      16.650  15.890  11.350  1.00  0.00            
ATOM     15  H7  ACD     1      16.900  16.030  12.410  1.00  0.00            
ATOM     16  O4  ACD     1      17.200  16.900  10.500  1.00  0.00            
ATOM     17  H8  ACD     1      18.130  16.750  10.320  1.00  0.00            
ATOM     18  C6  ACD     1      17.280  14.550  10.930  1.00  0.00            
ATOM     19  H9  ACD     1      17.130  14.350   9.860  1.00  0.00            
ATOM     20  O5  ACD     1      18.620  14.250  11.350  1.00  0.00            
ATOM     21  H10 ACD     1      18.590  13.930  12.260  1.00  0.00            
ATOM     22  C7  ACD     1      16.490  13.400  11.610  1.00  0.00            
ATOM     23  H11 ACD     1      16.880  12.480  11.160  1.00  0.00            
ATOM     24  O6  ACD     1      15.070  13.520  11.450  1.00  0.00            
ATOM     25  C8  ACD     1      14.540  14.790  11.840  1.00  0.00            
ATOM     26  H12 ACD     1      14.710  14.750  12.930  1.00  0.00            
ATOM     27  C9  ACD     1      13.010  14.740  11.700  1.00  0.00            
ATOM     28  H13 ACD     1      12.580  13.810  12.100  1.00  0.00            
ATOM     29  H14 ACD     1      12.560  15.550  12.280  1.00  0.00            
ATOM     30  O7  ACD     1      12.680  14.960  10.320  1.00  0.00            
ATOM     31  H15 ACD     1      11.940  15.560  10.240  1.00  0.00            
ATOM     32  O8  ACD     1      16.710  13.330  13.010  1.00  0.00            
ATOM     33  C10 ACD     1      16.730  12.020  13.560  1.00  0.00            
ATOM     34  H16 ACD     1      16.350  11.210  12.910  1.00  0.00            
ATOM     35  C11 ACD     1      18.200  11.800  13.930  1.00  0.00            
ATOM     36  H17 ACD     1      18.470  12.790  14.310  1.00  0.00            
ATOM     37  O9  ACD     1      19.150  11.510  12.920  1.00  0.00            
ATOM     38  H18 ACD     1      18.740  10.810  12.410  1.00  0.00            
ATOM     39  C12 ACD     1      18.330  10.820  15.060  1.00  0.00            
ATOM     40  H19 ACD     1      18.120   9.830  14.630  1.00  0.00            
ATOM     41  O10 ACD     1      19.550  10.900  15.690  1.00  0.00            
ATOM     42  H20 ACD     1      19.390  11.770  16.080  1.00  0.00            
ATOM     43  C13 ACD     1      17.400  11.130  16.160  1.00  0.00            
ATOM     44  H21 ACD     1      17.430  10.470  17.040  1.00  0.00            
ATOM     45  O11 ACD     1      16.070  11.150  15.700  1.00  0.00            
ATOM     46  C14 ACD     1      15.760  12.160  14.770  1.00  0.00            
ATOM     47  H22 ACD     1      15.810  13.160  15.220  1.00  0.00            
ATOM     48  C15 ACD     1      14.330  11.990  14.350  1.00  0.00            
ATOM     49  H23 ACD     1      14.120  12.640  13.490  1.00  0.00            
ATOM     50  H24 ACD     1      14.320  10.930  14.080  1.00  0.00            
ATOM     51  O12 ACD     1      13.350  12.200  15.360  1.00  0.00            
ATOM     52  H25 ACD     1      13.140  11.290  15.610  1.00  0.00            
ATOM     53  O13 ACD     1      17.600  12.440  16.690  1.00  0.00            
ATOM     54  C16 ACD     1      17.960  12.670  18.090  1.00  0.00            
ATOM     55  H26 ACD     1      18.260  11.750  18.600  1.00  0.00            
ATOM     56  C17 ACD     1      19.160  13.630  18.090  1.00  0.00            
ATOM     57  H27 ACD     1      18.880  14.520  17.520  1.00  0.00            
ATOM     58  O14 ACD     1      20.270  12.880  17.560  1.00  0.00            
ATOM     59  H28 ACD     1      21.040  13.460  17.570  1.00  0.00            
ATOM     60  C18 ACD     1      19.410  14.090  19.460  1.00  0.00            
ATOM     61  H29 ACD     1      19.630  13.140  19.970  1.00  0.00            
ATOM     62  O15 ACD     1      20.580  14.910  19.370  1.00  0.00            
ATOM     63  H30 ACD     1      20.260  15.710  18.960  1.00  0.00            
ATOM     64  C19 ACD     1      18.190  14.780  20.040  1.00  0.00            
ATOM     65  H31 ACD     1      18.290  15.110  21.080  1.00  0.00            
ATOM     66  O16 ACD     1      17.150  13.800  20.120  1.00  0.00            
ATOM     67  C20 ACD     1      16.740  13.290  18.850  1.00  0.00            
ATOM     68  H32 ACD     1      16.430  14.130  18.200  1.00  0.00            
ATOM     69  C21 ACD     1      15.640  12.330  19.160  1.00  0.00            
ATOM     70  H33 ACD     1      15.370  11.620  18.370  1.00  0.00            
ATOM     71  H34 ACD     1      16.040  11.610  19.890  1.00  0.00            
ATOM     72  O17 ACD     1      14.450  12.890  19.660  1.00  0.00            
ATOM     73  H35 ACD     1      14.090  13.460  18.970  1.00  0.00            
ATOM     74  O18 ACD     1      17.740  15.910  19.220  1.00  0.00            
ATOM     75  C22 ACD     1      18.120  17.190  19.630  1.00  0.00            
ATOM     76  H36 ACD     1      18.860  17.120  20.440  1.00  0.00            
ATOM     77  C23 ACD     1      18.760  17.910  18.430  1.00  0.00            
ATOM     78  H37 ACD     1      18.250  17.770  17.470  1.00  0.00            
ATOM     79  O19 ACD     1      20.050  17.310  18.280  1.00  0.00            
ATOM     80  H38 ACD     1      20.630  17.770  17.660  1.00  0.00            
ATOM     81  C24 ACD     1      18.770  19.340  18.760  1.00  0.00            
ATOM     82  H39 ACD     1      19.400  19.510  19.640  1.00  0.00            
ATOM     83  O20 ACD     1      19.160  19.980  17.560  1.00  0.00            
ATOM     84  H40 ACD     1      19.950  20.450  17.830  1.00  0.00            
ATOM     85  C25 ACD     1      17.410  19.930  19.110  1.00  0.00            
ATOM     86  H41 ACD     1      17.560  20.990  19.340  1.00  0.00            
ATOM     87  O21 ACD     1      16.910  19.330  20.310  1.00  0.00            
ATOM     88  C26 ACD     1      16.850  17.920  20.100  1.00  0.00            
ATOM     89  H42 ACD     1      16.110  17.770  19.310  1.00  0.00            
ATOM     90  C27 ACD     1      16.330  17.270  21.410  1.00  0.00            
ATOM     91  H43 ACD     1      15.500  17.890  21.780  1.00  0.00            
ATOM     92  H44 ACD     1      15.920  16.280  21.200  1.00  0.00            
ATOM     93  O22 ACD     1      17.380  17.210  22.460  1.00  0.00            
ATOM     94  H45 ACD     1      17.670  18.100  22.670  1.00  0.00            
ATOM     95  O23 ACD     1      16.590  19.760  18.020  1.00  0.00            
ATOM     96  C28 ACD     1      15.690  20.840  17.580  1.00  0.00            
ATOM     97  H46 ACD     1      15.660  21.660  18.310  1.00  0.00            
ATOM     98  C29 ACD     1      14.170  20.410  17.440  1.00  0.00            
ATOM     99  H47 ACD     1      14.120  19.360  17.120  1.00  0.00            
ATOM    100  O24 ACD     1      13.400  21.220  16.500  1.00  0.00            
ATOM    101  C30 ACD     1      13.370  20.610  18.730  1.00  0.00            
ATOM    102  H48 ACD     1      12.300  20.540  18.520  1.00  0.00            
ATOM    103  H49 ACD     1      13.600  19.800  19.440  1.00  0.00            
ATOM    104  O25 ACD     1      13.610  21.870  19.430  1.00  0.00            
ATOM    105  H50 ACD     1      14.310  21.760  20.070  1.00  0.00            
ATOM    106  C31 ACD     1      16.270  21.280  16.300  1.00  0.00            
ATOM    107  H51 ACD     1      16.510  20.350  15.770  1.00  0.00            
ATOM    108  O26 ACD     1      17.540  21.930  16.530  1.00  0.00            
ATOM    109  H52 ACD     1      18.120  21.180  16.670  1.00  0.00            
ATOM    110  C32 ACD     1      15.300  22.040  15.430  1.00  0.00            
ATOM    111  H53 ACD     1      15.100  23.000  15.920  1.00  0.00            
ATOM    112  O27 ACD     1      15.940  22.190  14.170  1.00  0.00            
ATOM    113  H54 ACD     1      16.840  22.520  14.260  1.00  0.00            
ATOM    114  C33 ACD     1      14.020  21.320  15.210  1.00  0.00            
ATOM    115  H55 ACD     1      13.300  21.920  14.640  1.00  0.00            
ATOM    116  O28 ACD     1      14.190  20.070  14.630  1.00  0.00            
ATOM    117  C34 ACD     1      13.450  19.920  13.450  1.00  0.00            
ATOM    118  H56 ACD     1      12.600  20.600  13.280  1.00  0.00            
ATOM    119  C35 ACD     1      14.480  20.060  12.320  1.00  0.00            
ATOM    120  H57 ACD     1      15.430  19.640  12.670  1.00  0.00            
ATOM    121  O29 ACD     1      14.540  21.440  11.980  1.00  0.00            
ATOM    122  H58 ACD     1      15.080  21.820  12.680  1.00  0.00            
ATOM    123  C36 ACD     1      14.250  19.370  10.990  1.00  0.00            
ATOM    124  H59 ACD     1      13.480  19.960  10.480  1.00  0.00            
ATOM    125  O30 ACD     1      15.460  19.140  10.260  1.00  0.00            
ATOM    126  H60 ACD     1      15.900  18.400  10.690  1.00  0.00            
ATOM    127  C1  AD3     2      16.240  16.710  15.450  1.00  0.00            
ATOM    128  C2  AD3     2      17.000  15.590  15.610  1.00  0.00            
ATOM    129  C3  AD3     2      18.380  15.640  15.250  1.00  0.00            
ATOM    130  C4  AD3     2      18.890  16.720  14.540  1.00  0.00            
ATOM    131  C5  AD3     2      20.210  16.700  14.110  1.00  0.00            
ATOM    132  C6  AD3     2      20.810  17.860  13.450  1.00  0.00            
ATOM    133  C7  AD3     2      19.970  18.950  13.090  1.00  0.00            
ATOM    134  C8  AD3     2      20.400  19.970  12.250  1.00  0.00            
ATOM    135  C9  AD3     2      21.750  19.970  11.850  1.00  0.00            
ATOM    136  C10 AD3     2      22.600  18.900  12.180  1.00  0.00            
ATOM    137  C11 AD3     2      23.930  18.860  11.640  1.00  0.00            
ATOM    138  C12 AD3     2      24.800  17.810  12.020  1.00  0.00            
ATOM    139  C13 AD3     2      24.350  16.780  12.870  1.00  0.00            
ATOM    140  C14 AD3     2      23.060  16.820  13.370  1.00  0.00            
ATOM    141  C15 AD3     2      22.160  17.890  13.040  1.00  0.00            
ATOM    142  C16 AD3     2      18.630  18.910  13.450  1.00  0.00            
ATOM    143  C17 AD3     2      18.120  17.820  14.220  1.00  0.00            
ATOM    144  C18 AD3     2      16.740  17.750  14.630  1.00  0.00            
ATOM    145  H1  AD3     2      15.220  16.650  15.820  1.00  0.00            
ATOM    146  H2  AD3     2      16.510  14.810  16.180  1.00  0.00            
ATOM    147  H3  AD3     2      19.010  14.780  15.440  1.00  0.00            
ATOM    148  H4  AD3     2      20.780  15.830  14.430  1.00  0.00            
ATOM    149  H5  AD3     2      19.820  20.880  12.100  1.00  0.00            
ATOM    150  H6  AD3     2      22.080  20.790  11.210  1.00  0.00            
ATOM    151  H7  AD3     2      24.350  19.730  11.130  1.00  0.00            
ATOM    152  H8  AD3     2      25.830  17.790  11.690  1.00  0.00            
ATOM    153  H9  AD3     2      24.940  15.910  13.160  1.00  0.00            
ATOM    154  H10 AD3     2      22.750  16.070  14.090  1.00  0.00            
ATOM    155  H11 AD3     2      18.020  19.780  13.250  1.00  0.00            
ATOM    156  H12 AD3     2      16.090  18.570  14.320  1.00  0.00            
TER
ENDMDL
MODEL        1
ATOM      1  H1  ACD     1      10.420  25.700  20.390  1.00  0.00            
ATOM      2  O1  ACD     1      10.320  26.450  19.800  1.00  0.00            
ATOM      3  C1  ACD     1       9.820  25.870  18.600  1.00  0.00            
ATOM      4  H2  ACD     1       9.560  26.690  17.910  1.00  0.00            
ATOM      5  H3  ACD     1       8.810  25.460  18.780  1.00  0.00            
ATOM      6  C2  ACD     1      10.780  24.850  17.980  1.00  0.00            
ATOM      7  H4  ACD     1      11.670  25.380  17.630  1.00  0.00            
ATOM      8  O2  ACD     1      11.100  23.890  18.980  1.00  0.00            
ATOM      9  C3  ACD     1      12.110  22.950  18.640  1.00  0.00            
ATOM     10  H5  ACD     1      12.240  22.340  19.540  1.00  0.00            
ATOM     11  O3  ACD     1      13.380  23.680  18.400  1.00  0.00            
ATOM     12  C4  ACD     1      14.480  23.350  19.340  1.00  0.00            
ATOM     13  H6  ACD     1      14.040  22.740  20.140  1.00  0.00            
ATOM     14  C5  ACD     1      15.550  22.570  18.590  1.00  0.00            
ATOM     15  H7  ACD     1      15.790  23.000  17.610  1.00  0.00            
ATOM     16  O4  ACD     1      15.050  21.190  18.370  1.00  0.00            
ATOM     17  H8  ACD     1      14.290  21.240  17.790  1.00  0.00            
ATOM     18  C6  ACD     1      16.770  22.570  19.550  1.00  0.00            
ATOM     19  H9  ACD     1      16.430  22.110  20.480  1.00  0.00            
ATOM     20  O5  ACD     1      17.790  21.730  18.970  1.00  0.00            
ATOM     21  H10 ACD     1      18.450  22.380  18.710  1.00  0.00            
ATOM     22  C7  ACD     1      17.290  23.960  19.920  1.00  0.00            
ATOM     23  H11 ACD     1      18.050  23.750  20.680  1.00  0.00            
ATOM     24  O6  ACD     1      16.160  24.630  20.580  1.00  0.00            
ATOM     25  C8  ACD     1      14.910  24.680  19.850  1.00  0.00            
ATOM     26  H12 ACD     1      15.070  25.320  18.960  1.00  0.00            
ATOM     27  C9  ACD     1      13.820  25.420  20.650  1.00  0.00            
ATOM     28  H13 ACD     1      12.850  25.370  20.150  1.00  0.00            
ATOM     29  H14 ACD     1      13.590  24.850  21.560  1.00  0.00            
ATOM     30  O7  ACD     1      14.120  26.800  20.830  1.00  0.00            
ATOM     31  H15 ACD     1      14.210  27.180  19.950  1.00  0.00            
ATOM     32  O8  ACD     1      17.780  24.580  18.730  1.00  0.00            
ATOM     33  C10 ACD     1      19.070  25.090  18.630  1.00  0.00            
ATOM     34  H16 ACD     1      19.620  24.770  19.530  1.00  0.00            
ATOM     35  C11 ACD     1      19.690  24.570  17.300  1.00  0.00            
ATOM     36  H17 ACD     1      18.810  24.700  16.660  1.00  0.00            
ATOM     37  O9  ACD     1      20.070  23.170  17.440  1.00  0.00            
ATOM     38  H18 ACD     1      20.630  22.830  16.730  1.00  0.00            
ATOM     39  C12 ACD     1      20.780  25.460  16.750  1.00  0.00            
ATOM     40  H19 ACD     1      21.710  25.290  17.300  1.00  0.00            
ATOM     41  O10 ACD     1      21.110  25.000  15.380  1.00  0.00            
ATOM     42  H20 ACD     1      20.510  25.400  14.740  1.00  0.00            
ATOM     43  C13 ACD     1      20.360  26.910  16.690  1.00  0.00            
ATOM     44  H21 ACD     1      21.150  27.590  16.330  1.00  0.00            
ATOM     45  O11 ACD     1      20.060  27.270  18.080  1.00  0.00            
ATOM     46  C14 ACD     1      18.890  26.610  18.590  1.00  0.00            
ATOM     47  H22 ACD     1      17.980  26.810  18.010  1.00  0.00            
ATOM     48  C15 ACD     1      18.740  27.090  20.060  1.00  0.00            
ATOM     49  H23 ACD     1      17.800  26.670  20.450  1.00  0.00            
ATOM     50  H24 ACD     1      19.590  26.780  20.680  1.00  0.00            
ATOM     51  O12 ACD     1      18.570  28.520  20.300  1.00  0.00            
ATOM     52  H25 ACD     1      17.710  28.820  19.990  1.00  0.00            
ATOM     53  O13 ACD     1      19.180  27.080  15.880  1.00  0.00            
ATOM     54  C16 ACD     1      19.120  27.900  14.720  1.00  0.00            
ATOM     55  H26 ACD     1      20.130  28.240  14.470  1.00  0.00            
ATOM     56  C17 ACD     1      18.490  26.960  13.650  1.00  0.00            
ATOM     57  H27 ACD     1      17.490  26.650  13.970  1.00  0.00            
ATOM     58  O14 ACD     1      19.380  25.790  13.320  1.00  0.00            
ATOM     59  H28 ACD     1      18.960  25.180  12.710  1.00  0.00            
ATOM     60  C18 ACD     1      18.230  27.790  12.360  1.00  0.00            
ATOM     61  H29 ACD     1      19.230  28.040  11.980  1.00  0.00            
ATOM     62  O15 ACD     1      17.590  27.040  11.300  1.00  0.00            
ATOM     63  H30 ACD     1      17.490  26.120  11.550  1.00  0.00            
ATOM     64  C19 ACD     1      17.350  29.040  12.780  1.00  0.00            
ATOM     65  H31 ACD     1      17.230  29.630  11.860  1.00  0.00            
ATOM     66  O16 ACD     1      17.970  29.840  13.910  1.00  0.00            
ATOM     67  C20 ACD     1      18.230  29.130  15.060  1.00  0.00            
ATOM     68  H32 ACD     1      17.230  28.850  15.420  1.00  0.00            
ATOM     69  C21 ACD     1      18.880  30.000  16.140  1.00  0.00            
ATOM     70  H33 ACD     1      18.510  31.030  16.050  1.00  0.00            
ATOM     71  H34 ACD     1      18.630  29.530  17.100  1.00  0.00            
ATOM     72  O17 ACD     1      20.330  30.020  16.080  1.00  0.00            
ATOM     73  H35 ACD     1      20.570  30.530  15.300  1.00  0.00            
ATOM     74  O18 ACD     1      16.040  28.590  13.090  1.00  0.00            
ATOM     75  C22 ACD     1      14.960  29.360  12.520  1.00  0.00            
ATOM     76  H36 ACD     1      15.230  30.200  11.880  1.00  0.00            
ATOM     77  C23 ACD     1      14.240  28.410  11.640  1.00  0.00            
ATOM     78  H37 ACD     1      13.950  27.510  12.200  1.00  0.00            
ATOM     79  O19 ACD     1      15.090  28.070  10.550  1.00  0.00            
ATOM     80  H38 ACD     1      15.960  27.820  10.870  1.00  0.00            
ATOM     81  C24 ACD     1      12.860  28.970  11.210  1.00  0.00            
ATOM     82  H39 ACD     1      13.140  29.930  10.750  1.00  0.00            
ATOM     83  O20 ACD     1      12.280  28.070  10.280  1.00  0.00            
ATOM     84  H40 ACD     1      11.920  27.360  10.820  1.00  0.00            
ATOM     85  C25 ACD     1      12.070  29.350  12.430  1.00  0.00            
ATOM     86  H41 ACD     1      11.170  29.820  12.020  1.00  0.00            
ATOM     87  O21 ACD     1      12.790  30.330  13.140  1.00  0.00            
ATOM     88  C26 ACD     1      14.040  29.800  13.660  1.00  0.00            
ATOM     89  H42 ACD     1      13.710  28.960  14.290  1.00  0.00            
ATOM     90  C27 ACD     1      14.740  30.750  14.680  1.00  0.00            
ATOM     91  H43 ACD     1      13.940  31.070  15.360  1.00  0.00            
ATOM     92  H44 ACD     1      15.440  30.150  15.270  1.00  0.00            
ATOM     93  O22 ACD     1      15.410  31.850  14.050  1.00  0.00            
ATOM     94  H45 ACD     1      16.010  32.160  14.740  1.00  0.00            
ATOM     95  O23 ACD     1      11.790  28.190  13.130  1.00  0.00            
ATOM     96  C28 ACD     1      10.490  28.070  13.680  1.00  0.00            
ATOM     97  H46 ACD     1       9.820  28.860  13.330  1.00  0.00            
ATOM     98  C29 ACD     1      10.590  28.130  15.180  1.00  0.00            
ATOM     99  H47 ACD     1      11.500  27.670  15.580  1.00  0.00            
ATOM    100  O24 ACD     1       9.550  27.420  15.760  1.00  0.00            
ATOM    101  C30 ACD     1      10.490  29.540  15.730  1.00  0.00            
ATOM    102  H48 ACD     1      11.080  30.140  15.030  1.00  0.00            
ATOM    103  H49 ACD     1       9.440  29.830  15.740  1.00  0.00            
ATOM    104  O25 ACD     1      10.900  29.640  17.070  1.00  0.00            
ATOM    105  H50 ACD     1      10.100  29.440  17.560  1.00  0.00            
ATOM    106  C31 ACD     1      10.170  26.690  13.140  1.00  0.00            
ATOM    107  H51 ACD     1      11.000  25.980  13.260  1.00  0.00            
ATOM    108  O26 ACD     1       9.890  26.630  11.730  1.00  0.00            
ATOM    109  H52 ACD     1       9.080  27.070  11.480  1.00  0.00            
ATOM    110  C32 ACD     1       8.920  26.140  13.850  1.00  0.00            
ATOM    111  H53 ACD     1       8.110  26.870  13.690  1.00  0.00            
ATOM    112  O27 ACD     1       8.590  24.880  13.410  1.00  0.00            
ATOM    113  H54 ACD     1       9.400  24.460  13.110  1.00  0.00            
ATOM    114  C33 ACD     1       9.250  26.090  15.350  1.00  0.00            
ATOM    115  H55 ACD     1       8.450  25.660  15.960  1.00  0.00            
ATOM    116  O28 ACD     1      10.390  25.240  15.600  1.00  0.00            
ATOM    117  C34 ACD     1      10.320  24.250  16.620  1.00  0.00            
ATOM    118  H56 ACD     1       9.340  23.790  16.830  1.00  0.00            
ATOM    119  C35 ACD     1      11.270  23.070  16.260  1.00  0.00            
ATOM    120  H57 ACD     1      12.220  23.450  15.870  1.00  0.00            
ATOM    121  O29 ACD     1      10.500  22.330  15.180  1.00  0.00            
ATOM    122  H58 ACD     1      10.670  22.690  14.300  1.00  0.00            
ATOM    123  C36 ACD     1      11.610  22.130  17.440  1.00  0.00            
ATOM    124  H59 ACD     1      10.710  21.630  17.820  1.00  0.00            
ATOM    125  O30 ACD     1      12.690  21.210  17.070  1.00  0.00            
ATOM    126  H60 ACD     1      12.420  20.740  16.280  1.00  0.00            
ATOM    127  C1  AD3     2      14.910  25.980  15.470  1.00  0.00            
ATOM    128  C2  AD3     2      14.080  25.980  14.390  1.00  0.00            
ATOM    129  C3  AD3     2      14.000  24.900  13.530  1.00  0.00            
ATOM    130  C4  AD3     2      14.860  23.760  13.750  1.00  0.00            
ATOM    131  C5  AD3     2      14.810  22.600  12.950  1.00  0.00            
ATOM    132  C6  AD3     2      15.730  21.570  13.120  1.00  0.00            
ATOM    133  C7  AD3     2      16.540  21.580  14.290  1.00  0.00            
ATOM    134  C8  AD3     2      17.450  20.540  14.570  1.00  0.00            
ATOM    135  C9  AD3     2      17.440  19.350  13.770  1.00  0.00            
ATOM    136  C10 AD3     2      16.660  19.350  12.590  1.00  0.00            
ATOM    137  C11 AD3     2      16.700  18.240  11.680  1.00  0.00            
ATOM    138  C12 AD3     2      16.100  18.290  10.450  1.00  0.00            
ATOM    139  C13 AD3     2      15.320  19.390  10.050  1.00  0.00            
ATOM    140  C14 AD3     2      15.130  20.420  11.010  1.00  0.00            
ATOM    141  C15 AD3     2      15.820  20.480  12.250  1.00  0.00            
ATOM    142  C16 AD3     2      16.600  22.670  15.120  1.00  0.00            
ATOM    143  C17 AD3     2      15.740  23.780  14.880  1.00  0.00            
ATOM    144  C18 AD3     2      15.770  24.910  15.770  1.00  0.00            
ATOM    145  H1  AD3     2      15.040  26.890  16.040  1.00  0.00            
ATOM    146  H2  AD3     2      13.450  26.860  14.280  1.00  0.00            
ATOM    147  H3  AD3     2      13.290  25.060  12.730  1.00  0.00            
ATOM    148  H4  AD3     2      14.000  22.560  12.220  1.00  0.00            
ATOM    149  H5  AD3     2      18.040  20.610  15.480  1.00  0.00            
ATOM    150  H6  AD3     2      18.050  18.460  13.900  1.00  0.00            
ATOM    151  H7  AD3     2      17.180  17.320  11.980  1.00  0.00            
ATOM    152  H8  AD3     2      16.200  17.340   9.930  1.00  0.00            
ATOM    153  H9  AD3     2      14.900  19.410   9.050  1.00  0.00            
ATOM    154  H10 AD3     2      14.580  21.300  10.690  1.00  0.00            
ATOM    155  H11 AD3     2      17.350  22.820  15.900  1.00  0.00            
ATOM    156  H12 AD3     2      16.430  24.970  16.630  1.00  0.00            
TER
ENDMDL
MODEL        1
ATOM      1  H1  ACD     1      13.670  13.290  22.920  1.00  0.00            
ATOM      2  O1  ACD     1      13.740  14.010  23.550  1.00  0.00            
ATOM      3  C1  ACD     1      12.570  14.730  23.330  1.00  0.00            
ATOM      4  H2  ACD     1      12.610  15.530  24.080  1.00  0.00            
ATOM      5  H3  ACD     1      11.720  14.030  23.370  1.00  0.00            
ATOM      6  C2  ACD     1      12.640  15.240  21.860  1.00  0.00            
ATOM      7  H4  ACD     1      13.630  15.650  21.630  1.00  0.00            
ATOM      8  O2  ACD     1      12.580  14.120  20.980  1.00  0.00            
ATOM      9  C3  ACD     1      12.790  14.370  19.590  1.00  0.00            
ATOM     10  H5  ACD     1      12.770  13.370  19.140  1.00  0.00            
ATOM     11  O3  ACD     1      14.130  14.890  19.430  1.00  0.00            
ATOM     12  C4  ACD     1      15.000  14.310  18.470  1.00  0.00            
ATOM     13  H6  ACD     1      14.490  13.670  17.740  1.00  0.00            
ATOM     14  C5  ACD     1      15.600  15.410  17.560  1.00  0.00            
ATOM     15  H7  ACD     1      16.040  16.140  18.260  1.00  0.00            
ATOM     16  O4  ACD     1      14.630  16.110  16.800  1.00  0.00            
ATOM     17  H8  ACD     1      15.060  16.840  16.360  1.00  0.00            
ATOM     18  C6  ACD     1      16.810  14.920  16.760  1.00  0.00            
ATOM     19  H9  ACD     1      16.460  14.240  15.970  1.00  0.00            
ATOM     20  O5  ACD     1      17.550  15.930  16.150  1.00  0.00            
ATOM     21  H10 ACD     1      18.370  16.080  16.630  1.00  0.00            
ATOM     22  C7  ACD     1      17.790  14.150  17.570  1.00  0.00            
ATOM     23  H11 ACD     1      18.580  13.810  16.900  1.00  0.00            
ATOM     24  O6  ACD     1      17.160  13.100  18.340  1.00  0.00            
ATOM     25  C8  ACD     1      16.050  13.480  19.230  1.00  0.00            
ATOM     26  H12 ACD     1      16.470  14.010  20.090  1.00  0.00            
ATOM     27  C9  ACD     1      15.500  12.150  19.730  1.00  0.00            
ATOM     28  H13 ACD     1      14.530  12.320  20.210  1.00  0.00            
ATOM     29  H14 ACD     1      15.230  11.500  18.890  1.00  0.00            
ATOM     30  O7  ACD     1      16.430  11.480  20.480  1.00  0.00            
ATOM     31  H15 ACD     1      16.870  10.960  19.810  1.00  0.00            
ATOM     32  O8  ACD     1      18.440  15.070  18.520  1.00  0.00            
ATOM     33  C10 ACD     1      19.840  14.940  18.870  1.00  0.00            
ATOM     34  H16 ACD     1      20.320  14.160  18.260  1.00  0.00            
ATOM     35  C11 ACD     1      20.320  16.380  18.580  1.00  0.00            
ATOM     36  H17 ACD     1      19.500  16.970  19.000  1.00  0.00            
ATOM     37  O9  ACD     1      20.480  16.700  17.220  1.00  0.00            
ATOM     38  H18 ACD     1      20.990  17.510  17.150  1.00  0.00            
ATOM     39  C12 ACD     1      21.640  16.660  19.290  1.00  0.00            
ATOM     40  H19 ACD     1      22.530  16.190  18.860  1.00  0.00            
ATOM     41  O10 ACD     1      21.760  18.100  19.230  1.00  0.00            
ATOM     42  H20 ACD     1      21.190  18.460  19.910  1.00  0.00            
ATOM     43  C13 ACD     1      21.540  16.310  20.780  1.00  0.00            
ATOM     44  H21 ACD     1      22.530  16.500  21.200  1.00  0.00            
ATOM     45  O11 ACD     1      21.190  14.940  20.890  1.00  0.00            
ATOM     46  C14 ACD     1      19.920  14.590  20.410  1.00  0.00            
ATOM     47  H22 ACD     1      19.190  15.200  20.960  1.00  0.00            
ATOM     48  C15 ACD     1      19.650  13.150  20.590  1.00  0.00            
ATOM     49  H23 ACD     1      18.760  12.840  20.020  1.00  0.00            
ATOM     50  H24 ACD     1      20.480  12.630  20.100  1.00  0.00            
ATOM     51  O12 ACD     1      19.600  12.720  21.950  1.00  0.00            
ATOM     52  H25 ACD     1      18.790  13.110  22.290  1.00  0.00            
ATOM     53  O13 ACD     1      20.490  17.110  21.270  1.00  0.00            
ATOM     54  C16 ACD     1      20.570  17.650  22.580  1.00  0.00            
ATOM     55  H26 ACD     1      21.580  17.610  23.010  1.00  0.00            
ATOM     56  C17 ACD     1      20.130  19.120  22.490  1.00  0.00            
ATOM     57  H27 ACD     1      19.040  19.130  22.360  1.00  0.00            
ATOM     58  O14 ACD     1      20.820  19.760  21.430  1.00  0.00            
ATOM     59  H28 ACD     1      20.610  20.690  21.480  1.00  0.00            
ATOM     60  C18 ACD     1      20.210  19.770  23.880  1.00  0.00            
ATOM     61  H29 ACD     1      21.250  19.810  24.230  1.00  0.00            
ATOM     62  O15 ACD     1      19.800  21.150  23.830  1.00  0.00            
ATOM     63  H30 ACD     1      20.420  21.660  23.310  1.00  0.00            
ATOM     64  C19 ACD     1      19.300  19.030  24.810  1.00  0.00            
ATOM     65  H31 ACD     1      19.400  19.390  25.840  1.00  0.00            
ATOM     66  O16 ACD     1      19.790  17.650  24.850  1.00  0.00            
ATOM     67  C20 ACD     1      19.700  16.930  23.620  1.00  0.00            
ATOM     68  H32 ACD     1      18.640  17.030  23.320  1.00  0.00            
ATOM     69  C21 ACD     1      20.050  15.480  23.990  1.00  0.00            
ATOM     70  H33 ACD     1      19.980  14.840  23.110  1.00  0.00            
ATOM     71  H34 ACD     1      21.070  15.550  24.390  1.00  0.00            
ATOM     72  O17 ACD     1      19.090  15.050  25.030  1.00  0.00            
ATOM     73  H35 ACD     1      19.000  15.740  25.690  1.00  0.00            
ATOM     74  O18 ACD     1      17.910  19.090  24.460  1.00  0.00            
ATOM     75  C22 ACD     1      16.890  19.690  25.390  1.00  0.00            
ATOM     76  H36 ACD     1      17.470  19.740  26.320  1.00  0.00            
ATOM     77  C23 ACD     1      16.320  21.100  24.910  1.00  0.00            
ATOM     78  H37 ACD     1      15.830  20.930  23.940  1.00  0.00            
ATOM     79  O19 ACD     1      17.390  21.940  24.710  1.00  0.00            
ATOM     80  H38 ACD     1      18.130  21.460  24.330  1.00  0.00            
ATOM     81  C24 ACD     1      15.280  21.540  25.910  1.00  0.00            
ATOM     82  H39 ACD     1      15.850  21.570  26.850  1.00  0.00            
ATOM     83  O20 ACD     1      14.710  22.860  25.810  1.00  0.00            
ATOM     84  H40 ACD     1      14.120  22.840  25.050  1.00  0.00            
ATOM     85  C25 ACD     1      14.190  20.430  26.040  1.00  0.00            
ATOM     86  H41 ACD     1      13.510  20.730  26.840  1.00  0.00            
ATOM     87  O21 ACD     1      14.850  19.230  26.480  1.00  0.00            
ATOM     88  C26 ACD     1      15.780  18.630  25.580  1.00  0.00            
ATOM     89  H42 ACD     1      15.350  18.440  24.590  1.00  0.00            
ATOM     90  C27 ACD     1      16.160  17.340  26.200  1.00  0.00            
ATOM     91  H43 ACD     1      17.090  17.110  25.660  1.00  0.00            
ATOM     92  H44 ACD     1      16.550  17.320  27.220  1.00  0.00            
ATOM     93  O22 ACD     1      15.210  16.370  25.940  1.00  0.00            
ATOM     94  H45 ACD     1      14.910  15.890  26.710  1.00  0.00            
ATOM     95  O23 ACD     1      13.510  20.200  24.810  1.00  0.00            
ATOM     96  C28 ACD     1      12.140  19.600  24.860  1.00  0.00            
ATOM     97  H46 ACD     1      11.610  20.000  25.740  1.00  0.00            
ATOM     98  C29 ACD     1      12.130  18.100  25.100  1.00  0.00            
ATOM     99  H47 ACD     1      13.040  17.690  24.640  1.00  0.00            
ATOM    100  O24 ACD     1      10.960  17.490  24.530  1.00  0.00            
ATOM    101  C30 ACD     1      12.130  17.710  26.600  1.00  0.00            
ATOM    102  H48 ACD     1      13.040  17.870  27.180  1.00  0.00            
ATOM    103  H49 ACD     1      11.320  18.310  27.040  1.00  0.00            
ATOM    104  O25 ACD     1      11.750  16.280  26.680  1.00  0.00            
ATOM    105  H50 ACD     1      10.930  16.290  26.170  1.00  0.00            
ATOM    106  C31 ACD     1      11.550  20.020  23.510  1.00  0.00            
ATOM    107  H51 ACD     1      12.290  19.740  22.760  1.00  0.00            
ATOM    108  O26 ACD     1      11.330  21.440  23.310  1.00  0.00            
ATOM    109  H52 ACD     1      12.110  22.000  23.350  1.00  0.00            
ATOM    110  C32 ACD     1      10.360  19.250  23.060  1.00  0.00            
ATOM    111  H53 ACD     1       9.510  19.460  23.720  1.00  0.00            
ATOM    112  O27 ACD     1      10.110  19.520  21.680  1.00  0.00            
ATOM    113  H54 ACD     1      10.560  20.340  21.450  1.00  0.00            
ATOM    114  C33 ACD     1      10.590  17.750  23.200  1.00  0.00            
ATOM    115  H55 ACD     1       9.660  17.260  22.870  1.00  0.00            
ATOM    116  O28 ACD     1      11.580  17.330  22.310  1.00  0.00            
ATOM    117  C34 ACD     1      11.500  16.130  21.510  1.00  0.00            
ATOM    118  H56 ACD     1      10.580  15.580  21.750  1.00  0.00            
ATOM    119  C35 ACD     1      11.640  16.540  19.990  1.00  0.00            
ATOM    120  H57 ACD     1      12.530  17.160  19.860  1.00  0.00            
ATOM    121  O29 ACD     1      10.450  17.310  19.790  1.00  0.00            
ATOM    122  H58 ACD     1      10.540  18.000  20.450  1.00  0.00            
ATOM    123  C36 ACD     1      11.690  15.290  19.140  1.00  0.00            
ATOM    124  H59 ACD     1      10.730  14.760  19.260  1.00  0.00            
ATOM    125  O30 ACD     1      11.750  15.650  17.810  1.00  0.00            
ATOM    126  H60 ACD     1      12.400  16.360  17.800  1.00  0.00            
ATOM    127  C1  AD3     2      15.010  17.860  22.010  1.00  0.00            
ATOM    128  C2  AD3     2      15.930  17.070  21.300  1.00  0.00            
ATOM    129  C3  AD3     2      16.760  17.590  20.340  1.00  0.00            
ATOM    130  C4  AD3     2      16.720  18.950  20.050  1.00  0.00            
ATOM    131  C5  AD3     2      17.640  19.470  19.120  1.00  0.00            
ATOM    132  C6  AD3     2      17.690  20.910  18.920  1.00  0.00            
ATOM    133  C7  AD3     2      16.770  21.750  19.710  1.00  0.00            
ATOM    134  C8  AD3     2      16.820  23.120  19.550  1.00  0.00            
ATOM    135  C9  AD3     2      17.820  23.740  18.720  1.00  0.00            
ATOM    136  C10 AD3     2      18.710  22.920  17.950  1.00  0.00            
ATOM    137  C11 AD3     2      19.710  23.540  17.230  1.00  0.00            
ATOM    138  C12 AD3     2      20.630  22.820  16.500  1.00  0.00            
ATOM    139  C13 AD3     2      20.560  21.380  16.510  1.00  0.00            
ATOM    140  C14 AD3     2      19.600  20.790  17.320  1.00  0.00            
ATOM    141  C15 AD3     2      18.710  21.500  18.130  1.00  0.00            
ATOM    142  C16 AD3     2      15.810  21.180  20.470  1.00  0.00            
ATOM    143  C17 AD3     2      15.860  19.810  20.780  1.00  0.00            
ATOM    144  C18 AD3     2      15.010  19.250  21.710  1.00  0.00            
ATOM    145  H1  AD3     2      14.420  17.570  22.870  1.00  0.00            
ATOM    146  H2  AD3     2      16.100  16.030  21.560  1.00  0.00            
ATOM    147  H3  AD3     2      17.410  16.940  19.760  1.00  0.00            
ATOM    148  H4  AD3     2      18.250  18.760  18.580  1.00  0.00            
ATOM    149  H5  AD3     2      16.180  23.720  20.190  1.00  0.00            
ATOM    150  H6  AD3     2      17.950  24.820  18.750  1.00  0.00            
ATOM    151  H7  AD3     2      19.860  24.620  17.260  1.00  0.00            
ATOM    152  H8  AD3     2      21.520  23.280  16.080  1.00  0.00            
ATOM    153  H9  AD3     2      21.330  20.770  16.040  1.00  0.00            
ATOM    154  H10 AD3     2      19.510  19.710  17.190  1.00  0.00            
ATOM    155  H11 AD3     2      15.100  21.760  21.050  1.00  0.00            
ATOM    156  H12 AD3     2      14.380  19.830  22.370  1.00  0.00            
TER
ENDMDL
MODEL        1
ATOM      1  H1  ACD     1      13.150  16.830  14.920  1.00  0.00            
ATOM      2  O1  ACD     1      12.430  17.130  15.490  1.00  0.00            
ATOM      3  C1  ACD     1      12.930  18.060  16.410  1.00  0.00            
ATOM      4  H2  ACD     1      13.330  17.490  17.250  1.00  0.00            
ATOM      5  H3  ACD     1      12.160  18.600  16.970  1.00  0.00            
ATOM      6  C2  ACD     1      13.920  19.030  15.760  1.00  0.00            
ATOM      7  H4  ACD     1      14.050  19.920  16.390  1.00  0.00            
ATOM      8  O2  ACD     1      15.170  18.230  15.710  1.00  0.00            
ATOM      9  C3  ACD     1      16.230  18.770  14.960  1.00  0.00            
ATOM     10  H5  ACD     1      17.090  18.090  15.000  1.00  0.00            
ATOM     11  O3  ACD     1      16.760  19.930  15.600  1.00  0.00            
ATOM     12  C4  ACD     1      17.980  19.710  16.420  1.00  0.00            
ATOM     13  H6  ACD     1      18.080  18.650  16.700  1.00  0.00            
ATOM     14  C5  ACD     1      19.210  20.110  15.560  1.00  0.00            
ATOM     15  H7  ACD     1      19.000  21.170  15.360  1.00  0.00            
ATOM     16  O4  ACD     1      19.270  19.320  14.370  1.00  0.00            
ATOM     17  H8  ACD     1      18.400  19.360  13.970  1.00  0.00            
ATOM     18  C6  ACD     1      20.460  19.880  16.470  1.00  0.00            
ATOM     19  H9  ACD     1      20.340  18.800  16.650  1.00  0.00            
ATOM     20  O5  ACD     1      21.740  20.220  15.820  1.00  0.00            
ATOM     21  H10 ACD     1      22.480  19.930  16.360  1.00  0.00            
ATOM     22  C7  ACD     1      20.340  20.680  17.790  1.00  0.00            
ATOM     23  H11 ACD     1      21.210  20.380  18.380  1.00  0.00            
ATOM     24  O6  ACD     1      19.150  20.270  18.440  1.00  0.00            
ATOM     25  C8  ACD     1      17.890  20.580  17.680  1.00  0.00            
ATOM     26  H12 ACD     1      17.760  21.660  17.500  1.00  0.00            
ATOM     27  C9  ACD     1      16.780  20.160  18.580  1.00  0.00            
ATOM     28  H13 ACD     1      15.860  20.100  17.980  1.00  0.00            
ATOM     29  H14 ACD     1      16.910  19.080  18.710  1.00  0.00            
ATOM     30  O7  ACD     1      16.770  20.950  19.780  1.00  0.00            
ATOM     31  H15 ACD     1      17.590  20.710  20.220  1.00  0.00            
ATOM     32  O8  ACD     1      20.320  22.130  17.610  1.00  0.00            
ATOM     33  C10 ACD     1      20.850  23.000  18.550  1.00  0.00            
ATOM     34  H16 ACD     1      21.800  22.620  18.930  1.00  0.00            
ATOM     35  C11 ACD     1      21.120  24.330  17.680  1.00  0.00            
ATOM     36  H17 ACD     1      20.170  24.470  17.150  1.00  0.00            
ATOM     37  O9  ACD     1      22.260  24.130  16.840  1.00  0.00            
ATOM     38  H18 ACD     1      22.110  23.590  16.060  1.00  0.00            
ATOM     39  C12 ACD     1      21.320  25.570  18.560  1.00  0.00            
ATOM     40  H19 ACD     1      22.300  25.440  19.020  1.00  0.00            
ATOM     41  O10 ACD     1      21.400  26.700  17.730  1.00  0.00            
ATOM     42  H20 ACD     1      20.470  26.910  17.660  1.00  0.00            
ATOM     43  C13 ACD     1      20.200  25.670  19.540  1.00  0.00            
ATOM     44  H21 ACD     1      20.390  26.480  20.250  1.00  0.00            
ATOM     45  O11 ACD     1      20.020  24.520  20.330  1.00  0.00            
ATOM     46  C14 ACD     1      19.820  23.310  19.700  1.00  0.00            
ATOM     47  H22 ACD     1      18.790  23.340  19.320  1.00  0.00            
ATOM     48  C15 ACD     1      19.930  22.280  20.810  1.00  0.00            
ATOM     49  H23 ACD     1      19.710  21.270  20.430  1.00  0.00            
ATOM     50  H24 ACD     1      20.970  22.210  21.160  1.00  0.00            
ATOM     51  O12 ACD     1      19.060  22.500  22.030  1.00  0.00            
ATOM     52  H25 ACD     1      18.920  23.450  21.930  1.00  0.00            
ATOM     53  O13 ACD     1      19.010  26.030  18.840  1.00  0.00            
ATOM     54  C16 ACD     1      18.150  27.030  19.470  1.00  0.00            
ATOM     55  H26 ACD     1      18.760  27.670  20.110  1.00  0.00            
ATOM     56  C17 ACD     1      17.810  27.970  18.320  1.00  0.00            
ATOM     57  H27 ACD     1      17.480  27.310  17.500  1.00  0.00            
ATOM     58  O14 ACD     1      18.860  28.840  17.910  1.00  0.00            
ATOM     59  H28 ACD     1      18.750  28.920  16.950  1.00  0.00            
ATOM     60  C18 ACD     1      16.500  28.760  18.520  1.00  0.00            
ATOM     61  H29 ACD     1      16.720  29.480  19.320  1.00  0.00            
ATOM     62  O15 ACD     1      16.070  29.360  17.310  1.00  0.00            
ATOM     63  H30 ACD     1      15.590  28.630  16.900  1.00  0.00            
ATOM     64  C19 ACD     1      15.420  27.780  19.130  1.00  0.00            
ATOM     65  H31 ACD     1      14.510  28.320  19.420  1.00  0.00            
ATOM     66  O16 ACD     1      15.890  27.120  20.290  1.00  0.00            
ATOM     67  C20 ACD     1      16.940  26.250  20.170  1.00  0.00            
ATOM     68  H32 ACD     1      16.620  25.480  19.460  1.00  0.00            
ATOM     69  C21 ACD     1      17.250  25.640  21.540  1.00  0.00            
ATOM     70  H33 ACD     1      16.310  25.420  22.070  1.00  0.00            
ATOM     71  H34 ACD     1      17.740  24.690  21.290  1.00  0.00            
ATOM     72  O17 ACD     1      17.980  26.540  22.380  1.00  0.00            
ATOM     73  H35 ACD     1      17.360  27.220  22.670  1.00  0.00            
ATOM     74  O18 ACD     1      15.040  26.870  18.220  1.00  0.00            
ATOM     75  C22 ACD     1      13.740  27.020  17.570  1.00  0.00            
ATOM     76  H36 ACD     1      13.350  28.040  17.630  1.00  0.00            
ATOM     77  C23 ACD     1      13.990  26.690  16.110  1.00  0.00            
ATOM     78  H37 ACD     1      14.370  25.660  16.020  1.00  0.00            
ATOM     79  O19 ACD     1      14.900  27.660  15.540  1.00  0.00            
ATOM     80  H38 ACD     1      15.180  27.350  14.680  1.00  0.00            
ATOM     81  C24 ACD     1      12.630  26.740  15.380  1.00  0.00            
ATOM     82  H39 ACD     1      12.180  27.740  15.420  1.00  0.00            
ATOM     83  O20 ACD     1      12.730  26.290  14.030  1.00  0.00            
ATOM     84  H40 ACD     1      12.830  25.360  14.240  1.00  0.00            
ATOM     85  C25 ACD     1      11.730  25.710  16.010  1.00  0.00            
ATOM     86  H41 ACD     1      10.800  25.620  15.440  1.00  0.00            
ATOM     87  O21 ACD     1      11.540  25.940  17.460  1.00  0.00            
ATOM     88  C26 ACD     1      12.770  26.030  18.240  1.00  0.00            
ATOM     89  H42 ACD     1      13.240  25.050  18.110  1.00  0.00            
ATOM     90  C27 ACD     1      12.370  26.250  19.740  1.00  0.00            
ATOM     91  H43 ACD     1      11.520  25.580  19.940  1.00  0.00            
ATOM     92  H44 ACD     1      13.170  26.060  20.460  1.00  0.00            
ATOM     93  O22 ACD     1      11.970  27.610  20.020  1.00  0.00            
ATOM     94  H45 ACD     1      11.200  27.730  19.460  1.00  0.00            
ATOM     95  O23 ACD     1      12.300  24.390  15.810  1.00  0.00            
ATOM     96  C28 ACD     1      11.390  23.270  15.940  1.00  0.00            
ATOM     97  H46 ACD     1      10.550  23.650  16.530  1.00  0.00            
ATOM     98  C29 ACD     1      12.030  22.100  16.730  1.00  0.00            
ATOM     99  H47 ACD     1      13.130  22.140  16.650  1.00  0.00            
ATOM    100  O24 ACD     1      11.500  20.840  16.370  1.00  0.00            
ATOM    101  C30 ACD     1      11.880  22.360  18.230  1.00  0.00            
ATOM    102  H48 ACD     1      12.490  21.630  18.770  1.00  0.00            
ATOM    103  H49 ACD     1      12.220  23.370  18.490  1.00  0.00            
ATOM    104  O25 ACD     1      10.530  22.160  18.570  1.00  0.00            
ATOM    105  H50 ACD     1      10.210  21.320  18.230  1.00  0.00            
ATOM    106  C31 ACD     1      10.860  22.930  14.550  1.00  0.00            
ATOM    107  H51 ACD     1      11.680  23.110  13.850  1.00  0.00            
ATOM    108  O26 ACD     1       9.830  23.780  14.070  1.00  0.00            
ATOM    109  H52 ACD     1       9.570  23.500  13.190  1.00  0.00            
ATOM    110  C32 ACD     1      10.450  21.470  14.400  1.00  0.00            
ATOM    111  H53 ACD     1       9.590  21.150  15.000  1.00  0.00            
ATOM    112  O27 ACD     1      10.280  21.150  13.010  1.00  0.00            
ATOM    113  H54 ACD     1       9.790  20.350  13.180  1.00  0.00            
ATOM    114  C33 ACD     1      11.540  20.540  14.980  1.00  0.00            
ATOM    115  H55 ACD     1      11.210  19.520  14.790  1.00  0.00            
ATOM    116  O28 ACD     1      12.760  20.750  14.410  1.00  0.00            
ATOM    117  C34 ACD     1      13.540  19.570  14.340  1.00  0.00            
ATOM    118  H56 ACD     1      12.950  18.800  13.830  1.00  0.00            
ATOM    119  C35 ACD     1      14.760  20.030  13.390  1.00  0.00            
ATOM    120  H57 ACD     1      15.230  20.930  13.810  1.00  0.00            
ATOM    121  O29 ACD     1      14.400  20.240  12.040  1.00  0.00            
ATOM    122  H58 ACD     1      13.560  20.700  12.060  1.00  0.00            
ATOM    123  C36 ACD     1      15.900  19.060  13.480  1.00  0.00            
ATOM    124  H59 ACD     1      15.490  18.190  12.950  1.00  0.00            
ATOM    125  O30 ACD     1      17.040  19.560  12.810  1.00  0.00            
ATOM    126  H60 ACD     1      16.700  20.160  12.130  1.00  0.00            
ATOM    127  C1  AD3     2      16.020  23.530  16.410  1.00  0.00            
ATOM    128  C2  AD3     2      17.300  24.090  16.470  1.00  0.00            
ATOM    129  C3  AD3     2      17.890  24.470  15.270  1.00  0.00            
ATOM    130  C4  AD3     2      17.270  24.090  14.030  1.00  0.00            
ATOM    131  C5  AD3     2      18.030  24.480  12.860  1.00  0.00            
ATOM    132  C6  AD3     2      17.420  24.390  11.570  1.00  0.00            
ATOM    133  C7  AD3     2      16.090  23.810  11.530  1.00  0.00            
ATOM    134  C8  AD3     2      15.430  23.730  10.340  1.00  0.00            
ATOM    135  C9  AD3     2      16.050  24.100   9.140  1.00  0.00            
ATOM    136  C10 AD3     2      17.360  24.570   9.120  1.00  0.00            
ATOM    137  C11 AD3     2      17.920  24.930   7.920  1.00  0.00            
ATOM    138  C12 AD3     2      19.240  25.330   7.830  1.00  0.00            
ATOM    139  C13 AD3     2      19.960  25.590   9.050  1.00  0.00            
ATOM    140  C14 AD3     2      19.320  25.350  10.290  1.00  0.00            
ATOM    141  C15 AD3     2      18.060  24.730  10.350  1.00  0.00            
ATOM    142  C16 AD3     2      15.380  23.420  12.700  1.00  0.00            
ATOM    143  C17 AD3     2      15.990  23.610  13.930  1.00  0.00            
ATOM    144  C18 AD3     2      15.410  23.220  15.200  1.00  0.00            
ATOM    145  H1  AD3     2      15.560  23.300  17.370  1.00  0.00            
ATOM    146  H2  AD3     2      17.770  24.360  17.420  1.00  0.00            
ATOM    147  H3  AD3     2      18.870  24.920  15.370  1.00  0.00            
ATOM    148  H4  AD3     2      19.020  24.900  12.940  1.00  0.00            
ATOM    149  H5  AD3     2      14.400  23.420  10.270  1.00  0.00            
ATOM    150  H6  AD3     2      15.530  24.100   8.190  1.00  0.00            
ATOM    151  H7  AD3     2      17.280  24.770   7.060  1.00  0.00            
ATOM    152  H8  AD3     2      19.670  25.500   6.850  1.00  0.00            
ATOM    153  H9  AD3     2      20.970  25.970   8.950  1.00  0.00            
ATOM    154  H10 AD3     2      19.920  25.470  11.190  1.00  0.00            
ATOM    155  H11 AD3     2      14.360  23.060  12.540  1.00  0.00            
ATOM    156  H12 AD3     2      14.420  22.790  15.170  1.00  0.00            
TER
ENDMDL
MODEL        1
ATOM      1  H1  ACD     1      13.880  26.300  13.690  1.00  0.00            
ATOM      2  O1  ACD     1      14.250  26.680  14.490  1.00  0.00            
ATOM      3  C1  ACD     1      15.010  25.650  15.040  1.00  0.00            
ATOM      4  H2  ACD     1      14.410  24.740  14.880  1.00  0.00            
ATOM      5  H3  ACD     1      15.180  25.840  16.100  1.00  0.00            
ATOM      6  C2  ACD     1      16.450  25.580  14.430  1.00  0.00            
ATOM      7  H4  ACD     1      17.140  24.910  14.960  1.00  0.00            
ATOM      8  O2  ACD     1      16.350  24.990  13.160  1.00  0.00            
ATOM      9  C3  ACD     1      17.510  24.760  12.420  1.00  0.00            
ATOM     10  H5  ACD     1      17.220  24.340  11.450  1.00  0.00            
ATOM     11  O3  ACD     1      18.470  23.950  13.100  1.00  0.00            
ATOM     12  C4  ACD     1      18.550  22.630  12.710  1.00  0.00            
ATOM     13  H6  ACD     1      17.750  22.280  12.050  1.00  0.00            
ATOM     14  C5  ACD     1      19.800  22.440  11.840  1.00  0.00            
ATOM     15  H7  ACD     1      20.650  22.810  12.410  1.00  0.00            
ATOM     16  O4  ACD     1      19.770  23.270  10.640  1.00  0.00            
ATOM     17  H8  ACD     1      19.590  24.190  10.880  1.00  0.00            
ATOM     18  C6  ACD     1      19.970  21.000  11.570  1.00  0.00            
ATOM     19  H9  ACD     1      19.060  20.530  11.190  1.00  0.00            
ATOM     20  O5  ACD     1      21.020  20.610  10.660  1.00  0.00            
ATOM     21  H10 ACD     1      20.780  20.820   9.760  1.00  0.00            
ATOM     22  C7  ACD     1      20.220  20.350  12.940  1.00  0.00            
ATOM     23  H11 ACD     1      20.280  19.260  12.820  1.00  0.00            
ATOM     24  O6  ACD     1      18.960  20.540  13.590  1.00  0.00            
ATOM     25  C8  ACD     1      18.610  21.840  13.940  1.00  0.00            
ATOM     26  H12 ACD     1      19.180  22.290  14.760  1.00  0.00            
ATOM     27  C9  ACD     1      17.290  21.730  14.740  1.00  0.00            
ATOM     28  H13 ACD     1      17.420  21.220  15.700  1.00  0.00            
ATOM     29  H14 ACD     1      16.830  22.690  15.030  1.00  0.00            
ATOM     30  O7  ACD     1      16.300  21.080  13.890  1.00  0.00            
ATOM     31  H15 ACD     1      15.500  21.180  14.410  1.00  0.00            
ATOM     32  O8  ACD     1      21.410  20.830  13.580  1.00  0.00            
ATOM     33  C10 ACD     1      22.490  19.960  13.800  1.00  0.00            
ATOM     34  H16 ACD     1      22.210  18.900  13.750  1.00  0.00            
ATOM     35  C11 ACD     1      23.620  20.310  12.810  1.00  0.00            
ATOM     36  H17 ACD     1      23.620  21.410  12.780  1.00  0.00            
ATOM     37  O9  ACD     1      23.330  19.620  11.590  1.00  0.00            
ATOM     38  H18 ACD     1      22.510  19.950  11.200  1.00  0.00            
ATOM     39  C12 ACD     1      24.970  19.780  13.260  1.00  0.00            
ATOM     40  H19 ACD     1      24.840  18.690  13.220  1.00  0.00            
ATOM     41  O10 ACD     1      25.850  20.200  12.280  1.00  0.00            
ATOM     42  H20 ACD     1      25.840  21.160  12.210  1.00  0.00            
ATOM     43  C13 ACD     1      25.380  20.220  14.660  1.00  0.00            
ATOM     44  H21 ACD     1      26.350  19.830  14.960  1.00  0.00            
ATOM     45  O11 ACD     1      24.320  19.790  15.500  1.00  0.00            
ATOM     46  C14 ACD     1      23.000  20.280  15.200  1.00  0.00            
ATOM     47  H22 ACD     1      22.930  21.380  15.290  1.00  0.00            
ATOM     48  C15 ACD     1      22.090  19.780  16.320  1.00  0.00            
ATOM     49  H23 ACD     1      22.690  19.940  17.220  1.00  0.00            
ATOM     50  H24 ACD     1      21.210  20.450  16.360  1.00  0.00            
ATOM     51  O12 ACD     1      21.840  18.370  16.200  1.00  0.00            
ATOM     52  H25 ACD     1      22.720  17.990  16.290  1.00  0.00            
ATOM     53  O13 ACD     1      25.400  21.650  14.800  1.00  0.00            
ATOM     54  C16 ACD     1      26.110  22.260  15.830  1.00  0.00            
ATOM     55  H26 ACD     1      27.180  22.000  15.780  1.00  0.00            
ATOM     56  C17 ACD     1      25.950  23.790  15.580  1.00  0.00            
ATOM     57  H27 ACD     1      24.880  23.910  15.350  1.00  0.00            
ATOM     58  O14 ACD     1      26.670  24.200  14.440  1.00  0.00            
ATOM     59  H28 ACD     1      26.730  25.160  14.390  1.00  0.00            
ATOM     60  C18 ACD     1      26.270  24.630  16.800  1.00  0.00            
ATOM     61  H29 ACD     1      27.360  24.600  16.790  1.00  0.00            
ATOM     62  O15 ACD     1      25.780  25.930  16.460  1.00  0.00            
ATOM     63  H30 ACD     1      24.830  25.880  16.630  1.00  0.00            
ATOM     64  C19 ACD     1      25.670  24.160  18.030  1.00  0.00            
ATOM     65  H31 ACD     1      26.050  24.760  18.860  1.00  0.00            
ATOM     66  O16 ACD     1      26.050  22.780  18.220  1.00  0.00            
ATOM     67  C20 ACD     1      25.680  21.840  17.240  1.00  0.00            
ATOM     68  H32 ACD     1      24.580  21.820  17.160  1.00  0.00            
ATOM     69  C21 ACD     1      26.060  20.510  17.720  1.00  0.00            
ATOM     70  H33 ACD     1      26.020  20.540  18.820  1.00  0.00            
ATOM     71  H34 ACD     1      25.250  19.800  17.530  1.00  0.00            
ATOM     72  O17 ACD     1      27.350  20.180  17.310  1.00  0.00            
ATOM     73  H35 ACD     1      27.590  19.490  17.930  1.00  0.00            
ATOM     74  O18 ACD     1      24.250  24.190  17.900  1.00  0.00            
ATOM     75  C22 ACD     1      23.480  24.510  19.120  1.00  0.00            
ATOM     76  H36 ACD     1      24.030  24.090  19.970  1.00  0.00            
ATOM     77  C23 ACD     1      23.330  26.030  19.250  1.00  0.00            
ATOM     78  H37 ACD     1      23.000  26.450  18.290  1.00  0.00            
ATOM     79  O19 ACD     1      24.590  26.680  19.560  1.00  0.00            
ATOM     80  H38 ACD     1      24.780  26.350  20.440  1.00  0.00            
ATOM     81  C24 ACD     1      22.310  26.300  20.300  1.00  0.00            
ATOM     82  H39 ACD     1      22.590  25.980  21.310  1.00  0.00            
ATOM     83  O20 ACD     1      22.010  27.700  20.350  1.00  0.00            
ATOM     84  H40 ACD     1      21.350  27.800  19.660  1.00  0.00            
ATOM     85  C25 ACD     1      21.000  25.680  19.960  1.00  0.00            
ATOM     86  H41 ACD     1      20.250  25.960  20.700  1.00  0.00            
ATOM     87  O21 ACD     1      21.250  24.260  19.930  1.00  0.00            
ATOM     88  C26 ACD     1      22.160  23.770  19.020  1.00  0.00            
ATOM     89  H42 ACD     1      21.640  23.950  18.070  1.00  0.00            
ATOM     90  C27 ACD     1      22.310  22.200  19.180  1.00  0.00            
ATOM     91  H43 ACD     1      21.310  21.820  18.920  1.00  0.00            
ATOM     92  H44 ACD     1      23.030  21.880  18.430  1.00  0.00            
ATOM     93  O22 ACD     1      22.750  21.880  20.510  1.00  0.00            
ATOM     94  H45 ACD     1      22.020  21.890  21.130  1.00  0.00            
ATOM     95  O23 ACD     1      20.590  26.120  18.690  1.00  0.00            
ATOM     96  C28 ACD     1      19.240  26.450  18.540  1.00  0.00            
ATOM     97  H46 ACD     1      18.700  26.370  19.490  1.00  0.00            
ATOM     98  C29 ACD     1      18.640  25.560  17.550  1.00  0.00            
ATOM     99  H47 ACD     1      19.320  25.580  16.680  1.00  0.00            
ATOM    100  O24 ACD     1      17.330  26.040  17.330  1.00  0.00            
ATOM    101  C30 ACD     1      18.540  24.040  17.940  1.00  0.00            
ATOM    102  H48 ACD     1      17.960  23.550  17.160  1.00  0.00            
ATOM    103  H49 ACD     1      19.540  23.590  18.000  1.00  0.00            
ATOM    104  O25 ACD     1      17.890  23.880  19.140  1.00  0.00            
ATOM    105  H50 ACD     1      17.040  24.320  19.020  1.00  0.00            
ATOM    106  C31 ACD     1      19.280  27.910  18.030  1.00  0.00            
ATOM    107  H51 ACD     1      19.820  27.950  17.080  1.00  0.00            
ATOM    108  O26 ACD     1      19.960  28.720  18.930  1.00  0.00            
ATOM    109  H52 ACD     1      19.380  29.080  19.610  1.00  0.00            
ATOM    110  C32 ACD     1      17.840  28.340  17.750  1.00  0.00            
ATOM    111  H53 ACD     1      17.240  28.310  18.660  1.00  0.00            
ATOM    112  O27 ACD     1      17.690  29.640  17.190  1.00  0.00            
ATOM    113  H54 ACD     1      18.380  29.880  16.560  1.00  0.00            
ATOM    114  C33 ACD     1      17.190  27.320  16.830  1.00  0.00            
ATOM    115  H55 ACD     1      16.110  27.500  16.720  1.00  0.00            
ATOM    116  O28 ACD     1      17.820  27.340  15.570  1.00  0.00            
ATOM    117  C34 ACD     1      17.200  26.930  14.370  1.00  0.00            
ATOM    118  H56 ACD     1      16.460  27.680  14.040  1.00  0.00            
ATOM    119  C35 ACD     1      18.310  26.950  13.390  1.00  0.00            
ATOM    120  H57 ACD     1      19.160  26.510  13.930  1.00  0.00            
ATOM    121  O29 ACD     1      18.730  28.310  13.030  1.00  0.00            
ATOM    122  H58 ACD     1      19.020  28.770  13.820  1.00  0.00            
ATOM    123  C36 ACD     1      18.050  26.140  12.140  1.00  0.00            
ATOM    124  H59 ACD     1      17.280  26.660  11.560  1.00  0.00            
ATOM    125  O30 ACD     1      19.130  25.840  11.260  1.00  0.00            
ATOM    126  H60 ACD     1      19.510  26.670  10.960  1.00  0.00            
ATOM    127  C1  AD3     2      21.950  26.640  15.080  1.00  0.00            
ATOM    128  C2  AD3     2      22.270  25.340  14.910  1.00  0.00            
ATOM    129  C3  AD3     2      22.540  24.790  13.650  1.00  0.00            
ATOM    130  C4  AD3     2      22.210  25.500  12.490  1.00  0.00            
ATOM    131  C5  AD3     2      22.330  24.910  11.240  1.00  0.00            
ATOM    132  C6  AD3     2      22.100  25.690  10.060  1.00  0.00            
ATOM    133  C7  AD3     2      21.840  27.080  10.250  1.00  0.00            
ATOM    134  C8  AD3     2      21.730  27.930   9.130  1.00  0.00            
ATOM    135  C9  AD3     2      21.910  27.490   7.820  1.00  0.00            
ATOM    136  C10 AD3     2      22.050  26.080   7.610  1.00  0.00            
ATOM    137  C11 AD3     2      22.250  25.640   6.300  1.00  0.00            
ATOM    138  C12 AD3     2      22.440  24.220   6.060  1.00  0.00            
ATOM    139  C13 AD3     2      22.480  23.300   7.110  1.00  0.00            
ATOM    140  C14 AD3     2      22.300  23.780   8.430  1.00  0.00            
ATOM    141  C15 AD3     2      22.140  25.160   8.720  1.00  0.00            
ATOM    142  C16 AD3     2      21.720  27.680  11.570  1.00  0.00            
ATOM    143  C17 AD3     2      21.890  26.890  12.670  1.00  0.00            
ATOM    144  C18 AD3     2      21.750  27.420  13.940  1.00  0.00            
ATOM    145  H1  AD3     2      21.860  27.130  16.050  1.00  0.00            
ATOM    146  H2  AD3     2      22.630  24.720  15.720  1.00  0.00            
ATOM    147  H3  AD3     2      23.040  23.830  13.680  1.00  0.00            
ATOM    148  H4  AD3     2      22.510  23.840  11.190  1.00  0.00            
ATOM    149  H5  AD3     2      21.520  28.990   9.210  1.00  0.00            
ATOM    150  H6  AD3     2      21.800  28.180   6.980  1.00  0.00            
ATOM    151  H7  AD3     2      22.290  26.380   5.520  1.00  0.00            
ATOM    152  H8  AD3     2      22.600  23.890   5.040  1.00  0.00            
ATOM    153  H9  AD3     2      22.420  22.240   6.910  1.00  0.00            
ATOM    154  H10 AD3     2      22.340  23.030   9.210  1.00  0.00            
ATOM    155  H11 AD3     2      21.510  28.740  11.660  1.00  0.00            
ATOM    156  H12 AD3     2      21.460  28.440  14.160  1.00  0.00            
TER
ENDMDL
MODEL        1
ATOM      1  H1  ACD     1      12.600  25.540  15.660  1.00  0.00            
ATOM      2  O1  ACD     1      13.450  25.240  15.320  1.00  0.00            
ATOM      3  C1  ACD     1      13.500  23.930  14.850  1.00  0.00            
ATOM      4  H2  ACD     1      12.750  23.810  14.060  1.00  0.00            
ATOM      5  H3  ACD     1      13.300  23.220  15.670  1.00  0.00            
ATOM      6  C2  ACD     1      14.900  23.670  14.280  1.00  0.00            
ATOM      7  H4  ACD     1      15.170  22.610  14.160  1.00  0.00            
ATOM      8  O2  ACD     1      14.990  24.420  13.010  1.00  0.00            
ATOM      9  C3  ACD     1      16.220  24.220  12.260  1.00  0.00            
ATOM     10  H5  ACD     1      16.170  24.880  11.380  1.00  0.00            
ATOM     11  O3  ACD     1      16.410  22.850  11.760  1.00  0.00            
ATOM     12  C4  ACD     1      16.000  22.700  10.450  1.00  0.00            
ATOM     13  H6  ACD     1      15.550  23.620  10.040  1.00  0.00            
ATOM     14  C5  ACD     1      17.310  22.400   9.570  1.00  0.00            
ATOM     15  H7  ACD     1      17.760  21.560  10.130  1.00  0.00            
ATOM     16  O4  ACD     1      18.100  23.580   9.500  1.00  0.00            
ATOM     17  H8  ACD     1      19.010  23.430   9.240  1.00  0.00            
ATOM     18  C6  ACD     1      16.950  21.810   8.190  1.00  0.00            
ATOM     19  H9  ACD     1      16.440  22.630   7.680  1.00  0.00            
ATOM     20  O5  ACD     1      18.090  21.350   7.490  1.00  0.00            
ATOM     21  H10 ACD     1      18.390  22.030   6.870  1.00  0.00            
ATOM     22  C7  ACD     1      15.930  20.640   8.370  1.00  0.00            
ATOM     23  H11 ACD     1      15.620  20.190   7.420  1.00  0.00            
ATOM     24  O6  ACD     1      14.780  21.160   9.060  1.00  0.00            
ATOM     25  C8  ACD     1      14.980  21.550  10.460  1.00  0.00            
ATOM     26  H12 ACD     1      15.300  20.630  10.960  1.00  0.00            
ATOM     27  C9  ACD     1      13.640  21.980  11.080  1.00  0.00            
ATOM     28  H13 ACD     1      13.730  22.250  12.140  1.00  0.00            
ATOM     29  H14 ACD     1      13.330  22.880  10.550  1.00  0.00            
ATOM     30  O7  ACD     1      12.660  20.940  10.970  1.00  0.00            
ATOM     31  H15 ACD     1      12.540  20.430  11.780  1.00  0.00            
ATOM     32  O8  ACD     1      16.490  19.530   9.110  1.00  0.00            
ATOM     33  C10 ACD     1      16.090  18.210   8.750  1.00  0.00            
ATOM     34  H16 ACD     1      15.940  18.210   7.660  1.00  0.00            
ATOM     35  C11 ACD     1      17.310  17.370   9.000  1.00  0.00            
ATOM     36  H17 ACD     1      17.740  17.870   9.880  1.00  0.00            
ATOM     37  O9  ACD     1      18.400  17.390   8.080  1.00  0.00            
ATOM     38  H18 ACD     1      19.120  17.950   8.370  1.00  0.00            
ATOM     39  C12 ACD     1      16.990  15.910   9.270  1.00  0.00            
ATOM     40  H19 ACD     1      16.520  15.530   8.360  1.00  0.00            
ATOM     41  O10 ACD     1      18.080  15.130   9.620  1.00  0.00            
ATOM     42  H20 ACD     1      18.630  15.350   8.860  1.00  0.00            
ATOM     43  C13 ACD     1      15.960  15.870  10.420  1.00  0.00            
ATOM     44  H21 ACD     1      15.820  14.790  10.580  1.00  0.00            
ATOM     45  O11 ACD     1      14.790  16.410   9.900  1.00  0.00            
ATOM     46  C14 ACD     1      14.820  17.810   9.510  1.00  0.00            
ATOM     47  H22 ACD     1      14.740  18.390  10.440  1.00  0.00            
ATOM     48  C15 ACD     1      13.610  18.160   8.760  1.00  0.00            
ATOM     49  H23 ACD     1      12.780  17.920   9.430  1.00  0.00            
ATOM     50  H24 ACD     1      13.610  19.240   8.540  1.00  0.00            
ATOM     51  O12 ACD     1      13.510  17.500   7.520  1.00  0.00            
ATOM     52  H25 ACD     1      12.680  17.790   7.130  1.00  0.00            
ATOM     53  O13 ACD     1      16.380  16.580  11.600  1.00  0.00            
ATOM     54  C16 ACD     1      16.400  15.820  12.870  1.00  0.00            
ATOM     55  H26 ACD     1      16.310  14.740  12.670  1.00  0.00            
ATOM     56  C17 ACD     1      17.720  15.990  13.590  1.00  0.00            
ATOM     57  H27 ACD     1      17.880  17.020  13.900  1.00  0.00            
ATOM     58  O14 ACD     1      18.750  15.430  12.650  1.00  0.00            
ATOM     59  H28 ACD     1      18.530  15.680  11.750  1.00  0.00            
ATOM     60  C18 ACD     1      17.760  15.290  14.950  1.00  0.00            
ATOM     61  H29 ACD     1      17.640  14.240  14.680  1.00  0.00            
ATOM     62  O15 ACD     1      18.950  15.530  15.750  1.00  0.00            
ATOM     63  H30 ACD     1      18.690  16.160  16.430  1.00  0.00            
ATOM     64  C19 ACD     1      16.580  15.770  15.790  1.00  0.00            
ATOM     65  H31 ACD     1      16.620  15.210  16.730  1.00  0.00            
ATOM     66  O16 ACD     1      15.400  15.600  15.030  1.00  0.00            
ATOM     67  C20 ACD     1      15.250  16.180  13.750  1.00  0.00            
ATOM     68  H32 ACD     1      15.230  17.260  13.880  1.00  0.00            
ATOM     69  C21 ACD     1      13.890  15.810  13.170  1.00  0.00            
ATOM     70  H33 ACD     1      13.850  16.110  12.110  1.00  0.00            
ATOM     71  H34 ACD     1      13.930  14.710  13.160  1.00  0.00            
ATOM     72  O17 ACD     1      12.810  16.420  13.910  1.00  0.00            
ATOM     73  H35 ACD     1      12.700  15.760  14.590  1.00  0.00            
ATOM     74  O18 ACD     1      16.510  17.120  16.130  1.00  0.00            
ATOM     75  C22 ACD     1      16.360  17.370  17.550  1.00  0.00            
ATOM     76  H36 ACD     1      15.990  16.440  18.010  1.00  0.00            
ATOM     77  C23 ACD     1      17.680  17.840  18.250  1.00  0.00            
ATOM     78  H37 ACD     1      18.070  18.650  17.630  1.00  0.00            
ATOM     79  O19 ACD     1      18.560  16.670  18.300  1.00  0.00            
ATOM     80  H38 ACD     1      19.470  16.980  18.420  1.00  0.00            
ATOM     81  C24 ACD     1      17.370  18.360  19.640  1.00  0.00            
ATOM     82  H39 ACD     1      17.060  17.470  20.210  1.00  0.00            
ATOM     83  O20 ACD     1      18.430  19.020  20.290  1.00  0.00            
ATOM     84  H40 ACD     1      18.640  19.760  19.710  1.00  0.00            
ATOM     85  C25 ACD     1      16.290  19.400  19.710  1.00  0.00            
ATOM     86  H41 ACD     1      16.070  19.550  20.770  1.00  0.00            
ATOM     87  O21 ACD     1      15.160  18.910  19.030  1.00  0.00            
ATOM     88  C26 ACD     1      15.230  18.370  17.740  1.00  0.00            
ATOM     89  H42 ACD     1      15.390  19.170  17.010  1.00  0.00            
ATOM     90  C27 ACD     1      13.800  17.830  17.440  1.00  0.00            
ATOM     91  H43 ACD     1      13.790  17.610  16.360  1.00  0.00            
ATOM     92  H44 ACD     1      13.790  16.840  17.920  1.00  0.00            
ATOM     93  O22 ACD     1      12.700  18.770  17.620  1.00  0.00            
ATOM     94  H45 ACD     1      11.950  18.210  17.410  1.00  0.00            
ATOM     95  O23 ACD     1      16.870  20.610  19.160  1.00  0.00            
ATOM     96  C28 ACD     1      16.300  21.950  19.420  1.00  0.00            
ATOM     97  H46 ACD     1      16.340  22.220  20.480  1.00  0.00            
ATOM     98  C29 ACD     1      14.920  22.040  18.760  1.00  0.00            
ATOM     99  H47 ACD     1      14.890  21.390  17.880  1.00  0.00            
ATOM    100  O24 ACD     1      14.660  23.340  18.330  1.00  0.00            
ATOM    101  C30 ACD     1      13.720  21.690  19.710  1.00  0.00            
ATOM    102  H48 ACD     1      14.020  20.880  20.390  1.00  0.00            
ATOM    103  H49 ACD     1      13.360  22.460  20.410  1.00  0.00            
ATOM    104  O25 ACD     1      12.570  21.110  18.960  1.00  0.00            
ATOM    105  H50 ACD     1      12.770  20.320  18.450  1.00  0.00            
ATOM    106  C31 ACD     1      17.320  22.960  18.870  1.00  0.00            
ATOM    107  H51 ACD     1      17.740  22.480  17.970  1.00  0.00            
ATOM    108  O26 ACD     1      18.430  23.110  19.820  1.00  0.00            
ATOM    109  H52 ACD     1      18.090  23.290  20.700  1.00  0.00            
ATOM    110  C32 ACD     1      16.700  24.310  18.470  1.00  0.00            
ATOM    111  H53 ACD     1      16.350  24.850  19.360  1.00  0.00            
ATOM    112  O27 ACD     1      17.760  25.090  17.890  1.00  0.00            
ATOM    113  H54 ACD     1      18.090  24.680  17.090  1.00  0.00            
ATOM    114  C33 ACD     1      15.580  24.020  17.550  1.00  0.00            
ATOM    115  H55 ACD     1      15.160  25.000  17.300  1.00  0.00            
ATOM    116  O28 ACD     1      16.000  23.340  16.370  1.00  0.00            
ATOM    117  C34 ACD     1      16.030  24.170  15.220  1.00  0.00            
ATOM    118  H56 ACD     1      16.020  25.250  15.390  1.00  0.00            
ATOM    119  C35 ACD     1      17.320  23.890  14.460  1.00  0.00            
ATOM    120  H57 ACD     1      17.460  22.830  14.230  1.00  0.00            
ATOM    121  O29 ACD     1      18.480  24.280  15.260  1.00  0.00            
ATOM    122  H58 ACD     1      19.200  23.980  14.700  1.00  0.00            
ATOM    123  C36 ACD     1      17.380  24.610  13.090  1.00  0.00            
ATOM    124  H59 ACD     1      17.310  25.690  13.300  1.00  0.00            
ATOM    125  O30 ACD     1      18.610  24.280  12.480  1.00  0.00            
ATOM    126  H60 ACD     1      18.460  23.390  12.150  1.00  0.00            
ATOM    127  C1  AD3     2      16.350  20.290  14.870  1.00  0.00            
ATOM    128  C2  AD3     2      16.260  19.950  13.500  1.00  0.00            
ATOM    129  C3  AD3     2      17.370  19.530  12.770  1.00  0.00            
ATOM    130  C4  AD3     2      18.560  19.480  13.410  1.00  0.00            
ATOM    131  C5  AD3     2      19.680  19.030  12.690  1.00  0.00            
ATOM    132  C6  AD3     2      20.910  18.780  13.390  1.00  0.00            
ATOM    133  C7  AD3     2      21.050  19.280  14.660  1.00  0.00            
ATOM    134  C8  AD3     2      22.320  19.250  15.270  1.00  0.00            
ATOM    135  C9  AD3     2      23.470  18.610  14.650  1.00  0.00            
ATOM    136  C10 AD3     2      23.320  18.150  13.400  1.00  0.00            
ATOM    137  C11 AD3     2      24.440  17.610  12.800  1.00  0.00            
ATOM    138  C12 AD3     2      24.310  17.120  11.550  1.00  0.00            
ATOM    139  C13 AD3     2      23.140  17.010  10.810  1.00  0.00            
ATOM    140  C14 AD3     2      21.970  17.640  11.360  1.00  0.00            
ATOM    141  C15 AD3     2      22.070  18.200  12.710  1.00  0.00            
ATOM    142  C16 AD3     2      19.950  19.920  15.330  1.00  0.00            
ATOM    143  C17 AD3     2      18.680  19.940  14.730  1.00  0.00            
ATOM    144  C18 AD3     2      17.590  20.310  15.460  1.00  0.00            
ATOM    145  H1  AD3     2      15.500  20.620  15.450  1.00  0.00            
ATOM    146  H2  AD3     2      15.290  20.040  13.020  1.00  0.00            
ATOM    147  H3  AD3     2      17.350  19.240  11.730  1.00  0.00            
ATOM    148  H4  AD3     2      19.530  18.860  11.630  1.00  0.00            
ATOM    149  H5  AD3     2      22.460  19.610  16.290  1.00  0.00            
ATOM    150  H6  AD3     2      24.430  18.540  15.140  1.00  0.00            
ATOM    151  H7  AD3     2      25.380  17.760  13.330  1.00  0.00            
ATOM    152  H8  AD3     2      25.250  16.930  11.040  1.00  0.00            
ATOM    153  H9  AD3     2      23.140  16.630   9.790  1.00  0.00            
ATOM    154  H10 AD3     2      21.070  17.690  10.760  1.00  0.00            
ATOM    155  H11 AD3     2      19.950  20.140  16.390  1.00  0.00            
ATOM    156  H12 AD3     2      17.750  20.710  16.460  1.00  0.00            
TER
ENDMDL
MODEL        1
ATOM      1  H1  ACD     1      17.620  13.510  24.840  1.00  0.00            
ATOM      2  O1  ACD     1      17.350  13.060  24.040  1.00  0.00            
ATOM      3  C1  ACD     1      18.390  12.610  23.200  1.00  0.00            
ATOM      4  H2  ACD     1      17.900  12.160  22.330  1.00  0.00            
ATOM      5  H3  ACD     1      18.980  11.870  23.760  1.00  0.00            
ATOM      6  C2  ACD     1      19.210  13.830  22.820  1.00  0.00            
ATOM      7  H4  ACD     1      18.600  14.650  22.440  1.00  0.00            
ATOM      8  O2  ACD     1      19.910  14.310  23.960  1.00  0.00            
ATOM      9  C3  ACD     1      20.920  15.370  23.790  1.00  0.00            
ATOM     10  H5  ACD     1      21.400  15.670  24.730  1.00  0.00            
ATOM     11  O3  ACD     1      20.230  16.560  23.380  1.00  0.00            
ATOM     12  C4  ACD     1      19.850  17.420  24.470  1.00  0.00            
ATOM     13  H6  ACD     1      20.000  16.950  25.460  1.00  0.00            
ATOM     14  C5  ACD     1      20.730  18.700  24.340  1.00  0.00            
ATOM     15  H7  ACD     1      20.840  19.010  23.300  1.00  0.00            
ATOM     16  O4  ACD     1      22.010  18.290  24.960  1.00  0.00            
ATOM     17  H8  ACD     1      22.680  18.980  24.950  1.00  0.00            
ATOM     18  C6  ACD     1      20.170  19.870  25.140  1.00  0.00            
ATOM     19  H9  ACD     1      20.220  19.670  26.220  1.00  0.00            
ATOM     20  O5  ACD     1      20.930  21.000  24.780  1.00  0.00            
ATOM     21  H10 ACD     1      21.140  21.440  25.610  1.00  0.00            
ATOM     22  C7  ACD     1      18.580  20.110  24.910  1.00  0.00            
ATOM     23  H11 ACD     1      18.130  20.840  25.590  1.00  0.00            
ATOM     24  O6  ACD     1      17.960  18.770  25.080  1.00  0.00            
ATOM     25  C8  ACD     1      18.360  17.760  24.230  1.00  0.00            
ATOM     26  H12 ACD     1      18.240  18.190  23.220  1.00  0.00            
ATOM     27  C9  ACD     1      17.340  16.640  24.360  1.00  0.00            
ATOM     28  H13 ACD     1      17.660  15.820  23.700  1.00  0.00            
ATOM     29  H14 ACD     1      17.390  16.310  25.400  1.00  0.00            
ATOM     30  O7  ACD     1      16.050  16.940  23.970  1.00  0.00            
ATOM     31  H15 ACD     1      15.730  17.540  24.640  1.00  0.00            
ATOM     32  O8  ACD     1      18.430  20.550  23.530  1.00  0.00            
ATOM     33  C10 ACD     1      17.650  21.740  23.260  1.00  0.00            
ATOM     34  H16 ACD     1      17.420  22.320  24.170  1.00  0.00            
ATOM     35  C11 ACD     1      18.550  22.560  22.280  1.00  0.00            
ATOM     36  H17 ACD     1      19.180  21.910  21.650  1.00  0.00            
ATOM     37  O9  ACD     1      19.360  23.530  23.040  1.00  0.00            
ATOM     38  H18 ACD     1      19.830  22.950  23.640  1.00  0.00            
ATOM     39  C12 ACD     1      17.770  23.300  21.170  1.00  0.00            
ATOM     40  H19 ACD     1      17.370  24.210  21.630  1.00  0.00            
ATOM     41  O10 ACD     1      18.770  23.530  20.070  1.00  0.00            
ATOM     42  H20 ACD     1      18.730  22.760  19.510  1.00  0.00            
ATOM     43  C13 ACD     1      16.600  22.530  20.630  1.00  0.00            
ATOM     44  H21 ACD     1      16.100  23.200  19.920  1.00  0.00            
ATOM     45  O11 ACD     1      15.730  22.190  21.720  1.00  0.00            
ATOM     46  C14 ACD     1      16.320  21.270  22.670  1.00  0.00            
ATOM     47  H22 ACD     1      16.580  20.350  22.120  1.00  0.00            
ATOM     48  C15 ACD     1      15.210  20.900  23.660  1.00  0.00            
ATOM     49  H23 ACD     1      14.330  20.420  23.200  1.00  0.00            
ATOM     50  H24 ACD     1      15.520  20.140  24.380  1.00  0.00            
ATOM     51  O12 ACD     1      14.790  22.090  24.340  1.00  0.00            
ATOM     52  H25 ACD     1      14.510  22.680  23.630  1.00  0.00            
ATOM     53  O13 ACD     1      17.040  21.370  19.990  1.00  0.00            
ATOM     54  C16 ACD     1      16.460  21.010  18.700  1.00  0.00            
ATOM     55  H26 ACD     1      15.880  21.840  18.270  1.00  0.00            
ATOM     56  C17 ACD     1      17.730  20.860  17.790  1.00  0.00            
ATOM     57  H27 ACD     1      18.370  20.030  18.100  1.00  0.00            
ATOM     58  O14 ACD     1      18.560  22.030  17.640  1.00  0.00            
ATOM     59  H28 ACD     1      17.970  22.620  17.170  1.00  0.00            
ATOM     60  C18 ACD     1      17.170  20.420  16.390  1.00  0.00            
ATOM     61  H29 ACD     1      16.560  21.230  15.960  1.00  0.00            
ATOM     62  O15 ACD     1      18.180  20.210  15.420  1.00  0.00            
ATOM     63  H30 ACD     1      18.650  21.030  15.230  1.00  0.00            
ATOM     64  C19 ACD     1      16.290  19.120  16.540  1.00  0.00            
ATOM     65  H31 ACD     1      15.870  18.980  15.540  1.00  0.00            
ATOM     66  O16 ACD     1      15.230  19.360  17.400  1.00  0.00            
ATOM     67  C20 ACD     1      15.560  19.800  18.740  1.00  0.00            
ATOM     68  H32 ACD     1      16.120  18.980  19.210  1.00  0.00            
ATOM     69  C21 ACD     1      14.290  19.920  19.540  1.00  0.00            
ATOM     70  H33 ACD     1      14.590  20.140  20.570  1.00  0.00            
ATOM     71  H34 ACD     1      13.710  20.770  19.160  1.00  0.00            
ATOM     72  O17 ACD     1      13.620  18.680  19.400  1.00  0.00            
ATOM     73  H35 ACD     1      13.470  18.540  18.460  1.00  0.00            
ATOM     74  O18 ACD     1      17.000  18.010  17.070  1.00  0.00            
ATOM     75  C22 ACD     1      16.700  16.830  16.420  1.00  0.00            
ATOM     76  H36 ACD     1      15.900  16.990  15.690  1.00  0.00            
ATOM     77  C23 ACD     1      17.970  16.510  15.650  1.00  0.00            
ATOM     78  H37 ACD     1      18.700  16.280  16.430  1.00  0.00            
ATOM     79  O19 ACD     1      18.340  17.530  14.700  1.00  0.00            
ATOM     80  H38 ACD     1      18.490  18.370  15.130  1.00  0.00            
ATOM     81  C24 ACD     1      17.750  15.070  15.000  1.00  0.00            
ATOM     82  H39 ACD     1      16.960  15.280  14.270  1.00  0.00            
ATOM     83  O20 ACD     1      18.940  14.760  14.300  1.00  0.00            
ATOM     84  H40 ACD     1      19.140  15.580  13.840  1.00  0.00            
ATOM     85  C25 ACD     1      17.460  14.000  16.000  1.00  0.00            
ATOM     86  H41 ACD     1      17.280  13.020  15.530  1.00  0.00            
ATOM     87  O21 ACD     1      16.250  14.430  16.680  1.00  0.00            
ATOM     88  C26 ACD     1      16.380  15.650  17.400  1.00  0.00            
ATOM     89  H42 ACD     1      17.260  15.420  18.010  1.00  0.00            
ATOM     90  C27 ACD     1      15.130  15.890  18.230  1.00  0.00            
ATOM     91  H43 ACD     1      15.120  16.950  18.510  1.00  0.00            
ATOM     92  H44 ACD     1      14.250  15.720  17.580  1.00  0.00            
ATOM     93  O22 ACD     1      15.230  15.020  19.260  1.00  0.00            
ATOM     94  H45 ACD     1      15.680  14.220  18.970  1.00  0.00            
ATOM     95  O23 ACD     1      18.630  13.810  16.770  1.00  0.00            
ATOM     96  C28 ACD     1      18.770  12.550  17.450  1.00  0.00            
ATOM     97  H46 ACD     1      18.590  11.720  16.750  1.00  0.00            
ATOM     98  C29 ACD     1      17.750  12.330  18.650  1.00  0.00            
ATOM     99  H47 ACD     1      17.540  13.320  19.080  1.00  0.00            
ATOM    100  O24 ACD     1      18.230  11.500  19.700  1.00  0.00            
ATOM    101  C30 ACD     1      16.410  11.760  18.210  1.00  0.00            
ATOM    102  H48 ACD     1      16.240  12.130  17.190  1.00  0.00            
ATOM    103  H49 ACD     1      16.620  10.690  18.140  1.00  0.00            
ATOM    104  O25 ACD     1      15.300  12.080  19.000  1.00  0.00            
ATOM    105  H50 ACD     1      14.540  12.260  18.450  1.00  0.00            
ATOM    106  C31 ACD     1      20.250  12.390  17.840  1.00  0.00            
ATOM    107  H51 ACD     1      20.630  13.340  18.230  1.00  0.00            
ATOM    108  O26 ACD     1      21.130  12.060  16.730  1.00  0.00            
ATOM    109  H52 ACD     1      22.050  12.100  17.000  1.00  0.00            
ATOM    110  C32 ACD     1      20.550  11.470  18.960  1.00  0.00            
ATOM    111  H53 ACD     1      20.330  10.420  18.710  1.00  0.00            
ATOM    112  O27 ACD     1      21.880  11.550  19.330  1.00  0.00            
ATOM    113  H54 ACD     1      22.040  12.440  19.640  1.00  0.00            
ATOM    114  C33 ACD     1      19.540  11.720  20.140  1.00  0.00            
ATOM    115  H55 ACD     1      19.600  11.010  20.960  1.00  0.00            
ATOM    116  O28 ACD     1      19.590  13.000  20.570  1.00  0.00            
ATOM    117  C34 ACD     1      20.280  13.360  21.830  1.00  0.00            
ATOM    118  H56 ACD     1      20.830  12.500  22.240  1.00  0.00            
ATOM    119  C35 ACD     1      21.330  14.420  21.500  1.00  0.00            
ATOM    120  H57 ACD     1      20.800  15.300  21.120  1.00  0.00            
ATOM    121  O29 ACD     1      22.230  13.940  20.500  1.00  0.00            
ATOM    122  H58 ACD     1      22.800  14.670  20.240  1.00  0.00            
ATOM    123  C36 ACD     1      22.000  15.020  22.790  1.00  0.00            
ATOM    124  H59 ACD     1      22.590  14.220  23.250  1.00  0.00            
ATOM    125  O30 ACD     1      22.710  16.200  22.520  1.00  0.00            
ATOM    126  H60 ACD     1      22.090  16.910  22.680  1.00  0.00            
ATOM    127  C1  AD3     2      24.610  16.460  14.150  1.00  0.00            
ATOM    128  C2  AD3     2      23.900  15.230  14.350  1.00  0.00            
ATOM    129  C3  AD3     2      22.840  15.140  15.290  1.00  0.00            
ATOM    130  C4  AD3     2      22.430  16.280  16.030  1.00  0.00            
ATOM    131  C5  AD3     2      21.410  16.280  16.980  1.00  0.00            
ATOM    132  C6  AD3     2      21.110  17.420  17.780  1.00  0.00            
ATOM    133  C7  AD3     2      21.800  18.620  17.530  1.00  0.00            
ATOM    134  C8  AD3     2      21.480  19.810  18.230  1.00  0.00            
ATOM    135  C9  AD3     2      20.610  19.800  19.270  1.00  0.00            
ATOM    136  C10 AD3     2      19.890  18.600  19.570  1.00  0.00            
ATOM    137  C11 AD3     2      18.960  18.640  20.570  1.00  0.00            
ATOM    138  C12 AD3     2      18.110  17.570  20.790  1.00  0.00            
ATOM    139  C13 AD3     2      18.240  16.420  20.010  1.00  0.00            
ATOM    140  C14 AD3     2      19.250  16.340  19.050  1.00  0.00            
ATOM    141  C15 AD3     2      20.100  17.450  18.760  1.00  0.00            
ATOM    142  C16 AD3     2      22.900  18.660  16.620  1.00  0.00            
ATOM    143  C17 AD3     2      23.190  17.510  15.890  1.00  0.00            
ATOM    144  C18 AD3     2      24.290  17.560  14.980  1.00  0.00            
ATOM    145  H1  AD3     2      25.470  16.500  13.480  1.00  0.00            
ATOM    146  H2  AD3     2      24.210  14.350  13.790  1.00  0.00            
ATOM    147  H3  AD3     2      22.340  14.190  15.460  1.00  0.00            
ATOM    148  H4  AD3     2      20.790  15.400  17.060  1.00  0.00            
ATOM    149  H5  AD3     2      21.980  20.730  17.950  1.00  0.00            
ATOM    150  H6  AD3     2      20.480  20.710  19.850  1.00  0.00            
ATOM    151  H7  AD3     2      18.810  19.540  21.160  1.00  0.00            
ATOM    152  H8  AD3     2      17.230  17.690  21.420  1.00  0.00            
ATOM    153  H9  AD3     2      17.510  15.650  20.210  1.00  0.00            
ATOM    154  H10 AD3     2      19.360  15.410  18.500  1.00  0.00            
ATOM    155  H11 AD3     2      23.480  19.580  16.550  1.00  0.00            
ATOM    156  H12 AD3     2      24.850  18.480  14.860  1.00  0.00            
TER
ENDMDL
MODEL        1
ATOM      1  H1  ACD     1      14.860  10.090  22.900  1.00  0.00            
ATOM      2  O1  ACD     1      15.550  10.530  23.410  1.00  0.00            
ATOM      3  C1  ACD     1      16.480  11.110  22.470  1.00  0.00            
ATOM      4  H2  ACD     1      17.060  10.300  22.010  1.00  0.00            
ATOM      5  H3  ACD     1      17.110  11.820  23.020  1.00  0.00            
ATOM      6  C2  ACD     1      15.780  11.750  21.280  1.00  0.00            
ATOM      7  H4  ACD     1      16.470  12.180  20.540  1.00  0.00            
ATOM      8  O2  ACD     1      15.010  10.680  20.750  1.00  0.00            
ATOM      9  C3  ACD     1      14.060  11.060  19.740  1.00  0.00            
ATOM     10  H5  ACD     1      13.400  10.210  19.540  1.00  0.00            
ATOM     11  O3  ACD     1      14.720  11.500  18.470  1.00  0.00            
ATOM     12  C4  ACD     1      14.280  10.850  17.320  1.00  0.00            
ATOM     13  H6  ACD     1      13.440  10.180  17.560  1.00  0.00            
ATOM     14  C5  ACD     1      13.950  11.900  16.280  1.00  0.00            
ATOM     15  H7  ACD     1      14.850  12.520  16.260  1.00  0.00            
ATOM     16  O4  ACD     1      12.830  12.740  16.830  1.00  0.00            
ATOM     17  H8  ACD     1      12.740  12.630  17.780  1.00  0.00            
ATOM     18  C6  ACD     1      13.650  11.280  14.900  1.00  0.00            
ATOM     19  H9  ACD     1      12.820  10.580  15.080  1.00  0.00            
ATOM     20  O5  ACD     1      13.440  12.190  13.880  1.00  0.00            
ATOM     21  H10 ACD     1      13.380  13.090  14.220  1.00  0.00            
ATOM     22  C7  ACD     1      14.850  10.420  14.490  1.00  0.00            
ATOM     23  H11 ACD     1      14.650   9.960  13.510  1.00  0.00            
ATOM     24  O6  ACD     1      15.040   9.400  15.540  1.00  0.00            
ATOM     25  C8  ACD     1      15.410   9.920  16.800  1.00  0.00            
ATOM     26  H12 ACD     1      16.330  10.520  16.760  1.00  0.00            
ATOM     27  C9  ACD     1      15.720   8.750  17.710  1.00  0.00            
ATOM     28  H13 ACD     1      16.570   8.100  17.490  1.00  0.00            
ATOM     29  H14 ACD     1      15.940   9.160  18.700  1.00  0.00            
ATOM     30  O7  ACD     1      14.680   7.830  17.880  1.00  0.00            
ATOM     31  H15 ACD     1      14.340   7.830  16.980  1.00  0.00            
ATOM     32  O8  ACD     1      16.070  11.160  14.290  1.00  0.00            
ATOM     33  C10 ACD     1      16.780  11.080  13.100  1.00  0.00            
ATOM     34  H16 ACD     1      16.270  10.380  12.430  1.00  0.00            
ATOM     35  C11 ACD     1      16.670  12.460  12.400  1.00  0.00            
ATOM     36  H17 ACD     1      16.810  13.230  13.170  1.00  0.00            
ATOM     37  O9  ACD     1      15.360  12.730  11.890  1.00  0.00            
ATOM     38  H18 ACD     1      14.750  12.460  12.580  1.00  0.00            
ATOM     39  C12 ACD     1      17.800  12.620  11.370  1.00  0.00            
ATOM     40  H19 ACD     1      17.500  12.070  10.470  1.00  0.00            
ATOM     41  O10 ACD     1      17.840  14.070  11.160  1.00  0.00            
ATOM     42  H20 ACD     1      18.580  14.370  11.690  1.00  0.00            
ATOM     43  C13 ACD     1      19.180  12.240  11.910  1.00  0.00            
ATOM     44  H21 ACD     1      19.930  12.370  11.130  1.00  0.00            
ATOM     45  O11 ACD     1      19.080  10.840  12.160  1.00  0.00            
ATOM     46  C14 ACD     1      18.240  10.580  13.310  1.00  0.00            
ATOM     47  H22 ACD     1      18.600  11.220  14.130  1.00  0.00            
ATOM     48  C15 ACD     1      18.350   9.160  13.830  1.00  0.00            
ATOM     49  H23 ACD     1      17.580   8.920  14.580  1.00  0.00            
ATOM     50  H24 ACD     1      18.220   8.570  12.920  1.00  0.00            
ATOM     51  O12 ACD     1      19.600   8.780  14.380  1.00  0.00            
ATOM     52  H25 ACD     1      19.780   9.420  15.080  1.00  0.00            
ATOM     53  O13 ACD     1      19.460  13.110  13.030  1.00  0.00            
ATOM     54  C16 ACD     1      20.640  13.820  13.000  1.00  0.00            
ATOM     55  H26 ACD     1      21.300  13.630  12.150  1.00  0.00            
ATOM     56  C17 ACD     1      20.380  15.330  12.910  1.00  0.00            
ATOM     57  H27 ACD     1      19.670  15.600  13.710  1.00  0.00            
ATOM     58  O14 ACD     1      20.010  15.740  11.570  1.00  0.00            
ATOM     59  H28 ACD     1      19.500  16.540  11.720  1.00  0.00            
ATOM     60  C18 ACD     1      21.630  16.130  13.300  1.00  0.00            
ATOM     61  H29 ACD     1      22.440  16.110  12.560  1.00  0.00            
ATOM     62  O15 ACD     1      21.210  17.520  13.490  1.00  0.00            
ATOM     63  H30 ACD     1      20.980  17.630  14.420  1.00  0.00            
ATOM     64  C19 ACD     1      22.260  15.580  14.590  1.00  0.00            
ATOM     65  H31 ACD     1      23.190  16.120  14.800  1.00  0.00            
ATOM     66  O16 ACD     1      22.550  14.230  14.460  1.00  0.00            
ATOM     67  C20 ACD     1      21.440  13.310  14.180  1.00  0.00            
ATOM     68  H32 ACD     1      20.790  13.310  15.060  1.00  0.00            
ATOM     69  C21 ACD     1      22.030  11.920  14.030  1.00  0.00            
ATOM     70  H33 ACD     1      22.510  11.690  14.990  1.00  0.00            
ATOM     71  H34 ACD     1      21.180  11.250  13.830  1.00  0.00            
ATOM     72  O17 ACD     1      22.960  11.800  12.950  1.00  0.00            
ATOM     73  H35 ACD     1      23.370  10.940  13.060  1.00  0.00            
ATOM     74  O18 ACD     1      21.250  15.680  15.600  1.00  0.00            
ATOM     75  C22 ACD     1      21.580  16.400  16.800  1.00  0.00            
ATOM     76  H36 ACD     1      22.460  17.060  16.730  1.00  0.00            
ATOM     77  C23 ACD     1      20.310  17.240  16.960  1.00  0.00            
ATOM     78  H37 ACD     1      19.510  16.550  16.660  1.00  0.00            
ATOM     79  O19 ACD     1      20.350  18.330  16.000  1.00  0.00            
ATOM     80  H38 ACD     1      19.740  19.040  16.190  1.00  0.00            
ATOM     81  C24 ACD     1      20.280  17.880  18.300  1.00  0.00            
ATOM     82  H39 ACD     1      21.110  18.580  18.440  1.00  0.00            
ATOM     83  O20 ACD     1      19.060  18.630  18.560  1.00  0.00            
ATOM     84  H40 ACD     1      18.750  18.280  19.400  1.00  0.00            
ATOM     85  C25 ACD     1      20.430  16.850  19.420  1.00  0.00            
ATOM     86  H41 ACD     1      20.480  17.310  20.410  1.00  0.00            
ATOM     87  O21 ACD     1      21.610  16.060  19.230  1.00  0.00            
ATOM     88  C26 ACD     1      21.690  15.400  17.960  1.00  0.00            
ATOM     89  H42 ACD     1      20.790  14.790  17.810  1.00  0.00            
ATOM     90  C27 ACD     1      22.880  14.550  17.950  1.00  0.00            
ATOM     91  H43 ACD     1      23.050  14.150  16.940  1.00  0.00            
ATOM     92  H44 ACD     1      23.820  15.090  18.150  1.00  0.00            
ATOM     93  O22 ACD     1      22.790  13.430  18.770  1.00  0.00            
ATOM     94  H45 ACD     1      23.010  13.730  19.650  1.00  0.00            
ATOM     95  O23 ACD     1      19.300  16.060  19.460  1.00  0.00            
ATOM     96  C28 ACD     1      18.860  15.560  20.740  1.00  0.00            
ATOM     97  H46 ACD     1      19.660  15.730  21.470  1.00  0.00            
ATOM     98  C29 ACD     1      18.550  14.020  20.750  1.00  0.00            
ATOM     99  H47 ACD     1      17.650  13.860  20.140  1.00  0.00            
ATOM    100  O24 ACD     1      18.180  13.730  22.110  1.00  0.00            
ATOM    101  C30 ACD     1      19.710  13.130  20.270  1.00  0.00            
ATOM    102  H48 ACD     1      19.830  13.350  19.200  1.00  0.00            
ATOM    103  H49 ACD     1      20.590  13.500  20.810  1.00  0.00            
ATOM    104  O25 ACD     1      19.430  11.690  20.470  1.00  0.00            
ATOM    105  H50 ACD     1      19.470  11.610  21.430  1.00  0.00            
ATOM    106  C31 ACD     1      17.660  16.380  21.120  1.00  0.00            
ATOM    107  H51 ACD     1      16.820  16.310  20.410  1.00  0.00            
ATOM    108  O26 ACD     1      17.910  17.780  21.150  1.00  0.00            
ATOM    109  H52 ACD     1      18.620  17.870  21.780  1.00  0.00            
ATOM    110  C32 ACD     1      17.110  15.900  22.490  1.00  0.00            
ATOM    111  H53 ACD     1      17.910  16.130  23.210  1.00  0.00            
ATOM    112  O27 ACD     1      15.900  16.480  22.990  1.00  0.00            
ATOM    113  H54 ACD     1      15.180  15.930  22.650  1.00  0.00            
ATOM    114  C33 ACD     1      16.940  14.380  22.480  1.00  0.00            
ATOM    115  H55 ACD     1      16.670  14.070  23.500  1.00  0.00            
ATOM    116  O28 ACD     1      15.860  14.170  21.550  1.00  0.00            
ATOM    117  C34 ACD     1      14.990  12.990  21.720  1.00  0.00            
ATOM    118  H56 ACD     1      14.640  13.040  22.750  1.00  0.00            
ATOM    119  C35 ACD     1      13.880  13.340  20.730  1.00  0.00            
ATOM    120  H57 ACD     1      14.310  13.730  19.800  1.00  0.00            
ATOM    121  O29 ACD     1      12.960  14.310  21.320  1.00  0.00            
ATOM    122  H58 ACD     1      13.130  15.180  20.940  1.00  0.00            
ATOM    123  C36 ACD     1      13.130  12.140  20.340  1.00  0.00            
ATOM    124  H59 ACD     1      12.590  11.800  21.230  1.00  0.00            
ATOM    125  O30 ACD     1      12.220  12.580  19.350  1.00  0.00            
ATOM    126  H60 ACD     1      11.610  13.220  19.700  1.00  0.00            
ATOM    127  C1  AD3     2      17.090  13.620  17.350  1.00  0.00            
ATOM    128  C2  AD3     2      17.620  13.710  16.060  1.00  0.00            
ATOM    129  C3  AD3     2      17.350  14.900  15.450  1.00  0.00            
ATOM    130  C4  AD3     2      16.730  16.000  16.040  1.00  0.00            
ATOM    131  C5  AD3     2      16.700  17.250  15.390  1.00  0.00            
ATOM    132  C6  AD3     2      16.060  18.370  15.940  1.00  0.00            
ATOM    133  C7  AD3     2      15.610  18.210  17.260  1.00  0.00            
ATOM    134  C8  AD3     2      15.080  19.330  17.870  1.00  0.00            
ATOM    135  C9  AD3     2      15.070  20.590  17.260  1.00  0.00            
ATOM    136  C10 AD3     2      15.520  20.750  15.920  1.00  0.00            
ATOM    137  C11 AD3     2      15.520  22.010  15.280  1.00  0.00            
ATOM    138  C12 AD3     2      16.030  22.210  13.980  1.00  0.00            
ATOM    139  C13 AD3     2      16.480  21.080  13.270  1.00  0.00            
ATOM    140  C14 AD3     2      16.510  19.850  13.920  1.00  0.00            
ATOM    141  C15 AD3     2      16.060  19.610  15.250  1.00  0.00            
ATOM    142  C16 AD3     2      15.580  16.970  17.960  1.00  0.00            
ATOM    143  C17 AD3     2      16.150  15.860  17.340  1.00  0.00            
ATOM    144  C18 AD3     2      16.350  14.650  17.980  1.00  0.00            
ATOM    145  H1  AD3     2      17.180  12.710  17.940  1.00  0.00            
ATOM    146  H2  AD3     2      18.240  12.970  15.570  1.00  0.00            
ATOM    147  H3  AD3     2      17.720  14.960  14.430  1.00  0.00            
ATOM    148  H4  AD3     2      17.260  17.280  14.450  1.00  0.00            
ATOM    149  H5  AD3     2      14.600  19.240  18.830  1.00  0.00            
ATOM    150  H6  AD3     2      14.660  21.460  17.760  1.00  0.00            
ATOM    151  H7  AD3     2      15.120  22.820  15.880  1.00  0.00            
ATOM    152  H8  AD3     2      15.960  23.150  13.440  1.00  0.00            
ATOM    153  H9  AD3     2      16.930  21.150  12.280  1.00  0.00            
ATOM    154  H10 AD3     2      16.870  19.050  13.280  1.00  0.00            
ATOM    155  H11 AD3     2      15.140  16.910  18.950  1.00  0.00            
ATOM    156  H12 AD3     2      15.920  14.520  18.970  1.00  0.00            
TER
ENDMDL
MODEL        1
ATOM      1  H1  ACD     1      14.100  28.960  16.650  1.00  0.00            
ATOM      2  O1  ACD     1      14.480  29.510  15.960  1.00  0.00            
ATOM      3  C1  ACD     1      15.720  28.870  15.740  1.00  0.00            
ATOM      4  H2  ACD     1      15.510  27.820  15.490  1.00  0.00            
ATOM      5  H3  ACD     1      16.380  28.920  16.620  1.00  0.00            
ATOM      6  C2  ACD     1      16.490  29.600  14.620  1.00  0.00            
ATOM      7  H4  ACD     1      17.470  29.110  14.540  1.00  0.00            
ATOM      8  O2  ACD     1      15.820  29.360  13.360  1.00  0.00            
ATOM      9  C3  ACD     1      16.590  29.790  12.190  1.00  0.00            
ATOM     10  H5  ACD     1      15.940  29.570  11.340  1.00  0.00            
ATOM     11  O3  ACD     1      17.880  29.080  12.170  1.00  0.00            
ATOM     12  C4  ACD     1      17.890  27.830  11.460  1.00  0.00            
ATOM     13  H6  ACD     1      16.890  27.370  11.510  1.00  0.00            
ATOM     14  C5  ACD     1      18.400  28.170  10.060  1.00  0.00            
ATOM     15  H7  ACD     1      19.200  28.930  10.080  1.00  0.00            
ATOM     16  O4  ACD     1      17.310  28.580   9.230  1.00  0.00            
ATOM     17  H8  ACD     1      17.640  29.300   8.680  1.00  0.00            
ATOM     18  C6  ACD     1      19.150  27.110   9.260  1.00  0.00            
ATOM     19  H9  ACD     1      18.390  26.420   8.850  1.00  0.00            
ATOM     20  O5  ACD     1      19.840  27.610   8.030  1.00  0.00            
ATOM     21  H10 ACD     1      20.580  27.030   7.830  1.00  0.00            
ATOM     22  C7  ACD     1      20.100  26.310  10.160  1.00  0.00            
ATOM     23  H11 ACD     1      20.430  25.450   9.580  1.00  0.00            
ATOM     24  O6  ACD     1      19.450  25.880  11.290  1.00  0.00            
ATOM     25  C8  ACD     1      18.930  26.930  12.180  1.00  0.00            
ATOM     26  H12 ACD     1      19.810  27.490  12.510  1.00  0.00            
ATOM     27  C9  ACD     1      18.280  26.320  13.370  1.00  0.00            
ATOM     28  H13 ACD     1      17.490  27.000  13.720  1.00  0.00            
ATOM     29  H14 ACD     1      17.790  25.400  13.040  1.00  0.00            
ATOM     30  O7  ACD     1      19.260  25.930  14.390  1.00  0.00            
ATOM     31  H15 ACD     1      19.960  25.490  13.890  1.00  0.00            
ATOM     32  O8  ACD     1      21.250  27.000  10.610  1.00  0.00            
ATOM     33  C10 ACD     1      22.550  26.580  10.370  1.00  0.00            
ATOM     34  H16 ACD     1      22.560  26.060   9.410  1.00  0.00            
ATOM     35  C11 ACD     1      23.430  27.780  10.170  1.00  0.00            
ATOM     36  H17 ACD     1      23.130  28.610  10.820  1.00  0.00            
ATOM     37  O9  ACD     1      23.280  28.200   8.790  1.00  0.00            
ATOM     38  H18 ACD     1      23.540  27.500   8.190  1.00  0.00            
ATOM     39  C12 ACD     1      24.890  27.570  10.390  1.00  0.00            
ATOM     40  H19 ACD     1      25.370  26.980   9.600  1.00  0.00            
ATOM     41  O10 ACD     1      25.660  28.750  10.470  1.00  0.00            
ATOM     42  H20 ACD     1      26.600  28.610  10.330  1.00  0.00            
ATOM     43  C13 ACD     1      25.130  26.780  11.670  1.00  0.00            
ATOM     44  H21 ACD     1      26.210  26.780  11.840  1.00  0.00            
ATOM     45  O11 ACD     1      24.510  25.480  11.580  1.00  0.00            
ATOM     46  C14 ACD     1      23.060  25.550  11.410  1.00  0.00            
ATOM     47  H22 ACD     1      22.580  25.870  12.350  1.00  0.00            
ATOM     48  C15 ACD     1      22.520  24.140  11.120  1.00  0.00            
ATOM     49  H23 ACD     1      22.950  23.410  11.820  1.00  0.00            
ATOM     50  H24 ACD     1      21.420  24.150  11.210  1.00  0.00            
ATOM     51  O12 ACD     1      22.860  23.600   9.790  1.00  0.00            
ATOM     52  H25 ACD     1      23.790  23.340   9.730  1.00  0.00            
ATOM     53  O13 ACD     1      24.570  27.610  12.680  1.00  0.00            
ATOM     54  C16 ACD     1      25.390  27.830  13.840  1.00  0.00            
ATOM     55  H26 ACD     1      26.380  27.420  13.630  1.00  0.00            
ATOM     56  C17 ACD     1      25.530  29.380  14.010  1.00  0.00            
ATOM     57  H27 ACD     1      24.490  29.750  13.930  1.00  0.00            
ATOM     58  O14 ACD     1      26.280  29.990  12.910  1.00  0.00            
ATOM     59  H28 ACD     1      26.000  29.660  12.050  1.00  0.00            
ATOM     60  C18 ACD     1      26.210  29.690  15.340  1.00  0.00            
ATOM     61  H29 ACD     1      27.240  29.300  15.370  1.00  0.00            
ATOM     62  O15 ACD     1      26.200  31.130  15.560  1.00  0.00            
ATOM     63  H30 ACD     1      26.510  31.420  14.700  1.00  0.00            
ATOM     64  C19 ACD     1      25.440  29.080  16.520  1.00  0.00            
ATOM     65  H31 ACD     1      25.960  29.450  17.400  1.00  0.00            
ATOM     66  O16 ACD     1      25.430  27.660  16.300  1.00  0.00            
ATOM     67  C20 ACD     1      24.760  27.230  15.130  1.00  0.00            
ATOM     68  H32 ACD     1      23.750  27.640  15.260  1.00  0.00            
ATOM     69  C21 ACD     1      24.740  25.720  15.110  1.00  0.00            
ATOM     70  H33 ACD     1      24.570  25.390  14.070  1.00  0.00            
ATOM     71  H34 ACD     1      25.780  25.410  15.230  1.00  0.00            
ATOM     72  O17 ACD     1      23.910  25.070  16.040  1.00  0.00            
ATOM     73  H35 ACD     1      23.000  25.160  15.760  1.00  0.00            
ATOM     74  O18 ACD     1      24.150  29.670  16.530  1.00  0.00            
ATOM     75  C22 ACD     1      23.550  30.150  17.800  1.00  0.00            
ATOM     76  H36 ACD     1      24.100  29.620  18.590  1.00  0.00            
ATOM     77  C23 ACD     1      23.690  31.630  17.990  1.00  0.00            
ATOM     78  H37 ACD     1      23.210  32.210  17.190  1.00  0.00            
ATOM     79  O19 ACD     1      25.110  31.990  18.050  1.00  0.00            
ATOM     80  H38 ACD     1      25.580  31.700  17.270  1.00  0.00            
ATOM     81  C24 ACD     1      22.960  31.970  19.310  1.00  0.00            
ATOM     82  H39 ACD     1      23.520  31.550  20.160  1.00  0.00            
ATOM     83  O20 ACD     1      22.810  33.390  19.470  1.00  0.00            
ATOM     84  H40 ACD     1      23.700  33.660  19.250  1.00  0.00            
ATOM     85  C25 ACD     1      21.580  31.340  19.370  1.00  0.00            
ATOM     86  H41 ACD     1      21.210  31.530  20.380  1.00  0.00            
ATOM     87  O21 ACD     1      21.580  29.930  19.130  1.00  0.00            
ATOM     88  C26 ACD     1      22.060  29.590  17.830  1.00  0.00            
ATOM     89  H42 ACD     1      21.580  30.230  17.080  1.00  0.00            
ATOM     90  C27 ACD     1      21.890  28.170  17.540  1.00  0.00            
ATOM     91  H43 ACD     1      21.840  28.060  16.450  1.00  0.00            
ATOM     92  H44 ACD     1      22.790  27.600  17.810  1.00  0.00            
ATOM     93  O22 ACD     1      20.790  27.570  18.110  1.00  0.00            
ATOM     94  H45 ACD     1      20.700  27.940  18.990  1.00  0.00            
ATOM     95  O23 ACD     1      20.600  32.030  18.470  1.00  0.00            
ATOM     96  C28 ACD     1      19.230  32.080  18.870  1.00  0.00            
ATOM     97  H46 ACD     1      19.170  32.500  19.880  1.00  0.00            
ATOM     98  C29 ACD     1      18.530  30.660  18.660  1.00  0.00            
ATOM     99  H47 ACD     1      19.090  30.060  17.930  1.00  0.00            
ATOM    100  O24 ACD     1      17.130  30.750  18.280  1.00  0.00            
ATOM    101  C30 ACD     1      18.490  29.850  19.930  1.00  0.00            
ATOM    102  H48 ACD     1      19.450  29.890  20.460  1.00  0.00            
ATOM    103  H49 ACD     1      17.780  30.390  20.570  1.00  0.00            
ATOM    104  O25 ACD     1      18.160  28.430  19.700  1.00  0.00            
ATOM    105  H50 ACD     1      17.350  28.410  19.190  1.00  0.00            
ATOM    106  C31 ACD     1      18.680  33.200  17.840  1.00  0.00            
ATOM    107  H51 ACD     1      19.150  33.010  16.860  1.00  0.00            
ATOM    108  O26 ACD     1      19.070  34.500  18.300  1.00  0.00            
ATOM    109  H52 ACD     1      19.800  34.560  18.920  1.00  0.00            
ATOM    110  C32 ACD     1      17.140  33.070  17.480  1.00  0.00            
ATOM    111  H53 ACD     1      16.610  33.460  18.350  1.00  0.00            
ATOM    112  O27 ACD     1      16.800  33.850  16.410  1.00  0.00            
ATOM    113  H54 ACD     1      16.950  33.290  15.640  1.00  0.00            
ATOM    114  C33 ACD     1      16.820  31.650  17.180  1.00  0.00            
ATOM    115  H55 ACD     1      15.760  31.560  16.950  1.00  0.00            
ATOM    116  O28 ACD     1      17.460  31.280  15.940  1.00  0.00            
ATOM    117  C34 ACD     1      16.710  31.080  14.830  1.00  0.00            
ATOM    118  H56 ACD     1      15.730  31.550  15.030  1.00  0.00            
ATOM    119  C35 ACD     1      17.350  31.810  13.610  1.00  0.00            
ATOM    120  H57 ACD     1      18.420  31.570  13.630  1.00  0.00            
ATOM    121  O29 ACD     1      17.210  33.250  13.680  1.00  0.00            
ATOM    122  H58 ACD     1      17.320  33.680  12.820  1.00  0.00            
ATOM    123  C36 ACD     1      16.750  31.340  12.290  1.00  0.00            
ATOM    124  H59 ACD     1      15.690  31.630  12.340  1.00  0.00            
ATOM    125  O30 ACD     1      17.390  31.960  11.150  1.00  0.00            
ATOM    126  H60 ACD     1      18.330  31.910  11.300  1.00  0.00            
ATOM    127  C1  AD3     2      21.620  29.800  12.840  1.00  0.00            
ATOM    128  C2  AD3     2      20.770  30.010  13.910  1.00  0.00            
ATOM    129  C3  AD3     2      20.930  31.200  14.650  1.00  0.00            
ATOM    130  C4  AD3     2      21.910  32.100  14.230  1.00  0.00            
ATOM    131  C5  AD3     2      21.990  33.240  14.970  1.00  0.00            
ATOM    132  C6  AD3     2      22.960  34.250  14.690  1.00  0.00            
ATOM    133  C7  AD3     2      23.900  33.960  13.600  1.00  0.00            
ATOM    134  C8  AD3     2      24.900  34.930  13.270  1.00  0.00            
ATOM    135  C9  AD3     2      24.900  36.130  13.960  1.00  0.00            
ATOM    136  C10 AD3     2      24.020  36.410  15.070  1.00  0.00            
ATOM    137  C11 AD3     2      24.020  37.640  15.700  1.00  0.00            
ATOM    138  C12 AD3     2      23.080  38.000  16.690  1.00  0.00            
ATOM    139  C13 AD3     2      22.120  37.050  17.090  1.00  0.00            
ATOM    140  C14 AD3     2      22.080  35.740  16.430  1.00  0.00            
ATOM    141  C15 AD3     2      23.020  35.470  15.410  1.00  0.00            
ATOM    142  C16 AD3     2      23.710  32.830  12.810  1.00  0.00            
ATOM    143  C17 AD3     2      22.710  31.930  13.130  1.00  0.00            
ATOM    144  C18 AD3     2      22.540  30.750  12.460  1.00  0.00            
ATOM    145  H1  AD3     2      21.420  28.890  12.270  1.00  0.00            
ATOM    146  H2  AD3     2      20.030  29.270  14.210  1.00  0.00            
ATOM    147  H3  AD3     2      20.230  31.460  15.440  1.00  0.00            
ATOM    148  H4  AD3     2      21.250  33.390  15.750  1.00  0.00            
ATOM    149  H5  AD3     2      25.530  34.890  12.380  1.00  0.00            
ATOM    150  H6  AD3     2      25.630  36.890  13.690  1.00  0.00            
ATOM    151  H7  AD3     2      24.690  38.430  15.370  1.00  0.00            
ATOM    152  H8  AD3     2      22.920  39.040  16.980  1.00  0.00            
ATOM    153  H9  AD3     2      21.430  37.190  17.920  1.00  0.00            
ATOM    154  H10 AD3     2      21.300  35.070  16.770  1.00  0.00            
ATOM    155  H11 AD3     2      24.380  32.650  11.980  1.00  0.00            
ATOM    156  H12 AD3     2      23.190  30.630  11.590  1.00  0.00            
TER
ENDMDL
MODEL        1
ATOM      1  H1  ACD     1       5.380  20.320  27.700  1.00  0.00            
ATOM      2  O1  ACD     1       6.210  20.230  28.190  1.00  0.00            
ATOM      3  C1  ACD     1       7.130  19.480  27.460  1.00  0.00            
ATOM      4  H2  ACD     1       6.680  18.490  27.310  1.00  0.00            
ATOM      5  H3  ACD     1       7.990  19.360  28.130  1.00  0.00            
ATOM      6  C2  ACD     1       7.610  19.970  26.090  1.00  0.00            
ATOM      7  H4  ACD     1       8.240  19.170  25.670  1.00  0.00            
ATOM      8  O2  ACD     1       6.410  19.990  25.340  1.00  0.00            
ATOM      9  C3  ACD     1       6.420  20.720  24.120  1.00  0.00            
ATOM     10  H5  ACD     1       5.410  20.700  23.710  1.00  0.00            
ATOM     11  O3  ACD     1       7.300  19.990  23.260  1.00  0.00            
ATOM     12  C4  ACD     1       7.100  20.130  21.820  1.00  0.00            
ATOM     13  H6  ACD     1       6.530  21.040  21.590  1.00  0.00            
ATOM     14  C5  ACD     1       8.480  20.370  21.140  1.00  0.00            
ATOM     15  H7  ACD     1       9.140  19.710  21.700  1.00  0.00            
ATOM     16  O4  ACD     1       8.810  21.770  21.310  1.00  0.00            
ATOM     17  H8  ACD     1       9.340  22.050  20.570  1.00  0.00            
ATOM     18  C6  ACD     1       8.490  20.010  19.670  1.00  0.00            
ATOM     19  H9  ACD     1       7.800  20.680  19.140  1.00  0.00            
ATOM     20  O5  ACD     1       9.820  19.910  19.120  1.00  0.00            
ATOM     21  H10 ACD     1      10.250  19.220  19.610  1.00  0.00            
ATOM     22  C7  ACD     1       7.890  18.600  19.440  1.00  0.00            
ATOM     23  H11 ACD     1       7.820  18.350  18.380  1.00  0.00            
ATOM     24  O6  ACD     1       6.600  18.590  19.840  1.00  0.00            
ATOM     25  C8  ACD     1       6.470  18.840  21.310  1.00  0.00            
ATOM     26  H12 ACD     1       6.960  18.000  21.820  1.00  0.00            
ATOM     27  C9  ACD     1       4.940  18.780  21.590  1.00  0.00            
ATOM     28  H13 ACD     1       4.480  17.880  21.170  1.00  0.00            
ATOM     29  H14 ACD     1       4.770  18.660  22.670  1.00  0.00            
ATOM     30  O7  ACD     1       4.340  19.960  21.140  1.00  0.00            
ATOM     31  H15 ACD     1       3.420  19.940  21.400  1.00  0.00            
ATOM     32  O8  ACD     1       8.670  17.590  20.000  1.00  0.00            
ATOM     33  C10 ACD     1       8.370  16.190  19.720  1.00  0.00            
ATOM     34  H16 ACD     1       7.380  15.850  20.050  1.00  0.00            
ATOM     35  C11 ACD     1       8.680  15.860  18.250  1.00  0.00            
ATOM     36  H17 ACD     1       9.690  16.210  18.000  1.00  0.00            
ATOM     37  O9  ACD     1       7.670  16.410  17.350  1.00  0.00            
ATOM     38  H18 ACD     1       7.820  16.160  16.440  1.00  0.00            
ATOM     39  C12 ACD     1       8.830  14.300  18.080  1.00  0.00            
ATOM     40  H19 ACD     1       7.800  13.930  18.180  1.00  0.00            
ATOM     41  O10 ACD     1       9.270  14.000  16.690  1.00  0.00            
ATOM     42  H20 ACD     1       9.040  13.080  16.560  1.00  0.00            
ATOM     43  C13 ACD     1       9.810  13.720  19.120  1.00  0.00            
ATOM     44  H21 ACD     1       9.760  12.630  18.990  1.00  0.00            
ATOM     45  O11 ACD     1       9.370  14.110  20.430  1.00  0.00            
ATOM     46  C14 ACD     1       9.340  15.470  20.710  1.00  0.00            
ATOM     47  H22 ACD     1      10.350  15.900  20.700  1.00  0.00            
ATOM     48  C15 ACD     1       8.850  15.630  22.150  1.00  0.00            
ATOM     49  H23 ACD     1       9.080  16.680  22.380  1.00  0.00            
ATOM     50  H24 ACD     1       7.760  15.510  22.120  1.00  0.00            
ATOM     51  O12 ACD     1       9.440  14.680  23.060  1.00  0.00            
ATOM     52  H25 ACD     1       9.750  13.970  22.490  1.00  0.00            
ATOM     53  O13 ACD     1      11.140  14.210  18.980  1.00  0.00            
ATOM     54  C16 ACD     1      12.310  13.590  19.590  1.00  0.00            
ATOM     55  H26 ACD     1      12.350  12.590  19.150  1.00  0.00            
ATOM     56  C17 ACD     1      13.450  14.540  19.210  1.00  0.00            
ATOM     57  H27 ACD     1      13.150  15.560  19.480  1.00  0.00            
ATOM     58  O14 ACD     1      13.580  14.540  17.800  1.00  0.00            
ATOM     59  H28 ACD     1      12.660  14.690  17.540  1.00  0.00            
ATOM     60  C18 ACD     1      14.750  14.340  20.000  1.00  0.00            
ATOM     61  H29 ACD     1      15.360  13.470  19.710  1.00  0.00            
ATOM     62  O15 ACD     1      15.610  15.500  19.840  1.00  0.00            
ATOM     63  H30 ACD     1      15.830  15.590  18.910  1.00  0.00            
ATOM     64  C19 ACD     1      14.390  14.230  21.490  1.00  0.00            
ATOM     65  H31 ACD     1      15.320  14.000  22.010  1.00  0.00            
ATOM     66  O16 ACD     1      13.430  13.170  21.630  1.00  0.00            
ATOM     67  C20 ACD     1      12.150  13.430  21.150  1.00  0.00            
ATOM     68  H32 ACD     1      11.760  14.340  21.610  1.00  0.00            
ATOM     69  C21 ACD     1      11.340  12.180  21.480  1.00  0.00            
ATOM     70  H33 ACD     1      10.790  11.930  20.560  1.00  0.00            
ATOM     71  H34 ACD     1      11.980  11.350  21.810  1.00  0.00            
ATOM     72  O17 ACD     1      10.480  12.340  22.590  1.00  0.00            
ATOM     73  H35 ACD     1      10.970  11.930  23.310  1.00  0.00            
ATOM     74  O18 ACD     1      13.860  15.440  21.990  1.00  0.00            
ATOM     75  C22 ACD     1      14.510  16.000  23.150  1.00  0.00            
ATOM     76  H36 ACD     1      15.450  15.440  23.310  1.00  0.00            
ATOM     77  C23 ACD     1      14.830  17.440  22.800  1.00  0.00            
ATOM     78  H37 ACD     1      13.930  17.910  22.390  1.00  0.00            
ATOM     79  O19 ACD     1      15.940  17.410  21.830  1.00  0.00            
ATOM     80  H38 ACD     1      15.700  16.720  21.190  1.00  0.00            
ATOM     81  C24 ACD     1      15.330  18.190  24.070  1.00  0.00            
ATOM     82  H39 ACD     1      16.350  17.900  24.330  1.00  0.00            
ATOM     83  O20 ACD     1      15.290  19.600  23.910  1.00  0.00            
ATOM     84  H40 ACD     1      14.440  19.850  24.260  1.00  0.00            
ATOM     85  C25 ACD     1      14.390  17.910  25.240  1.00  0.00            
ATOM     86  H41 ACD     1      14.890  18.370  26.100  1.00  0.00            
ATOM     87  O21 ACD     1      14.320  16.500  25.470  1.00  0.00            
ATOM     88  C26 ACD     1      13.710  15.750  24.430  1.00  0.00            
ATOM     89  H42 ACD     1      12.660  16.040  24.260  1.00  0.00            
ATOM     90  C27 ACD     1      13.760  14.300  24.830  1.00  0.00            
ATOM     91  H43 ACD     1      13.570  14.240  25.910  1.00  0.00            
ATOM     92  H44 ACD     1      13.010  13.770  24.220  1.00  0.00            
ATOM     93  O22 ACD     1      15.020  13.690  24.670  1.00  0.00            
ATOM     94  H45 ACD     1      14.880  12.790  24.360  1.00  0.00            
ATOM     95  O23 ACD     1      13.110  18.530  25.020  1.00  0.00            
ATOM     96  C28 ACD     1      12.450  18.880  26.200  1.00  0.00            
ATOM     97  H46 ACD     1      12.810  18.270  27.040  1.00  0.00            
ATOM     98  C29 ACD     1      10.930  18.550  26.100  1.00  0.00            
ATOM     99  H47 ACD     1      10.580  19.090  25.200  1.00  0.00            
ATOM    100  O24 ACD     1      10.320  19.000  27.210  1.00  0.00            
ATOM    101  C30 ACD     1      10.620  17.100  25.840  1.00  0.00            
ATOM    102  H48 ACD     1      11.050  16.910  24.850  1.00  0.00            
ATOM    103  H49 ACD     1      11.150  16.500  26.590  1.00  0.00            
ATOM    104  O25 ACD     1       9.180  16.830  25.780  1.00  0.00            
ATOM    105  H50 ACD     1       8.820  16.860  26.670  1.00  0.00            
ATOM    106  C31 ACD     1      12.660  20.350  26.450  1.00  0.00            
ATOM    107  H51 ACD     1      12.340  20.870  25.550  1.00  0.00            
ATOM    108  O26 ACD     1      14.100  20.620  26.670  1.00  0.00            
ATOM    109  H52 ACD     1      14.150  21.390  27.230  1.00  0.00            
ATOM    110  C32 ACD     1      11.770  20.880  27.610  1.00  0.00            
ATOM    111  H53 ACD     1      12.130  20.380  28.520  1.00  0.00            
ATOM    112  O27 ACD     1      11.800  22.270  27.730  1.00  0.00            
ATOM    113  H54 ACD     1      10.950  22.530  27.380  1.00  0.00            
ATOM    114  C33 ACD     1      10.330  20.390  27.390  1.00  0.00            
ATOM    115  H55 ACD     1       9.820  20.600  28.330  1.00  0.00            
ATOM    116  O28 ACD     1       9.750  21.110  26.310  1.00  0.00            
ATOM    117  C34 ACD     1       8.310  21.330  26.200  1.00  0.00            
ATOM    118  H56 ACD     1       7.920  21.890  27.070  1.00  0.00            
ATOM    119  C35 ACD     1       8.160  22.280  25.010  1.00  0.00            
ATOM    120  H57 ACD     1       8.980  22.050  24.310  1.00  0.00            
ATOM    121  O29 ACD     1       8.130  23.620  25.380  1.00  0.00            
ATOM    122  H58 ACD     1       9.060  23.830  25.530  1.00  0.00            
ATOM    123  C36 ACD     1       6.810  22.180  24.340  1.00  0.00            
ATOM    124  H59 ACD     1       6.040  22.660  24.960  1.00  0.00            
ATOM    125  O30 ACD     1       6.790  22.850  23.070  1.00  0.00            
ATOM    126  H60 ACD     1       7.540  22.390  22.680  1.00  0.00            
ATOM    127  C1  AD3     2      15.840  18.830  15.050  1.00  0.00            
ATOM    128  C2  AD3     2      16.380  20.040  15.380  1.00  0.00            
ATOM    129  C3  AD3     2      16.040  20.630  16.590  1.00  0.00            
ATOM    130  C4  AD3     2      15.140  20.000  17.470  1.00  0.00            
ATOM    131  C5  AD3     2      14.840  20.650  18.630  1.00  0.00            
ATOM    132  C6  AD3     2      13.870  20.040  19.450  1.00  0.00            
ATOM    133  C7  AD3     2      13.310  18.770  19.150  1.00  0.00            
ATOM    134  C8  AD3     2      12.190  18.250  19.910  1.00  0.00            
ATOM    135  C9  AD3     2      11.750  18.890  21.080  1.00  0.00            
ATOM    136  C10 AD3     2      12.420  20.050  21.480  1.00  0.00            
ATOM    137  C11 AD3     2      11.920  20.740  22.590  1.00  0.00            
ATOM    138  C12 AD3     2      12.370  22.030  23.050  1.00  0.00            
ATOM    139  C13 AD3     2      13.490  22.530  22.320  1.00  0.00            
ATOM    140  C14 AD3     2      13.930  21.880  21.120  1.00  0.00            
ATOM    141  C15 AD3     2      13.430  20.670  20.640  1.00  0.00            
ATOM    142  C16 AD3     2      13.720  18.140  17.950  1.00  0.00            
ATOM    143  C17 AD3     2      14.620  18.720  17.080  1.00  0.00            
ATOM    144  C18 AD3     2      15.010  18.130  15.880  1.00  0.00            
ATOM    145  H1  AD3     2      16.130  18.360  14.110  1.00  0.00            
ATOM    146  H2  AD3     2      17.000  20.520  14.630  1.00  0.00            
ATOM    147  H3  AD3     2      16.430  21.610  16.860  1.00  0.00            
ATOM    148  H4  AD3     2      15.200  21.670  18.720  1.00  0.00            
ATOM    149  H5  AD3     2      11.730  17.320  19.600  1.00  0.00            
ATOM    150  H6  AD3     2      10.800  18.610  21.520  1.00  0.00            
ATOM    151  H7  AD3     2      11.030  20.310  23.030  1.00  0.00            
ATOM    152  H8  AD3     2      11.950  22.430  23.960  1.00  0.00            
ATOM    153  H9  AD3     2      13.890  23.500  22.620  1.00  0.00            
ATOM    154  H10 AD3     2      14.660  22.460  20.560  1.00  0.00            
ATOM    155  H11 AD3     2      13.320  17.150  17.750  1.00  0.00            
ATOM    156  H12 AD3     2      14.650  17.160  15.540  1.00  0.00            
TER
ENDMDL
MODEL        1
ATOM      1  H1  ACD     1      15.040  28.380  14.940  1.00  0.00            
ATOM      2  O1  ACD     1      15.310  28.860  14.150  1.00  0.00            
ATOM      3  C1  ACD     1      16.740  28.630  13.910  1.00  0.00            
ATOM      4  H2  ACD     1      16.930  27.570  13.750  1.00  0.00            
ATOM      5  H3  ACD     1      17.410  28.910  14.740  1.00  0.00            
ATOM      6  C2  ACD     1      17.280  29.340  12.740  1.00  0.00            
ATOM      7  H4  ACD     1      18.350  29.170  12.600  1.00  0.00            
ATOM      8  O2  ACD     1      16.720  28.920  11.550  1.00  0.00            
ATOM      9  C3  ACD     1      17.160  29.590  10.350  1.00  0.00            
ATOM     10  H5  ACD     1      16.670  29.040   9.540  1.00  0.00            
ATOM     11  O3  ACD     1      18.560  29.510  10.180  1.00  0.00            
ATOM     12  C4  ACD     1      18.950  28.630   9.130  1.00  0.00            
ATOM     13  H6  ACD     1      18.180  27.870   8.950  1.00  0.00            
ATOM     14  C5  ACD     1      19.280  29.410   7.860  1.00  0.00            
ATOM     15  H7  ACD     1      19.840  30.270   8.260  1.00  0.00            
ATOM     16  O4  ACD     1      18.090  29.930   7.170  1.00  0.00            
ATOM     17  H8  ACD     1      18.450  30.310   6.360  1.00  0.00            
ATOM     18  C6  ACD     1      20.130  28.650   6.850  1.00  0.00            
ATOM     19  H9  ACD     1      19.570  27.860   6.340  1.00  0.00            
ATOM     20  O5  ACD     1      20.700  29.450   5.830  1.00  0.00            
ATOM     21  H10 ACD     1      21.240  30.160   6.180  1.00  0.00            
ATOM     22  C7  ACD     1      21.290  28.040   7.520  1.00  0.00            
ATOM     23  H11 ACD     1      21.740  27.420   6.740  1.00  0.00            
ATOM     24  O6  ACD     1      20.820  27.180   8.520  1.00  0.00            
ATOM     25  C8  ACD     1      20.160  27.900   9.560  1.00  0.00            
ATOM     26  H12 ACD     1      20.910  28.610   9.940  1.00  0.00            
ATOM     27  C9  ACD     1      19.800  26.920  10.610  1.00  0.00            
ATOM     28  H13 ACD     1      19.370  27.380  11.510  1.00  0.00            
ATOM     29  H14 ACD     1      19.080  26.230  10.150  1.00  0.00            
ATOM     30  O7  ACD     1      20.910  26.240  11.150  1.00  0.00            
ATOM     31  H15 ACD     1      21.530  26.130  10.420  1.00  0.00            
ATOM     32  O8  ACD     1      22.290  28.910   8.020  1.00  0.00            
ATOM     33  C10 ACD     1      23.700  28.790   7.550  1.00  0.00            
ATOM     34  H16 ACD     1      23.690  28.570   6.480  1.00  0.00            
ATOM     35  C11 ACD     1      24.340  30.180   7.650  1.00  0.00            
ATOM     36  H17 ACD     1      23.940  30.870   8.390  1.00  0.00            
ATOM     37  O9  ACD     1      24.150  30.970   6.430  1.00  0.00            
ATOM     38  H18 ACD     1      23.270  31.360   6.430  1.00  0.00            
ATOM     39  C12 ACD     1      25.820  30.150   7.980  1.00  0.00            
ATOM     40  H19 ACD     1      26.420  29.830   7.120  1.00  0.00            
ATOM     41  O10 ACD     1      26.210  31.460   8.390  1.00  0.00            
ATOM     42  H20 ACD     1      26.080  32.020   7.620  1.00  0.00            
ATOM     43  C13 ACD     1      26.000  29.150   9.110  1.00  0.00            
ATOM     44  H21 ACD     1      27.040  29.210   9.450  1.00  0.00            
ATOM     45  O11 ACD     1      25.770  27.870   8.630  1.00  0.00            
ATOM     46  C14 ACD     1      24.360  27.640   8.290  1.00  0.00            
ATOM     47  H22 ACD     1      23.800  27.490   9.230  1.00  0.00            
ATOM     48  C15 ACD     1      24.220  26.260   7.660  1.00  0.00            
ATOM     49  H23 ACD     1      24.750  25.620   8.380  1.00  0.00            
ATOM     50  H24 ACD     1      23.170  25.930   7.600  1.00  0.00            
ATOM     51  O12 ACD     1      24.820  26.290   6.330  1.00  0.00            
ATOM     52  H25 ACD     1      24.930  25.350   6.130  1.00  0.00            
ATOM     53  O13 ACD     1      25.100  29.440  10.240  1.00  0.00            
ATOM     54  C16 ACD     1      25.720  29.330  11.530  1.00  0.00            
ATOM     55  H26 ACD     1      26.630  28.720  11.570  1.00  0.00            
ATOM     56  C17 ACD     1      25.880  30.750  12.090  1.00  0.00            
ATOM     57  H27 ACD     1      24.900  31.220  12.100  1.00  0.00            
ATOM     58  O14 ACD     1      26.840  31.480  11.270  1.00  0.00            
ATOM     59  H28 ACD     1      26.420  31.600  10.410  1.00  0.00            
ATOM     60  C18 ACD     1      26.570  30.630  13.470  1.00  0.00            
ATOM     61  H29 ACD     1      27.530  30.120  13.260  1.00  0.00            
ATOM     62  O15 ACD     1      26.740  31.870  14.060  1.00  0.00            
ATOM     63  H30 ACD     1      26.670  32.450  13.300  1.00  0.00            
ATOM     64  C19 ACD     1      25.700  29.670  14.320  1.00  0.00            
ATOM     65  H31 ACD     1      26.180  29.520  15.290  1.00  0.00            
ATOM     66  O16 ACD     1      25.500  28.380  13.700  1.00  0.00            
ATOM     67  C20 ACD     1      24.760  28.490  12.450  1.00  0.00            
ATOM     68  H32 ACD     1      23.810  29.040  12.430  1.00  0.00            
ATOM     69  C21 ACD     1      24.460  27.070  11.850  1.00  0.00            
ATOM     70  H33 ACD     1      23.670  27.110  11.090  1.00  0.00            
ATOM     71  H34 ACD     1      25.390  26.740  11.390  1.00  0.00            
ATOM     72  O17 ACD     1      24.010  26.180  12.850  1.00  0.00            
ATOM     73  H35 ACD     1      23.920  25.330  12.420  1.00  0.00            
ATOM     74  O18 ACD     1      24.510  30.400  14.620  1.00  0.00            
ATOM     75  C22 ACD     1      23.810  30.180  15.850  1.00  0.00            
ATOM     76  H36 ACD     1      24.420  29.510  16.480  1.00  0.00            
ATOM     77  C23 ACD     1      23.770  31.580  16.400  1.00  0.00            
ATOM     78  H37 ACD     1      23.170  32.190  15.720  1.00  0.00            
ATOM     79  O19 ACD     1      25.090  32.070  16.550  1.00  0.00            
ATOM     80  H38 ACD     1      25.500  31.700  15.770  1.00  0.00            
ATOM     81  C24 ACD     1      23.030  31.650  17.780  1.00  0.00            
ATOM     82  H39 ACD     1      23.560  30.980  18.470  1.00  0.00            
ATOM     83  O20 ACD     1      22.890  32.960  18.280  1.00  0.00            
ATOM     84  H40 ACD     1      23.770  33.260  18.520  1.00  0.00            
ATOM     85  C25 ACD     1      21.650  30.980  17.610  1.00  0.00            
ATOM     86  H41 ACD     1      21.280  30.930  18.640  1.00  0.00            
ATOM     87  O21 ACD     1      21.720  29.700  16.960  1.00  0.00            
ATOM     88  C26 ACD     1      22.360  29.730  15.660  1.00  0.00            
ATOM     89  H42 ACD     1      21.860  30.560  15.140  1.00  0.00            
ATOM     90  C27 ACD     1      22.190  28.340  14.960  1.00  0.00            
ATOM     91  H43 ACD     1      22.770  28.200  14.040  1.00  0.00            
ATOM     92  H44 ACD     1      22.570  27.550  15.620  1.00  0.00            
ATOM     93  O22 ACD     1      20.780  28.160  14.710  1.00  0.00            
ATOM     94  H45 ACD     1      20.300  28.130  15.540  1.00  0.00            
ATOM     95  O23 ACD     1      20.850  31.870  16.770  1.00  0.00            
ATOM     96  C28 ACD     1      19.430  31.900  16.880  1.00  0.00            
ATOM     97  H46 ACD     1      19.160  32.130  17.920  1.00  0.00            
ATOM     98  C29 ACD     1      18.740  30.560  16.470  1.00  0.00            
ATOM     99  H47 ACD     1      19.260  30.250  15.550  1.00  0.00            
ATOM    100  O24 ACD     1      17.340  30.860  16.240  1.00  0.00            
ATOM    101  C30 ACD     1      18.800  29.470  17.530  1.00  0.00            
ATOM    102  H48 ACD     1      19.530  29.680  18.330  1.00  0.00            
ATOM    103  H49 ACD     1      17.850  29.180  18.000  1.00  0.00            
ATOM    104  O25 ACD     1      19.030  28.250  16.950  1.00  0.00            
ATOM    105  H50 ACD     1      18.730  27.540  17.530  1.00  0.00            
ATOM    106  C31 ACD     1      19.100  33.100  16.050  1.00  0.00            
ATOM    107  H51 ACD     1      19.580  33.100  15.070  1.00  0.00            
ATOM    108  O26 ACD     1      19.550  34.260  16.720  1.00  0.00            
ATOM    109  H52 ACD     1      20.510  34.230  16.690  1.00  0.00            
ATOM    110  C32 ACD     1      17.620  33.110  15.710  1.00  0.00            
ATOM    111  H53 ACD     1      17.030  33.410  16.580  1.00  0.00            
ATOM    112  O27 ACD     1      17.350  33.990  14.680  1.00  0.00            
ATOM    113  H54 ACD     1      17.210  33.520  13.850  1.00  0.00            
ATOM    114  C33 ACD     1      17.060  31.780  15.160  1.00  0.00            
ATOM    115  H55 ACD     1      16.000  31.830  14.900  1.00  0.00            
ATOM    116  O28 ACD     1      17.720  31.490  13.940  1.00  0.00            
ATOM    117  C34 ACD     1      17.000  30.840  12.860  1.00  0.00            
ATOM    118  H56 ACD     1      15.920  30.990  12.980  1.00  0.00            
ATOM    119  C35 ACD     1      17.390  31.700  11.620  1.00  0.00            
ATOM    120  H57 ACD     1      18.480  31.620  11.480  1.00  0.00            
ATOM    121  O29 ACD     1      16.920  33.060  11.820  1.00  0.00            
ATOM    122  H58 ACD     1      17.360  33.660  11.220  1.00  0.00            
ATOM    123  C36 ACD     1      16.750  31.050  10.400  1.00  0.00            
ATOM    124  H59 ACD     1      15.670  31.060  10.580  1.00  0.00            
ATOM    125  O30 ACD     1      17.030  31.760   9.170  1.00  0.00            
ATOM    126  H60 ACD     1      17.440  31.050   8.660  1.00  0.00            
ATOM    127  C1  AD3     2      21.830  32.300  10.070  1.00  0.00            
ATOM    128  C2  AD3     2      21.580  32.130  11.420  1.00  0.00            
ATOM    129  C3  AD3     2      22.570  32.580  12.330  1.00  0.00            
ATOM    130  C4  AD3     2      23.780  33.200  11.950  1.00  0.00            
ATOM    131  C5  AD3     2      24.670  33.800  12.850  1.00  0.00            
ATOM    132  C6  AD3     2      25.790  34.560  12.340  1.00  0.00            
ATOM    133  C7  AD3     2      25.920  34.780  10.960  1.00  0.00            
ATOM    134  C8  AD3     2      26.990  35.460  10.390  1.00  0.00            
ATOM    135  C9  AD3     2      27.960  35.990  11.210  1.00  0.00            
ATOM    136  C10 AD3     2      27.900  35.830  12.640  1.00  0.00            
ATOM    137  C11 AD3     2      29.000  36.210  13.400  1.00  0.00            
ATOM    138  C12 AD3     2      29.050  35.890  14.760  1.00  0.00            
ATOM    139  C13 AD3     2      27.960  35.240  15.390  1.00  0.00            
ATOM    140  C14 AD3     2      26.760  34.860  14.630  1.00  0.00            
ATOM    141  C15 AD3     2      26.790  35.120  13.200  1.00  0.00            
ATOM    142  C16 AD3     2      25.050  34.180  10.040  1.00  0.00            
ATOM    143  C17 AD3     2      23.950  33.410  10.530  1.00  0.00            
ATOM    144  C18 AD3     2      22.980  32.960   9.630  1.00  0.00            
ATOM    145  H1  AD3     2      21.190  31.930   9.280  1.00  0.00            
ATOM    146  H2  AD3     2      20.730  31.590  11.830  1.00  0.00            
ATOM    147  H3  AD3     2      22.400  32.510  13.400  1.00  0.00            
ATOM    148  H4  AD3     2      24.570  33.470  13.880  1.00  0.00            
ATOM    149  H5  AD3     2      27.060  35.570   9.320  1.00  0.00            
ATOM    150  H6  AD3     2      28.810  36.500  10.760  1.00  0.00            
ATOM    151  H7  AD3     2      29.730  36.860  12.930  1.00  0.00            
ATOM    152  H8  AD3     2      29.850  36.110  15.470  1.00  0.00            
ATOM    153  H9  AD3     2      27.970  35.070  16.460  1.00  0.00            
ATOM    154  H10 AD3     2      26.020  34.210  15.100  1.00  0.00            
ATOM    155  H11 AD3     2      25.190  34.280   8.970  1.00  0.00            
ATOM    156  H12 AD3     2      23.110  33.070   8.560  1.00  0.00            
TER
ENDMDL
MODEL        1
ATOM      1  H1  ACD     1      20.240  26.520  21.130  1.00  0.00            
ATOM      2  O1  ACD     1      20.360  25.590  20.910  1.00  0.00            
ATOM      3  C1  ACD     1      21.780  25.370  20.650  1.00  0.00            
ATOM      4  H2  ACD     1      22.370  25.680  21.520  1.00  0.00            
ATOM      5  H3  ACD     1      22.230  25.830  19.760  1.00  0.00            
ATOM      6  C2  ACD     1      22.000  23.890  20.480  1.00  0.00            
ATOM      7  H4  ACD     1      23.000  23.770  20.050  1.00  0.00            
ATOM      8  O2  ACD     1      22.130  23.250  21.760  1.00  0.00            
ATOM      9  C3  ACD     1      22.520  21.870  21.710  1.00  0.00            
ATOM     10  H5  ACD     1      22.520  21.450  22.720  1.00  0.00            
ATOM     11  O3  ACD     1      23.770  21.660  21.160  1.00  0.00            
ATOM     12  C4  ACD     1      24.930  21.830  21.920  1.00  0.00            
ATOM     13  H6  ACD     1      24.960  21.040  22.680  1.00  0.00            
ATOM     14  C5  ACD     1      26.120  21.570  20.960  1.00  0.00            
ATOM     15  H7  ACD     1      26.130  22.200  20.060  1.00  0.00            
ATOM     16  O4  ACD     1      26.160  20.220  20.560  1.00  0.00            
ATOM     17  H8  ACD     1      25.260  19.940  20.370  1.00  0.00            
ATOM     18  C6  ACD     1      27.460  21.910  21.520  1.00  0.00            
ATOM     19  H9  ACD     1      27.720  21.150  22.270  1.00  0.00            
ATOM     20  O5  ACD     1      28.470  21.730  20.440  1.00  0.00            
ATOM     21  H10 ACD     1      28.030  21.040  19.940  1.00  0.00            
ATOM     22  C7  ACD     1      27.400  23.310  22.160  1.00  0.00            
ATOM     23  H11 ACD     1      28.350  23.490  22.660  1.00  0.00            
ATOM     24  O6  ACD     1      26.340  23.360  23.120  1.00  0.00            
ATOM     25  C8  ACD     1      25.020  23.160  22.650  1.00  0.00            
ATOM     26  H12 ACD     1      24.760  24.010  22.010  1.00  0.00            
ATOM     27  C9  ACD     1      24.160  23.270  23.820  1.00  0.00            
ATOM     28  H13 ACD     1      23.490  22.420  23.980  1.00  0.00            
ATOM     29  H14 ACD     1      24.720  23.180  24.760  1.00  0.00            
ATOM     30  O7  ACD     1      23.330  24.480  23.840  1.00  0.00            
ATOM     31  H15 ACD     1      22.610  24.330  23.230  1.00  0.00            
ATOM     32  O8  ACD     1      27.150  24.180  21.070  1.00  0.00            
ATOM     33  C10 ACD     1      27.900  25.370  20.950  1.00  0.00            
ATOM     34  H16 ACD     1      28.520  25.550  21.830  1.00  0.00            
ATOM     35  C11 ACD     1      28.830  25.170  19.680  1.00  0.00            
ATOM     36  H17 ACD     1      28.190  24.840  18.850  1.00  0.00            
ATOM     37  O9  ACD     1      29.710  24.080  20.030  1.00  0.00            
ATOM     38  H18 ACD     1      29.180  23.280  20.080  1.00  0.00            
ATOM     39  C12 ACD     1      29.650  26.440  19.310  1.00  0.00            
ATOM     40  H19 ACD     1      30.400  26.650  20.080  1.00  0.00            
ATOM     41  O10 ACD     1      30.400  26.240  18.120  1.00  0.00            
ATOM     42  H20 ACD     1      30.020  26.810  17.440  1.00  0.00            
ATOM     43  C13 ACD     1      28.710  27.550  19.120  1.00  0.00            
ATOM     44  H21 ACD     1      29.270  28.480  18.990  1.00  0.00            
ATOM     45  O11 ACD     1      27.860  27.700  20.180  1.00  0.00            
ATOM     46  C14 ACD     1      27.100  26.590  20.660  1.00  0.00            
ATOM     47  H22 ACD     1      26.290  26.450  19.920  1.00  0.00            
ATOM     48  C15 ACD     1      26.390  27.160  21.820  1.00  0.00            
ATOM     49  H23 ACD     1      25.810  28.050  21.530  1.00  0.00            
ATOM     50  H24 ACD     1      25.560  26.460  22.000  1.00  0.00            
ATOM     51  O12 ACD     1      27.140  27.300  22.960  1.00  0.00            
ATOM     52  H25 ACD     1      27.940  27.780  22.750  1.00  0.00            
ATOM     53  O13 ACD     1      27.890  27.190  18.010  1.00  0.00            
ATOM     54  C16 ACD     1      27.510  28.330  17.170  1.00  0.00            
ATOM     55  H26 ACD     1      27.820  29.280  17.630  1.00  0.00            
ATOM     56  C17 ACD     1      28.350  28.100  15.900  1.00  0.00            
ATOM     57  H27 ACD     1      28.200  27.060  15.560  1.00  0.00            
ATOM     58  O14 ACD     1      29.790  28.250  16.180  1.00  0.00            
ATOM     59  H28 ACD     1      30.350  28.060  15.430  1.00  0.00            
ATOM     60  C18 ACD     1      28.000  29.100  14.800  1.00  0.00            
ATOM     61  H29 ACD     1      28.330  30.130  14.980  1.00  0.00            
ATOM     62  O15 ACD     1      28.520  28.700  13.580  1.00  0.00            
ATOM     63  H30 ACD     1      28.180  27.840  13.290  1.00  0.00            
ATOM     64  C19 ACD     1      26.430  29.120  14.620  1.00  0.00            
ATOM     65  H31 ACD     1      26.160  29.860  13.860  1.00  0.00            
ATOM     66  O16 ACD     1      25.900  29.420  15.890  1.00  0.00            
ATOM     67  C20 ACD     1      25.990  28.450  16.930  1.00  0.00            
ATOM     68  H32 ACD     1      25.510  27.500  16.680  1.00  0.00            
ATOM     69  C21 ACD     1      25.250  28.950  18.140  1.00  0.00            
ATOM     70  H33 ACD     1      25.400  28.240  18.960  1.00  0.00            
ATOM     71  H34 ACD     1      25.670  29.900  18.500  1.00  0.00            
ATOM     72  O17 ACD     1      23.880  29.170  17.910  1.00  0.00            
ATOM     73  H35 ACD     1      23.850  30.080  17.600  1.00  0.00            
ATOM     74  O18 ACD     1      25.840  27.880  14.160  1.00  0.00            
ATOM     75  C22 ACD     1      24.580  27.840  13.440  1.00  0.00            
ATOM     76  H36 ACD     1      24.670  28.420  12.510  1.00  0.00            
ATOM     77  C23 ACD     1      24.430  26.370  13.080  1.00  0.00            
ATOM     78  H37 ACD     1      24.480  25.720  13.960  1.00  0.00            
ATOM     79  O19 ACD     1      25.410  25.880  12.190  1.00  0.00            
ATOM     80  H38 ACD     1      26.290  25.970  12.570  1.00  0.00            
ATOM     81  C24 ACD     1      23.030  26.020  12.600  1.00  0.00            
ATOM     82  H39 ACD     1      22.950  26.560  11.650  1.00  0.00            
ATOM     83  O20 ACD     1      22.810  24.660  12.350  1.00  0.00            
ATOM     84  H40 ACD     1      22.590  24.310  13.220  1.00  0.00            
ATOM     85  C25 ACD     1      21.950  26.530  13.550  1.00  0.00            
ATOM     86  H41 ACD     1      20.940  26.430  13.140  1.00  0.00            
ATOM     87  O21 ACD     1      22.160  27.940  13.700  1.00  0.00            
ATOM     88  C26 ACD     1      23.370  28.370  14.350  1.00  0.00            
ATOM     89  H42 ACD     1      23.510  28.000  15.370  1.00  0.00            
ATOM     90  C27 ACD     1      23.190  29.950  14.380  1.00  0.00            
ATOM     91  H43 ACD     1      24.080  30.490  14.750  1.00  0.00            
ATOM     92  H44 ACD     1      23.080  30.300  13.340  1.00  0.00            
ATOM     93  O22 ACD     1      22.090  30.400  15.130  1.00  0.00            
ATOM     94  H45 ACD     1      21.340  30.030  14.670  1.00  0.00            
ATOM     95  O23 ACD     1      22.010  25.860  14.760  1.00  0.00            
ATOM     96  C28 ACD     1      20.830  25.590  15.480  1.00  0.00            
ATOM     97  H46 ACD     1      20.050  26.150  14.960  1.00  0.00            
ATOM     98  C29 ACD     1      20.920  26.170  16.940  1.00  0.00            
ATOM     99  H47 ACD     1      21.900  26.050  17.400  1.00  0.00            
ATOM    100  O24 ACD     1      19.870  25.660  17.700  1.00  0.00            
ATOM    101  C30 ACD     1      20.680  27.630  16.900  1.00  0.00            
ATOM    102  H48 ACD     1      20.660  27.980  17.940  1.00  0.00            
ATOM    103  H49 ACD     1      21.610  27.970  16.430  1.00  0.00            
ATOM    104  O25 ACD     1      19.550  28.140  16.170  1.00  0.00            
ATOM    105  H50 ACD     1      19.860  28.490  15.330  1.00  0.00            
ATOM    106  C31 ACD     1      20.640  24.080  15.490  1.00  0.00            
ATOM    107  H51 ACD     1      21.590  23.610  15.760  1.00  0.00            
ATOM    108  O26 ACD     1      20.380  23.650  14.170  1.00  0.00            
ATOM    109  H52 ACD     1      19.640  24.150  13.820  1.00  0.00            
ATOM    110  C32 ACD     1      19.440  23.670  16.420  1.00  0.00            
ATOM    111  H53 ACD     1      18.580  24.270  16.110  1.00  0.00            
ATOM    112  O27 ACD     1      19.150  22.250  16.480  1.00  0.00            
ATOM    113  H54 ACD     1      18.800  22.020  15.620  1.00  0.00            
ATOM    114  C33 ACD     1      19.810  24.250  17.790  1.00  0.00            
ATOM    115  H55 ACD     1      19.010  23.940  18.470  1.00  0.00            
ATOM    116  O28 ACD     1      20.980  23.580  18.280  1.00  0.00            
ATOM    117  C34 ACD     1      20.880  23.160  19.680  1.00  0.00            
ATOM    118  H56 ACD     1      19.910  23.370  20.160  1.00  0.00            
ATOM    119  C35 ACD     1      21.160  21.680  19.570  1.00  0.00            
ATOM    120  H57 ACD     1      22.070  21.470  18.990  1.00  0.00            
ATOM    121  O29 ACD     1      20.070  21.120  18.870  1.00  0.00            
ATOM    122  H58 ACD     1      19.860  21.620  18.080  1.00  0.00            
ATOM    123  C36 ACD     1      21.430  21.150  20.940  1.00  0.00            
ATOM    124  H59 ACD     1      20.500  21.280  21.500  1.00  0.00            
ATOM    125  O30 ACD     1      21.560  19.680  20.870  1.00  0.00            
ATOM    126  H60 ACD     1      20.860  19.340  20.320  1.00  0.00            
ATOM    127  C1  AD3     2      24.310  23.440  17.400  1.00  0.00            
ATOM    128  C2  AD3     2      24.770  24.500  16.700  1.00  0.00            
ATOM    129  C3  AD3     2      26.090  24.460  16.390  1.00  0.00            
ATOM    130  C4  AD3     2      26.970  23.370  16.690  1.00  0.00            
ATOM    131  C5  AD3     2      28.310  23.370  16.280  1.00  0.00            
ATOM    132  C6  AD3     2      29.150  22.250  16.630  1.00  0.00            
ATOM    133  C7  AD3     2      28.600  21.100  17.230  1.00  0.00            
ATOM    134  C8  AD3     2      29.390  19.950  17.490  1.00  0.00            
ATOM    135  C9  AD3     2      30.730  19.990  17.180  1.00  0.00            
ATOM    136  C10 AD3     2      31.320  21.180  16.690  1.00  0.00            
ATOM    137  C11 AD3     2      32.680  21.230  16.420  1.00  0.00            
ATOM    138  C12 AD3     2      33.330  22.390  15.980  1.00  0.00            
ATOM    139  C13 AD3     2      32.540  23.550  15.720  1.00  0.00            
ATOM    140  C14 AD3     2      31.130  23.480  15.880  1.00  0.00            
ATOM    141  C15 AD3     2      30.530  22.290  16.350  1.00  0.00            
ATOM    142  C16 AD3     2      27.230  21.090  17.580  1.00  0.00            
ATOM    143  C17 AD3     2      26.460  22.230  17.380  1.00  0.00            
ATOM    144  C18 AD3     2      25.130  22.340  17.710  1.00  0.00            
ATOM    145  H1  AD3     2      23.300  23.420  17.810  1.00  0.00            
ATOM    146  H2  AD3     2      24.060  25.280  16.400  1.00  0.00            
ATOM    147  H3  AD3     2      26.380  25.280  15.730  1.00  0.00            
ATOM    148  H4  AD3     2      28.590  24.270  15.740  1.00  0.00            
ATOM    149  H5  AD3     2      28.990  19.030  17.910  1.00  0.00            
ATOM    150  H6  AD3     2      31.380  19.140  17.370  1.00  0.00            
ATOM    151  H7  AD3     2      33.250  20.330  16.630  1.00  0.00            
ATOM    152  H8  AD3     2      34.400  22.370  15.800  1.00  0.00            
ATOM    153  H9  AD3     2      32.920  24.480  15.320  1.00  0.00            
ATOM    154  H10 AD3     2      30.550  24.390  16.010  1.00  0.00            
ATOM    155  H11 AD3     2      26.740  20.220  18.010  1.00  0.00            
ATOM    156  H12 AD3     2      24.690  21.470  18.200  1.00  0.00            
TER
ENDMDL
MODEL        1
ATOM      1  H1  ACD     1       3.080  20.040  23.590  1.00  0.00            
ATOM      2  O1  ACD     1       3.670  19.800  24.320  1.00  0.00            
ATOM      3  C1  ACD     1       4.650  18.790  23.880  1.00  0.00            
ATOM      4  H2  ACD     1       4.150  17.810  23.800  1.00  0.00            
ATOM      5  H3  ACD     1       5.400  18.650  24.670  1.00  0.00            
ATOM      6  C2  ACD     1       5.350  19.270  22.640  1.00  0.00            
ATOM      7  H4  ACD     1       6.010  18.460  22.320  1.00  0.00            
ATOM      8  O2  ACD     1       4.270  19.210  21.670  1.00  0.00            
ATOM      9  C3  ACD     1       4.560  19.630  20.410  1.00  0.00            
ATOM     10  H5  ACD     1       3.610  19.560  19.870  1.00  0.00            
ATOM     11  O3  ACD     1       5.630  19.040  19.750  1.00  0.00            
ATOM     12  C4  ACD     1       5.240  18.380  18.530  1.00  0.00            
ATOM     13  H6  ACD     1       4.230  18.600  18.150  1.00  0.00            
ATOM     14  C5  ACD     1       6.320  18.640  17.510  1.00  0.00            
ATOM     15  H7  ACD     1       7.310  18.470  17.960  1.00  0.00            
ATOM     16  O4  ACD     1       6.190  20.000  17.100  1.00  0.00            
ATOM     17  H8  ACD     1       5.860  20.010  16.200  1.00  0.00            
ATOM     18  C6  ACD     1       6.180  17.780  16.250  1.00  0.00            
ATOM     19  H9  ACD     1       5.400  18.090  15.550  1.00  0.00            
ATOM     20  O5  ACD     1       7.370  17.760  15.460  1.00  0.00            
ATOM     21  H10 ACD     1       7.760  16.950  15.780  1.00  0.00            
ATOM     22  C7  ACD     1       6.080  16.330  16.700  1.00  0.00            
ATOM     23  H11 ACD     1       5.770  15.670  15.890  1.00  0.00            
ATOM     24  O6  ACD     1       4.990  16.150  17.660  1.00  0.00            
ATOM     25  C8  ACD     1       5.260  16.850  18.870  1.00  0.00            
ATOM     26  H12 ACD     1       6.240  16.510  19.240  1.00  0.00            
ATOM     27  C9  ACD     1       4.140  16.380  19.820  1.00  0.00            
ATOM     28  H13 ACD     1       4.200  17.030  20.700  1.00  0.00            
ATOM     29  H14 ACD     1       3.140  16.370  19.380  1.00  0.00            
ATOM     30  O7  ACD     1       4.490  15.020  20.240  1.00  0.00            
ATOM     31  H15 ACD     1       3.690  14.490  20.310  1.00  0.00            
ATOM     32  O8  ACD     1       7.280  15.720  17.130  1.00  0.00            
ATOM     33  C10 ACD     1       7.320  14.310  17.080  1.00  0.00            
ATOM     34  H16 ACD     1       6.330  13.850  17.190  1.00  0.00            
ATOM     35  C11 ACD     1       7.930  13.920  15.720  1.00  0.00            
ATOM     36  H17 ACD     1       8.830  14.540  15.640  1.00  0.00            
ATOM     37  O9  ACD     1       7.090  14.120  14.510  1.00  0.00            
ATOM     38  H18 ACD     1       7.560  13.730  13.770  1.00  0.00            
ATOM     39  C12 ACD     1       8.380  12.500  15.770  1.00  0.00            
ATOM     40  H19 ACD     1       7.460  11.900  15.870  1.00  0.00            
ATOM     41  O10 ACD     1       9.130  12.200  14.550  1.00  0.00            
ATOM     42  H20 ACD     1       9.850  12.830  14.500  1.00  0.00            
ATOM     43  C13 ACD     1       9.240  12.220  16.990  1.00  0.00            
ATOM     44  H21 ACD     1       9.350  11.130  17.050  1.00  0.00            
ATOM     45  O11 ACD     1       8.530  12.510  18.080  1.00  0.00            
ATOM     46  C14 ACD     1       8.160  13.860  18.270  1.00  0.00            
ATOM     47  H22 ACD     1       9.040  14.510  18.370  1.00  0.00            
ATOM     48  C15 ACD     1       7.470  13.930  19.620  1.00  0.00            
ATOM     49  H23 ACD     1       6.820  14.810  19.760  1.00  0.00            
ATOM     50  H24 ACD     1       6.770  13.080  19.560  1.00  0.00            
ATOM     51  O12 ACD     1       8.310  13.720  20.790  1.00  0.00            
ATOM     52  H25 ACD     1       8.370  12.760  20.900  1.00  0.00            
ATOM     53  O13 ACD     1      10.420  12.990  16.890  1.00  0.00            
ATOM     54  C16 ACD     1      11.640  12.400  17.380  1.00  0.00            
ATOM     55  H26 ACD     1      11.830  11.490  16.800  1.00  0.00            
ATOM     56  C17 ACD     1      12.710  13.530  17.170  1.00  0.00            
ATOM     57  H27 ACD     1      12.170  14.480  17.260  1.00  0.00            
ATOM     58  O14 ACD     1      13.360  13.320  15.920  1.00  0.00            
ATOM     59  H28 ACD     1      12.730  13.680  15.300  1.00  0.00            
ATOM     60  C18 ACD     1      13.860  13.540  18.140  1.00  0.00            
ATOM     61  H29 ACD     1      14.400  12.600  18.010  1.00  0.00            
ATOM     62  O15 ACD     1      14.720  14.660  17.980  1.00  0.00            
ATOM     63  H30 ACD     1      14.990  14.600  17.060  1.00  0.00            
ATOM     64  C19 ACD     1      13.390  13.500  19.490  1.00  0.00            
ATOM     65  H31 ACD     1      14.230  13.520  20.180  1.00  0.00            
ATOM     66  O16 ACD     1      12.660  12.300  19.620  1.00  0.00            
ATOM     67  C20 ACD     1      11.460  12.100  18.900  1.00  0.00            
ATOM     68  H32 ACD     1      10.740  12.780  19.360  1.00  0.00            
ATOM     69  C21 ACD     1      10.970  10.650  19.160  1.00  0.00            
ATOM     70  H33 ACD     1       9.940  10.570  18.800  1.00  0.00            
ATOM     71  H34 ACD     1      11.490   9.970  18.470  1.00  0.00            
ATOM     72  O17 ACD     1      11.140  10.190  20.490  1.00  0.00            
ATOM     73  H35 ACD     1      12.090  10.130  20.600  1.00  0.00            
ATOM     74  O18 ACD     1      12.590  14.580  19.860  1.00  0.00            
ATOM     75  C22 ACD     1      12.810  15.230  21.130  1.00  0.00            
ATOM     76  H36 ACD     1      13.770  15.030  21.630  1.00  0.00            
ATOM     77  C23 ACD     1      12.930  16.700  20.670  1.00  0.00            
ATOM     78  H37 ACD     1      12.080  16.910  20.010  1.00  0.00            
ATOM     79  O19 ACD     1      14.160  16.680  19.950  1.00  0.00            
ATOM     80  H38 ACD     1      13.980  16.150  19.160  1.00  0.00            
ATOM     81  C24 ACD     1      13.090  17.620  21.860  1.00  0.00            
ATOM     82  H39 ACD     1      14.060  17.380  22.320  1.00  0.00            
ATOM     83  O20 ACD     1      13.000  19.020  21.470  1.00  0.00            
ATOM     84  H40 ACD     1      12.080  19.230  21.640  1.00  0.00            
ATOM     85  C25 ACD     1      12.090  17.320  22.940  1.00  0.00            
ATOM     86  H41 ACD     1      12.400  17.860  23.840  1.00  0.00            
ATOM     87  O21 ACD     1      11.990  15.930  23.300  1.00  0.00            
ATOM     88  C26 ACD     1      11.700  15.100  22.150  1.00  0.00            
ATOM     89  H42 ACD     1      10.760  15.410  21.680  1.00  0.00            
ATOM     90  C27 ACD     1      11.610  13.680  22.680  1.00  0.00            
ATOM     91  H43 ACD     1      10.860  13.600  23.480  1.00  0.00            
ATOM     92  H44 ACD     1      11.230  12.990  21.910  1.00  0.00            
ATOM     93  O22 ACD     1      12.850  13.080  23.150  1.00  0.00            
ATOM     94  H45 ACD     1      12.790  12.120  23.080  1.00  0.00            
ATOM     95  O23 ACD     1      10.800  17.820  22.600  1.00  0.00            
ATOM     96  C28 ACD     1       9.940  18.210  23.670  1.00  0.00            
ATOM     97  H46 ACD     1      10.310  17.710  24.580  1.00  0.00            
ATOM     98  C29 ACD     1       8.500  17.850  23.310  1.00  0.00            
ATOM     99  H47 ACD     1       8.200  18.200  22.320  1.00  0.00            
ATOM    100  O24 ACD     1       7.680  18.460  24.360  1.00  0.00            
ATOM    101  C30 ACD     1       8.310  16.350  23.500  1.00  0.00            
ATOM    102  H48 ACD     1       9.190  15.940  22.990  1.00  0.00            
ATOM    103  H49 ACD     1       8.230  16.140  24.570  1.00  0.00            
ATOM    104  O25 ACD     1       7.210  15.850  22.800  1.00  0.00            
ATOM    105  H50 ACD     1       7.510  14.940  22.650  1.00  0.00            
ATOM    106  C31 ACD     1      10.190  19.700  24.000  1.00  0.00            
ATOM    107  H51 ACD     1      10.100  20.150  23.010  1.00  0.00            
ATOM    108  O26 ACD     1      11.560  19.930  24.430  1.00  0.00            
ATOM    109  H52 ACD     1      11.720  20.860  24.630  1.00  0.00            
ATOM    110  C32 ACD     1       9.140  20.180  25.010  1.00  0.00            
ATOM    111  H53 ACD     1       9.090  19.540  25.910  1.00  0.00            
ATOM    112  O27 ACD     1       9.230  21.580  25.200  1.00  0.00            
ATOM    113  H54 ACD     1       8.690  21.920  24.480  1.00  0.00            
ATOM    114  C33 ACD     1       7.760  19.860  24.470  1.00  0.00            
ATOM    115  H55 ACD     1       7.000  20.150  25.200  1.00  0.00            
ATOM    116  O28 ACD     1       7.500  20.450  23.210  1.00  0.00            
ATOM    117  C34 ACD     1       6.130  20.660  22.840  1.00  0.00            
ATOM    118  H56 ACD     1       5.650  21.290  23.610  1.00  0.00            
ATOM    119  C35 ACD     1       6.140  21.400  21.520  1.00  0.00            
ATOM    120  H57 ACD     1       6.970  20.990  20.930  1.00  0.00            
ATOM    121  O29 ACD     1       6.320  22.820  21.590  1.00  0.00            
ATOM    122  H58 ACD     1       6.180  23.100  20.680  1.00  0.00            
ATOM    123  C36 ACD     1       4.930  21.140  20.620  1.00  0.00            
ATOM    124  H59 ACD     1       4.020  21.600  21.020  1.00  0.00            
ATOM    125  O30 ACD     1       5.050  21.730  19.250  1.00  0.00            
ATOM    126  H60 ACD     1       5.380  21.010  18.720  1.00  0.00            
ATOM    127  C1  AD3     2      14.060  17.460  13.000  1.00  0.00            
ATOM    128  C2  AD3     2      14.170  18.900  12.940  1.00  0.00            
ATOM    129  C3  AD3     2      13.600  19.650  14.000  1.00  0.00            
ATOM    130  C4  AD3     2      12.910  18.990  15.040  1.00  0.00            
ATOM    131  C5  AD3     2      12.360  19.820  16.080  1.00  0.00            
ATOM    132  C6  AD3     2      11.580  19.170  17.090  1.00  0.00            
ATOM    133  C7  AD3     2      11.350  17.760  17.040  1.00  0.00            
ATOM    134  C8  AD3     2      10.520  17.220  17.980  1.00  0.00            
ATOM    135  C9  AD3     2       9.890  17.980  18.950  1.00  0.00            
ATOM    136  C10 AD3     2      10.190  19.320  19.060  1.00  0.00            
ATOM    137  C11 AD3     2       9.580  20.060  20.080  1.00  0.00            
ATOM    138  C12 AD3     2       9.830  21.410  20.210  1.00  0.00            
ATOM    139  C13 AD3     2      10.740  22.040  19.370  1.00  0.00            
ATOM    140  C14 AD3     2      11.280  21.340  18.330  1.00  0.00            
ATOM    141  C15 AD3     2      11.060  19.970  18.150  1.00  0.00            
ATOM    142  C16 AD3     2      11.930  16.990  16.020  1.00  0.00            
ATOM    143  C17 AD3     2      12.700  17.620  14.990  1.00  0.00            
ATOM    144  C18 AD3     2      13.310  16.860  14.000  1.00  0.00            
ATOM    145  H1  AD3     2      14.480  16.860  12.200  1.00  0.00            
ATOM    146  H2  AD3     2      14.570  19.400  12.060  1.00  0.00            
ATOM    147  H3  AD3     2      13.660  20.730  14.030  1.00  0.00            
ATOM    148  H4  AD3     2      12.620  20.870  16.090  1.00  0.00            
ATOM    149  H5  AD3     2      10.370  16.150  17.920  1.00  0.00            
ATOM    150  H6  AD3     2       9.150  17.510  19.600  1.00  0.00            
ATOM    151  H7  AD3     2       9.000  19.520  20.820  1.00  0.00            
ATOM    152  H8  AD3     2       9.320  21.950  21.010  1.00  0.00            
ATOM    153  H9  AD3     2      10.940  23.100  19.490  1.00  0.00            
ATOM    154  H10 AD3     2      11.850  21.880  17.580  1.00  0.00            
ATOM    155  H11 AD3     2      11.890  15.910  15.890  1.00  0.00            
ATOM    156  H12 AD3     2      13.200  15.780  14.020  1.00  0.00            
TER
ENDMDL
MODEL        1
ATOM      1  H1  ACD     1      16.980  25.400  17.110  1.00  0.00            
ATOM      2  O1  ACD     1      17.300  25.410  18.020  1.00  0.00            
ATOM      3  C1  ACD     1      18.610  26.100  18.130  1.00  0.00            
ATOM      4  H2  ACD     1      18.520  26.450  19.170  1.00  0.00            
ATOM      5  H3  ACD     1      18.710  26.900  17.400  1.00  0.00            
ATOM      6  C2  ACD     1      19.810  25.150  18.120  1.00  0.00            
ATOM      7  H4  ACD     1      20.620  25.890  18.200  1.00  0.00            
ATOM      8  O2  ACD     1      19.700  24.440  19.320  1.00  0.00            
ATOM      9  C3  ACD     1      20.700  23.490  19.440  1.00  0.00            
ATOM     10  H5  ACD     1      20.610  22.920  20.370  1.00  0.00            
ATOM     11  O3  ACD     1      21.950  24.110  19.530  1.00  0.00            
ATOM     12  C4  ACD     1      22.540  24.280  20.810  1.00  0.00            
ATOM     13  H6  ACD     1      22.070  23.640  21.570  1.00  0.00            
ATOM     14  C5  ACD     1      23.990  23.750  20.550  1.00  0.00            
ATOM     15  H7  ACD     1      24.230  24.170  19.570  1.00  0.00            
ATOM     16  O4  ACD     1      23.900  22.250  20.520  1.00  0.00            
ATOM     17  H8  ACD     1      23.320  21.910  19.830  1.00  0.00            
ATOM     18  C6  ACD     1      25.040  24.300  21.560  1.00  0.00            
ATOM     19  H9  ACD     1      24.880  23.770  22.510  1.00  0.00            
ATOM     20  O5  ACD     1      26.320  24.050  21.120  1.00  0.00            
ATOM     21  H10 ACD     1      26.400  23.090  21.050  1.00  0.00            
ATOM     22  C7  ACD     1      24.880  25.810  21.780  1.00  0.00            
ATOM     23  H11 ACD     1      25.570  26.250  22.510  1.00  0.00            
ATOM     24  O6  ACD     1      23.590  26.090  22.170  1.00  0.00            
ATOM     25  C8  ACD     1      22.570  25.820  21.230  1.00  0.00            
ATOM     26  H12 ACD     1      22.750  26.340  20.280  1.00  0.00            
ATOM     27  C9  ACD     1      21.170  26.230  21.850  1.00  0.00            
ATOM     28  H13 ACD     1      21.250  27.250  22.250  1.00  0.00            
ATOM     29  H14 ACD     1      20.420  26.220  21.050  1.00  0.00            
ATOM     30  O7  ACD     1      20.710  25.360  22.850  1.00  0.00            
ATOM     31  H15 ACD     1      21.050  25.690  23.690  1.00  0.00            
ATOM     32  O8  ACD     1      25.130  26.460  20.550  1.00  0.00            
ATOM     33  C10 ACD     1      26.140  27.450  20.490  1.00  0.00            
ATOM     34  H16 ACD     1      26.830  27.270  21.330  1.00  0.00            
ATOM     35  C11 ACD     1      26.950  27.190  19.210  1.00  0.00            
ATOM     36  H17 ACD     1      26.170  27.050  18.450  1.00  0.00            
ATOM     37  O9  ACD     1      27.630  25.970  19.450  1.00  0.00            
ATOM     38  H18 ACD     1      27.000  25.280  19.650  1.00  0.00            
ATOM     39  C12 ACD     1      27.910  28.400  18.870  1.00  0.00            
ATOM     40  H19 ACD     1      28.670  28.400  19.660  1.00  0.00            
ATOM     41  O10 ACD     1      28.680  28.230  17.700  1.00  0.00            
ATOM     42  H20 ACD     1      28.120  28.510  16.980  1.00  0.00            
ATOM     43  C13 ACD     1      27.130  29.630  18.790  1.00  0.00            
ATOM     44  H21 ACD     1      27.810  30.480  18.760  1.00  0.00            
ATOM     45  O11 ACD     1      26.460  29.780  20.060  1.00  0.00            
ATOM     46  C14 ACD     1      25.520  28.780  20.430  1.00  0.00            
ATOM     47  H22 ACD     1      24.700  28.770  19.700  1.00  0.00            
ATOM     48  C15 ACD     1      24.750  29.180  21.730  1.00  0.00            
ATOM     49  H23 ACD     1      24.080  29.990  21.450  1.00  0.00            
ATOM     50  H24 ACD     1      24.120  28.360  22.090  1.00  0.00            
ATOM     51  O12 ACD     1      25.560  29.620  22.840  1.00  0.00            
ATOM     52  H25 ACD     1      26.250  28.970  22.940  1.00  0.00            
ATOM     53  O13 ACD     1      26.170  29.500  17.690  1.00  0.00            
ATOM     54  C16 ACD     1      26.070  30.780  16.990  1.00  0.00            
ATOM     55  H26 ACD     1      26.700  31.540  17.470  1.00  0.00            
ATOM     56  C17 ACD     1      26.670  30.590  15.560  1.00  0.00            
ATOM     57  H27 ACD     1      26.140  29.710  15.170  1.00  0.00            
ATOM     58  O14 ACD     1      28.090  30.410  15.720  1.00  0.00            
ATOM     59  H28 ACD     1      28.470  31.130  16.230  1.00  0.00            
ATOM     60  C18 ACD     1      26.270  31.740  14.640  1.00  0.00            
ATOM     61  H29 ACD     1      26.870  32.620  14.930  1.00  0.00            
ATOM     62  O15 ACD     1      26.580  31.520  13.290  1.00  0.00            
ATOM     63  H30 ACD     1      25.960  30.820  13.050  1.00  0.00            
ATOM     64  C19 ACD     1      24.730  32.020  14.760  1.00  0.00            
ATOM     65  H31 ACD     1      24.410  32.870  14.150  1.00  0.00            
ATOM     66  O16 ACD     1      24.450  32.320  16.080  1.00  0.00            
ATOM     67  C20 ACD     1      24.600  31.240  17.000  1.00  0.00            
ATOM     68  H32 ACD     1      23.990  30.410  16.630  1.00  0.00            
ATOM     69  C21 ACD     1      24.160  31.640  18.400  1.00  0.00            
ATOM     70  H33 ACD     1      24.470  30.870  19.120  1.00  0.00            
ATOM     71  H34 ACD     1      24.740  32.510  18.710  1.00  0.00            
ATOM     72  O17 ACD     1      22.790  32.050  18.600  1.00  0.00            
ATOM     73  H35 ACD     1      22.880  32.990  18.440  1.00  0.00            
ATOM     74  O18 ACD     1      24.010  30.860  14.250  1.00  0.00            
ATOM     75  C22 ACD     1      22.860  31.200  13.490  1.00  0.00            
ATOM     76  H36 ACD     1      22.880  32.220  13.090  1.00  0.00            
ATOM     77  C23 ACD     1      22.900  30.280  12.290  1.00  0.00            
ATOM     78  H37 ACD     1      23.060  29.260  12.670  1.00  0.00            
ATOM     79  O19 ACD     1      23.970  30.570  11.400  1.00  0.00            
ATOM     80  H38 ACD     1      23.570  31.110  10.710  1.00  0.00            
ATOM     81  C24 ACD     1      21.600  30.170  11.550  1.00  0.00            
ATOM     82  H39 ACD     1      21.460  31.130  11.040  1.00  0.00            
ATOM     83  O20 ACD     1      21.540  29.180  10.610  1.00  0.00            
ATOM     84  H40 ACD     1      21.630  28.390  11.140  1.00  0.00            
ATOM     85  C25 ACD     1      20.490  29.920  12.580  1.00  0.00            
ATOM     86  H41 ACD     1      19.570  30.040  12.000  1.00  0.00            
ATOM     87  O21 ACD     1      20.460  30.850  13.560  1.00  0.00            
ATOM     88  C26 ACD     1      21.650  30.920  14.390  1.00  0.00            
ATOM     89  H42 ACD     1      21.730  30.010  14.990  1.00  0.00            
ATOM     90  C27 ACD     1      21.330  32.050  15.410  1.00  0.00            
ATOM     91  H43 ACD     1      22.240  32.060  16.030  1.00  0.00            
ATOM     92  H44 ACD     1      21.210  33.000  14.880  1.00  0.00            
ATOM     93  O22 ACD     1      20.280  31.700  16.420  1.00  0.00            
ATOM     94  H45 ACD     1      19.460  31.630  15.940  1.00  0.00            
ATOM     95  O23 ACD     1      20.750  28.720  13.210  1.00  0.00            
ATOM     96  C28 ACD     1      19.900  27.560  13.130  1.00  0.00            
ATOM     97  H46 ACD     1      19.230  27.640  12.270  1.00  0.00            
ATOM     98  C29 ACD     1      19.100  27.410  14.360  1.00  0.00            
ATOM     99  H47 ACD     1      19.750  27.420  15.240  1.00  0.00            
ATOM    100  O24 ACD     1      18.440  26.100  14.440  1.00  0.00            
ATOM    101  C30 ACD     1      18.010  28.490  14.410  1.00  0.00            
ATOM    102  H48 ACD     1      17.380  28.290  15.290  1.00  0.00            
ATOM    103  H49 ACD     1      18.570  29.420  14.560  1.00  0.00            
ATOM    104  O25 ACD     1      17.200  28.490  13.230  1.00  0.00            
ATOM    105  H50 ACD     1      16.460  29.040  13.500  1.00  0.00            
ATOM    106  C31 ACD     1      20.790  26.300  13.020  1.00  0.00            
ATOM    107  H51 ACD     1      21.600  26.390  13.750  1.00  0.00            
ATOM    108  O26 ACD     1      21.250  26.410  11.690  1.00  0.00            
ATOM    109  H52 ACD     1      22.000  25.810  11.610  1.00  0.00            
ATOM    110  C32 ACD     1      19.970  24.990  13.240  1.00  0.00            
ATOM    111  H53 ACD     1      19.190  24.810  12.480  1.00  0.00            
ATOM    112  O27 ACD     1      20.790  23.820  13.220  1.00  0.00            
ATOM    113  H54 ACD     1      20.390  23.180  12.630  1.00  0.00            
ATOM    114  C33 ACD     1      19.210  24.930  14.540  1.00  0.00            
ATOM    115  H55 ACD     1      18.560  24.050  14.590  1.00  0.00            
ATOM    116  O28 ACD     1      20.080  25.130  15.710  1.00  0.00            
ATOM    117  C34 ACD     1      19.800  24.310  16.810  1.00  0.00            
ATOM    118  H56 ACD     1      18.790  23.890  16.700  1.00  0.00            
ATOM    119  C35 ACD     1      20.910  23.230  16.940  1.00  0.00            
ATOM    120  H57 ACD     1      21.850  23.790  16.970  1.00  0.00            
ATOM    121  O29 ACD     1      20.970  22.210  15.850  1.00  0.00            
ATOM    122  H58 ACD     1      21.130  22.750  15.070  1.00  0.00            
ATOM    123  C36 ACD     1      20.740  22.460  18.280  1.00  0.00            
ATOM    124  H59 ACD     1      19.800  21.900  18.370  1.00  0.00            
ATOM    125  O30 ACD     1      21.840  21.560  18.470  1.00  0.00            
ATOM    126  H60 ACD     1      21.590  20.800  17.930  1.00  0.00            
ATOM    127  C1  AD3     2      23.230  26.530  16.110  1.00  0.00            
ATOM    128  C2  AD3     2      23.630  27.300  15.030  1.00  0.00            
ATOM    129  C3  AD3     2      25.050  27.320  14.680  1.00  0.00            
ATOM    130  C4  AD3     2      25.940  26.490  15.330  1.00  0.00            
ATOM    131  C5  AD3     2      27.310  26.480  15.000  1.00  0.00            
ATOM    132  C6  AD3     2      28.130  25.530  15.610  1.00  0.00            
ATOM    133  C7  AD3     2      27.620  24.590  16.570  1.00  0.00            
ATOM    134  C8  AD3     2      28.400  23.620  17.210  1.00  0.00            
ATOM    135  C9  AD3     2      29.780  23.590  16.950  1.00  0.00            
ATOM    136  C10 AD3     2      30.370  24.510  16.040  1.00  0.00            
ATOM    137  C11 AD3     2      31.780  24.380  15.830  1.00  0.00            
ATOM    138  C12 AD3     2      32.390  25.290  14.970  1.00  0.00            
ATOM    139  C13 AD3     2      31.610  26.230  14.270  1.00  0.00            
ATOM    140  C14 AD3     2      30.240  26.350  14.480  1.00  0.00            
ATOM    141  C15 AD3     2      29.550  25.480  15.360  1.00  0.00            
ATOM    142  C16 AD3     2      26.310  24.680  16.950  1.00  0.00            
ATOM    143  C17 AD3     2      25.460  25.620  16.330  1.00  0.00            
ATOM    144  C18 AD3     2      24.100  25.640  16.720  1.00  0.00            
ATOM    145  H1  AD3     2      22.210  26.670  16.460  1.00  0.00            
ATOM    146  H2  AD3     2      22.910  27.910  14.500  1.00  0.00            
ATOM    147  H3  AD3     2      25.440  28.070  14.000  1.00  0.00            
ATOM    148  H4  AD3     2      27.690  27.200  14.280  1.00  0.00            
ATOM    149  H5  AD3     2      28.000  23.180  18.120  1.00  0.00            
ATOM    150  H6  AD3     2      30.430  22.970  17.560  1.00  0.00            
ATOM    151  H7  AD3     2      32.380  23.620  16.300  1.00  0.00            
ATOM    152  H8  AD3     2      33.450  25.180  14.750  1.00  0.00            
ATOM    153  H9  AD3     2      32.150  26.970  13.690  1.00  0.00            
ATOM    154  H10 AD3     2      29.740  27.180  14.000  1.00  0.00            
ATOM    155  H11 AD3     2      25.940  23.900  17.620  1.00  0.00            
ATOM    156  H12 AD3     2      23.850  24.970  17.530  1.00  0.00            
TER
ENDMDL
MODEL        1
ATOM      1  H1  ACD     1       3.540  13.610  14.060  1.00  0.00            
ATOM      2  O1  ACD     1       2.590  13.590  14.150  1.00  0.00            
ATOM      3  C1  ACD     1       1.970  13.350  12.840  1.00  0.00            
ATOM      4  H2  ACD     1       0.950  13.010  13.060  1.00  0.00            
ATOM      5  H3  ACD     1       2.420  12.530  12.280  1.00  0.00            
ATOM      6  C2  ACD     1       1.890  14.610  11.960  1.00  0.00            
ATOM      7  H4  ACD     1       1.980  15.450  12.650  1.00  0.00            
ATOM      8  O2  ACD     1       3.120  14.610  11.210  1.00  0.00            
ATOM      9  C3  ACD     1       3.330  15.560  10.230  1.00  0.00            
ATOM     10  H5  ACD     1       4.250  15.360   9.660  1.00  0.00            
ATOM     11  O3  ACD     1       3.340  16.860  10.860  1.00  0.00            
ATOM     12  C4  ACD     1       4.640  17.530  10.890  1.00  0.00            
ATOM     13  H6  ACD     1       5.450  16.880  10.530  1.00  0.00            
ATOM     14  C5  ACD     1       4.550  18.760   9.940  1.00  0.00            
ATOM     15  H7  ACD     1       3.600  19.250  10.210  1.00  0.00            
ATOM     16  O4  ACD     1       4.480  18.250   8.560  1.00  0.00            
ATOM     17  H8  ACD     1       3.700  17.700   8.450  1.00  0.00            
ATOM     18  C6  ACD     1       5.610  19.700  10.150  1.00  0.00            
ATOM     19  H9  ACD     1       6.500  19.190   9.760  1.00  0.00            
ATOM     20  O5  ACD     1       5.420  20.910   9.370  1.00  0.00            
ATOM     21  H10 ACD     1       4.470  20.830   9.270  1.00  0.00            
ATOM     22  C7  ACD     1       5.950  20.000  11.650  1.00  0.00            
ATOM     23  H11 ACD     1       6.890  20.550  11.600  1.00  0.00            
ATOM     24  O6  ACD     1       6.140  18.690  12.280  1.00  0.00            
ATOM     25  C8  ACD     1       4.900  17.940  12.360  1.00  0.00            
ATOM     26  H12 ACD     1       4.060  18.570  12.680  1.00  0.00            
ATOM     27  C9  ACD     1       5.040  16.660  13.150  1.00  0.00            
ATOM     28  H13 ACD     1       4.110  16.070  13.110  1.00  0.00            
ATOM     29  H14 ACD     1       5.850  16.110  12.640  1.00  0.00            
ATOM     30  O7  ACD     1       5.430  16.850  14.540  1.00  0.00            
ATOM     31  H15 ACD     1       5.940  17.630  14.780  1.00  0.00            
ATOM     32  O8  ACD     1       5.020  20.820  12.280  1.00  0.00            
ATOM     33  C10 ACD     1       5.510  21.660  13.230  1.00  0.00            
ATOM     34  H16 ACD     1       6.560  21.420  13.460  1.00  0.00            
ATOM     35  C11 ACD     1       5.690  23.090  12.670  1.00  0.00            
ATOM     36  H17 ACD     1       4.710  23.370  12.240  1.00  0.00            
ATOM     37  O9  ACD     1       6.780  23.140  11.730  1.00  0.00            
ATOM     38  H18 ACD     1       6.380  23.010  10.870  1.00  0.00            
ATOM     39  C12 ACD     1       5.930  24.090  13.740  1.00  0.00            
ATOM     40  H19 ACD     1       6.980  23.950  14.020  1.00  0.00            
ATOM     41  O10 ACD     1       5.780  25.450  13.290  1.00  0.00            
ATOM     42  H20 ACD     1       6.010  25.580  12.360  1.00  0.00            
ATOM     43  C13 ACD     1       5.050  23.880  14.980  1.00  0.00            
ATOM     44  H21 ACD     1       5.410  24.590  15.730  1.00  0.00            
ATOM     45  O11 ACD     1       5.180  22.540  15.500  1.00  0.00            
ATOM     46  C14 ACD     1       4.750  21.530  14.560  1.00  0.00            
ATOM     47  H22 ACD     1       3.710  21.830  14.370  1.00  0.00            
ATOM     48  C15 ACD     1       4.720  20.050  15.130  1.00  0.00            
ATOM     49  H23 ACD     1       4.400  20.020  16.180  1.00  0.00            
ATOM     50  H24 ACD     1       4.080  19.340  14.590  1.00  0.00            
ATOM     51  O12 ACD     1       5.970  19.390  15.230  1.00  0.00            
ATOM     52  H25 ACD     1       5.960  18.930  16.080  1.00  0.00            
ATOM     53  O13 ACD     1       3.660  24.190  14.650  1.00  0.00            
ATOM     54  C16 ACD     1       2.780  24.570  15.720  1.00  0.00            
ATOM     55  H26 ACD     1       3.160  25.420  16.300  1.00  0.00            
ATOM     56  C17 ACD     1       1.490  25.060  14.890  1.00  0.00            
ATOM     57  H27 ACD     1       1.420  24.250  14.160  1.00  0.00            
ATOM     58  O14 ACD     1       1.630  26.380  14.290  1.00  0.00            
ATOM     59  H28 ACD     1       2.440  26.300  13.780  1.00  0.00            
ATOM     60  C18 ACD     1       0.250  25.040  15.850  1.00  0.00            
ATOM     61  H29 ACD     1       0.370  25.780  16.650  1.00  0.00            
ATOM     62  O15 ACD     1      -0.950  25.400  15.090  1.00  0.00            
ATOM     63  H30 ACD     1      -0.710  26.250  14.720  1.00  0.00            
ATOM     64  C19 ACD     1       0.110  23.720  16.580  1.00  0.00            
ATOM     65  H31 ACD     1      -0.660  23.850  17.340  1.00  0.00            
ATOM     66  O16 ACD     1       1.310  23.670  17.340  1.00  0.00            
ATOM     67  C20 ACD     1       2.550  23.440  16.730  1.00  0.00            
ATOM     68  H32 ACD     1       2.570  22.440  16.280  1.00  0.00            
ATOM     69  C21 ACD     1       3.600  23.470  17.880  1.00  0.00            
ATOM     70  H33 ACD     1       4.650  23.440  17.540  1.00  0.00            
ATOM     71  H34 ACD     1       3.440  24.370  18.480  1.00  0.00            
ATOM     72  O17 ACD     1       3.440  22.430  18.780  1.00  0.00            
ATOM     73  H35 ACD     1       2.600  22.540  19.240  1.00  0.00            
ATOM     74  O18 ACD     1       0.030  22.640  15.730  1.00  0.00            
ATOM     75  C22 ACD     1      -1.110  21.710  15.890  1.00  0.00            
ATOM     76  H36 ACD     1      -1.850  22.230  16.510  1.00  0.00            
ATOM     77  C23 ACD     1      -1.670  21.660  14.540  1.00  0.00            
ATOM     78  H37 ACD     1      -0.830  21.380  13.890  1.00  0.00            
ATOM     79  O19 ACD     1      -2.090  22.960  14.080  1.00  0.00            
ATOM     80  H38 ACD     1      -1.380  23.570  14.270  1.00  0.00            
ATOM     81  C24 ACD     1      -2.740  20.590  14.440  1.00  0.00            
ATOM     82  H39 ACD     1      -3.550  20.950  15.090  1.00  0.00            
ATOM     83  O20 ACD     1      -3.200  20.400  13.150  1.00  0.00            
ATOM     84  H40 ACD     1      -2.430  20.210  12.600  1.00  0.00            
ATOM     85  C25 ACD     1      -2.440  19.260  15.140  1.00  0.00            
ATOM     86  H41 ACD     1      -3.360  18.680  15.250  1.00  0.00            
ATOM     87  O21 ACD     1      -1.850  19.450  16.430  1.00  0.00            
ATOM     88  C26 ACD     1      -0.700  20.280  16.380  1.00  0.00            
ATOM     89  H42 ACD     1      -0.030  19.890  15.600  1.00  0.00            
ATOM     90  C27 ACD     1      -0.030  20.310  17.740  1.00  0.00            
ATOM     91  H43 ACD     1       0.390  19.340  18.030  1.00  0.00            
ATOM     92  H44 ACD     1       0.850  20.960  17.620  1.00  0.00            
ATOM     93  O22 ACD     1      -0.830  20.660  18.800  1.00  0.00            
ATOM     94  H45 ACD     1      -1.520  19.990  18.800  1.00  0.00            
ATOM     95  O23 ACD     1      -1.560  18.470  14.360  1.00  0.00            
ATOM     96  C28 ACD     1      -1.570  17.060  14.460  1.00  0.00            
ATOM     97  H46 ACD     1      -1.880  16.640  15.420  1.00  0.00            
ATOM     98  C29 ACD     1      -0.160  16.540  14.190  1.00  0.00            
ATOM     99  H47 ACD     1       0.270  17.000  13.300  1.00  0.00            
ATOM    100  O24 ACD     1      -0.200  15.140  13.990  1.00  0.00            
ATOM    101  C30 ACD     1       0.700  16.820  15.400  1.00  0.00            
ATOM    102  H48 ACD     1       0.560  17.850  15.770  1.00  0.00            
ATOM    103  H49 ACD     1       0.560  16.140  16.240  1.00  0.00            
ATOM    104  O25 ACD     1       2.110  16.640  15.090  1.00  0.00            
ATOM    105  H50 ACD     1       2.420  15.750  15.310  1.00  0.00            
ATOM    106  C31 ACD     1      -2.610  16.480  13.460  1.00  0.00            
ATOM    107  H51 ACD     1      -2.300  16.920  12.510  1.00  0.00            
ATOM    108  O26 ACD     1      -4.010  16.860  13.710  1.00  0.00            
ATOM    109  H52 ACD     1      -4.410  16.800  12.840  1.00  0.00            
ATOM    110  C32 ACD     1      -2.420  14.970  13.200  1.00  0.00            
ATOM    111  H53 ACD     1      -2.870  14.430  14.050  1.00  0.00            
ATOM    112  O27 ACD     1      -3.170  14.640  11.990  1.00  0.00            
ATOM    113  H54 ACD     1      -3.090  15.370  11.370  1.00  0.00            
ATOM    114  C33 ACD     1      -0.940  14.690  12.950  1.00  0.00            
ATOM    115  H55 ACD     1      -0.810  13.600  12.870  1.00  0.00            
ATOM    116  O28 ACD     1      -0.470  15.210  11.750  1.00  0.00            
ATOM    117  C34 ACD     1       0.720  14.730  11.080  1.00  0.00            
ATOM    118  H56 ACD     1       0.390  13.780  10.650  1.00  0.00            
ATOM    119  C35 ACD     1       0.840  15.680   9.850  1.00  0.00            
ATOM    120  H57 ACD     1       0.930  16.700  10.240  1.00  0.00            
ATOM    121  O29 ACD     1      -0.270  15.630   8.870  1.00  0.00            
ATOM    122  H58 ACD     1      -0.430  14.740   8.540  1.00  0.00            
ATOM    123  C36 ACD     1       2.200  15.430   9.220  1.00  0.00            
ATOM    124  H59 ACD     1       2.170  14.420   8.780  1.00  0.00            
ATOM    125  O30 ACD     1       2.400  16.390   8.220  1.00  0.00            
ATOM    126  H60 ACD     1       1.610  16.480   7.690  1.00  0.00            
ATOM    127  C1  AD3     2      -0.450  19.010  11.520  1.00  0.00            
ATOM    128  C2  AD3     2       0.880  19.230  11.820  1.00  0.00            
ATOM    129  C3  AD3     2       1.360  20.570  11.660  1.00  0.00            
ATOM    130  C4  AD3     2       0.490  21.660  11.400  1.00  0.00            
ATOM    131  C5  AD3     2       0.950  22.960  11.270  1.00  0.00            
ATOM    132  C6  AD3     2       0.090  24.060  10.940  1.00  0.00            
ATOM    133  C7  AD3     2      -1.250  23.690  10.600  1.00  0.00            
ATOM    134  C8  AD3     2      -2.030  24.670   9.980  1.00  0.00            
ATOM    135  C9  AD3     2      -1.530  25.960   9.770  1.00  0.00            
ATOM    136  C10 AD3     2      -0.260  26.360  10.250  1.00  0.00            
ATOM    137  C11 AD3     2       0.200  27.650  10.120  1.00  0.00            
ATOM    138  C12 AD3     2       1.430  27.980  10.630  1.00  0.00            
ATOM    139  C13 AD3     2       2.310  27.050  11.170  1.00  0.00            
ATOM    140  C14 AD3     2       1.890  25.780  11.250  1.00  0.00            
ATOM    141  C15 AD3     2       0.600  25.340  10.840  1.00  0.00            
ATOM    142  C16 AD3     2      -1.760  22.390  10.730  1.00  0.00            
ATOM    143  C17 AD3     2      -0.850  21.400  11.130  1.00  0.00            
ATOM    144  C18 AD3     2      -1.290  20.070  11.140  1.00  0.00            
ATOM    145  H1  AD3     2      -0.920  18.030  11.460  1.00  0.00            
ATOM    146  H2  AD3     2       1.610  18.440  12.000  1.00  0.00            
ATOM    147  H3  AD3     2       2.410  20.810  11.820  1.00  0.00            
ATOM    148  H4  AD3     2       1.960  23.140  11.620  1.00  0.00            
ATOM    149  H5  AD3     2      -3.070  24.510   9.730  1.00  0.00            
ATOM    150  H6  AD3     2      -2.220  26.650   9.270  1.00  0.00            
ATOM    151  H7  AD3     2      -0.260  28.480   9.600  1.00  0.00            
ATOM    152  H8  AD3     2       1.750  29.020  10.710  1.00  0.00            
ATOM    153  H9  AD3     2       3.340  27.290  11.420  1.00  0.00            
ATOM    154  H10 AD3     2       2.630  25.120  11.690  1.00  0.00            
ATOM    155  H11 AD3     2      -2.780  22.220  10.400  1.00  0.00            
ATOM    156  H12 AD3     2      -2.310  19.860  10.820  1.00  0.00            
TER
ENDMDL
MODEL        1
ATOM      1  H1  ACD     1      -0.230  17.860  25.600  1.00  0.00            
ATOM      2  O1  ACD     1       0.380  18.600  25.550  1.00  0.00            
ATOM      3  C1  ACD     1       1.510  18.010  24.850  1.00  0.00            
ATOM      4  H2  ACD     1       1.110  17.110  24.350  1.00  0.00            
ATOM      5  H3  ACD     1       2.350  17.750  25.500  1.00  0.00            
ATOM      6  C2  ACD     1       1.960  19.070  23.800  1.00  0.00            
ATOM      7  H4  ACD     1       2.910  18.730  23.380  1.00  0.00            
ATOM      8  O2  ACD     1       1.050  19.140  22.760  1.00  0.00            
ATOM      9  C3  ACD     1       1.400  20.060  21.740  1.00  0.00            
ATOM     10  H5  ACD     1       0.610  20.040  20.980  1.00  0.00            
ATOM     11  O3  ACD     1       2.680  19.770  21.180  1.00  0.00            
ATOM     12  C4  ACD     1       2.730  19.440  19.820  1.00  0.00            
ATOM     13  H6  ACD     1       1.730  19.380  19.360  1.00  0.00            
ATOM     14  C5  ACD     1       3.590  20.470  19.010  1.00  0.00            
ATOM     15  H7  ACD     1       4.580  20.560  19.460  1.00  0.00            
ATOM     16  O4  ACD     1       3.000  21.730  19.140  1.00  0.00            
ATOM     17  H8  ACD     1       2.790  21.900  20.060  1.00  0.00            
ATOM     18  C6  ACD     1       3.750  20.010  17.570  1.00  0.00            
ATOM     19  H9  ACD     1       2.730  19.970  17.170  1.00  0.00            
ATOM     20  O5  ACD     1       4.550  20.850  16.690  1.00  0.00            
ATOM     21  H10 ACD     1       4.520  21.700  17.140  1.00  0.00            
ATOM     22  C7  ACD     1       4.250  18.640  17.510  1.00  0.00            
ATOM     23  H11 ACD     1       4.150  18.400  16.440  1.00  0.00            
ATOM     24  O6  ACD     1       3.570  17.730  18.400  1.00  0.00            
ATOM     25  C8  ACD     1       3.450  18.120  19.750  1.00  0.00            
ATOM     26  H12 ACD     1       4.440  18.260  20.210  1.00  0.00            
ATOM     27  C9  ACD     1       2.680  16.980  20.510  1.00  0.00            
ATOM     28  H13 ACD     1       2.280  17.370  21.460  1.00  0.00            
ATOM     29  H14 ACD     1       1.830  16.710  19.870  1.00  0.00            
ATOM     30  O7  ACD     1       3.400  15.770  20.680  1.00  0.00            
ATOM     31  H15 ACD     1       4.050  15.980  21.350  1.00  0.00            
ATOM     32  O8  ACD     1       5.670  18.610  17.760  1.00  0.00            
ATOM     33  C10 ACD     1       6.390  17.660  17.110  1.00  0.00            
ATOM     34  H16 ACD     1       5.700  16.900  16.720  1.00  0.00            
ATOM     35  C11 ACD     1       7.110  18.300  15.900  1.00  0.00            
ATOM     36  H17 ACD     1       7.730  19.100  16.330  1.00  0.00            
ATOM     37  O9  ACD     1       6.100  18.980  15.000  1.00  0.00            
ATOM     38  H18 ACD     1       5.590  19.560  15.570  1.00  0.00            
ATOM     39  C12 ACD     1       8.130  17.400  15.240  1.00  0.00            
ATOM     40  H19 ACD     1       7.510  16.590  14.840  1.00  0.00            
ATOM     41  O10 ACD     1       8.870  18.020  14.210  1.00  0.00            
ATOM     42  H20 ACD     1       9.500  17.360  13.910  1.00  0.00            
ATOM     43  C13 ACD     1       9.100  16.710  16.230  1.00  0.00            
ATOM     44  H21 ACD     1       9.680  15.980  15.660  1.00  0.00            
ATOM     45  O11 ACD     1       8.330  16.130  17.330  1.00  0.00            
ATOM     46  C14 ACD     1       7.460  17.010  18.040  1.00  0.00            
ATOM     47  H22 ACD     1       8.060  17.880  18.330  1.00  0.00            
ATOM     48  C15 ACD     1       6.780  16.360  19.250  1.00  0.00            
ATOM     49  H23 ACD     1       6.080  17.040  19.750  1.00  0.00            
ATOM     50  H24 ACD     1       6.190  15.520  18.860  1.00  0.00            
ATOM     51  O12 ACD     1       7.700  15.860  20.200  1.00  0.00            
ATOM     52  H25 ACD     1       8.390  15.370  19.760  1.00  0.00            
ATOM     53  O13 ACD     1      10.070  17.730  16.780  1.00  0.00            
ATOM     54  C16 ACD     1      11.290  17.410  17.480  1.00  0.00            
ATOM     55  H26 ACD     1      12.050  16.900  16.870  1.00  0.00            
ATOM     56  C17 ACD     1      11.820  18.830  17.800  1.00  0.00            
ATOM     57  H27 ACD     1      10.990  19.430  18.210  1.00  0.00            
ATOM     58  O14 ACD     1      12.340  19.550  16.630  1.00  0.00            
ATOM     59  H28 ACD     1      11.660  19.780  16.000  1.00  0.00            
ATOM     60  C18 ACD     1      12.860  18.770  18.910  1.00  0.00            
ATOM     61  H29 ACD     1      13.660  18.190  18.430  1.00  0.00            
ATOM     62  O15 ACD     1      13.360  20.080  19.210  1.00  0.00            
ATOM     63  H30 ACD     1      13.180  20.580  18.410  1.00  0.00            
ATOM     64  C19 ACD     1      12.260  18.080  20.150  1.00  0.00            
ATOM     65  H31 ACD     1      13.080  18.090  20.880  1.00  0.00            
ATOM     66  O16 ACD     1      12.010  16.700  19.820  1.00  0.00            
ATOM     67  C20 ACD     1      11.030  16.480  18.740  1.00  0.00            
ATOM     68  H32 ACD     1      10.060  16.750  19.170  1.00  0.00            
ATOM     69  C21 ACD     1      10.920  14.980  18.460  1.00  0.00            
ATOM     70  H33 ACD     1      10.160  14.750  17.710  1.00  0.00            
ATOM     71  H34 ACD     1      11.860  14.610  18.030  1.00  0.00            
ATOM     72  O17 ACD     1      10.430  14.250  19.600  1.00  0.00            
ATOM     73  H35 ACD     1      10.860  14.640  20.370  1.00  0.00            
ATOM     74  O18 ACD     1      11.090  18.710  20.560  1.00  0.00            
ATOM     75  C22 ACD     1      10.940  18.910  21.950  1.00  0.00            
ATOM     76  H36 ACD     1      11.850  18.850  22.560  1.00  0.00            
ATOM     77  C23 ACD     1      10.490  20.420  22.130  1.00  0.00            
ATOM     78  H37 ACD     1       9.550  20.500  21.560  1.00  0.00            
ATOM     79  O19 ACD     1      11.510  21.250  21.490  1.00  0.00            
ATOM     80  H38 ACD     1      11.890  20.800  20.740  1.00  0.00            
ATOM     81  C24 ACD     1      10.210  20.720  23.590  1.00  0.00            
ATOM     82  H39 ACD     1      11.170  20.730  24.130  1.00  0.00            
ATOM     83  O20 ACD     1       9.550  21.980  23.690  1.00  0.00            
ATOM     84  H40 ACD     1       8.760  21.750  23.200  1.00  0.00            
ATOM     85  C25 ACD     1       9.310  19.660  24.280  1.00  0.00            
ATOM     86  H41 ACD     1       9.400  19.920  25.350  1.00  0.00            
ATOM     87  O21 ACD     1       9.760  18.340  23.960  1.00  0.00            
ATOM     88  C26 ACD     1       9.950  17.890  22.570  1.00  0.00            
ATOM     89  H42 ACD     1       9.020  17.880  22.000  1.00  0.00            
ATOM     90  C27 ACD     1      10.500  16.500  22.700  1.00  0.00            
ATOM     91  H43 ACD     1       9.780  15.860  23.220  1.00  0.00            
ATOM     92  H44 ACD     1      10.410  16.030  21.710  1.00  0.00            
ATOM     93  O22 ACD     1      11.760  16.450  23.350  1.00  0.00            
ATOM     94  H45 ACD     1      11.560  16.770  24.230  1.00  0.00            
ATOM     95  O23 ACD     1       7.920  19.730  23.880  1.00  0.00            
ATOM     96  C28 ACD     1       7.020  19.240  24.870  1.00  0.00            
ATOM     97  H46 ACD     1       7.500  18.590  25.620  1.00  0.00            
ATOM     98  C29 ACD     1       5.810  18.530  24.150  1.00  0.00            
ATOM     99  H47 ACD     1       5.370  19.230  23.420  1.00  0.00            
ATOM    100  O24 ACD     1       4.760  18.260  25.160  1.00  0.00            
ATOM    101  C30 ACD     1       6.210  17.260  23.490  1.00  0.00            
ATOM    102  H48 ACD     1       6.870  17.340  22.610  1.00  0.00            
ATOM    103  H49 ACD     1       6.690  16.600  24.230  1.00  0.00            
ATOM    104  O25 ACD     1       5.060  16.610  22.950  1.00  0.00            
ATOM    105  H50 ACD     1       4.710  16.060  23.650  1.00  0.00            
ATOM    106  C31 ACD     1       6.530  20.440  25.630  1.00  0.00            
ATOM    107  H51 ACD     1       6.040  21.100  24.890  1.00  0.00            
ATOM    108  O26 ACD     1       7.570  21.090  26.460  1.00  0.00            
ATOM    109  H52 ACD     1       7.810  21.910  26.020  1.00  0.00            
ATOM    110  C32 ACD     1       5.390  20.040  26.560  1.00  0.00            
ATOM    111  H53 ACD     1       5.810  19.300  27.260  1.00  0.00            
ATOM    112  O27 ACD     1       4.900  21.160  27.330  1.00  0.00            
ATOM    113  H54 ACD     1       4.540  21.800  26.710  1.00  0.00            
ATOM    114  C33 ACD     1       4.270  19.460  25.810  1.00  0.00            
ATOM    115  H55 ACD     1       3.400  19.220  26.430  1.00  0.00            
ATOM    116  O28 ACD     1       3.780  20.420  24.870  1.00  0.00            
ATOM    117  C34 ACD     1       2.400  20.450  24.380  1.00  0.00            
ATOM    118  H56 ACD     1       1.790  20.780  25.230  1.00  0.00            
ATOM    119  C35 ACD     1       2.470  21.610  23.400  1.00  0.00            
ATOM    120  H57 ACD     1       3.420  21.590  22.840  1.00  0.00            
ATOM    121  O29 ACD     1       2.330  22.870  24.050  1.00  0.00            
ATOM    122  H58 ACD     1       2.920  23.070  24.790  1.00  0.00            
ATOM    123  C36 ACD     1       1.360  21.450  22.350  1.00  0.00            
ATOM    124  H59 ACD     1       0.360  21.480  22.810  1.00  0.00            
ATOM    125  O30 ACD     1       1.520  22.440  21.330  1.00  0.00            
ATOM    126  H60 ACD     1       1.470  23.300  21.760  1.00  0.00            
ATOM    127  C1  AD3     2      12.610  24.500  16.170  1.00  0.00            
ATOM    128  C2  AD3     2      12.450  25.610  16.980  1.00  0.00            
ATOM    129  C3  AD3     2      11.550  25.610  18.040  1.00  0.00            
ATOM    130  C4  AD3     2      10.790  24.450  18.280  1.00  0.00            
ATOM    131  C5  AD3     2       9.840  24.470  19.340  1.00  0.00            
ATOM    132  C6  AD3     2       9.060  23.370  19.610  1.00  0.00            
ATOM    133  C7  AD3     2       9.140  22.280  18.780  1.00  0.00            
ATOM    134  C8  AD3     2       8.330  21.190  18.950  1.00  0.00            
ATOM    135  C9  AD3     2       7.430  21.100  20.020  1.00  0.00            
ATOM    136  C10 AD3     2       7.330  22.190  20.910  1.00  0.00            
ATOM    137  C11 AD3     2       6.320  22.130  21.890  1.00  0.00            
ATOM    138  C12 AD3     2       6.150  23.320  22.640  1.00  0.00            
ATOM    139  C13 AD3     2       6.940  24.430  22.540  1.00  0.00            
ATOM    140  C14 AD3     2       7.900  24.480  21.550  1.00  0.00            
ATOM    141  C15 AD3     2       8.120  23.380  20.660  1.00  0.00            
ATOM    142  C16 AD3     2      10.080  22.220  17.720  1.00  0.00            
ATOM    143  C17 AD3     2      10.920  23.340  17.470  1.00  0.00            
ATOM    144  C18 AD3     2      11.800  23.330  16.350  1.00  0.00            
ATOM    145  H1  AD3     2      13.230  24.680  15.300  1.00  0.00            
ATOM    146  H2  AD3     2      13.090  26.490  16.990  1.00  0.00            
ATOM    147  H3  AD3     2      11.480  26.420  18.750  1.00  0.00            
ATOM    148  H4  AD3     2       9.770  25.400  19.900  1.00  0.00            
ATOM    149  H5  AD3     2       8.370  20.360  18.250  1.00  0.00            
ATOM    150  H6  AD3     2       6.840  20.190  20.050  1.00  0.00            
ATOM    151  H7  AD3     2       5.640  21.280  22.000  1.00  0.00            
ATOM    152  H8  AD3     2       5.450  23.300  23.470  1.00  0.00            
ATOM    153  H9  AD3     2       6.720  25.280  23.190  1.00  0.00            
ATOM    154  H10 AD3     2       8.530  25.340  21.330  1.00  0.00            
ATOM    155  H11 AD3     2      10.140  21.360  17.060  1.00  0.00            
ATOM    156  H12 AD3     2      11.890  22.480  15.670  1.00  0.00            
TER
ENDMDL
MODEL        1
ATOM      1  H1  ACD     1       0.700  19.380  27.200  1.00  0.00            
ATOM      2  O1  ACD     1       1.560  19.760  27.010  1.00  0.00            
ATOM      3  C1  ACD     1       2.180  18.900  26.020  1.00  0.00            
ATOM      4  H2  ACD     1       1.530  18.050  25.780  1.00  0.00            
ATOM      5  H3  ACD     1       3.070  18.500  26.520  1.00  0.00            
ATOM      6  C2  ACD     1       2.640  19.620  24.730  1.00  0.00            
ATOM      7  H4  ACD     1       3.360  18.980  24.200  1.00  0.00            
ATOM      8  O2  ACD     1       1.520  19.830  23.830  1.00  0.00            
ATOM      9  C3  ACD     1       1.840  20.470  22.600  1.00  0.00            
ATOM     10  H5  ACD     1       0.920  20.330  22.030  1.00  0.00            
ATOM     11  O3  ACD     1       2.910  19.790  21.990  1.00  0.00            
ATOM     12  C4  ACD     1       2.550  18.910  20.950  1.00  0.00            
ATOM     13  H6  ACD     1       1.470  18.760  20.950  1.00  0.00            
ATOM     14  C5  ACD     1       3.040  19.470  19.640  1.00  0.00            
ATOM     15  H7  ACD     1       4.120  19.600  19.730  1.00  0.00            
ATOM     16  O4  ACD     1       2.380  20.730  19.550  1.00  0.00            
ATOM     17  H8  ACD     1       2.580  21.250  20.330  1.00  0.00            
ATOM     18  C6  ACD     1       2.710  18.460  18.480  1.00  0.00            
ATOM     19  H9  ACD     1       1.630  18.270  18.510  1.00  0.00            
ATOM     20  O5  ACD     1       3.040  18.850  17.110  1.00  0.00            
ATOM     21  H10 ACD     1       2.590  19.700  17.070  1.00  0.00            
ATOM     22  C7  ACD     1       3.370  17.150  18.820  1.00  0.00            
ATOM     23  H11 ACD     1       3.120  16.470  17.990  1.00  0.00            
ATOM     24  O6  ACD     1       2.820  16.730  20.030  1.00  0.00            
ATOM     25  C8  ACD     1       3.050  17.530  21.220  1.00  0.00            
ATOM     26  H12 ACD     1       4.140  17.630  21.280  1.00  0.00            
ATOM     27  C9  ACD     1       2.220  16.820  22.270  1.00  0.00            
ATOM     28  H13 ACD     1       2.110  17.410  23.190  1.00  0.00            
ATOM     29  H14 ACD     1       1.220  16.640  21.850  1.00  0.00            
ATOM     30  O7  ACD     1       2.770  15.590  22.570  1.00  0.00            
ATOM     31  H15 ACD     1       3.600  15.760  23.020  1.00  0.00            
ATOM     32  O8  ACD     1       4.760  17.260  18.940  1.00  0.00            
ATOM     33  C10 ACD     1       5.470  16.130  18.430  1.00  0.00            
ATOM     34  H16 ACD     1       4.800  15.270  18.500  1.00  0.00            
ATOM     35  C11 ACD     1       5.930  16.370  16.990  1.00  0.00            
ATOM     36  H17 ACD     1       6.550  17.270  17.100  1.00  0.00            
ATOM     37  O9  ACD     1       4.730  16.620  16.160  1.00  0.00            
ATOM     38  H18 ACD     1       4.320  17.440  16.440  1.00  0.00            
ATOM     39  C12 ACD     1       6.890  15.250  16.510  1.00  0.00            
ATOM     40  H19 ACD     1       6.340  14.310  16.380  1.00  0.00            
ATOM     41  O10 ACD     1       7.660  15.520  15.310  1.00  0.00            
ATOM     42  H20 ACD     1       8.260  16.250  15.510  1.00  0.00            
ATOM     43  C13 ACD     1       7.980  15.120  17.510  1.00  0.00            
ATOM     44  H21 ACD     1       8.640  14.290  17.200  1.00  0.00            
ATOM     45  O11 ACD     1       7.470  14.820  18.750  1.00  0.00            
ATOM     46  C14 ACD     1       6.690  15.860  19.320  1.00  0.00            
ATOM     47  H22 ACD     1       7.230  16.770  19.590  1.00  0.00            
ATOM     48  C15 ACD     1       6.200  15.410  20.700  1.00  0.00            
ATOM     49  H23 ACD     1       5.490  16.090  21.200  1.00  0.00            
ATOM     50  H24 ACD     1       5.530  14.550  20.590  1.00  0.00            
ATOM     51  O12 ACD     1       7.300  15.260  21.590  1.00  0.00            
ATOM     52  H25 ACD     1       6.970  15.120  22.480  1.00  0.00            
ATOM     53  O13 ACD     1       8.830  16.290  17.460  1.00  0.00            
ATOM     54  C16 ACD     1      10.170  16.140  17.970  1.00  0.00            
ATOM     55  H26 ACD     1      10.760  15.400  17.420  1.00  0.00            
ATOM     56  C17 ACD     1      10.880  17.530  17.820  1.00  0.00            
ATOM     57  H27 ACD     1      10.140  18.270  18.160  1.00  0.00            
ATOM     58  O14 ACD     1      11.190  17.810  16.460  1.00  0.00            
ATOM     59  H28 ACD     1      10.400  17.940  15.930  1.00  0.00            
ATOM     60  C18 ACD     1      12.090  17.820  18.720  1.00  0.00            
ATOM     61  H29 ACD     1      12.940  17.210  18.420  1.00  0.00            
ATOM     62  O15 ACD     1      12.240  19.240  18.720  1.00  0.00            
ATOM     63  H30 ACD     1      12.250  19.550  17.810  1.00  0.00            
ATOM     64  C19 ACD     1      11.770  17.270  20.140  1.00  0.00            
ATOM     65  H31 ACD     1      12.740  17.250  20.660  1.00  0.00            
ATOM     66  O16 ACD     1      11.400  15.930  20.140  1.00  0.00            
ATOM     67  C20 ACD     1      10.260  15.580  19.390  1.00  0.00            
ATOM     68  H32 ACD     1       9.430  16.070  19.930  1.00  0.00            
ATOM     69  C21 ACD     1      10.220  14.020  19.520  1.00  0.00            
ATOM     70  H33 ACD     1       9.680  13.560  18.680  1.00  0.00            
ATOM     71  H34 ACD     1      11.240  13.670  19.350  1.00  0.00            
ATOM     72  O17 ACD     1       9.620  13.590  20.750  1.00  0.00            
ATOM     73  H35 ACD     1       8.910  14.220  20.880  1.00  0.00            
ATOM     74  O18 ACD     1      10.870  18.090  20.740  1.00  0.00            
ATOM     75  C22 ACD     1      11.070  18.400  22.130  1.00  0.00            
ATOM     76  H36 ACD     1      12.110  18.200  22.390  1.00  0.00            
ATOM     77  C23 ACD     1      10.870  19.910  22.200  1.00  0.00            
ATOM     78  H37 ACD     1       9.910  20.230  21.770  1.00  0.00            
ATOM     79  O19 ACD     1      11.840  20.590  21.390  1.00  0.00            
ATOM     80  H38 ACD     1      11.670  20.310  20.490  1.00  0.00            
ATOM     81  C24 ACD     1      10.950  20.290  23.680  1.00  0.00            
ATOM     82  H39 ACD     1      11.950  20.180  24.110  1.00  0.00            
ATOM     83  O20 ACD     1      10.400  21.640  23.860  1.00  0.00            
ATOM     84  H40 ACD     1       9.560  21.660  23.400  1.00  0.00            
ATOM     85  C25 ACD     1      10.070  19.440  24.570  1.00  0.00            
ATOM     86  H41 ACD     1      10.210  19.680  25.630  1.00  0.00            
ATOM     87  O21 ACD     1      10.420  18.060  24.340  1.00  0.00            
ATOM     88  C26 ACD     1      10.090  17.590  23.050  1.00  0.00            
ATOM     89  H42 ACD     1       9.040  17.830  22.800  1.00  0.00            
ATOM     90  C27 ACD     1      10.280  16.050  22.970  1.00  0.00            
ATOM     91  H43 ACD     1       9.880  15.610  23.900  1.00  0.00            
ATOM     92  H44 ACD     1       9.720  15.530  22.180  1.00  0.00            
ATOM     93  O22 ACD     1      11.640  15.690  22.920  1.00  0.00            
ATOM     94  H45 ACD     1      11.940  15.530  22.020  1.00  0.00            
ATOM     95  O23 ACD     1       8.700  19.610  24.260  1.00  0.00            
ATOM     96  C28 ACD     1       7.800  19.530  25.370  1.00  0.00            
ATOM     97  H46 ACD     1       8.210  18.830  26.120  1.00  0.00            
ATOM     98  C29 ACD     1       6.560  18.910  24.910  1.00  0.00            
ATOM     99  H47 ACD     1       6.240  19.510  24.050  1.00  0.00            
ATOM    100  O24 ACD     1       5.630  18.830  25.980  1.00  0.00            
ATOM    101  C30 ACD     1       6.720  17.480  24.430  1.00  0.00            
ATOM    102  H48 ACD     1       7.440  17.440  23.600  1.00  0.00            
ATOM    103  H49 ACD     1       7.160  16.900  25.250  1.00  0.00            
ATOM    104  O25 ACD     1       5.470  17.010  23.950  1.00  0.00            
ATOM    105  H50 ACD     1       4.990  16.780  24.740  1.00  0.00            
ATOM    106  C31 ACD     1       7.690  20.870  26.070  1.00  0.00            
ATOM    107  H51 ACD     1       7.470  21.560  25.240  1.00  0.00            
ATOM    108  O26 ACD     1       8.890  21.260  26.730  1.00  0.00            
ATOM    109  H52 ACD     1       8.770  22.110  27.160  1.00  0.00            
ATOM    110  C32 ACD     1       6.480  20.900  27.010  1.00  0.00            
ATOM    111  H53 ACD     1       6.680  20.430  27.980  1.00  0.00            
ATOM    112  O27 ACD     1       6.060  22.230  27.380  1.00  0.00            
ATOM    113  H54 ACD     1       6.030  22.790  26.600  1.00  0.00            
ATOM    114  C33 ACD     1       5.300  20.110  26.410  1.00  0.00            
ATOM    115  H55 ACD     1       4.600  19.980  27.240  1.00  0.00            
ATOM    116  O28 ACD     1       4.690  20.970  25.380  1.00  0.00            
ATOM    117  C34 ACD     1       3.340  21.010  25.010  1.00  0.00            
ATOM    118  H56 ACD     1       2.770  21.470  25.820  1.00  0.00            
ATOM    119  C35 ACD     1       3.370  22.010  23.880  1.00  0.00            
ATOM    120  H57 ACD     1       4.230  21.780  23.240  1.00  0.00            
ATOM    121  O29 ACD     1       3.450  23.360  24.400  1.00  0.00            
ATOM    122  H58 ACD     1       4.220  23.450  24.980  1.00  0.00            
ATOM    123  C36 ACD     1       2.150  21.910  22.910  1.00  0.00            
ATOM    124  H59 ACD     1       1.270  22.330  23.400  1.00  0.00            
ATOM    125  O30 ACD     1       2.450  22.580  21.670  1.00  0.00            
ATOM    126  H60 ACD     1       2.520  23.530  21.810  1.00  0.00            
ATOM    127  C1  AD3     2      11.180  22.540  14.630  1.00  0.00            
ATOM    128  C2  AD3     2      11.690  23.520  15.490  1.00  0.00            
ATOM    129  C3  AD3     2      11.290  23.590  16.840  1.00  0.00            
ATOM    130  C4  AD3     2      10.370  22.670  17.350  1.00  0.00            
ATOM    131  C5  AD3     2       9.940  22.800  18.700  1.00  0.00            
ATOM    132  C6  AD3     2       8.950  21.870  19.120  1.00  0.00            
ATOM    133  C7  AD3     2       8.560  20.760  18.320  1.00  0.00            
ATOM    134  C8  AD3     2       7.650  19.770  18.750  1.00  0.00            
ATOM    135  C9  AD3     2       6.990  20.000  19.930  1.00  0.00            
ATOM    136  C10 AD3     2       7.260  21.120  20.700  1.00  0.00            
ATOM    137  C11 AD3     2       6.550  21.220  21.880  1.00  0.00            
ATOM    138  C12 AD3     2       6.670  22.350  22.700  1.00  0.00            
ATOM    139  C13 AD3     2       7.500  23.420  22.300  1.00  0.00            
ATOM    140  C14 AD3     2       8.350  23.270  21.130  1.00  0.00            
ATOM    141  C15 AD3     2       8.190  22.140  20.290  1.00  0.00            
ATOM    142  C16 AD3     2       9.000  20.650  16.990  1.00  0.00            
ATOM    143  C17 AD3     2       9.860  21.630  16.490  1.00  0.00            
ATOM    144  C18 AD3     2      10.260  21.570  15.120  1.00  0.00            
ATOM    145  H1  AD3     2      11.510  22.610  13.590  1.00  0.00            
ATOM    146  H2  AD3     2      12.470  24.170  15.110  1.00  0.00            
ATOM    147  H3  AD3     2      11.730  24.410  17.400  1.00  0.00            
ATOM    148  H4  AD3     2      10.360  23.620  19.260  1.00  0.00            
ATOM    149  H5  AD3     2       7.260  19.070  18.020  1.00  0.00            
ATOM    150  H6  AD3     2       6.320  19.220  20.300  1.00  0.00            
ATOM    151  H7  AD3     2       5.850  20.440  22.170  1.00  0.00            
ATOM    152  H8  AD3     2       6.150  22.370  23.650  1.00  0.00            
ATOM    153  H9  AD3     2       7.840  24.220  22.940  1.00  0.00            
ATOM    154  H10 AD3     2       9.140  23.970  20.880  1.00  0.00            
ATOM    155  H11 AD3     2       8.700  19.810  16.370  1.00  0.00            
ATOM    156  H12 AD3     2       9.790  20.820  14.490  1.00  0.00            
TER
ENDMDL
MODEL        1
ATOM      1  H1  ACD     1      23.090  25.490  26.180  1.00  0.00            
ATOM      2  O1  ACD     1      22.520  26.250  26.320  1.00  0.00            
ATOM      3  C1  ACD     1      22.650  27.080  25.220  1.00  0.00            
ATOM      4  H2  ACD     1      23.610  27.600  25.180  1.00  0.00            
ATOM      5  H3  ACD     1      21.990  27.950  25.380  1.00  0.00            
ATOM      6  C2  ACD     1      22.440  26.310  23.920  1.00  0.00            
ATOM      7  H4  ACD     1      22.880  25.310  24.070  1.00  0.00            
ATOM      8  O2  ACD     1      20.970  26.290  23.860  1.00  0.00            
ATOM      9  C3  ACD     1      20.400  25.750  22.690  1.00  0.00            
ATOM     10  H5  ACD     1      19.350  25.990  22.850  1.00  0.00            
ATOM     11  O3  ACD     1      20.630  24.360  22.600  1.00  0.00            
ATOM     12  C4  ACD     1      19.640  23.400  22.790  1.00  0.00            
ATOM     13  H6  ACD     1      18.650  23.810  23.040  1.00  0.00            
ATOM     14  C5  ACD     1      19.440  22.650  21.510  1.00  0.00            
ATOM     15  H7  ACD     1      20.400  22.390  21.040  1.00  0.00            
ATOM     16  O4  ACD     1      18.800  23.470  20.500  1.00  0.00            
ATOM     17  H8  ACD     1      19.300  24.270  20.330  1.00  0.00            
ATOM     18  C6  ACD     1      18.690  21.320  21.740  1.00  0.00            
ATOM     19  H9  ACD     1      17.700  21.630  22.120  1.00  0.00            
ATOM     20  O5  ACD     1      18.660  20.490  20.590  1.00  0.00            
ATOM     21  H10 ACD     1      18.540  21.160  19.920  1.00  0.00            
ATOM     22  C7  ACD     1      19.270  20.600  22.870  1.00  0.00            
ATOM     23  H11 ACD     1      18.550  19.850  23.210  1.00  0.00            
ATOM     24  O6  ACD     1      19.340  21.450  24.020  1.00  0.00            
ATOM     25  C8  ACD     1      20.200  22.550  23.900  1.00  0.00            
ATOM     26  H12 ACD     1      21.170  22.250  23.480  1.00  0.00            
ATOM     27  C9  ACD     1      20.390  23.270  25.270  1.00  0.00            
ATOM     28  H13 ACD     1      20.920  24.240  25.270  1.00  0.00            
ATOM     29  H14 ACD     1      19.410  23.610  25.620  1.00  0.00            
ATOM     30  O7  ACD     1      21.110  22.460  26.190  1.00  0.00            
ATOM     31  H15 ACD     1      21.140  23.010  26.970  1.00  0.00            
ATOM     32  O8  ACD     1      20.500  19.970  22.550  1.00  0.00            
ATOM     33  C10 ACD     1      21.080  19.280  23.630  1.00  0.00            
ATOM     34  H16 ACD     1      20.920  19.790  24.580  1.00  0.00            
ATOM     35  C11 ACD     1      20.540  17.860  23.670  1.00  0.00            
ATOM     36  H17 ACD     1      20.890  17.340  22.760  1.00  0.00            
ATOM     37  O9  ACD     1      19.060  17.710  23.780  1.00  0.00            
ATOM     38  H18 ACD     1      18.750  18.310  24.460  1.00  0.00            
ATOM     39  C12 ACD     1      21.210  17.080  24.850  1.00  0.00            
ATOM     40  H19 ACD     1      20.940  17.620  25.760  1.00  0.00            
ATOM     41  O10 ACD     1      20.690  15.720  24.910  1.00  0.00            
ATOM     42  H20 ACD     1      19.790  15.950  24.670  1.00  0.00            
ATOM     43  C13 ACD     1      22.700  17.110  24.740  1.00  0.00            
ATOM     44  H21 ACD     1      23.130  16.880  25.720  1.00  0.00            
ATOM     45  O11 ACD     1      23.050  18.430  24.580  1.00  0.00            
ATOM     46  C14 ACD     1      22.600  19.190  23.490  1.00  0.00            
ATOM     47  H22 ACD     1      22.940  18.700  22.570  1.00  0.00            
ATOM     48  C15 ACD     1      23.370  20.530  23.350  1.00  0.00            
ATOM     49  H23 ACD     1      24.390  20.450  22.940  1.00  0.00            
ATOM     50  H24 ACD     1      22.860  21.120  22.570  1.00  0.00            
ATOM     51  O12 ACD     1      23.570  21.370  24.520  1.00  0.00            
ATOM     52  H25 ACD     1      24.010  20.850  25.200  1.00  0.00            
ATOM     53  O13 ACD     1      23.250  16.270  23.750  1.00  0.00            
ATOM     54  C16 ACD     1      24.680  15.970  23.530  1.00  0.00            
ATOM     55  H26 ACD     1      24.860  14.910  23.300  1.00  0.00            
ATOM     56  C17 ACD     1      24.970  16.670  22.180  1.00  0.00            
ATOM     57  H27 ACD     1      24.430  17.620  22.270  1.00  0.00            
ATOM     58  O14 ACD     1      24.330  15.930  21.160  1.00  0.00            
ATOM     59  H28 ACD     1      23.380  15.870  21.320  1.00  0.00            
ATOM     60  C18 ACD     1      26.470  16.840  21.980  1.00  0.00            
ATOM     61  H29 ACD     1      26.940  15.870  21.750  1.00  0.00            
ATOM     62  O15 ACD     1      26.730  17.710  20.880  1.00  0.00            
ATOM     63  H30 ACD     1      26.140  17.460  20.160  1.00  0.00            
ATOM     64  C19 ACD     1      27.180  17.450  23.130  1.00  0.00            
ATOM     65  H31 ACD     1      28.230  17.510  22.840  1.00  0.00            
ATOM     66  O16 ACD     1      26.960  16.480  24.150  1.00  0.00            
ATOM     67  C20 ACD     1      25.630  16.440  24.630  1.00  0.00            
ATOM     68  H32 ACD     1      25.340  17.370  25.130  1.00  0.00            
ATOM     69  C21 ACD     1      25.630  15.360  25.670  1.00  0.00            
ATOM     70  H33 ACD     1      24.620  15.320  26.090  1.00  0.00            
ATOM     71  H34 ACD     1      25.900  14.400  25.200  1.00  0.00            
ATOM     72  O17 ACD     1      26.430  15.630  26.800  1.00  0.00            
ATOM     73  H35 ACD     1      26.380  14.880  27.400  1.00  0.00            
ATOM     74  O18 ACD     1      26.750  18.730  23.570  1.00  0.00            
ATOM     75  C22 ACD     1      27.740  19.690  23.780  1.00  0.00            
ATOM     76  H36 ACD     1      28.710  19.270  24.080  1.00  0.00            
ATOM     77  C23 ACD     1      27.950  20.440  22.430  1.00  0.00            
ATOM     78  H37 ACD     1      27.000  20.880  22.100  1.00  0.00            
ATOM     79  O19 ACD     1      28.550  19.560  21.530  1.00  0.00            
ATOM     80  H38 ACD     1      27.830  18.950  21.350  1.00  0.00            
ATOM     81  C24 ACD     1      28.880  21.540  22.760  1.00  0.00            
ATOM     82  H39 ACD     1      29.830  21.190  23.180  1.00  0.00            
ATOM     83  O20 ACD     1      29.170  22.280  21.600  1.00  0.00            
ATOM     84  H40 ACD     1      29.360  21.600  20.950  1.00  0.00            
ATOM     85  C25 ACD     1      28.220  22.380  23.870  1.00  0.00            
ATOM     86  H41 ACD     1      28.880  23.180  24.190  1.00  0.00            
ATOM     87  O21 ACD     1      28.180  21.710  25.070  1.00  0.00            
ATOM     88  C26 ACD     1      27.350  20.630  24.950  1.00  0.00            
ATOM     89  H42 ACD     1      26.300  20.820  24.690  1.00  0.00            
ATOM     90  C27 ACD     1      27.430  19.900  26.220  1.00  0.00            
ATOM     91  H43 ACD     1      26.850  18.970  26.160  1.00  0.00            
ATOM     92  H44 ACD     1      28.470  19.640  26.450  1.00  0.00            
ATOM     93  O22 ACD     1      26.880  20.650  27.300  1.00  0.00            
ATOM     94  H45 ACD     1      25.920  20.620  27.280  1.00  0.00            
ATOM     95  O23 ACD     1      27.000  23.010  23.480  1.00  0.00            
ATOM     96  C28 ACD     1      26.990  24.440  23.810  1.00  0.00            
ATOM     97  H46 ACD     1      27.650  24.670  24.660  1.00  0.00            
ATOM     98  C29 ACD     1      25.580  24.640  24.310  1.00  0.00            
ATOM     99  H47 ACD     1      24.880  24.280  23.560  1.00  0.00            
ATOM    100  O24 ACD     1      25.390  26.040  24.520  1.00  0.00            
ATOM    101  C30 ACD     1      25.350  23.850  25.570  1.00  0.00            
ATOM    102  H48 ACD     1      25.550  22.770  25.540  1.00  0.00            
ATOM    103  H49 ACD     1      25.970  24.260  26.380  1.00  0.00            
ATOM    104  O25 ACD     1      24.000  24.000  26.000  1.00  0.00            
ATOM    105  H50 ACD     1      23.560  23.270  25.560  1.00  0.00            
ATOM    106  C31 ACD     1      27.260  25.200  22.540  1.00  0.00            
ATOM    107  H51 ACD     1      26.510  24.880  21.810  1.00  0.00            
ATOM    108  O26 ACD     1      28.630  25.030  22.150  1.00  0.00            
ATOM    109  H52 ACD     1      28.800  24.120  21.880  1.00  0.00            
ATOM    110  C32 ACD     1      26.900  26.730  22.800  1.00  0.00            
ATOM    111  H53 ACD     1      27.580  27.140  23.550  1.00  0.00            
ATOM    112  O27 ACD     1      26.900  27.600  21.610  1.00  0.00            
ATOM    113  H54 ACD     1      27.810  27.560  21.290  1.00  0.00            
ATOM    114  C33 ACD     1      25.500  26.960  23.400  1.00  0.00            
ATOM    115  H55 ACD     1      25.500  28.010  23.700  1.00  0.00            
ATOM    116  O28 ACD     1      24.490  26.660  22.520  1.00  0.00            
ATOM    117  C34 ACD     1      23.090  26.950  22.690  1.00  0.00            
ATOM    118  H56 ACD     1      22.930  28.030  22.720  1.00  0.00            
ATOM    119  C35 ACD     1      22.460  26.470  21.350  1.00  0.00            
ATOM    120  H57 ACD     1      22.650  25.390  21.300  1.00  0.00            
ATOM    121  O29 ACD     1      22.870  27.210  20.180  1.00  0.00            
ATOM    122  H58 ACD     1      23.780  27.030  19.910  1.00  0.00            
ATOM    123  C36 ACD     1      20.920  26.590  21.470  1.00  0.00            
ATOM    124  H59 ACD     1      20.530  27.600  21.640  1.00  0.00            
ATOM    125  O30 ACD     1      20.360  25.960  20.320  1.00  0.00            
ATOM    126  H60 ACD     1      20.900  26.220  19.580  1.00  0.00            
ATOM    127  C1  AD3     2      29.120  24.170  18.820  1.00  0.00            
ATOM    128  C2  AD3     2      29.730  22.880  18.520  1.00  0.00            
ATOM    129  C3  AD3     2      28.930  21.710  18.500  1.00  0.00            
ATOM    130  C4  AD3     2      27.540  21.730  18.760  1.00  0.00            
ATOM    131  C5  AD3     2      26.750  20.590  18.680  1.00  0.00            
ATOM    132  C6  AD3     2      25.380  20.630  18.840  1.00  0.00            
ATOM    133  C7  AD3     2      24.830  21.860  19.240  1.00  0.00            
ATOM    134  C8  AD3     2      23.490  21.900  19.650  1.00  0.00            
ATOM    135  C9  AD3     2      22.740  20.750  19.640  1.00  0.00            
ATOM    136  C10 AD3     2      23.260  19.530  19.190  1.00  0.00            
ATOM    137  C11 AD3     2      22.310  18.540  19.080  1.00  0.00            
ATOM    138  C12 AD3     2      22.680  17.340  18.480  1.00  0.00            
ATOM    139  C13 AD3     2      23.990  17.110  18.140  1.00  0.00            
ATOM    140  C14 AD3     2      24.950  18.140  18.310  1.00  0.00            
ATOM    141  C15 AD3     2      24.560  19.430  18.750  1.00  0.00            
ATOM    142  C16 AD3     2      25.660  22.970  19.480  1.00  0.00            
ATOM    143  C17 AD3     2      26.990  22.940  19.120  1.00  0.00            
ATOM    144  C18 AD3     2      27.740  24.140  19.160  1.00  0.00            
ATOM    145  H1  AD3     2      29.660  25.100  18.950  1.00  0.00            
ATOM    146  H2  AD3     2      30.770  22.910  18.190  1.00  0.00            
ATOM    147  H3  AD3     2      29.330  20.740  18.220  1.00  0.00            
ATOM    148  H4  AD3     2      27.270  19.680  18.390  1.00  0.00            
ATOM    149  H5  AD3     2      22.980  22.720  20.140  1.00  0.00            
ATOM    150  H6  AD3     2      21.710  20.730  19.980  1.00  0.00            
ATOM    151  H7  AD3     2      21.270  18.760  19.290  1.00  0.00            
ATOM    152  H8  AD3     2      21.940  16.550  18.390  1.00  0.00            
ATOM    153  H9  AD3     2      24.250  16.200  17.610  1.00  0.00            
ATOM    154  H10 AD3     2      25.950  17.930  17.950  1.00  0.00            
ATOM    155  H11 AD3     2      25.080  23.830  19.830  1.00  0.00            
ATOM    156  H12 AD3     2      27.230  25.050  19.450  1.00  0.00            
TER
ENDMDL
MODEL        1
ATOM      1  H1  ACD     1      10.810  36.080  11.170  1.00  0.00            
ATOM      2  O1  ACD     1      11.450  36.800  11.220  1.00  0.00            
ATOM      3  C1  ACD     1      12.310  36.590  10.190  1.00  0.00            
ATOM      4  H2  ACD     1      13.130  37.320  10.150  1.00  0.00            
ATOM      5  H3  ACD     1      11.750  36.790   9.260  1.00  0.00            
ATOM      6  C2  ACD     1      12.900  35.160  10.250  1.00  0.00            
ATOM      7  H4  ACD     1      13.170  34.950  11.290  1.00  0.00            
ATOM      8  O2  ACD     1      11.850  34.290   9.950  1.00  0.00            
ATOM      9  C3  ACD     1      12.110  32.890  10.010  1.00  0.00            
ATOM     10  H5  ACD     1      11.170  32.360   9.830  1.00  0.00            
ATOM     11  O3  ACD     1      12.670  32.570  11.300  1.00  0.00            
ATOM     12  C4  ACD     1      12.070  32.610  12.580  1.00  0.00            
ATOM     13  H6  ACD     1      11.630  31.640  12.830  1.00  0.00            
ATOM     14  C5  ACD     1      13.340  32.670  13.490  1.00  0.00            
ATOM     15  H7  ACD     1      13.940  33.450  13.010  1.00  0.00            
ATOM     16  O4  ACD     1      14.040  31.420  13.570  1.00  0.00            
ATOM     17  H8  ACD     1      13.920  30.880  12.780  1.00  0.00            
ATOM     18  C6  ACD     1      13.020  33.010  14.910  1.00  0.00            
ATOM     19  H9  ACD     1      12.740  32.050  15.370  1.00  0.00            
ATOM     20  O5  ACD     1      14.170  33.450  15.490  1.00  0.00            
ATOM     21  H10 ACD     1      14.960  32.950  15.280  1.00  0.00            
ATOM     22  C7  ACD     1      11.980  34.120  15.020  1.00  0.00            
ATOM     23  H11 ACD     1      11.650  34.130  16.060  1.00  0.00            
ATOM     24  O6  ACD     1      10.800  33.890  14.260  1.00  0.00            
ATOM     25  C8  ACD     1      11.060  33.760  12.850  1.00  0.00            
ATOM     26  H12 ACD     1      11.580  34.690  12.590  1.00  0.00            
ATOM     27  C9  ACD     1       9.740  33.460  12.110  1.00  0.00            
ATOM     28  H13 ACD     1       9.710  32.550  11.500  1.00  0.00            
ATOM     29  H14 ACD     1       9.010  33.210  12.900  1.00  0.00            
ATOM     30  O7  ACD     1       9.230  34.570  11.380  1.00  0.00            
ATOM     31  H15 ACD     1       8.400  34.300  10.970  1.00  0.00            
ATOM     32  O8  ACD     1      12.530  35.370  14.750  1.00  0.00            
ATOM     33  C10 ACD     1      11.990  36.410  15.540  1.00  0.00            
ATOM     34  H16 ACD     1      11.310  36.010  16.300  1.00  0.00            
ATOM     35  C11 ACD     1      13.300  36.990  16.170  1.00  0.00            
ATOM     36  H17 ACD     1      13.880  37.310  15.290  1.00  0.00            
ATOM     37  O9  ACD     1      13.810  35.900  16.800  1.00  0.00            
ATOM     38  H18 ACD     1      13.790  35.180  16.160  1.00  0.00            
ATOM     39  C12 ACD     1      13.050  38.160  17.110  1.00  0.00            
ATOM     40  H19 ACD     1      12.510  37.760  17.990  1.00  0.00            
ATOM     41  O10 ACD     1      14.260  38.790  17.580  1.00  0.00            
ATOM     42  H20 ACD     1      14.690  39.100  16.780  1.00  0.00            
ATOM     43  C13 ACD     1      12.260  39.150  16.320  1.00  0.00            
ATOM     44  H21 ACD     1      12.040  40.030  16.930  1.00  0.00            
ATOM     45  O11 ACD     1      11.100  38.620  15.700  1.00  0.00            
ATOM     46  C14 ACD     1      11.370  37.570  14.780  1.00  0.00            
ATOM     47  H22 ACD     1      12.080  37.980  14.050  1.00  0.00            
ATOM     48  C15 ACD     1      10.100  37.090  14.050  1.00  0.00            
ATOM     49  H23 ACD     1       9.720  37.980  13.530  1.00  0.00            
ATOM     50  H24 ACD     1      10.370  36.360  13.280  1.00  0.00            
ATOM     51  O12 ACD     1       9.150  36.660  14.940  1.00  0.00            
ATOM     52  H25 ACD     1       8.480  36.240  14.390  1.00  0.00            
ATOM     53  O13 ACD     1      13.020  39.700  15.210  1.00  0.00            
ATOM     54  C16 ACD     1      13.040  41.130  14.960  1.00  0.00            
ATOM     55  H26 ACD     1      12.040  41.540  15.170  1.00  0.00            
ATOM     56  C17 ACD     1      14.130  41.700  15.860  1.00  0.00            
ATOM     57  H27 ACD     1      14.970  41.010  15.680  1.00  0.00            
ATOM     58  O14 ACD     1      13.760  41.660  17.240  1.00  0.00            
ATOM     59  H28 ACD     1      12.910  42.100  17.360  1.00  0.00            
ATOM     60  C18 ACD     1      14.590  43.070  15.510  1.00  0.00            
ATOM     61  H29 ACD     1      13.810  43.790  15.770  1.00  0.00            
ATOM     62  O15 ACD     1      15.830  43.420  16.110  1.00  0.00            
ATOM     63  H30 ACD     1      15.550  43.970  16.840  1.00  0.00            
ATOM     64  C19 ACD     1      14.840  43.130  14.010  1.00  0.00            
ATOM     65  H31 ACD     1      14.990  44.170  13.690  1.00  0.00            
ATOM     66  O16 ACD     1      13.690  42.830  13.330  1.00  0.00            
ATOM     67  C20 ACD     1      13.260  41.470  13.490  1.00  0.00            
ATOM     68  H32 ACD     1      14.070  40.850  13.100  1.00  0.00            
ATOM     69  C21 ACD     1      12.020  41.180  12.590  1.00  0.00            
ATOM     70  H33 ACD     1      11.460  40.320  12.980  1.00  0.00            
ATOM     71  H34 ACD     1      11.420  42.100  12.640  1.00  0.00            
ATOM     72  O17 ACD     1      12.390  40.980  11.230  1.00  0.00            
ATOM     73  H35 ACD     1      11.540  40.990  10.780  1.00  0.00            
ATOM     74  O18 ACD     1      15.910  42.330  13.580  1.00  0.00            
ATOM     75  C22 ACD     1      16.740  42.520  12.380  1.00  0.00            
ATOM     76  H36 ACD     1      17.080  43.560  12.420  1.00  0.00            
ATOM     77  C23 ACD     1      17.850  41.420  12.610  1.00  0.00            
ATOM     78  H37 ACD     1      17.270  40.530  12.850  1.00  0.00            
ATOM     79  O19 ACD     1      18.670  41.730  13.700  1.00  0.00            
ATOM     80  H38 ACD     1      19.410  41.110  13.750  1.00  0.00            
ATOM     81  C24 ACD     1      18.710  41.150  11.380  1.00  0.00            
ATOM     82  H39 ACD     1      19.360  42.010  11.150  1.00  0.00            
ATOM     83  O20 ACD     1      19.570  39.990  11.480  1.00  0.00            
ATOM     84  H40 ACD     1      20.470  40.250  11.270  1.00  0.00            
ATOM     85  C25 ACD     1      17.750  40.880  10.190  1.00  0.00            
ATOM     86  H41 ACD     1      18.310  40.750   9.260  1.00  0.00            
ATOM     87  O21 ACD     1      16.950  42.010   9.960  1.00  0.00            
ATOM     88  C26 ACD     1      15.980  42.310  11.060  1.00  0.00            
ATOM     89  H42 ACD     1      15.240  41.500  11.190  1.00  0.00            
ATOM     90  C27 ACD     1      15.090  43.500  10.670  1.00  0.00            
ATOM     91  H43 ACD     1      14.720  43.970  11.600  1.00  0.00            
ATOM     92  H44 ACD     1      15.720  44.230  10.160  1.00  0.00            
ATOM     93  O22 ACD     1      13.950  43.040   9.910  1.00  0.00            
ATOM     94  H45 ACD     1      13.350  42.420  10.330  1.00  0.00            
ATOM     95  O23 ACD     1      16.860  39.720  10.360  1.00  0.00            
ATOM     96  C28 ACD     1      16.790  38.940   9.160  1.00  0.00            
ATOM     97  H46 ACD     1      17.240  39.490   8.330  1.00  0.00            
ATOM     98  C29 ACD     1      15.330  38.580   8.870  1.00  0.00            
ATOM     99  H47 ACD     1      14.720  38.350   9.750  1.00  0.00            
ATOM    100  O24 ACD     1      15.300  37.540   7.900  1.00  0.00            
ATOM    101  C30 ACD     1      14.630  39.890   8.330  1.00  0.00            
ATOM    102  H48 ACD     1      15.070  40.680   8.960  1.00  0.00            
ATOM    103  H49 ACD     1      14.910  40.070   7.290  1.00  0.00            
ATOM    104  O25 ACD     1      13.220  39.800   8.440  1.00  0.00            
ATOM    105  H50 ACD     1      12.890  40.670   8.190  1.00  0.00            
ATOM    106  C31 ACD     1      17.520  37.720   9.620  1.00  0.00            
ATOM    107  H51 ACD     1      17.070  37.510  10.600  1.00  0.00            
ATOM    108  O26 ACD     1      18.900  37.980   9.820  1.00  0.00            
ATOM    109  H52 ACD     1      18.880  38.580  10.560  1.00  0.00            
ATOM    110  C32 ACD     1      17.340  36.530   8.770  1.00  0.00            
ATOM    111  H53 ACD     1      17.850  36.780   7.830  1.00  0.00            
ATOM    112  O27 ACD     1      17.920  35.320   9.290  1.00  0.00            
ATOM    113  H54 ACD     1      18.730  35.520   9.760  1.00  0.00            
ATOM    114  C33 ACD     1      15.860  36.340   8.440  1.00  0.00            
ATOM    115  H55 ACD     1      15.810  35.730   7.530  1.00  0.00            
ATOM    116  O28 ACD     1      15.100  35.770   9.510  1.00  0.00            
ATOM    117  C34 ACD     1      14.020  34.950   9.200  1.00  0.00            
ATOM    118  H56 ACD     1      13.570  35.350   8.280  1.00  0.00            
ATOM    119  C35 ACD     1      14.410  33.470   8.980  1.00  0.00            
ATOM    120  H57 ACD     1      14.790  33.200   9.970  1.00  0.00            
ATOM    121  O29 ACD     1      15.380  33.350   7.940  1.00  0.00            
ATOM    122  H58 ACD     1      16.200  33.720   8.280  1.00  0.00            
ATOM    123  C36 ACD     1      13.150  32.570   8.900  1.00  0.00            
ATOM    124  H59 ACD     1      12.600  32.760   7.980  1.00  0.00            
ATOM    125  O30 ACD     1      13.470  31.210   8.880  1.00  0.00            
ATOM    126  H60 ACD     1      13.330  30.860   9.770  1.00  0.00            
ATOM    127  C1  AD3     2      18.620  40.380  18.760  1.00  0.00            
ATOM    128  C2  AD3     2      18.870  39.160  19.430  1.00  0.00            
ATOM    129  C3  AD3     2      18.520  37.930  18.800  1.00  0.00            
ATOM    130  C4  AD3     2      17.870  37.930  17.560  1.00  0.00            
ATOM    131  C5  AD3     2      17.480  36.780  16.940  1.00  0.00            
ATOM    132  C6  AD3     2      16.940  36.690  15.650  1.00  0.00            
ATOM    133  C7  AD3     2      16.740  37.900  14.940  1.00  0.00            
ATOM    134  C8  AD3     2      16.140  37.870  13.690  1.00  0.00            
ATOM    135  C9  AD3     2      15.930  36.610  12.990  1.00  0.00            
ATOM    136  C10 AD3     2      16.350  35.440  13.630  1.00  0.00            
ATOM    137  C11 AD3     2      16.410  34.330  12.820  1.00  0.00            
ATOM    138  C12 AD3     2      16.850  33.150  13.350  1.00  0.00            
ATOM    139  C13 AD3     2      17.310  33.110  14.670  1.00  0.00            
ATOM    140  C14 AD3     2      17.250  34.220  15.520  1.00  0.00            
ATOM    141  C15 AD3     2      16.790  35.470  14.940  1.00  0.00            
ATOM    142  C16 AD3     2      17.140  39.120  15.520  1.00  0.00            
ATOM    143  C17 AD3     2      17.670  39.120  16.830  1.00  0.00            
ATOM    144  C18 AD3     2      18.040  40.340  17.480  1.00  0.00            
ATOM    145  H1  AD3     2      19.020  41.300  19.180  1.00  0.00            
ATOM    146  H2  AD3     2      19.440  39.120  20.360  1.00  0.00            
ATOM    147  H3  AD3     2      18.700  36.990  19.320  1.00  0.00            
ATOM    148  H4  AD3     2      17.640  35.870  17.510  1.00  0.00            
ATOM    149  H5  AD3     2      15.890  38.770  13.140  1.00  0.00            
ATOM    150  H6  AD3     2      15.360  36.590  12.070  1.00  0.00            
ATOM    151  H7  AD3     2      16.090  34.250  11.780  1.00  0.00            
ATOM    152  H8  AD3     2      16.770  32.230  12.780  1.00  0.00            
ATOM    153  H9  AD3     2      17.640  32.170  15.110  1.00  0.00            
ATOM    154  H10 AD3     2      17.690  34.210  16.510  1.00  0.00            
ATOM    155  H11 AD3     2      17.070  39.970  14.860  1.00  0.00            
ATOM    156  H12 AD3     2      18.030  41.290  16.960  1.00  0.00            
TER
ENDMDL
MODEL        1
ATOM      1  H1  ACD     1      18.620  10.560  11.490  1.00  0.00            
ATOM      2  O1  ACD     1      19.540  10.630  11.750  1.00  0.00            
ATOM      3  C1  ACD     1      19.790  11.870  12.390  1.00  0.00            
ATOM      4  H2  ACD     1      19.220  12.660  11.890  1.00  0.00            
ATOM      5  H3  ACD     1      20.870  12.050  12.290  1.00  0.00            
ATOM      6  C2  ACD     1      19.370  11.910  13.820  1.00  0.00            
ATOM      7  H4  ACD     1      19.820  12.820  14.240  1.00  0.00            
ATOM      8  O2  ACD     1      17.980  12.150  13.900  1.00  0.00            
ATOM      9  C3  ACD     1      17.540  12.480  15.260  1.00  0.00            
ATOM     10  H5  ACD     1      16.470  12.710  15.230  1.00  0.00            
ATOM     11  O3  ACD     1      18.250  13.660  15.620  1.00  0.00            
ATOM     12  C4  ACD     1      17.750  14.930  15.300  1.00  0.00            
ATOM     13  H6  ACD     1      16.660  14.810  15.260  1.00  0.00            
ATOM     14  C5  ACD     1      18.160  15.820  16.510  1.00  0.00            
ATOM     15  H7  ACD     1      19.210  15.760  16.810  1.00  0.00            
ATOM     16  O4  ACD     1      17.320  15.520  17.630  1.00  0.00            
ATOM     17  H8  ACD     1      17.760  14.930  18.240  1.00  0.00            
ATOM     18  C6  ACD     1      18.050  17.310  16.120  1.00  0.00            
ATOM     19  H9  ACD     1      17.000  17.600  16.030  1.00  0.00            
ATOM     20  O5  ACD     1      18.560  18.180  17.100  1.00  0.00            
ATOM     21  H10 ACD     1      19.460  17.890  17.270  1.00  0.00            
ATOM     22  C7  ACD     1      18.750  17.620  14.790  1.00  0.00            
ATOM     23  H11 ACD     1      18.550  18.610  14.360  1.00  0.00            
ATOM     24  O6  ACD     1      18.320  16.810  13.760  1.00  0.00            
ATOM     25  C8  ACD     1      18.220  15.400  13.890  1.00  0.00            
ATOM     26  H12 ACD     1      19.160  14.860  13.710  1.00  0.00            
ATOM     27  C9  ACD     1      17.180  15.030  12.810  1.00  0.00            
ATOM     28  H13 ACD     1      16.800  14.030  13.060  1.00  0.00            
ATOM     29  H14 ACD     1      16.340  15.730  12.800  1.00  0.00            
ATOM     30  O7  ACD     1      17.810  15.000  11.540  1.00  0.00            
ATOM     31  H15 ACD     1      17.010  15.210  11.050  1.00  0.00            
ATOM     32  O8  ACD     1      20.130  17.320  14.800  1.00  0.00            
ATOM     33  C10 ACD     1      21.060  18.300  15.200  1.00  0.00            
ATOM     34  H16 ACD     1      20.550  19.210  15.550  1.00  0.00            
ATOM     35  C11 ACD     1      21.920  17.740  16.380  1.00  0.00            
ATOM     36  H17 ACD     1      22.320  16.760  16.090  1.00  0.00            
ATOM     37  O9  ACD     1      21.190  17.550  17.580  1.00  0.00            
ATOM     38  H18 ACD     1      21.700  17.390  18.390  1.00  0.00            
ATOM     39  C12 ACD     1      23.190  18.600  16.550  1.00  0.00            
ATOM     40  H19 ACD     1      22.850  19.610  16.840  1.00  0.00            
ATOM     41  O10 ACD     1      23.990  18.180  17.600  1.00  0.00            
ATOM     42  H20 ACD     1      23.500  18.010  18.410  1.00  0.00            
ATOM     43  C13 ACD     1      23.940  18.670  15.350  1.00  0.00            
ATOM     44  H21 ACD     1      24.810  19.280  15.590  1.00  0.00            
ATOM     45  O11 ACD     1      23.170  19.270  14.280  1.00  0.00            
ATOM     46  C14 ACD     1      21.940  18.530  13.960  1.00  0.00            
ATOM     47  H22 ACD     1      22.210  17.550  13.560  1.00  0.00            
ATOM     48  C15 ACD     1      21.240  19.410  12.850  1.00  0.00            
ATOM     49  H23 ACD     1      20.440  18.780  12.450  1.00  0.00            
ATOM     50  H24 ACD     1      20.920  20.380  13.230  1.00  0.00            
ATOM     51  O12 ACD     1      22.140  19.600  11.770  1.00  0.00            
ATOM     52  H25 ACD     1      22.980  19.860  12.150  1.00  0.00            
ATOM     53  O13 ACD     1      24.440  17.370  14.980  1.00  0.00            
ATOM     54  C16 ACD     1      25.870  17.230  14.620  1.00  0.00            
ATOM     55  H26 ACD     1      26.350  18.220  14.630  1.00  0.00            
ATOM     56  C17 ACD     1      26.440  16.290  15.610  1.00  0.00            
ATOM     57  H27 ACD     1      25.810  15.380  15.580  1.00  0.00            
ATOM     58  O14 ACD     1      26.350  16.860  16.890  1.00  0.00            
ATOM     59  H28 ACD     1      25.520  17.350  16.920  1.00  0.00            
ATOM     60  C18 ACD     1      27.900  15.920  15.170  1.00  0.00            
ATOM     61  H29 ACD     1      28.550  16.800  15.270  1.00  0.00            
ATOM     62  O15 ACD     1      28.490  14.810  15.890  1.00  0.00            
ATOM     63  H30 ACD     1      28.640  15.050  16.820  1.00  0.00            
ATOM     64  C19 ACD     1      27.930  15.420  13.740  1.00  0.00            
ATOM     65  H31 ACD     1      28.980  15.270  13.460  1.00  0.00            
ATOM     66  O16 ACD     1      27.350  16.400  12.870  1.00  0.00            
ATOM     67  C20 ACD     1      26.040  16.780  13.170  1.00  0.00            
ATOM     68  H32 ACD     1      25.420  15.900  12.970  1.00  0.00            
ATOM     69  C21 ACD     1      25.560  17.810  12.090  1.00  0.00            
ATOM     70  H33 ACD     1      24.950  18.560  12.610  1.00  0.00            
ATOM     71  H34 ACD     1      26.430  18.410  11.820  1.00  0.00            
ATOM     72  O17 ACD     1      24.880  17.320  10.930  1.00  0.00            
ATOM     73  H35 ACD     1      24.280  16.680  11.310  1.00  0.00            
ATOM     74  O18 ACD     1      27.110  14.270  13.560  1.00  0.00            
ATOM     75  C22 ACD     1      27.690  13.070  12.960  1.00  0.00            
ATOM     76  H36 ACD     1      28.730  13.160  12.620  1.00  0.00            
ATOM     77  C23 ACD     1      27.840  12.030  14.080  1.00  0.00            
ATOM     78  H37 ACD     1      26.990  12.110  14.780  1.00  0.00            
ATOM     79  O19 ACD     1      29.020  12.340  14.850  1.00  0.00            
ATOM     80  H38 ACD     1      28.900  13.180  15.290  1.00  0.00            
ATOM     81  C24 ACD     1      27.820  10.570  13.550  1.00  0.00            
ATOM     82  H39 ACD     1      28.790  10.460  13.050  1.00  0.00            
ATOM     83  O20 ACD     1      27.690   9.620  14.640  1.00  0.00            
ATOM     84  H40 ACD     1      26.850   9.800  15.070  1.00  0.00            
ATOM     85  C25 ACD     1      26.720  10.410  12.590  1.00  0.00            
ATOM     86  H41 ACD     1      26.710   9.360  12.300  1.00  0.00            
ATOM     87  O21 ACD     1      26.930  11.200  11.470  1.00  0.00            
ATOM     88  C26 ACD     1      26.780  12.600  11.870  1.00  0.00            
ATOM     89  H42 ACD     1      25.770  12.770  12.260  1.00  0.00            
ATOM     90  C27 ACD     1      26.970  13.450  10.680  1.00  0.00            
ATOM     91  H43 ACD     1      27.240  14.480  10.930  1.00  0.00            
ATOM     92  H44 ACD     1      27.770  13.060  10.040  1.00  0.00            
ATOM     93  O22 ACD     1      25.750  13.340   9.970  1.00  0.00            
ATOM     94  H45 ACD     1      25.890  12.740   9.230  1.00  0.00            
ATOM     95  O23 ACD     1      25.450  10.730  13.240  1.00  0.00            
ATOM     96  C28 ACD     1      24.570   9.780  13.650  1.00  0.00            
ATOM     97  H46 ACD     1      24.880   8.740  13.490  1.00  0.00            
ATOM     98  C29 ACD     1      23.250   9.940  12.790  1.00  0.00            
ATOM     99  H47 ACD     1      22.840  10.940  12.970  1.00  0.00            
ATOM    100  O24 ACD     1      22.250   9.020  13.240  1.00  0.00            
ATOM    101  C30 ACD     1      23.420   9.790  11.290  1.00  0.00            
ATOM    102  H48 ACD     1      22.480   9.920  10.740  1.00  0.00            
ATOM    103  H49 ACD     1      24.220  10.390  10.840  1.00  0.00            
ATOM    104  O25 ACD     1      23.840   8.450  11.060  1.00  0.00            
ATOM    105  H50 ACD     1      23.870   8.350  10.100  1.00  0.00            
ATOM    106  C31 ACD     1      24.230  10.070  15.130  1.00  0.00            
ATOM    107  H51 ACD     1      23.960  11.130  15.130  1.00  0.00            
ATOM    108  O26 ACD     1      25.370   9.900  15.990  1.00  0.00            
ATOM    109  H52 ACD     1      25.140  10.160  16.880  1.00  0.00            
ATOM    110  C32 ACD     1      23.020   9.210  15.580  1.00  0.00            
ATOM    111  H53 ACD     1      23.260   8.140  15.630  1.00  0.00            
ATOM    112  O27 ACD     1      22.540   9.670  16.880  1.00  0.00            
ATOM    113  H54 ACD     1      22.140  10.500  16.630  1.00  0.00            
ATOM    114  C33 ACD     1      21.840   9.280  14.620  1.00  0.00            
ATOM    115  H55 ACD     1      21.050   8.540  14.780  1.00  0.00            
ATOM    116  O28 ACD     1      21.230  10.580  14.680  1.00  0.00            
ATOM    117  C34 ACD     1      19.770  10.660  14.640  1.00  0.00            
ATOM    118  H56 ACD     1      19.230   9.790  14.260  1.00  0.00            
ATOM    119  C35 ACD     1      19.300  10.940  16.050  1.00  0.00            
ATOM    120  H57 ACD     1      19.930  11.770  16.380  1.00  0.00            
ATOM    121  O29 ACD     1      19.550   9.860  16.980  1.00  0.00            
ATOM    122  H58 ACD     1      19.420  10.270  17.850  1.00  0.00            
ATOM    123  C36 ACD     1      17.830  11.310  16.110  1.00  0.00            
ATOM    124  H59 ACD     1      17.310  10.490  15.610  1.00  0.00            
ATOM    125  O30 ACD     1      17.350  11.470  17.400  1.00  0.00            
ATOM    126  H60 ACD     1      16.400  11.650  17.350  1.00  0.00            
ATOM    127  C1  AD3     2      28.340   9.850  20.670  1.00  0.00            
ATOM    128  C2  AD3     2      28.890  10.230  19.460  1.00  0.00            
ATOM    129  C3  AD3     2      28.110  10.890  18.500  1.00  0.00            
ATOM    130  C4  AD3     2      26.820  11.280  18.770  1.00  0.00            
ATOM    131  C5  AD3     2      25.980  11.920  17.820  1.00  0.00            
ATOM    132  C6  AD3     2      24.640  12.220  18.070  1.00  0.00            
ATOM    133  C7  AD3     2      24.140  11.830  19.370  1.00  0.00            
ATOM    134  C8  AD3     2      22.780  12.000  19.620  1.00  0.00            
ATOM    135  C9  AD3     2      21.990  12.720  18.680  1.00  0.00            
ATOM    136  C10 AD3     2      22.430  13.080  17.420  1.00  0.00            
ATOM    137  C11 AD3     2      21.580  13.820  16.580  1.00  0.00            
ATOM    138  C12 AD3     2      22.060  14.370  15.380  1.00  0.00            
ATOM    139  C13 AD3     2      23.370  14.150  15.020  1.00  0.00            
ATOM    140  C14 AD3     2      24.230  13.440  15.910  1.00  0.00            
ATOM    141  C15 AD3     2      23.760  12.890  17.130  1.00  0.00            
ATOM    142  C16 AD3     2      24.970  11.360  20.410  1.00  0.00            
ATOM    143  C17 AD3     2      26.330  10.990  20.070  1.00  0.00            
ATOM    144  C18 AD3     2      27.100  10.290  20.960  1.00  0.00            
ATOM    145  H1  AD3     2      28.960   9.340  21.400  1.00  0.00            
ATOM    146  H2  AD3     2      29.910   9.960  19.210  1.00  0.00            
ATOM    147  H3  AD3     2      28.630  11.110  17.570  1.00  0.00            
ATOM    148  H4  AD3     2      26.370  12.130  16.830  1.00  0.00            
ATOM    149  H5  AD3     2      22.340  11.530  20.500  1.00  0.00            
ATOM    150  H6  AD3     2      20.940  12.940  18.870  1.00  0.00            
ATOM    151  H7  AD3     2      20.560  14.040  16.890  1.00  0.00            
ATOM    152  H8  AD3     2      21.340  14.890  14.750  1.00  0.00            
ATOM    153  H9  AD3     2      23.740  14.530  14.070  1.00  0.00            
ATOM    154  H10 AD3     2      25.270  13.380  15.600  1.00  0.00            
ATOM    155  H11 AD3     2      24.610  11.160  21.420  1.00  0.00            
ATOM    156  H12 AD3     2      26.670   9.910  21.880  1.00  0.00            
TER
ENDMDL
MODEL        1
ATOM      1  H1  ACD     1      10.230  36.540  10.090  1.00  0.00            
ATOM      2  O1  ACD     1      10.570  37.440  10.110  1.00  0.00            
ATOM      3  C1  ACD     1      11.970  37.230   9.700  1.00  0.00            
ATOM      4  H2  ACD     1      12.570  38.090  10.020  1.00  0.00            
ATOM      5  H3  ACD     1      12.080  36.980   8.640  1.00  0.00            
ATOM      6  C2  ACD     1      12.510  36.020  10.480  1.00  0.00            
ATOM      7  H4  ACD     1      12.350  36.210  11.550  1.00  0.00            
ATOM      8  O2  ACD     1      11.840  34.830  10.060  1.00  0.00            
ATOM      9  C3  ACD     1      12.270  33.630  10.580  1.00  0.00            
ATOM     10  H5  ACD     1      11.560  32.860  10.260  1.00  0.00            
ATOM     11  O3  ACD     1      12.230  33.760  12.010  1.00  0.00            
ATOM     12  C4  ACD     1      11.060  33.270  12.760  1.00  0.00            
ATOM     13  H6  ACD     1      10.760  32.260  12.450  1.00  0.00            
ATOM     14  C5  ACD     1      11.580  33.130  14.220  1.00  0.00            
ATOM     15  H7  ACD     1      12.020  34.090  14.510  1.00  0.00            
ATOM     16  O4  ACD     1      12.500  32.080  14.240  1.00  0.00            
ATOM     17  H8  ACD     1      12.690  31.980  15.180  1.00  0.00            
ATOM     18  C6  ACD     1      10.390  32.840  15.270  1.00  0.00            
ATOM     19  H9  ACD     1      10.110  31.820  14.970  1.00  0.00            
ATOM     20  O5  ACD     1      10.800  32.750  16.650  1.00  0.00            
ATOM     21  H10 ACD     1      11.150  33.530  17.100  1.00  0.00            
ATOM     22  C7  ACD     1       9.360  33.970  15.040  1.00  0.00            
ATOM     23  H11 ACD     1       8.500  33.880  15.720  1.00  0.00            
ATOM     24  O6  ACD     1       8.890  33.880  13.730  1.00  0.00            
ATOM     25  C8  ACD     1       9.810  34.220  12.650  1.00  0.00            
ATOM     26  H12 ACD     1      10.110  35.270  12.730  1.00  0.00            
ATOM     27  C9  ACD     1       9.040  34.100  11.360  1.00  0.00            
ATOM     28  H13 ACD     1       9.750  34.350  10.560  1.00  0.00            
ATOM     29  H14 ACD     1       8.710  33.060  11.240  1.00  0.00            
ATOM     30  O7  ACD     1       8.040  35.130  11.360  1.00  0.00            
ATOM     31  H15 ACD     1       7.410  34.730  10.750  1.00  0.00            
ATOM     32  O8  ACD     1      10.070  35.210  15.250  1.00  0.00            
ATOM     33  C10 ACD     1       9.770  35.870  16.450  1.00  0.00            
ATOM     34  H16 ACD     1       9.150  35.220  17.080  1.00  0.00            
ATOM     35  C11 ACD     1      11.120  36.170  17.210  1.00  0.00            
ATOM     36  H17 ACD     1      11.710  36.680  16.440  1.00  0.00            
ATOM     37  O9  ACD     1      11.740  35.000  17.880  1.00  0.00            
ATOM     38  H18 ACD     1      12.380  35.340  18.500  1.00  0.00            
ATOM     39  C12 ACD     1      10.920  37.310  18.280  1.00  0.00            
ATOM     40  H19 ACD     1      10.350  36.860  19.110  1.00  0.00            
ATOM     41  O10 ACD     1      12.060  37.990  18.780  1.00  0.00            
ATOM     42  H20 ACD     1      12.200  38.720  18.170  1.00  0.00            
ATOM     43  C13 ACD     1       9.990  38.460  17.730  1.00  0.00            
ATOM     44  H21 ACD     1       9.670  39.160  18.510  1.00  0.00            
ATOM     45  O11 ACD     1       8.820  37.920  17.250  1.00  0.00            
ATOM     46  C14 ACD     1       8.990  37.130  16.050  1.00  0.00            
ATOM     47  H22 ACD     1       9.660  37.680  15.370  1.00  0.00            
ATOM     48  C15 ACD     1       7.590  36.830  15.430  1.00  0.00            
ATOM     49  H23 ACD     1       7.090  37.800  15.350  1.00  0.00            
ATOM     50  H24 ACD     1       7.720  36.270  14.500  1.00  0.00            
ATOM     51  O12 ACD     1       6.890  35.880  16.210  1.00  0.00            
ATOM     52  H25 ACD     1       6.830  36.320  17.060  1.00  0.00            
ATOM     53  O13 ACD     1      10.700  39.210  16.720  1.00  0.00            
ATOM     54  C16 ACD     1      10.530  40.630  16.740  1.00  0.00            
ATOM     55  H26 ACD     1       9.490  40.780  17.050  1.00  0.00            
ATOM     56  C17 ACD     1      11.480  41.190  17.870  1.00  0.00            
ATOM     57  H27 ACD     1      12.510  40.850  17.720  1.00  0.00            
ATOM     58  O14 ACD     1      11.140  40.870  19.240  1.00  0.00            
ATOM     59  H28 ACD     1      10.440  41.410  19.610  1.00  0.00            
ATOM     60  C18 ACD     1      11.480  42.670  17.700  1.00  0.00            
ATOM     61  H29 ACD     1      10.440  43.010  17.830  1.00  0.00            
ATOM     62  O15 ACD     1      12.340  43.300  18.670  1.00  0.00            
ATOM     63  H30 ACD     1      11.970  44.160  18.890  1.00  0.00            
ATOM     64  C19 ACD     1      11.860  43.150  16.300  1.00  0.00            
ATOM     65  H31 ACD     1      11.890  44.240  16.210  1.00  0.00            
ATOM     66  O16 ACD     1      10.810  42.700  15.520  1.00  0.00            
ATOM     67  C20 ACD     1      10.840  41.270  15.360  1.00  0.00            
ATOM     68  H32 ACD     1      11.830  40.890  15.070  1.00  0.00            
ATOM     69  C21 ACD     1       9.900  40.730  14.310  1.00  0.00            
ATOM     70  H33 ACD     1       9.540  39.710  14.510  1.00  0.00            
ATOM     71  H34 ACD     1       8.990  41.350  14.250  1.00  0.00            
ATOM     72  O17 ACD     1      10.620  40.610  13.100  1.00  0.00            
ATOM     73  H35 ACD     1      10.330  41.280  12.480  1.00  0.00            
ATOM     74  O18 ACD     1      13.090  42.570  15.890  1.00  0.00            
ATOM     75  C22 ACD     1      13.950  43.180  14.940  1.00  0.00            
ATOM     76  H36 ACD     1      14.020  44.250  15.150  1.00  0.00            
ATOM     77  C23 ACD     1      15.290  42.540  15.300  1.00  0.00            
ATOM     78  H37 ACD     1      15.000  41.490  15.350  1.00  0.00            
ATOM     79  O19 ACD     1      15.850  42.960  16.600  1.00  0.00            
ATOM     80  H38 ACD     1      16.800  42.840  16.530  1.00  0.00            
ATOM     81  C24 ACD     1      16.350  42.710  14.180  1.00  0.00            
ATOM     82  H39 ACD     1      16.630  43.770  14.130  1.00  0.00            
ATOM     83  O20 ACD     1      17.490  41.920  14.520  1.00  0.00            
ATOM     84  H40 ACD     1      17.220  40.990  14.470  1.00  0.00            
ATOM     85  C25 ACD     1      15.860  42.270  12.770  1.00  0.00            
ATOM     86  H41 ACD     1      16.400  42.460  11.830  1.00  0.00            
ATOM     87  O21 ACD     1      14.620  42.930  12.580  1.00  0.00            
ATOM     88  C26 ACD     1      13.570  42.780  13.480  1.00  0.00            
ATOM     89  H42 ACD     1      13.180  41.750  13.470  1.00  0.00            
ATOM     90  C27 ACD     1      12.480  43.680  12.950  1.00  0.00            
ATOM     91  H43 ACD     1      11.750  43.910  13.740  1.00  0.00            
ATOM     92  H44 ACD     1      12.790  44.700  12.700  1.00  0.00            
ATOM     93  O22 ACD     1      11.720  43.110  11.840  1.00  0.00            
ATOM     94  H45 ACD     1      12.380  42.800  11.210  1.00  0.00            
ATOM     95  O23 ACD     1      15.560  40.840  12.820  1.00  0.00            
ATOM     96  C28 ACD     1      16.190  39.940  11.950  1.00  0.00            
ATOM     97  H46 ACD     1      17.180  40.220  11.580  1.00  0.00            
ATOM     98  C29 ACD     1      15.220  39.660  10.790  1.00  0.00            
ATOM     99  H47 ACD     1      14.260  39.300  11.180  1.00  0.00            
ATOM    100  O24 ACD     1      15.770  38.550  10.050  1.00  0.00            
ATOM    101  C30 ACD     1      15.030  40.760   9.910  1.00  0.00            
ATOM    102  H48 ACD     1      14.570  41.530  10.550  1.00  0.00            
ATOM    103  H49 ACD     1      15.970  41.170   9.510  1.00  0.00            
ATOM    104  O25 ACD     1      14.130  40.470   8.800  1.00  0.00            
ATOM    105  H50 ACD     1      13.300  40.170   9.180  1.00  0.00            
ATOM    106  C31 ACD     1      16.440  38.710  12.750  1.00  0.00            
ATOM    107  H51 ACD     1      15.470  38.440  13.180  1.00  0.00            
ATOM    108  O26 ACD     1      17.560  38.990  13.640  1.00  0.00            
ATOM    109  H52 ACD     1      17.730  38.140  14.060  1.00  0.00            
ATOM    110  C32 ACD     1      16.900  37.560  11.900  1.00  0.00            
ATOM    111  H53 ACD     1      17.940  37.750  11.580  1.00  0.00            
ATOM    112  O27 ACD     1      16.990  36.380  12.660  1.00  0.00            
ATOM    113  H54 ACD     1      16.100  36.210  12.980  1.00  0.00            
ATOM    114  C33 ACD     1      15.980  37.340  10.770  1.00  0.00            
ATOM    115  H55 ACD     1      16.520  36.710  10.060  1.00  0.00            
ATOM    116  O28 ACD     1      14.690  36.820  11.200  1.00  0.00            
ATOM    117  C34 ACD     1      13.990  35.900  10.290  1.00  0.00            
ATOM    118  H56 ACD     1      14.260  36.210   9.270  1.00  0.00            
ATOM    119  C35 ACD     1      14.600  34.500  10.620  1.00  0.00            
ATOM    120  H57 ACD     1      14.640  34.440  11.710  1.00  0.00            
ATOM    121  O29 ACD     1      15.960  34.430  10.180  1.00  0.00            
ATOM    122  H58 ACD     1      16.150  34.310   9.250  1.00  0.00            
ATOM    123  C36 ACD     1      13.690  33.400  10.090  1.00  0.00            
ATOM    124  H59 ACD     1      13.800  33.550   9.010  1.00  0.00            
ATOM    125  O30 ACD     1      14.140  32.060  10.340  1.00  0.00            
ATOM    126  H60 ACD     1      14.720  31.810   9.610  1.00  0.00            
ATOM    127  C1  AD3     2      18.550  41.280  19.750  1.00  0.00            
ATOM    128  C2  AD3     2      19.490  40.260  19.620  1.00  0.00            
ATOM    129  C3  AD3     2      19.110  39.160  18.740  1.00  0.00            
ATOM    130  C4  AD3     2      17.840  39.050  18.140  1.00  0.00            
ATOM    131  C5  AD3     2      17.530  37.910  17.390  1.00  0.00            
ATOM    132  C6  AD3     2      16.250  37.780  16.870  1.00  0.00            
ATOM    133  C7  AD3     2      15.360  38.950  16.870  1.00  0.00            
ATOM    134  C8  AD3     2      14.190  38.930  16.170  1.00  0.00            
ATOM    135  C9  AD3     2      13.840  37.830  15.380  1.00  0.00            
ATOM    136  C10 AD3     2      14.660  36.710  15.320  1.00  0.00            
ATOM    137  C11 AD3     2      14.270  35.640  14.510  1.00  0.00            
ATOM    138  C12 AD3     2      15.000  34.450  14.510  1.00  0.00            
ATOM    139  C13 AD3     2      16.150  34.290  15.340  1.00  0.00            
ATOM    140  C14 AD3     2      16.560  35.420  16.120  1.00  0.00            
ATOM    141  C15 AD3     2      15.870  36.650  16.110  1.00  0.00            
ATOM    142  C16 AD3     2      15.740  40.140  17.580  1.00  0.00            
ATOM    143  C17 AD3     2      16.930  40.130  18.270  1.00  0.00            
ATOM    144  C18 AD3     2      17.320  41.230  19.070  1.00  0.00            
ATOM    145  H1  AD3     2      18.770  42.120  20.400  1.00  0.00            
ATOM    146  H2  AD3     2      20.430  40.330  20.150  1.00  0.00            
ATOM    147  H3  AD3     2      19.860  38.390  18.590  1.00  0.00            
ATOM    148  H4  AD3     2      18.270  37.110  17.440  1.00  0.00            
ATOM    149  H5  AD3     2      13.540  39.800  16.140  1.00  0.00            
ATOM    150  H6  AD3     2      12.930  37.730  14.800  1.00  0.00            
ATOM    151  H7  AD3     2      13.310  35.660  14.010  1.00  0.00            
ATOM    152  H8  AD3     2      14.710  33.550  13.980  1.00  0.00            
ATOM    153  H9  AD3     2      16.700  33.350  15.390  1.00  0.00            
ATOM    154  H10 AD3     2      17.390  35.250  16.790  1.00  0.00            
ATOM    155  H11 AD3     2      15.030  40.950  17.730  1.00  0.00            
ATOM    156  H12 AD3     2      16.610  42.040  19.200  1.00  0.00            
TER
ENDMDL
MODEL        1
ATOM      1  H1  ACD     1      40.990  23.800  15.820  1.00  0.00            
ATOM      2  O1  ACD     1      40.990  24.750  15.650  1.00  0.00            
ATOM      3  C1  ACD     1      39.640  25.100  15.410  1.00  0.00            
ATOM      4  H2  ACD     1      39.130  25.450  16.320  1.00  0.00            
ATOM      5  H3  ACD     1      39.130  24.240  14.950  1.00  0.00            
ATOM      6  C2  ACD     1      39.360  26.120  14.340  1.00  0.00            
ATOM      7  H4  ACD     1      38.270  26.060  14.210  1.00  0.00            
ATOM      8  O2  ACD     1      39.830  27.370  14.860  1.00  0.00            
ATOM      9  C3  ACD     1      39.730  28.460  13.990  1.00  0.00            
ATOM     10  H5  ACD     1      40.090  29.370  14.490  1.00  0.00            
ATOM     11  O3  ACD     1      38.500  28.710  13.500  1.00  0.00            
ATOM     12  C4  ACD     1      37.740  29.800  14.110  1.00  0.00            
ATOM     13  H6  ACD     1      38.420  30.510  14.600  1.00  0.00            
ATOM     14  C5  ACD     1      37.090  30.460  12.960  1.00  0.00            
ATOM     15  H7  ACD     1      36.490  29.720  12.420  1.00  0.00            
ATOM     16  O4  ACD     1      38.090  31.110  12.150  1.00  0.00            
ATOM     17  H8  ACD     1      37.680  31.450  11.350  1.00  0.00            
ATOM     18  C6  ACD     1      36.000  31.460  13.370  1.00  0.00            
ATOM     19  H9  ACD     1      36.580  32.210  13.930  1.00  0.00            
ATOM     20  O5  ACD     1      35.250  31.970  12.290  1.00  0.00            
ATOM     21  H10 ACD     1      34.730  31.190  12.090  1.00  0.00            
ATOM     22  C7  ACD     1      35.040  30.720  14.290  1.00  0.00            
ATOM     23  H11 ACD     1      34.190  31.340  14.590  1.00  0.00            
ATOM     24  O6  ACD     1      35.820  30.330  15.420  1.00  0.00            
ATOM     25  C8  ACD     1      36.780  29.330  15.210  1.00  0.00            
ATOM     26  H12 ACD     1      36.170  28.450  15.000  1.00  0.00            
ATOM     27  C9  ACD     1      37.490  28.970  16.480  1.00  0.00            
ATOM     28  H13 ACD     1      36.650  28.870  17.180  1.00  0.00            
ATOM     29  H14 ACD     1      37.860  27.950  16.360  1.00  0.00            
ATOM     30  O7  ACD     1      38.510  29.890  16.920  1.00  0.00            
ATOM     31  H15 ACD     1      38.090  30.480  17.550  1.00  0.00            
ATOM     32  O8  ACD     1      34.480  29.520  13.610  1.00  0.00            
ATOM     33  C10 ACD     1      33.040  29.330  13.390  1.00  0.00            
ATOM     34  H16 ACD     1      32.480  30.270  13.470  1.00  0.00            
ATOM     35  C11 ACD     1      33.070  28.900  11.970  1.00  0.00            
ATOM     36  H17 ACD     1      33.670  27.990  11.850  1.00  0.00            
ATOM     37  O9  ACD     1      33.470  29.950  11.150  1.00  0.00            
ATOM     38  H18 ACD     1      33.470  29.650  10.230  1.00  0.00            
ATOM     39  C12 ACD     1      31.650  28.600  11.660  1.00  0.00            
ATOM     40  H19 ACD     1      31.000  29.430  11.980  1.00  0.00            
ATOM     41  O10 ACD     1      31.400  28.140  10.290  1.00  0.00            
ATOM     42  H20 ACD     1      30.440  28.070  10.250  1.00  0.00            
ATOM     43  C13 ACD     1      31.110  27.450  12.560  1.00  0.00            
ATOM     44  H21 ACD     1      30.030  27.380  12.360  1.00  0.00            
ATOM     45  O11 ACD     1      31.220  27.790  13.950  1.00  0.00            
ATOM     46  C14 ACD     1      32.550  28.290  14.330  1.00  0.00            
ATOM     47  H22 ACD     1      33.280  27.470  14.280  1.00  0.00            
ATOM     48  C15 ACD     1      32.670  28.820  15.800  1.00  0.00            
ATOM     49  H23 ACD     1      33.670  29.230  16.010  1.00  0.00            
ATOM     50  H24 ACD     1      31.910  29.600  15.920  1.00  0.00            
ATOM     51  O12 ACD     1      32.480  27.750  16.660  1.00  0.00            
ATOM     52  H25 ACD     1      31.940  27.130  16.160  1.00  0.00            
ATOM     53  O13 ACD     1      31.740  26.190  12.340  1.00  0.00            
ATOM     54  C16 ACD     1      31.080  25.030  12.800  1.00  0.00            
ATOM     55  H26 ACD     1      30.230  25.220  13.460  1.00  0.00            
ATOM     56  C17 ACD     1      30.430  24.380  11.540  1.00  0.00            
ATOM     57  H27 ACD     1      31.240  24.290  10.800  1.00  0.00            
ATOM     58  O14 ACD     1      29.350  25.200  11.090  1.00  0.00            
ATOM     59  H28 ACD     1      28.740  25.480  11.770  1.00  0.00            
ATOM     60  C18 ACD     1      30.060  22.930  11.740  1.00  0.00            
ATOM     61  H29 ACD     1      29.160  22.940  12.360  1.00  0.00            
ATOM     62  O15 ACD     1      29.790  22.400  10.540  1.00  0.00            
ATOM     63  H30 ACD     1      28.930  22.710  10.250  1.00  0.00            
ATOM     64  C19 ACD     1      31.130  22.160  12.440  1.00  0.00            
ATOM     65  H31 ACD     1      30.840  21.120  12.640  1.00  0.00            
ATOM     66  O16 ACD     1      31.380  22.780  13.670  1.00  0.00            
ATOM     67  C20 ACD     1      32.030  24.070  13.480  1.00  0.00            
ATOM     68  H32 ACD     1      32.900  23.790  12.880  1.00  0.00            
ATOM     69  C21 ACD     1      32.520  24.570  14.840  1.00  0.00            
ATOM     70  H33 ACD     1      32.920  25.580  14.720  1.00  0.00            
ATOM     71  H34 ACD     1      31.700  24.690  15.560  1.00  0.00            
ATOM     72  O17 ACD     1      33.620  23.780  15.310  1.00  0.00            
ATOM     73  H35 ACD     1      33.420  22.850  15.430  1.00  0.00            
ATOM     74  O18 ACD     1      32.300  22.070  11.600  1.00  0.00            
ATOM     75  C22 ACD     1      33.110  20.900  11.700  1.00  0.00            
ATOM     76  H36 ACD     1      32.400  20.090  11.880  1.00  0.00            
ATOM     77  C23 ACD     1      33.920  20.890  10.390  1.00  0.00            
ATOM     78  H37 ACD     1      34.420  21.860  10.450  1.00  0.00            
ATOM     79  O19 ACD     1      33.100  20.620   9.220  1.00  0.00            
ATOM     80  H38 ACD     1      32.260  20.170   9.370  1.00  0.00            
ATOM     81  C24 ACD     1      35.110  19.930  10.410  1.00  0.00            
ATOM     82  H39 ACD     1      34.630  18.960  10.620  1.00  0.00            
ATOM     83  O20 ACD     1      35.900  20.030   9.190  1.00  0.00            
ATOM     84  H40 ACD     1      35.280  19.760   8.510  1.00  0.00            
ATOM     85  C25 ACD     1      36.010  20.240  11.600  1.00  0.00            
ATOM     86  H41 ACD     1      36.850  19.540  11.560  1.00  0.00            
ATOM     87  O21 ACD     1      35.220  20.070  12.760  1.00  0.00            
ATOM     88  C26 ACD     1      34.080  20.890  12.930  1.00  0.00            
ATOM     89  H42 ACD     1      34.410  21.940  12.930  1.00  0.00            
ATOM     90  C27 ACD     1      33.440  20.390  14.160  1.00  0.00            
ATOM     91  H43 ACD     1      32.460  20.880  14.240  1.00  0.00            
ATOM     92  H44 ACD     1      33.390  19.310  13.990  1.00  0.00            
ATOM     93  O22 ACD     1      34.230  20.730  15.310  1.00  0.00            
ATOM     94  H45 ACD     1      35.010  20.180  15.160  1.00  0.00            
ATOM     95  O23 ACD     1      36.540  21.560  11.480  1.00  0.00            
ATOM     96  C28 ACD     1      37.870  21.760  11.370  1.00  0.00            
ATOM     97  H46 ACD     1      38.440  20.840  11.180  1.00  0.00            
ATOM     98  C29 ACD     1      38.430  22.230  12.790  1.00  0.00            
ATOM     99  H47 ACD     1      37.940  23.120  13.190  1.00  0.00            
ATOM    100  O24 ACD     1      39.850  22.590  12.640  1.00  0.00            
ATOM    101  C30 ACD     1      38.380  21.150  13.890  1.00  0.00            
ATOM    102  H48 ACD     1      37.430  20.620  14.000  1.00  0.00            
ATOM    103  H49 ACD     1      39.150  20.440  13.570  1.00  0.00            
ATOM    104  O25 ACD     1      38.650  21.700  15.200  1.00  0.00            
ATOM    105  H50 ACD     1      37.930  22.310  15.370  1.00  0.00            
ATOM    106  C31 ACD     1      38.180  22.840  10.330  1.00  0.00            
ATOM    107  H51 ACD     1      37.530  23.660  10.650  1.00  0.00            
ATOM    108  O26 ACD     1      37.720  22.330   9.040  1.00  0.00            
ATOM    109  H52 ACD     1      36.880  21.920   9.230  1.00  0.00            
ATOM    110  C32 ACD     1      39.590  23.280  10.380  1.00  0.00            
ATOM    111  H53 ACD     1      40.150  22.400  10.050  1.00  0.00            
ATOM    112  O27 ACD     1      39.890  24.350   9.490  1.00  0.00            
ATOM    113  H54 ACD     1      39.160  24.340   8.860  1.00  0.00            
ATOM    114  C33 ACD     1      40.020  23.720  11.790  1.00  0.00            
ATOM    115  H55 ACD     1      41.070  24.000  11.690  1.00  0.00            
ATOM    116  O28 ACD     1      39.310  24.850  12.260  1.00  0.00            
ATOM    117  C34 ACD     1      40.140  25.770  13.030  1.00  0.00            
ATOM    118  H56 ACD     1      41.160  25.380  13.170  1.00  0.00            
ATOM    119  C35 ACD     1      40.140  26.970  12.090  1.00  0.00            
ATOM    120  H57 ACD     1      39.080  27.060  11.820  1.00  0.00            
ATOM    121  O29 ACD     1      40.890  26.700  10.840  1.00  0.00            
ATOM    122  H58 ACD     1      40.610  25.840  10.510  1.00  0.00            
ATOM    123  C36 ACD     1      40.630  28.220  12.800  1.00  0.00            
ATOM    124  H59 ACD     1      41.600  28.020  13.270  1.00  0.00            
ATOM    125  O30 ACD     1      40.710  29.430  11.970  1.00  0.00            
ATOM    126  H60 ACD     1      39.790  29.730  11.890  1.00  0.00            
ATOM    127  C1  AD3     2      34.900  24.980  10.890  1.00  0.00            
ATOM    128  C2  AD3     2      35.360  25.950  11.850  1.00  0.00            
ATOM    129  C3  AD3     2      36.320  26.880  11.450  1.00  0.00            
ATOM    130  C4  AD3     2      36.870  26.850  10.150  1.00  0.00            
ATOM    131  C5  AD3     2      37.820  27.850   9.800  1.00  0.00            
ATOM    132  C6  AD3     2      38.380  27.820   8.510  1.00  0.00            
ATOM    133  C7  AD3     2      38.100  26.700   7.710  1.00  0.00            
ATOM    134  C8  AD3     2      38.750  26.590   6.480  1.00  0.00            
ATOM    135  C9  AD3     2      39.750  27.510   6.040  1.00  0.00            
ATOM    136  C10 AD3     2      40.010  28.620   6.880  1.00  0.00            
ATOM    137  C11 AD3     2      41.050  29.480   6.480  1.00  0.00            
ATOM    138  C12 AD3     2      41.330  30.620   7.280  1.00  0.00            
ATOM    139  C13 AD3     2      40.670  30.760   8.460  1.00  0.00            
ATOM    140  C14 AD3     2      39.690  29.890   8.930  1.00  0.00            
ATOM    141  C15 AD3     2      39.370  28.770   8.110  1.00  0.00            
ATOM    142  C16 AD3     2      37.200  25.690   8.060  1.00  0.00            
ATOM    143  C17 AD3     2      36.550  25.820   9.280  1.00  0.00            
ATOM    144  C18 AD3     2      35.570  24.910   9.640  1.00  0.00            
ATOM    145  H1  AD3     2      33.930  24.500  11.030  1.00  0.00            
ATOM    146  H2  AD3     2      34.880  26.130  12.800  1.00  0.00            
ATOM    147  H3  AD3     2      36.710  27.600  12.160  1.00  0.00            
ATOM    148  H4  AD3     2      37.960  28.650  10.520  1.00  0.00            
ATOM    149  H5  AD3     2      38.590  25.770   5.790  1.00  0.00            
ATOM    150  H6  AD3     2      40.290  27.310   5.120  1.00  0.00            
ATOM    151  H7  AD3     2      41.490  29.240   5.520  1.00  0.00            
ATOM    152  H8  AD3     2      41.940  31.440   6.910  1.00  0.00            
ATOM    153  H9  AD3     2      40.960  31.680   8.960  1.00  0.00            
ATOM    154  H10 AD3     2      39.130  30.160   9.820  1.00  0.00            
ATOM    155  H11 AD3     2      37.020  24.780   7.510  1.00  0.00            
ATOM    156  H12 AD3     2      35.170  24.270   8.870  1.00  0.00            
TER
ENDMDL
MODEL        1
ATOM      1  H1  ACD     1      12.390   9.330  17.690  1.00  0.00            
ATOM      2  O1  ACD     1      11.630   9.900  17.550  1.00  0.00            
ATOM      3  C1  ACD     1      11.620  10.640  18.780  1.00  0.00            
ATOM      4  H2  ACD     1      12.560  11.190  18.840  1.00  0.00            
ATOM      5  H3  ACD     1      11.630  10.050  19.700  1.00  0.00            
ATOM      6  C2  ACD     1      10.480  11.670  18.900  1.00  0.00            
ATOM      7  H4  ACD     1      10.520  12.200  17.950  1.00  0.00            
ATOM      8  O2  ACD     1       9.190  11.100  19.070  1.00  0.00            
ATOM      9  C3  ACD     1       8.070  11.990  19.110  1.00  0.00            
ATOM     10  H5  ACD     1       7.220  11.330  19.330  1.00  0.00            
ATOM     11  O3  ACD     1       7.930  12.740  17.970  1.00  0.00            
ATOM     12  C4  ACD     1       6.710  12.660  17.230  1.00  0.00            
ATOM     13  H6  ACD     1       6.050  11.960  17.760  1.00  0.00            
ATOM     14  C5  ACD     1       6.110  14.050  17.070  1.00  0.00            
ATOM     15  H7  ACD     1       6.990  14.680  16.880  1.00  0.00            
ATOM     16  O4  ACD     1       5.480  14.480  18.330  1.00  0.00            
ATOM     17  H8  ACD     1       4.820  13.790  18.490  1.00  0.00            
ATOM     18  C6  ACD     1       5.200  14.270  15.860  1.00  0.00            
ATOM     19  H9  ACD     1       4.230  13.790  16.060  1.00  0.00            
ATOM     20  O5  ACD     1       4.970  15.660  15.700  1.00  0.00            
ATOM     21  H10 ACD     1       4.330  15.950  16.350  1.00  0.00            
ATOM     22  C7  ACD     1       5.830  13.650  14.610  1.00  0.00            
ATOM     23  H11 ACD     1       5.160  13.650  13.740  1.00  0.00            
ATOM     24  O6  ACD     1       6.220  12.340  14.910  1.00  0.00            
ATOM     25  C8  ACD     1       7.130  12.040  15.910  1.00  0.00            
ATOM     26  H12 ACD     1       8.040  12.530  15.540  1.00  0.00            
ATOM     27  C9  ACD     1       7.520  10.620  15.850  1.00  0.00            
ATOM     28  H13 ACD     1       8.140  10.450  16.740  1.00  0.00            
ATOM     29  H14 ACD     1       6.660   9.950  15.950  1.00  0.00            
ATOM     30  O7  ACD     1       8.240  10.310  14.570  1.00  0.00            
ATOM     31  H15 ACD     1       9.110  10.720  14.510  1.00  0.00            
ATOM     32  O8  ACD     1       6.970  14.340  14.200  1.00  0.00            
ATOM     33  C10 ACD     1       7.070  14.870  12.860  1.00  0.00            
ATOM     34  H16 ACD     1       6.270  14.620  12.150  1.00  0.00            
ATOM     35  C11 ACD     1       7.130  16.390  13.000  1.00  0.00            
ATOM     36  H17 ACD     1       7.680  16.660  13.910  1.00  0.00            
ATOM     37  O9  ACD     1       5.800  16.800  13.350  1.00  0.00            
ATOM     38  H18 ACD     1       5.470  16.420  14.170  1.00  0.00            
ATOM     39  C12 ACD     1       7.850  17.110  11.860  1.00  0.00            
ATOM     40  H19 ACD     1       7.210  17.070  10.980  1.00  0.00            
ATOM     41  O10 ACD     1       8.010  18.500  12.240  1.00  0.00            
ATOM     42  H20 ACD     1       7.180  18.780  12.640  1.00  0.00            
ATOM     43  C13 ACD     1       9.220  16.490  11.550  1.00  0.00            
ATOM     44  H21 ACD     1       9.670  17.020  10.710  1.00  0.00            
ATOM     45  O11 ACD     1       8.900  15.120  11.240  1.00  0.00            
ATOM     46  C14 ACD     1       8.360  14.340  12.360  1.00  0.00            
ATOM     47  H22 ACD     1       9.150  14.290  13.120  1.00  0.00            
ATOM     48  C15 ACD     1       8.180  12.860  11.780  1.00  0.00            
ATOM     49  H23 ACD     1       7.810  12.180  12.550  1.00  0.00            
ATOM     50  H24 ACD     1       7.410  12.880  10.990  1.00  0.00            
ATOM     51  O12 ACD     1       9.410  12.330  11.360  1.00  0.00            
ATOM     52  H25 ACD     1       9.890  13.090  11.020  1.00  0.00            
ATOM     53  O13 ACD     1      10.110  16.590  12.650  1.00  0.00            
ATOM     54  C16 ACD     1      11.400  17.200  12.390  1.00  0.00            
ATOM     55  H26 ACD     1      11.520  17.600  11.380  1.00  0.00            
ATOM     56  C17 ACD     1      11.610  18.310  13.400  1.00  0.00            
ATOM     57  H27 ACD     1      11.500  17.690  14.300  1.00  0.00            
ATOM     58  O14 ACD     1      10.580  19.280  13.170  1.00  0.00            
ATOM     59  H28 ACD     1       9.900  18.840  12.660  1.00  0.00            
ATOM     60  C18 ACD     1      13.030  18.840  13.460  1.00  0.00            
ATOM     61  H29 ACD     1      13.270  19.500  12.620  1.00  0.00            
ATOM     62  O15 ACD     1      13.280  19.660  14.640  1.00  0.00            
ATOM     63  H30 ACD     1      13.660  18.990  15.220  1.00  0.00            
ATOM     64  C19 ACD     1      14.030  17.600  13.560  1.00  0.00            
ATOM     65  H31 ACD     1      15.050  17.960  13.400  1.00  0.00            
ATOM     66  O16 ACD     1      13.720  16.620  12.600  1.00  0.00            
ATOM     67  C20 ACD     1      12.380  16.060  12.620  1.00  0.00            
ATOM     68  H32 ACD     1      12.260  15.600  13.610  1.00  0.00            
ATOM     69  C21 ACD     1      12.230  14.860  11.650  1.00  0.00            
ATOM     70  H33 ACD     1      13.140  14.260  11.750  1.00  0.00            
ATOM     71  H34 ACD     1      11.400  14.190  11.880  1.00  0.00            
ATOM     72  O17 ACD     1      12.280  15.340  10.290  1.00  0.00            
ATOM     73  H35 ACD     1      12.960  16.010  10.220  1.00  0.00            
ATOM     74  O18 ACD     1      13.900  17.020  14.860  1.00  0.00            
ATOM     75  C22 ACD     1      15.120  16.580  15.510  1.00  0.00            
ATOM     76  H36 ACD     1      15.960  16.660  14.810  1.00  0.00            
ATOM     77  C23 ACD     1      15.310  17.510  16.700  1.00  0.00            
ATOM     78  H37 ACD     1      14.510  17.360  17.440  1.00  0.00            
ATOM     79  O19 ACD     1      15.490  18.870  16.300  1.00  0.00            
ATOM     80  H38 ACD     1      15.780  19.460  17.000  1.00  0.00            
ATOM     81  C24 ACD     1      16.500  17.060  17.450  1.00  0.00            
ATOM     82  H39 ACD     1      17.430  17.110  16.870  1.00  0.00            
ATOM     83  O20 ACD     1      16.780  17.870  18.650  1.00  0.00            
ATOM     84  H40 ACD     1      15.970  17.810  19.170  1.00  0.00            
ATOM     85  C25 ACD     1      16.360  15.600  17.960  1.00  0.00            
ATOM     86  H41 ACD     1      17.310  15.340  18.430  1.00  0.00            
ATOM     87  O21 ACD     1      16.220  14.810  16.820  1.00  0.00            
ATOM     88  C26 ACD     1      15.130  15.120  15.890  1.00  0.00            
ATOM     89  H42 ACD     1      14.160  14.930  16.350  1.00  0.00            
ATOM     90  C27 ACD     1      15.340  14.260  14.630  1.00  0.00            
ATOM     91  H43 ACD     1      14.980  14.590  13.650  1.00  0.00            
ATOM     92  H44 ACD     1      16.430  14.190  14.580  1.00  0.00            
ATOM     93  O22 ACD     1      14.740  12.970  14.820  1.00  0.00            
ATOM     94  H45 ACD     1      15.140  12.390  14.160  1.00  0.00            
ATOM     95  O23 ACD     1      15.230  15.550  18.880  1.00  0.00            
ATOM     96  C28 ACD     1      15.160  14.580  20.000  1.00  0.00            
ATOM     97  H46 ACD     1      16.030  14.480  20.660  1.00  0.00            
ATOM     98  C29 ACD     1      14.930  13.230  19.380  1.00  0.00            
ATOM     99  H47 ACD     1      14.300  13.270  18.490  1.00  0.00            
ATOM    100  O24 ACD     1      14.230  12.330  20.320  1.00  0.00            
ATOM    101  C30 ACD     1      16.230  12.580  19.060  1.00  0.00            
ATOM    102  H48 ACD     1      15.860  11.550  19.100  1.00  0.00            
ATOM    103  H49 ACD     1      16.710  12.840  18.100  1.00  0.00            
ATOM    104  O25 ACD     1      17.210  12.590  20.070  1.00  0.00            
ATOM    105  H50 ACD     1      17.140  11.770  20.560  1.00  0.00            
ATOM    106  C31 ACD     1      14.080  15.070  20.850  1.00  0.00            
ATOM    107  H51 ACD     1      13.260  15.560  20.320  1.00  0.00            
ATOM    108  O26 ACD     1      14.600  16.190  21.670  1.00  0.00            
ATOM    109  H52 ACD     1      14.590  16.950  21.070  1.00  0.00            
ATOM    110  C32 ACD     1      13.450  14.020  21.810  1.00  0.00            
ATOM    111  H53 ACD     1      14.160  13.530  22.490  1.00  0.00            
ATOM    112  O27 ACD     1      12.370  14.580  22.610  1.00  0.00            
ATOM    113  H54 ACD     1      12.640  15.450  22.910  1.00  0.00            
ATOM    114  C33 ACD     1      13.090  12.850  20.990  1.00  0.00            
ATOM    115  H55 ACD     1      12.710  12.100  21.680  1.00  0.00            
ATOM    116  O28 ACD     1      12.020  13.210  20.080  1.00  0.00            
ATOM    117  C34 ACD     1      10.740  12.550  20.130  1.00  0.00            
ATOM    118  H56 ACD     1      10.680  11.940  21.040  1.00  0.00            
ATOM    119  C35 ACD     1       9.710  13.610  20.240  1.00  0.00            
ATOM    120  H57 ACD     1       9.740  14.260  19.350  1.00  0.00            
ATOM    121  O29 ACD     1       9.970  14.420  21.430  1.00  0.00            
ATOM    122  H58 ACD     1      10.910  14.460  21.650  1.00  0.00            
ATOM    123  C36 ACD     1       8.290  12.940  20.300  1.00  0.00            
ATOM    124  H59 ACD     1       8.250  12.400  21.260  1.00  0.00            
ATOM    125  O30 ACD     1       7.350  13.950  20.270  1.00  0.00            
ATOM    126  H60 ACD     1       7.010  14.010  19.370  1.00  0.00            
ATOM    127  C1  AD3     2       5.300  21.760  17.490  1.00  0.00            
ATOM    128  C2  AD3     2       4.870  20.760  16.530  1.00  0.00            
ATOM    129  C3  AD3     2       5.640  19.620  16.260  1.00  0.00            
ATOM    130  C4  AD3     2       6.860  19.460  16.900  1.00  0.00            
ATOM    131  C5  AD3     2       7.690  18.350  16.620  1.00  0.00            
ATOM    132  C6  AD3     2       8.950  18.190  17.310  1.00  0.00            
ATOM    133  C7  AD3     2       9.340  19.190  18.230  1.00  0.00            
ATOM    134  C8  AD3     2      10.630  19.110  18.880  1.00  0.00            
ATOM    135  C9  AD3     2      11.460  18.090  18.480  1.00  0.00            
ATOM    136  C10 AD3     2      11.040  17.000  17.710  1.00  0.00            
ATOM    137  C11 AD3     2      11.890  15.890  17.570  1.00  0.00            
ATOM    138  C12 AD3     2      11.500  14.790  16.770  1.00  0.00            
ATOM    139  C13 AD3     2      10.220  14.770  16.210  1.00  0.00            
ATOM    140  C14 AD3     2       9.390  15.950  16.290  1.00  0.00            
ATOM    141  C15 AD3     2       9.770  17.050  17.120  1.00  0.00            
ATOM    142  C16 AD3     2       8.480  20.270  18.590  1.00  0.00            
ATOM    143  C17 AD3     2       7.310  20.470  17.810  1.00  0.00            
ATOM    144  C18 AD3     2       6.510  21.570  18.090  1.00  0.00            
ATOM    145  H1  AD3     2       4.680  22.610  17.740  1.00  0.00            
ATOM    146  H2  AD3     2       3.880  20.890  16.110  1.00  0.00            
ATOM    147  H3  AD3     2       5.210  18.800  15.690  1.00  0.00            
ATOM    148  H4  AD3     2       7.330  17.570  15.950  1.00  0.00            
ATOM    149  H5  AD3     2      10.930  19.890  19.570  1.00  0.00            
ATOM    150  H6  AD3     2      12.440  18.020  18.930  1.00  0.00            
ATOM    151  H7  AD3     2      12.900  16.040  17.940  1.00  0.00            
ATOM    152  H8  AD3     2      12.110  13.900  16.800  1.00  0.00            
ATOM    153  H9  AD3     2       9.870  13.930  15.620  1.00  0.00            
ATOM    154  H10 AD3     2       8.410  15.980  15.830  1.00  0.00            
ATOM    155  H11 AD3     2       8.760  20.850  19.460  1.00  0.00            
ATOM    156  H12 AD3     2       6.730  22.210  18.940  1.00  0.00            
TER
ENDMDL
MODEL        1
ATOM      1  H1  ACD     1      26.370  26.710   9.390  1.00  0.00            
ATOM      2  O1  ACD     1      27.040  27.400   9.440  1.00  0.00            
ATOM      3  C1  ACD     1      28.180  26.790  10.050  1.00  0.00            
ATOM      4  H2  ACD     1      28.770  26.460   9.190  1.00  0.00            
ATOM      5  H3  ACD     1      27.960  25.850  10.590  1.00  0.00            
ATOM      6  C2  ACD     1      28.990  27.760  10.850  1.00  0.00            
ATOM      7  H4  ACD     1      29.280  28.630  10.250  1.00  0.00            
ATOM      8  O2  ACD     1      28.160  28.120  11.940  1.00  0.00            
ATOM      9  C3  ACD     1      28.740  29.000  12.880  1.00  0.00            
ATOM     10  H5  ACD     1      27.920  29.190  13.570  1.00  0.00            
ATOM     11  O3  ACD     1      29.300  30.190  12.280  1.00  0.00            
ATOM     12  C4  ACD     1      28.510  31.380  12.360  1.00  0.00            
ATOM     13  H6  ACD     1      27.790  31.290  13.180  1.00  0.00            
ATOM     14  C5  ACD     1      29.530  32.420  12.760  1.00  0.00            
ATOM     15  H7  ACD     1      30.320  32.460  11.990  1.00  0.00            
ATOM     16  O4  ACD     1      30.170  32.150  14.050  1.00  0.00            
ATOM     17  H8  ACD     1      31.020  32.590  14.120  1.00  0.00            
ATOM     18  C6  ACD     1      29.030  33.850  12.650  1.00  0.00            
ATOM     19  H9  ACD     1      28.320  34.070  13.450  1.00  0.00            
ATOM     20  O5  ACD     1      30.120  34.810  12.810  1.00  0.00            
ATOM     21  H10 ACD     1      30.750  34.560  12.130  1.00  0.00            
ATOM     22  C7  ACD     1      28.270  34.060  11.380  1.00  0.00            
ATOM     23  H11 ACD     1      27.790  35.050  11.310  1.00  0.00            
ATOM     24  O6  ACD     1      27.290  33.020  11.250  1.00  0.00            
ATOM     25  C8  ACD     1      27.820  31.720  11.120  1.00  0.00            
ATOM     26  H12 ACD     1      28.470  31.500  10.260  1.00  0.00            
ATOM     27  C9  ACD     1      26.520  30.900  10.960  1.00  0.00            
ATOM     28  H13 ACD     1      26.040  31.290  10.050  1.00  0.00            
ATOM     29  H14 ACD     1      26.730  29.840  10.720  1.00  0.00            
ATOM     30  O7  ACD     1      25.510  31.000  11.990  1.00  0.00            
ATOM     31  H15 ACD     1      25.080  30.150  11.890  1.00  0.00            
ATOM     32  O8  ACD     1      29.120  33.870  10.260  1.00  0.00            
ATOM     33  C10 ACD     1      28.930  34.440   9.030  1.00  0.00            
ATOM     34  H16 ACD     1      28.880  35.530   9.110  1.00  0.00            
ATOM     35  C11 ACD     1      30.100  33.950   8.140  1.00  0.00            
ATOM     36  H17 ACD     1      30.080  32.900   8.490  1.00  0.00            
ATOM     37  O9  ACD     1      31.420  34.440   8.520  1.00  0.00            
ATOM     38  H18 ACD     1      31.780  34.820   7.720  1.00  0.00            
ATOM     39  C12 ACD     1      29.840  34.250   6.650  1.00  0.00            
ATOM     40  H19 ACD     1      29.800  35.340   6.560  1.00  0.00            
ATOM     41  O10 ACD     1      30.800  33.690   5.780  1.00  0.00            
ATOM     42  H20 ACD     1      30.380  32.870   5.490  1.00  0.00            
ATOM     43  C13 ACD     1      28.430  33.610   6.370  1.00  0.00            
ATOM     44  H21 ACD     1      28.160  33.800   5.320  1.00  0.00            
ATOM     45  O11 ACD     1      27.490  34.230   7.150  1.00  0.00            
ATOM     46  C14 ACD     1      27.520  34.000   8.480  1.00  0.00            
ATOM     47  H22 ACD     1      27.330  32.940   8.690  1.00  0.00            
ATOM     48  C15 ACD     1      26.350  34.850   8.960  1.00  0.00            
ATOM     49  H23 ACD     1      25.510  34.750   8.270  1.00  0.00            
ATOM     50  H24 ACD     1      26.000  34.550   9.960  1.00  0.00            
ATOM     51  O12 ACD     1      26.670  36.220   8.860  1.00  0.00            
ATOM     52  H25 ACD     1      25.910  36.610   9.310  1.00  0.00            
ATOM     53  O13 ACD     1      28.380  32.200   6.520  1.00  0.00            
ATOM     54  C16 ACD     1      27.440  31.410   5.690  1.00  0.00            
ATOM     55  H26 ACD     1      26.480  31.920   5.550  1.00  0.00            
ATOM     56  C17 ACD     1      28.080  31.060   4.340  1.00  0.00            
ATOM     57  H27 ACD     1      29.150  30.810   4.400  1.00  0.00            
ATOM     58  O14 ACD     1      27.930  32.240   3.520  1.00  0.00            
ATOM     59  H28 ACD     1      27.090  32.680   3.680  1.00  0.00            
ATOM     60  C18 ACD     1      27.430  29.910   3.690  1.00  0.00            
ATOM     61  H29 ACD     1      26.390  30.200   3.480  1.00  0.00            
ATOM     62  O15 ACD     1      28.060  29.580   2.510  1.00  0.00            
ATOM     63  H30 ACD     1      29.010  29.540   2.630  1.00  0.00            
ATOM     64  C19 ACD     1      27.450  28.720   4.620  1.00  0.00            
ATOM     65  H31 ACD     1      27.110  27.790   4.170  1.00  0.00            
ATOM     66  O16 ACD     1      26.740  29.000   5.770  1.00  0.00            
ATOM     67  C20 ACD     1      27.270  30.090   6.520  1.00  0.00            
ATOM     68  H32 ACD     1      28.270  29.770   6.850  1.00  0.00            
ATOM     69  C21 ACD     1      26.320  30.220   7.690  1.00  0.00            
ATOM     70  H33 ACD     1      26.200  29.280   8.240  1.00  0.00            
ATOM     71  H34 ACD     1      26.890  30.890   8.340  1.00  0.00            
ATOM     72  O17 ACD     1      25.000  30.740   7.370  1.00  0.00            
ATOM     73  H35 ACD     1      24.560  31.140   8.120  1.00  0.00            
ATOM     74  O18 ACD     1      28.840  28.430   4.830  1.00  0.00            
ATOM     75  C22 ACD     1      29.310  27.200   4.420  1.00  0.00            
ATOM     76  H36 ACD     1      28.820  26.830   3.520  1.00  0.00            
ATOM     77  C23 ACD     1      30.720  27.640   4.010  1.00  0.00            
ATOM     78  H37 ACD     1      31.200  28.240   4.790  1.00  0.00            
ATOM     79  O19 ACD     1      30.750  28.380   2.770  1.00  0.00            
ATOM     80  H38 ACD     1      30.450  27.700   2.150  1.00  0.00            
ATOM     81  C24 ACD     1      31.620  26.380   3.930  1.00  0.00            
ATOM     82  H39 ACD     1      31.150  25.770   3.140  1.00  0.00            
ATOM     83  O20 ACD     1      32.940  26.730   3.690  1.00  0.00            
ATOM     84  H40 ACD     1      33.140  27.520   4.190  1.00  0.00            
ATOM     85  C25 ACD     1      31.530  25.600   5.240  1.00  0.00            
ATOM     86  H41 ACD     1      32.160  24.720   5.090  1.00  0.00            
ATOM     87  O21 ACD     1      30.170  25.180   5.380  1.00  0.00            
ATOM     88  C26 ACD     1      29.240  26.200   5.590  1.00  0.00            
ATOM     89  H42 ACD     1      29.460  26.770   6.500  1.00  0.00            
ATOM     90  C27 ACD     1      27.940  25.520   5.810  1.00  0.00            
ATOM     91  H43 ACD     1      27.060  26.180   5.840  1.00  0.00            
ATOM     92  H44 ACD     1      27.610  24.810   5.050  1.00  0.00            
ATOM     93  O22 ACD     1      27.950  24.900   7.080  1.00  0.00            
ATOM     94  H45 ACD     1      27.060  24.620   7.280  1.00  0.00            
ATOM     95  O23 ACD     1      31.880  26.370   6.370  1.00  0.00            
ATOM     96  C28 ACD     1      32.440  25.640   7.500  1.00  0.00            
ATOM     97  H46 ACD     1      33.250  24.970   7.190  1.00  0.00            
ATOM     98  C29 ACD     1      31.350  24.870   8.280  1.00  0.00            
ATOM     99  H47 ACD     1      30.420  25.410   8.130  1.00  0.00            
ATOM    100  O24 ACD     1      31.650  24.680   9.650  1.00  0.00            
ATOM    101  C30 ACD     1      31.200  23.520   7.700  1.00  0.00            
ATOM    102  H48 ACD     1      31.350  23.460   6.610  1.00  0.00            
ATOM    103  H49 ACD     1      31.870  22.820   8.210  1.00  0.00            
ATOM    104  O25 ACD     1      29.880  23.080   7.930  1.00  0.00            
ATOM    105  H50 ACD     1      29.280  23.760   7.630  1.00  0.00            
ATOM    106  C31 ACD     1      33.180  26.700   8.300  1.00  0.00            
ATOM    107  H51 ACD     1      32.510  27.570   8.400  1.00  0.00            
ATOM    108  O26 ACD     1      34.350  27.180   7.560  1.00  0.00            
ATOM    109  H52 ACD     1      34.730  27.790   8.200  1.00  0.00            
ATOM    110  C32 ACD     1      33.470  26.190   9.710  1.00  0.00            
ATOM    111  H53 ACD     1      34.230  25.410   9.660  1.00  0.00            
ATOM    112  O27 ACD     1      34.030  27.260  10.430  1.00  0.00            
ATOM    113  H54 ACD     1      33.270  27.760  10.720  1.00  0.00            
ATOM    114  C33 ACD     1      32.190  25.860  10.400  1.00  0.00            
ATOM    115  H55 ACD     1      32.440  25.550  11.420  1.00  0.00            
ATOM    116  O28 ACD     1      31.280  26.990  10.420  1.00  0.00            
ATOM    117  C34 ACD     1      30.310  27.080  11.460  1.00  0.00            
ATOM    118  H56 ACD     1      30.070  26.050  11.750  1.00  0.00            
ATOM    119  C35 ACD     1      30.890  27.750  12.660  1.00  0.00            
ATOM    120  H57 ACD     1      31.440  28.580  12.210  1.00  0.00            
ATOM    121  O29 ACD     1      31.820  26.870  13.330  1.00  0.00            
ATOM    122  H58 ACD     1      31.360  26.370  14.010  1.00  0.00            
ATOM    123  C36 ACD     1      29.840  28.350  13.660  1.00  0.00            
ATOM    124  H59 ACD     1      29.300  27.540  14.170  1.00  0.00            
ATOM    125  O30 ACD     1      30.440  29.350  14.480  1.00  0.00            
ATOM    126  H60 ACD     1      30.040  30.210  14.320  1.00  0.00            
ATOM    127  C1  AD3     2      34.200  31.480  13.210  1.00  0.00            
ATOM    128  C2  AD3     2      35.370  32.020  12.620  1.00  0.00            
ATOM    129  C3  AD3     2      35.360  32.230  11.260  1.00  0.00            
ATOM    130  C4  AD3     2      34.390  31.680  10.380  1.00  0.00            
ATOM    131  C5  AD3     2      34.450  31.860   9.000  1.00  0.00            
ATOM    132  C6  AD3     2      33.450  31.360   8.130  1.00  0.00            
ATOM    133  C7  AD3     2      32.410  30.640   8.830  1.00  0.00            
ATOM    134  C8  AD3     2      31.310  30.120   8.110  1.00  0.00            
ATOM    135  C9  AD3     2      31.240  30.380   6.780  1.00  0.00            
ATOM    136  C10 AD3     2      32.280  30.960   6.050  1.00  0.00            
ATOM    137  C11 AD3     2      32.310  31.090   4.630  1.00  0.00            
ATOM    138  C12 AD3     2      33.400  31.610   3.930  1.00  0.00            
ATOM    139  C13 AD3     2      34.420  32.170   4.660  1.00  0.00            
ATOM    140  C14 AD3     2      34.540  31.960   6.020  1.00  0.00            
ATOM    141  C15 AD3     2      33.420  31.480   6.740  1.00  0.00            
ATOM    142  C16 AD3     2      32.240  30.620  10.220  1.00  0.00            
ATOM    143  C17 AD3     2      33.220  31.160  11.010  1.00  0.00            
ATOM    144  C18 AD3     2      33.120  31.120  12.390  1.00  0.00            
ATOM    145  H1  AD3     2      34.190  31.530  14.300  1.00  0.00            
ATOM    146  H2  AD3     2      36.090  32.440  13.320  1.00  0.00            
ATOM    147  H3  AD3     2      36.180  32.780  10.810  1.00  0.00            
ATOM    148  H4  AD3     2      35.270  32.440   8.580  1.00  0.00            
ATOM    149  H5  AD3     2      30.640  29.500   8.700  1.00  0.00            
ATOM    150  H6  AD3     2      30.340  30.030   6.270  1.00  0.00            
ATOM    151  H7  AD3     2      31.530  30.570   4.080  1.00  0.00            
ATOM    152  H8  AD3     2      33.470  31.530   2.850  1.00  0.00            
ATOM    153  H9  AD3     2      35.300  32.620   4.200  1.00  0.00            
ATOM    154  H10 AD3     2      35.470  32.220   6.530  1.00  0.00            
ATOM    155  H11 AD3     2      31.290  30.370  10.690  1.00  0.00            
ATOM    156  H12 AD3     2      32.260  30.670  12.870  1.00  0.00            
TER
ENDMDL
MODEL        1
ATOM      1  H1  ACD     1      10.590  35.210  14.410  1.00  0.00            
ATOM      2  O1  ACD     1      10.490  34.310  14.740  1.00  0.00            
ATOM      3  C1  ACD     1      11.700  33.550  14.600  1.00  0.00            
ATOM      4  H2  ACD     1      12.440  34.120  15.180  1.00  0.00            
ATOM      5  H3  ACD     1      12.000  33.510  13.540  1.00  0.00            
ATOM      6  C2  ACD     1      11.410  32.150  15.160  1.00  0.00            
ATOM      7  H4  ACD     1      11.030  32.290  16.180  1.00  0.00            
ATOM      8  O2  ACD     1      10.450  31.430  14.350  1.00  0.00            
ATOM      9  C3  ACD     1      10.030  30.170  14.840  1.00  0.00            
ATOM     10  H5  ACD     1       9.280  29.740  14.160  1.00  0.00            
ATOM     11  O3  ACD     1       9.350  30.300  16.140  1.00  0.00            
ATOM     12  C4  ACD     1       7.950  30.670  16.220  1.00  0.00            
ATOM     13  H6  ACD     1       7.330  30.020  15.580  1.00  0.00            
ATOM     14  C5  ACD     1       7.690  30.590  17.760  1.00  0.00            
ATOM     15  H7  ACD     1       8.520  31.060  18.300  1.00  0.00            
ATOM     16  O4  ACD     1       7.660  29.210  18.220  1.00  0.00            
ATOM     17  H8  ACD     1       8.550  28.840  18.170  1.00  0.00            
ATOM     18  C6  ACD     1       6.430  31.370  18.160  1.00  0.00            
ATOM     19  H9  ACD     1       5.590  30.760  17.800  1.00  0.00            
ATOM     20  O5  ACD     1       6.410  31.540  19.580  1.00  0.00            
ATOM     21  H10 ACD     1       6.870  30.750  19.860  1.00  0.00            
ATOM     22  C7  ACD     1       6.380  32.750  17.560  1.00  0.00            
ATOM     23  H11 ACD     1       5.460  33.270  17.850  1.00  0.00            
ATOM     24  O6  ACD     1       6.430  32.590  16.190  1.00  0.00            
ATOM     25  C8  ACD     1       7.660  32.070  15.650  1.00  0.00            
ATOM     26  H12 ACD     1       8.460  32.780  15.880  1.00  0.00            
ATOM     27  C9  ACD     1       7.420  32.140  14.090  1.00  0.00            
ATOM     28  H13 ACD     1       7.870  31.310  13.530  1.00  0.00            
ATOM     29  H14 ACD     1       6.350  32.200  13.840  1.00  0.00            
ATOM     30  O7  ACD     1       8.040  33.300  13.500  1.00  0.00            
ATOM     31  H15 ACD     1       8.610  33.750  14.120  1.00  0.00            
ATOM     32  O8  ACD     1       7.550  33.490  18.000  1.00  0.00            
ATOM     33  C10 ACD     1       7.290  34.790  18.510  1.00  0.00            
ATOM     34  H16 ACD     1       6.250  35.030  18.740  1.00  0.00            
ATOM     35  C11 ACD     1       7.930  34.820  19.910  1.00  0.00            
ATOM     36  H17 ACD     1       8.970  34.520  19.740  1.00  0.00            
ATOM     37  O9  ACD     1       7.220  33.880  20.790  1.00  0.00            
ATOM     38  H18 ACD     1       6.990  33.110  20.260  1.00  0.00            
ATOM     39  C12 ACD     1       7.830  36.260  20.390  1.00  0.00            
ATOM     40  H19 ACD     1       6.750  36.450  20.440  1.00  0.00            
ATOM     41  O10 ACD     1       8.520  36.400  21.660  1.00  0.00            
ATOM     42  H20 ACD     1       8.600  35.500  21.970  1.00  0.00            
ATOM     43  C13 ACD     1       8.570  37.150  19.340  1.00  0.00            
ATOM     44  H21 ACD     1       8.400  38.200  19.600  1.00  0.00            
ATOM     45  O11 ACD     1       7.910  37.070  18.120  1.00  0.00            
ATOM     46  C14 ACD     1       7.910  35.750  17.570  1.00  0.00            
ATOM     47  H22 ACD     1       8.910  35.330  17.400  1.00  0.00            
ATOM     48  C15 ACD     1       7.230  35.880  16.140  1.00  0.00            
ATOM     49  H23 ACD     1       7.660  36.740  15.600  1.00  0.00            
ATOM     50  H24 ACD     1       7.510  34.970  15.600  1.00  0.00            
ATOM     51  O12 ACD     1       5.790  35.870  16.170  1.00  0.00            
ATOM     52  H25 ACD     1       5.390  36.640  16.590  1.00  0.00            
ATOM     53  O13 ACD     1       9.920  36.820  19.120  1.00  0.00            
ATOM     54  C16 ACD     1      10.680  38.010  18.920  1.00  0.00            
ATOM     55  H26 ACD     1      10.060  38.830  18.540  1.00  0.00            
ATOM     56  C17 ACD     1      11.250  38.480  20.280  1.00  0.00            
ATOM     57  H27 ACD     1      11.940  37.700  20.640  1.00  0.00            
ATOM     58  O14 ACD     1      10.170  38.650  21.170  1.00  0.00            
ATOM     59  H28 ACD     1       9.890  37.780  21.480  1.00  0.00            
ATOM     60  C18 ACD     1      12.100  39.730  20.000  1.00  0.00            
ATOM     61  H29 ACD     1      11.550  40.540  19.500  1.00  0.00            
ATOM     62  O15 ACD     1      12.670  40.230  21.160  1.00  0.00            
ATOM     63  H30 ACD     1      13.390  39.620  21.340  1.00  0.00            
ATOM     64  C19 ACD     1      13.230  39.390  19.080  1.00  0.00            
ATOM     65  H31 ACD     1      13.750  40.290  18.740  1.00  0.00            
ATOM     66  O16 ACD     1      12.670  38.870  17.880  1.00  0.00            
ATOM     67  C20 ACD     1      11.820  37.730  18.010  1.00  0.00            
ATOM     68  H32 ACD     1      12.370  36.910  18.490  1.00  0.00            
ATOM     69  C21 ACD     1      11.420  37.360  16.620  1.00  0.00            
ATOM     70  H33 ACD     1      10.600  36.640  16.690  1.00  0.00            
ATOM     71  H34 ACD     1      11.060  38.290  16.150  1.00  0.00            
ATOM     72  O17 ACD     1      12.560  36.870  15.810  1.00  0.00            
ATOM     73  H35 ACD     1      13.210  37.570  15.950  1.00  0.00            
ATOM     74  O18 ACD     1      14.210  38.470  19.650  1.00  0.00            
ATOM     75  C22 ACD     1      15.560  38.470  19.100  1.00  0.00            
ATOM     76  H36 ACD     1      16.080  39.430  19.080  1.00  0.00            
ATOM     77  C23 ACD     1      16.260  37.370  20.040  1.00  0.00            
ATOM     78  H37 ACD     1      15.460  36.660  20.270  1.00  0.00            
ATOM     79  O19 ACD     1      16.610  38.070  21.220  1.00  0.00            
ATOM     80  H38 ACD     1      15.880  38.620  21.530  1.00  0.00            
ATOM     81  C24 ACD     1      17.480  36.660  19.430  1.00  0.00            
ATOM     82  H39 ACD     1      18.320  37.370  19.410  1.00  0.00            
ATOM     83  O20 ACD     1      17.820  35.550  20.200  1.00  0.00            
ATOM     84  H40 ACD     1      17.580  35.750  21.100  1.00  0.00            
ATOM     85  C25 ACD     1      17.160  36.190  18.030  1.00  0.00            
ATOM     86  H41 ACD     1      18.060  35.720  17.610  1.00  0.00            
ATOM     87  O21 ACD     1      16.890  37.390  17.300  1.00  0.00            
ATOM     88  C26 ACD     1      15.640  38.070  17.620  1.00  0.00            
ATOM     89  H42 ACD     1      14.750  37.510  17.300  1.00  0.00            
ATOM     90  C27 ACD     1      15.630  39.230  16.720  1.00  0.00            
ATOM     91  H43 ACD     1      15.020  39.920  17.310  1.00  0.00            
ATOM     92  H44 ACD     1      16.670  39.530  16.540  1.00  0.00            
ATOM     93  O22 ACD     1      14.990  39.020  15.490  1.00  0.00            
ATOM     94  H45 ACD     1      15.160  39.710  14.840  1.00  0.00            
ATOM     95  O23 ACD     1      16.120  35.290  18.040  1.00  0.00            
ATOM     96  C28 ACD     1      16.220  34.270  17.090  1.00  0.00            
ATOM     97  H46 ACD     1      17.180  34.130  16.570  1.00  0.00            
ATOM     98  C29 ACD     1      15.200  34.430  15.940  1.00  0.00            
ATOM     99  H47 ACD     1      14.230  34.630  16.420  1.00  0.00            
ATOM    100  O24 ACD     1      15.110  33.250  15.160  1.00  0.00            
ATOM    101  C30 ACD     1      15.480  35.610  15.000  1.00  0.00            
ATOM    102  H48 ACD     1      15.440  36.510  15.630  1.00  0.00            
ATOM    103  H49 ACD     1      16.470  35.530  14.540  1.00  0.00            
ATOM    104  O25 ACD     1      14.440  35.700  13.980  1.00  0.00            
ATOM    105  H50 ACD     1      13.680  36.140  14.370  1.00  0.00            
ATOM    106  C31 ACD     1      15.970  33.040  17.930  1.00  0.00            
ATOM    107  H51 ACD     1      15.000  33.150  18.410  1.00  0.00            
ATOM    108  O26 ACD     1      16.970  32.940  19.010  1.00  0.00            
ATOM    109  H52 ACD     1      17.010  33.790  19.460  1.00  0.00            
ATOM    110  C32 ACD     1      15.940  31.810  16.970  1.00  0.00            
ATOM    111  H53 ACD     1      16.970  31.730  16.610  1.00  0.00            
ATOM    112  O27 ACD     1      15.540  30.730  17.680  1.00  0.00            
ATOM    113  H54 ACD     1      14.600  30.820  17.890  1.00  0.00            
ATOM    114  C33 ACD     1      14.890  31.990  15.810  1.00  0.00            
ATOM    115  H55 ACD     1      15.050  31.260  15.010  1.00  0.00            
ATOM    116  O28 ACD     1      13.560  31.980  16.200  1.00  0.00            
ATOM    117  C34 ACD     1      12.660  31.300  15.320  1.00  0.00            
ATOM    118  H56 ACD     1      13.070  31.260  14.300  1.00  0.00            
ATOM    119  C35 ACD     1      12.410  29.880  15.750  1.00  0.00            
ATOM    120  H57 ACD     1      12.080  30.060  16.780  1.00  0.00            
ATOM    121  O29 ACD     1      13.630  29.060  15.720  1.00  0.00            
ATOM    122  H58 ACD     1      13.480  28.250  16.210  1.00  0.00            
ATOM    123  C36 ACD     1      11.350  29.310  14.870  1.00  0.00            
ATOM    124  H59 ACD     1      11.790  29.340  13.860  1.00  0.00            
ATOM    125  O30 ACD     1      11.040  28.080  15.290  1.00  0.00            
ATOM    126  H60 ACD     1      10.700  28.050  16.190  1.00  0.00            
ATOM    127  C1  AD3     2      18.420  34.180  24.020  1.00  0.00            
ATOM    128  C2  AD3     2      18.510  32.790  23.870  1.00  0.00            
ATOM    129  C3  AD3     2      17.590  32.140  23.080  1.00  0.00            
ATOM    130  C4  AD3     2      16.490  32.790  22.530  1.00  0.00            
ATOM    131  C5  AD3     2      15.580  32.140  21.660  1.00  0.00            
ATOM    132  C6  AD3     2      14.420  32.860  21.140  1.00  0.00            
ATOM    133  C7  AD3     2      14.280  34.230  21.340  1.00  0.00            
ATOM    134  C8  AD3     2      13.210  34.960  20.780  1.00  0.00            
ATOM    135  C9  AD3     2      12.240  34.330  20.040  1.00  0.00            
ATOM    136  C10 AD3     2      12.270  32.950  19.830  1.00  0.00            
ATOM    137  C11 AD3     2      11.280  32.360  19.090  1.00  0.00            
ATOM    138  C12 AD3     2      11.290  30.990  18.900  1.00  0.00            
ATOM    139  C13 AD3     2      12.400  30.200  19.320  1.00  0.00            
ATOM    140  C14 AD3     2      13.470  30.780  20.000  1.00  0.00            
ATOM    141  C15 AD3     2      13.400  32.210  20.300  1.00  0.00            
ATOM    142  C16 AD3     2      15.180  34.880  22.250  1.00  0.00            
ATOM    143  C17 AD3     2      16.300  34.200  22.820  1.00  0.00            
ATOM    144  C18 AD3     2      17.280  34.860  23.590  1.00  0.00            
ATOM    145  H1  AD3     2      19.240  34.730  24.480  1.00  0.00            
ATOM    146  H2  AD3     2      19.420  32.280  24.180  1.00  0.00            
ATOM    147  H3  AD3     2      17.850  31.150  22.710  1.00  0.00            
ATOM    148  H4  AD3     2      15.890  31.130  21.410  1.00  0.00            
ATOM    149  H5  AD3     2      13.050  36.020  20.960  1.00  0.00            
ATOM    150  H6  AD3     2      11.350  34.890  19.770  1.00  0.00            
ATOM    151  H7  AD3     2      10.440  32.930  18.720  1.00  0.00            
ATOM    152  H8  AD3     2      10.490  30.450  18.410  1.00  0.00            
ATOM    153  H9  AD3     2      12.180  29.150  19.150  1.00  0.00            
ATOM    154  H10 AD3     2      14.170  30.140  20.520  1.00  0.00            
ATOM    155  H11 AD3     2      15.000  35.900  22.580  1.00  0.00            
ATOM    156  H12 AD3     2      17.170  35.930  23.760  1.00  0.00            
TER
ENDMDL
MODEL        1
ATOM      1  H1  ACD     1      15.600  21.500  21.290  1.00  0.00            
ATOM      2  O1  ACD     1      14.770  21.790  21.680  1.00  0.00            
ATOM      3  C1  ACD     1      14.580  23.170  21.210  1.00  0.00            
ATOM      4  H2  ACD     1      15.470  23.770  21.400  1.00  0.00            
ATOM      5  H3  ACD     1      13.890  23.710  21.860  1.00  0.00            
ATOM      6  C2  ACD     1      14.100  23.220  19.750  1.00  0.00            
ATOM      7  H4  ACD     1      14.750  22.540  19.180  1.00  0.00            
ATOM      8  O2  ACD     1      12.780  22.570  19.760  1.00  0.00            
ATOM      9  C3  ACD     1      12.200  22.370  18.520  1.00  0.00            
ATOM     10  H5  ACD     1      11.250  21.840  18.680  1.00  0.00            
ATOM     11  O3  ACD     1      13.030  21.650  17.660  1.00  0.00            
ATOM     12  C4  ACD     1      12.740  20.250  17.500  1.00  0.00            
ATOM     13  H6  ACD     1      12.100  19.950  18.340  1.00  0.00            
ATOM     14  C5  ACD     1      12.060  20.210  16.080  1.00  0.00            
ATOM     15  H7  ACD     1      12.740  20.660  15.350  1.00  0.00            
ATOM     16  O4  ACD     1      10.740  20.860  16.140  1.00  0.00            
ATOM     17  H8  ACD     1      10.980  21.770  16.330  1.00  0.00            
ATOM     18  C6  ACD     1      11.880  18.690  15.720  1.00  0.00            
ATOM     19  H9  ACD     1      11.210  18.190  16.430  1.00  0.00            
ATOM     20  O5  ACD     1      11.300  18.470  14.420  1.00  0.00            
ATOM     21  H10 ACD     1      10.450  18.910  14.490  1.00  0.00            
ATOM     22  C7  ACD     1      13.120  17.980  15.890  1.00  0.00            
ATOM     23  H11 ACD     1      12.860  16.940  15.700  1.00  0.00            
ATOM     24  O6  ACD     1      13.650  18.150  17.160  1.00  0.00            
ATOM     25  C8  ACD     1      14.040  19.450  17.490  1.00  0.00            
ATOM     26  H12 ACD     1      14.840  19.700  16.780  1.00  0.00            
ATOM     27  C9  ACD     1      14.630  19.310  18.860  1.00  0.00            
ATOM     28  H13 ACD     1      15.600  18.810  18.800  1.00  0.00            
ATOM     29  H14 ACD     1      14.830  20.240  19.410  1.00  0.00            
ATOM     30  O7  ACD     1      13.870  18.570  19.760  1.00  0.00            
ATOM     31  H15 ACD     1      14.490  18.180  20.370  1.00  0.00            
ATOM     32  O8  ACD     1      14.140  18.380  14.980  1.00  0.00            
ATOM     33  C10 ACD     1      14.770  17.460  14.090  1.00  0.00            
ATOM     34  H16 ACD     1      14.660  16.460  14.520  1.00  0.00            
ATOM     35  C11 ACD     1      14.100  17.450  12.750  1.00  0.00            
ATOM     36  H17 ACD     1      14.020  18.500  12.440  1.00  0.00            
ATOM     37  O9  ACD     1      12.770  16.880  12.870  1.00  0.00            
ATOM     38  H18 ACD     1      12.160  17.420  13.380  1.00  0.00            
ATOM     39  C12 ACD     1      14.890  16.660  11.700  1.00  0.00            
ATOM     40  H19 ACD     1      14.900  15.620  12.050  1.00  0.00            
ATOM     41  O10 ACD     1      14.250  16.670  10.440  1.00  0.00            
ATOM     42  H20 ACD     1      14.100  17.610  10.300  1.00  0.00            
ATOM     43  C13 ACD     1      16.380  17.130  11.580  1.00  0.00            
ATOM     44  H21 ACD     1      16.970  16.440  10.970  1.00  0.00            
ATOM     45  O11 ACD     1      16.850  17.030  12.960  1.00  0.00            
ATOM     46  C14 ACD     1      16.250  17.890  13.960  1.00  0.00            
ATOM     47  H22 ACD     1      16.330  18.950  13.680  1.00  0.00            
ATOM     48  C15 ACD     1      16.970  17.650  15.360  1.00  0.00            
ATOM     49  H23 ACD     1      16.340  18.070  16.160  1.00  0.00            
ATOM     50  H24 ACD     1      17.050  16.570  15.540  1.00  0.00            
ATOM     51  O12 ACD     1      18.260  18.210  15.330  1.00  0.00            
ATOM     52  H25 ACD     1      18.780  17.570  15.820  1.00  0.00            
ATOM     53  O13 ACD     1      16.410  18.390  10.870  1.00  0.00            
ATOM     54  C16 ACD     1      17.650  19.140  10.660  1.00  0.00            
ATOM     55  H26 ACD     1      18.100  18.870   9.700  1.00  0.00            
ATOM     56  C17 ACD     1      17.140  20.550  10.630  1.00  0.00            
ATOM     57  H27 ACD     1      16.580  20.700  11.560  1.00  0.00            
ATOM     58  O14 ACD     1      16.230  20.660   9.500  1.00  0.00            
ATOM     59  H28 ACD     1      15.440  20.150   9.700  1.00  0.00            
ATOM     60  C18 ACD     1      18.240  21.570  10.500  1.00  0.00            
ATOM     61  H29 ACD     1      18.610  21.470   9.470  1.00  0.00            
ATOM     62  O15 ACD     1      17.730  22.950  10.570  1.00  0.00            
ATOM     63  H30 ACD     1      16.810  22.750  10.400  1.00  0.00            
ATOM     64  C19 ACD     1      19.290  21.410  11.580  1.00  0.00            
ATOM     65  H31 ACD     1      20.100  22.110  11.360  1.00  0.00            
ATOM     66  O16 ACD     1      19.730  20.090  11.670  1.00  0.00            
ATOM     67  C20 ACD     1      18.760  18.980  11.720  1.00  0.00            
ATOM     68  H32 ACD     1      18.360  18.830  12.730  1.00  0.00            
ATOM     69  C21 ACD     1      19.580  17.690  11.560  1.00  0.00            
ATOM     70  H33 ACD     1      20.600  17.750  11.960  1.00  0.00            
ATOM     71  H34 ACD     1      19.110  16.830  12.050  1.00  0.00            
ATOM     72  O17 ACD     1      19.900  17.290  10.190  1.00  0.00            
ATOM     73  H35 ACD     1      20.430  17.970   9.760  1.00  0.00            
ATOM     74  O18 ACD     1      18.910  21.700  12.950  1.00  0.00            
ATOM     75  C22 ACD     1      19.890  22.500  13.560  1.00  0.00            
ATOM     76  H36 ACD     1      20.800  22.360  12.970  1.00  0.00            
ATOM     77  C23 ACD     1      19.480  24.030  13.430  1.00  0.00            
ATOM     78  H37 ACD     1      18.400  24.130  13.590  1.00  0.00            
ATOM     79  O19 ACD     1      19.640  24.530  12.080  1.00  0.00            
ATOM     80  H38 ACD     1      19.120  24.020  11.450  1.00  0.00            
ATOM     81  C24 ACD     1      20.160  24.900  14.470  1.00  0.00            
ATOM     82  H39 ACD     1      21.190  25.040  14.130  1.00  0.00            
ATOM     83  O20 ACD     1      19.610  26.190  14.530  1.00  0.00            
ATOM     84  H40 ACD     1      19.220  26.340  15.390  1.00  0.00            
ATOM     85  C25 ACD     1      20.100  24.220  15.850  1.00  0.00            
ATOM     86  H41 ACD     1      20.630  24.880  16.550  1.00  0.00            
ATOM     87  O21 ACD     1      20.830  23.020  15.710  1.00  0.00            
ATOM     88  C26 ACD     1      20.230  22.000  14.980  1.00  0.00            
ATOM     89  H42 ACD     1      19.290  21.810  15.520  1.00  0.00            
ATOM     90  C27 ACD     1      21.110  20.740  15.040  1.00  0.00            
ATOM     91  H43 ACD     1      20.570  19.940  14.510  1.00  0.00            
ATOM     92  H44 ACD     1      22.090  20.970  14.600  1.00  0.00            
ATOM     93  O22 ACD     1      21.180  20.300  16.370  1.00  0.00            
ATOM     94  H45 ACD     1      21.720  19.510  16.530  1.00  0.00            
ATOM     95  O23 ACD     1      18.780  23.990  16.360  1.00  0.00            
ATOM     96  C28 ACD     1      18.450  24.480  17.620  1.00  0.00            
ATOM     97  H46 ACD     1      19.360  24.450  18.240  1.00  0.00            
ATOM     98  C29 ACD     1      17.460  23.470  18.270  1.00  0.00            
ATOM     99  H47 ACD     1      16.580  23.270  17.640  1.00  0.00            
ATOM    100  O24 ACD     1      16.980  23.960  19.510  1.00  0.00            
ATOM    101  C30 ACD     1      18.230  22.250  18.570  1.00  0.00            
ATOM    102  H48 ACD     1      18.920  22.000  17.750  1.00  0.00            
ATOM    103  H49 ACD     1      18.780  22.250  19.520  1.00  0.00            
ATOM    104  O25 ACD     1      17.270  21.120  18.700  1.00  0.00            
ATOM    105  H50 ACD     1      17.600  20.330  18.280  1.00  0.00            
ATOM    106  C31 ACD     1      17.800  25.910  17.470  1.00  0.00            
ATOM    107  H51 ACD     1      16.950  25.930  16.780  1.00  0.00            
ATOM    108  O26 ACD     1      18.810  26.800  17.000  1.00  0.00            
ATOM    109  H52 ACD     1      19.240  27.170  17.780  1.00  0.00            
ATOM    110  C32 ACD     1      17.270  26.320  18.840  1.00  0.00            
ATOM    111  H53 ACD     1      18.140  26.320  19.500  1.00  0.00            
ATOM    112  O27 ACD     1      16.630  27.590  18.840  1.00  0.00            
ATOM    113  H54 ACD     1      15.940  27.590  18.170  1.00  0.00            
ATOM    114  C33 ACD     1      16.340  25.250  19.450  1.00  0.00            
ATOM    115  H55 ACD     1      16.000  25.510  20.450  1.00  0.00            
ATOM    116  O28 ACD     1      15.250  25.200  18.640  1.00  0.00            
ATOM    117  C34 ACD     1      14.010  24.600  19.110  1.00  0.00            
ATOM    118  H56 ACD     1      13.510  25.310  19.790  1.00  0.00            
ATOM    119  C35 ACD     1      13.190  24.570  17.830  1.00  0.00            
ATOM    120  H57 ACD     1      13.800  24.070  17.070  1.00  0.00            
ATOM    121  O29 ACD     1      12.900  25.950  17.540  1.00  0.00            
ATOM    122  H58 ACD     1      13.760  26.300  17.280  1.00  0.00            
ATOM    123  C36 ACD     1      11.860  23.750  17.930  1.00  0.00            
ATOM    124  H59 ACD     1      11.200  24.120  18.730  1.00  0.00            
ATOM    125  O30 ACD     1      11.280  23.670  16.650  1.00  0.00            
ATOM    126  H60 ACD     1      11.010  24.550  16.390  1.00  0.00            
ATOM    127  C1  AD3     2       7.750  20.570  11.050  1.00  0.00            
ATOM    128  C2  AD3     2       8.730  19.570  11.010  1.00  0.00            
ATOM    129  C3  AD3     2      10.030  19.780  11.560  1.00  0.00            
ATOM    130  C4  AD3     2      10.430  21.080  12.040  1.00  0.00            
ATOM    131  C5  AD3     2      11.670  21.400  12.580  1.00  0.00            
ATOM    132  C6  AD3     2      11.920  22.740  13.090  1.00  0.00            
ATOM    133  C7  AD3     2      10.990  23.770  12.900  1.00  0.00            
ATOM    134  C8  AD3     2      11.260  25.070  13.390  1.00  0.00            
ATOM    135  C9  AD3     2      12.450  25.340  14.080  1.00  0.00            
ATOM    136  C10 AD3     2      13.470  24.360  14.160  1.00  0.00            
ATOM    137  C11 AD3     2      14.760  24.650  14.710  1.00  0.00            
ATOM    138  C12 AD3     2      15.750  23.650  14.800  1.00  0.00            
ATOM    139  C13 AD3     2      15.430  22.340  14.430  1.00  0.00            
ATOM    140  C14 AD3     2      14.140  22.050  13.910  1.00  0.00            
ATOM    141  C15 AD3     2      13.130  23.050  13.740  1.00  0.00            
ATOM    142  C16 AD3     2       9.720  23.450  12.360  1.00  0.00            
ATOM    143  C17 AD3     2       9.450  22.080  12.010  1.00  0.00            
ATOM    144  C18 AD3     2       8.120  21.840  11.530  1.00  0.00            
ATOM    145  H1  AD3     2       6.780  20.240  10.690  1.00  0.00            
ATOM    146  H2  AD3     2       8.500  18.630  10.520  1.00  0.00            
ATOM    147  H3  AD3     2      10.680  18.910  11.590  1.00  0.00            
ATOM    148  H4  AD3     2      12.400  20.600  12.610  1.00  0.00            
ATOM    149  H5  AD3     2      10.470  25.790  13.190  1.00  0.00            
ATOM    150  H6  AD3     2      12.660  26.360  14.390  1.00  0.00            
ATOM    151  H7  AD3     2      14.940  25.660  15.070  1.00  0.00            
ATOM    152  H8  AD3     2      16.810  23.730  15.050  1.00  0.00            
ATOM    153  H9  AD3     2      16.240  21.620  14.350  1.00  0.00            
ATOM    154  H10 AD3     2      14.100  21.060  13.470  1.00  0.00            
ATOM    155  H11 AD3     2       8.990  24.250  12.360  1.00  0.00            
ATOM    156  H12 AD3     2       7.350  22.610  11.530  1.00  0.00            
TER
ENDMDL
MODEL        1
ATOM      1  H1  ACD     1      37.760  14.990  15.130  1.00  0.00            
ATOM      2  O1  ACD     1      37.530  14.820  14.220  1.00  0.00            
ATOM      3  C1  ACD     1      36.140  15.300  14.020  1.00  0.00            
ATOM      4  H2  ACD     1      35.440  14.890  14.760  1.00  0.00            
ATOM      5  H3  ACD     1      35.950  14.980  12.980  1.00  0.00            
ATOM      6  C2  ACD     1      36.040  16.790  13.980  1.00  0.00            
ATOM      7  H4  ACD     1      35.120  17.130  13.500  1.00  0.00            
ATOM      8  O2  ACD     1      36.010  17.150  15.360  1.00  0.00            
ATOM      9  C3  ACD     1      35.930  18.490  15.630  1.00  0.00            
ATOM     10  H5  ACD     1      35.890  18.590  16.720  1.00  0.00            
ATOM     11  O3  ACD     1      34.710  18.950  15.150  1.00  0.00            
ATOM     12  C4  ACD     1      33.640  18.970  16.090  1.00  0.00            
ATOM     13  H6  ACD     1      33.880  18.510  17.060  1.00  0.00            
ATOM     14  C5  ACD     1      33.600  20.490  16.420  1.00  0.00            
ATOM     15  H7  ACD     1      33.520  21.100  15.510  1.00  0.00            
ATOM     16  O4  ACD     1      34.790  20.790  17.160  1.00  0.00            
ATOM     17  H8  ACD     1      35.470  20.690  16.490  1.00  0.00            
ATOM     18  C6  ACD     1      32.340  20.650  17.240  1.00  0.00            
ATOM     19  H9  ACD     1      32.410  20.120  18.200  1.00  0.00            
ATOM     20  O5  ACD     1      32.090  21.970  17.600  1.00  0.00            
ATOM     21  H10 ACD     1      32.070  22.420  16.760  1.00  0.00            
ATOM     22  C7  ACD     1      31.100  20.170  16.470  1.00  0.00            
ATOM     23  H11 ACD     1      30.130  20.320  16.970  1.00  0.00            
ATOM     24  O6  ACD     1      31.190  18.790  16.210  1.00  0.00            
ATOM     25  C8  ACD     1      32.360  18.360  15.530  1.00  0.00            
ATOM     26  H12 ACD     1      32.240  18.700  14.490  1.00  0.00            
ATOM     27  C9  ACD     1      32.420  16.830  15.530  1.00  0.00            
ATOM     28  H13 ACD     1      31.460  16.430  15.190  1.00  0.00            
ATOM     29  H14 ACD     1      33.280  16.520  14.910  1.00  0.00            
ATOM     30  O7  ACD     1      32.670  16.260  16.840  1.00  0.00            
ATOM     31  H15 ACD     1      32.610  15.310  16.750  1.00  0.00            
ATOM     32  O8  ACD     1      31.090  20.820  15.210  1.00  0.00            
ATOM     33  C10 ACD     1      30.220  21.940  15.080  1.00  0.00            
ATOM     34  H16 ACD     1      29.980  22.380  16.050  1.00  0.00            
ATOM     35  C11 ACD     1      31.170  22.910  14.350  1.00  0.00            
ATOM     36  H17 ACD     1      31.670  22.320  13.570  1.00  0.00            
ATOM     37  O9  ACD     1      32.140  23.340  15.200  1.00  0.00            
ATOM     38  H18 ACD     1      32.920  23.710  14.780  1.00  0.00            
ATOM     39  C12 ACD     1      30.460  24.040  13.580  1.00  0.00            
ATOM     40  H19 ACD     1      30.120  24.740  14.360  1.00  0.00            
ATOM     41  O10 ACD     1      31.330  24.760  12.670  1.00  0.00            
ATOM     42  H20 ACD     1      31.720  24.050  12.150  1.00  0.00            
ATOM     43  C13 ACD     1      29.340  23.500  12.710  1.00  0.00            
ATOM     44  H21 ACD     1      28.820  24.350  12.260  1.00  0.00            
ATOM     45  O11 ACD     1      28.450  22.800  13.610  1.00  0.00            
ATOM     46  C14 ACD     1      28.940  21.610  14.280  1.00  0.00            
ATOM     47  H22 ACD     1      29.240  20.830  13.560  1.00  0.00            
ATOM     48  C15 ACD     1      27.840  21.060  15.160  1.00  0.00            
ATOM     49  H23 ACD     1      28.200  20.120  15.590  1.00  0.00            
ATOM     50  H24 ACD     1      27.520  21.830  15.870  1.00  0.00            
ATOM     51  O12 ACD     1      26.700  20.800  14.360  1.00  0.00            
ATOM     52  H25 ACD     1      26.550  21.520  13.730  1.00  0.00            
ATOM     53  O13 ACD     1      29.790  22.680  11.680  1.00  0.00            
ATOM     54  C16 ACD     1      28.950  22.390  10.560  1.00  0.00            
ATOM     55  H26 ACD     1      27.910  22.720  10.730  1.00  0.00            
ATOM     56  C17 ACD     1      29.450  23.390   9.460  1.00  0.00            
ATOM     57  H27 ACD     1      30.540  23.430   9.560  1.00  0.00            
ATOM     58  O14 ACD     1      28.900  24.690   9.710  1.00  0.00            
ATOM     59  H28 ACD     1      29.300  25.240  10.400  1.00  0.00            
ATOM     60  C18 ACD     1      29.090  22.900   8.040  1.00  0.00            
ATOM     61  H29 ACD     1      27.990  22.850   7.950  1.00  0.00            
ATOM     62  O15 ACD     1      29.550  23.770   7.010  1.00  0.00            
ATOM     63  H30 ACD     1      30.430  24.090   7.250  1.00  0.00            
ATOM     64  C19 ACD     1      29.630  21.530   7.790  1.00  0.00            
ATOM     65  H31 ACD     1      29.420  21.240   6.750  1.00  0.00            
ATOM     66  O16 ACD     1      28.860  20.700   8.720  1.00  0.00            
ATOM     67  C20 ACD     1      28.970  20.940  10.120  1.00  0.00            
ATOM     68  H32 ACD     1      29.850  20.390  10.480  1.00  0.00            
ATOM     69  C21 ACD     1      27.850  20.150  10.800  1.00  0.00            
ATOM     70  H33 ACD     1      27.890  20.360  11.870  1.00  0.00            
ATOM     71  H34 ACD     1      26.880  20.500  10.440  1.00  0.00            
ATOM     72  O17 ACD     1      27.910  18.730  10.540  1.00  0.00            
ATOM     73  H35 ACD     1      28.780  18.510  10.900  1.00  0.00            
ATOM     74  O18 ACD     1      31.070  21.400   8.110  1.00  0.00            
ATOM     75  C22 ACD     1      31.700  20.420   7.270  1.00  0.00            
ATOM     76  H36 ACD     1      31.360  20.410   6.220  1.00  0.00            
ATOM     77  C23 ACD     1      33.110  20.950   7.180  1.00  0.00            
ATOM     78  H37 ACD     1      33.450  21.090   8.220  1.00  0.00            
ATOM     79  O19 ACD     1      33.050  22.160   6.400  1.00  0.00            
ATOM     80  H38 ACD     1      33.870  22.630   6.530  1.00  0.00            
ATOM     81  C24 ACD     1      34.110  20.000   6.600  1.00  0.00            
ATOM     82  H39 ACD     1      33.960  19.870   5.530  1.00  0.00            
ATOM     83  O20 ACD     1      35.430  20.510   6.750  1.00  0.00            
ATOM     84  H40 ACD     1      35.850  20.000   7.450  1.00  0.00            
ATOM     85  C25 ACD     1      33.930  18.650   7.300  1.00  0.00            
ATOM     86  H41 ACD     1      34.570  18.000   6.700  1.00  0.00            
ATOM     87  O21 ACD     1      32.630  18.170   7.220  1.00  0.00            
ATOM     88  C26 ACD     1      31.640  19.010   7.880  1.00  0.00            
ATOM     89  H42 ACD     1      31.770  19.030   8.970  1.00  0.00            
ATOM     90  C27 ACD     1      30.340  18.300   7.450  1.00  0.00            
ATOM     91  H43 ACD     1      29.450  18.860   7.750  1.00  0.00            
ATOM     92  H44 ACD     1      30.240  18.270   6.360  1.00  0.00            
ATOM     93  O22 ACD     1      30.260  16.960   7.940  1.00  0.00            
ATOM     94  H45 ACD     1      29.550  16.510   7.490  1.00  0.00            
ATOM     95  O23 ACD     1      34.490  18.700   8.620  1.00  0.00            
ATOM     96  C28 ACD     1      35.070  17.490   9.060  1.00  0.00            
ATOM     97  H46 ACD     1      34.760  16.610   8.490  1.00  0.00            
ATOM     98  C29 ACD     1      34.750  17.280  10.520  1.00  0.00            
ATOM     99  H47 ACD     1      34.960  18.230  11.020  1.00  0.00            
ATOM    100  O24 ACD     1      35.430  16.170  11.110  1.00  0.00            
ATOM    101  C30 ACD     1      33.240  16.940  10.740  1.00  0.00            
ATOM    102  H48 ACD     1      32.650  17.530  10.020  1.00  0.00            
ATOM    103  H49 ACD     1      33.140  15.920  10.340  1.00  0.00            
ATOM    104  O25 ACD     1      32.900  16.960  12.130  1.00  0.00            
ATOM    105  H50 ACD     1      33.410  16.260  12.530  1.00  0.00            
ATOM    106  C31 ACD     1      36.580  17.570   8.880  1.00  0.00            
ATOM    107  H51 ACD     1      36.830  18.460   9.470  1.00  0.00            
ATOM    108  O26 ACD     1      36.950  17.760   7.500  1.00  0.00            
ATOM    109  H52 ACD     1      37.030  16.890   7.110  1.00  0.00            
ATOM    110  C32 ACD     1      37.320  16.450   9.630  1.00  0.00            
ATOM    111  H53 ACD     1      37.050  15.530   9.080  1.00  0.00            
ATOM    112  O27 ACD     1      38.740  16.650   9.610  1.00  0.00            
ATOM    113  H54 ACD     1      38.960  17.510  10.000  1.00  0.00            
ATOM    114  C33 ACD     1      36.830  16.350  11.120  1.00  0.00            
ATOM    115  H55 ACD     1      37.260  15.480  11.630  1.00  0.00            
ATOM    116  O28 ACD     1      37.180  17.500  11.840  1.00  0.00            
ATOM    117  C34 ACD     1      37.210  17.500  13.270  1.00  0.00            
ATOM    118  H56 ACD     1      38.120  16.980  13.600  1.00  0.00            
ATOM    119  C35 ACD     1      37.420  18.950  13.690  1.00  0.00            
ATOM    120  H57 ACD     1      36.560  19.440  13.230  1.00  0.00            
ATOM    121  O29 ACD     1      38.640  19.540  13.210  1.00  0.00            
ATOM    122  H58 ACD     1      38.820  19.100  12.370  1.00  0.00            
ATOM    123  C36 ACD     1      37.140  19.210  15.120  1.00  0.00            
ATOM    124  H59 ACD     1      38.000  18.760  15.630  1.00  0.00            
ATOM    125  O30 ACD     1      36.880  20.620  15.420  1.00  0.00            
ATOM    126  H60 ACD     1      37.550  21.170  15.000  1.00  0.00            
ATOM    127  C1  AD3     2      32.790  21.360  10.970  1.00  0.00            
ATOM    128  C2  AD3     2      33.460  21.000  12.200  1.00  0.00            
ATOM    129  C3  AD3     2      34.520  21.750  12.700  1.00  0.00            
ATOM    130  C4  AD3     2      34.840  22.880  11.990  1.00  0.00            
ATOM    131  C5  AD3     2      35.890  23.670  12.510  1.00  0.00            
ATOM    132  C6  AD3     2      36.160  24.920  11.900  1.00  0.00            
ATOM    133  C7  AD3     2      35.460  25.220  10.690  1.00  0.00            
ATOM    134  C8  AD3     2      35.670  26.460  10.090  1.00  0.00            
ATOM    135  C9  AD3     2      36.470  27.440  10.660  1.00  0.00            
ATOM    136  C10 AD3     2      37.130  27.100  11.850  1.00  0.00            
ATOM    137  C11 AD3     2      37.930  28.060  12.430  1.00  0.00            
ATOM    138  C12 AD3     2      38.660  27.740  13.610  1.00  0.00            
ATOM    139  C13 AD3     2      38.500  26.500  14.220  1.00  0.00            
ATOM    140  C14 AD3     2      37.710  25.550  13.630  1.00  0.00            
ATOM    141  C15 AD3     2      37.020  25.860  12.470  1.00  0.00            
ATOM    142  C16 AD3     2      34.560  24.350  10.070  1.00  0.00            
ATOM    143  C17 AD3     2      34.200  23.240  10.790  1.00  0.00            
ATOM    144  C18 AD3     2      33.110  22.500  10.250  1.00  0.00            
ATOM    145  H1  AD3     2      31.880  20.830  10.740  1.00  0.00            
ATOM    146  H2  AD3     2      33.220  20.130  12.800  1.00  0.00            
ATOM    147  H3  AD3     2      35.050  21.620  13.640  1.00  0.00            
ATOM    148  H4  AD3     2      36.420  23.340  13.400  1.00  0.00            
ATOM    149  H5  AD3     2      35.120  26.830   9.230  1.00  0.00            
ATOM    150  H6  AD3     2      36.720  28.410  10.240  1.00  0.00            
ATOM    151  H7  AD3     2      38.010  29.060  12.030  1.00  0.00            
ATOM    152  H8  AD3     2      39.490  28.340  13.990  1.00  0.00            
ATOM    153  H9  AD3     2      39.020  26.240  15.140  1.00  0.00            
ATOM    154  H10 AD3     2      37.560  24.570  14.080  1.00  0.00            
ATOM    155  H11 AD3     2      34.190  24.550   9.070  1.00  0.00            
ATOM    156  H12 AD3     2      32.520  22.800   9.390  1.00  0.00            
TER
ENDMDL
MODEL        1
ATOM      1  H1  ACD     1      20.110   9.110  18.820  1.00  0.00            
ATOM      2  O1  ACD     1      20.580   9.950  18.930  1.00  0.00            
ATOM      3  C1  ACD     1      21.790   9.520  19.520  1.00  0.00            
ATOM      4  H2  ACD     1      22.470   9.010  18.830  1.00  0.00            
ATOM      5  H3  ACD     1      21.590   8.790  20.330  1.00  0.00            
ATOM      6  C2  ACD     1      22.630  10.760  19.950  1.00  0.00            
ATOM      7  H4  ACD     1      23.540  10.330  20.380  1.00  0.00            
ATOM      8  O2  ACD     1      22.930  11.410  18.800  1.00  0.00            
ATOM      9  C3  ACD     1      23.820  12.530  18.900  1.00  0.00            
ATOM     10  H5  ACD     1      23.980  13.020  17.940  1.00  0.00            
ATOM     11  O3  ACD     1      25.040  12.110  19.450  1.00  0.00            
ATOM     12  C4  ACD     1      26.160  11.990  18.540  1.00  0.00            
ATOM     13  H6  ACD     1      25.730  12.020  17.530  1.00  0.00            
ATOM     14  C5  ACD     1      27.100  13.210  18.800  1.00  0.00            
ATOM     15  H7  ACD     1      27.240  13.180  19.890  1.00  0.00            
ATOM     16  O4  ACD     1      26.510  14.480  18.350  1.00  0.00            
ATOM     17  H8  ACD     1      27.250  15.080  18.220  1.00  0.00            
ATOM     18  C6  ACD     1      28.430  12.940  18.110  1.00  0.00            
ATOM     19  H9  ACD     1      28.250  12.880  17.030  1.00  0.00            
ATOM     20  O5  ACD     1      29.430  13.920  18.400  1.00  0.00            
ATOM     21  H10 ACD     1      29.600  13.850  19.340  1.00  0.00            
ATOM     22  C7  ACD     1      28.930  11.510  18.500  1.00  0.00            
ATOM     23  H11 ACD     1      29.840  11.410  17.890  1.00  0.00            
ATOM     24  O6  ACD     1      28.000  10.610  18.020  1.00  0.00            
ATOM     25  C8  ACD     1      26.800  10.610  18.700  1.00  0.00            
ATOM     26  H12 ACD     1      26.910  10.280  19.740  1.00  0.00            
ATOM     27  C9  ACD     1      25.910   9.540  18.080  1.00  0.00            
ATOM     28  H13 ACD     1      24.950   9.540  18.610  1.00  0.00            
ATOM     29  H14 ACD     1      25.630   9.800  17.060  1.00  0.00            
ATOM     30  O7  ACD     1      26.520   8.250  18.040  1.00  0.00            
ATOM     31  H15 ACD     1      26.030   7.620  18.570  1.00  0.00            
ATOM     32  O8  ACD     1      29.410  11.470  19.910  1.00  0.00            
ATOM     33  C10 ACD     1      30.400  10.550  20.400  1.00  0.00            
ATOM     34  H16 ACD     1      31.290  10.540  19.750  1.00  0.00            
ATOM     35  C11 ACD     1      30.690  11.050  21.840  1.00  0.00            
ATOM     36  H17 ACD     1      29.720  11.310  22.290  1.00  0.00            
ATOM     37  O9  ACD     1      31.580  12.170  21.820  1.00  0.00            
ATOM     38  H18 ACD     1      31.190  12.840  21.250  1.00  0.00            
ATOM     39  C12 ACD     1      31.290   9.910  22.670  1.00  0.00            
ATOM     40  H19 ACD     1      32.170   9.500  22.160  1.00  0.00            
ATOM     41  O10 ACD     1      31.850  10.340  23.950  1.00  0.00            
ATOM     42  H20 ACD     1      31.070  10.430  24.500  1.00  0.00            
ATOM     43  C13 ACD     1      30.360   8.700  22.740  1.00  0.00            
ATOM     44  H21 ACD     1      30.750   7.840  23.300  1.00  0.00            
ATOM     45  O11 ACD     1      30.250   8.230  21.420  1.00  0.00            
ATOM     46  C14 ACD     1      29.760   9.120  20.390  1.00  0.00            
ATOM     47  H22 ACD     1      28.680   9.280  20.490  1.00  0.00            
ATOM     48  C15 ACD     1      30.000   8.390  19.080  1.00  0.00            
ATOM     49  H23 ACD     1      29.980   9.090  18.240  1.00  0.00            
ATOM     50  H24 ACD     1      30.990   7.920  19.170  1.00  0.00            
ATOM     51  O12 ACD     1      29.030   7.350  18.860  1.00  0.00            
ATOM     52  H25 ACD     1      28.260   7.860  18.620  1.00  0.00            
ATOM     53  O13 ACD     1      29.050   9.010  23.190  1.00  0.00            
ATOM     54  C16 ACD     1      28.810   8.600  24.590  1.00  0.00            
ATOM     55  H26 ACD     1      29.770   8.210  24.940  1.00  0.00            
ATOM     56  C17 ACD     1      28.560   9.860  25.400  1.00  0.00            
ATOM     57  H27 ACD     1      27.700  10.350  24.920  1.00  0.00            
ATOM     58  O14 ACD     1      29.720  10.730  25.450  1.00  0.00            
ATOM     59  H28 ACD     1      29.490  11.580  25.830  1.00  0.00            
ATOM     60  C18 ACD     1      28.130   9.460  26.830  1.00  0.00            
ATOM     61  H29 ACD     1      29.010   8.980  27.270  1.00  0.00            
ATOM     62  O15 ACD     1      27.550  10.510  27.540  1.00  0.00            
ATOM     63  H30 ACD     1      26.670  10.700  27.200  1.00  0.00            
ATOM     64  C19 ACD     1      27.010   8.420  26.750  1.00  0.00            
ATOM     65  H31 ACD     1      26.800   7.880  27.680  1.00  0.00            
ATOM     66  O16 ACD     1      27.390   7.280  25.980  1.00  0.00            
ATOM     67  C20 ACD     1      27.660   7.580  24.610  1.00  0.00            
ATOM     68  H32 ACD     1      26.760   8.000  24.150  1.00  0.00            
ATOM     69  C21 ACD     1      28.010   6.370  23.810  1.00  0.00            
ATOM     70  H33 ACD     1      27.230   5.600  23.830  1.00  0.00            
ATOM     71  H34 ACD     1      28.020   6.690  22.760  1.00  0.00            
ATOM     72  O17 ACD     1      29.180   5.770  24.250  1.00  0.00            
ATOM     73  H35 ACD     1      29.440   5.020  23.710  1.00  0.00            
ATOM     74  O18 ACD     1      25.800   8.980  26.260  1.00  0.00            
ATOM     75  C22 ACD     1      24.610   8.690  27.090  1.00  0.00            
ATOM     76  H36 ACD     1      24.780   7.900  27.830  1.00  0.00            
ATOM     77  C23 ACD     1      24.090  10.000  27.690  1.00  0.00            
ATOM     78  H37 ACD     1      24.080  10.720  26.860  1.00  0.00            
ATOM     79  O19 ACD     1      24.830  10.480  28.800  1.00  0.00            
ATOM     80  H38 ACD     1      24.940   9.780  29.460  1.00  0.00            
ATOM     81  C24 ACD     1      22.690   9.860  28.210  1.00  0.00            
ATOM     82  H39 ACD     1      22.790   9.190  29.070  1.00  0.00            
ATOM     83  O20 ACD     1      22.210  11.060  28.730  1.00  0.00            
ATOM     84  H40 ACD     1      22.900  11.390  29.310  1.00  0.00            
ATOM     85  C25 ACD     1      21.710   9.290  27.170  1.00  0.00            
ATOM     86  H41 ACD     1      20.730   8.970  27.540  1.00  0.00            
ATOM     87  O21 ACD     1      22.260   8.030  26.660  1.00  0.00            
ATOM     88  C26 ACD     1      23.590   8.100  26.050  1.00  0.00            
ATOM     89  H42 ACD     1      23.630   8.750  25.160  1.00  0.00            
ATOM     90  C27 ACD     1      23.990   6.690  25.670  1.00  0.00            
ATOM     91  H43 ACD     1      25.040   6.640  25.330  1.00  0.00            
ATOM     92  H44 ACD     1      23.900   5.970  26.490  1.00  0.00            
ATOM     93  O22 ACD     1      23.270   6.320  24.530  1.00  0.00            
ATOM     94  H45 ACD     1      23.020   5.410  24.700  1.00  0.00            
ATOM     95  O23 ACD     1      21.650  10.240  26.040  1.00  0.00            
ATOM     96  C28 ACD     1      20.560  10.170  25.110  1.00  0.00            
ATOM     97  H46 ACD     1      19.670  10.030  25.730  1.00  0.00            
ATOM     98  C29 ACD     1      20.700   9.020  23.990  1.00  0.00            
ATOM     99  H47 ACD     1      21.760   8.810  23.810  1.00  0.00            
ATOM    100  O24 ACD     1      20.080   9.390  22.730  1.00  0.00            
ATOM    101  C30 ACD     1      20.140   7.670  24.530  1.00  0.00            
ATOM    102  H48 ACD     1      20.230   7.520  25.620  1.00  0.00            
ATOM    103  H49 ACD     1      19.050   7.630  24.550  1.00  0.00            
ATOM    104  O25 ACD     1      20.610   6.530  23.870  1.00  0.00            
ATOM    105  H50 ACD     1      21.460   6.390  24.300  1.00  0.00            
ATOM    106  C31 ACD     1      20.460  11.650  24.630  1.00  0.00            
ATOM    107  H51 ACD     1      21.480  11.990  24.380  1.00  0.00            
ATOM    108  O26 ACD     1      19.790  12.400  25.690  1.00  0.00            
ATOM    109  H52 ACD     1      19.880  13.340  25.480  1.00  0.00            
ATOM    110  C32 ACD     1      19.650  11.700  23.310  1.00  0.00            
ATOM    111  H53 ACD     1      18.590  11.490  23.510  1.00  0.00            
ATOM    112  O27 ACD     1      19.600  13.020  22.730  1.00  0.00            
ATOM    113  H54 ACD     1      20.520  13.130  22.480  1.00  0.00            
ATOM    114  C33 ACD     1      20.250  10.670  22.310  1.00  0.00            
ATOM    115  H55 ACD     1      19.750  10.760  21.340  1.00  0.00            
ATOM    116  O28 ACD     1      21.660  10.840  22.100  1.00  0.00            
ATOM    117  C34 ACD     1      21.950  11.700  20.930  1.00  0.00            
ATOM    118  H56 ACD     1      20.980  12.050  20.560  1.00  0.00            
ATOM    119  C35 ACD     1      22.770  12.920  21.210  1.00  0.00            
ATOM    120  H57 ACD     1      23.770  12.610  21.550  1.00  0.00            
ATOM    121  O29 ACD     1      22.130  13.840  22.150  1.00  0.00            
ATOM    122  H58 ACD     1      22.710  14.580  22.360  1.00  0.00            
ATOM    123  C36 ACD     1      23.210  13.530  19.830  1.00  0.00            
ATOM    124  H59 ACD     1      22.270  13.800  19.330  1.00  0.00            
ATOM    125  O30 ACD     1      24.140  14.600  19.960  1.00  0.00            
ATOM    126  H60 ACD     1      24.970  14.300  19.580  1.00  0.00            
ATOM    127  C1  AD3     2      22.700  16.560  28.040  1.00  0.00            
ATOM    128  C2  AD3     2      21.900  15.450  28.070  1.00  0.00            
ATOM    129  C3  AD3     2      22.210  14.280  27.340  1.00  0.00            
ATOM    130  C4  AD3     2      23.310  14.260  26.490  1.00  0.00            
ATOM    131  C5  AD3     2      23.600  13.170  25.680  1.00  0.00            
ATOM    132  C6  AD3     2      24.680  13.170  24.790  1.00  0.00            
ATOM    133  C7  AD3     2      25.460  14.390  24.760  1.00  0.00            
ATOM    134  C8  AD3     2      26.530  14.550  23.870  1.00  0.00            
ATOM    135  C9  AD3     2      26.980  13.400  23.180  1.00  0.00            
ATOM    136  C10 AD3     2      26.160  12.210  23.080  1.00  0.00            
ATOM    137  C11 AD3     2      26.570  11.150  22.200  1.00  0.00            
ATOM    138  C12 AD3     2      25.830   9.960  22.100  1.00  0.00            
ATOM    139  C13 AD3     2      24.650   9.820  22.920  1.00  0.00            
ATOM    140  C14 AD3     2      24.330  10.840  23.830  1.00  0.00            
ATOM    141  C15 AD3     2      25.100  12.070  23.970  1.00  0.00            
ATOM    142  C16 AD3     2      25.220  15.440  25.600  1.00  0.00            
ATOM    143  C17 AD3     2      24.120  15.440  26.460  1.00  0.00            
ATOM    144  C18 AD3     2      23.840  16.570  27.200  1.00  0.00            
ATOM    145  H1  AD3     2      22.450  17.390  28.700  1.00  0.00            
ATOM    146  H2  AD3     2      21.080  15.410  28.790  1.00  0.00            
ATOM    147  H3  AD3     2      21.610  13.380  27.410  1.00  0.00            
ATOM    148  H4  AD3     2      22.930  12.330  25.820  1.00  0.00            
ATOM    149  H5  AD3     2      27.090  15.470  23.840  1.00  0.00            
ATOM    150  H6  AD3     2      27.840  13.620  22.550  1.00  0.00            
ATOM    151  H7  AD3     2      27.450  11.190  21.560  1.00  0.00            
ATOM    152  H8  AD3     2      26.130   9.150  21.450  1.00  0.00            
ATOM    153  H9  AD3     2      24.000   8.970  22.750  1.00  0.00            
ATOM    154  H10 AD3     2      23.330  10.800  24.250  1.00  0.00            
ATOM    155  H11 AD3     2      25.830  16.330  25.580  1.00  0.00            
ATOM    156  H12 AD3     2      24.490  17.430  27.040  1.00  0.00            
TER
ENDMDL
MODEL        1
ATOM      1  H1  ACD     1      20.520  21.970  27.170  1.00  0.00            
ATOM      2  O1  ACD     1      19.860  21.590  26.580  1.00  0.00            
ATOM      3  C1  ACD     1      20.350  20.270  26.300  1.00  0.00            
ATOM      4  H2  ACD     1      20.140  19.600  27.150  1.00  0.00            
ATOM      5  H3  ACD     1      21.440  20.270  26.240  1.00  0.00            
ATOM      6  C2  ACD     1      19.900  19.560  24.990  1.00  0.00            
ATOM      7  H4  ACD     1      20.460  18.630  24.810  1.00  0.00            
ATOM      8  O2  ACD     1      18.530  19.210  25.160  1.00  0.00            
ATOM      9  C3  ACD     1      17.780  18.750  24.120  1.00  0.00            
ATOM     10  H5  ACD     1      16.760  18.710  24.500  1.00  0.00            
ATOM     11  O3  ACD     1      18.330  17.490  23.720  1.00  0.00            
ATOM     12  C4  ACD     1      17.670  16.340  24.120  1.00  0.00            
ATOM     13  H6  ACD     1      16.760  16.560  24.690  1.00  0.00            
ATOM     14  C5  ACD     1      17.210  15.700  22.810  1.00  0.00            
ATOM     15  H7  ACD     1      18.070  15.440  22.180  1.00  0.00            
ATOM     16  O4  ACD     1      16.260  16.600  22.180  1.00  0.00            
ATOM     17  H8  ACD     1      16.480  17.530  22.150  1.00  0.00            
ATOM     18  C6  ACD     1      16.500  14.360  23.220  1.00  0.00            
ATOM     19  H9  ACD     1      15.650  14.460  23.910  1.00  0.00            
ATOM     20  O5  ACD     1      16.070  13.630  22.070  1.00  0.00            
ATOM     21  H10 ACD     1      16.810  13.790  21.480  1.00  0.00            
ATOM     22  C7  ACD     1      17.430  13.490  24.040  1.00  0.00            
ATOM     23  H11 ACD     1      16.910  12.610  24.420  1.00  0.00            
ATOM     24  O6  ACD     1      17.900  14.200  25.170  1.00  0.00            
ATOM     25  C8  ACD     1      18.640  15.390  24.870  1.00  0.00            
ATOM     26  H12 ACD     1      19.540  15.170  24.290  1.00  0.00            
ATOM     27  C9  ACD     1      19.250  15.980  26.080  1.00  0.00            
ATOM     28  H13 ACD     1      19.830  16.850  25.740  1.00  0.00            
ATOM     29  H14 ACD     1      18.460  16.400  26.720  1.00  0.00            
ATOM     30  O7  ACD     1      20.080  15.140  26.800  1.00  0.00            
ATOM     31  H15 ACD     1      20.260  15.490  27.670  1.00  0.00            
ATOM     32  O8  ACD     1      18.630  13.200  23.280  1.00  0.00            
ATOM     33  C10 ACD     1      19.250  11.920  23.500  1.00  0.00            
ATOM     34  H16 ACD     1      18.510  11.120  23.450  1.00  0.00            
ATOM     35  C11 ACD     1      20.270  11.750  22.360  1.00  0.00            
ATOM     36  H17 ACD     1      20.660  12.740  22.080  1.00  0.00            
ATOM     37  O9  ACD     1      19.480  11.270  21.250  1.00  0.00            
ATOM     38  H18 ACD     1      18.870  11.900  20.880  1.00  0.00            
ATOM     39  C12 ACD     1      21.450  10.810  22.750  1.00  0.00            
ATOM     40  H19 ACD     1      21.120   9.780  22.930  1.00  0.00            
ATOM     41  O10 ACD     1      22.460  10.780  21.850  1.00  0.00            
ATOM     42  H20 ACD     1      22.840  11.650  21.710  1.00  0.00            
ATOM     43  C13 ACD     1      22.040  11.270  24.050  1.00  0.00            
ATOM     44  H21 ACD     1      22.920  10.640  24.240  1.00  0.00            
ATOM     45  O11 ACD     1      21.070  11.120  25.090  1.00  0.00            
ATOM     46  C14 ACD     1      19.950  11.920  24.980  1.00  0.00            
ATOM     47  H22 ACD     1      20.230  12.960  25.190  1.00  0.00            
ATOM     48  C15 ACD     1      18.990  11.370  26.070  1.00  0.00            
ATOM     49  H23 ACD     1      17.990  11.830  26.120  1.00  0.00            
ATOM     50  H24 ACD     1      18.850  10.320  25.810  1.00  0.00            
ATOM     51  O12 ACD     1      19.470  11.450  27.360  1.00  0.00            
ATOM     52  H25 ACD     1      20.260  10.910  27.330  1.00  0.00            
ATOM     53  O13 ACD     1      22.410  12.640  23.990  1.00  0.00            
ATOM     54  C16 ACD     1      23.750  12.860  24.510  1.00  0.00            
ATOM     55  H26 ACD     1      24.140  11.940  24.970  1.00  0.00            
ATOM     56  C17 ACD     1      24.570  13.330  23.320  1.00  0.00            
ATOM     57  H27 ACD     1      23.960  14.150  22.930  1.00  0.00            
ATOM     58  O14 ACD     1      24.680  12.280  22.320  1.00  0.00            
ATOM     59  H28 ACD     1      25.400  12.390  21.700  1.00  0.00            
ATOM     60  C18 ACD     1      25.980  13.780  23.770  1.00  0.00            
ATOM     61  H29 ACD     1      26.420  12.870  24.180  1.00  0.00            
ATOM     62  O15 ACD     1      26.710  14.320  22.730  1.00  0.00            
ATOM     63  H30 ACD     1      26.860  13.610  22.090  1.00  0.00            
ATOM     64  C19 ACD     1      25.810  14.870  24.890  1.00  0.00            
ATOM     65  H31 ACD     1      26.790  15.090  25.330  1.00  0.00            
ATOM     66  O16 ACD     1      25.030  14.360  25.910  1.00  0.00            
ATOM     67  C20 ACD     1      23.720  13.890  25.590  1.00  0.00            
ATOM     68  H32 ACD     1      23.130  14.760  25.270  1.00  0.00            
ATOM     69  C21 ACD     1      22.980  13.440  26.910  1.00  0.00            
ATOM     70  H33 ACD     1      22.790  14.360  27.470  1.00  0.00            
ATOM     71  H34 ACD     1      22.080  12.910  26.570  1.00  0.00            
ATOM     72  O17 ACD     1      23.750  12.460  27.550  1.00  0.00            
ATOM     73  H35 ACD     1      23.140  12.050  28.160  1.00  0.00            
ATOM     74  O18 ACD     1      25.370  16.090  24.420  1.00  0.00            
ATOM     75  C22 ACD     1      26.060  17.290  24.830  1.00  0.00            
ATOM     76  H36 ACD     1      26.760  17.050  25.640  1.00  0.00            
ATOM     77  C23 ACD     1      26.870  17.610  23.520  1.00  0.00            
ATOM     78  H37 ACD     1      26.180  17.530  22.660  1.00  0.00            
ATOM     79  O19 ACD     1      27.900  16.660  23.440  1.00  0.00            
ATOM     80  H38 ACD     1      27.410  15.880  23.160  1.00  0.00            
ATOM     81  C24 ACD     1      27.370  19.000  23.570  1.00  0.00            
ATOM     82  H39 ACD     1      28.230  19.010  24.260  1.00  0.00            
ATOM     83  O20 ACD     1      27.830  19.420  22.240  1.00  0.00            
ATOM     84  H40 ACD     1      27.060  19.410  21.670  1.00  0.00            
ATOM     85  C25 ACD     1      26.380  20.070  24.050  1.00  0.00            
ATOM     86  H41 ACD     1      27.000  20.960  24.200  1.00  0.00            
ATOM     87  O21 ACD     1      25.800  19.620  25.310  1.00  0.00            
ATOM     88  C26 ACD     1      25.050  18.340  25.240  1.00  0.00            
ATOM     89  H42 ACD     1      24.370  18.360  24.380  1.00  0.00            
ATOM     90  C27 ACD     1      24.470  17.910  26.580  1.00  0.00            
ATOM     91  H43 ACD     1      23.640  18.600  26.810  1.00  0.00            
ATOM     92  H44 ACD     1      24.070  16.890  26.530  1.00  0.00            
ATOM     93  O22 ACD     1      25.470  17.950  27.620  1.00  0.00            
ATOM     94  H45 ACD     1      25.660  18.870  27.800  1.00  0.00            
ATOM     95  O23 ACD     1      25.370  20.380  23.110  1.00  0.00            
ATOM     96  C28 ACD     1      24.660  21.580  23.110  1.00  0.00            
ATOM     97  H46 ACD     1      25.320  22.440  22.910  1.00  0.00            
ATOM     98  C29 ACD     1      23.900  21.820  24.400  1.00  0.00            
ATOM     99  H47 ACD     1      23.640  20.840  24.810  1.00  0.00            
ATOM    100  O24 ACD     1      22.690  22.590  24.220  1.00  0.00            
ATOM    101  C30 ACD     1      24.670  22.580  25.450  1.00  0.00            
ATOM    102  H48 ACD     1      24.170  22.530  26.430  1.00  0.00            
ATOM    103  H49 ACD     1      25.630  22.070  25.620  1.00  0.00            
ATOM    104  O25 ACD     1      25.010  23.920  25.050  1.00  0.00            
ATOM    105  H50 ACD     1      24.300  24.420  24.630  1.00  0.00            
ATOM    106  C31 ACD     1      23.820  21.400  21.850  1.00  0.00            
ATOM    107  H51 ACD     1      23.440  20.380  21.700  1.00  0.00            
ATOM    108  O26 ACD     1      24.570  21.840  20.660  1.00  0.00            
ATOM    109  H52 ACD     1      25.300  22.400  20.900  1.00  0.00            
ATOM    110  C32 ACD     1      22.580  22.270  21.810  1.00  0.00            
ATOM    111  H53 ACD     1      22.880  23.320  21.750  1.00  0.00            
ATOM    112  O27 ACD     1      21.650  21.920  20.810  1.00  0.00            
ATOM    113  H54 ACD     1      21.810  22.370  19.970  1.00  0.00            
ATOM    114  C33 ACD     1      21.810  22.180  23.170  1.00  0.00            
ATOM    115  H55 ACD     1      20.980  22.890  23.140  1.00  0.00            
ATOM    116  O28 ACD     1      21.360  20.860  23.450  1.00  0.00            
ATOM    117  C34 ACD     1      20.010  20.580  23.840  1.00  0.00            
ATOM    118  H56 ACD     1      19.610  21.580  24.070  1.00  0.00            
ATOM    119  C35 ACD     1      19.280  20.050  22.590  1.00  0.00            
ATOM    120  H57 ACD     1      19.740  19.110  22.260  1.00  0.00            
ATOM    121  O29 ACD     1      19.330  20.930  21.500  1.00  0.00            
ATOM    122  H58 ACD     1      20.220  21.290  21.410  1.00  0.00            
ATOM    123  C36 ACD     1      17.860  19.700  22.930  1.00  0.00            
ATOM    124  H59 ACD     1      17.240  20.530  23.270  1.00  0.00            
ATOM    125  O30 ACD     1      17.180  19.160  21.800  1.00  0.00            
ATOM    126  H60 ACD     1      16.930  19.960  21.330  1.00  0.00            
ATOM    127  C1  AD3     2      22.600   9.750  17.030  1.00  0.00            
ATOM    128  C2  AD3     2      21.270  10.170  17.210  1.00  0.00            
ATOM    129  C3  AD3     2      21.040  11.270  18.050  1.00  0.00            
ATOM    130  C4  AD3     2      22.120  11.990  18.560  1.00  0.00            
ATOM    131  C5  AD3     2      21.840  13.130  19.250  1.00  0.00            
ATOM    132  C6  AD3     2      22.880  13.970  19.680  1.00  0.00            
ATOM    133  C7  AD3     2      24.210  13.650  19.290  1.00  0.00            
ATOM    134  C8  AD3     2      25.230  14.550  19.500  1.00  0.00            
ATOM    135  C9  AD3     2      24.990  15.720  20.230  1.00  0.00            
ATOM    136  C10 AD3     2      23.750  16.100  20.690  1.00  0.00            
ATOM    137  C11 AD3     2      23.550  17.300  21.420  1.00  0.00            
ATOM    138  C12 AD3     2      22.340  17.600  22.000  1.00  0.00            
ATOM    139  C13 AD3     2      21.260  16.690  21.880  1.00  0.00            
ATOM    140  C14 AD3     2      21.440  15.520  21.180  1.00  0.00            
ATOM    141  C15 AD3     2      22.690  15.150  20.550  1.00  0.00            
ATOM    142  C16 AD3     2      24.530  12.450  18.700  1.00  0.00            
ATOM    143  C17 AD3     2      23.450  11.610  18.280  1.00  0.00            
ATOM    144  C18 AD3     2      23.700  10.460  17.560  1.00  0.00            
ATOM    145  H1  AD3     2      22.790   8.840  16.460  1.00  0.00            
ATOM    146  H2  AD3     2      20.450   9.770  16.620  1.00  0.00            
ATOM    147  H3  AD3     2      20.050  11.690  18.210  1.00  0.00            
ATOM    148  H4  AD3     2      20.810  13.440  19.450  1.00  0.00            
ATOM    149  H5  AD3     2      26.250  14.300  19.210  1.00  0.00            
ATOM    150  H6  AD3     2      25.770  16.460  20.360  1.00  0.00            
ATOM    151  H7  AD3     2      24.340  18.040  21.350  1.00  0.00            
ATOM    152  H8  AD3     2      22.260  18.560  22.500  1.00  0.00            
ATOM    153  H9  AD3     2      20.290  16.970  22.300  1.00  0.00            
ATOM    154  H10 AD3     2      20.630  14.790  21.170  1.00  0.00            
ATOM    155  H11 AD3     2      25.530  12.090  18.490  1.00  0.00            
ATOM    156  H12 AD3     2      24.750  10.250  17.370  1.00  0.00            
TER
ENDMDL
MODEL        1
ATOM      1  H1  ACD     1      23.930  16.280  14.710  1.00  0.00            
ATOM      2  O1  ACD     1      23.340  15.600  15.040  1.00  0.00            
ATOM      3  C1  ACD     1      24.200  14.550  15.450  1.00  0.00            
ATOM      4  H2  ACD     1      25.030  14.420  14.740  1.00  0.00            
ATOM      5  H3  ACD     1      23.680  13.580  15.450  1.00  0.00            
ATOM      6  C2  ACD     1      24.820  14.900  16.870  1.00  0.00            
ATOM      7  H4  ACD     1      25.340  13.990  17.200  1.00  0.00            
ATOM      8  O2  ACD     1      25.830  15.890  16.750  1.00  0.00            
ATOM      9  C3  ACD     1      26.530  16.290  17.890  1.00  0.00            
ATOM     10  H5  ACD     1      27.170  17.160  17.710  1.00  0.00            
ATOM     11  O3  ACD     1      27.270  15.300  18.520  1.00  0.00            
ATOM     12  C4  ACD     1      28.560  15.260  18.000  1.00  0.00            
ATOM     13  H6  ACD     1      28.850  16.190  17.500  1.00  0.00            
ATOM     14  C5  ACD     1      29.460  15.200  19.180  1.00  0.00            
ATOM     15  H7  ACD     1      29.090  14.380  19.800  1.00  0.00            
ATOM     16  O4  ACD     1      29.270  16.400  19.980  1.00  0.00            
ATOM     17  H8  ACD     1      29.550  16.210  20.880  1.00  0.00            
ATOM     18  C6  ACD     1      30.940  15.140  18.700  1.00  0.00            
ATOM     19  H9  ACD     1      30.940  15.960  17.980  1.00  0.00            
ATOM     20  O5  ACD     1      31.800  15.260  19.770  1.00  0.00            
ATOM     21  H10 ACD     1      31.870  14.350  20.080  1.00  0.00            
ATOM     22  C7  ACD     1      31.100  13.800  18.010  1.00  0.00            
ATOM     23  H11 ACD     1      32.080  13.800  17.540  1.00  0.00            
ATOM     24  O6  ACD     1      30.130  13.800  16.880  1.00  0.00            
ATOM     25  C8  ACD     1      28.780  13.920  17.160  1.00  0.00            
ATOM     26  H12 ACD     1      28.540  12.990  17.700  1.00  0.00            
ATOM     27  C9  ACD     1      28.010  13.770  15.850  1.00  0.00            
ATOM     28  H13 ACD     1      26.940  13.930  16.050  1.00  0.00            
ATOM     29  H14 ACD     1      28.260  14.600  15.180  1.00  0.00            
ATOM     30  O7  ACD     1      28.190  12.560  15.280  1.00  0.00            
ATOM     31  H15 ACD     1      29.060  12.280  15.590  1.00  0.00            
ATOM     32  O8  ACD     1      30.960  12.700  18.960  1.00  0.00            
ATOM     33  C10 ACD     1      31.710  11.460  18.940  1.00  0.00            
ATOM     34  H16 ACD     1      32.730  11.580  18.560  1.00  0.00            
ATOM     35  C11 ACD     1      31.860  11.080  20.430  1.00  0.00            
ATOM     36  H17 ACD     1      31.080  11.580  21.020  1.00  0.00            
ATOM     37  O9  ACD     1      33.120  11.700  20.930  1.00  0.00            
ATOM     38  H18 ACD     1      33.850  11.130  20.690  1.00  0.00            
ATOM     39  C12 ACD     1      31.880   9.610  20.740  1.00  0.00            
ATOM     40  H19 ACD     1      32.830   9.190  20.380  1.00  0.00            
ATOM     41  O10 ACD     1      31.760   9.310  22.120  1.00  0.00            
ATOM     42  H20 ACD     1      30.810   9.260  22.210  1.00  0.00            
ATOM     43  C13 ACD     1      30.830   8.890  19.920  1.00  0.00            
ATOM     44  H21 ACD     1      30.960   7.830  20.140  1.00  0.00            
ATOM     45  O11 ACD     1      31.130   9.090  18.560  1.00  0.00            
ATOM     46  C14 ACD     1      30.940  10.430  18.050  1.00  0.00            
ATOM     47  H22 ACD     1      29.880  10.700  18.110  1.00  0.00            
ATOM     48  C15 ACD     1      31.400  10.500  16.670  1.00  0.00            
ATOM     49  H23 ACD     1      31.490  11.550  16.370  1.00  0.00            
ATOM     50  H24 ACD     1      32.450  10.190  16.670  1.00  0.00            
ATOM     51  O12 ACD     1      30.550   9.820  15.780  1.00  0.00            
ATOM     52  H25 ACD     1      30.690   8.870  15.850  1.00  0.00            
ATOM     53  O13 ACD     1      29.480   9.260  20.260  1.00  0.00            
ATOM     54  C16 ACD     1      28.620   8.170  20.680  1.00  0.00            
ATOM     55  H26 ACD     1      29.160   7.220  20.750  1.00  0.00            
ATOM     56  C17 ACD     1      28.050   8.470  22.060  1.00  0.00            
ATOM     57  H27 ACD     1      27.580   9.460  22.000  1.00  0.00            
ATOM     58  O14 ACD     1      29.200   8.500  22.980  1.00  0.00            
ATOM     59  H28 ACD     1      28.890   8.920  23.790  1.00  0.00            
ATOM     60  C18 ACD     1      27.050   7.410  22.480  1.00  0.00            
ATOM     61  H29 ACD     1      27.490   6.410  22.610  1.00  0.00            
ATOM     62  O15 ACD     1      26.410   7.760  23.670  1.00  0.00            
ATOM     63  H30 ACD     1      25.590   8.230  23.500  1.00  0.00            
ATOM     64  C19 ACD     1      25.980   7.400  21.430  1.00  0.00            
ATOM     65  H31 ACD     1      25.220   6.680  21.750  1.00  0.00            
ATOM     66  O16 ACD     1      26.640   6.980  20.240  1.00  0.00            
ATOM     67  C20 ACD     1      27.520   7.930  19.700  1.00  0.00            
ATOM     68  H32 ACD     1      27.000   8.870  19.480  1.00  0.00            
ATOM     69  C21 ACD     1      28.000   7.400  18.300  1.00  0.00            
ATOM     70  H33 ACD     1      27.130   7.110  17.700  1.00  0.00            
ATOM     71  H34 ACD     1      28.630   8.120  17.750  1.00  0.00            
ATOM     72  O17 ACD     1      28.740   6.210  18.470  1.00  0.00            
ATOM     73  H35 ACD     1      28.460   5.750  17.670  1.00  0.00            
ATOM     74  O18 ACD     1      25.380   8.620  21.270  1.00  0.00            
ATOM     75  C22 ACD     1      23.950   8.660  21.180  1.00  0.00            
ATOM     76  H36 ACD     1      23.470   7.680  21.250  1.00  0.00            
ATOM     77  C23 ACD     1      23.290   9.510  22.240  1.00  0.00            
ATOM     78  H37 ACD     1      23.660  10.540  22.090  1.00  0.00            
ATOM     79  O19 ACD     1      23.810   9.030  23.530  1.00  0.00            
ATOM     80  H38 ACD     1      23.420   9.580  24.210  1.00  0.00            
ATOM     81  C24 ACD     1      21.760   9.410  22.100  1.00  0.00            
ATOM     82  H39 ACD     1      21.470   8.350  22.150  1.00  0.00            
ATOM     83  O20 ACD     1      21.150  10.340  22.970  1.00  0.00            
ATOM     84  H40 ACD     1      21.170  11.210  22.560  1.00  0.00            
ATOM     85  C25 ACD     1      21.390   9.930  20.740  1.00  0.00            
ATOM     86  H41 ACD     1      20.320   9.730  20.640  1.00  0.00            
ATOM     87  O21 ACD     1      22.020   9.230  19.720  1.00  0.00            
ATOM     88  C26 ACD     1      23.450   9.190  19.860  1.00  0.00            
ATOM     89  H42 ACD     1      23.940  10.150  19.630  1.00  0.00            
ATOM     90  C27 ACD     1      23.860   8.190  18.790  1.00  0.00            
ATOM     91  H43 ACD     1      24.910   8.000  19.040  1.00  0.00            
ATOM     92  H44 ACD     1      23.270   7.290  18.950  1.00  0.00            
ATOM     93  O22 ACD     1      23.760   8.700  17.480  1.00  0.00            
ATOM     94  H45 ACD     1      24.420   8.230  16.950  1.00  0.00            
ATOM     95  O23 ACD     1      21.610  11.350  20.560  1.00  0.00            
ATOM     96  C28 ACD     1      20.870  12.020  19.560  1.00  0.00            
ATOM     97  H46 ACD     1      19.780  11.860  19.540  1.00  0.00            
ATOM     98  C29 ACD     1      21.470  11.840  18.130  1.00  0.00            
ATOM     99  H47 ACD     1      22.500  11.480  18.260  1.00  0.00            
ATOM    100  O24 ACD     1      21.340  12.960  17.250  1.00  0.00            
ATOM    101  C30 ACD     1      20.750  10.640  17.490  1.00  0.00            
ATOM    102  H48 ACD     1      20.200  10.030  18.220  1.00  0.00            
ATOM    103  H49 ACD     1      19.970  11.000  16.820  1.00  0.00            
ATOM    104  O25 ACD     1      21.560   9.910  16.580  1.00  0.00            
ATOM    105  H50 ACD     1      22.280   9.470  17.050  1.00  0.00            
ATOM    106  C31 ACD     1      20.900  13.540  19.990  1.00  0.00            
ATOM    107  H51 ACD     1      21.870  13.820  20.400  1.00  0.00            
ATOM    108  O26 ACD     1      19.930  13.690  21.090  1.00  0.00            
ATOM    109  H52 ACD     1      20.110  14.520  21.540  1.00  0.00            
ATOM    110  C32 ACD     1      20.660  14.490  18.840  1.00  0.00            
ATOM    111  H53 ACD     1      19.690  14.290  18.370  1.00  0.00            
ATOM    112  O27 ACD     1      20.760  15.840  19.220  1.00  0.00            
ATOM    113  H54 ACD     1      21.670  16.080  19.430  1.00  0.00            
ATOM    114  C33 ACD     1      21.660  14.180  17.810  1.00  0.00            
ATOM    115  H55 ACD     1      21.560  14.820  16.930  1.00  0.00            
ATOM    116  O28 ACD     1      22.970  14.170  18.200  1.00  0.00            
ATOM    117  C34 ACD     1      23.760  15.320  17.880  1.00  0.00            
ATOM    118  H56 ACD     1      23.140  16.080  17.390  1.00  0.00            
ATOM    119  C35 ACD     1      24.420  15.820  19.210  1.00  0.00            
ATOM    120  H57 ACD     1      24.910  15.020  19.780  1.00  0.00            
ATOM    121  O29 ACD     1      23.450  16.290  20.130  1.00  0.00            
ATOM    122  H58 ACD     1      23.850  16.880  20.770  1.00  0.00            
ATOM    123  C36 ACD     1      25.460  16.860  18.870  1.00  0.00            
ATOM    124  H59 ACD     1      24.780  17.660  18.560  1.00  0.00            
ATOM    125  O30 ACD     1      26.280  17.210  20.000  1.00  0.00            
ATOM    126  H60 ACD     1      27.020  16.600  19.890  1.00  0.00            
ATOM    127  C1  AD3     2      22.800  13.530  26.970  1.00  0.00            
ATOM    128  C2  AD3     2      21.910  13.330  25.900  1.00  0.00            
ATOM    129  C3  AD3     2      22.380  13.150  24.570  1.00  0.00            
ATOM    130  C4  AD3     2      23.710  13.170  24.230  1.00  0.00            
ATOM    131  C5  AD3     2      24.110  12.810  22.930  1.00  0.00            
ATOM    132  C6  AD3     2      25.470  12.890  22.600  1.00  0.00            
ATOM    133  C7  AD3     2      26.450  13.090  23.650  1.00  0.00            
ATOM    134  C8  AD3     2      27.860  13.040  23.420  1.00  0.00            
ATOM    135  C9  AD3     2      28.250  12.660  22.120  1.00  0.00            
ATOM    136  C10 AD3     2      27.280  12.440  21.120  1.00  0.00            
ATOM    137  C11 AD3     2      27.730  11.820  19.930  1.00  0.00            
ATOM    138  C12 AD3     2      26.920  11.720  18.870  1.00  0.00            
ATOM    139  C13 AD3     2      25.540  12.020  18.920  1.00  0.00            
ATOM    140  C14 AD3     2      25.020  12.400  20.160  1.00  0.00            
ATOM    141  C15 AD3     2      25.880  12.590  21.310  1.00  0.00            
ATOM    142  C16 AD3     2      26.040  13.440  24.920  1.00  0.00            
ATOM    143  C17 AD3     2      24.670  13.370  25.240  1.00  0.00            
ATOM    144  C18 AD3     2      24.210  13.520  26.610  1.00  0.00            
ATOM    145  H1  AD3     2      22.470  13.620  28.000  1.00  0.00            
ATOM    146  H2  AD3     2      20.870  13.380  26.180  1.00  0.00            
ATOM    147  H3  AD3     2      21.690  12.790  23.820  1.00  0.00            
ATOM    148  H4  AD3     2      23.290  12.820  22.200  1.00  0.00            
ATOM    149  H5  AD3     2      28.570  13.150  24.240  1.00  0.00            
ATOM    150  H6  AD3     2      29.310  12.440  22.050  1.00  0.00            
ATOM    151  H7  AD3     2      28.790  11.620  19.900  1.00  0.00            
ATOM    152  H8  AD3     2      27.340  11.280  17.960  1.00  0.00            
ATOM    153  H9  AD3     2      24.960  11.930  18.000  1.00  0.00            
ATOM    154  H10 AD3     2      23.950  12.510  20.250  1.00  0.00            
ATOM    155  H11 AD3     2      26.800  13.570  25.690  1.00  0.00            
ATOM    156  H12 AD3     2      24.970  13.590  27.380  1.00  0.00            
TER
ENDMDL
MODEL        1
ATOM      1  H1  ACD     1      24.980   9.050  13.890  1.00  0.00            
ATOM      2  O1  ACD     1      25.010   8.900  14.840  1.00  0.00            
ATOM      3  C1  ACD     1      26.230   8.290  15.110  1.00  0.00            
ATOM      4  H2  ACD     1      27.020   9.060  15.080  1.00  0.00            
ATOM      5  H3  ACD     1      26.560   7.550  14.370  1.00  0.00            
ATOM      6  C2  ACD     1      26.350   7.590  16.470  1.00  0.00            
ATOM      7  H4  ACD     1      27.340   7.130  16.580  1.00  0.00            
ATOM      8  O2  ACD     1      26.180   8.570  17.470  1.00  0.00            
ATOM      9  C3  ACD     1      26.270   8.170  18.800  1.00  0.00            
ATOM     10  H5  ACD     1      26.050   8.990  19.490  1.00  0.00            
ATOM     11  O3  ACD     1      27.550   7.670  19.080  1.00  0.00            
ATOM     12  C4  ACD     1      28.500   8.630  19.670  1.00  0.00            
ATOM     13  H6  ACD     1      28.100   9.650  19.680  1.00  0.00            
ATOM     14  C5  ACD     1      28.500   8.130  21.050  1.00  0.00            
ATOM     15  H7  ACD     1      28.690   7.050  21.020  1.00  0.00            
ATOM     16  O4  ACD     1      27.230   8.280  21.650  1.00  0.00            
ATOM     17  H8  ACD     1      26.550   7.720  21.270  1.00  0.00            
ATOM     18  C6  ACD     1      29.660   8.720  21.870  1.00  0.00            
ATOM     19  H9  ACD     1      29.590   9.820  21.930  1.00  0.00            
ATOM     20  O5  ACD     1      29.720   8.160  23.150  1.00  0.00            
ATOM     21  H10 ACD     1      29.930   7.230  23.060  1.00  0.00            
ATOM     22  C7  ACD     1      30.970   8.470  21.090  1.00  0.00            
ATOM     23  H11 ACD     1      31.800   8.900  21.650  1.00  0.00            
ATOM     24  O6  ACD     1      30.880   9.100  19.800  1.00  0.00            
ATOM     25  C8  ACD     1      29.840   8.530  18.990  1.00  0.00            
ATOM     26  H12 ACD     1      30.020   7.450  19.000  1.00  0.00            
ATOM     27  C9  ACD     1      29.890   8.960  17.490  1.00  0.00            
ATOM     28  H13 ACD     1      30.900   8.830  17.090  1.00  0.00            
ATOM     29  H14 ACD     1      29.170   8.270  17.020  1.00  0.00            
ATOM     30  O7  ACD     1      29.530  10.320  17.380  1.00  0.00            
ATOM     31  H15 ACD     1      30.060  10.900  17.940  1.00  0.00            
ATOM     32  O8  ACD     1      31.430   7.140  20.840  1.00  0.00            
ATOM     33  C10 ACD     1      32.830   6.790  20.630  1.00  0.00            
ATOM     34  H16 ACD     1      33.420   7.160  21.470  1.00  0.00            
ATOM     35  C11 ACD     1      32.850   5.240  20.680  1.00  0.00            
ATOM     36  H17 ACD     1      32.040   4.950  19.990  1.00  0.00            
ATOM     37  O9  ACD     1      32.670   4.700  22.050  1.00  0.00            
ATOM     38  H18 ACD     1      32.790   3.750  22.070  1.00  0.00            
ATOM     39  C12 ACD     1      34.090   4.580  20.040  1.00  0.00            
ATOM     40  H19 ACD     1      34.980   4.710  20.670  1.00  0.00            
ATOM     41  O10 ACD     1      33.830   3.160  19.980  1.00  0.00            
ATOM     42  H20 ACD     1      33.530   2.850  20.840  1.00  0.00            
ATOM     43  C13 ACD     1      34.410   5.160  18.740  1.00  0.00            
ATOM     44  H21 ACD     1      35.320   4.740  18.280  1.00  0.00            
ATOM     45  O11 ACD     1      34.610   6.550  18.940  1.00  0.00            
ATOM     46  C14 ACD     1      33.510   7.350  19.380  1.00  0.00            
ATOM     47  H22 ACD     1      32.690   7.340  18.650  1.00  0.00            
ATOM     48  C15 ACD     1      33.910   8.800  19.590  1.00  0.00            
ATOM     49  H23 ACD     1      33.460   9.260  20.480  1.00  0.00            
ATOM     50  H24 ACD     1      34.950   8.780  19.920  1.00  0.00            
ATOM     51  O12 ACD     1      33.910   9.590  18.420  1.00  0.00            
ATOM     52  H25 ACD     1      33.950  10.520  18.680  1.00  0.00            
ATOM     53  O13 ACD     1      33.320   4.980  17.760  1.00  0.00            
ATOM     54  C16 ACD     1      33.620   4.360  16.490  1.00  0.00            
ATOM     55  H26 ACD     1      34.710   4.390  16.420  1.00  0.00            
ATOM     56  C17 ACD     1      33.060   2.930  16.440  1.00  0.00            
ATOM     57  H27 ACD     1      32.010   2.900  16.750  1.00  0.00            
ATOM     58  O14 ACD     1      33.890   2.270  17.340  1.00  0.00            
ATOM     59  H28 ACD     1      33.790   2.640  18.220  1.00  0.00            
ATOM     60  C18 ACD     1      33.220   2.370  15.080  1.00  0.00
[truncated: 1,452,546 more chars]
