# Supplementary material for: Achieving Chemical Accuracy in Cyclodextrin Host–Guest Binding via Integrative Atomistic Modelling
Source: Adv Sci (Weinh). 2025 Dec 14;13(10):e19782. doi: 10.1002/advs.202519782 (PMC12915143; doi:10.1002/advs.202519782)
Supplement: Supplementary file 1 — Supporting Information [file ADVS-13-e19782-s003.zip › all_poses/ACD.AD4.pdb]

MODEL        1
ATOM      1  H1  ACD     1      24.980  24.920  20.870  1.00  0.00            
ATOM      2  O1  ACD     1      25.070  25.810  20.520  1.00  0.00            
ATOM      3  C1  ACD     1      25.360  25.610  19.150  1.00  0.00            
ATOM      4  H2  ACD     1      26.290  25.030  19.030  1.00  0.00            
ATOM      5  H3  ACD     1      25.380  26.520  18.550  1.00  0.00            
ATOM      6  C2  ACD     1      24.330  24.670  18.480  1.00  0.00            
ATOM      7  H4  ACD     1      24.620  24.350  17.470  1.00  0.00            
ATOM      8  O2  ACD     1      24.230  23.390  19.140  1.00  0.00            
ATOM      9  C3  ACD     1      23.380  22.410  18.590  1.00  0.00            
ATOM     10  H5  ACD     1      23.310  21.620  19.340  1.00  0.00            
ATOM     11  O3  ACD     1      23.980  21.810  17.350  1.00  0.00            
ATOM     12  C4  ACD     1      24.900  20.740  17.410  1.00  0.00            
ATOM     13  H6  ACD     1      24.940  20.360  18.440  1.00  0.00            
ATOM     14  C5  ACD     1      24.540  19.670  16.300  1.00  0.00            
ATOM     15  H7  ACD     1      24.520  20.240  15.360  1.00  0.00            
ATOM     16  O4  ACD     1      23.160  19.310  16.560  1.00  0.00            
ATOM     17  H8  ACD     1      23.090  18.930  17.440  1.00  0.00            
ATOM     18  C6  ACD     1      25.510  18.470  16.390  1.00  0.00            
ATOM     19  H9  ACD     1      25.440  18.120  17.430  1.00  0.00            
ATOM     20  O5  ACD     1      25.210  17.480  15.380  1.00  0.00            
ATOM     21  H10 ACD     1      24.260  17.570  15.270  1.00  0.00            
ATOM     22  C7  ACD     1      26.910  19.030  16.100  1.00  0.00            
ATOM     23  H11 ACD     1      27.590  18.180  16.200  1.00  0.00            
ATOM     24  O6  ACD     1      27.240  20.000  17.050  1.00  0.00            
ATOM     25  C8  ACD     1      26.320  21.160  17.190  1.00  0.00            
ATOM     26  H12 ACD     1      26.310  21.660  16.210  1.00  0.00            
ATOM     27  C9  ACD     1      26.960  22.180  18.120  1.00  0.00            
ATOM     28  H13 ACD     1      27.970  22.430  17.760  1.00  0.00            
ATOM     29  H14 ACD     1      26.420  23.120  17.970  1.00  0.00            
ATOM     30  O7  ACD     1      26.970  21.800  19.450  1.00  0.00            
ATOM     31  H15 ACD     1      27.170  22.610  19.930  1.00  0.00            
ATOM     32  O8  ACD     1      26.960  19.580  14.810  1.00  0.00            
ATOM     33  C10 ACD     1      27.850  18.930  13.950  1.00  0.00            
ATOM     34  H16 ACD     1      28.210  17.980  14.380  1.00  0.00            
ATOM     35  C11 ACD     1      27.080  18.500  12.710  1.00  0.00            
ATOM     36  H17 ACD     1      26.360  19.310  12.520  1.00  0.00            
ATOM     37  O9  ACD     1      26.370  17.290  12.920  1.00  0.00            
ATOM     38  H18 ACD     1      25.820  17.430  13.700  1.00  0.00            
ATOM     39  C12 ACD     1      27.960  18.430  11.530  1.00  0.00            
ATOM     40  H19 ACD     1      28.520  17.500  11.650  1.00  0.00            
ATOM     41  O10 ACD     1      27.160  18.320  10.330  1.00  0.00            
ATOM     42  H20 ACD     1      26.650  19.130  10.230  1.00  0.00            
ATOM     43  C13 ACD     1      28.840  19.670  11.380  1.00  0.00            
ATOM     44  H21 ACD     1      29.490  19.500  10.510  1.00  0.00            
ATOM     45  O11 ACD     1      29.660  19.650  12.510  1.00  0.00            
ATOM     46  C14 ACD     1      29.040  19.890  13.750  1.00  0.00            
ATOM     47  H22 ACD     1      28.660  20.920  13.680  1.00  0.00            
ATOM     48  C15 ACD     1      30.090  19.910  14.870  1.00  0.00            
ATOM     49  H23 ACD     1      30.930  20.560  14.590  1.00  0.00            
ATOM     50  H24 ACD     1      29.540  20.340  15.710  1.00  0.00            
ATOM     51  O12 ACD     1      30.670  18.610  15.150  1.00  0.00            
ATOM     52  H25 ACD     1      31.320  18.420  14.470  1.00  0.00            
ATOM     53  O13 ACD     1      28.010  20.810  11.400  1.00  0.00            
ATOM     54  C16 ACD     1      28.100  21.860  10.420  1.00  0.00            
ATOM     55  H26 ACD     1      28.620  21.430   9.550  1.00  0.00            
ATOM     56  C17 ACD     1      26.640  22.250  10.010  1.00  0.00            
ATOM     57  H27 ACD     1      26.090  22.640  10.880  1.00  0.00            
ATOM     58  O14 ACD     1      25.930  21.200   9.380  1.00  0.00            
ATOM     59  H28 ACD     1      25.080  21.480   9.040  1.00  0.00            
ATOM     60  C18 ACD     1      26.600  23.380   9.020  1.00  0.00            
ATOM     61  H29 ACD     1      27.200  23.140   8.140  1.00  0.00            
ATOM     62  O15 ACD     1      25.320  23.670   8.530  1.00  0.00            
ATOM     63  H30 ACD     1      24.910  24.350   9.060  1.00  0.00            
ATOM     64  C19 ACD     1      27.260  24.560   9.730  1.00  0.00            
ATOM     65  H31 ACD     1      27.220  25.280   8.900  1.00  0.00            
ATOM     66  O16 ACD     1      28.630  24.280  10.080  1.00  0.00            
ATOM     67  C20 ACD     1      28.810  23.140  10.980  1.00  0.00            
ATOM     68  H32 ACD     1      28.400  23.340  11.970  1.00  0.00            
ATOM     69  C21 ACD     1      30.320  22.970  11.120  1.00  0.00            
ATOM     70  H33 ACD     1      30.820  23.880  11.480  1.00  0.00            
ATOM     71  H34 ACD     1      30.380  22.190  11.890  1.00  0.00            
ATOM     72  O17 ACD     1      30.960  22.650   9.930  1.00  0.00            
ATOM     73  H35 ACD     1      30.960  23.500   9.490  1.00  0.00            
ATOM     74  O18 ACD     1      26.460  24.980  10.860  1.00  0.00            
ATOM     75  C22 ACD     1      25.990  26.350  10.990  1.00  0.00            
ATOM     76  H36 ACD     1      26.520  27.040  10.320  1.00  0.00            
ATOM     77  C23 ACD     1      24.480  26.240  10.850  1.00  0.00            
ATOM     78  H37 ACD     1      24.150  25.440  11.520  1.00  0.00            
ATOM     79  O19 ACD     1      24.140  25.900   9.470  1.00  0.00            
ATOM     80  H38 ACD     1      23.240  26.220   9.430  1.00  0.00            
ATOM     81  C24 ACD     1      23.850  27.610  11.280  1.00  0.00            
ATOM     82  H39 ACD     1      24.080  28.280  10.450  1.00  0.00            
ATOM     83  O20 ACD     1      22.470  27.360  11.510  1.00  0.00            
ATOM     84  H40 ACD     1      22.400  27.110  12.440  1.00  0.00            
ATOM     85  C25 ACD     1      24.340  28.250  12.560  1.00  0.00            
ATOM     86  H41 ACD     1      24.120  29.310  12.690  1.00  0.00            
ATOM     87  O21 ACD     1      25.720  28.190  12.500  1.00  0.00            
ATOM     88  C26 ACD     1      26.300  26.900  12.330  1.00  0.00            
ATOM     89  H42 ACD     1      25.910  26.210  13.090  1.00  0.00            
ATOM     90  C27 ACD     1      27.790  26.860  12.500  1.00  0.00            
ATOM     91  H43 ACD     1      28.210  25.860  12.560  1.00  0.00            
ATOM     92  H44 ACD     1      28.310  27.340  11.670  1.00  0.00            
ATOM     93  O22 ACD     1      28.110  27.300  13.800  1.00  0.00            
ATOM     94  H45 ACD     1      27.710  26.750  14.480  1.00  0.00            
ATOM     95  O23 ACD     1      23.870  27.560  13.710  1.00  0.00            
ATOM     96  C28 ACD     1      23.290  28.340  14.710  1.00  0.00            
ATOM     97  H46 ACD     1      23.070  29.310  14.270  1.00  0.00            
ATOM     98  C29 ACD     1      24.380  28.590  15.810  1.00  0.00            
ATOM     99  H47 ACD     1      25.260  27.930  15.730  1.00  0.00            
ATOM    100  O24 ACD     1      23.850  28.540  17.170  1.00  0.00            
ATOM    101  C30 ACD     1      25.040  29.950  15.700  1.00  0.00            
ATOM    102  H48 ACD     1      25.660  29.980  16.610  1.00  0.00            
ATOM    103  H49 ACD     1      25.620  30.100  14.780  1.00  0.00            
ATOM    104  O25 ACD     1      24.050  30.990  15.670  1.00  0.00            
ATOM    105  H50 ACD     1      24.470  31.780  15.330  1.00  0.00            
ATOM    106  C31 ACD     1      22.000  27.630  15.130  1.00  0.00            
ATOM    107  H51 ACD     1      22.200  26.550  15.100  1.00  0.00            
ATOM    108  O26 ACD     1      20.870  27.800  14.200  1.00  0.00            
ATOM    109  H52 ACD     1      20.880  28.690  13.830  1.00  0.00            
ATOM    110  C32 ACD     1      21.750  28.130  16.580  1.00  0.00            
ATOM    111  H53 ACD     1      21.590  29.200  16.710  1.00  0.00            
ATOM    112  O27 ACD     1      20.590  27.530  17.060  1.00  0.00            
ATOM    113  H54 ACD     1      20.830  26.610  17.130  1.00  0.00            
ATOM    114  C33 ACD     1      22.820  27.610  17.520  1.00  0.00            
ATOM    115  H55 ACD     1      22.570  27.740  18.570  1.00  0.00            
ATOM    116  O28 ACD     1      23.210  26.330  17.250  1.00  0.00            
ATOM    117  C34 ACD     1      23.000  25.330  18.200  1.00  0.00            
ATOM    118  H56 ACD     1      22.570  25.780  19.110  1.00  0.00            
ATOM    119  C35 ACD     1      22.120  24.290  17.450  1.00  0.00            
ATOM    120  H57 ACD     1      22.550  24.030  16.480  1.00  0.00            
ATOM    121  O29 ACD     1      20.840  24.840  17.210  1.00  0.00            
ATOM    122  H58 ACD     1      20.330  24.130  16.820  1.00  0.00            
ATOM    123  C36 ACD     1      22.010  22.960  18.280  1.00  0.00            
ATOM    124  H59 ACD     1      21.500  23.080  19.250  1.00  0.00            
ATOM    125  O30 ACD     1      21.270  21.970  17.590  1.00  0.00            
ATOM    126  H60 ACD     1      21.850  21.670  16.880  1.00  0.00            
ATOM    127  C1  AD4     2      22.750  22.190  11.750  1.00  0.00            
ATOM    128  C2  AD4     2      22.010  23.330  12.250  1.00  0.00            
ATOM    129  C3  AD4     2      22.540  24.130  13.280  1.00  0.00            
ATOM    130  C4  AD4     2      23.880  23.920  13.650  1.00  0.00            
ATOM    131  C5  AD4     2      24.360  24.710  14.620  1.00  0.00            
ATOM    132  C6  AD4     2      25.720  24.600  15.010  1.00  0.00            
ATOM    133  C7  AD4     2      26.310  25.410  16.010  1.00  0.00            
ATOM    134  C8  AD4     2      27.710  25.290  16.340  1.00  0.00            
ATOM    135  C9  AD4     2      28.480  24.460  15.570  1.00  0.00            
ATOM    136  C10 AD4     2      27.930  23.640  14.620  1.00  0.00            
ATOM    137  C11 AD4     2      26.570  23.650  14.390  1.00  0.00            
ATOM    138  C12 AD4     2      26.030  22.740  13.490  1.00  0.00            
ATOM    139  C13 AD4     2      24.680  22.840  13.170  1.00  0.00            
ATOM    140  C14 AD4     2      24.080  21.980  12.250  1.00  0.00            
ATOM    141  H1  AD4     2      22.420  21.410  11.070  1.00  0.00            
ATOM    142  H2  AD4     2      21.020  23.570  11.860  1.00  0.00            
ATOM    143  H3  AD4     2      22.020  25.010  13.640  1.00  0.00            
ATOM    144  H4  AD4     2      23.690  25.420  15.100  1.00  0.00            
ATOM    145  H5  AD4     2      25.750  26.140  16.570  1.00  0.00            
ATOM    146  H6  AD4     2      28.230  25.860  17.110  1.00  0.00            
ATOM    147  H7  AD4     2      29.570  24.450  15.610  1.00  0.00            
ATOM    148  H8  AD4     2      28.570  23.090  13.930  1.00  0.00            
ATOM    149  H9  AD4     2      26.610  21.950  13.020  1.00  0.00            
ATOM    150  H10 AD4     2      24.700  21.160  11.920  1.00  0.00            
TER
ENDMDL
MODEL        1
ATOM      1  H1  ACD     1      21.680  27.400  20.010  1.00  0.00            
ATOM      2  O1  ACD     1      21.360  26.520  19.820  1.00  0.00            
ATOM      3  C1  ACD     1      22.110  25.960  18.870  1.00  0.00            
ATOM      4  H2  ACD     1      22.850  25.240  19.230  1.00  0.00            
ATOM      5  H3  ACD     1      22.790  26.700  18.430  1.00  0.00            
ATOM      6  C2  ACD     1      21.370  25.380  17.710  1.00  0.00            
ATOM      7  H4  ACD     1      21.980  24.990  16.890  1.00  0.00            
ATOM      8  O2  ACD     1      20.510  24.400  18.290  1.00  0.00            
ATOM      9  C3  ACD     1      19.750  23.630  17.360  1.00  0.00            
ATOM     10  H5  ACD     1      19.190  22.920  17.980  1.00  0.00            
ATOM     11  O3  ACD     1      20.520  22.930  16.410  1.00  0.00            
ATOM     12  C4  ACD     1      20.430  21.510  16.450  1.00  0.00            
ATOM     13  H6  ACD     1      19.650  21.150  17.130  1.00  0.00            
ATOM     14  C5  ACD     1      20.040  21.050  15.040  1.00  0.00            
ATOM     15  H7  ACD     1      20.770  21.510  14.370  1.00  0.00            
ATOM     16  O4  ACD     1      18.640  21.310  14.730  1.00  0.00            
ATOM     17  H8  ACD     1      18.550  20.980  13.840  1.00  0.00            
ATOM     18  C6  ACD     1      20.220  19.490  14.820  1.00  0.00            
ATOM     19  H9  ACD     1      19.510  18.990  15.500  1.00  0.00            
ATOM     20  O5  ACD     1      20.080  19.120  13.450  1.00  0.00            
ATOM     21  H10 ACD     1      20.460  18.250  13.300  1.00  0.00            
ATOM     22  C7  ACD     1      21.660  19.070  15.310  1.00  0.00            
ATOM     23  H11 ACD     1      21.660  17.980  15.410  1.00  0.00            
ATOM     24  O6  ACD     1      21.920  19.610  16.580  1.00  0.00            
ATOM     25  C8  ACD     1      21.870  20.990  16.850  1.00  0.00            
ATOM     26  H12 ACD     1      22.610  21.500  16.230  1.00  0.00            
ATOM     27  C9  ACD     1      22.050  21.250  18.330  1.00  0.00            
ATOM     28  H13 ACD     1      23.040  20.800  18.490  1.00  0.00            
ATOM     29  H14 ACD     1      22.270  22.310  18.510  1.00  0.00            
ATOM     30  O7  ACD     1      21.090  20.750  19.270  1.00  0.00            
ATOM     31  H15 ACD     1      21.520  20.370  20.040  1.00  0.00            
ATOM     32  O8  ACD     1      22.760  19.360  14.390  1.00  0.00            
ATOM     33  C10 ACD     1      24.040  18.660  14.410  1.00  0.00            
ATOM     34  H16 ACD     1      23.810  17.620  14.680  1.00  0.00            
ATOM     35  C11 ACD     1      24.650  18.680  13.010  1.00  0.00            
ATOM     36  H17 ACD     1      24.280  19.560  12.470  1.00  0.00            
ATOM     37  O9  ACD     1      24.160  17.560  12.250  1.00  0.00            
ATOM     38  H18 ACD     1      24.430  16.710  12.620  1.00  0.00            
ATOM     39  C12 ACD     1      26.140  18.760  12.970  1.00  0.00            
ATOM     40  H19 ACD     1      26.570  17.830  13.360  1.00  0.00            
ATOM     41  O10 ACD     1      26.550  18.990  11.630  1.00  0.00            
ATOM     42  H20 ACD     1      26.070  19.730  11.240  1.00  0.00            
ATOM     43  C13 ACD     1      26.630  19.900  13.850  1.00  0.00            
ATOM     44  H21 ACD     1      27.710  20.060  13.760  1.00  0.00            
ATOM     45  O11 ACD     1      26.290  19.580  15.160  1.00  0.00            
ATOM     46  C14 ACD     1      24.950  19.360  15.480  1.00  0.00            
ATOM     47  H22 ACD     1      24.540  20.360  15.680  1.00  0.00            
ATOM     48  C15 ACD     1      24.910  18.600  16.790  1.00  0.00            
ATOM     49  H23 ACD     1      25.640  19.160  17.400  1.00  0.00            
ATOM     50  H24 ACD     1      23.880  18.730  17.140  1.00  0.00            
ATOM     51  O12 ACD     1      25.150  17.190  16.590  1.00  0.00            
ATOM     52  H25 ACD     1      25.660  16.840  17.320  1.00  0.00            
ATOM     53  O13 ACD     1      26.020  21.120  13.410  1.00  0.00            
ATOM     54  C16 ACD     1      26.700  22.040  12.520  1.00  0.00            
ATOM     55  H26 ACD     1      27.530  21.440  12.140  1.00  0.00            
ATOM     56  C17 ACD     1      25.800  22.450  11.400  1.00  0.00            
ATOM     57  H27 ACD     1      24.850  22.870  11.750  1.00  0.00            
ATOM     58  O14 ACD     1      25.470  21.280  10.580  1.00  0.00            
ATOM     59  H28 ACD     1      25.150  21.520   9.700  1.00  0.00            
ATOM     60  C18 ACD     1      26.310  23.520  10.510  1.00  0.00            
ATOM     61  H29 ACD     1      27.110  23.010   9.950  1.00  0.00            
ATOM     62  O15 ACD     1      25.270  23.930   9.590  1.00  0.00            
ATOM     63  H30 ACD     1      24.960  24.800   9.860  1.00  0.00            
ATOM     64  C19 ACD     1      26.870  24.690  11.220  1.00  0.00            
ATOM     65  H31 ACD     1      27.390  25.350  10.520  1.00  0.00            
ATOM     66  O16 ACD     1      27.760  24.200  12.200  1.00  0.00            
ATOM     67  C20 ACD     1      27.260  23.340  13.170  1.00  0.00            
ATOM     68  H32 ACD     1      26.460  23.780  13.780  1.00  0.00            
ATOM     69  C21 ACD     1      28.370  23.010  14.150  1.00  0.00            
ATOM     70  H33 ACD     1      28.780  23.840  14.740  1.00  0.00            
ATOM     71  H34 ACD     1      28.060  22.210  14.830  1.00  0.00            
ATOM     72  O17 ACD     1      29.500  22.520  13.380  1.00  0.00            
ATOM     73  H35 ACD     1      30.180  22.090  13.900  1.00  0.00            
ATOM     74  O18 ACD     1      25.770  25.380  11.820  1.00  0.00            
ATOM     75  C22 ACD     1      25.610  26.810  11.660  1.00  0.00            
ATOM     76  H36 ACD     1      26.470  27.140  11.060  1.00  0.00            
ATOM     77  C23 ACD     1      24.320  27.020  10.820  1.00  0.00            
ATOM     78  H37 ACD     1      23.480  26.480  11.270  1.00  0.00            
ATOM     79  O19 ACD     1      24.420  26.390   9.470  1.00  0.00            
ATOM     80  H38 ACD     1      23.570  26.190   9.080  1.00  0.00            
ATOM     81  C24 ACD     1      23.960  28.510  10.770  1.00  0.00            
ATOM     82  H39 ACD     1      24.710  29.040  10.170  1.00  0.00            
ATOM     83  O20 ACD     1      22.630  28.550  10.210  1.00  0.00            
ATOM     84  H40 ACD     1      22.050  28.020  10.760  1.00  0.00            
ATOM     85  C25 ACD     1      23.940  29.110  12.190  1.00  0.00            
ATOM     86  H41 ACD     1      23.900  30.200  12.070  1.00  0.00            
ATOM     87  O21 ACD     1      25.210  29.040  12.770  1.00  0.00            
ATOM     88  C26 ACD     1      25.620  27.630  12.940  1.00  0.00            
ATOM     89  H42 ACD     1      24.770  27.170  13.460  1.00  0.00            
ATOM     90  C27 ACD     1      26.880  27.420  13.680  1.00  0.00            
ATOM     91  H43 ACD     1      27.070  26.360  13.930  1.00  0.00            
ATOM     92  H44 ACD     1      27.650  27.780  12.990  1.00  0.00            
ATOM     93  O22 ACD     1      26.980  28.240  14.760  1.00  0.00            
ATOM     94  H45 ACD     1      27.210  29.110  14.410  1.00  0.00            
ATOM     95  O23 ACD     1      22.890  28.640  13.050  1.00  0.00            
ATOM     96  C28 ACD     1      22.480  29.540  14.100  1.00  0.00            
ATOM     97  H46 ACD     1      22.620  30.580  13.780  1.00  0.00            
ATOM     98  C29 ACD     1      23.390  29.350  15.330  1.00  0.00            
ATOM     99  H47 ACD     1      24.110  28.540  15.100  1.00  0.00            
ATOM    100  O24 ACD     1      22.740  29.170  16.610  1.00  0.00            
ATOM    101  C30 ACD     1      24.270  30.640  15.480  1.00  0.00            
ATOM    102  H48 ACD     1      25.010  30.430  16.260  1.00  0.00            
ATOM    103  H49 ACD     1      24.860  30.690  14.550  1.00  0.00            
ATOM    104  O25 ACD     1      23.520  31.810  15.740  1.00  0.00            
ATOM    105  H50 ACD     1      24.180  32.500  15.820  1.00  0.00            
ATOM    106  C31 ACD     1      20.960  29.260  14.310  1.00  0.00            
ATOM    107  H51 ACD     1      20.840  28.200  14.050  1.00  0.00            
ATOM    108  O26 ACD     1      20.130  30.000  13.420  1.00  0.00            
ATOM    109  H52 ACD     1      19.220  29.750  13.640  1.00  0.00            
ATOM    110  C32 ACD     1      20.520  29.500  15.770  1.00  0.00            
ATOM    111  H53 ACD     1      20.840  30.510  16.040  1.00  0.00            
ATOM    112  O27 ACD     1      19.220  29.390  16.100  1.00  0.00            
ATOM    113  H54 ACD     1      18.950  28.490  15.910  1.00  0.00            
ATOM    114  C33 ACD     1      21.400  28.740  16.750  1.00  0.00            
ATOM    115  H55 ACD     1      20.930  28.850  17.730  1.00  0.00            
ATOM    116  O28 ACD     1      21.230  27.350  16.430  1.00  0.00            
ATOM    117  C34 ACD     1      20.420  26.450  17.040  1.00  0.00            
ATOM    118  H56 ACD     1      19.810  26.870  17.840  1.00  0.00            
ATOM    119  C35 ACD     1      19.530  25.760  16.050  1.00  0.00            
ATOM    120  H57 ACD     1      20.090  25.420  15.160  1.00  0.00            
ATOM    121  O29 ACD     1      18.550  26.760  15.630  1.00  0.00            
ATOM    122  H58 ACD     1      18.060  26.340  14.920  1.00  0.00            
ATOM    123  C36 ACD     1      18.820  24.610  16.630  1.00  0.00            
ATOM    124  H59 ACD     1      18.120  25.000  17.390  1.00  0.00            
ATOM    125  O30 ACD     1      18.100  23.750  15.700  1.00  0.00            
ATOM    126  H60 ACD     1      18.680  23.060  15.370  1.00  0.00            
ATOM    127  C1  AD4     2      20.940  23.130  11.450  1.00  0.00            
ATOM    128  C2  AD4     2      20.570  24.450  11.440  1.00  0.00            
ATOM    129  C3  AD4     2      21.280  25.360  12.300  1.00  0.00            
ATOM    130  C4  AD4     2      22.180  24.860  13.250  1.00  0.00            
ATOM    131  C5  AD4     2      22.740  25.650  14.220  1.00  0.00            
ATOM    132  C6  AD4     2      23.620  25.110  15.130  1.00  0.00            
ATOM    133  C7  AD4     2      24.130  25.980  16.190  1.00  0.00            
ATOM    134  C8  AD4     2      25.090  25.390  17.050  1.00  0.00            
ATOM    135  C9  AD4     2      25.530  24.110  16.930  1.00  0.00            
ATOM    136  C10 AD4     2      25.050  23.270  15.960  1.00  0.00            
ATOM    137  C11 AD4     2      24.000  23.720  15.070  1.00  0.00            
ATOM    138  C12 AD4     2      23.470  22.890  14.130  1.00  0.00            
ATOM    139  C13 AD4     2      22.520  23.490  13.190  1.00  0.00            
ATOM    140  C14 AD4     2      21.920  22.640  12.250  1.00  0.00            
ATOM    141  H1  AD4     2      20.480  22.450  10.740  1.00  0.00            
ATOM    142  H2  AD4     2      19.800  24.790  10.750  1.00  0.00            
ATOM    143  H3  AD4     2      21.150  26.430  12.210  1.00  0.00            
ATOM    144  H4  AD4     2      22.420  26.660  14.450  1.00  0.00            
ATOM    145  H5  AD4     2      23.890  27.010  16.450  1.00  0.00            
ATOM    146  H6  AD4     2      25.580  26.050  17.770  1.00  0.00            
ATOM    147  H7  AD4     2      26.140  23.720  17.740  1.00  0.00            
ATOM    148  H8  AD4     2      25.340  22.220  15.910  1.00  0.00            
ATOM    149  H9  AD4     2      23.750  21.840  14.110  1.00  0.00            
ATOM    150  H10 AD4     2      22.240  21.600  12.260  1.00  0.00            
TER
ENDMDL
MODEL        1
ATOM      1  H1  ACD     1      29.650  29.580  11.300  1.00  0.00            
ATOM      2  O1  ACD     1      28.950  29.260  11.870  1.00  0.00            
ATOM      3  C1  ACD     1      29.240  27.870  11.950  1.00  0.00            
ATOM      4  H2  ACD     1      30.160  27.650  12.510  1.00  0.00            
ATOM      5  H3  ACD     1      29.370  27.460  10.940  1.00  0.00            
ATOM      6  C2  ACD     1      28.040  27.140  12.650  1.00  0.00            
ATOM      7  H4  ACD     1      28.210  26.060  12.740  1.00  0.00            
ATOM      8  O2  ACD     1      27.810  27.720  13.970  1.00  0.00            
ATOM      9  C3  ACD     1      26.760  27.250  14.700  1.00  0.00            
ATOM     10  H5  ACD     1      26.750  27.720  15.680  1.00  0.00            
ATOM     11  O3  ACD     1      26.930  25.860  14.920  1.00  0.00            
ATOM     12  C4  ACD     1      27.660  25.460  16.060  1.00  0.00            
ATOM     13  H6  ACD     1      27.390  26.060  16.930  1.00  0.00            
ATOM     14  C5  ACD     1      27.130  24.070  16.330  1.00  0.00            
ATOM     15  H7  ACD     1      27.200  23.480  15.400  1.00  0.00            
ATOM     16  O4  ACD     1      25.800  24.140  16.930  1.00  0.00            
ATOM     17  H8  ACD     1      25.580  23.230  17.160  1.00  0.00            
ATOM     18  C6  ACD     1      28.000  23.360  17.240  1.00  0.00            
ATOM     19  H9  ACD     1      28.170  23.950  18.140  1.00  0.00            
ATOM     20  O5  ACD     1      27.500  22.080  17.550  1.00  0.00            
ATOM     21  H10 ACD     1      27.580  21.580  16.730  1.00  0.00            
ATOM     22  C7  ACD     1      29.410  23.260  16.500  1.00  0.00            
ATOM     23  H11 ACD     1      30.120  22.640  17.050  1.00  0.00            
ATOM     24  O6  ACD     1      30.000  24.570  16.510  1.00  0.00            
ATOM     25  C8  ACD     1      29.190  25.560  15.880  1.00  0.00            
ATOM     26  H12 ACD     1      29.380  25.480  14.800  1.00  0.00            
ATOM     27  C9  ACD     1      29.770  26.860  16.380  1.00  0.00            
ATOM     28  H13 ACD     1      29.020  27.610  16.110  1.00  0.00            
ATOM     29  H14 ACD     1      29.970  26.930  17.450  1.00  0.00            
ATOM     30  O7  ACD     1      30.910  27.190  15.550  1.00  0.00            
ATOM     31  H15 ACD     1      31.560  26.490  15.460  1.00  0.00            
ATOM     32  O8  ACD     1      29.320  22.790  15.190  1.00  0.00            
ATOM     33  C10 ACD     1      29.710  21.440  14.950  1.00  0.00            
ATOM     34  H16 ACD     1      30.100  21.000  15.880  1.00  0.00            
ATOM     35  C11 ACD     1      28.550  20.660  14.320  1.00  0.00            
ATOM     36  H17 ACD     1      28.410  21.210  13.380  1.00  0.00            
ATOM     37  O9  ACD     1      27.450  20.600  15.220  1.00  0.00            
ATOM     38  H18 ACD     1      26.860  20.010  14.750  1.00  0.00            
ATOM     39  C12 ACD     1      29.070  19.280  14.020  1.00  0.00            
ATOM     40  H19 ACD     1      29.370  18.860  14.980  1.00  0.00            
ATOM     41  O10 ACD     1      28.050  18.430  13.600  1.00  0.00            
ATOM     42  H20 ACD     1      27.700  17.830  14.260  1.00  0.00            
ATOM     43  C13 ACD     1      30.190  19.350  12.950  1.00  0.00            
ATOM     44  H21 ACD     1      30.660  18.370  12.850  1.00  0.00            
ATOM     45  O11 ACD     1      31.260  20.150  13.600  1.00  0.00            
ATOM     46  C14 ACD     1      30.880  21.480  13.970  1.00  0.00            
ATOM     47  H22 ACD     1      30.590  21.950  13.020  1.00  0.00            
ATOM     48  C15 ACD     1      32.140  22.110  14.530  1.00  0.00            
ATOM     49  H23 ACD     1      33.030  22.110  13.890  1.00  0.00            
ATOM     50  H24 ACD     1      31.930  23.150  14.800  1.00  0.00            
ATOM     51  O12 ACD     1      32.470  21.520  15.780  1.00  0.00            
ATOM     52  H25 ACD     1      33.040  22.090  16.310  1.00  0.00            
ATOM     53  O13 ACD     1      29.710  19.900  11.730  1.00  0.00            
ATOM     54  C16 ACD     1      30.070  19.270  10.520  1.00  0.00            
ATOM     55  H26 ACD     1      30.810  18.460  10.570  1.00  0.00            
ATOM     56  C17 ACD     1      28.810  18.770   9.880  1.00  0.00            
ATOM     57  H27 ACD     1      28.130  19.640   9.860  1.00  0.00            
ATOM     58  O14 ACD     1      28.110  17.750  10.640  1.00  0.00            
ATOM     59  H28 ACD     1      27.990  18.170  11.500  1.00  0.00            
ATOM     60  C18 ACD     1      28.990  18.450   8.350  1.00  0.00            
ATOM     61  H29 ACD     1      29.640  17.570   8.300  1.00  0.00            
ATOM     62  O15 ACD     1      27.750  18.080   7.800  1.00  0.00            
ATOM     63  H30 ACD     1      27.920  17.820   6.890  1.00  0.00            
ATOM     64  C19 ACD     1      29.660  19.510   7.520  1.00  0.00            
ATOM     65  H31 ACD     1      29.870  19.120   6.520  1.00  0.00            
ATOM     66  O16 ACD     1      30.930  19.770   8.230  1.00  0.00            
ATOM     67  C20 ACD     1      30.690  20.290   9.560  1.00  0.00            
ATOM     68  H32 ACD     1      29.960  21.110   9.500  1.00  0.00            
ATOM     69  C21 ACD     1      31.900  20.940  10.120  1.00  0.00            
ATOM     70  H33 ACD     1      32.240  21.720   9.430  1.00  0.00            
ATOM     71  H34 ACD     1      31.690  21.440  11.070  1.00  0.00            
ATOM     72  O17 ACD     1      32.950  19.900  10.280  1.00  0.00            
ATOM     73  H35 ACD     1      33.740  20.220  10.730  1.00  0.00            
ATOM     74  O18 ACD     1      28.750  20.640   7.410  1.00  0.00            
ATOM     75  C22 ACD     1      28.860  21.410   6.210  1.00  0.00            
ATOM     76  H36 ACD     1      29.110  20.670   5.440  1.00  0.00            
ATOM     77  C23 ACD     1      27.500  22.010   5.850  1.00  0.00            
ATOM     78  H37 ACD     1      26.950  22.330   6.750  1.00  0.00            
ATOM     79  O19 ACD     1      26.660  21.000   5.210  1.00  0.00            
ATOM     80  H38 ACD     1      25.890  21.450   4.840  1.00  0.00            
ATOM     81  C24 ACD     1      27.690  23.300   5.050  1.00  0.00            
ATOM     82  H39 ACD     1      28.100  23.000   4.080  1.00  0.00            
ATOM     83  O20 ACD     1      26.460  24.030   4.790  1.00  0.00            
ATOM     84  H40 ACD     1      26.000  24.310   5.580  1.00  0.00            
ATOM     85  C25 ACD     1      28.740  24.230   5.670  1.00  0.00            
ATOM     86  H41 ACD     1      28.850  25.150   5.080  1.00  0.00            
ATOM     87  O21 ACD     1      29.970  23.560   5.610  1.00  0.00            
ATOM     88  C26 ACD     1      30.090  22.320   6.260  1.00  0.00            
ATOM     89  H42 ACD     1      30.260  22.640   7.300  1.00  0.00            
ATOM     90  C27 ACD     1      31.310  21.710   5.650  1.00  0.00            
ATOM     91  H43 ACD     1      31.390  20.650   5.890  1.00  0.00            
ATOM     92  H44 ACD     1      31.250  21.740   4.550  1.00  0.00            
ATOM     93  O22 ACD     1      32.540  22.250   6.150  1.00  0.00            
ATOM     94  H45 ACD     1      32.720  23.120   5.790  1.00  0.00            
ATOM     95  O23 ACD     1      28.400  24.590   7.000  1.00  0.00            
ATOM     96  C28 ACD     1      27.610  25.770   7.390  1.00  0.00            
ATOM     97  H46 ACD     1      27.390  26.400   6.520  1.00  0.00            
ATOM     98  C29 ACD     1      28.370  26.700   8.290  1.00  0.00            
ATOM     99  H47 ACD     1      28.560  26.210   9.260  1.00  0.00            
ATOM    100  O24 ACD     1      27.490  27.780   8.630  1.00  0.00            
ATOM    101  C30 ACD     1      29.730  27.240   7.730  1.00  0.00            
ATOM    102  H48 ACD     1      30.160  27.940   8.470  1.00  0.00            
ATOM    103  H49 ACD     1      30.450  26.420   7.570  1.00  0.00            
ATOM    104  O25 ACD     1      29.520  27.880   6.510  1.00  0.00            
ATOM    105  H50 ACD     1      28.750  28.450   6.590  1.00  0.00            
ATOM    106  C31 ACD     1      26.310  25.330   7.990  1.00  0.00            
ATOM    107  H51 ACD     1      26.530  24.610   8.780  1.00  0.00            
ATOM    108  O26 ACD     1      25.460  24.740   7.050  1.00  0.00            
ATOM    109  H52 ACD     1      24.710  24.400   7.530  1.00  0.00            
ATOM    110  C32 ACD     1      25.530  26.530   8.580  1.00  0.00            
ATOM    111  H53 ACD     1      25.290  27.150   7.710  1.00  0.00            
ATOM    112  O27 ACD     1      24.350  26.170   9.360  1.00  0.00            
ATOM    113  H54 ACD     1      24.040  25.340   8.980  1.00  0.00            
ATOM    114  C33 ACD     1      26.380  27.400   9.440  1.00  0.00            
ATOM    115  H55 ACD     1      25.790  28.260   9.750  1.00  0.00            
ATOM    116  O28 ACD     1      26.780  26.580  10.600  1.00  0.00            
ATOM    117  C34 ACD     1      26.750  27.280  11.880  1.00  0.00            
ATOM    118  H56 ACD     1      26.610  28.340  11.660  1.00  0.00            
ATOM    119  C35 ACD     1      25.440  26.860  12.540  1.00  0.00            
ATOM    120  H57 ACD     1      25.490  25.780  12.720  1.00  0.00            
ATOM    121  O29 ACD     1      24.250  27.220  11.830  1.00  0.00            
ATOM    122  H58 ACD     1      24.300  26.840  10.950  1.00  0.00            
ATOM    123  C36 ACD     1      25.510  27.460  13.900  1.00  0.00            
ATOM    124  H59 ACD     1      25.430  28.540  13.750  1.00  0.00            
ATOM    125  O30 ACD     1      24.400  27.110  14.770  1.00  0.00            
ATOM    126  H60 ACD     1      24.680  26.360  15.300  1.00  0.00            
ATOM    127  C1  AD4     2      25.130  21.850  12.100  1.00  0.00            
ATOM    128  C2  AD4     2      25.260  21.430  10.730  1.00  0.00            
ATOM    129  C3  AD4     2      26.380  21.840  10.040  1.00  0.00            
ATOM    130  C4  AD4     2      27.320  22.680  10.550  1.00  0.00            
ATOM    131  C5  AD4     2      28.410  23.140   9.770  1.00  0.00            
ATOM    132  C6  AD4     2      29.370  23.950  10.320  1.00  0.00            
ATOM    133  C7  AD4     2      30.400  24.390   9.470  1.00  0.00            
ATOM    134  C8  AD4     2      31.580  25.060  10.000  1.00  0.00            
ATOM    135  C9  AD4     2      31.600  25.110  11.420  1.00  0.00            
ATOM    136  C10 AD4     2      30.550  24.740  12.270  1.00  0.00            
ATOM    137  C11 AD4     2      29.360  24.200  11.740  1.00  0.00            
ATOM    138  C12 AD4     2      28.250  23.790  12.450  1.00  0.00            
ATOM    139  C13 AD4     2      27.190  23.110  11.870  1.00  0.00            
ATOM    140  C14 AD4     2      26.090  22.740  12.600  1.00  0.00            
ATOM    141  H1  AD4     2      24.210  21.730  12.670  1.00  0.00            
ATOM    142  H2  AD4     2      24.610  20.680  10.290  1.00  0.00            
ATOM    143  H3  AD4     2      26.450  21.440   9.030  1.00  0.00            
ATOM    144  H4  AD4     2      28.480  22.870   8.720  1.00  0.00            
ATOM    145  H5  AD4     2      30.400  24.370   8.380  1.00  0.00            
ATOM    146  H6  AD4     2      32.390  25.450   9.400  1.00  0.00            
ATOM    147  H7  AD4     2      32.480  25.580  11.850  1.00  0.00            
ATOM    148  H8  AD4     2      30.690  25.030  13.310  1.00  0.00            
ATOM    149  H9  AD4     2      28.180  23.990  13.510  1.00  0.00            
ATOM    150  H10 AD4     2      26.120  22.950  13.670  1.00  0.00            
TER
ENDMDL
MODEL        1
ATOM      1  H1  ACD     1      21.180  29.210  15.110  1.00  0.00            
ATOM      2  O1  ACD     1      21.230  29.680  14.280  1.00  0.00            
ATOM      3  C1  ACD     1      20.390  28.970  13.370  1.00  0.00            
ATOM      4  H2  ACD     1      20.590  29.370  12.360  1.00  0.00            
ATOM      5  H3  ACD     1      19.340  29.210  13.570  1.00  0.00            
ATOM      6  C2  ACD     1      20.630  27.500  13.270  1.00  0.00            
ATOM      7  H4  ACD     1      21.660  27.350  12.920  1.00  0.00            
ATOM      8  O2  ACD     1      20.490  26.880  14.580  1.00  0.00            
ATOM      9  C3  ACD     1      20.650  25.470  14.640  1.00  0.00            
ATOM     10  H5  ACD     1      20.480  25.060  15.640  1.00  0.00            
ATOM     11  O3  ACD     1      21.930  25.130  14.100  1.00  0.00            
ATOM     12  C4  ACD     1      22.980  24.650  14.920  1.00  0.00            
ATOM     13  H6  ACD     1      22.670  24.710  15.970  1.00  0.00            
ATOM     14  C5  ACD     1      23.270  23.150  14.640  1.00  0.00            
ATOM     15  H7  ACD     1      23.540  22.940  13.590  1.00  0.00            
ATOM     16  O4  ACD     1      22.040  22.370  14.910  1.00  0.00            
ATOM     17  H8  ACD     1      22.160  21.560  14.420  1.00  0.00            
ATOM     18  C6  ACD     1      24.420  22.600  15.580  1.00  0.00            
ATOM     19  H9  ACD     1      24.210  22.720  16.650  1.00  0.00            
ATOM     20  O5  ACD     1      24.760  21.220  15.340  1.00  0.00            
ATOM     21  H10 ACD     1      25.110  21.260  14.450  1.00  0.00            
ATOM     22  C7  ACD     1      25.620  23.510  15.530  1.00  0.00            
ATOM     23  H11 ACD     1      26.260  23.350  16.410  1.00  0.00            
ATOM     24  O6  ACD     1      25.300  24.900  15.590  1.00  0.00            
ATOM     25  C8  ACD     1      24.280  25.500  14.750  1.00  0.00            
ATOM     26  H12 ACD     1      24.540  25.380  13.690  1.00  0.00            
ATOM     27  C9  ACD     1      24.000  26.900  15.190  1.00  0.00            
ATOM     28  H13 ACD     1      23.170  27.310  14.610  1.00  0.00            
ATOM     29  H14 ACD     1      23.770  27.090  16.250  1.00  0.00            
ATOM     30  O7  ACD     1      25.000  27.770  14.960  1.00  0.00            
ATOM     31  H15 ACD     1      25.030  28.020  14.040  1.00  0.00            
ATOM     32  O8  ACD     1      26.420  23.160  14.380  1.00  0.00            
ATOM     33  C10 ACD     1      27.810  23.130  14.350  1.00  0.00            
ATOM     34  H16 ACD     1      28.350  22.750  15.230  1.00  0.00            
ATOM     35  C11 ACD     1      28.050  22.050  13.220  1.00  0.00            
ATOM     36  H17 ACD     1      27.310  22.300  12.450  1.00  0.00            
ATOM     37  O9  ACD     1      27.870  20.700  13.700  1.00  0.00            
ATOM     38  H18 ACD     1      28.620  20.350  14.180  1.00  0.00            
ATOM     39  C12 ACD     1      29.500  22.230  12.600  1.00  0.00            
ATOM     40  H19 ACD     1      30.280  22.010  13.350  1.00  0.00            
ATOM     41  O10 ACD     1      29.640  21.460  11.450  1.00  0.00            
ATOM     42  H20 ACD     1      29.320  20.580  11.670  1.00  0.00            
ATOM     43  C13 ACD     1      29.710  23.660  12.140  1.00  0.00            
ATOM     44  H21 ACD     1      30.700  23.850  11.710  1.00  0.00            
ATOM     45  O11 ACD     1      29.630  24.470  13.300  1.00  0.00            
ATOM     46  C14 ACD     1      28.390  24.540  14.100  1.00  0.00            
ATOM     47  H22 ACD     1      27.610  25.060  13.530  1.00  0.00            
ATOM     48  C15 ACD     1      28.620  25.360  15.340  1.00  0.00            
ATOM     49  H23 ACD     1      28.840  26.410  15.100  1.00  0.00            
ATOM     50  H24 ACD     1      27.600  25.370  15.750  1.00  0.00            
ATOM     51  O12 ACD     1      29.450  24.730  16.330  1.00  0.00            
ATOM     52  H25 ACD     1      30.310  24.570  15.950  1.00  0.00            
ATOM     53  O13 ACD     1      28.700  24.110  11.250  1.00  0.00            
ATOM     54  C16 ACD     1      29.080  24.350   9.900  1.00  0.00            
ATOM     55  H26 ACD     1      30.080  24.010   9.590  1.00  0.00            
ATOM     56  C17 ACD     1      28.040  23.540   9.130  1.00  0.00            
ATOM     57  H27 ACD     1      27.040  23.850   9.450  1.00  0.00            
ATOM     58  O14 ACD     1      28.290  22.120   9.200  1.00  0.00            
ATOM     59  H28 ACD     1      28.790  21.980  10.010  1.00  0.00            
ATOM     60  C18 ACD     1      28.110  23.970   7.680  1.00  0.00            
ATOM     61  H29 ACD     1      29.140  23.840   7.340  1.00  0.00            
ATOM     62  O15 ACD     1      27.250  23.320   6.750  1.00  0.00            
ATOM     63  H30 ACD     1      26.720  22.650   7.190  1.00  0.00            
ATOM     64  C19 ACD     1      27.840  25.460   7.530  1.00  0.00            
ATOM     65  H31 ACD     1      27.860  25.630   6.450  1.00  0.00            
ATOM     66  O16 ACD     1      28.840  26.150   8.270  1.00  0.00            
ATOM     67  C20 ACD     1      28.950  25.850   9.670  1.00  0.00            
ATOM     68  H32 ACD     1      28.050  26.330  10.100  1.00  0.00            
ATOM     69  C21 ACD     1      30.140  26.590  10.190  1.00  0.00            
ATOM     70  H33 ACD     1      30.220  27.640   9.860  1.00  0.00            
ATOM     71  H34 ACD     1      29.980  26.680  11.270  1.00  0.00            
ATOM     72  O17 ACD     1      31.340  25.840   9.950  1.00  0.00            
ATOM     73  H35 ACD     1      31.670  26.070   9.070  1.00  0.00            
ATOM     74  O18 ACD     1      26.540  25.770   7.870  1.00  0.00            
ATOM     75  C22 ACD     1      25.760  26.640   7.020  1.00  0.00            
ATOM     76  H36 ACD     1      26.330  27.160   6.240  1.00  0.00            
ATOM     77  C23 ACD     1      24.680  25.720   6.420  1.00  0.00            
ATOM     78  H37 ACD     1      24.120  25.190   7.200  1.00  0.00            
ATOM     79  O19 ACD     1      25.220  24.690   5.570  1.00  0.00            
ATOM     80  H38 ACD     1      25.980  24.300   6.020  1.00  0.00            
ATOM     81  C24 ACD     1      23.670  26.510   5.650  1.00  0.00            
ATOM     82  H39 ACD     1      24.260  26.910   4.800  1.00  0.00            
ATOM     83  O20 ACD     1      22.510  25.780   5.280  1.00  0.00            
ATOM     84  H40 ACD     1      22.010  25.540   6.060  1.00  0.00            
ATOM     85  C25 ACD     1      23.160  27.690   6.410  1.00  0.00            
ATOM     86  H41 ACD     1      22.510  28.280   5.770  1.00  0.00            
ATOM     87  O21 ACD     1      24.190  28.520   6.950  1.00  0.00            
ATOM     88  C26 ACD     1      25.120  27.810   7.790  1.00  0.00            
ATOM     89  H42 ACD     1      24.510  27.360   8.580  1.00  0.00            
ATOM     90  C27 ACD     1      26.160  28.690   8.400  1.00  0.00            
ATOM     91  H43 ACD     1      25.660  29.470   8.990  1.00  0.00            
ATOM     92  H44 ACD     1      26.710  28.170   9.180  1.00  0.00            
ATOM     93  O22 ACD     1      27.120  29.180   7.500  1.00  0.00            
ATOM     94  H45 ACD     1      27.550  29.940   7.900  1.00  0.00            
ATOM     95  O23 ACD     1      22.410  27.220   7.570  1.00  0.00            
ATOM     96  C28 ACD     1      21.110  27.680   7.790  1.00  0.00            
ATOM     97  H46 ACD     1      20.680  28.090   6.870  1.00  0.00            
ATOM     98  C29 ACD     1      21.130  28.760   8.880  1.00  0.00            
ATOM     99  H47 ACD     1      21.720  28.360   9.710  1.00  0.00            
ATOM    100  O24 ACD     1      19.840  28.860   9.440  1.00  0.00            
ATOM    101  C30 ACD     1      21.650  30.150   8.450  1.00  0.00            
ATOM    102  H48 ACD     1      21.510  30.850   9.280  1.00  0.00            
ATOM    103  H49 ACD     1      22.730  30.200   8.250  1.00  0.00            
ATOM    104  O25 ACD     1      21.010  30.740   7.300  1.00  0.00            
ATOM    105  H50 ACD     1      20.050  30.640   7.230  1.00  0.00            
ATOM    106  C31 ACD     1      20.290  26.430   8.070  1.00  0.00            
ATOM    107  H51 ACD     1      20.830  25.770   8.760  1.00  0.00            
ATOM    108  O26 ACD     1      20.090  25.750   6.830  1.00  0.00            
ATOM    109  H52 ACD     1      19.620  24.930   7.010  1.00  0.00            
ATOM    110  C32 ACD     1      18.910  26.810   8.710  1.00  0.00            
ATOM    111  H53 ACD     1      18.410  27.350   7.890  1.00  0.00            
ATOM    112  O27 ACD     1      18.120  25.640   9.020  1.00  0.00            
ATOM    113  H54 ACD     1      18.540  25.340   9.830  1.00  0.00            
ATOM    114  C33 ACD     1      19.140  27.730   9.930  1.00  0.00            
ATOM    115  H55 ACD     1      18.200  28.050  10.390  1.00  0.00            
ATOM    116  O28 ACD     1      20.070  27.180  10.890  1.00  0.00            
ATOM    117  C34 ACD     1      19.690  26.740  12.280  1.00  0.00            
ATOM    118  H56 ACD     1      18.650  27.010  12.510  1.00  0.00            
ATOM    119  C35 ACD     1      19.780  25.180  12.350  1.00  0.00            
ATOM    120  H57 ACD     1      20.770  24.920  11.970  1.00  0.00            
ATOM    121  O29 ACD     1      18.780  24.700  11.520  1.00  0.00            
ATOM    122  H58 ACD     1      18.850  23.740  11.500  1.00  0.00            
ATOM    123  C36 ACD     1      19.590  24.810  13.780  1.00  0.00            
ATOM    124  H59 ACD     1      18.610  25.170  14.080  1.00  0.00            
ATOM    125  O30 ACD     1      19.650  23.410  13.940  1.00  0.00            
ATOM    126  H60 ACD     1      20.570  23.160  14.040  1.00  0.00            
ATOM    127  C1  AD4     2      23.590  21.790  10.380  1.00  0.00            
ATOM    128  C2  AD4     2      22.420  22.440  10.000  1.00  0.00            
ATOM    129  C3  AD4     2      22.320  23.840  10.080  1.00  0.00            
ATOM    130  C4  AD4     2      23.300  24.620  10.670  1.00  0.00            
ATOM    131  C5  AD4     2      23.070  25.990  10.800  1.00  0.00            
ATOM    132  C6  AD4     2      24.160  26.840  11.230  1.00  0.00            
ATOM    133  C7  AD4     2      23.990  28.190  11.520  1.00  0.00            
ATOM    134  C8  AD4     2      25.050  28.970  12.000  1.00  0.00            
ATOM    135  C9  AD4     2      26.280  28.340  12.130  1.00  0.00            
ATOM    136  C10 AD4     2      26.500  26.950  11.880  1.00  0.00            
ATOM    137  C11 AD4     2      25.400  26.220  11.450  1.00  0.00            
ATOM    138  C12 AD4     2      25.590  24.860  11.370  1.00  0.00            
ATOM    139  C13 AD4     2      24.560  23.970  11.020  1.00  0.00            
ATOM    140  C14 AD4     2      24.700  22.580  10.840  1.00  0.00            
ATOM    141  H1  AD4     2      23.670  20.710  10.280  1.00  0.00            
ATOM    142  H2  AD4     2      21.610  21.850   9.570  1.00  0.00            
ATOM    143  H3  AD4     2      21.360  24.230   9.730  1.00  0.00            
ATOM    144  H4  AD4     2      22.170  26.530  10.550  1.00  0.00            
ATOM    145  H5  AD4     2      23.040  28.640  11.260  1.00  0.00            
ATOM    146  H6  AD4     2      24.930  30.040  12.190  1.00  0.00            
ATOM    147  H7  AD4     2      27.100  28.920  12.540  1.00  0.00            
ATOM    148  H8  AD4     2      27.410  26.530  12.300  1.00  0.00            
ATOM    149  H9  AD4     2      26.480  24.420  11.800  1.00  0.00            
ATOM    150  H10 AD4     2      25.640  22.080  11.070  1.00  0.00            
TER
ENDMDL
MODEL        1
ATOM      1  H1  ACD     1      21.850  32.060  17.230  1.00  0.00            
ATOM      2  O1  ACD     1      21.920  31.190  16.830  1.00  0.00            
ATOM      3  C1  ACD     1      23.080  30.570  17.430  1.00  0.00            
ATOM      4  H2  ACD     1      22.940  30.290  18.480  1.00  0.00            
ATOM      5  H3  ACD     1      23.940  31.250  17.360  1.00  0.00            
ATOM      6  C2  ACD     1      23.510  29.380  16.620  1.00  0.00            
ATOM      7  H4  ACD     1      24.500  29.130  17.030  1.00  0.00            
ATOM      8  O2  ACD     1      22.570  28.300  16.860  1.00  0.00            
ATOM      9  C3  ACD     1      22.620  27.110  16.040  1.00  0.00            
ATOM     10  H5  ACD     1      21.710  26.530  16.220  1.00  0.00            
ATOM     11  O3  ACD     1      23.760  26.320  16.320  1.00  0.00            
ATOM     12  C4  ACD     1      23.590  25.020  16.920  1.00  0.00            
ATOM     13  H6  ACD     1      22.720  25.040  17.600  1.00  0.00            
ATOM     14  C5  ACD     1      23.490  23.870  15.880  1.00  0.00            
ATOM     15  H7  ACD     1      24.370  23.890  15.220  1.00  0.00            
ATOM     16  O4  ACD     1      22.340  23.960  15.000  1.00  0.00            
ATOM     17  H8  ACD     1      22.380  24.830  14.600  1.00  0.00            
ATOM     18  C6  ACD     1      23.520  22.530  16.590  1.00  0.00            
ATOM     19  H9  ACD     1      22.760  22.520  17.380  1.00  0.00            
ATOM     20  O5  ACD     1      23.290  21.580  15.590  1.00  0.00            
ATOM     21  H10 ACD     1      22.890  22.130  14.910  1.00  0.00            
ATOM     22  C7  ACD     1      24.750  22.270  17.400  1.00  0.00            
ATOM     23  H11 ACD     1      24.650  21.340  17.960  1.00  0.00            
ATOM     24  O6  ACD     1      24.820  23.390  18.320  1.00  0.00            
ATOM     25  C8  ACD     1      24.760  24.810  17.910  1.00  0.00            
ATOM     26  H12 ACD     1      25.700  24.940  17.360  1.00  0.00            
ATOM     27  C9  ACD     1      24.550  25.660  19.160  1.00  0.00            
ATOM     28  H13 ACD     1      24.500  26.720  18.900  1.00  0.00            
ATOM     29  H14 ACD     1      23.650  25.350  19.720  1.00  0.00            
ATOM     30  O7  ACD     1      25.650  25.440  20.070  1.00  0.00            
ATOM     31  H15 ACD     1      26.410  25.480  19.480  1.00  0.00            
ATOM     32  O8  ACD     1      25.800  22.200  16.440  1.00  0.00            
ATOM     33  C10 ACD     1      26.800  21.190  16.520  1.00  0.00            
ATOM     34  H16 ACD     1      26.340  20.290  16.960  1.00  0.00            
ATOM     35  C11 ACD     1      27.150  20.980  15.020  1.00  0.00            
ATOM     36  H17 ACD     1      27.000  21.970  14.560  1.00  0.00            
ATOM     37  O9  ACD     1      26.140  20.200  14.420  1.00  0.00            
ATOM     38  H18 ACD     1      25.660  19.680  15.070  1.00  0.00            
ATOM     39  C12 ACD     1      28.540  20.390  14.710  1.00  0.00            
ATOM     40  H19 ACD     1      28.670  19.340  14.990  1.00  0.00            
ATOM     41  O10 ACD     1      29.020  20.460  13.300  1.00  0.00            
ATOM     42  H20 ACD     1      28.440  19.930  12.760  1.00  0.00            
ATOM     43  C13 ACD     1      29.520  21.250  15.570  1.00  0.00            
ATOM     44  H21 ACD     1      30.410  20.670  15.320  1.00  0.00            
ATOM     45  O11 ACD     1      29.230  21.110  16.880  1.00  0.00            
ATOM     46  C14 ACD     1      27.980  21.640  17.430  1.00  0.00            
ATOM     47  H22 ACD     1      27.890  22.720  17.320  1.00  0.00            
ATOM     48  C15 ACD     1      27.830  21.390  18.890  1.00  0.00            
ATOM     49  H23 ACD     1      26.820  21.630  19.250  1.00  0.00            
ATOM     50  H24 ACD     1      27.850  20.310  19.070  1.00  0.00            
ATOM     51  O12 ACD     1      28.750  22.120  19.640  1.00  0.00            
ATOM     52  H25 ACD     1      28.370  22.260  20.510  1.00  0.00            
ATOM     53  O13 ACD     1      29.620  22.580  15.050  1.00  0.00            
ATOM     54  C16 ACD     1      30.920  23.120  14.720  1.00  0.00            
ATOM     55  H26 ACD     1      31.740  22.400  14.830  1.00  0.00            
ATOM     56  C17 ACD     1      30.890  23.540  13.210  1.00  0.00            
ATOM     57  H27 ACD     1      29.890  24.010  13.160  1.00  0.00            
ATOM     58  O14 ACD     1      30.860  22.310  12.470  1.00  0.00            
ATOM     59  H28 ACD     1      30.250  21.760  12.970  1.00  0.00            
ATOM     60  C18 ACD     1      31.990  24.540  12.820  1.00  0.00            
ATOM     61  H29 ACD     1      32.960  24.050  12.920  1.00  0.00            
ATOM     62  O15 ACD     1      31.690  25.030  11.540  1.00  0.00            
ATOM     63  H30 ACD     1      31.020  25.680  11.770  1.00  0.00            
ATOM     64  C19 ACD     1      32.040  25.600  13.850  1.00  0.00            
ATOM     65  H31 ACD     1      32.900  26.230  13.590  1.00  0.00            
ATOM     66  O16 ACD     1      32.290  25.060  15.080  1.00  0.00            
ATOM     67  C20 ACD     1      31.200  24.330  15.630  1.00  0.00            
ATOM     68  H32 ACD     1      30.330  24.990  15.550  1.00  0.00            
ATOM     69  C21 ACD     1      31.480  24.040  17.120  1.00  0.00            
ATOM     70  H33 ACD     1      31.520  24.960  17.720  1.00  0.00            
ATOM     71  H34 ACD     1      30.640  23.520  17.590  1.00  0.00            
ATOM     72  O17 ACD     1      32.670  23.310  17.370  1.00  0.00            
ATOM     73  H35 ACD     1      33.470  23.810  17.500  1.00  0.00            
ATOM     74  O18 ACD     1      30.920  26.430  13.860  1.00  0.00            
ATOM     75  C22 ACD     1      31.060  27.840  13.900  1.00  0.00            
ATOM     76  H36 ACD     1      32.130  28.070  13.940  1.00  0.00            
ATOM     77  C23 ACD     1      30.510  28.450  12.600  1.00  0.00            
ATOM     78  H37 ACD     1      29.450  28.210  12.480  1.00  0.00            
ATOM     79  O19 ACD     1      31.330  28.000  11.520  1.00  0.00            
ATOM     80  H38 ACD     1      30.780  27.940  10.730  1.00  0.00            
ATOM     81  C24 ACD     1      30.700  30.040  12.760  1.00  0.00            
ATOM     82  H39 ACD     1      31.780  30.230  12.810  1.00  0.00            
ATOM     83  O20 ACD     1      30.030  30.690  11.700  1.00  0.00            
ATOM     84  H40 ACD     1      29.120  30.380  11.740  1.00  0.00            
ATOM     85  C25 ACD     1      30.040  30.630  14.000  1.00  0.00            
ATOM     86  H41 ACD     1      30.330  31.660  14.220  1.00  0.00            
ATOM     87  O21 ACD     1      30.510  29.970  15.140  1.00  0.00            
ATOM     88  C26 ACD     1      30.430  28.550  15.130  1.00  0.00            
ATOM     89  H42 ACD     1      29.400  28.160  15.140  1.00  0.00            
ATOM     90  C27 ACD     1      31.160  28.180  16.410  1.00  0.00            
ATOM     91  H43 ACD     1      30.650  28.650  17.260  1.00  0.00            
ATOM     92  H44 ACD     1      31.180  27.090  16.520  1.00  0.00            
ATOM     93  O22 ACD     1      32.510  28.640  16.460  1.00  0.00            
ATOM     94  H45 ACD     1      32.900  28.210  17.220  1.00  0.00            
ATOM     95  O23 ACD     1      28.690  30.540  13.990  1.00  0.00            
ATOM     96  C28 ACD     1      27.770  31.620  14.200  1.00  0.00            
ATOM     97  H46 ACD     1      28.220  32.590  13.940  1.00  0.00            
ATOM     98  C29 ACD     1      27.260  31.660  15.650  1.00  0.00            
ATOM     99  H47 ACD     1      27.180  30.630  16.020  1.00  0.00            
ATOM    100  O24 ACD     1      25.940  32.230  15.790  1.00  0.00            
ATOM    101  C30 ACD     1      28.220  32.430  16.540  1.00  0.00            
ATOM    102  H48 ACD     1      27.760  32.500  17.540  1.00  0.00            
ATOM    103  H49 ACD     1      29.180  31.900  16.620  1.00  0.00            
ATOM    104  O25 ACD     1      28.430  33.810  16.240  1.00  0.00            
ATOM    105  H50 ACD     1      27.610  34.320  16.220  1.00  0.00            
ATOM    106  C31 ACD     1      26.690  31.540  13.130  1.00  0.00            
ATOM    107  H51 ACD     1      26.420  30.490  12.940  1.00  0.00            
ATOM    108  O26 ACD     1      27.080  32.200  11.930  1.00  0.00            
ATOM    109  H52 ACD     1      26.540  31.900  11.190  1.00  0.00            
ATOM    110  C32 ACD     1      25.390  32.180  13.550  1.00  0.00            
ATOM    111  H53 ACD     1      25.410  33.280  13.540  1.00  0.00            
ATOM    112  O27 ACD     1      24.430  31.740  12.630  1.00  0.00            
ATOM    113  H54 ACD     1      24.710  31.900  11.720  1.00  0.00            
ATOM    114  C33 ACD     1      24.940  31.750  14.950  1.00  0.00            
ATOM    115  H55 ACD     1      23.950  32.180  15.120  1.00  0.00            
ATOM    116  O28 ACD     1      24.900  30.340  14.920  1.00  0.00            
ATOM    117  C34 ACD     1      23.670  29.660  15.090  1.00  0.00            
ATOM    118  H56 ACD     1      22.920  30.340  14.670  1.00  0.00            
ATOM    119  C35 ACD     1      23.660  28.430  14.140  1.00  0.00            
ATOM    120  H57 ACD     1      24.580  27.900  14.430  1.00  0.00            
ATOM    121  O29 ACD     1      23.570  28.940  12.760  1.00  0.00            
ATOM    122  H58 ACD     1      24.240  29.630  12.710  1.00  0.00            
ATOM    123  C36 ACD     1      22.520  27.600  14.530  1.00  0.00            
ATOM    124  H59 ACD     1      21.580  28.140  14.370  1.00  0.00            
ATOM    125  O30 ACD     1      22.580  26.420  13.750  1.00  0.00            
ATOM    126  H60 ACD     1      22.900  26.710  12.890  1.00  0.00            
ATOM    127  C1  AD4     2      27.320  25.160  12.160  1.00  0.00            
ATOM    128  C2  AD4     2      26.920  26.470  12.000  1.00  0.00            
ATOM    129  C3  AD4     2      26.730  27.280  13.120  1.00  0.00            
ATOM    130  C4  AD4     2      26.890  26.820  14.420  1.00  0.00            
ATOM    131  C5  AD4     2      26.910  27.740  15.510  1.00  0.00            
ATOM    132  C6  AD4     2      27.400  27.250  16.750  1.00  0.00            
ATOM    133  C7  AD4     2      27.550  28.110  17.880  1.00  0.00            
ATOM    134  C8  AD4     2      28.090  27.580  19.100  1.00  0.00            
ATOM    135  C9  AD4     2      28.580  26.270  19.210  1.00  0.00            
ATOM    136  C10 AD4     2      28.430  25.440  18.110  1.00  0.00            
ATOM    137  C11 AD4     2      27.840  25.930  16.940  1.00  0.00            
ATOM    138  C12 AD4     2      27.730  25.040  15.840  1.00  0.00            
ATOM    139  C13 AD4     2      27.240  25.460  14.580  1.00  0.00            
ATOM    140  C14 AD4     2      27.450  24.650  13.420  1.00  0.00            
ATOM    141  H1  AD4     2      27.360  24.480  11.320  1.00  0.00            
ATOM    142  H2  AD4     2      26.960  26.980  11.050  1.00  0.00            
ATOM    143  H3  AD4     2      26.600  28.330  12.910  1.00  0.00            
ATOM    144  H4  AD4     2      26.660  28.780  15.320  1.00  0.00            
ATOM    145  H5  AD4     2      27.050  29.080  17.850  1.00  0.00            
ATOM    146  H6  AD4     2      28.230  28.290  19.910  1.00  0.00            
ATOM    147  H7  AD4     2      28.970  25.900  20.150  1.00  0.00            
ATOM    148  H8  AD4     2      28.720  24.400  18.160  1.00  0.00            
ATOM    149  H9  AD4     2      28.040  24.000  15.920  1.00  0.00            
ATOM    150  H10 AD4     2      27.720  23.610  13.570  1.00  0.00            
TER
ENDMDL
MODEL        1
ATOM      1  H1  ACD     1      25.510  25.980   8.100  1.00  0.00            
ATOM      2  O1  ACD     1      25.240  26.150   9.000  1.00  0.00            
ATOM      3  C1  ACD     1      24.210  25.230   9.280  1.00  0.00            
ATOM      4  H2  ACD     1      24.540  24.310   9.770  1.00  0.00            
ATOM      5  H3  ACD     1      23.890  24.980   8.260  1.00  0.00            
ATOM      6  C2  ACD     1      23.010  25.860  10.010  1.00  0.00            
ATOM      7  H4  ACD     1      22.150  25.180  10.070  1.00  0.00            
ATOM      8  O2  ACD     1      23.380  26.120  11.320  1.00  0.00            
ATOM      9  C3  ACD     1      22.430  26.720  12.170  1.00  0.00            
ATOM     10  H5  ACD     1      22.920  27.040  13.090  1.00  0.00            
ATOM     11  O3  ACD     1      21.400  25.760  12.460  1.00  0.00            
ATOM     12  C4  ACD     1      21.650  24.790  13.580  1.00  0.00            
ATOM     13  H6  ACD     1      21.950  25.350  14.480  1.00  0.00            
ATOM     14  C5  ACD     1      20.290  24.100  13.830  1.00  0.00            
ATOM     15  H7  ACD     1      19.820  23.870  12.860  1.00  0.00            
ATOM     16  O4  ACD     1      19.390  24.990  14.500  1.00  0.00            
ATOM     17  H8  ACD     1      18.520  24.620  14.320  1.00  0.00            
ATOM     18  C6  ACD     1      20.430  22.830  14.620  1.00  0.00            
ATOM     19  H9  ACD     1      20.880  23.090  15.580  1.00  0.00            
ATOM     20  O5  ACD     1      19.120  22.270  14.770  1.00  0.00            
ATOM     21  H10 ACD     1      18.810  22.100  13.870  1.00  0.00            
ATOM     22  C7  ACD     1      21.360  21.860  13.800  1.00  0.00            
ATOM     23  H11 ACD     1      21.470  20.900  14.310  1.00  0.00            
ATOM     24  O6  ACD     1      22.670  22.470  13.640  1.00  0.00            
ATOM     25  C8  ACD     1      22.720  23.780  13.100  1.00  0.00            
ATOM     26  H12 ACD     1      22.530  23.750  12.020  1.00  0.00            
ATOM     27  C9  ACD     1      24.080  24.270  13.530  1.00  0.00            
ATOM     28  H13 ACD     1      24.880  23.660  13.100  1.00  0.00            
ATOM     29  H14 ACD     1      24.340  25.230  13.060  1.00  0.00            
ATOM     30  O7  ACD     1      24.290  24.310  14.980  1.00  0.00            
ATOM     31  H15 ACD     1      24.180  23.420  15.330  1.00  0.00            
ATOM     32  O8  ACD     1      20.860  21.610  12.460  1.00  0.00            
ATOM     33  C10 ACD     1      20.010  20.460  12.230  1.00  0.00            
ATOM     34  H16 ACD     1      19.760  19.980  13.190  1.00  0.00            
ATOM     35  C11 ACD     1      18.780  20.930  11.520  1.00  0.00            
ATOM     36  H17 ACD     1      19.110  21.580  10.700  1.00  0.00            
ATOM     37  O9  ACD     1      18.060  21.760  12.430  1.00  0.00            
ATOM     38  H18 ACD     1      17.220  21.950  11.990  1.00  0.00            
ATOM     39  C12 ACD     1      17.950  19.710  11.050  1.00  0.00            
ATOM     40  H19 ACD     1      17.640  19.140  11.930  1.00  0.00            
ATOM     41  O10 ACD     1      16.810  20.120  10.310  1.00  0.00            
ATOM     42  H20 ACD     1      17.000  19.840   9.410  1.00  0.00            
ATOM     43  C13 ACD     1      18.740  18.840  10.090  1.00  0.00            
ATOM     44  H21 ACD     1      18.140  17.960   9.860  1.00  0.00            
ATOM     45  O11 ACD     1      19.960  18.410  10.710  1.00  0.00            
ATOM     46  C14 ACD     1      20.730  19.510  11.230  1.00  0.00            
ATOM     47  H22 ACD     1      20.960  20.180  10.400  1.00  0.00            
ATOM     48  C15 ACD     1      22.020  19.000  11.900  1.00  0.00            
ATOM     49  H23 ACD     1      22.720  18.640  11.130  1.00  0.00            
ATOM     50  H24 ACD     1      22.610  19.810  12.340  1.00  0.00            
ATOM     51  O12 ACD     1      21.760  17.990  12.960  1.00  0.00            
ATOM     52  H25 ACD     1      21.810  17.130  12.530  1.00  0.00            
ATOM     53  O13 ACD     1      18.910  19.640   8.840  1.00  0.00            
ATOM     54  C16 ACD     1      18.880  18.920   7.550  1.00  0.00            
ATOM     55  H26 ACD     1      18.720  17.850   7.680  1.00  0.00            
ATOM     56  C17 ACD     1      17.650  19.500   6.840  1.00  0.00            
ATOM     57  H27 ACD     1      17.800  20.590   6.810  1.00  0.00            
ATOM     58  O14 ACD     1      16.510  19.160   7.590  1.00  0.00            
ATOM     59  H28 ACD     1      16.190  18.300   7.330  1.00  0.00            
ATOM     60  C18 ACD     1      17.530  18.910   5.460  1.00  0.00            
ATOM     61  H29 ACD     1      17.390  17.830   5.580  1.00  0.00            
ATOM     62  O15 ACD     1      16.400  19.420   4.770  1.00  0.00            
ATOM     63  H30 ACD     1      16.640  20.320   4.550  1.00  0.00            
ATOM     64  C19 ACD     1      18.860  19.320   4.680  1.00  0.00            
ATOM     65  H31 ACD     1      18.890  18.940   3.650  1.00  0.00            
ATOM     66  O16 ACD     1      20.020  18.860   5.310  1.00  0.00            
ATOM     67  C20 ACD     1      20.130  19.180   6.730  1.00  0.00            
ATOM     68  H32 ACD     1      20.410  20.240   6.720  1.00  0.00            
ATOM     69  C21 ACD     1      21.360  18.450   7.280  1.00  0.00            
ATOM     70  H33 ACD     1      22.190  18.700   6.600  1.00  0.00            
ATOM     71  H34 ACD     1      21.550  18.840   8.290  1.00  0.00            
ATOM     72  O17 ACD     1      21.110  17.030   7.440  1.00  0.00            
ATOM     73  H35 ACD     1      22.000  16.820   7.730  1.00  0.00            
ATOM     74  O18 ACD     1      18.830  20.680   4.690  1.00  0.00            
ATOM     75  C22 ACD     1      19.240  21.450   3.510  1.00  0.00            
ATOM     76  H36 ACD     1      18.900  20.860   2.640  1.00  0.00            
ATOM     77  C23 ACD     1      18.460  22.730   3.510  1.00  0.00            
ATOM     78  H37 ACD     1      18.300  23.090   4.540  1.00  0.00            
ATOM     79  O19 ACD     1      17.140  22.470   3.020  1.00  0.00            
ATOM     80  H38 ACD     1      16.560  23.010   3.570  1.00  0.00            
ATOM     81  C24 ACD     1      19.090  23.890   2.670  1.00  0.00            
ATOM     82  H39 ACD     1      19.200  23.620   1.610  1.00  0.00            
ATOM     83  O20 ACD     1      18.490  25.150   2.790  1.00  0.00            
ATOM     84  H40 ACD     1      17.680  25.160   2.280  1.00  0.00            
ATOM     85  C25 ACD     1      20.560  23.970   3.180  1.00  0.00            
ATOM     86  H41 ACD     1      21.150  24.680   2.590  1.00  0.00            
ATOM     87  O21 ACD     1      21.230  22.710   2.960  1.00  0.00            
ATOM     88  C26 ACD     1      20.770  21.590   3.540  1.00  0.00            
ATOM     89  H42 ACD     1      21.080  21.710   4.590  1.00  0.00            
ATOM     90  C27 ACD     1      21.500  20.410   2.870  1.00  0.00            
ATOM     91  H43 ACD     1      20.870  19.510   2.840  1.00  0.00            
ATOM     92  H44 ACD     1      21.690  20.550   1.800  1.00  0.00            
ATOM     93  O22 ACD     1      22.710  20.090   3.570  1.00  0.00            
ATOM     94  H45 ACD     1      23.240  20.900   3.600  1.00  0.00            
ATOM     95  O23 ACD     1      20.630  24.370   4.540  1.00  0.00            
ATOM     96  C28 ACD     1      21.400  25.540   4.830  1.00  0.00            
ATOM     97  H46 ACD     1      21.730  26.090   3.940  1.00  0.00            
ATOM     98  C29 ACD     1      22.590  25.220   5.690  1.00  0.00            
ATOM     99  H47 ACD     1      22.230  24.630   6.550  1.00  0.00            
ATOM    100  O24 ACD     1      23.260  26.430   6.170  1.00  0.00            
ATOM    101  C30 ACD     1      23.570  24.240   4.990  1.00  0.00            
ATOM    102  H48 ACD     1      24.350  24.070   5.750  1.00  0.00            
ATOM    103  H49 ACD     1      23.150  23.270   4.730  1.00  0.00            
ATOM    104  O25 ACD     1      24.250  24.860   3.860  1.00  0.00            
ATOM    105  H50 ACD     1      24.170  24.160   3.200  1.00  0.00            
ATOM    106  C31 ACD     1      20.490  26.580   5.430  1.00  0.00            
ATOM    107  H51 ACD     1      20.080  26.050   6.300  1.00  0.00            
ATOM    108  O26 ACD     1      19.500  27.010   4.510  1.00  0.00            
ATOM    109  H52 ACD     1      19.260  26.310   3.900  1.00  0.00            
ATOM    110  C32 ACD     1      21.240  27.760   6.010  1.00  0.00            
ATOM    111  H53 ACD     1      21.630  28.360   5.180  1.00  0.00            
ATOM    112  O27 ACD     1      20.280  28.580   6.740  1.00  0.00            
ATOM    113  H54 ACD     1      19.450  28.190   6.460  1.00  0.00            
ATOM    114  C33 ACD     1      22.420  27.310   6.820  1.00  0.00            
ATOM    115  H55 ACD     1      23.050  28.160   7.110  1.00  0.00            
ATOM    116  O28 ACD     1      21.970  26.700   8.060  1.00  0.00            
ATOM    117  C34 ACD     1      22.520  27.090   9.290  1.00  0.00            
ATOM    118  H56 ACD     1      23.340  27.810   9.240  1.00  0.00            
ATOM    119  C35 ACD     1      21.380  27.700  10.120  1.00  0.00            
ATOM    120  H57 ACD     1      20.590  26.960  10.270  1.00  0.00            
ATOM    121  O29 ACD     1      20.920  28.930   9.550  1.00  0.00            
ATOM    122  H58 ACD     1      20.610  28.710   8.660  1.00  0.00            
ATOM    123  C36 ACD     1      21.960  27.960  11.490  1.00  0.00            
ATOM    124  H59 ACD     1      22.900  28.520  11.370  1.00  0.00            
ATOM    125  O30 ACD     1      21.150  28.650  12.370  1.00  0.00            
ATOM    126  H60 ACD     1      21.270  29.570  12.100  1.00  0.00            
ATOM    127  C1  AD4     2      17.570  24.890   9.550  1.00  0.00            
ATOM    128  C2  AD4     2      17.320  24.630   8.210  1.00  0.00            
ATOM    129  C3  AD4     2      18.150  23.850   7.400  1.00  0.00            
ATOM    130  C4  AD4     2      19.370  23.440   7.960  1.00  0.00            
ATOM    131  C5  AD4     2      20.300  22.770   7.180  1.00  0.00            
ATOM    132  C6  AD4     2      21.460  22.280   7.820  1.00  0.00            
ATOM    133  C7  AD4     2      22.470  21.680   7.040  1.00  0.00            
ATOM    134  C8  AD4     2      23.640  21.120   7.630  1.00  0.00            
ATOM    135  C9  AD4     2      23.870  21.400   8.980  1.00  0.00            
ATOM    136  C10 AD4     2      22.920  22.040   9.790  1.00  0.00            
ATOM    137  C11 AD4     2      21.730  22.470   9.190  1.00  0.00            
ATOM    138  C12 AD4     2      20.780  23.100   9.940  1.00  0.00            
ATOM    139  C13 AD4     2      19.640  23.650   9.350  1.00  0.00            
ATOM    140  C14 AD4     2      18.730  24.360  10.160  1.00  0.00            
ATOM    141  H1  AD4     2      16.850  25.490  10.100  1.00  0.00            
ATOM    142  H2  AD4     2      16.420  25.040   7.750  1.00  0.00            
ATOM    143  H3  AD4     2      17.990  23.620   6.350  1.00  0.00            
ATOM    144  H4  AD4     2      19.920  22.630   6.170  1.00  0.00            
ATOM    145  H5  AD4     2      22.400  21.600   5.960  1.00  0.00            
ATOM    146  H6  AD4     2      24.390  20.580   7.070  1.00  0.00            
ATOM    147  H7  AD4     2      24.770  21.100   9.500  1.00  0.00            
ATOM    148  H8  AD4     2      23.030  22.130  10.860  1.00  0.00            
ATOM    149  H9  AD4     2      20.850  23.250  11.010  1.00  0.00            
ATOM    150  H10 AD4     2      18.960  24.550  11.200  1.00  0.00            
TER
ENDMDL
MODEL        1
ATOM      1  H1  ACD     1      19.080  22.690  20.790  1.00  0.00            
ATOM      2  O1  ACD     1      19.360  22.010  20.160  1.00  0.00            
ATOM      3  C1  ACD     1      19.120  22.550  18.850  1.00  0.00            
ATOM      4  H2  ACD     1      19.560  23.550  18.800  1.00  0.00            
ATOM      5  H3  ACD     1      18.050  22.690  18.650  1.00  0.00            
ATOM      6  C2  ACD     1      19.690  21.700  17.740  1.00  0.00            
ATOM      7  H4  ACD     1      20.760  21.530  17.910  1.00  0.00            
ATOM      8  O2  ACD     1      18.980  20.440  17.730  1.00  0.00            
ATOM      9  C3  ACD     1      19.410  19.520  16.750  1.00  0.00            
ATOM     10  H5  ACD     1      18.680  18.710  16.750  1.00  0.00            
ATOM     11  O3  ACD     1      20.800  19.060  17.020  1.00  0.00            
ATOM     12  C4  ACD     1      21.030  17.960  17.880  1.00  0.00            
ATOM     13  H6  ACD     1      20.130  17.340  17.810  1.00  0.00            
ATOM     14  C5  ACD     1      22.250  17.320  17.260  1.00  0.00            
ATOM     15  H7  ACD     1      22.870  18.100  16.800  1.00  0.00            
ATOM     16  O4  ACD     1      21.880  16.450  16.180  1.00  0.00            
ATOM     17  H8  ACD     1      22.570  16.430  15.510  1.00  0.00            
ATOM     18  C6  ACD     1      23.140  16.590  18.310  1.00  0.00            
ATOM     19  H9  ACD     1      22.520  15.790  18.730  1.00  0.00            
ATOM     20  O5  ACD     1      24.310  16.030  17.750  1.00  0.00            
ATOM     21  H10 ACD     1      24.860  16.750  17.420  1.00  0.00            
ATOM     22  C7  ACD     1      23.490  17.570  19.450  1.00  0.00            
ATOM     23  H11 ACD     1      24.090  17.070  20.210  1.00  0.00            
ATOM     24  O6  ACD     1      22.280  17.870  20.090  1.00  0.00            
ATOM     25  C8  ACD     1      21.200  18.510  19.340  1.00  0.00            
ATOM     26  H12 ACD     1      21.380  19.570  19.140  1.00  0.00            
ATOM     27  C9  ACD     1      19.900  18.320  20.190  1.00  0.00            
ATOM     28  H13 ACD     1      19.080  18.130  19.480  1.00  0.00            
ATOM     29  H14 ACD     1      19.970  17.450  20.860  1.00  0.00            
ATOM     30  O7  ACD     1      19.690  19.470  21.050  1.00  0.00            
ATOM     31  H15 ACD     1      19.350  20.230  20.570  1.00  0.00            
ATOM     32  O8  ACD     1      24.140  18.760  19.090  1.00  0.00            
ATOM     33  C10 ACD     1      25.590  18.800  19.320  1.00  0.00            
ATOM     34  H16 ACD     1      26.000  17.870  19.720  1.00  0.00            
ATOM     35  C11 ACD     1      26.260  19.200  17.930  1.00  0.00            
ATOM     36  H17 ACD     1      25.640  20.020  17.550  1.00  0.00            
ATOM     37  O9  ACD     1      26.220  18.050  16.990  1.00  0.00            
ATOM     38  H18 ACD     1      26.510  18.370  16.130  1.00  0.00            
ATOM     39  C12 ACD     1      27.720  19.660  18.180  1.00  0.00            
ATOM     40  H19 ACD     1      28.300  18.790  18.530  1.00  0.00            
ATOM     41  O10 ACD     1      28.250  20.220  16.970  1.00  0.00            
ATOM     42  H20 ACD     1      27.680  20.200  16.200  1.00  0.00            
ATOM     43  C13 ACD     1      27.900  20.710  19.260  1.00  0.00            
ATOM     44  H21 ACD     1      28.980  20.890  19.360  1.00  0.00            
ATOM     45  O11 ACD     1      27.370  20.250  20.430  1.00  0.00            
ATOM     46  C14 ACD     1      25.920  19.970  20.280  1.00  0.00            
ATOM     47  H22 ACD     1      25.380  20.890  20.030  1.00  0.00            
ATOM     48  C15 ACD     1      25.340  19.780  21.700  1.00  0.00            
ATOM     49  H23 ACD     1      25.770  20.500  22.410  1.00  0.00            
ATOM     50  H24 ACD     1      24.280  20.060  21.590  1.00  0.00            
ATOM     51  O12 ACD     1      25.440  18.440  22.280  1.00  0.00            
ATOM     52  H25 ACD     1      26.310  18.200  22.610  1.00  0.00            
ATOM     53  O13 ACD     1      27.280  21.940  18.890  1.00  0.00            
ATOM     54  C16 ACD     1      27.900  23.200  19.060  1.00  0.00            
ATOM     55  H26 ACD     1      28.870  23.220  19.580  1.00  0.00            
ATOM     56  C17 ACD     1      28.440  23.620  17.670  1.00  0.00            
ATOM     57  H27 ACD     1      27.600  23.770  16.980  1.00  0.00            
ATOM     58  O14 ACD     1      29.430  22.720  17.070  1.00  0.00            
ATOM     59  H28 ACD     1      29.140  21.810  17.100  1.00  0.00            
ATOM     60  C18 ACD     1      29.000  25.120  17.720  1.00  0.00            
ATOM     61  H29 ACD     1      29.910  25.040  18.320  1.00  0.00            
ATOM     62  O15 ACD     1      29.360  25.590  16.430  1.00  0.00            
ATOM     63  H30 ACD     1      28.570  25.950  16.030  1.00  0.00            
ATOM     64  C19 ACD     1      28.040  26.090  18.390  1.00  0.00            
ATOM     65  H31 ACD     1      28.580  27.010  18.630  1.00  0.00            
ATOM     66  O16 ACD     1      27.670  25.550  19.670  1.00  0.00            
ATOM     67  C20 ACD     1      27.020  24.300  19.690  1.00  0.00            
ATOM     68  H32 ACD     1      26.140  24.360  19.030  1.00  0.00            
ATOM     69  C21 ACD     1      26.540  23.960  21.050  1.00  0.00            
ATOM     70  H33 ACD     1      25.900  24.730  21.500  1.00  0.00            
ATOM     71  H34 ACD     1      25.850  23.110  21.060  1.00  0.00            
ATOM     72  O17 ACD     1      27.570  23.590  22.000  1.00  0.00            
ATOM     73  H35 ACD     1      27.970  24.380  22.370  1.00  0.00            
ATOM     74  O18 ACD     1      26.870  26.370  17.620  1.00  0.00            
ATOM     75  C22 ACD     1      26.420  27.700  17.880  1.00  0.00            
ATOM     76  H36 ACD     1      27.210  28.460  17.890  1.00  0.00            
ATOM     77  C23 ACD     1      25.640  28.020  16.630  1.00  0.00            
ATOM     78  H37 ACD     1      25.150  27.110  16.270  1.00  0.00            
ATOM     79  O19 ACD     1      26.600  28.390  15.570  1.00  0.00            
ATOM     80  H38 ACD     1      27.110  27.600  15.380  1.00  0.00            
ATOM     81  C24 ACD     1      24.540  29.070  16.770  1.00  0.00            
ATOM     82  H39 ACD     1      25.030  30.030  16.960  1.00  0.00            
ATOM     83  O20 ACD     1      23.770  29.190  15.630  1.00  0.00            
ATOM     84  H40 ACD     1      23.480  28.310  15.370  1.00  0.00            
ATOM     85  C25 ACD     1      23.620  28.560  17.830  1.00  0.00            
ATOM     86  H41 ACD     1      22.810  29.270  18.010  1.00  0.00            
ATOM     87  O21 ACD     1      24.360  28.520  19.030  1.00  0.00            
ATOM     88  C26 ACD     1      25.460  27.670  19.110  1.00  0.00            
ATOM     89  H42 ACD     1      25.140  26.630  19.100  1.00  0.00            
ATOM     90  C27 ACD     1      26.070  27.980  20.480  1.00  0.00            
ATOM     91  H43 ACD     1      27.140  27.740  20.480  1.00  0.00            
ATOM     92  H44 ACD     1      25.880  29.030  20.710  1.00  0.00            
ATOM     93  O22 ACD     1      25.380  27.150  21.390  1.00  0.00            
ATOM     94  H45 ACD     1      24.490  27.510  21.450  1.00  0.00            
ATOM     95  O23 ACD     1      23.100  27.250  17.420  1.00  0.00            
ATOM     96  C28 ACD     1      21.760  27.040  16.890  1.00  0.00            
ATOM     97  H46 ACD     1      21.340  28.050  16.760  1.00  0.00            
ATOM     98  C29 ACD     1      20.880  26.180  17.820  1.00  0.00            
ATOM     99  H47 ACD     1      21.370  25.240  18.090  1.00  0.00            
ATOM    100  O24 ACD     1      19.650  25.780  17.300  1.00  0.00            
ATOM    101  C30 ACD     1      20.760  26.890  19.080  1.00  0.00            
ATOM    102  H48 ACD     1      21.750  27.200  19.440  1.00  0.00            
ATOM    103  H49 ACD     1      20.220  27.820  18.840  1.00  0.00            
ATOM    104  O25 ACD     1      20.040  26.110  20.020  1.00  0.00            
ATOM    105  H50 ACD     1      19.220  25.960  19.540  1.00  0.00            
ATOM    106  C31 ACD     1      21.910  26.270  15.540  1.00  0.00            
ATOM    107  H51 ACD     1      22.540  25.400  15.790  1.00  0.00            
ATOM    108  O26 ACD     1      22.510  27.070  14.510  1.00  0.00            
ATOM    109  H52 ACD     1      22.140  26.820  13.660  1.00  0.00            
ATOM    110  C32 ACD     1      20.570  25.760  15.030  1.00  0.00            
ATOM    111  H53 ACD     1      19.900  26.580  14.750  1.00  0.00            
ATOM    112  O27 ACD     1      20.870  24.850  13.900  1.00  0.00            
ATOM    113  H54 ACD     1      20.860  23.980  14.290  1.00  0.00            
ATOM    114  C33 ACD     1      19.840  24.970  16.110  1.00  0.00            
ATOM    115  H55 ACD     1      18.820  24.830  15.720  1.00  0.00            
ATOM    116  O28 ACD     1      20.400  23.630  16.250  1.00  0.00            
ATOM    117  C34 ACD     1      19.510  22.500  16.390  1.00  0.00            
ATOM    118  H56 ACD     1      18.500  22.920  16.350  1.00  0.00            
ATOM    119  C35 ACD     1      19.770  21.580  15.190  1.00  0.00            
ATOM    120  H57 ACD     1      20.860  21.540  15.280  1.00  0.00            
ATOM    121  O29 ACD     1      19.400  22.100  13.880  1.00  0.00            
ATOM    122  H58 ACD     1      19.940  21.600  13.260  1.00  0.00            
ATOM    123  C36 ACD     1      19.250  20.180  15.320  1.00  0.00            
ATOM    124  H59 ACD     1      18.160  20.210  15.190  1.00  0.00            
ATOM    125  O30 ACD     1      19.870  19.380  14.350  1.00  0.00            
ATOM    126  H60 ACD     1      19.770  18.440  14.560  1.00  0.00            
ATOM    127  C1  AD4     2      24.970  22.910  14.310  1.00  0.00            
ATOM    128  C2  AD4     2      24.550  21.590  14.420  1.00  0.00            
ATOM    129  C3  AD4     2      24.080  21.150  15.690  1.00  0.00            
ATOM    130  C4  AD4     2      23.820  22.000  16.730  1.00  0.00            
ATOM    131  C5  AD4     2      23.360  21.580  17.990  1.00  0.00            
ATOM    132  C6  AD4     2      23.200  22.450  19.090  1.00  0.00            
ATOM    133  C7  AD4     2      22.710  22.000  20.340  1.00  0.00            
ATOM    134  C8  AD4     2      22.640  22.900  21.420  1.00  0.00            
ATOM    135  C9  AD4     2      22.840  24.280  21.340  1.00  0.00            
ATOM    136  C10 AD4     2      23.340  24.720  20.080  1.00  0.00            
ATOM    137  C11 AD4     2      23.500  23.810  18.980  1.00  0.00            
ATOM    138  C12 AD4     2      24.030  24.230  17.720  1.00  0.00            
ATOM    139  C13 AD4     2      24.100  23.370  16.600  1.00  0.00            
ATOM    140  C14 AD4     2      24.690  23.820  15.420  1.00  0.00            
ATOM    141  H1  AD4     2      25.520  23.280  13.450  1.00  0.00            
ATOM    142  H2  AD4     2      24.690  20.820  13.660  1.00  0.00            
ATOM    143  H3  AD4     2      23.850  20.090  15.820  1.00  0.00            
ATOM    144  H4  AD4     2      23.100  20.530  18.060  1.00  0.00            
ATOM    145  H5  AD4     2      22.430  20.960  20.460  1.00  0.00            
ATOM    146  H6  AD4     2      22.200  22.460  22.310  1.00  0.00            
ATOM    147  H7  AD4     2      22.800  24.950  22.200  1.00  0.00            
ATOM    148  H8  AD4     2      23.580  25.760  19.900  1.00  0.00            
ATOM    149  H9  AD4     2      24.320  25.260  17.520  1.00  0.00            
ATOM    150  H10 AD4     2      25.170  24.800  15.430  1.00  0.00            
TER
ENDMDL
MODEL        1
ATOM      1  H1  ACD     1      19.790  23.760  20.720  1.00  0.00            
ATOM      2  O1  ACD     1      20.310  24.540  20.520  1.00  0.00            
ATOM      3  C1  ACD     1      20.020  24.730  19.170  1.00  0.00            
ATOM      4  H2  ACD     1      20.650  25.560  18.810  1.00  0.00            
ATOM      5  H3  ACD     1      18.980  25.070  19.140  1.00  0.00            
ATOM      6  C2  ACD     1      20.130  23.490  18.310  1.00  0.00            
ATOM      7  H4  ACD     1      21.130  23.080  18.500  1.00  0.00            
ATOM      8  O2  ACD     1      19.230  22.490  18.850  1.00  0.00            
ATOM      9  C3  ACD     1      19.130  21.210  18.090  1.00  0.00            
ATOM     10  H5  ACD     1      18.280  20.650  18.500  1.00  0.00            
ATOM     11  O3  ACD     1      20.300  20.410  18.270  1.00  0.00            
ATOM     12  C4  ACD     1      20.500  19.680  19.560  1.00  0.00            
ATOM     13  H6  ACD     1      19.530  19.240  19.810  1.00  0.00            
ATOM     14  C5  ACD     1      21.460  18.530  19.320  1.00  0.00            
ATOM     15  H7  ACD     1      22.270  18.880  18.660  1.00  0.00            
ATOM     16  O4  ACD     1      20.850  17.420  18.610  1.00  0.00            
ATOM     17  H8  ACD     1      21.450  16.740  18.290  1.00  0.00            
ATOM     18  C6  ACD     1      22.270  18.070  20.500  1.00  0.00            
ATOM     19  H9  ACD     1      21.590  17.590  21.220  1.00  0.00            
ATOM     20  O5  ACD     1      23.160  17.080  20.110  1.00  0.00            
ATOM     21  H10 ACD     1      23.640  17.570  19.440  1.00  0.00            
ATOM     22  C7  ACD     1      22.990  19.200  21.160  1.00  0.00            
ATOM     23  H11 ACD     1      23.660  18.970  21.990  1.00  0.00            
ATOM     24  O6  ACD     1      21.870  19.850  21.630  1.00  0.00            
ATOM     25  C8  ACD     1      20.990  20.570  20.720  1.00  0.00            
ATOM     26  H12 ACD     1      21.370  21.450  20.190  1.00  0.00            
ATOM     27  C9  ACD     1      19.800  20.970  21.600  1.00  0.00            
ATOM     28  H13 ACD     1      18.890  21.020  20.980  1.00  0.00            
ATOM     29  H14 ACD     1      19.530  20.200  22.330  1.00  0.00            
ATOM     30  O7  ACD     1      20.080  22.210  22.310  1.00  0.00            
ATOM     31  H15 ACD     1      20.660  21.980  23.040  1.00  0.00            
ATOM     32  O8  ACD     1      23.710  19.990  20.240  1.00  0.00            
ATOM     33  C10 ACD     1      25.140  19.830  20.230  1.00  0.00            
ATOM     34  H16 ACD     1      25.410  18.940  20.810  1.00  0.00            
ATOM     35  C11 ACD     1      25.570  19.570  18.780  1.00  0.00            
ATOM     36  H17 ACD     1      25.090  20.310  18.140  1.00  0.00            
ATOM     37  O9  ACD     1      25.040  18.260  18.320  1.00  0.00            
ATOM     38  H18 ACD     1      25.310  18.130  17.410  1.00  0.00            
ATOM     39  C12 ACD     1      27.090  19.700  18.660  1.00  0.00            
ATOM     40  H19 ACD     1      27.460  18.840  19.220  1.00  0.00            
ATOM     41  O10 ACD     1      27.560  19.760  17.300  1.00  0.00            
ATOM     42  H20 ACD     1      27.300  18.900  16.940  1.00  0.00            
ATOM     43  C13 ACD     1      27.540  20.970  19.370  1.00  0.00            
ATOM     44  H21 ACD     1      28.630  20.880  19.390  1.00  0.00            
ATOM     45  O11 ACD     1      27.140  21.090  20.740  1.00  0.00            
ATOM     46  C14 ACD     1      25.730  21.080  20.850  1.00  0.00            
ATOM     47  H22 ACD     1      25.350  21.860  20.180  1.00  0.00            
ATOM     48  C15 ACD     1      25.260  21.380  22.260  1.00  0.00            
ATOM     49  H23 ACD     1      25.810  22.230  22.680  1.00  0.00            
ATOM     50  H24 ACD     1      24.200  21.650  22.320  1.00  0.00            
ATOM     51  O12 ACD     1      25.370  20.260  23.160  1.00  0.00            
ATOM     52  H25 ACD     1      24.690  20.500  23.800  1.00  0.00            
ATOM     53  O13 ACD     1      27.250  22.190  18.670  1.00  0.00            
ATOM     54  C16 ACD     1      28.320  23.130  18.420  1.00  0.00            
ATOM     55  H26 ACD     1      29.250  22.850  18.950  1.00  0.00            
ATOM     56  C17 ACD     1      28.710  22.980  16.890  1.00  0.00            
ATOM     57  H27 ACD     1      27.770  23.060  16.320  1.00  0.00            
ATOM     58  O14 ACD     1      29.380  21.710  16.690  1.00  0.00            
ATOM     59  H28 ACD     1      28.650  21.150  16.970  1.00  0.00            
ATOM     60  C18 ACD     1      29.690  24.140  16.560  1.00  0.00            
ATOM     61  H29 ACD     1      30.640  23.930  17.070  1.00  0.00            
ATOM     62  O15 ACD     1      29.990  24.060  15.180  1.00  0.00            
ATOM     63  H30 ACD     1      29.220  24.490  14.810  1.00  0.00            
ATOM     64  C19 ACD     1      29.180  25.490  16.910  1.00  0.00            
ATOM     65  H31 ACD     1      29.950  26.260  16.840  1.00  0.00            
ATOM     66  O16 ACD     1      28.780  25.510  18.340  1.00  0.00            
ATOM     67  C20 ACD     1      27.870  24.520  18.770  1.00  0.00            
ATOM     68  H32 ACD     1      26.950  24.570  18.180  1.00  0.00            
ATOM     69  C21 ACD     1      27.550  24.750  20.240  1.00  0.00            
ATOM     70  H33 ACD     1      27.310  25.820  20.240  1.00  0.00            
ATOM     71  H34 ACD     1      26.740  24.070  20.540  1.00  0.00            
ATOM     72  O17 ACD     1      28.640  24.580  21.090  1.00  0.00            
ATOM     73  H35 ACD     1      29.280  25.270  20.860  1.00  0.00            
ATOM     74  O18 ACD     1      28.090  25.860  16.030  1.00  0.00            
ATOM     75  C22 ACD     1      27.940  27.250  15.800  1.00  0.00            
ATOM     76  H36 ACD     1      28.910  27.760  15.770  1.00  0.00            
ATOM     77  C23 ACD     1      27.120  27.270  14.520  1.00  0.00            
ATOM     78  H37 ACD     1      26.490  26.380  14.410  1.00  0.00            
ATOM     79  O19 ACD     1      28.110  27.200  13.480  1.00  0.00            
ATOM     80  H38 ACD     1      27.660  26.770  12.740  1.00  0.00            
ATOM     81  C24 ACD     1      26.260  28.490  14.320  1.00  0.00            
ATOM     82  H39 ACD     1      26.890  29.370  14.150  1.00  0.00            
ATOM     83  O20 ACD     1      25.410  28.290  13.220  1.00  0.00            
ATOM     84  H40 ACD     1      24.790  27.570  13.360  1.00  0.00            
ATOM     85  C25 ACD     1      25.390  28.650  15.580  1.00  0.00            
ATOM     86  H41 ACD     1      24.710  29.490  15.430  1.00  0.00            
ATOM     87  O21 ACD     1      26.260  28.940  16.610  1.00  0.00            
ATOM     88  C26 ACD     1      27.210  27.970  17.010  1.00  0.00            
ATOM     89  H42 ACD     1      26.620  27.170  17.470  1.00  0.00            
ATOM     90  C27 ACD     1      28.230  28.670  17.940  1.00  0.00            
ATOM     91  H43 ACD     1      29.210  28.210  17.760  1.00  0.00            
ATOM     92  H44 ACD     1      28.430  29.670  17.550  1.00  0.00            
ATOM     93  O22 ACD     1      27.760  28.710  19.270  1.00  0.00            
ATOM     94  H45 ACD     1      27.300  29.550  19.380  1.00  0.00            
ATOM     95  O23 ACD     1      24.600  27.400  15.790  1.00  0.00            
ATOM     96  C28 ACD     1      23.190  27.460  15.470  1.00  0.00            
ATOM     97  H46 ACD     1      22.860  28.410  15.040  1.00  0.00            
ATOM     98  C29 ACD     1      22.380  27.160  16.790  1.00  0.00            
ATOM     99  H47 ACD     1      22.710  26.190  17.180  1.00  0.00            
ATOM    100  O24 ACD     1      20.980  27.030  16.450  1.00  0.00            
ATOM    101  C30 ACD     1      22.630  28.270  17.750  1.00  0.00            
ATOM    102  H48 ACD     1      23.680  28.260  18.060  1.00  0.00            
ATOM    103  H49 ACD     1      22.320  29.230  17.320  1.00  0.00            
ATOM    104  O25 ACD     1      21.930  28.030  18.950  1.00  0.00            
ATOM    105  H50 ACD     1      21.110  27.640  18.630  1.00  0.00            
ATOM    106  C31 ACD     1      22.830  26.290  14.490  1.00  0.00            
ATOM    107  H51 ACD     1      23.250  25.360  14.900  1.00  0.00            
ATOM    108  O26 ACD     1      23.440  26.550  13.280  1.00  0.00            
ATOM    109  H52 ACD     1      23.210  25.910  12.610  1.00  0.00            
ATOM    110  C32 ACD     1      21.350  25.920  14.320  1.00  0.00            
ATOM    111  H53 ACD     1      20.860  26.810  13.900  1.00  0.00            
ATOM    112  O27 ACD     1      21.130  24.650  13.610  1.00  0.00            
ATOM    113  H54 ACD     1      20.600  24.090  14.180  1.00  0.00            
ATOM    114  C33 ACD     1      20.660  25.820  15.700  1.00  0.00            
ATOM    115  H55 ACD     1      19.590  25.920  15.460  1.00  0.00            
ATOM    116  O28 ACD     1      20.850  24.580  16.340  1.00  0.00            
ATOM    117  C34 ACD     1      19.810  23.870  16.850  1.00  0.00            
ATOM    118  H56 ACD     1      18.860  24.420  16.800  1.00  0.00            
ATOM    119  C35 ACD     1      19.730  22.600  16.030  1.00  0.00            
ATOM    120  H57 ACD     1      20.670  22.050  15.890  1.00  0.00            
ATOM    121  O29 ACD     1      19.230  22.920  14.720  1.00  0.00            
ATOM    122  H58 ACD     1      19.180  22.100  14.220  1.00  0.00            
ATOM    123  C36 ACD     1      18.910  21.470  16.640  1.00  0.00            
ATOM    124  H59 ACD     1      17.910  21.910  16.660  1.00  0.00            
ATOM    125  O30 ACD     1      18.900  20.210  15.960  1.00  0.00            
ATOM    126  H60 ACD     1      19.710  19.780  16.250  1.00  0.00            
ATOM    127  C1  AD4     2      24.680  22.100  13.890  1.00  0.00            
ATOM    128  C2  AD4     2      23.950  21.050  14.490  1.00  0.00            
ATOM    129  C3  AD4     2      23.500  21.120  15.780  1.00  0.00            
ATOM    130  C4  AD4     2      23.830  22.250  16.550  1.00  0.00            
ATOM    131  C5  AD4     2      23.510  22.310  17.920  1.00  0.00            
ATOM    132  C6  AD4     2      23.820  23.390  18.720  1.00  0.00            
ATOM    133  C7  AD4     2      23.420  23.460  20.070  1.00  0.00            
ATOM    134  C8  AD4     2      23.720  24.600  20.800  1.00  0.00            
ATOM    135  C9  AD4     2      24.350  25.710  20.240  1.00  0.00            
ATOM    136  C10 AD4     2      24.650  25.660  18.900  1.00  0.00            
ATOM    137  C11 AD4     2      24.420  24.520  18.110  1.00  0.00            
ATOM    138  C12 AD4     2      24.840  24.450  16.770  1.00  0.00            
ATOM    139  C13 AD4     2      24.550  23.310  15.990  1.00  0.00            
ATOM    140  C14 AD4     2      25.000  23.210  14.650  1.00  0.00            
ATOM    141  H1  AD4     2      24.950  22.050  12.840  1.00  0.00            
ATOM    142  H2  AD4     2      23.730  20.140  13.930  1.00  0.00            
ATOM    143  H3  AD4     2      23.050  20.220  16.180  1.00  0.00            
ATOM    144  H4  AD4     2      22.970  21.510  18.400  1.00  0.00            
ATOM    145  H5  AD4     2      23.020  22.590  20.570  1.00  0.00            
ATOM    146  H6  AD4     2      23.450  24.600  21.850  1.00  0.00            
ATOM    147  H7  AD4     2      24.440  26.610  20.850  1.00  0.00            
ATOM    148  H8  AD4     2      25.050  26.550  18.430  1.00  0.00            
ATOM    149  H9  AD4     2      25.410  25.270  16.350  1.00  0.00            
ATOM    150  H10 AD4     2      25.620  23.980  14.190  1.00  0.00            
TER
ENDMDL
MODEL        1
ATOM      1  H1  ACD     1      23.580  17.420  27.600  1.00  0.00            
ATOM      2  O1  ACD     1      22.730  17.010  27.780  1.00  0.00            
ATOM      3  C1  ACD     1      21.950  16.820  26.610  1.00  0.00            
ATOM      4  H2  ACD     1      22.180  17.570  25.840  1.00  0.00            
ATOM      5  H3  ACD     1      20.900  16.960  26.900  1.00  0.00            
ATOM      6  C2  ACD     1      22.220  15.420  26.050  1.00  0.00            
ATOM      7  H4  ACD     1      23.290  15.390  25.820  1.00  0.00            
ATOM      8  O2  ACD     1      21.830  14.440  27.010  1.00  0.00            
ATOM      9  C3  ACD     1      21.990  13.090  26.590  1.00  0.00            
ATOM     10  H5  ACD     1      21.630  12.500  27.440  1.00  0.00            
ATOM     11  O3  ACD     1      23.360  12.860  26.370  1.00  0.00            
ATOM     12  C4  ACD     1      24.090  12.120  27.380  1.00  0.00            
ATOM     13  H6  ACD     1      23.450  11.940  28.250  1.00  0.00            
ATOM     14  C5  ACD     1      24.450  10.730  26.840  1.00  0.00            
ATOM     15  H7  ACD     1      24.920  10.800  25.850  1.00  0.00            
ATOM     16  O4  ACD     1      23.300   9.890  26.660  1.00  0.00            
ATOM     17  H8  ACD     1      23.690   9.200  26.120  1.00  0.00            
ATOM     18  C6  ACD     1      25.490  10.100  27.730  1.00  0.00            
ATOM     19  H9  ACD     1      25.110   9.960  28.750  1.00  0.00            
ATOM     20  O5  ACD     1      25.880   8.820  27.190  1.00  0.00            
ATOM     21  H10 ACD     1      25.180   8.200  27.440  1.00  0.00            
ATOM     22  C7  ACD     1      26.680  10.960  28.060  1.00  0.00            
ATOM     23  H11 ACD     1      27.220  10.400  28.830  1.00  0.00            
ATOM     24  O6  ACD     1      26.230  12.140  28.630  1.00  0.00            
ATOM     25  C8  ACD     1      25.310  12.950  27.760  1.00  0.00            
ATOM     26  H12 ACD     1      25.840  13.140  26.820  1.00  0.00            
ATOM     27  C9  ACD     1      24.840  14.250  28.430  1.00  0.00            
ATOM     28  H13 ACD     1      24.440  15.030  27.770  1.00  0.00            
ATOM     29  H14 ACD     1      24.180  14.010  29.270  1.00  0.00            
ATOM     30  O7  ACD     1      25.940  14.920  29.030  1.00  0.00            
ATOM     31  H15 ACD     1      26.550  14.230  29.340  1.00  0.00            
ATOM     32  O8  ACD     1      27.550  11.250  26.920  1.00  0.00            
ATOM     33  C10 ACD     1      28.870  10.680  26.840  1.00  0.00            
ATOM     34  H16 ACD     1      29.040  10.090  27.750  1.00  0.00            
ATOM     35  C11 ACD     1      28.790   9.730  25.620  1.00  0.00            
ATOM     36  H17 ACD     1      27.970  10.100  24.980  1.00  0.00            
ATOM     37  O9  ACD     1      28.320   8.450  26.050  1.00  0.00            
ATOM     38  H18 ACD     1      27.530   8.620  26.570  1.00  0.00            
ATOM     39  C12 ACD     1      30.090   9.720  24.800  1.00  0.00            
ATOM     40  H19 ACD     1      30.780   9.200  25.480  1.00  0.00            
ATOM     41  O10 ACD     1      29.900   9.060  23.550  1.00  0.00            
ATOM     42  H20 ACD     1      29.800   9.820  22.980  1.00  0.00            
ATOM     43  C13 ACD     1      30.620  11.190  24.590  1.00  0.00            
ATOM     44  H21 ACD     1      31.490  11.220  23.930  1.00  0.00            
ATOM     45  O11 ACD     1      30.970  11.720  25.880  1.00  0.00            
ATOM     46  C14 ACD     1      29.830  11.890  26.790  1.00  0.00            
ATOM     47  H22 ACD     1      29.240  12.730  26.400  1.00  0.00            
ATOM     48  C15 ACD     1      30.360  12.270  28.180  1.00  0.00            
ATOM     49  H23 ACD     1      29.770  11.740  28.940  1.00  0.00            
ATOM     50  H24 ACD     1      31.380  11.880  28.280  1.00  0.00            
ATOM     51  O12 ACD     1      30.450  13.650  28.510  1.00  0.00            
ATOM     52  H25 ACD     1      31.010  14.060  27.850  1.00  0.00            
ATOM     53  O13 ACD     1      29.650  11.940  23.860  1.00  0.00            
ATOM     54  C16 ACD     1      30.080  12.840  22.850  1.00  0.00            
ATOM     55  H26 ACD     1      31.180  12.840  22.830  1.00  0.00            
ATOM     56  C17 ACD     1      29.450  12.420  21.550  1.00  0.00            
ATOM     57  H27 ACD     1      28.360  12.430  21.710  1.00  0.00            
ATOM     58  O14 ACD     1      29.980  11.120  21.050  1.00  0.00            
ATOM     59  H28 ACD     1      29.480  10.900  20.260  1.00  0.00            
ATOM     60  C18 ACD     1      29.680  13.430  20.460  1.00  0.00            
ATOM     61  H29 ACD     1      30.770  13.340  20.370  1.00  0.00            
ATOM     62  O15 ACD     1      29.070  13.030  19.180  1.00  0.00            
ATOM     63  H30 ACD     1      28.410  13.720  19.000  1.00  0.00            
ATOM     64  C19 ACD     1      29.320  14.840  20.880  1.00  0.00            
ATOM     65  H31 ACD     1      29.760  15.450  20.090  1.00  0.00            
ATOM     66  O16 ACD     1      29.970  15.250  22.140  1.00  0.00            
ATOM     67  C20 ACD     1      29.720  14.320  23.190  1.00  0.00            
ATOM     68  H32 ACD     1      28.670  14.530  23.460  1.00  0.00            
ATOM     69  C21 ACD     1      30.590  14.780  24.390  1.00  0.00            
ATOM     70  H33 ACD     1      30.430  14.130  25.260  1.00  0.00            
ATOM     71  H34 ACD     1      31.590  14.760  23.960  1.00  0.00            
ATOM     72  O17 ACD     1      30.150  16.080  24.820  1.00  0.00            
ATOM     73  H35 ACD     1      30.660  16.330  25.600  1.00  0.00            
ATOM     74  O18 ACD     1      27.910  15.020  21.070  1.00  0.00            
ATOM     75  C22 ACD     1      27.400  16.090  20.310  1.00  0.00            
ATOM     76  H36 ACD     1      28.140  16.640  19.720  1.00  0.00            
ATOM     77  C23 ACD     1      26.480  15.550  19.240  1.00  0.00            
ATOM     78  H37 ACD     1      25.780  14.880  19.770  1.00  0.00            
ATOM     79  O19 ACD     1      27.230  14.700  18.350  1.00  0.00            
ATOM     80  H38 ACD     1      26.660  14.170  17.790  1.00  0.00            
ATOM     81  C24 ACD     1      25.730  16.610  18.510  1.00  0.00            
ATOM     82  H39 ACD     1      26.450  17.130  17.860  1.00  0.00            
ATOM     83  O20 ACD     1      24.700  15.980  17.690  1.00  0.00            
ATOM     84  H40 ACD     1      24.150  15.470  18.290  1.00  0.00            
ATOM     85  C25 ACD     1      24.960  17.420  19.520  1.00  0.00            
ATOM     86  H41 ACD     1      24.320  18.180  19.050  1.00  0.00            
ATOM     87  O21 ACD     1      25.810  18.000  20.520  1.00  0.00            
ATOM     88  C26 ACD     1      26.680  17.070  21.240  1.00  0.00            
ATOM     89  H42 ACD     1      26.170  16.410  21.950  1.00  0.00            
ATOM     90  C27 ACD     1      27.660  17.950  22.010  1.00  0.00            
ATOM     91  H43 ACD     1      28.490  17.300  22.320  1.00  0.00            
ATOM     92  H44 ACD     1      28.060  18.750  21.390  1.00  0.00            
ATOM     93  O22 ACD     1      27.040  18.550  23.130  1.00  0.00            
ATOM     94  H45 ACD     1      26.740  17.800  23.650  1.00  0.00            
ATOM     95  O23 ACD     1      23.900  16.650  20.080  1.00  0.00            
ATOM     96  C28 ACD     1      22.700  17.270  20.640  1.00  0.00            
ATOM     97  H46 ACD     1      22.300  18.060  19.990  1.00  0.00            
ATOM     98  C29 ACD     1      22.990  18.050  21.910  1.00  0.00            
ATOM     99  H47 ACD     1      23.820  17.560  22.430  1.00  0.00            
ATOM    100  O24 ACD     1      21.900  18.160  22.880  1.00  0.00            
ATOM    101  C30 ACD     1      23.330  19.480  21.590  1.00  0.00            
ATOM    102  H48 ACD     1      23.660  19.950  22.530  1.00  0.00            
ATOM    103  H49 ACD     1      24.150  19.520  20.870  1.00  0.00            
ATOM    104  O25 ACD     1      22.180  20.210  21.090  1.00  0.00            
ATOM    105  H50 ACD     1      22.630  21.010  20.790  1.00  0.00            
ATOM    106  C31 ACD     1      21.680  16.140  20.870  1.00  0.00            
ATOM    107  H51 ACD     1      22.310  15.420  21.410  1.00  0.00            
ATOM    108  O26 ACD     1      21.190  15.700  19.550  1.00  0.00            
ATOM    109  H52 ACD     1      20.570  16.280  19.090  1.00  0.00            
ATOM    110  C32 ACD     1      20.500  16.600  21.780  1.00  0.00            
ATOM    111  H53 ACD     1      20.010  17.450  21.290  1.00  0.00            
ATOM    112  O27 ACD     1      19.580  15.540  22.000  1.00  0.00            
ATOM    113  H54 ACD     1      20.130  14.790  22.240  1.00  0.00            
ATOM    114  C33 ACD     1      21.150  17.020  23.080  1.00  0.00            
ATOM    115  H55 ACD     1      20.420  17.390  23.800  1.00  0.00            
ATOM    116  O28 ACD     1      21.980  16.090  23.720  1.00  0.00            
ATOM    117  C34 ACD     1      21.460  15.230  24.700  1.00  0.00            
ATOM    118  H56 ACD     1      20.370  15.290  24.860  1.00  0.00            
ATOM    119  C35 ACD     1      21.680  13.750  24.290  1.00  0.00            
ATOM    120  H57 ACD     1      22.760  13.620  24.140  1.00  0.00            
ATOM    121  O29 ACD     1      20.990  13.340  23.060  1.00  0.00            
ATOM    122  H58 ACD     1      21.340  12.470  22.870  1.00  0.00            
ATOM    123  C36 ACD     1      21.210  12.850  25.380  1.00  0.00            
ATOM    124  H59 ACD     1      20.130  13.050  25.510  1.00  0.00            
ATOM    125  O30 ACD     1      21.420  11.500  25.050  1.00  0.00            
ATOM    126  H60 ACD     1      22.210  11.110  25.440  1.00  0.00            
ATOM    127  C1  AD4     2      24.150  11.630  21.520  1.00  0.00            
ATOM    128  C2  AD4     2      25.280  10.890  21.970  1.00  0.00            
ATOM    129  C3  AD4     2      26.050  11.400  23.030  1.00  0.00            
ATOM    130  C4  AD4     2      26.030  12.750  23.400  1.00  0.00            
ATOM    131  C5  AD4     2      26.810  13.250  24.490  1.00  0.00            
ATOM    132  C6  AD4     2      26.550  14.580  24.940  1.00  0.00            
ATOM    133  C7  AD4     2      27.290  15.080  26.010  1.00  0.00            
ATOM    134  C8  AD4     2      27.010  16.340  26.530  1.00  0.00            
ATOM    135  C9  AD4     2      26.100  17.230  25.900  1.00  0.00            
ATOM    136  C10 AD4     2      25.390  16.700  24.810  1.00  0.00            
ATOM    137  C11 AD4     2      25.590  15.430  24.370  1.00  0.00            
ATOM    138  C12 AD4     2      24.780  14.890  23.320  1.00  0.00            
ATOM    139  C13 AD4     2      24.940  13.560  22.910  1.00  0.00            
ATOM    140  C14 AD4     2      24.060  13.000  21.930  1.00  0.00            
ATOM    141  H1  AD4     2      23.430  11.130  20.880  1.00  0.00            
ATOM    142  H2  AD4     2      25.330   9.890  21.540  1.00  0.00            
ATOM    143  H3  AD4     2      26.840  10.810  23.470  1.00  0.00            
ATOM    144  H4  AD4     2      27.580  12.640  24.940  1.00  0.00            
ATOM    145  H5  AD4     2      27.990  14.350  26.430  1.00  0.00            
ATOM    146  H6  AD4     2      27.560  16.650  27.410  1.00  0.00            
ATOM    147  H7  AD4     2      25.980  18.220  26.310  1.00  0.00            
ATOM    148  H8  AD4     2      24.550  17.250  24.390  1.00  0.00            
ATOM    149  H9  AD4     2      23.960  15.490  22.920  1.00  0.00            
ATOM    150  H10 AD4     2      23.300  13.630  21.490  1.00  0.00            
TER
ENDMDL
MODEL        1
ATOM      1  H1  ACD     1      24.610  27.520  15.080  1.00  0.00            
ATOM      2  O1  ACD     1      23.820  27.540  14.530  1.00  0.00            
ATOM      3  C1  ACD     1      24.140  27.900  13.180  1.00  0.00            
ATOM      4  H2  ACD     1      24.630  28.880  13.200  1.00  0.00            
ATOM      5  H3  ACD     1      23.200  28.100  12.640  1.00  0.00            
ATOM      6  C2  ACD     1      25.090  26.980  12.420  1.00  0.00            
ATOM      7  H4  ACD     1      25.320  27.470  11.460  1.00  0.00            
ATOM      8  O2  ACD     1      26.320  26.950  13.180  1.00  0.00            
ATOM      9  C3  ACD     1      27.400  26.110  12.830  1.00  0.00            
ATOM     10  H5  ACD     1      28.140  26.110  13.640  1.00  0.00            
ATOM     11  O3  ACD     1      27.980  26.510  11.550  1.00  0.00            
ATOM     12  C4  ACD     1      29.170  27.260  11.740  1.00  0.00            
ATOM     13  H6  ACD     1      29.420  27.430  12.800  1.00  0.00            
ATOM     14  C5  ACD     1      30.280  26.470  11.040  1.00  0.00            
ATOM     15  H7  ACD     1      29.940  26.400  10.000  1.00  0.00            
ATOM     16  O4  ACD     1      30.440  25.210  11.630  1.00  0.00            
ATOM     17  H8  ACD     1      31.060  24.890  10.960  1.00  0.00            
ATOM     18  C6  ACD     1      31.570  27.250  11.090  1.00  0.00            
ATOM     19  H9  ACD     1      31.790  27.350  12.160  1.00  0.00            
ATOM     20  O5  ACD     1      32.660  26.560  10.590  1.00  0.00            
ATOM     21  H10 ACD     1      32.500  26.490   9.650  1.00  0.00            
ATOM     22  C7  ACD     1      31.440  28.600  10.450  1.00  0.00            
ATOM     23  H11 ACD     1      32.350  29.150  10.720  1.00  0.00            
ATOM     24  O6  ACD     1      30.340  29.320  10.980  1.00  0.00            
ATOM     25  C8  ACD     1      29.080  28.620  11.080  1.00  0.00            
ATOM     26  H12 ACD     1      28.700  28.440  10.070  1.00  0.00            
ATOM     27  C9  ACD     1      28.100  29.540  11.820  1.00  0.00            
ATOM     28  H13 ACD     1      28.050  30.520  11.330  1.00  0.00            
ATOM     29  H14 ACD     1      27.050  29.260  11.680  1.00  0.00            
ATOM     30  O7  ACD     1      28.390  29.790  13.230  1.00  0.00            
ATOM     31  H15 ACD     1      27.990  30.640  13.450  1.00  0.00            
ATOM     32  O8  ACD     1      31.410  28.400   9.020  1.00  0.00            
ATOM     33  C10 ACD     1      31.810  29.490   8.140  1.00  0.00            
ATOM     34  H16 ACD     1      32.750  29.960   8.460  1.00  0.00            
ATOM     35  C11 ACD     1      32.080  28.830   6.770  1.00  0.00            
ATOM     36  H17 ACD     1      31.330  28.060   6.560  1.00  0.00            
ATOM     37  O9  ACD     1      33.340  28.270   6.790  1.00  0.00            
ATOM     38  H18 ACD     1      33.530  28.020   5.880  1.00  0.00            
ATOM     39  C12 ACD     1      31.910  29.800   5.650  1.00  0.00            
ATOM     40  H19 ACD     1      32.710  30.520   5.850  1.00  0.00            
ATOM     41  O10 ACD     1      32.150  29.280   4.310  1.00  0.00            
ATOM     42  H20 ACD     1      31.510  28.580   4.170  1.00  0.00            
ATOM     43  C13 ACD     1      30.600  30.560   5.710  1.00  0.00            
ATOM     44  H21 ACD     1      30.450  31.240   4.870  1.00  0.00            
ATOM     45  O11 ACD     1      30.660  31.260   6.930  1.00  0.00            
ATOM     46  C14 ACD     1      30.760  30.600   8.190  1.00  0.00            
ATOM     47  H22 ACD     1      29.790  30.150   8.460  1.00  0.00            
ATOM     48  C15 ACD     1      31.030  31.770   9.180  1.00  0.00            
ATOM     49  H23 ACD     1      31.660  31.350   9.980  1.00  0.00            
ATOM     50  H24 ACD     1      31.550  32.610   8.690  1.00  0.00            
ATOM     51  O12 ACD     1      29.850  32.320   9.720  1.00  0.00            
ATOM     52  H25 ACD     1      30.040  32.830  10.500  1.00  0.00            
ATOM     53  O13 ACD     1      29.490  29.700   5.670  1.00  0.00            
ATOM     54  C16 ACD     1      28.720  29.410   4.460  1.00  0.00            
ATOM     55  H26 ACD     1      29.180  29.930   3.610  1.00  0.00            
ATOM     56  C17 ACD     1      28.720  27.910   4.230  1.00  0.00            
ATOM     57  H27 ACD     1      28.440  27.570   5.230  1.00  0.00            
ATOM     58  O14 ACD     1      30.020  27.420   3.850  1.00  0.00            
ATOM     59  H28 ACD     1      29.980  26.460   3.870  1.00  0.00            
ATOM     60  C18 ACD     1      27.590  27.490   3.310  1.00  0.00            
ATOM     61  H29 ACD     1      27.680  27.750   2.250  1.00  0.00            
ATOM     62  O15 ACD     1      27.490  26.070   3.360  1.00  0.00            
ATOM     63  H30 ACD     1      26.820  25.900   4.020  1.00  0.00            
ATOM     64  C19 ACD     1      26.290  28.030   3.650  1.00  0.00            
ATOM     65  H31 ACD     1      25.640  27.770   2.810  1.00  0.00            
ATOM     66  O16 ACD     1      26.380  29.430   3.790  1.00  0.00            
ATOM     67  C20 ACD     1      27.290  29.970   4.690  1.00  0.00            
ATOM     68  H32 ACD     1      27.120  29.680   5.730  1.00  0.00            
ATOM     69  C21 ACD     1      27.340  31.550   4.610  1.00  0.00            
ATOM     70  H33 ACD     1      26.330  31.870   4.900  1.00  0.00            
ATOM     71  H34 ACD     1      28.100  31.970   5.270  1.00  0.00            
ATOM     72  O17 ACD     1      27.820  31.890   3.350  1.00  0.00            
ATOM     73  H35 ACD     1      27.670  31.320   2.600  1.00  0.00            
ATOM     74  O18 ACD     1      25.770  27.460   4.840  1.00  0.00            
ATOM     75  C22 ACD     1      24.400  27.030   4.850  1.00  0.00            
ATOM     76  H36 ACD     1      24.010  27.230   3.840  1.00  0.00            
ATOM     77  C23 ACD     1      24.270  25.530   5.040  1.00  0.00            
ATOM     78  H37 ACD     1      24.620  25.210   6.030  1.00  0.00            
ATOM     79  O19 ACD     1      24.990  24.860   3.990  1.00  0.00            
ATOM     80  H38 ACD     1      24.670  23.970   3.860  1.00  0.00            
ATOM     81  C24 ACD     1      22.740  25.140   4.960  1.00  0.00            
ATOM     82  H39 ACD     1      22.380  25.560   4.020  1.00  0.00            
ATOM     83  O20 ACD     1      22.490  23.740   4.970  1.00  0.00            
ATOM     84  H40 ACD     1      22.960  23.350   5.710  1.00  0.00            
ATOM     85  C25 ACD     1      22.090  25.790   6.180  1.00  0.00            
ATOM     86  H41 ACD     1      21.020  25.580   6.050  1.00  0.00            
ATOM     87  O21 ACD     1      22.210  27.220   6.020  1.00  0.00            
ATOM     88  C26 ACD     1      23.600  27.750   5.990  1.00  0.00            
ATOM     89  H42 ACD     1      24.030  27.530   6.970  1.00  0.00            
ATOM     90  C27 ACD     1      23.530  29.240   5.870  1.00  0.00            
ATOM     91  H43 ACD     1      24.580  29.570   5.860  1.00  0.00            
ATOM     92  H44 ACD     1      22.980  29.590   4.990  1.00  0.00            
ATOM     93  O22 ACD     1      22.950  29.840   7.090  1.00  0.00            
ATOM     94  H45 ACD     1      23.530  29.660   7.830  1.00  0.00            
ATOM     95  O23 ACD     1      22.500  25.280   7.470  1.00  0.00            
ATOM     96  C28 ACD     1      21.580  25.150   8.570  1.00  0.00            
ATOM     97  H46 ACD     1      20.570  24.850   8.250  1.00  0.00            
ATOM     98  C29 ACD     1      21.590  26.490   9.330  1.00  0.00            
ATOM     99  H47 ACD     1      22.520  27.030   9.130  1.00  0.00            
ATOM    100  O24 ACD     1      21.440  26.380  10.750  1.00  0.00            
ATOM    101  C30 ACD     1      20.490  27.490   8.940  1.00  0.00            
ATOM    102  H48 ACD     1      20.640  28.370   9.580  1.00  0.00            
ATOM    103  H49 ACD     1      20.510  27.700   7.870  1.00  0.00            
ATOM    104  O25 ACD     1      19.200  26.920   9.300  1.00  0.00            
ATOM    105  H50 ACD     1      19.150  26.710  10.240  1.00  0.00            
ATOM    106  C31 ACD     1      22.120  23.950   9.370  1.00  0.00            
ATOM    107  H51 ACD     1      23.220  24.010   9.320  1.00  0.00            
ATOM    108  O26 ACD     1      21.700  22.710   8.760  1.00  0.00            
ATOM    109  H52 ACD     1      22.230  22.550   7.980  1.00  0.00            
ATOM    110  C32 ACD     1      21.810  24.010  10.860  1.00  0.00            
ATOM    111  H53 ACD     1      20.750  23.960  11.160  1.00  0.00            
ATOM    112  O27 ACD     1      22.520  22.980  11.580  1.00  0.00            
ATOM    113  H54 ACD     1      23.450  23.220  11.520  1.00  0.00            
ATOM    114  C33 ACD     1      22.250  25.330  11.400  1.00  0.00            
ATOM    115  H55 ACD     1      22.110  25.430  12.480  1.00  0.00            
ATOM    116  O28 ACD     1      23.670  25.570  11.160  1.00  0.00            
ATOM    117  C34 ACD     1      24.530  25.600  12.320  1.00  0.00            
ATOM    118  H56 ACD     1      24.050  25.200  13.220  1.00  0.00            
ATOM    119  C35 ACD     1      25.740  24.700  11.800  1.00  0.00            
ATOM    120  H57 ACD     1      26.100  25.030  10.820  1.00  0.00            
ATOM    121  O29 ACD     1      25.290  23.360  11.770  1.00  0.00            
ATOM    122  H58 ACD     1      26.070  22.800  11.850  1.00  0.00            
ATOM    123  C36 ACD     1      26.940  24.710  12.780  1.00  0.00            
ATOM    124  H59 ACD     1      26.560  24.380  13.760  1.00  0.00            
ATOM    125  O30 ACD     1      28.070  23.930  12.470  1.00  0.00            
ATOM    126  H60 ACD     1      28.550  24.570  11.950  1.00  0.00            
ATOM    127  C1  AD4     2      28.600  24.420   7.110  1.00  0.00            
ATOM    128  C2  AD4     2      27.400  23.820   7.580  1.00  0.00            
ATOM    129  C3  AD4     2      26.380  24.610   8.060  1.00  0.00            
ATOM    130  C4  AD4     2      26.500  25.980   8.150  1.00  0.00            
ATOM    131  C5  AD4     2      25.580  26.790   8.850  1.00  0.00            
ATOM    132  C6  AD4     2      25.710  28.150   8.910  1.00  0.00            
ATOM    133  C7  AD4     2      24.730  28.980   9.530  1.00  0.00            
ATOM    134  C8  AD4     2      24.850  30.390   9.560  1.00  0.00            
ATOM    135  C9  AD4     2      25.920  30.990   8.890  1.00  0.00            
ATOM    136  C10 AD4     2      26.870  30.170   8.250  1.00  0.00            
ATOM    137  C11 AD4     2      26.820  28.760   8.320  1.00  0.00            
ATOM    138  C12 AD4     2      27.920  28.020   7.760  1.00  0.00            
ATOM    139  C13 AD4     2      27.690  26.610   7.610  1.00  0.00            
ATOM    140  C14 AD4     2      28.750  25.820   7.110  1.00  0.00            
ATOM    141  H1  AD4     2      29.460  23.890   6.700  1.00  0.00            
ATOM    142  H2  AD4     2      27.290  22.750   7.490  1.00  0.00            
ATOM    143  H3  AD4     2      25.510  24.140   8.510  1.00  0.00            
ATOM    144  H4  AD4     2      24.710  26.250   9.220  1.00  0.00            
ATOM    145  H5  AD4     2      23.820  28.550   9.930  1.00  0.00            
ATOM    146  H6  AD4     2      24.120  31.020  10.050  1.00  0.00            
ATOM    147  H7  AD4     2      26.040  32.070   8.940  1.00  0.00            
ATOM    148  H8  AD4     2      27.750  30.630   7.810  1.00  0.00            
ATOM    149  H9  AD4     2      28.890  28.450   7.500  1.00  0.00            
ATOM    150  H10 AD4     2      29.650  26.370   6.850  1.00  0.00            
TER
ENDMDL
MODEL        1
ATOM      1  H1  ACD     1      12.140  24.430  11.110  1.00  0.00            
ATOM      2  O1  ACD     1      11.720  24.310  10.250  1.00  0.00            
ATOM      3  C1  ACD     1      12.610  23.700   9.250  1.00  0.00            
ATOM      4  H2  ACD     1      13.510  24.320   9.180  1.00  0.00            
ATOM      5  H3  ACD     1      12.140  23.560   8.270  1.00  0.00            
ATOM      6  C2  ACD     1      13.100  22.370   9.700  1.00  0.00            
ATOM      7  H4  ACD     1      13.860  22.010   9.000  1.00  0.00            
ATOM      8  O2  ACD     1      13.800  22.640  10.970  1.00  0.00            
ATOM      9  C3  ACD     1      14.360  21.610  11.720  1.00  0.00            
ATOM     10  H5  ACD     1      14.570  22.030  12.710  1.00  0.00            
ATOM     11  O3  ACD     1      15.580  21.100  11.130  1.00  0.00            
ATOM     12  C4  ACD     1      16.820  21.600  11.490  1.00  0.00            
ATOM     13  H6  ACD     1      16.830  21.920  12.540  1.00  0.00            
ATOM     14  C5  ACD     1      17.710  20.370  11.280  1.00  0.00            
ATOM     15  H7  ACD     1      17.360  19.910  10.350  1.00  0.00            
ATOM     16  O4  ACD     1      17.490  19.380  12.330  1.00  0.00            
ATOM     17  H8  ACD     1      17.960  18.590  12.050  1.00  0.00            
ATOM     18  C6  ACD     1      19.170  20.750  11.170  1.00  0.00            
ATOM     19  H9  ACD     1      19.500  21.160  12.130  1.00  0.00            
ATOM     20  O5  ACD     1      20.040  19.640  10.900  1.00  0.00            
ATOM     21  H10 ACD     1      19.510  19.140  10.270  1.00  0.00            
ATOM     22  C7  ACD     1      19.230  21.660   9.910  1.00  0.00            
ATOM     23  H11 ACD     1      20.250  22.000   9.720  1.00  0.00            
ATOM     24  O6  ACD     1      18.560  22.880  10.290  1.00  0.00            
ATOM     25  C8  ACD     1      17.120  22.770  10.590  1.00  0.00            
ATOM     26  H12 ACD     1      16.620  22.620   9.630  1.00  0.00            
ATOM     27  C9  ACD     1      16.740  24.150  11.190  1.00  0.00            
ATOM     28  H13 ACD     1      17.340  24.940  10.720  1.00  0.00            
ATOM     29  H14 ACD     1      15.670  24.370  11.150  1.00  0.00            
ATOM     30  O7  ACD     1      17.200  24.170  12.520  1.00  0.00            
ATOM     31  H15 ACD     1      16.840  24.940  12.970  1.00  0.00            
ATOM     32  O8  ACD     1      18.580  21.150   8.740  1.00  0.00            
ATOM     33  C10 ACD     1      19.310  20.610   7.720  1.00  0.00            
ATOM     34  H16 ACD     1      20.370  20.680   8.000  1.00  0.00            
ATOM     35  C11 ACD     1      18.660  19.190   7.470  1.00  0.00            
ATOM     36  H17 ACD     1      17.570  19.300   7.490  1.00  0.00            
ATOM     37  O9  ACD     1      19.030  18.230   8.440  1.00  0.00            
ATOM     38  H18 ACD     1      18.550  17.400   8.400  1.00  0.00            
ATOM     39  C12 ACD     1      19.190  18.740   6.110  1.00  0.00            
ATOM     40  H19 ACD     1      20.280  18.820   6.150  1.00  0.00            
ATOM     41  O10 ACD     1      18.810  17.380   5.890  1.00  0.00            
ATOM     42  H20 ACD     1      18.120  17.340   5.220  1.00  0.00            
ATOM     43  C13 ACD     1      18.900  19.700   4.910  1.00  0.00            
ATOM     44  H21 ACD     1      19.290  19.350   3.940  1.00  0.00            
ATOM     45  O11 ACD     1      19.540  20.940   5.260  1.00  0.00            
ATOM     46  C14 ACD     1      19.080  21.590   6.510  1.00  0.00            
ATOM     47  H22 ACD     1      17.980  21.660   6.450  1.00  0.00            
ATOM     48  C15 ACD     1      19.740  22.990   6.770  1.00  0.00            
ATOM     49  H23 ACD     1      19.550  23.310   7.800  1.00  0.00            
ATOM     50  H24 ACD     1      20.830  22.880   6.670  1.00  0.00            
ATOM     51  O12 ACD     1      19.330  23.950   5.840  1.00  0.00            
ATOM     52  H25 ACD     1      19.720  24.740   6.230  1.00  0.00            
ATOM     53  O13 ACD     1      17.450  19.780   4.790  1.00  0.00            
ATOM     54  C16 ACD     1      16.970  19.740   3.440  1.00  0.00            
ATOM     55  H26 ACD     1      17.780  19.810   2.700  1.00  0.00            
ATOM     56  C17 ACD     1      16.320  18.360   3.190  1.00  0.00            
ATOM     57  H27 ACD     1      15.590  18.290   4.010  1.00  0.00            
ATOM     58  O14 ACD     1      17.320  17.360   3.330  1.00  0.00            
ATOM     59  H28 ACD     1      17.990  17.490   2.660  1.00  0.00            
ATOM     60  C18 ACD     1      15.500  18.330   1.850  1.00  0.00            
ATOM     61  H29 ACD     1      16.210  18.250   1.010  1.00  0.00            
ATOM     62  O15 ACD     1      14.700  17.160   1.900  1.00  0.00            
ATOM     63  H30 ACD     1      15.310  16.460   2.150  1.00  0.00            
ATOM     64  C19 ACD     1      14.680  19.610   1.700  1.00  0.00            
ATOM     65  H31 ACD     1      14.440  19.780   0.640  1.00  0.00            
ATOM     66  O16 ACD     1      15.420  20.780   1.900  1.00  0.00            
ATOM     67  C20 ACD     1      15.960  20.890   3.210  1.00  0.00            
ATOM     68  H32 ACD     1      15.190  20.720   3.980  1.00  0.00            
ATOM     69  C21 ACD     1      16.690  22.240   3.460  1.00  0.00            
ATOM     70  H33 ACD     1      15.980  23.010   3.140  1.00  0.00            
ATOM     71  H34 ACD     1      16.930  22.280   4.530  1.00  0.00            
ATOM     72  O17 ACD     1      17.830  22.430   2.690  1.00  0.00            
ATOM     73  H35 ACD     1      17.500  22.360   1.790  1.00  0.00            
ATOM     74  O18 ACD     1      13.540  19.580   2.550  1.00  0.00            
ATOM     75  C22 ACD     1      12.270  19.320   1.900  1.00  0.00            
ATOM     76  H36 ACD     1      12.430  18.990   0.870  1.00  0.00            
ATOM     77  C23 ACD     1      11.620  18.240   2.710  1.00  0.00            
ATOM     78  H37 ACD     1      11.970  18.300   3.750  1.00  0.00            
ATOM     79  O19 ACD     1      12.020  16.990   2.300  1.00  0.00            
ATOM     80  H38 ACD     1      12.970  16.920   2.200  1.00  0.00            
ATOM     81  C24 ACD     1      10.100  18.390   2.820  1.00  0.00            
ATOM     82  H39 ACD     1       9.660  18.190   1.830  1.00  0.00            
ATOM     83  O20 ACD     1       9.540  17.330   3.670  1.00  0.00            
ATOM     84  H40 ACD     1       9.900  16.470   3.440  1.00  0.00            
ATOM     85  C25 ACD     1       9.720  19.800   3.280  1.00  0.00            
ATOM     86  H41 ACD     1       8.630  19.820   3.370  1.00  0.00            
ATOM     87  O21 ACD     1      10.100  20.630   2.150  1.00  0.00            
ATOM     88  C26 ACD     1      11.490  20.700   1.760  1.00  0.00            
ATOM     89  H42 ACD     1      11.810  21.440   2.500  1.00  0.00            
ATOM     90  C27 ACD     1      11.530  21.340   0.400  1.00  0.00            
ATOM     91  H43 ACD     1      11.050  22.320   0.400  1.00  0.00            
ATOM     92  H44 ACD     1      12.590  21.490   0.120  1.00  0.00            
ATOM     93  O22 ACD     1      10.870  20.580  -0.530  1.00  0.00            
ATOM     94  H45 ACD     1      10.970  21.040  -1.370  1.00  0.00            
ATOM     95  O23 ACD     1      10.420  20.250   4.430  1.00  0.00            
ATOM     96  C28 ACD     1       9.680  20.580   5.600  1.00  0.00            
ATOM     97  H46 ACD     1       8.640  20.790   5.310  1.00  0.00            
ATOM     98  C29 ACD     1      10.300  21.830   6.150  1.00  0.00            
ATOM     99  H47 ACD     1      11.390  21.770   6.200  1.00  0.00            
ATOM    100  O24 ACD     1       9.910  22.030   7.480  1.00  0.00            
ATOM    101  C30 ACD     1       9.780  23.000   5.210  1.00  0.00            
ATOM    102  H48 ACD     1       9.830  22.670   4.160  1.00  0.00            
ATOM    103  H49 ACD     1       8.750  23.310   5.380  1.00  0.00            
ATOM    104  O25 ACD     1      10.660  24.170   5.250  1.00  0.00            
ATOM    105  H50 ACD     1      10.120  24.870   4.880  1.00  0.00            
ATOM    106  C31 ACD     1       9.640  19.390   6.550  1.00  0.00            
ATOM    107  H51 ACD     1      10.650  18.990   6.460  1.00  0.00            
ATOM    108  O26 ACD     1       8.730  18.430   5.970  1.00  0.00            
ATOM    109  H52 ACD     1       8.920  18.320   5.030  1.00  0.00            
ATOM    110  C32 ACD     1       9.310  19.780   8.030  1.00  0.00            
ATOM    111  H53 ACD     1       8.240  20.010   8.090  1.00  0.00            
ATOM    112  O27 ACD     1       9.710  18.610   8.840  1.00  0.00            
ATOM    113  H54 ACD     1       9.220  17.940   8.350  1.00  0.00            
ATOM    114  C33 ACD     1      10.100  21.040   8.510  1.00  0.00            
ATOM    115  H55 ACD     1       9.570  21.360   9.410  1.00  0.00            
ATOM    116  O28 ACD     1      11.490  20.800   8.730  1.00  0.00            
ATOM    117  C34 ACD     1      12.090  21.250   9.940  1.00  0.00            
ATOM    118  H56 ACD     1      11.380  21.600  10.710  1.00  0.00            
ATOM    119  C35 ACD     1      12.780  20.050  10.540  1.00  0.00            
ATOM    120  H57 ACD     1      13.570  19.730   9.840  1.00  0.00            
ATOM    121  O29 ACD     1      11.730  19.040  10.680  1.00  0.00            
ATOM    122  H58 ACD     1      11.090  19.210   9.980  1.00  0.00            
ATOM    123  C36 ACD     1      13.450  20.400  11.870  1.00  0.00            
ATOM    124  H59 ACD     1      12.660  20.840  12.490  1.00  0.00            
ATOM    125  O30 ACD     1      14.230  19.310  12.390  1.00  0.00            
ATOM    126  H60 ACD     1      15.110  19.590  12.120  1.00  0.00            
ATOM    127  C1  AD4     2      14.940  16.750   8.220  1.00  0.00            
ATOM    128  C2  AD4     2      13.940  16.520   7.270  1.00  0.00            
ATOM    129  C3  AD4     2      13.520  17.540   6.450  1.00  0.00            
ATOM    130  C4  AD4     2      14.000  18.850   6.640  1.00  0.00            
ATOM    131  C5  AD4     2      13.510  19.930   5.900  1.00  0.00            
ATOM    132  C6  AD4     2      13.980  21.230   6.060  1.00  0.00            
ATOM    133  C7  AD4     2      13.420  22.210   5.230  1.00  0.00            
ATOM    134  C8  AD4     2      14.020  23.480   5.310  1.00  0.00            
ATOM    135  C9  AD4     2      15.110  23.790   6.160  1.00  0.00            
ATOM    136  C10 AD4     2      15.520  22.810   7.070  1.00  0.00            
ATOM    137  C11 AD4     2      14.970  21.530   7.030  1.00  0.00            
ATOM    138  C12 AD4     2      15.400  20.470   7.810  1.00  0.00            
ATOM    139  C13 AD4     2      15.010  19.130   7.600  1.00  0.00            
ATOM    140  C14 AD4     2      15.520  18.040   8.360  1.00  0.00            
ATOM    141  H1  AD4     2      15.240  15.970   8.920  1.00  0.00            
ATOM    142  H2  AD4     2      13.470  15.550   7.120  1.00  0.00            
ATOM    143  H3  AD4     2      12.760  17.360   5.690  1.00  0.00            
ATOM    144  H4  AD4     2      12.740  19.670   5.180  1.00  0.00            
ATOM    145  H5  AD4     2      12.840  21.880   4.380  1.00  0.00            
ATOM    146  H6  AD4     2      13.610  24.170   4.580  1.00  0.00            
ATOM    147  H7  AD4     2      15.530  24.800   6.160  1.00  0.00            
ATOM    148  H8  AD4     2      16.390  23.020   7.690  1.00  0.00            
ATOM    149  H9  AD4     2      16.060  20.670   8.660  1.00  0.00            
ATOM    150  H10 AD4     2      16.330  18.200   9.060  1.00  0.00            
TER
ENDMDL
MODEL        1
ATOM      1  H1  ACD     1      16.860  28.710   6.700  1.00  0.00            
ATOM      2  O1  ACD     1      16.390  28.190   6.040  1.00  0.00            
ATOM      3  C1  ACD     1      17.260  27.700   4.980  1.00  0.00            
ATOM      4  H2  ACD     1      17.920  28.530   4.730  1.00  0.00            
ATOM      5  H3  ACD     1      16.710  27.470   4.050  1.00  0.00            
ATOM      6  C2  ACD     1      18.180  26.560   5.490  1.00  0.00            
ATOM      7  H4  ACD     1      18.610  26.830   6.460  1.00  0.00            
ATOM      8  O2  ACD     1      17.320  25.410   5.610  1.00  0.00            
ATOM      9  C3  ACD     1      17.990  24.220   6.070  1.00  0.00            
ATOM     10  H5  ACD     1      17.210  23.450   6.050  1.00  0.00            
ATOM     11  O3  ACD     1      18.410  24.530   7.410  1.00  0.00            
ATOM     12  C4  ACD     1      17.890  23.690   8.460  1.00  0.00            
ATOM     13  H6  ACD     1      17.110  23.030   8.060  1.00  0.00            
ATOM     14  C5  ACD     1      19.030  22.890   9.090  1.00  0.00            
ATOM     15  H7  ACD     1      19.840  23.590   9.330  1.00  0.00            
ATOM     16  O4  ACD     1      19.470  21.880   8.240  1.00  0.00            
ATOM     17  H8  ACD     1      19.630  22.330   7.410  1.00  0.00            
ATOM     18  C6  ACD     1      18.640  22.260  10.460  1.00  0.00            
ATOM     19  H9  ACD     1      17.830  21.570  10.200  1.00  0.00            
ATOM     20  O5  ACD     1      19.730  21.720  11.100  1.00  0.00            
ATOM     21  H10 ACD     1      20.210  21.180  10.470  1.00  0.00            
ATOM     22  C7  ACD     1      17.920  23.400  11.370  1.00  0.00            
ATOM     23  H11 ACD     1      17.580  23.000  12.330  1.00  0.00            
ATOM     24  O6  ACD     1      16.900  23.980  10.600  1.00  0.00            
ATOM     25  C8  ACD     1      17.310  24.720   9.390  1.00  0.00            
ATOM     26  H12 ACD     1      18.120  25.380   9.740  1.00  0.00            
ATOM     27  C9  ACD     1      16.090  25.460   8.870  1.00  0.00            
ATOM     28  H13 ACD     1      16.450  25.980   7.970  1.00  0.00            
ATOM     29  H14 ACD     1      15.350  24.700   8.600  1.00  0.00            
ATOM     30  O7  ACD     1      15.700  26.470   9.840  1.00  0.00            
ATOM     31  H15 ACD     1      15.450  26.050  10.660  1.00  0.00            
ATOM     32  O8  ACD     1      18.800  24.460  11.710  1.00  0.00            
ATOM     33  C10 ACD     1      18.920  24.830  13.050  1.00  0.00            
ATOM     34  H16 ACD     1      18.120  24.510  13.730  1.00  0.00            
ATOM     35  C11 ACD     1      20.170  24.150  13.580  1.00  0.00            
ATOM     36  H17 ACD     1      21.000  24.350  12.890  1.00  0.00            
ATOM     37  O9  ACD     1      20.080  22.790  13.630  1.00  0.00            
ATOM     38  H18 ACD     1      19.980  22.510  12.710  1.00  0.00            
ATOM     39  C12 ACD     1      20.570  24.760  14.950  1.00  0.00            
ATOM     40  H19 ACD     1      19.900  24.420  15.750  1.00  0.00            
ATOM     41  O10 ACD     1      21.860  24.240  15.310  1.00  0.00            
ATOM     42  H20 ACD     1      22.540  24.640  14.770  1.00  0.00            
ATOM     43  C13 ACD     1      20.690  26.290  14.780  1.00  0.00            
ATOM     44  H21 ACD     1      21.080  26.710  15.700  1.00  0.00            
ATOM     45  O11 ACD     1      19.450  26.890  14.350  1.00  0.00            
ATOM     46  C14 ACD     1      18.980  26.380  13.080  1.00  0.00            
ATOM     47  H22 ACD     1      19.630  26.700  12.250  1.00  0.00            
ATOM     48  C15 ACD     1      17.570  26.860  12.780  1.00  0.00            
ATOM     49  H23 ACD     1      17.130  26.190  12.030  1.00  0.00            
ATOM     50  H24 ACD     1      16.940  26.710  13.670  1.00  0.00            
ATOM     51  O12 ACD     1      17.520  28.230  12.380  1.00  0.00            
ATOM     52  H25 ACD     1      16.660  28.630  12.540  1.00  0.00            
ATOM     53  O13 ACD     1      21.780  26.490  13.770  1.00  0.00            
ATOM     54  C16 ACD     1      22.550  27.670  13.900  1.00  0.00            
ATOM     55  H26 ACD     1      22.790  27.910  14.950  1.00  0.00            
ATOM     56  C17 ACD     1      23.800  27.080  13.240  1.00  0.00            
ATOM     57  H27 ACD     1      23.480  26.640  12.280  1.00  0.00            
ATOM     58  O14 ACD     1      24.570  26.130  14.010  1.00  0.00            
ATOM     59  H28 ACD     1      25.270  25.740  13.490  1.00  0.00            
ATOM     60  C18 ACD     1      24.780  28.200  12.830  1.00  0.00            
ATOM     61  H29 ACD     1      25.200  28.590  13.770  1.00  0.00            
ATOM     62  O15 ACD     1      25.850  27.680  11.990  1.00  0.00            
ATOM     63  H30 ACD     1      25.710  28.090  11.140  1.00  0.00            
ATOM     64  C19 ACD     1      24.040  29.350  12.030  1.00  0.00            
ATOM     65  H31 ACD     1      24.760  30.160  11.890  1.00  0.00            
ATOM     66  O16 ACD     1      23.060  29.850  12.920  1.00  0.00            
ATOM     67  C20 ACD     1      21.960  28.910  13.190  1.00  0.00            
ATOM     68  H32 ACD     1      21.520  28.620  12.230  1.00  0.00            
ATOM     69  C21 ACD     1      20.890  29.640  13.950  1.00  0.00            
ATOM     70  H33 ACD     1      20.630  30.540  13.370  1.00  0.00            
ATOM     71  H34 ACD     1      19.970  29.050  14.020  1.00  0.00            
ATOM     72  O17 ACD     1      21.380  30.000  15.210  1.00  0.00            
ATOM     73  H35 ACD     1      20.730  30.580  15.620  1.00  0.00            
ATOM     74  O18 ACD     1      23.490  28.980  10.790  1.00  0.00            
ATOM     75  C22 ACD     1      23.910  29.790   9.630  1.00  0.00            
ATOM     76  H36 ACD     1      24.470  30.650  10.020  1.00  0.00            
ATOM     77  C23 ACD     1      24.850  28.920   8.760  1.00  0.00            
ATOM     78  H37 ACD     1      24.310  28.010   8.460  1.00  0.00            
ATOM     79  O19 ACD     1      26.010  28.500   9.450  1.00  0.00            
ATOM     80  H38 ACD     1      26.420  27.800   8.950  1.00  0.00            
ATOM     81  C24 ACD     1      25.240  29.780   7.510  1.00  0.00            
ATOM     82  H39 ACD     1      25.900  30.550   7.950  1.00  0.00            
ATOM     83  O20 ACD     1      25.860  28.980   6.510  1.00  0.00            
ATOM     84  H40 ACD     1      26.140  28.140   6.870  1.00  0.00            
ATOM     85  C25 ACD     1      23.990  30.390   6.890  1.00  0.00            
ATOM     86  H41 ACD     1      24.280  31.160   6.160  1.00  0.00            
ATOM     87  O21 ACD     1      23.300  31.070   7.860  1.00  0.00            
ATOM     88  C26 ACD     1      22.760  30.320   8.840  1.00  0.00            
ATOM     89  H42 ACD     1      22.100  29.490   8.540  1.00  0.00            
ATOM     90  C27 ACD     1      21.720  31.140   9.700  1.00  0.00            
ATOM     91  H43 ACD     1      21.020  31.590   8.990  1.00  0.00            
ATOM     92  H44 ACD     1      21.140  30.610  10.460  1.00  0.00            
ATOM     93  O22 ACD     1      22.350  32.230  10.370  1.00  0.00            
ATOM     94  H45 ACD     1      22.810  32.660   9.650  1.00  0.00            
ATOM     95  O23 ACD     1      23.190  29.380   6.250  1.00  0.00            
ATOM     96  C28 ACD     1      22.560  29.640   4.990  1.00  0.00            
ATOM     97  H46 ACD     1      22.900  30.580   4.540  1.00  0.00            
ATOM     98  C29 ACD     1      21.050  29.880   5.240  1.00  0.00            
ATOM     99  H47 ACD     1      20.720  29.190   6.030  1.00  0.00            
ATOM    100  O24 ACD     1      20.240  29.530   4.100  1.00  0.00            
ATOM    101  C30 ACD     1      20.830  31.330   5.580  1.00  0.00            
ATOM    102  H48 ACD     1      21.490  31.570   6.420  1.00  0.00            
ATOM    103  H49 ACD     1      21.080  31.980   4.730  1.00  0.00            
ATOM    104  O25 ACD     1      19.470  31.490   5.990  1.00  0.00            
ATOM    105  H50 ACD     1      18.950  31.420   5.180  1.00  0.00            
ATOM    106  C31 ACD     1      22.910  28.430   4.080  1.00  0.00            
ATOM    107  H51 ACD     1      22.950  27.600   4.810  1.00  0.00            
ATOM    108  O26 ACD     1      24.200  28.680   3.420  1.00  0.00            
ATOM    109  H52 ACD     1      24.950  28.690   4.030  1.00  0.00            
ATOM    110  C32 ACD     1      21.830  28.140   3.020  1.00  0.00            
ATOM    111  H53 ACD     1      21.860  28.920   2.250  1.00  0.00            
ATOM    112  O27 ACD     1      22.100  26.830   2.470  1.00  0.00            
ATOM    113  H54 ACD     1      21.930  26.250   3.220  1.00  0.00            
ATOM    114  C33 ACD     1      20.460  28.200   3.560  1.00  0.00            
ATOM    115  H55 ACD     1      19.670  28.000   2.830  1.00  0.00            
ATOM    116  O28 ACD     1      20.340  27.310   4.700  1.00  0.00            
ATOM    117  C34 ACD     1      19.370  26.280   4.560  1.00  0.00            
ATOM    118  H56 ACD     1      18.940  26.180   3.560  1.00  0.00            
ATOM    119  C35 ACD     1      20.160  25.030   5.110  1.00  0.00            
ATOM    120  H57 ACD     1      20.480  25.270   6.130  1.00  0.00            
ATOM    121  O29 ACD     1      21.210  24.760   4.190  1.00  0.00            
ATOM    122  H58 ACD     1      21.730  24.010   4.490  1.00  0.00            
ATOM    123  C36 ACD     1      19.150  23.870   5.170  1.00  0.00            
ATOM    124  H59 ACD     1      18.700  23.660   4.190  1.00  0.00            
ATOM    125  O30 ACD     1      19.900  22.760   5.700  1.00  0.00            
ATOM    126  H60 ACD     1      20.510  22.420   5.050  1.00  0.00            
ATOM    127  C1  AD4     2      26.970  22.660   9.600  1.00  0.00            
ATOM    128  C2  AD4     2      27.080  22.800   8.250  1.00  0.00            
ATOM    129  C3  AD4     2      26.150  23.510   7.490  1.00  0.00            
ATOM    130  C4  AD4     2      25.080  24.130   8.200  1.00  0.00            
ATOM    131  C5  AD4     2      24.220  24.980   7.520  1.00  0.00            
ATOM    132  C6  AD4     2      23.140  25.560   8.250  1.00  0.00            
ATOM    133  C7  AD4     2      22.370  26.510   7.650  1.00  0.00            
ATOM    134  C8  AD4     2      21.210  26.970   8.270  1.00  0.00            
ATOM    135  C9  AD4     2      20.940  26.620   9.550  1.00  0.00            
ATOM    136  C10 AD4     2      21.770  25.690  10.170  1.00  0.00            
ATOM    137  C11 AD4     2      22.870  25.180   9.550  1.00  0.00            
ATOM    138  C12 AD4     2      23.780  24.420  10.240  1.00  0.00            
ATOM    139  C13 AD4     2      24.870  23.870   9.550  1.00  0.00            
ATOM    140  C14 AD4     2      25.860  23.100  10.270  1.00  0.00            
ATOM    141  H1  AD4     2      27.780  22.090  10.070  1.00  0.00            
ATOM    142  H2  AD4     2      27.980  22.340   7.840  1.00  0.00            
ATOM    143  H3  AD4     2      26.310  23.620   6.420  1.00  0.00            
ATOM    144  H4  AD4     2      24.270  25.090   6.440  1.00  0.00            
ATOM    145  H5  AD4     2      22.540  26.840   6.630  1.00  0.00            
ATOM    146  H6  AD4     2      20.510  27.700   7.860  1.00  0.00            
ATOM    147  H7  AD4     2      20.040  26.920  10.080  1.00  0.00            
ATOM    148  H8  AD4     2      21.550  25.320  11.170  1.00  0.00            
ATOM    149  H9  AD4     2      23.680  24.150  11.290  1.00  0.00            
ATOM    150  H10 AD4     2      25.770  23.050  11.350  1.00  0.00            
TER
ENDMDL
MODEL        1
ATOM      1  H1  ACD     1      20.940  15.630  26.410  1.00  0.00            
ATOM      2  O1  ACD     1      20.020  15.870  26.490  1.00  0.00            
ATOM      3  C1  ACD     1      20.020  17.080  27.260  1.00  0.00            
ATOM      4  H2  ACD     1      20.660  17.850  26.810  1.00  0.00            
ATOM      5  H3  ACD     1      20.460  16.780  28.220  1.00  0.00            
ATOM      6  C2  ACD     1      18.710  17.680  27.330  1.00  0.00            
ATOM      7  H4  ACD     1      18.090  17.460  26.450  1.00  0.00            
ATOM      8  O2  ACD     1      17.920  17.000  28.360  1.00  0.00            
ATOM      9  C3  ACD     1      16.610  17.440  28.470  1.00  0.00            
ATOM     10  H5  ACD     1      16.080  16.790  29.170  1.00  0.00            
ATOM     11  O3  ACD     1      15.870  17.420  27.280  1.00  0.00            
ATOM     12  C4  ACD     1      14.840  16.380  27.080  1.00  0.00            
ATOM     13  H6  ACD     1      14.910  15.710  27.940  1.00  0.00            
ATOM     14  C5  ACD     1      13.530  17.090  26.980  1.00  0.00            
ATOM     15  H7  ACD     1      13.600  18.010  26.380  1.00  0.00            
ATOM     16  O4  ACD     1      13.210  17.620  28.280  1.00  0.00            
ATOM     17  H8  ACD     1      13.930  18.170  28.600  1.00  0.00            
ATOM     18  C6  ACD     1      12.450  16.220  26.350  1.00  0.00            
ATOM     19  H9  ACD     1      12.150  15.480  27.100  1.00  0.00            
ATOM     20  O5  ACD     1      11.360  16.990  25.810  1.00  0.00            
ATOM     21  H10 ACD     1      11.530  17.060  24.870  1.00  0.00            
ATOM     22  C7  ACD     1      12.880  15.500  25.110  1.00  0.00            
ATOM     23  H11 ACD     1      12.110  14.790  24.780  1.00  0.00            
ATOM     24  O6  ACD     1      14.040  14.770  25.520  1.00  0.00            
ATOM     25  C8  ACD     1      15.170  15.520  25.860  1.00  0.00            
ATOM     26  H12 ACD     1      15.460  16.150  25.010  1.00  0.00            
ATOM     27  C9  ACD     1      16.310  14.560  26.120  1.00  0.00            
ATOM     28  H13 ACD     1      16.620  13.970  25.240  1.00  0.00            
ATOM     29  H14 ACD     1      17.220  15.090  26.400  1.00  0.00            
ATOM     30  O7  ACD     1      16.000  13.720  27.250  1.00  0.00            
ATOM     31  H15 ACD     1      16.760  13.280  27.640  1.00  0.00            
ATOM     32  O8  ACD     1      13.160  16.360  24.010  1.00  0.00            
ATOM     33  C10 ACD     1      12.530  15.980  22.780  1.00  0.00            
ATOM     34  H16 ACD     1      11.910  15.090  22.960  1.00  0.00            
ATOM     35  C11 ACD     1      11.620  17.100  22.390  1.00  0.00            
ATOM     36  H17 ACD     1      12.260  17.980  22.460  1.00  0.00            
ATOM     37  O9  ACD     1      10.560  17.400  23.310  1.00  0.00            
ATOM     38  H18 ACD     1      10.080  18.130  22.900  1.00  0.00            
ATOM     39  C12 ACD     1      11.110  16.960  20.950  1.00  0.00            
ATOM     40  H19 ACD     1      10.300  16.230  21.080  1.00  0.00            
ATOM     41  O10 ACD     1      10.540  18.200  20.550  1.00  0.00            
ATOM     42  H20 ACD     1      11.290  18.720  20.250  1.00  0.00            
ATOM     43  C13 ACD     1      12.070  16.450  19.920  1.00  0.00            
ATOM     44  H21 ACD     1      11.530  16.090  19.040  1.00  0.00            
ATOM     45  O11 ACD     1      12.760  15.360  20.470  1.00  0.00            
ATOM     46  C14 ACD     1      13.520  15.640  21.640  1.00  0.00            
ATOM     47  H22 ACD     1      14.250  16.430  21.440  1.00  0.00            
ATOM     48  C15 ACD     1      14.290  14.380  22.120  1.00  0.00            
ATOM     49  H23 ACD     1      14.850  14.660  23.030  1.00  0.00            
ATOM     50  H24 ACD     1      13.590  13.600  22.440  1.00  0.00            
ATOM     51  O12 ACD     1      15.270  13.870  21.190  1.00  0.00            
ATOM     52  H25 ACD     1      16.150  13.860  21.570  1.00  0.00            
ATOM     53  O13 ACD     1      12.950  17.510  19.560  1.00  0.00            
ATOM     54  C16 ACD     1      13.510  17.480  18.270  1.00  0.00            
ATOM     55  H26 ACD     1      12.760  17.140  17.550  1.00  0.00            
ATOM     56  C17 ACD     1      13.770  18.950  17.930  1.00  0.00            
ATOM     57  H27 ACD     1      13.990  19.480  18.860  1.00  0.00            
ATOM     58  O14 ACD     1      12.620  19.670  17.420  1.00  0.00            
ATOM     59  H28 ACD     1      12.830  20.600  17.390  1.00  0.00            
ATOM     60  C18 ACD     1      14.930  19.150  16.950  1.00  0.00            
ATOM     61  H29 ACD     1      14.550  18.620  16.070  1.00  0.00            
ATOM     62  O15 ACD     1      15.160  20.540  16.680  1.00  0.00            
ATOM     63  H30 ACD     1      15.520  20.940  17.480  1.00  0.00            
ATOM     64  C19 ACD     1      16.230  18.470  17.420  1.00  0.00            
ATOM     65  H31 ACD     1      17.020  18.710  16.690  1.00  0.00            
ATOM     66  O16 ACD     1      15.960  17.040  17.550  1.00  0.00            
ATOM     67  C20 ACD     1      14.810  16.500  18.210  1.00  0.00            
ATOM     68  H32 ACD     1      15.180  16.220  19.210  1.00  0.00            
ATOM     69  C21 ACD     1      14.390  15.260  17.530  1.00  0.00            
ATOM     70  H33 ACD     1      15.140  14.490  17.770  1.00  0.00            
ATOM     71  H34 ACD     1      13.410  15.000  17.950  1.00  0.00            
ATOM     72  O17 ACD     1      14.220  15.390  16.100  1.00  0.00            
ATOM     73  H35 ACD     1      15.130  15.350  15.790  1.00  0.00            
ATOM     74  O18 ACD     1      16.670  18.910  18.640  1.00  0.00            
ATOM     75  C22 ACD     1      17.600  20.030  18.720  1.00  0.00            
ATOM     76  H36 ACD     1      17.970  20.350  17.740  1.00  0.00            
ATOM     77  C23 ACD     1      16.980  21.210  19.530  1.00  0.00            
ATOM     78  H37 ACD     1      16.570  20.790  20.450  1.00  0.00            
ATOM     79  O19 ACD     1      15.840  21.810  18.810  1.00  0.00            
ATOM     80  H38 ACD     1      15.370  22.450  19.340  1.00  0.00            
ATOM     81  C24 ACD     1      18.040  22.220  19.930  1.00  0.00            
ATOM     82  H39 ACD     1      18.470  22.740  19.070  1.00  0.00            
ATOM     83  O20 ACD     1      17.510  23.300  20.620  1.00  0.00            
ATOM     84  H40 ACD     1      16.850  22.870  21.160  1.00  0.00            
ATOM     85  C25 ACD     1      19.160  21.510  20.670  1.00  0.00            
ATOM     86  H41 ACD     1      20.000  22.180  20.900  1.00  0.00            
ATOM     87  O21 ACD     1      19.750  20.530  19.780  1.00  0.00            
ATOM     88  C26 ACD     1      18.890  19.490  19.400  1.00  0.00            
ATOM     89  H42 ACD     1      18.680  18.920  20.310  1.00  0.00            
ATOM     90  C27 ACD     1      19.520  18.670  18.250  1.00  0.00            
ATOM     91  H43 ACD     1      18.850  17.880  17.900  1.00  0.00            
ATOM     92  H44 ACD     1      19.750  19.360  17.430  1.00  0.00            
ATOM     93  O22 ACD     1      20.720  18.030  18.620  1.00  0.00            
ATOM     94  H45 ACD     1      21.310  18.590  19.130  1.00  0.00            
ATOM     95  O23 ACD     1      18.640  20.890  21.900  1.00  0.00            
ATOM     96  C28 ACD     1      19.420  21.050  23.080  1.00  0.00            
ATOM     97  H46 ACD     1      20.310  21.680  22.970  1.00  0.00            
ATOM     98  C29 ACD     1      19.870  19.700  23.620  1.00  0.00            
ATOM     99  H47 ACD     1      18.940  19.160  23.860  1.00  0.00            
ATOM    100  O24 ACD     1      20.610  19.870  24.850  1.00  0.00            
ATOM    101  C30 ACD     1      20.650  18.810  22.690  1.00  0.00            
ATOM    102  H48 ACD     1      20.840  17.920  23.300  1.00  0.00            
ATOM    103  H49 ACD     1      20.070  18.410  21.850  1.00  0.00            
ATOM    104  O25 ACD     1      21.930  19.250  22.260  1.00  0.00            
ATOM    105  H50 ACD     1      22.490  19.260  23.050  1.00  0.00            
ATOM    106  C31 ACD     1      18.560  21.760  24.130  1.00  0.00            
ATOM    107  H51 ACD     1      17.630  21.250  24.410  1.00  0.00            
ATOM    108  O26 ACD     1      18.290  23.040  23.610  1.00  0.00            
ATOM    109  H52 ACD     1      17.470  22.890  23.130  1.00  0.00            
ATOM    110  C32 ACD     1      19.360  21.890  25.450  1.00  0.00            
ATOM    111  H53 ACD     1      20.180  22.610  25.300  1.00  0.00            
ATOM    112  O27 ACD     1      18.430  22.400  26.400  1.00  0.00            
ATOM    113  H54 ACD     1      18.010  23.130  25.950  1.00  0.00            
ATOM    114  C33 ACD     1      19.880  20.570  25.850  1.00  0.00            
ATOM    115  H55 ACD     1      20.580  20.700  26.680  1.00  0.00            
ATOM    116  O28 ACD     1      18.800  19.770  26.280  1.00  0.00            
ATOM    117  C34 ACD     1      18.710  19.180  27.540  1.00  0.00            
ATOM    118  H56 ACD     1      19.590  19.440  28.130  1.00  0.00            
ATOM    119  C35 ACD     1      17.390  19.770  28.150  1.00  0.00            
ATOM    120  H57 ACD     1      16.800  19.880  27.240  1.00  0.00            
ATOM    121  O29 ACD     1      17.470  21.180  28.630  1.00  0.00            
ATOM    122  H58 ACD     1      18.040  21.620  28.000  1.00  0.00            
ATOM    123  C36 ACD     1      16.730  18.830  29.140  1.00  0.00            
ATOM    124  H59 ACD     1      17.340  18.710  30.050  1.00  0.00            
ATOM    125  O30 ACD     1      15.360  19.260  29.360  1.00  0.00            
ATOM    126  H60 ACD     1      15.210  20.100  29.800  1.00  0.00            
ATOM    127  C1  AD4     2      13.610  21.000  24.090  1.00  0.00            
ATOM    128  C2  AD4     2      13.300  21.010  22.730  1.00  0.00            
ATOM    129  C3  AD4     2      13.990  20.170  21.830  1.00  0.00            
ATOM    130  C4  AD4     2      15.050  19.380  22.260  1.00  0.00            
ATOM    131  C5  AD4     2      15.610  18.520  21.330  1.00  0.00            
ATOM    132  C6  AD4     2      16.570  17.580  21.760  1.00  0.00            
ATOM    133  C7  AD4     2      17.270  16.640  20.880  1.00  0.00            
ATOM    134  C8  AD4     2      18.120  15.610  21.400  1.00  0.00            
ATOM    135  C9  AD4     2      18.340  15.570  22.750  1.00  0.00            
ATOM    136  C10 AD4     2      17.820  16.520  23.620  1.00  0.00            
ATOM    137  C11 AD4     2      16.940  17.540  23.130  1.00  0.00            
ATOM    138  C12 AD4     2      16.350  18.410  24.080  1.00  0.00            
ATOM    139  C13 AD4     2      15.450  19.360  23.630  1.00  0.00            
ATOM    140  C14 AD4     2      14.660  20.160  24.550  1.00  0.00            
ATOM    141  H1  AD4     2      13.150  21.620  24.850  1.00  0.00            
ATOM    142  H2  AD4     2      12.430  21.580  22.430  1.00  0.00            
ATOM    143  H3  AD4     2      13.720  20.130  20.780  1.00  0.00            
ATOM    144  H4  AD4     2      15.240  18.470  20.310  1.00  0.00            
ATOM    145  H5  AD4     2      17.150  16.580  19.800  1.00  0.00            
ATOM    146  H6  AD4     2      18.610  14.920  20.720  1.00  0.00            
ATOM    147  H7  AD4     2      18.860  14.720  23.180  1.00  0.00            
ATOM    148  H8  AD4     2      17.930  16.480  24.700  1.00  0.00            
ATOM    149  H9  AD4     2      16.550  18.350  25.150  1.00  0.00            
ATOM    150  H10 AD4     2      14.860  20.130  25.610  1.00  0.00            
TER
ENDMDL
MODEL        1
ATOM      1  H1  ACD     1      25.670  31.670   8.880  1.00  0.00            
ATOM      2  O1  ACD     1      24.760  31.700   9.190  1.00  0.00            
ATOM      3  C1  ACD     1      24.570  31.610  10.630  1.00  0.00            
ATOM      4  H2  ACD     1      25.540  31.500  11.130  1.00  0.00            
ATOM      5  H3  ACD     1      24.100  30.670  10.950  1.00  0.00            
ATOM      6  C2  ACD     1      23.590  32.580  11.150  1.00  0.00            
ATOM      7  H4  ACD     1      23.420  32.140  12.150  1.00  0.00            
ATOM      8  O2  ACD     1      24.200  33.950  11.100  1.00  0.00            
ATOM      9  C3  ACD     1      23.630  34.900  11.900  1.00  0.00            
ATOM     10  H5  ACD     1      24.170  35.850  11.870  1.00  0.00            
ATOM     11  O3  ACD     1      23.750  34.420  13.270  1.00  0.00            
ATOM     12  C4  ACD     1      24.470  35.060  14.320  1.00  0.00            
ATOM     13  H6  ACD     1      24.770  36.080  14.050  1.00  0.00            
ATOM     14  C5  ACD     1      23.510  35.220  15.480  1.00  0.00            
ATOM     15  H7  ACD     1      22.750  34.430  15.450  1.00  0.00            
ATOM     16  O4  ACD     1      22.860  36.460  15.440  1.00  0.00            
ATOM     17  H8  ACD     1      21.930  36.390  15.680  1.00  0.00            
ATOM     18  C6  ACD     1      24.270  35.250  16.810  1.00  0.00            
ATOM     19  H9  ACD     1      24.800  36.210  16.860  1.00  0.00            
ATOM     20  O5  ACD     1      23.380  35.180  17.900  1.00  0.00            
ATOM     21  H10 ACD     1      22.920  34.350  17.800  1.00  0.00            
ATOM     22  C7  ACD     1      25.220  34.090  16.930  1.00  0.00            
ATOM     23  H11 ACD     1      25.780  34.020  17.860  1.00  0.00            
ATOM     24  O6  ACD     1      26.240  34.310  15.900  1.00  0.00            
ATOM     25  C8  ACD     1      25.740  34.150  14.570  1.00  0.00            
ATOM     26  H12 ACD     1      25.530  33.080  14.430  1.00  0.00            
ATOM     27  C9  ACD     1      26.890  34.500  13.660  1.00  0.00            
ATOM     28  H13 ACD     1      26.600  34.500  12.600  1.00  0.00            
ATOM     29  H14 ACD     1      27.240  35.510  13.890  1.00  0.00            
ATOM     30  O7  ACD     1      27.870  33.480  13.610  1.00  0.00            
ATOM     31  H15 ACD     1      28.600  33.990  13.270  1.00  0.00            
ATOM     32  O8  ACD     1      24.580  32.850  16.760  1.00  0.00            
ATOM     33  C10 ACD     1      24.400  32.010  17.880  1.00  0.00            
ATOM     34  H16 ACD     1      24.740  32.460  18.820  1.00  0.00            
ATOM     35  C11 ACD     1      22.890  31.770  18.010  1.00  0.00            
ATOM     36  H17 ACD     1      22.530  31.340  17.060  1.00  0.00            
ATOM     37  O9  ACD     1      22.120  32.940  18.130  1.00  0.00            
ATOM     38  H18 ACD     1      21.190  32.870  18.340  1.00  0.00            
ATOM     39  C12 ACD     1      22.530  30.790  19.080  1.00  0.00            
ATOM     40  H19 ACD     1      22.910  31.240  20.010  1.00  0.00            
ATOM     41  O10 ACD     1      21.060  30.670  19.180  1.00  0.00            
ATOM     42  H20 ACD     1      20.990  29.710  19.230  1.00  0.00            
ATOM     43  C13 ACD     1      23.240  29.520  18.770  1.00  0.00            
ATOM     44  H21 ACD     1      23.100  28.840  19.620  1.00  0.00            
ATOM     45  O11 ACD     1      24.640  29.800  18.840  1.00  0.00            
ATOM     46  C14 ACD     1      25.080  30.700  17.790  1.00  0.00            
ATOM     47  H22 ACD     1      24.840  30.260  16.810  1.00  0.00            
ATOM     48  C15 ACD     1      26.580  30.950  18.070  1.00  0.00            
ATOM     49  H23 ACD     1      26.930  31.830  17.510  1.00  0.00            
ATOM     50  H24 ACD     1      26.710  31.080  19.160  1.00  0.00            
ATOM     51  O12 ACD     1      27.360  29.870  17.760  1.00  0.00            
ATOM     52  H25 ACD     1      26.860  29.100  18.040  1.00  0.00            
ATOM     53  O13 ACD     1      22.880  28.790  17.610  1.00  0.00            
ATOM     54  C16 ACD     1      22.500  27.370  17.740  1.00  0.00            
ATOM     55  H26 ACD     1      23.030  26.920  18.590  1.00  0.00            
ATOM     56  C17 ACD     1      20.990  27.360  18.020  1.00  0.00            
ATOM     57  H27 ACD     1      20.600  27.970  17.200  1.00  0.00            
ATOM     58  O14 ACD     1      20.610  27.910  19.260  1.00  0.00            
ATOM     59  H28 ACD     1      19.750  27.630  19.580  1.00  0.00            
ATOM     60  C18 ACD     1      20.460  25.910  17.710  1.00  0.00            
ATOM     61  H29 ACD     1      20.830  25.210  18.470  1.00  0.00            
ATOM     62  O15 ACD     1      19.100  25.950  17.580  1.00  0.00            
ATOM     63  H30 ACD     1      18.920  26.140  16.660  1.00  0.00            
ATOM     64  C19 ACD     1      20.940  25.410  16.380  1.00  0.00            
ATOM     65  H31 ACD     1      20.580  24.400  16.170  1.00  0.00            
ATOM     66  O16 ACD     1      22.320  25.370  16.400  1.00  0.00            
ATOM     67  C20 ACD     1      22.910  26.670  16.440  1.00  0.00            
ATOM     68  H32 ACD     1      22.570  27.340  15.640  1.00  0.00            
ATOM     69  C21 ACD     1      24.460  26.510  16.240  1.00  0.00            
ATOM     70  H33 ACD     1      24.600  26.080  15.240  1.00  0.00            
ATOM     71  H34 ACD     1      24.820  27.540  16.080  1.00  0.00            
ATOM     72  O17 ACD     1      25.090  25.780  17.250  1.00  0.00            
ATOM     73  H35 ACD     1      25.970  25.590  16.910  1.00  0.00            
ATOM     74  O18 ACD     1      20.490  26.240  15.280  1.00  0.00            
ATOM     75  C22 ACD     1      19.770  25.600  14.210  1.00  0.00            
ATOM     76  H36 ACD     1      19.250  24.700  14.570  1.00  0.00            
ATOM     77  C23 ACD     1      18.690  26.600  13.900  1.00  0.00            
ATOM     78  H37 ACD     1      19.110  27.610  13.970  1.00  0.00            
ATOM     79  O19 ACD     1      17.680  26.360  14.860  1.00  0.00            
ATOM     80  H38 ACD     1      17.130  25.620  14.580  1.00  0.00            
ATOM     81  C24 ACD     1      18.050  26.410  12.560  1.00  0.00            
ATOM     82  H39 ACD     1      17.570  25.430  12.450  1.00  0.00            
ATOM     83  O20 ACD     1      17.170  27.460  12.160  1.00  0.00            
ATOM     84  H40 ACD     1      17.710  28.140  11.750  1.00  0.00            
ATOM     85  C25 ACD     1      19.110  26.320  11.540  1.00  0.00            
ATOM     86  H41 ACD     1      18.610  26.180  10.570  1.00  0.00            
ATOM     87  O21 ACD     1      20.090  25.350  11.760  1.00  0.00            
ATOM     88  C26 ACD     1      20.690  25.330  13.050  1.00  0.00            
ATOM     89  H42 ACD     1      21.360  26.200  13.060  1.00  0.00            
ATOM     90  C27 ACD     1      21.470  24.020  13.220  1.00  0.00            
ATOM     91  H43 ACD     1      21.720  23.940  14.290  1.00  0.00            
ATOM     92  H44 ACD     1      20.910  23.140  12.880  1.00  0.00            
ATOM     93  O22 ACD     1      22.700  24.080  12.500  1.00  0.00            
ATOM     94  H45 ACD     1      23.350  23.530  12.940  1.00  0.00            
ATOM     95  O23 ACD     1      19.780  27.590  11.620  1.00  0.00            
ATOM     96  C28 ACD     1      20.100  28.170  10.330  1.00  0.00            
ATOM     97  H46 ACD     1      19.970  27.470   9.500  1.00  0.00            
ATOM     98  C29 ACD     1      21.650  28.390  10.330  1.00  0.00            
ATOM     99  H47 ACD     1      22.010  28.780  11.290  1.00  0.00            
ATOM    100  O24 ACD     1      21.970  29.310   9.290  1.00  0.00            
ATOM    101  C30 ACD     1      22.500  27.180   9.920  1.00  0.00            
ATOM    102  H48 ACD     1      23.500  27.600   9.790  1.00  0.00            
ATOM    103  H49 ACD     1      22.530  26.460  10.750  1.00  0.00            
ATOM    104  O25 ACD     1      22.130  26.550   8.650  1.00  0.00            
ATOM    105  H50 ACD     1      22.050  27.150   7.900  1.00  0.00            
ATOM    106  C31 ACD     1      19.290  29.510  10.190  1.00  0.00            
ATOM    107  H51 ACD     1      19.350  30.080  11.130  1.00  0.00            
ATOM    108  O26 ACD     1      17.930  29.090   9.990  1.00  0.00            
ATOM    109  H52 ACD     1      17.350  29.800  10.300  1.00  0.00            
ATOM    110  C32 ACD     1      19.840  30.410   9.160  1.00  0.00            
ATOM    111  H53 ACD     1      19.570  30.010   8.170  1.00  0.00            
ATOM    112  O27 ACD     1      19.260  31.740   9.180  1.00  0.00            
ATOM    113  H54 ACD     1      19.800  32.190   9.840  1.00  0.00            
ATOM    114  C33 ACD     1      21.370  30.620   9.380  1.00  0.00            
ATOM    115  H55 ACD     1      21.760  31.240   8.570  1.00  0.00            
ATOM    116  O28 ACD     1      21.600  31.290  10.560  1.00  0.00            
ATOM    117  C34 ACD     1      22.170  32.670  10.580  1.00  0.00            
ATOM    118  H56 ACD     1      22.330  33.090   9.580  1.00  0.00            
ATOM    119  C35 ACD     1      21.460  33.690  11.500  1.00  0.00            
ATOM    120  H57 ACD     1      21.480  33.200  12.480  1.00  0.00            
ATOM    121  O29 ACD     1      20.130  33.890  10.890  1.00  0.00            
ATOM    122  H58 ACD     1      19.590  34.530  11.360  1.00  0.00            
ATOM    123  C36 ACD     1      22.230  35.050  11.390  1.00  0.00            
ATOM    124  H59 ACD     1      22.260  35.320  10.330  1.00  0.00            
ATOM    125  O30 ACD     1      21.560  36.030  12.230  1.00  0.00            
ATOM    126  H60 ACD     1      21.600  35.790  13.160  1.00  0.00            
ATOM    127  C1  AD4     2      21.270  30.060  14.250  1.00  0.00            
ATOM    128  C2  AD4     2      21.960  31.240  14.540  1.00  0.00            
ATOM    129  C3  AD4     2      23.350  31.180  14.420  1.00  0.00            
ATOM    130  C4  AD4     2      24.040  30.130  13.870  1.00  0.00            
ATOM    131  C5  AD4     2      25.430  30.270  13.690  1.00  0.00            
ATOM    132  C6  AD4     2      26.120  29.110  13.120  1.00  0.00            
ATOM    133  C7  AD4     2      27.510  29.100  13.020  1.00  0.00            
ATOM    134  C8  AD4     2      28.150  27.960  12.480  1.00  0.00            
ATOM    135  C9  AD4     2      27.420  26.880  12.140  1.00  0.00            
ATOM    136  C10 AD4     2      26.060  26.810  12.310  1.00  0.00            
ATOM    137  C11 AD4     2      25.400  27.920  12.780  1.00  0.00            
ATOM    138  C12 AD4     2      24.040  27.840  12.970  1.00  0.00            
ATOM    139  C13 AD4     2      23.360  28.950  13.520  1.00  0.00            
ATOM    140  C14 AD4     2      21.970  28.980  13.700  1.00  0.00            
ATOM    141  H1  AD4     2      20.200  29.970  14.420  1.00  0.00            
ATOM    142  H2  AD4     2      21.570  32.100  15.070  1.00  0.00            
ATOM    143  H3  AD4     2      23.870  32.090  14.690  1.00  0.00            
ATOM    144  H4  AD4     2      26.020  31.130  13.980  1.00  0.00            
ATOM    145  H5  AD4     2      28.100  29.950  13.350  1.00  0.00            
ATOM    146  H6  AD4     2      29.230  27.880  12.550  1.00  0.00            
ATOM    147  H7  AD4     2      27.970  25.990  11.850  1.00  0.00            
ATOM    148  H8  AD4     2      25.500  25.970  11.900  1.00  0.00            
ATOM    149  H9  AD4     2      23.490  26.910  12.870  1.00  0.00            
ATOM    150  H10 AD4     2      21.390  28.110  13.430  1.00  0.00            
TER
ENDMDL
MODEL        1
ATOM      1  H1  ACD     1      25.750  31.280  15.260  1.00  0.00            
ATOM      2  O1  ACD     1      25.610  30.440  14.810  1.00  0.00            
ATOM      3  C1  ACD     1      25.230  30.780  13.480  1.00  0.00            
ATOM      4  H2  ACD     1      25.280  31.880  13.420  1.00  0.00            
ATOM      5  H3  ACD     1      24.170  30.510  13.430  1.00  0.00            
ATOM      6  C2  ACD     1      25.970  30.120  12.310  1.00  0.00            
ATOM      7  H4  ACD     1      25.560  30.610  11.420  1.00  0.00            
ATOM      8  O2  ACD     1      27.370  30.370  12.490  1.00  0.00            
ATOM      9  C3  ACD     1      28.100  30.080  11.350  1.00  0.00            
ATOM     10  H5  ACD     1      29.150  30.390  11.450  1.00  0.00            
ATOM     11  O3  ACD     1      27.560  30.850  10.320  1.00  0.00            
ATOM     12  C4  ACD     1      28.390  31.920   9.820  1.00  0.00            
ATOM     13  H6  ACD     1      29.120  32.290  10.550  1.00  0.00            
ATOM     14  C5  ACD     1      29.330  31.450   8.590  1.00  0.00            
ATOM     15  H7  ACD     1      28.730  30.920   7.840  1.00  0.00            
ATOM     16  O4  ACD     1      30.370  30.570   9.040  1.00  0.00            
ATOM     17  H8  ACD     1      30.930  30.370   8.290  1.00  0.00            
ATOM     18  C6  ACD     1      29.970  32.700   7.930  1.00  0.00            
ATOM     19  H9  ACD     1      30.630  33.220   8.640  1.00  0.00            
ATOM     20  O5  ACD     1      30.710  32.180   6.810  1.00  0.00            
ATOM     21  H10 ACD     1      31.200  32.900   6.390  1.00  0.00            
ATOM     22  C7  ACD     1      28.900  33.780   7.540  1.00  0.00            
ATOM     23  H11 ACD     1      29.410  34.680   7.170  1.00  0.00            
ATOM     24  O6  ACD     1      28.100  34.080   8.650  1.00  0.00            
ATOM     25  C8  ACD     1      27.410  33.040   9.400  1.00  0.00            
ATOM     26  H12 ACD     1      26.780  32.590   8.620  1.00  0.00            
ATOM     27  C9  ACD     1      26.630  33.690  10.550  1.00  0.00            
ATOM     28  H13 ACD     1      25.930  34.340  10.000  1.00  0.00            
ATOM     29  H14 ACD     1      26.040  32.890  11.020  1.00  0.00            
ATOM     30  O7  ACD     1      27.450  34.410  11.520  1.00  0.00            
ATOM     31  H15 ACD     1      27.730  35.180  11.020  1.00  0.00            
ATOM     32  O8  ACD     1      27.990  33.280   6.550  1.00  0.00            
ATOM     33  C10 ACD     1      27.370  34.090   5.500  1.00  0.00            
ATOM     34  H16 ACD     1      28.040  34.820   5.040  1.00  0.00            
ATOM     35  C11 ACD     1      26.970  33.130   4.410  1.00  0.00            
ATOM     36  H17 ACD     1      26.560  32.200   4.810  1.00  0.00            
ATOM     37  O9  ACD     1      28.050  32.730   3.660  1.00  0.00            
ATOM     38  H18 ACD     1      28.840  32.790   4.200  1.00  0.00            
ATOM     39  C12 ACD     1      25.820  33.690   3.570  1.00  0.00            
ATOM     40  H19 ACD     1      26.000  34.670   3.110  1.00  0.00            
ATOM     41  O10 ACD     1      25.560  32.780   2.530  1.00  0.00            
ATOM     42  H20 ACD     1      25.270  31.960   2.930  1.00  0.00            
ATOM     43  C13 ACD     1      24.610  33.950   4.480  1.00  0.00            
ATOM     44  H21 ACD     1      23.890  34.470   3.850  1.00  0.00            
ATOM     45  O11 ACD     1      25.030  35.000   5.420  1.00  0.00            
ATOM     46  C14 ACD     1      26.210  34.790   6.210  1.00  0.00            
ATOM     47  H22 ACD     1      25.920  34.110   7.020  1.00  0.00            
ATOM     48  C15 ACD     1      26.670  36.150   6.860  1.00  0.00            
ATOM     49  H23 ACD     1      25.840  36.550   7.440  1.00  0.00            
ATOM     50  H24 ACD     1      27.510  36.000   7.540  1.00  0.00            
ATOM     51  O12 ACD     1      27.140  37.120   5.820  1.00  0.00            
ATOM     52  H25 ACD     1      26.340  37.640   5.650  1.00  0.00            
ATOM     53  O13 ACD     1      24.150  32.820   5.190  1.00  0.00            
ATOM     54  C16 ACD     1      22.990  32.250   4.650  1.00  0.00            
ATOM     55  H26 ACD     1      22.670  32.790   3.750  1.00  0.00            
ATOM     56  C17 ACD     1      23.360  30.740   4.420  1.00  0.00            
ATOM     57  H27 ACD     1      23.680  30.310   5.380  1.00  0.00            
ATOM     58  O14 ACD     1      24.440  30.500   3.500  1.00  0.00            
ATOM     59  H28 ACD     1      24.650  29.570   3.380  1.00  0.00            
ATOM     60  C18 ACD     1      22.040  30.070   3.990  1.00  0.00            
ATOM     61  H29 ACD     1      21.760  30.670   3.120  1.00  0.00            
ATOM     62  O15 ACD     1      22.130  28.630   3.760  1.00  0.00            
ATOM     63  H30 ACD     1      23.020  28.330   3.560  1.00  0.00            
ATOM     64  C19 ACD     1      21.010  30.220   5.110  1.00  0.00            
ATOM     65  H31 ACD     1      20.030  29.860   4.790  1.00  0.00            
ATOM     66  O16 ACD     1      20.750  31.590   5.330  1.00  0.00            
ATOM     67  C20 ACD     1      21.900  32.370   5.730  1.00  0.00            
ATOM     68  H32 ACD     1      22.210  31.940   6.690  1.00  0.00            
ATOM     69  C21 ACD     1      21.420  33.820   5.900  1.00  0.00            
ATOM     70  H33 ACD     1      20.570  33.800   6.590  1.00  0.00            
ATOM     71  H34 ACD     1      22.170  34.380   6.480  1.00  0.00            
ATOM     72  O17 ACD     1      20.900  34.500   4.710  1.00  0.00            
ATOM     73  H35 ACD     1      20.570  35.330   5.070  1.00  0.00            
ATOM     74  O18 ACD     1      21.320  29.570   6.330  1.00  0.00            
ATOM     75  C22 ACD     1      20.320  28.750   7.050  1.00  0.00            
ATOM     76  H36 ACD     1      19.360  29.020   6.600  1.00  0.00            
ATOM     77  C23 ACD     1      20.560  27.290   6.830  1.00  0.00            
ATOM     78  H37 ACD     1      21.590  27.020   7.050  1.00  0.00            
ATOM     79  O19 ACD     1      20.340  26.890   5.460  1.00  0.00            
ATOM     80  H38 ACD     1      21.000  27.300   4.880  1.00  0.00            
ATOM     81  C24 ACD     1      19.670  26.520   7.820  1.00  0.00            
ATOM     82  H39 ACD     1      18.620  26.850   7.750  1.00  0.00            
ATOM     83  O20 ACD     1      19.720  25.120   7.680  1.00  0.00            
ATOM     84  H40 ACD     1      19.190  24.860   6.930  1.00  0.00            
ATOM     85  C25 ACD     1      20.060  26.900   9.250  1.00  0.00            
ATOM     86  H41 ACD     1      19.450  26.300   9.930  1.00  0.00            
ATOM     87  O21 ACD     1      19.750  28.240   9.450  1.00  0.00            
ATOM     88  C26 ACD     1      20.430  29.110   8.520  1.00  0.00            
ATOM     89  H42 ACD     1      21.510  29.170   8.700  1.00  0.00            
ATOM     90  C27 ACD     1      19.830  30.530   8.710  1.00  0.00            
ATOM     91  H43 ACD     1      19.870  30.820   9.770  1.00  0.00            
ATOM     92  H44 ACD     1      20.500  31.220   8.170  1.00  0.00            
ATOM     93  O22 ACD     1      18.520  30.630   8.260  1.00  0.00            
ATOM     94  H45 ACD     1      18.050  30.170   8.950  1.00  0.00            
ATOM     95  O23 ACD     1      21.430  26.610   9.740  1.00  0.00            
ATOM     96  C28 ACD     1      21.700  26.590  11.210  1.00  0.00            
ATOM     97  H46 ACD     1      20.980  25.960  11.760  1.00  0.00            
ATOM     98  C29 ACD     1      21.460  27.900  11.860  1.00  0.00            
ATOM     99  H47 ACD     1      21.670  28.700  11.140  1.00  0.00            
ATOM    100  O24 ACD     1      22.210  28.150  13.000  1.00  0.00            
ATOM    101  C30 ACD     1      20.020  28.130  12.450  1.00  0.00            
ATOM    102  H48 ACD     1      19.350  27.720  11.680  1.00  0.00            
ATOM    103  H49 ACD     1      19.810  27.570  13.360  1.00  0.00            
ATOM    104  O25 ACD     1      19.790  29.510  12.660  1.00  0.00            
ATOM    105  H50 ACD     1      20.660  29.770  12.960  1.00  0.00            
ATOM    106  C31 ACD     1      23.130  26.060  11.370  1.00  0.00            
ATOM    107  H51 ACD     1      23.820  26.630  10.730  1.00  0.00            
ATOM    108  O26 ACD     1      23.150  24.650  10.940  1.00  0.00            
ATOM    109  H52 ACD     1      22.820  24.540  10.050  1.00  0.00            
ATOM    110  C32 ACD     1      23.610  26.210  12.850  1.00  0.00            
ATOM    111  H53 ACD     1      22.810  25.840  13.500  1.00  0.00            
ATOM    112  O27 ACD     1      24.810  25.580  13.220  1.00  0.00            
ATOM    113  H54 ACD     1      25.430  25.720  12.490  1.00  0.00            
ATOM    114  C33 ACD     1      23.610  27.730  13.050  1.00  0.00            
ATOM    115  H55 ACD     1      23.960  28.100  14.020  1.00  0.00            
ATOM    116  O28 ACD     1      24.360  28.400  12.070  1.00  0.00            
ATOM    117  C34 ACD     1      25.780  28.610  12.250  1.00  0.00            
ATOM    118  H56 ACD     1      26.120  28.140  13.180  1.00  0.00            
ATOM    119  C35 ACD     1      26.580  27.990  11.050  1.00  0.00            
ATOM    120  H57 ACD     1      26.040  28.200  10.120  1.00  0.00            
ATOM    121  O29 ACD     1      26.620  26.530  11.200  1.00  0.00            
ATOM    122  H58 ACD     1      26.890  26.070  10.400  1.00  0.00            
ATOM    123  C36 ACD     1      27.990  28.580  10.980  1.00  0.00            
ATOM    124  H59 ACD     1      28.560  28.160  11.810  1.00  0.00            
ATOM    125  O30 ACD     1      28.630  28.380   9.690  1.00  0.00            
ATOM    126  H60 ACD     1      28.930  29.210   9.300  1.00  0.00            
ATOM    127  C1  AD4     2      26.230  28.260   6.260  1.00  0.00            
ATOM    128  C2  AD4     2      25.670  27.250   7.090  1.00  0.00            
ATOM    129  C3  AD4     2      24.780  27.660   8.120  1.00  0.00            
ATOM    130  C4  AD4     2      24.500  29.050   8.280  1.00  0.00            
ATOM    131  C5  AD4     2      23.810  29.530   9.330  1.00  0.00            
ATOM    132  C6  AD4     2      23.680  30.910   9.630  1.00  0.00            
ATOM    133  C7  AD4     2      22.940  31.360  10.770  1.00  0.00            
ATOM    134  C8  AD4     2      22.640  32.710  10.980  1.00  0.00            
ATOM    135  C9  AD4     2      23.100  33.640  10.010  1.00  0.00            
ATOM    136  C10 AD4     2      23.790  33.140   8.850  1.00  0.00            
ATOM    137  C11 AD4     2      24.120  31.810   8.700  1.00  0.00            
ATOM    138  C12 AD4     2      24.910  31.330   7.640  1.00  0.00            
ATOM    139  C13 AD4     2      25.110  30.010   7.460  1.00  0.00            
ATOM    140  C14 AD4     2      25.880  29.580   6.360  1.00  0.00            
ATOM    141  H1  AD4     2      26.900  27.900   5.480  1.00  0.00            
ATOM    142  H2  AD4     2      25.920  26.220   6.880  1.00  0.00            
ATOM    143  H3  AD4     2      24.420  26.880   8.780  1.00  0.00            
ATOM    144  H4  AD4     2      23.360  28.720   9.900  1.00  0.00            
ATOM    145  H5  AD4     2      22.660  30.570  11.460  1.00  0.00            
ATOM    146  H6  AD4     2      22.180  32.990  11.920  1.00  0.00            
ATOM    147  H7  AD4     2      22.870  34.690  10.150  1.00  0.00            
ATOM    148  H8  AD4     2      24.060  33.810   8.030  1.00  0.00            
ATOM    149  H9  AD4     2      25.430  32.010   6.970  1.00  0.00            
ATOM    150  H10 AD4     2      26.290  30.260   5.620  1.00  0.00            
TER
ENDMDL
MODEL        1
ATOM      1  H1  ACD     1      24.610  30.710  14.340  1.00  0.00            
ATOM      2  O1  ACD     1      23.720  30.380  14.210  1.00  0.00            
ATOM      3  C1  ACD     1      23.610  30.500  12.780  1.00  0.00            
ATOM      4  H2  ACD     1      23.720  31.580  12.660  1.00  0.00            
ATOM      5  H3  ACD     1      22.560  30.230  12.580  1.00  0.00            
ATOM      6  C2  ACD     1      24.630  29.600  12.000  1.00  0.00            
ATOM      7  H4  ACD     1      24.440  29.790  10.940  1.00  0.00            
ATOM      8  O2  ACD     1      25.950  30.120  12.310  1.00  0.00            
ATOM      9  C3  ACD     1      27.020  29.450  11.570  1.00  0.00            
ATOM     10  H5  ACD     1      27.960  29.940  11.820  1.00  0.00            
ATOM     11  O3  ACD     1      26.800  29.560  10.190  1.00  0.00            
ATOM     12  C4  ACD     1      27.820  30.200   9.380  1.00  0.00            
ATOM     13  H6  ACD     1      28.710  30.470   9.960  1.00  0.00            
ATOM     14  C5  ACD     1      28.250  29.190   8.320  1.00  0.00            
ATOM     15  H7  ACD     1      27.430  28.690   7.780  1.00  0.00            
ATOM     16  O4  ACD     1      28.990  28.140   8.900  1.00  0.00            
ATOM     17  H8  ACD     1      29.930  28.230   8.720  1.00  0.00            
ATOM     18  C6  ACD     1      29.040  29.880   7.220  1.00  0.00            
ATOM     19  H9  ACD     1      29.970  30.200   7.690  1.00  0.00            
ATOM     20  O5  ACD     1      29.320  28.970   6.140  1.00  0.00            
ATOM     21  H10 ACD     1      28.550  29.020   5.560  1.00  0.00            
ATOM     22  C7  ACD     1      28.440  31.130   6.730  1.00  0.00            
ATOM     23  H11 ACD     1      29.220  31.560   6.100  1.00  0.00            
ATOM     24  O6  ACD     1      28.280  31.970   7.860  1.00  0.00            
ATOM     25  C8  ACD     1      27.260  31.520   8.830  1.00  0.00            
ATOM     26  H12 ACD     1      26.390  31.310   8.190  1.00  0.00            
ATOM     27  C9  ACD     1      26.950  32.510   9.950  1.00  0.00            
ATOM     28  H13 ACD     1      26.440  33.390   9.540  1.00  0.00            
ATOM     29  H14 ACD     1      26.200  32.030  10.590  1.00  0.00            
ATOM     30  O7  ACD     1      28.080  32.940  10.720  1.00  0.00            
ATOM     31  H15 ACD     1      27.670  33.470  11.410  1.00  0.00            
ATOM     32  O8  ACD     1      27.280  30.900   6.070  1.00  0.00            
ATOM     33  C10 ACD     1      26.950  31.780   4.910  1.00  0.00            
ATOM     34  H16 ACD     1      27.910  32.010   4.450  1.00  0.00            
ATOM     35  C11 ACD     1      26.280  30.880   3.910  1.00  0.00            
ATOM     36  H17 ACD     1      25.720  30.140   4.490  1.00  0.00            
ATOM     37  O9  ACD     1      27.250  30.320   3.040  1.00  0.00            
ATOM     38  H18 ACD     1      26.790  29.580   2.620  1.00  0.00            
ATOM     39  C12 ACD     1      25.240  31.660   3.020  1.00  0.00            
ATOM     40  H19 ACD     1      25.760  32.440   2.440  1.00  0.00            
ATOM     41  O10 ACD     1      24.520  30.830   2.110  1.00  0.00            
ATOM     42  H20 ACD     1      24.020  30.230   2.680  1.00  0.00            
ATOM     43  C13 ACD     1      24.320  32.480   3.910  1.00  0.00            
ATOM     44  H21 ACD     1      23.670  33.200   3.410  1.00  0.00            
ATOM     45  O11 ACD     1      25.130  33.470   4.590  1.00  0.00            
ATOM     46  C14 ACD     1      26.280  33.070   5.440  1.00  0.00            
ATOM     47  H22 ACD     1      25.820  32.880   6.420  1.00  0.00            
ATOM     48  C15 ACD     1      27.270  34.250   5.520  1.00  0.00            
ATOM     49  H23 ACD     1      26.900  35.040   6.190  1.00  0.00            
ATOM     50  H24 ACD     1      28.090  33.800   6.110  1.00  0.00            
ATOM     51  O12 ACD     1      27.840  34.570   4.270  1.00  0.00            
ATOM     52  H25 ACD     1      27.130  34.890   3.710  1.00  0.00            
ATOM     53  O13 ACD     1      23.550  31.710   4.820  1.00  0.00            
ATOM     54  C16 ACD     1      22.300  31.270   4.330  1.00  0.00            
ATOM     55  H26 ACD     1      22.180  31.510   3.260  1.00  0.00            
ATOM     56  C17 ACD     1      22.270  29.760   4.480  1.00  0.00            
ATOM     57  H27 ACD     1      22.640  29.450   5.470  1.00  0.00            
ATOM     58  O14 ACD     1      23.130  29.150   3.530  1.00  0.00            
ATOM     59  H28 ACD     1      22.680  28.420   3.080  1.00  0.00            
ATOM     60  C18 ACD     1      20.840  29.310   4.270  1.00  0.00            
ATOM     61  H29 ACD     1      20.540  29.520   3.240  1.00  0.00            
ATOM     62  O15 ACD     1      20.720  27.850   4.580  1.00  0.00            
ATOM     63  H30 ACD     1      21.310  27.350   4.000  1.00  0.00            
ATOM     64  C19 ACD     1      19.830  30.060   5.210  1.00  0.00            
ATOM     65  H31 ACD     1      18.820  29.740   4.940  1.00  0.00            
ATOM     66  O16 ACD     1      19.910  31.420   4.890  1.00  0.00            
ATOM     67  C20 ACD     1      21.240  31.950   5.120  1.00  0.00            
ATOM     68  H32 ACD     1      21.530  31.610   6.120  1.00  0.00            
ATOM     69  C21 ACD     1      21.180  33.470   5.100  1.00  0.00            
ATOM     70  H33 ACD     1      20.410  33.840   5.780  1.00  0.00            
ATOM     71  H34 ACD     1      22.070  33.930   5.550  1.00  0.00            
ATOM     72  O17 ACD     1      20.980  34.010   3.780  1.00  0.00            
ATOM     73  H35 ACD     1      20.950  34.970   3.850  1.00  0.00            
ATOM     74  O18 ACD     1      20.120  29.720   6.570  1.00  0.00            
ATOM     75  C22 ACD     1      18.920  29.280   7.280  1.00  0.00            
ATOM     76  H36 ACD     1      17.970  29.450   6.760  1.00  0.00            
ATOM     77  C23 ACD     1      19.130  27.800   7.700  1.00  0.00            
ATOM     78  H37 ACD     1      20.160  27.680   8.060  1.00  0.00            
ATOM     79  O19 ACD     1      18.880  26.990   6.540  1.00  0.00            
ATOM     80  H38 ACD     1      19.430  27.310   5.830  1.00  0.00            
ATOM     81  C24 ACD     1      18.120  27.450   8.780  1.00  0.00            
ATOM     82  H39 ACD     1      17.120  27.560   8.340  1.00  0.00            
ATOM     83  O20 ACD     1      18.170  26.060   9.190  1.00  0.00            
ATOM     84  H40 ACD     1      18.970  25.950   9.710  1.00  0.00            
ATOM     85  C25 ACD     1      18.310  28.360  10.000  1.00  0.00            
ATOM     86  H41 ACD     1      17.510  28.090  10.690  1.00  0.00            
ATOM     87  O21 ACD     1      18.030  29.710   9.530  1.00  0.00            
ATOM     88  C26 ACD     1      18.970  30.130   8.520  1.00  0.00            
ATOM     89  H42 ACD     1      19.980  29.960   8.890  1.00  0.00            
ATOM     90  C27 ACD     1      18.670  31.620   8.300  1.00  0.00            
ATOM     91  H43 ACD     1      18.760  32.200   9.220  1.00  0.00            
ATOM     92  H44 ACD     1      19.440  32.140   7.710  1.00  0.00            
ATOM     93  O22 ACD     1      17.430  31.910   7.690  1.00  0.00            
ATOM     94  H45 ACD     1      17.490  32.740   7.210  1.00  0.00            
ATOM     95  O23 ACD     1      19.670  28.320  10.520  1.00  0.00            
ATOM     96  C28 ACD     1      19.840  27.600  11.770  1.00  0.00            
ATOM     97  H46 ACD     1      18.850  27.290  12.140  1.00  0.00            
ATOM     98  C29 ACD     1      20.480  28.600  12.650  1.00  0.00            
ATOM     99  H47 ACD     1      21.060  29.330  12.070  1.00  0.00            
ATOM    100  O24 ACD     1      21.370  27.990  13.610  1.00  0.00            
ATOM    101  C30 ACD     1      19.410  29.560  13.260  1.00  0.00            
ATOM    102  H48 ACD     1      18.820  29.940  12.420  1.00  0.00            
ATOM    103  H49 ACD     1      18.740  28.950  13.880  1.00  0.00            
ATOM    104  O25 ACD     1      19.990  30.650  13.920  1.00  0.00            
ATOM    105  H50 ACD     1      20.500  30.290  14.650  1.00  0.00            
ATOM    106  C31 ACD     1      20.610  26.340  11.460  1.00  0.00            
ATOM    107  H51 ACD     1      21.270  26.670  10.640  1.00  0.00            
ATOM    108  O26 ACD     1      19.800  25.220  11.010  1.00  0.00            
ATOM    109  H52 ACD     1      20.370  24.450  10.980  1.00  0.00            
ATOM    110  C32 ACD     1      21.540  25.920  12.560  1.00  0.00            
ATOM    111  H53 ACD     1      20.970  25.500  13.400  1.00  0.00            
ATOM    112  O27 ACD     1      22.450  24.910  12.120  1.00  0.00            
ATOM    113  H54 ACD     1      23.030  25.420  11.540  1.00  0.00            
ATOM    114  C33 ACD     1      22.310  27.070  13.070  1.00  0.00            
ATOM    115  H55 ACD     1      23.050  26.690  13.790  1.00  0.00            
ATOM    116  O28 ACD     1      23.200  27.580  12.050  1.00  0.00            
ATOM    117  C34 ACD     1      24.510  28.160  12.410  1.00  0.00            
ATOM    118  H56 ACD     1      24.710  28.080  13.480  1.00  0.00            
ATOM    119  C35 ACD     1      25.590  27.420  11.670  1.00  0.00            
ATOM    120  H57 ACD     1      25.450  27.440  10.580  1.00  0.00            
ATOM    121  O29 ACD     1      25.540  26.120  12.240  1.00  0.00            
ATOM    122  H58 ACD     1      25.970  25.520  11.620  1.00  0.00            
ATOM    123  C36 ACD     1      27.020  27.970  11.910  1.00  0.00            
ATOM    124  H59 ACD     1      27.250  27.850  12.980  1.00  0.00            
ATOM    125  O30 ACD     1      28.010  27.260  11.160  1.00  0.00            
ATOM    126  H60 ACD     1      28.020  27.760  10.340  1.00  0.00            
ATOM    127  C1  AD4     2      24.860  26.930   6.900  1.00  0.00            
ATOM    128  C2  AD4     2      23.870  26.390   7.710  1.00  0.00            
ATOM    129  C3  AD4     2      23.150  27.190   8.570  1.00  0.00            
ATOM    130  C4  AD4     2      23.240  28.590   8.520  1.00  0.00            
ATOM    131  C5  AD4     2      22.480  29.460   9.320  1.00  0.00            
ATOM    132  C6  AD4     2      22.620  30.870   9.140  1.00  0.00            
ATOM    133  C7  AD4     2      21.980  31.770   9.970  1.00  0.00            
ATOM    134  C8  AD4     2      22.060  33.130   9.780  1.00  0.00            
ATOM    135  C9  AD4     2      22.600  33.690   8.600  1.00  0.00            
ATOM    136  C10 AD4     2      23.390  32.820   7.790  1.00  0.00            
ATOM    137  C11 AD4     2      23.430  31.430   8.120  1.00  0.00            
ATOM    138  C12 AD4     2      24.320  30.570   7.460  1.00  0.00            
ATOM    139  C13 AD4     2      24.220  29.190   7.650  1.00  0.00            
ATOM    140  C14 AD4     2      25.080  28.360   6.830  1.00  0.00            
ATOM    141  H1  AD4     2      25.550  26.290   6.350  1.00  0.00            
ATOM    142  H2  AD4     2      23.840  25.320   7.830  1.00  0.00            
ATOM    143  H3  AD4     2      22.480  26.720   9.280  1.00  0.00            
ATOM    144  H4  AD4     2      21.870  29.120  10.150  1.00  0.00            
ATOM    145  H5  AD4     2      21.560  31.340  10.870  1.00  0.00            
ATOM    146  H6  AD4     2      21.690  33.850  10.510  1.00  0.00            
ATOM    147  H7  AD4     2      22.760  34.760   8.540  1.00  0.00            
ATOM    148  H8  AD4     2      24.020  33.340   7.070  1.00  0.00            
ATOM    149  H9  AD4     2      24.870  30.870   6.570  1.00  0.00            
ATOM    150  H10 AD4     2      25.850  28.860   6.260  1.00  0.00            
TER
ENDMDL
MODEL        1
ATOM      1  H1  ACD     1      33.310  25.220  18.380  1.00  0.00            
ATOM      2  O1  ACD     1      33.550  26.150  18.280  1.00  0.00            
ATOM      3  C1  ACD     1      33.420  26.360  16.860  1.00  0.00            
ATOM      4  H2  ACD     1      33.810  25.460  16.380  1.00  0.00            
ATOM      5  H3  ACD     1      34.010  27.190  16.460  1.00  0.00            
ATOM      6  C2  ACD     1      32.010  26.550  16.460  1.00  0.00            
ATOM      7  H4  ACD     1      31.370  25.750  16.840  1.00  0.00            
ATOM      8  O2  ACD     1      31.470  27.760  16.840  1.00  0.00            
ATOM      9  C3  ACD     1      30.110  27.990  16.560  1.00  0.00            
ATOM     10  H5  ACD     1      29.840  28.940  17.030  1.00  0.00            
ATOM     11  O3  ACD     1      29.240  26.980  17.070  1.00  0.00            
ATOM     12  C4  ACD     1      28.700  26.940  18.450  1.00  0.00            
ATOM     13  H6  ACD     1      28.520  27.910  18.930  1.00  0.00            
ATOM     14  C5  ACD     1      27.300  26.360  18.290  1.00  0.00            
ATOM     15  H7  ACD     1      27.330  25.500  17.610  1.00  0.00            
ATOM     16  O4  ACD     1      26.470  27.450  17.730  1.00  0.00            
ATOM     17  H8  ACD     1      26.660  27.470  16.790  1.00  0.00            
ATOM     18  C6  ACD     1      26.640  25.810  19.480  1.00  0.00            
ATOM     19  H9  ACD     1      26.350  26.630  20.150  1.00  0.00            
ATOM     20  O5  ACD     1      25.470  25.060  19.100  1.00  0.00            
ATOM     21  H10 ACD     1      24.740  25.610  18.800  1.00  0.00            
ATOM     22  C7  ACD     1      27.560  24.780  20.130  1.00  0.00            
ATOM     23  H11 ACD     1      27.010  24.450  21.020  1.00  0.00            
ATOM     24  O6  ACD     1      28.770  25.460  20.480  1.00  0.00            
ATOM     25  C8  ACD     1      29.560  26.000  19.370  1.00  0.00            
ATOM     26  H12 ACD     1      30.040  25.230  18.770  1.00  0.00            
ATOM     27  C9  ACD     1      30.670  26.830  19.970  1.00  0.00            
ATOM     28  H13 ACD     1      31.240  26.110  20.570  1.00  0.00            
ATOM     29  H14 ACD     1      31.330  27.130  19.140  1.00  0.00            
ATOM     30  O7  ACD     1      30.270  27.940  20.710  1.00  0.00            
ATOM     31  H15 ACD     1      29.800  27.570  21.460  1.00  0.00            
ATOM     32  O8  ACD     1      27.950  23.750  19.250  1.00  0.00            
ATOM     33  C10 ACD     1      27.730  22.380  19.580  1.00  0.00            
ATOM     34  H16 ACD     1      27.210  22.230  20.540  1.00  0.00            
ATOM     35  C11 ACD     1      26.930  21.780  18.420  1.00  0.00            
ATOM     36  H17 ACD     1      27.510  21.760  17.480  1.00  0.00            
ATOM     37  O9  ACD     1      25.650  22.490  18.180  1.00  0.00            
ATOM     38  H18 ACD     1      25.800  23.430  18.290  1.00  0.00            
ATOM     39  C12 ACD     1      26.730  20.300  18.800  1.00  0.00            
ATOM     40  H19 ACD     1      26.210  20.290  19.770  1.00  0.00            
ATOM     41  O10 ACD     1      26.070  19.510  17.790  1.00  0.00            
ATOM     42  H20 ACD     1      25.410  20.080  17.380  1.00  0.00            
ATOM     43  C13 ACD     1      28.000  19.600  19.140  1.00  0.00            
ATOM     44  H21 ACD     1      27.740  18.600  19.500  1.00  0.00            
ATOM     45  O11 ACD     1      28.750  20.210  20.070  1.00  0.00            
ATOM     46  C14 ACD     1      29.060  21.580  19.800  1.00  0.00            
ATOM     47  H22 ACD     1      29.610  21.620  18.840  1.00  0.00            
ATOM     48  C15 ACD     1      29.970  22.260  20.800  1.00  0.00            
ATOM     49  H23 ACD     1      30.000  23.360  20.760  1.00  0.00            
ATOM     50  H24 ACD     1      29.450  22.110  21.750  1.00  0.00            
ATOM     51  O12 ACD     1      31.240  21.660  20.980  1.00  0.00            
ATOM     52  H25 ACD     1      31.040  20.730  21.140  1.00  0.00            
ATOM     53  O13 ACD     1      28.810  19.570  17.970  1.00  0.00            
ATOM     54  C16 ACD     1      29.510  18.340  17.730  1.00  0.00            
ATOM     55  H26 ACD     1      29.340  17.610  18.530  1.00  0.00            
ATOM     56  C17 ACD     1      28.890  17.750  16.470  1.00  0.00            
ATOM     57  H27 ACD     1      28.940  18.470  15.640  1.00  0.00            
ATOM     58  O14 ACD     1      27.530  17.350  16.740  1.00  0.00            
ATOM     59  H28 ACD     1      27.050  18.090  17.130  1.00  0.00            
ATOM     60  C18 ACD     1      29.700  16.600  15.900  1.00  0.00            
ATOM     61  H29 ACD     1      29.670  15.780  16.630  1.00  0.00            
ATOM     62  O15 ACD     1      29.200  16.070  14.700  1.00  0.00            
ATOM     63  H30 ACD     1      29.260  16.780  14.050  1.00  0.00            
ATOM     64  C19 ACD     1      31.160  17.020  15.700  1.00  0.00            
ATOM     65  H31 ACD     1      31.670  16.120  15.330  1.00  0.00            
ATOM     66  O16 ACD     1      31.660  17.440  16.980  1.00  0.00            
ATOM     67  C20 ACD     1      31.040  18.470  17.690  1.00  0.00            
ATOM     68  H32 ACD     1      31.230  19.410  17.160  1.00  0.00            
ATOM     69  C21 ACD     1      31.720  18.800  18.970  1.00  0.00            
ATOM     70  H33 ACD     1      31.360  19.760  19.370  1.00  0.00            
ATOM     71  H34 ACD     1      31.610  18.060  19.780  1.00  0.00            
ATOM     72  O17 ACD     1      33.130  18.950  18.740  1.00  0.00            
ATOM     73  H35 ACD     1      33.250  19.800  18.320  1.00  0.00            
ATOM     74  O18 ACD     1      31.460  18.080  14.740  1.00  0.00            
ATOM     75  C22 ACD     1      32.820  18.050  14.170  1.00  0.00            
ATOM     76  H36 ACD     1      33.120  17.030  13.870  1.00  0.00            
ATOM     77  C23 ACD     1      32.700  18.790  12.800  1.00  0.00            
ATOM     78  H37 ACD     1      32.120  19.690  13.050  1.00  0.00            
ATOM     79  O19 ACD     1      32.100  18.000  11.820  1.00  0.00            
ATOM     80  H38 ACD     1      31.980  18.610  11.080  1.00  0.00            
ATOM     81  C24 ACD     1      34.010  19.290  12.260  1.00  0.00            
ATOM     82  H39 ACD     1      34.600  18.390  12.080  1.00  0.00            
ATOM     83  O20 ACD     1      33.990  20.070  11.050  1.00  0.00            
ATOM     84  H40 ACD     1      33.380  20.800  11.170  1.00  0.00            
ATOM     85  C25 ACD     1      34.650  20.110  13.430  1.00  0.00            
ATOM     86  H41 ACD     1      35.580  20.560  13.080  1.00  0.00            
ATOM     87  O21 ACD     1      34.970  19.330  14.510  1.00  0.00            
ATOM     88  C26 ACD     1      33.860  18.630  15.210  1.00  0.00            
ATOM     89  H42 ACD     1      33.320  19.200  15.980  1.00  0.00            
ATOM     90  C27 ACD     1      34.540  17.440  15.920  1.00  0.00            
ATOM     91  H43 ACD     1      33.890  16.570  16.060  1.00  0.00            
ATOM     92  H44 ACD     1      35.290  17.020  15.230  1.00  0.00            
ATOM     93  O22 ACD     1      35.130  17.830  17.160  1.00  0.00            
ATOM     94  H45 ACD     1      34.400  17.990  17.760  1.00  0.00            
ATOM     95  O23 ACD     1      33.810  21.150  13.930  1.00  0.00            
ATOM     96  C28 ACD     1      33.830  22.490  13.240  1.00  0.00            
ATOM     97  H46 ACD     1      34.330  22.390  12.270  1.00  0.00            
ATOM     98  C29 ACD     1      34.460  23.460  14.170  1.00  0.00            
ATOM     99  H47 ACD     1      33.960  23.360  15.140  1.00  0.00            
ATOM    100  O24 ACD     1      34.320  24.810  13.630  1.00  0.00            
ATOM    101  C30 ACD     1      35.970  23.140  14.310  1.00  0.00            
ATOM    102  H48 ACD     1      36.500  23.750  15.050  1.00  0.00            
ATOM    103  H49 ACD     1      36.040  22.150  14.770  1.00  0.00            
ATOM    104  O25 ACD     1      36.590  23.220  13.050  1.00  0.00            
ATOM    105  H50 ACD     1      36.600  24.140  12.750  1.00  0.00            
ATOM    106  C31 ACD     1      32.440  22.910  12.770  1.00  0.00            
ATOM    107  H51 ACD     1      31.740  22.940  13.610  1.00  0.00            
ATOM    108  O26 ACD     1      32.010  21.970  11.710  1.00  0.00            
ATOM    109  H52 ACD     1      31.060  22.030  11.610  1.00  0.00            
ATOM    110  C32 ACD     1      32.480  24.340  12.210  1.00  0.00            
ATOM    111  H53 ACD     1      33.150  24.270  11.350  1.00  0.00            
ATOM    112  O27 ACD     1      31.210  24.730  11.790  1.00  0.00            
ATOM    113  H54 ACD     1      31.070  25.600  12.170  1.00  0.00            
ATOM    114  C33 ACD     1      33.070  25.330  13.260  1.00  0.00            
ATOM    115  H55 ACD     1      33.250  26.360  12.920  1.00  0.00            
ATOM    116  O28 ACD     1      32.230  25.310  14.410  1.00  0.00            
ATOM    117  C34 ACD     1      31.900  26.600  14.910  1.00  0.00            
ATOM    118  H56 ACD     1      32.600  27.330  14.480  1.00  0.00            
ATOM    119  C35 ACD     1      30.480  26.870  14.360  1.00  0.00            
ATOM    120  H57 ACD     1      29.920  25.990  14.700  1.00  0.00            
ATOM    121  O29 ACD     1      30.400  26.930  12.980  1.00  0.00            
ATOM    122  H58 ACD     1      29.470  26.840  12.780  1.00  0.00            
ATOM    123  C36 ACD     1      29.900  28.080  15.050  1.00  0.00            
ATOM    124  H59 ACD     1      30.390  29.000  14.700  1.00  0.00            
ATOM    125  O30 ACD     1      28.480  28.230  14.780  1.00  0.00            
ATOM    126  H60 ACD     1      28.230  29.110  15.070  1.00  0.00            
ATOM    127  C1  AD4     2      30.600  22.900  16.030  1.00  0.00            
ATOM    128  C2  AD4     2      30.820  21.710  15.460  1.00  0.00            
ATOM    129  C3  AD4     2      29.730  20.990  14.830  1.00  0.00            
ATOM    130  C4  AD4     2      28.460  21.550  14.820  1.00  0.00            
ATOM    131  C5  AD4     2      27.360  20.800  14.310  1.00  0.00            
ATOM    132  C6  AD4     2      26.080  21.420  14.270  1.00  0.00            
ATOM    133  C7  AD4     2      25.000  20.690  13.810  1.00  0.00            
ATOM    134  C8  AD4     2      23.720  21.320  13.650  1.00  0.00            
ATOM    135  C9  AD4     2      23.510  22.680  14.000  1.00  0.00            
ATOM    136  C10 AD4     2      24.650  23.330  14.560  1.00  0.00            
ATOM    137  C11 AD4     2      25.930  22.750  14.740  1.00  0.00            
ATOM    138  C12 AD4     2      27.020  23.430  15.290  1.00  0.00            
ATOM    139  C13 AD4     2      28.300  22.850  15.310  1.00  0.00            
ATOM    140  C14 AD4     2      29.360  23.560  15.880  1.00  0.00            
ATOM    141  H1  AD4     2      31.410  23.460  16.480  1.00  0.00            
ATOM    142  H2  AD4     2      31.800  21.230  15.510  1.00  0.00            
ATOM    143  H3  AD4     2      29.960  20.030  14.380  1.00  0.00            
ATOM    144  H4  AD4     2      27.450  19.790  13.940  1.00  0.00            
ATOM    145  H5  AD4     2      25.160  19.660  13.510  1.00  0.00            
ATOM    146  H6  AD4     2      22.870  20.700  13.420  1.00  0.00            
ATOM    147  H7  AD4     2      22.590  23.260  13.930  1.00  0.00            
ATOM    148  H8  AD4     2      24.570  24.370  14.840  1.00  0.00            
ATOM    149  H9  AD4     2      26.780  24.380  15.760  1.00  0.00            
ATOM    150  H10 AD4     2      29.290  24.530  16.370  1.00  0.00            
TER
ENDMDL
MODEL        1
ATOM      1  H1  ACD     1      20.270  22.450  21.170  1.00  0.00            
ATOM      2  O1  ACD     1      19.930  23.290  21.470  1.00  0.00            
ATOM      3  C1  ACD     1      20.750  23.620  22.560  1.00  0.00            
ATOM      4  H2  ACD     1      21.810  23.580  22.290  1.00  0.00            
ATOM      5  H3  ACD     1      20.510  22.990  23.420  1.00  0.00            
ATOM      6  C2  ACD     1      20.460  25.130  22.970  1.00  0.00            
ATOM      7  H4  ACD     1      20.490  25.680  22.020  1.00  0.00            
ATOM      8  O2  ACD     1      19.160  25.200  23.590  1.00  0.00            
ATOM      9  C3  ACD     1      18.850  26.510  24.070  1.00  0.00            
ATOM     10  H5  ACD     1      17.800  26.480  24.380  1.00  0.00            
ATOM     11  O3  ACD     1      18.890  27.290  22.850  1.00  0.00            
ATOM     12  C4  ACD     1      18.070  28.500  22.700  1.00  0.00            
ATOM     13  H6  ACD     1      17.650  28.820  23.660  1.00  0.00            
ATOM     14  C5  ACD     1      18.970  29.640  22.270  1.00  0.00            
ATOM     15  H7  ACD     1      19.620  29.380  21.430  1.00  0.00            
ATOM     16  O4  ACD     1      19.770  30.070  23.360  1.00  0.00            
ATOM     17  H8  ACD     1      20.200  30.890  23.110  1.00  0.00            
ATOM     18  C6  ACD     1      18.220  30.830  21.720  1.00  0.00            
ATOM     19  H9  ACD     1      17.570  31.250  22.500  1.00  0.00            
ATOM     20  O5  ACD     1      19.090  31.920  21.310  1.00  0.00            
ATOM     21  H10 ACD     1      19.680  31.550  20.650  1.00  0.00            
ATOM     22  C7  ACD     1      17.360  30.360  20.560  1.00  0.00            
ATOM     23  H11 ACD     1      16.770  31.220  20.240  1.00  0.00            
ATOM     24  O6  ACD     1      16.490  29.390  21.070  1.00  0.00            
ATOM     25  C8  ACD     1      16.980  28.180  21.670  1.00  0.00            
ATOM     26  H12 ACD     1      17.390  27.550  20.870  1.00  0.00            
ATOM     27  C9  ACD     1      15.870  27.420  22.290  1.00  0.00            
ATOM     28  H13 ACD     1      15.260  27.270  21.390  1.00  0.00            
ATOM     29  H14 ACD     1      16.130  26.400  22.570  1.00  0.00            
ATOM     30  O7  ACD     1      15.100  28.030  23.280  1.00  0.00            
ATOM     31  H15 ACD     1      14.170  28.030  23.030  1.00  0.00            
ATOM     32  O8  ACD     1      18.140  29.790  19.520  1.00  0.00            
ATOM     33  C10 ACD     1      17.720  29.940  18.170  1.00  0.00            
ATOM     34  H16 ACD     1      16.630  29.950  18.030  1.00  0.00            
ATOM     35  C11 ACD     1      18.170  31.290  17.540  1.00  0.00            
ATOM     36  H17 ACD     1      19.240  31.490  17.700  1.00  0.00            
ATOM     37  O9  ACD     1      17.440  32.380  18.140  1.00  0.00            
ATOM     38  H18 ACD     1      18.070  33.080  18.350  1.00  0.00            
ATOM     39  C12 ACD     1      18.050  31.300  16.010  1.00  0.00            
ATOM     40  H19 ACD     1      16.990  31.410  15.730  1.00  0.00            
ATOM     41  O10 ACD     1      18.740  32.410  15.450  1.00  0.00            
ATOM     42  H20 ACD     1      19.570  32.100  15.080  1.00  0.00            
ATOM     43  C13 ACD     1      18.670  30.050  15.400  1.00  0.00            
ATOM     44  H21 ACD     1      18.430  30.060  14.330  1.00  0.00            
ATOM     45  O11 ACD     1      18.010  29.010  16.070  1.00  0.00            
ATOM     46  C14 ACD     1      18.250  28.690  17.440  1.00  0.00            
ATOM     47  H22 ACD     1      19.300  28.460  17.660  1.00  0.00            
ATOM     48  C15 ACD     1      17.480  27.450  17.710  1.00  0.00            
ATOM     49  H23 ACD     1      17.330  27.340  18.800  1.00  0.00            
ATOM     50  H24 ACD     1      16.450  27.550  17.340  1.00  0.00            
ATOM     51  O12 ACD     1      18.120  26.250  17.300  1.00  0.00            
ATOM     52  H25 ACD     1      17.640  25.970  16.510  1.00  0.00            
ATOM     53  O13 ACD     1      20.030  30.030  15.680  1.00  0.00            
ATOM     54  C16 ACD     1      20.990  29.700  14.710  1.00  0.00            
ATOM     55  H26 ACD     1      20.460  29.530  13.770  1.00  0.00            
ATOM     56  C17 ACD     1      21.910  30.890  14.680  1.00  0.00            
ATOM     57  H27 ACD     1      22.170  31.090  15.720  1.00  0.00            
ATOM     58  O14 ACD     1      21.240  31.990  14.050  1.00  0.00            
ATOM     59  H28 ACD     1      21.690  32.780  14.370  1.00  0.00            
ATOM     60  C18 ACD     1      23.150  30.500  13.920  1.00  0.00            
ATOM     61  H29 ACD     1      22.880  30.160  12.910  1.00  0.00            
ATOM     62  O15 ACD     1      23.940  31.650  13.760  1.00  0.00            
ATOM     63  H30 ACD     1      23.540  32.220  13.090  1.00  0.00            
ATOM     64  C19 ACD     1      23.820  29.410  14.680  1.00  0.00            
ATOM     65  H31 ACD     1      24.750  29.200  14.130  1.00  0.00            
ATOM     66  O16 ACD     1      22.980  28.300  14.540  1.00  0.00            
ATOM     67  C20 ACD     1      21.730  28.420  15.190  1.00  0.00            
ATOM     68  H32 ACD     1      21.830  28.400  16.280  1.00  0.00            
ATOM     69  C21 ACD     1      20.830  27.200  14.790  1.00  0.00            
ATOM     70  H33 ACD     1      19.940  27.190  15.440  1.00  0.00            
ATOM     71  H34 ACD     1      20.700  27.110  13.710  1.00  0.00            
ATOM     72  O17 ACD     1      21.440  25.930  15.090  1.00  0.00            
ATOM     73  H35 ACD     1      22.130  25.750  14.440  1.00  0.00            
ATOM     74  O18 ACD     1      24.110  29.700  16.050  1.00  0.00            
ATOM     75  C22 ACD     1      25.370  29.110  16.610  1.00  0.00            
ATOM     76  H36 ACD     1      26.240  29.400  16.020  1.00  0.00            
ATOM     77  C23 ACD     1      25.380  29.670  18.020  1.00  0.00            
ATOM     78  H37 ACD     1      24.480  29.290  18.520  1.00  0.00            
ATOM     79  O19 ACD     1      25.430  31.090  18.060  1.00  0.00            
ATOM     80  H38 ACD     1      24.580  31.510  17.870  1.00  0.00            
ATOM     81  C24 ACD     1      26.480  29.150  18.840  1.00  0.00            
ATOM     82  H39 ACD     1      27.440  29.440  18.400  1.00  0.00            
ATOM     83  O20 ACD     1      26.480  29.800  20.140  1.00  0.00            
ATOM     84  H40 ACD     1      26.060  30.660  19.990  1.00  0.00            
ATOM     85  C25 ACD     1      26.450  27.620  18.930  1.00  0.00            
ATOM     86  H41 ACD     1      27.310  27.210  19.480  1.00  0.00            
ATOM     87  O21 ACD     1      26.520  27.190  17.580  1.00  0.00            
ATOM     88  C26 ACD     1      25.420  27.570  16.650  1.00  0.00            
ATOM     89  H42 ACD     1      24.510  27.200  17.150  1.00  0.00            
ATOM     90  C27 ACD     1      25.800  26.840  15.360  1.00  0.00            
ATOM     91  H43 ACD     1      25.690  27.550  14.530  1.00  0.00            
ATOM     92  H44 ACD     1      26.830  26.470  15.410  1.00  0.00            
ATOM     93  O22 ACD     1      25.120  25.570  15.170  1.00  0.00            
ATOM     94  H45 ACD     1      25.320  25.290  14.270  1.00  0.00            
ATOM     95  O23 ACD     1      25.220  27.070  19.510  1.00  0.00            
ATOM     96  C28 ACD     1      25.350  26.200  20.630  1.00  0.00            
ATOM     97  H46 ACD     1      26.270  25.620  20.530  1.00  0.00            
ATOM     98  C29 ACD     1      24.220  25.230  20.630  1.00  0.00            
ATOM     99  H47 ACD     1      23.280  25.750  20.410  1.00  0.00            
ATOM    100  O24 ACD     1      24.120  24.540  21.860  1.00  0.00            
ATOM    101  C30 ACD     1      24.310  24.210  19.520  1.00  0.00            
ATOM    102  H48 ACD     1      23.320  23.750  19.490  1.00  0.00            
ATOM    103  H49 ACD     1      24.610  24.790  18.630  1.00  0.00            
ATOM    104  O25 ACD     1      25.300  23.220  19.830  1.00  0.00            
ATOM    105  H50 ACD     1      25.230  23.190  20.790  1.00  0.00            
ATOM    106  C31 ACD     1      25.290  27.140  21.880  1.00  0.00            
ATOM    107  H51 ACD     1      24.460  27.850  21.840  1.00  0.00            
ATOM    108  O26 ACD     1      26.470  28.000  21.980  1.00  0.00            
ATOM    109  H52 ACD     1      26.420  28.650  21.280  1.00  0.00            
ATOM    110  C32 ACD     1      25.110  26.280  23.190  1.00  0.00            
ATOM    111  H53 ACD     1      25.970  25.630  23.360  1.00  0.00            
ATOM    112  O27 ACD     1      24.840  27.100  24.310  1.00  0.00            
ATOM    113  H54 ACD     1      25.660  27.130  24.810  1.00  0.00            
ATOM    114  C33 ACD     1      23.930  25.310  23.060  1.00  0.00            
ATOM    115  H55 ACD     1      23.980  24.610  23.910  1.00  0.00            
ATOM    116  O28 ACD     1      22.710  26.130  22.990  1.00  0.00            
ATOM    117  C34 ACD     1      21.620  25.710  23.840  1.00  0.00            
ATOM    118  H56 ACD     1      21.960  24.950  24.550  1.00  0.00            
ATOM    119  C35 ACD     1      21.330  26.960  24.650  1.00  0.00            
ATOM    120  H57 ACD     1      21.360  27.800  23.940  1.00  0.00            
ATOM    121  O29 ACD     1      22.220  27.340  25.750  1.00  0.00            
ATOM    122  H58 ACD     1      23.100  27.250  25.380  1.00  0.00            
ATOM    123  C36 ACD     1      19.830  26.970  25.120  1.00  0.00            
ATOM    124  H59 ACD     1      19.810  26.220  25.910  1.00  0.00            
ATOM    125  O30 ACD     1      19.430  28.300  25.600  1.00  0.00            
ATOM    126  H60 ACD     1      19.600  28.800  24.790  1.00  0.00            
ATOM    127  C1  AD4     2      22.290  28.820  20.680  1.00  0.00            
ATOM    128  C2  AD4     2      21.630  29.110  19.450  1.00  0.00            
ATOM    129  C3  AD4     2      21.640  30.450  18.940  1.00  0.00            
ATOM    130  C4  AD4     2      22.400  31.400  19.580  1.00  0.00            
ATOM    131  C5  AD4     2      22.520  32.640  18.890  1.00  0.00            
ATOM    132  C6  AD4     2      23.360  33.580  19.510  1.00  0.00            
ATOM    133  C7  AD4     2      23.350  34.890  19.040  1.00  0.00            
ATOM    134  C8  AD4     2      24.200  35.870  19.590  1.00  0.00            
ATOM    135  C9  AD4     2      25.020  35.480  20.660  1.00  0.00            
ATOM    136  C10 AD4     2      24.970  34.180  21.190  1.00  0.00            
ATOM    137  C11 AD4     2      24.170  33.240  20.590  1.00  0.00            
ATOM    138  C12 AD4     2      24.080  31.930  21.220  1.00  0.00            
ATOM    139  C13 AD4     2      23.060  31.110  20.790  1.00  0.00            
ATOM    140  C14 AD4     2      22.890  29.880  21.390  1.00  0.00            
ATOM    141  H1  AD4     2      22.420  27.840  21.120  1.00  0.00            
ATOM    142  H2  AD4     2      21.190  28.310  18.870  1.00  0.00            
ATOM    143  H3  AD4     2      21.230  30.650  17.960  1.00  0.00            
ATOM    144  H4  AD4     2      21.870  32.870  18.050  1.00  0.00            
ATOM    145  H5  AD4     2      22.640  35.120  18.240  1.00  0.00            
ATOM    146  H6  AD4     2      24.190  36.900  19.240  1.00  0.00            
ATOM    147  H7  AD4     2      25.670  36.200  21.130  1.00  0.00            
ATOM    148  H8  AD4     2      25.560  33.790  22.020  1.00  0.00            
ATOM    149  H9  AD4     2      24.680  31.690  22.090  1.00  0.00            
ATOM    150  H10 AD4     2      23.470  29.620  22.270  1.00  0.00            
TER
ENDMDL
MODEL        1
ATOM      1  H1  ACD     1      21.730  24.490  22.150  1.00  0.00            
ATOM      2  O1  ACD     1      22.260  24.520  21.340  1.00  0.00            
ATOM      3  C1  ACD     1      21.340  24.160  20.280  1.00  0.00            
ATOM      4  H2  ACD     1      20.450  24.780  20.400  1.00  0.00            
ATOM      5  H3  ACD     1      20.870  23.180  20.480  1.00  0.00            
ATOM      6  C2  ACD     1      22.040  24.110  18.930  1.00  0.00            
ATOM      7  H4  ACD     1      21.240  23.930  18.200  1.00  0.00            
ATOM      8  O2  ACD     1      22.450  25.380  18.660  1.00  0.00            
ATOM      9  C3  ACD     1      23.120  25.570  17.430  1.00  0.00            
ATOM     10  H5  ACD     1      23.400  26.630  17.400  1.00  0.00            
ATOM     11  O3  ACD     1      22.190  25.150  16.380  1.00  0.00            
ATOM     12  C4  ACD     1      21.640  26.160  15.550  1.00  0.00            
ATOM     13  H6  ACD     1      21.390  27.050  16.140  1.00  0.00            
ATOM     14  C5  ACD     1      22.650  26.420  14.420  1.00  0.00            
ATOM     15  H7  ACD     1      23.010  25.400  14.200  1.00  0.00            
ATOM     16  O4  ACD     1      23.730  27.170  15.030  1.00  0.00            
ATOM     17  H8  ACD     1      24.300  26.490  15.400  1.00  0.00            
ATOM     18  C6  ACD     1      21.970  27.220  13.310  1.00  0.00            
ATOM     19  H9  ACD     1      21.660  28.180  13.740  1.00  0.00            
ATOM     20  O5  ACD     1      22.830  27.420  12.210  1.00  0.00            
ATOM     21  H10 ACD     1      23.240  26.590  11.960  1.00  0.00            
ATOM     22  C7  ACD     1      20.670  26.500  12.820  1.00  0.00            
ATOM     23  H11 ACD     1      20.110  27.100  12.090  1.00  0.00            
ATOM     24  O6  ACD     1      19.830  26.350  13.970  1.00  0.00            
ATOM     25  C8  ACD     1      20.320  25.590  15.020  1.00  0.00            
ATOM     26  H12 ACD     1      20.460  24.580  14.610  1.00  0.00            
ATOM     27  C9  ACD     1      19.280  25.610  16.140  1.00  0.00            
ATOM     28  H13 ACD     1      19.750  25.080  16.980  1.00  0.00            
ATOM     29  H14 ACD     1      19.070  26.600  16.560  1.00  0.00            
ATOM     30  O7  ACD     1      18.080  25.030  15.830  1.00  0.00            
ATOM     31  H15 ACD     1      18.190  24.080  15.830  1.00  0.00            
ATOM     32  O8  ACD     1      20.930  25.170  12.180  1.00  0.00            
ATOM     33  C10 ACD     1      20.150  24.850  11.070  1.00  0.00            
ATOM     34  H16 ACD     1      19.920  25.760  10.500  1.00  0.00            
ATOM     35  C11 ACD     1      21.110  24.050  10.170  1.00  0.00            
ATOM     36  H17 ACD     1      21.830  23.560  10.830  1.00  0.00            
ATOM     37  O9  ACD     1      21.920  24.930   9.370  1.00  0.00            
ATOM     38  H18 ACD     1      22.660  24.460   8.990  1.00  0.00            
ATOM     39  C12 ACD     1      20.360  22.980   9.320  1.00  0.00            
ATOM     40  H19 ACD     1      19.870  23.590   8.550  1.00  0.00            
ATOM     41  O10 ACD     1      21.280  22.150   8.650  1.00  0.00            
ATOM     42  H20 ACD     1      21.880  21.710   9.260  1.00  0.00            
ATOM     43  C13 ACD     1      19.290  22.280  10.090  1.00  0.00            
ATOM     44  H21 ACD     1      18.710  21.670   9.390  1.00  0.00            
ATOM     45  O11 ACD     1      18.360  23.180  10.580  1.00  0.00            
ATOM     46  C14 ACD     1      18.940  24.100  11.600  1.00  0.00            
ATOM     47  H22 ACD     1      19.250  23.600  12.520  1.00  0.00            
ATOM     48  C15 ACD     1      17.760  25.000  12.000  1.00  0.00            
ATOM     49  H23 ACD     1      16.970  24.260  12.190  1.00  0.00            
ATOM     50  H24 ACD     1      18.090  25.510  12.910  1.00  0.00            
ATOM     51  O12 ACD     1      17.410  26.000  11.170  1.00  0.00            
ATOM     52  H25 ACD     1      16.630  26.420  11.550  1.00  0.00            
ATOM     53  O13 ACD     1      19.730  21.450  11.240  1.00  0.00            
ATOM     54  C16 ACD     1      19.990  20.090  10.820  1.00  0.00            
ATOM     55  H26 ACD     1      19.910  19.990   9.730  1.00  0.00            
ATOM     56  C17 ACD     1      21.400  19.710  11.250  1.00  0.00            
ATOM     57  H27 ACD     1      21.450  19.910  12.330  1.00  0.00            
ATOM     58  O14 ACD     1      22.390  20.410  10.520  1.00  0.00            
ATOM     59  H28 ACD     1      23.270  20.170  10.840  1.00  0.00            
ATOM     60  C18 ACD     1      21.480  18.190  11.130  1.00  0.00            
ATOM     61  H29 ACD     1      21.400  17.890  10.070  1.00  0.00            
ATOM     62  O15 ACD     1      22.720  17.700  11.600  1.00  0.00            
ATOM     63  H30 ACD     1      23.400  17.700  10.920  1.00  0.00            
ATOM     64  C19 ACD     1      20.380  17.510  11.940  1.00  0.00            
ATOM     65  H31 ACD     1      20.550  16.440  11.820  1.00  0.00            
ATOM     66  O16 ACD     1      19.170  17.820  11.280  1.00  0.00            
ATOM     67  C20 ACD     1      18.860  19.250  11.410  1.00  0.00            
ATOM     68  H32 ACD     1      18.780  19.430  12.490  1.00  0.00            
ATOM     69  C21 ACD     1      17.420  19.520  10.780  1.00  0.00            
ATOM     70  H33 ACD     1      16.720  18.860  11.300  1.00  0.00            
ATOM     71  H34 ACD     1      17.100  20.540  11.030  1.00  0.00            
ATOM     72  O17 ACD     1      17.350  19.370   9.350  1.00  0.00            
ATOM     73  H35 ACD     1      16.520  19.690   8.990  1.00  0.00            
ATOM     74  O18 ACD     1      20.520  17.960  13.310  1.00  0.00            
ATOM     75  C22 ACD     1      20.430  17.010  14.370  1.00  0.00            
ATOM     76  H36 ACD     1      20.050  16.040  14.030  1.00  0.00            
ATOM     77  C23 ACD     1      21.880  16.700  14.770  1.00  0.00            
ATOM     78  H37 ACD     1      22.320  17.680  14.990  1.00  0.00            
ATOM     79  O19 ACD     1      22.600  15.950  13.770  1.00  0.00            
ATOM     80  H38 ACD     1      22.710  16.580  13.050  1.00  0.00            
ATOM     81  C24 ACD     1      21.890  15.970  16.140  1.00  0.00            
ATOM     82  H39 ACD     1      21.410  14.990  16.030  1.00  0.00            
ATOM     83  O20 ACD     1      23.170  15.800  16.710  1.00  0.00            
ATOM     84  H40 ACD     1      23.570  16.670  16.770  1.00  0.00            
ATOM     85  C25 ACD     1      21.030  16.770  17.100  1.00  0.00            
ATOM     86  H41 ACD     1      20.980  16.280  18.080  1.00  0.00            
ATOM     87  O21 ACD     1      19.660  16.860  16.640  1.00  0.00            
ATOM     88  C26 ACD     1      19.590  17.680  15.470  1.00  0.00            
ATOM     89  H42 ACD     1      19.940  18.710  15.610  1.00  0.00            
ATOM     90  C27 ACD     1      18.140  17.860  15.090  1.00  0.00            
ATOM     91  H43 ACD     1      17.670  18.250  16.000  1.00  0.00            
ATOM     92  H44 ACD     1      18.130  18.710  14.390  1.00  0.00            
ATOM     93  O22 ACD     1      17.460  16.770  14.500  1.00  0.00            
ATOM     94  H45 ACD     1      16.600  16.750  14.930  1.00  0.00            
ATOM     95  O23 ACD     1      21.520  18.050  17.360  1.00  0.00            
ATOM     96  C28 ACD     1      21.980  18.400  18.650  1.00  0.00            
ATOM     97  H46 ACD     1      22.110  17.520  19.290  1.00  0.00            
ATOM     98  C29 ACD     1      21.020  19.380  19.330  1.00  0.00            
ATOM     99  H47 ACD     1      20.810  20.090  18.520  1.00  0.00            
ATOM    100  O24 ACD     1      21.600  20.220  20.290  1.00  0.00            
ATOM    101  C30 ACD     1      19.610  18.790  19.660  1.00  0.00            
ATOM    102  H48 ACD     1      19.200  18.630  18.650  1.00  0.00            
ATOM    103  H49 ACD     1      19.540  17.820  20.160  1.00  0.00            
ATOM    104  O25 ACD     1      18.700  19.700  20.330  1.00  0.00            
ATOM    105  H50 ACD     1      18.860  20.620  20.090  1.00  0.00            
ATOM    106  C31 ACD     1      23.350  19.030  18.340  1.00  0.00            
ATOM    107  H51 ACD     1      23.200  19.710  17.490  1.00  0.00            
ATOM    108  O26 ACD     1      24.350  18.020  18.000  1.00  0.00            
ATOM    109  H52 ACD     1      25.220  18.440  17.940  1.00  0.00            
ATOM    110  C32 ACD     1      23.800  19.810  19.500  1.00  0.00            
ATOM    111  H53 ACD     1      23.780  19.160  20.390  1.00  0.00            
ATOM    112  O27 ACD     1      25.150  20.330  19.390  1.00  0.00            
ATOM    113  H54 ACD     1      25.110  21.180  18.940  1.00  0.00            
ATOM    114  C33 ACD     1      22.800  20.960  19.900  1.00  0.00            
ATOM    115  H55 ACD     1      23.110  21.570  20.750  1.00  0.00            
ATOM    116  O28 ACD     1      22.570  21.750  18.720  1.00  0.00            
ATOM    117  C34 ACD     1      23.190  23.030  18.840  1.00  0.00            
ATOM    118  H56 ACD     1      23.800  23.150  19.750  1.00  0.00            
ATOM    119  C35 ACD     1      24.030  23.270  17.630  1.00  0.00            
ATOM    120  H57 ACD     1      23.490  22.930  16.740  1.00  0.00            
ATOM    121  O29 ACD     1      25.260  22.550  17.930  1.00  0.00            
ATOM    122  H58 ACD     1      25.940  22.460  17.250  1.00  0.00            
ATOM    123  C36 ACD     1      24.400  24.740  17.400  1.00  0.00            
ATOM    124  H59 ACD     1      25.010  25.100  18.230  1.00  0.00            
ATOM    125  O30 ACD     1      25.130  24.990  16.180  1.00  0.00            
ATOM    126  H60 ACD     1      24.890  24.290  15.570  1.00  0.00            
ATOM    127  C1  AD4     2      15.970  22.450  21.310  1.00  0.00            
ATOM    128  C2  AD4     2      14.770  22.160  20.620  1.00  0.00            
ATOM    129  C3  AD4     2      14.770  21.860  19.240  1.00  0.00            
ATOM    130  C4  AD4     2      15.980  21.870  18.550  1.00  0.00            
ATOM    131  C5  AD4     2      15.940  21.730  17.110  1.00  0.00            
ATOM    132  C6  AD4     2      17.180  21.670  16.430  1.00  0.00            
ATOM    133  C7  AD4     2      17.160  21.450  15.040  1.00  0.00            
ATOM    134  C8  AD4     2      18.350  21.320  14.350  1.00  0.00            
ATOM    135  C9  AD4     2      19.530  21.580  15.060  1.00  0.00            
ATOM    136  C10 AD4     2      19.550  21.840  16.360  1.00  0.00            
ATOM    137  C11 AD4     2      18.370  21.870  17.140  1.00  0.00            
ATOM    138  C12 AD4     2      18.410  22.210  18.520  1.00  0.00            
ATOM    139  C13 AD4     2      17.200  22.220  19.230  1.00  0.00            
ATOM    140  C14 AD4     2      17.200  22.490  20.630  1.00  0.00            
ATOM    141  H1  AD4     2      15.870  22.520  22.390  1.00  0.00            
ATOM    142  H2  AD4     2      13.820  22.080  21.140  1.00  0.00            
ATOM    143  H3  AD4     2      13.890  21.630  18.660  1.00  0.00            
ATOM    144  H4  AD4     2      15.030  21.610  16.530  1.00  0.00            
ATOM    145  H5  AD4     2      16.210  21.460  14.500  1.00  0.00            
ATOM    146  H6  AD4     2      18.340  21.130  13.280  1.00  0.00            
ATOM    147  H7  AD4     2      20.470  21.680  14.510  1.00  0.00            
ATOM    148  H8  AD4     2      20.510  21.900  16.850  1.00  0.00            
ATOM    149  H9  AD4     2      19.380  22.370  18.990  1.00  0.00            
ATOM    150  H10 AD4     2      18.060  22.760  21.240  1.00  0.00            
TER
ENDMDL
MODEL        1
ATOM      1  H1  ACD     1      20.320  33.080  17.110  1.00  0.00            
ATOM      2  O1  ACD     1      19.580  33.470  16.630  1.00  0.00            
ATOM      3  C1  ACD     1      19.740  33.270  15.250  1.00  0.00            
ATOM      4  H2  ACD     1      20.490  33.970  14.870  1.00  0.00            
ATOM      5  H3  ACD     1      18.770  33.550  14.820  1.00  0.00            
ATOM      6  C2  ACD     1      20.190  31.890  14.890  1.00  0.00            
ATOM      7  H4  ACD     1      20.250  31.900  13.790  1.00  0.00            
ATOM      8  O2  ACD     1      21.590  31.670  15.260  1.00  0.00            
ATOM      9  C3  ACD     1      22.140  30.490  14.700  1.00  0.00            
ATOM     10  H5  ACD     1      23.130  30.320  15.140  1.00  0.00            
ATOM     11  O3  ACD     1      22.310  30.540  13.290  1.00  0.00            
ATOM     12  C4  ACD     1      23.630  30.860  12.740  1.00  0.00            
ATOM     13  H6  ACD     1      24.330  31.230  13.510  1.00  0.00            
ATOM     14  C5  ACD     1      24.110  29.500  12.140  1.00  0.00            
ATOM     15  H7  ACD     1      23.350  29.240  11.400  1.00  0.00            
ATOM     16  O4  ACD     1      24.270  28.430  13.110  1.00  0.00            
ATOM     17  H8  ACD     1      24.780  27.820  12.570  1.00  0.00            
ATOM     18  C6  ACD     1      25.450  29.790  11.280  1.00  0.00            
ATOM     19  H9  ACD     1      26.180  29.920  12.090  1.00  0.00            
ATOM     20  O5  ACD     1      25.800  28.660  10.480  1.00  0.00            
ATOM     21  H10 ACD     1      26.660  28.920  10.130  1.00  0.00            
ATOM     22  C7  ACD     1      25.250  31.040  10.310  1.00  0.00            
ATOM     23  H11 ACD     1      26.230  31.250   9.870  1.00  0.00            
ATOM     24  O6  ACD     1      24.770  32.180  11.040  1.00  0.00            
ATOM     25  C8  ACD     1      23.520  31.940  11.670  1.00  0.00            
ATOM     26  H12 ACD     1      22.740  31.740  10.920  1.00  0.00            
ATOM     27  C9  ACD     1      22.990  33.260  12.240  1.00  0.00            
ATOM     28  H13 ACD     1      22.970  34.040  11.470  1.00  0.00            
ATOM     29  H14 ACD     1      21.920  33.150  12.450  1.00  0.00            
ATOM     30  O7  ACD     1      23.700  33.770  13.370  1.00  0.00            
ATOM     31  H15 ACD     1      24.620  34.000  13.200  1.00  0.00            
ATOM     32  O8  ACD     1      24.390  30.700   9.200  1.00  0.00            
ATOM     33  C10 ACD     1      24.470  31.090   7.900  1.00  0.00            
ATOM     34  H16 ACD     1      25.530  31.030   7.640  1.00  0.00            
ATOM     35  C11 ACD     1      23.750  30.110   7.030  1.00  0.00            
ATOM     36  H17 ACD     1      22.790  29.770   7.440  1.00  0.00            
ATOM     37  O9  ACD     1      24.590  28.930   6.790  1.00  0.00            
ATOM     38  H18 ACD     1      24.500  28.330   7.530  1.00  0.00            
ATOM     39  C12 ACD     1      23.300  30.750   5.730  1.00  0.00            
ATOM     40  H19 ACD     1      24.180  31.190   5.240  1.00  0.00            
ATOM     41  O10 ACD     1      22.620  29.870   4.800  1.00  0.00            
ATOM     42  H20 ACD     1      23.230  29.140   4.920  1.00  0.00            
ATOM     43  C13 ACD     1      22.470  32.010   6.030  1.00  0.00            
ATOM     44  H21 ACD     1      22.090  32.520   5.140  1.00  0.00            
ATOM     45  O11 ACD     1      23.300  32.950   6.640  1.00  0.00            
ATOM     46  C14 ACD     1      23.960  32.510   7.810  1.00  0.00            
ATOM     47  H22 ACD     1      23.240  32.640   8.620  1.00  0.00            
ATOM     48  C15 ACD     1      25.050  33.520   8.160  1.00  0.00            
ATOM     49  H23 ACD     1      24.580  34.500   7.970  1.00  0.00            
ATOM     50  H24 ACD     1      25.410  33.440   9.190  1.00  0.00            
ATOM     51  O12 ACD     1      26.220  33.400   7.290  1.00  0.00            
ATOM     52  H25 ACD     1      25.860  33.590   6.420  1.00  0.00            
ATOM     53  O13 ACD     1      21.370  31.810   6.850  1.00  0.00            
ATOM     54  C16 ACD     1      20.100  31.510   6.240  1.00  0.00            
ATOM     55  H26 ACD     1      20.160  31.560   5.140  1.00  0.00            
ATOM     56  C17 ACD     1      19.600  30.110   6.650  1.00  0.00            
ATOM     57  H27 ACD     1      19.520  30.150   7.740  1.00  0.00            
ATOM     58  O14 ACD     1      20.420  29.090   6.100  1.00  0.00            
ATOM     59  H28 ACD     1      21.240  29.410   5.720  1.00  0.00            
ATOM     60  C18 ACD     1      18.200  29.860   6.180  1.00  0.00            
ATOM     61  H29 ACD     1      18.210  29.770   5.090  1.00  0.00            
ATOM     62  O15 ACD     1      17.670  28.580   6.530  1.00  0.00            
ATOM     63  H30 ACD     1      17.310  28.660   7.420  1.00  0.00            
ATOM     64  C19 ACD     1      17.250  30.940   6.620  1.00  0.00            
ATOM     65  H31 ACD     1      16.250  30.750   6.230  1.00  0.00            
ATOM     66  O16 ACD     1      17.810  32.170   6.080  1.00  0.00            
ATOM     67  C20 ACD     1      19.050  32.530   6.740  1.00  0.00            
ATOM     68  H32 ACD     1      18.860  32.440   7.820  1.00  0.00            
ATOM     69  C21 ACD     1      19.310  33.990   6.500  1.00  0.00            
ATOM     70  H33 ACD     1      18.360  34.440   6.820  1.00  0.00            
ATOM     71  H34 ACD     1      20.170  34.360   7.070  1.00  0.00            
ATOM     72  O17 ACD     1      19.590  34.170   5.080  1.00  0.00            
ATOM     73  H35 ACD     1      18.830  34.560   4.640  1.00  0.00            
ATOM     74  O18 ACD     1      17.030  31.050   8.040  1.00  0.00            
ATOM     75  C22 ACD     1      15.730  30.980   8.590  1.00  0.00            
ATOM     76  H36 ACD     1      14.980  31.010   7.790  1.00  0.00            
ATOM     77  C23 ACD     1      15.630  29.620   9.280  1.00  0.00            
ATOM     78  H37 ACD     1      16.490  29.530   9.960  1.00  0.00            
ATOM     79  O19 ACD     1      15.580  28.540   8.360  1.00  0.00            
ATOM     80  H38 ACD     1      15.630  27.700   8.820  1.00  0.00            
ATOM     81  C24 ACD     1      14.330  29.570  10.150  1.00  0.00            
ATOM     82  H39 ACD     1      13.480  29.520   9.460  1.00  0.00            
ATOM     83  O20 ACD     1      14.340  28.320  10.810  1.00  0.00            
ATOM     84  H40 ACD     1      14.970  28.360  11.540  1.00  0.00            
ATOM     85  C25 ACD     1      14.300  30.630  11.230  1.00  0.00            
ATOM     86  H41 ACD     1      13.350  30.630  11.770  1.00  0.00            
ATOM     87  O21 ACD     1      14.370  31.840  10.440  1.00  0.00            
ATOM     88  C26 ACD     1      15.500  32.100   9.520  1.00  0.00            
ATOM     89  H42 ACD     1      16.430  32.050  10.110  1.00  0.00            
ATOM     90  C27 ACD     1      15.460  33.460   8.920  1.00  0.00            
ATOM     91  H43 ACD     1      15.430  34.190   9.730  1.00  0.00            
ATOM     92  H44 ACD     1      16.370  33.670   8.340  1.00  0.00            
ATOM     93  O22 ACD     1      14.230  33.700   8.170  1.00  0.00            
ATOM     94  H45 ACD     1      13.560  33.900   8.830  1.00  0.00            
ATOM     95  O23 ACD     1      15.370  30.370  12.190  1.00  0.00            
ATOM     96  C28 ACD     1      15.000  30.790  13.530  1.00  0.00            
ATOM     97  H46 ACD     1      13.910  30.750  13.690  1.00  0.00            
ATOM     98  C29 ACD     1      15.410  32.260  13.840  1.00  0.00            
ATOM     99  H47 ACD     1      16.190  32.440  13.080  1.00  0.00            
ATOM    100  O24 ACD     1      15.930  32.470  15.120  1.00  0.00            
ATOM    101  C30 ACD     1      14.290  33.260  13.570  1.00  0.00            
ATOM    102  H48 ACD     1      13.830  33.170  12.580  1.00  0.00            
ATOM    103  H49 ACD     1      13.510  33.270  14.340  1.00  0.00            
ATOM    104  O25 ACD     1      15.040  34.530  13.550  1.00  0.00            
ATOM    105  H50 ACD     1      14.440  35.280  13.630  1.00  0.00            
ATOM    106  C31 ACD     1      15.640  29.730  14.350  1.00  0.00            
ATOM    107  H51 ACD     1      16.610  29.590  13.840  1.00  0.00            
ATOM    108  O26 ACD     1      14.930  28.500  14.280  1.00  0.00            
ATOM    109  H52 ACD     1      14.790  28.240  15.200  1.00  0.00            
ATOM    110  C32 ACD     1      15.990  30.250  15.780  1.00  0.00            
ATOM    111  H53 ACD     1      15.130  30.580  16.380  1.00  0.00            
ATOM    112  O27 ACD     1      16.690  29.250  16.530  1.00  0.00            
ATOM    113  H54 ACD     1      17.440  28.970  16.000  1.00  0.00            
ATOM    114  C33 ACD     1      16.830  31.500  15.640  1.00  0.00            
ATOM    115  H55 ACD     1      17.170  31.810  16.630  1.00  0.00            
ATOM    116  O28 ACD     1      17.900  31.220  14.720  1.00  0.00            
ATOM    117  C34 ACD     1      19.210  30.800  15.330  1.00  0.00            
ATOM    118  H56 ACD     1      19.300  30.670  16.410  1.00  0.00            
ATOM    119  C35 ACD     1      19.730  29.480  14.720  1.00  0.00            
ATOM    120  H57 ACD     1      19.580  29.550  13.640  1.00  0.00            
ATOM    121  O29 ACD     1      18.910  28.420  15.170  1.00  0.00            
ATOM    122  H58 ACD     1      19.230  27.620  14.750  1.00  0.00            
ATOM    123  C36 ACD     1      21.260  29.300  15.050  1.00  0.00            
ATOM    124  H59 ACD     1      21.250  29.250  16.150  1.00  0.00            
ATOM    125  O30 ACD     1      21.760  28.020  14.560  1.00  0.00            
ATOM    126  H60 ACD     1      22.620  28.230  14.210  1.00  0.00            
ATOM    127  C1  AD4     2      20.220  27.620  10.150  1.00  0.00            
ATOM    128  C2  AD4     2      19.090  27.630  11.000  1.00  0.00            
ATOM    129  C3  AD4     2      18.480  28.820  11.460  1.00  0.00            
ATOM    130  C4  AD4     2      18.990  30.050  11.030  1.00  0.00            
ATOM    131  C5  AD4     2      18.410  31.210  11.460  1.00  0.00            
ATOM    132  C6  AD4     2      18.970  32.460  11.100  1.00  0.00            
ATOM    133  C7  AD4     2      18.270  33.640  11.390  1.00  0.00            
ATOM    134  C8  AD4     2      18.720  34.880  11.020  1.00  0.00            
ATOM    135  C9  AD4     2      19.860  34.980  10.240  1.00  0.00            
ATOM    136  C10 AD4     2      20.570  33.840   9.810  1.00  0.00            
ATOM    137  C11 AD4     2      20.130  32.570  10.240  1.00  0.00            
ATOM    138  C12 AD4     2      20.700  31.340   9.840  1.00  0.00            
ATOM    139  C13 AD4     2      20.120  30.080  10.160  1.00  0.00            
ATOM    140  C14 AD4     2      20.680  28.870   9.710  1.00  0.00            
ATOM    141  H1  AD4     2      20.650  26.650   9.900  1.00  0.00            
ATOM    142  H2  AD4     2      18.750  26.690  11.430  1.00  0.00            
ATOM    143  H3  AD4     2      17.580  28.780  12.070  1.00  0.00            
ATOM    144  H4  AD4     2      17.530  31.110  12.090  1.00  0.00            
ATOM    145  H5  AD4     2      17.280  33.610  11.840  1.00  0.00            
ATOM    146  H6  AD4     2      18.240  35.810  11.260  1.00  0.00            
ATOM    147  H7  AD4     2      20.130  35.990   9.940  1.00  0.00            
ATOM    148  H8  AD4     2      21.540  33.940   9.320  1.00  0.00            
ATOM    149  H9  AD4     2      21.600  31.360   9.230  1.00  0.00            
ATOM    150  H10 AD4     2      21.600  28.880   9.130  1.00  0.00            
TER
ENDMDL
MODEL        1
ATOM      1  H1  ACD     1      26.370  15.010  11.620  1.00  0.00            
ATOM      2  O1  ACD     1      26.010  15.460  12.390  1.00  0.00            
ATOM      3  C1  ACD     1      26.520  16.780  12.430  1.00  0.00            
ATOM      4  H2  ACD     1      26.170  17.450  11.640  1.00  0.00            
ATOM      5  H3  ACD     1      27.610  16.710  12.410  1.00  0.00            
ATOM      6  C2  ACD     1      25.950  17.450  13.730  1.00  0.00            
ATOM      7  H4  ACD     1      24.900  17.650  13.520  1.00  0.00            
ATOM      8  O2  ACD     1      26.300  16.740  14.930  1.00  0.00            
ATOM      9  C3  ACD     1      25.760  17.300  16.130  1.00  0.00            
ATOM     10  H5  ACD     1      26.160  16.650  16.920  1.00  0.00            
ATOM     11  O3  ACD     1      24.290  17.260  16.070  1.00  0.00            
ATOM     12  C4  ACD     1      23.630  16.150  16.750  1.00  0.00            
ATOM     13  H6  ACD     1      24.400  15.390  16.590  1.00  0.00            
ATOM     14  C5  ACD     1      23.540  16.550  18.250  1.00  0.00            
ATOM     15  H7  ACD     1      23.080  17.540  18.360  1.00  0.00            
ATOM     16  O4  ACD     1      24.850  16.530  18.960  1.00  0.00            
ATOM     17  H8  ACD     1      24.610  16.850  19.840  1.00  0.00            
ATOM     18  C6  ACD     1      22.560  15.610  19.040  1.00  0.00            
ATOM     19  H9  ACD     1      22.950  14.620  19.280  1.00  0.00            
ATOM     20  O5  ACD     1      22.210  16.270  20.240  1.00  0.00            
ATOM     21  H10 ACD     1      21.420  16.770  20.030  1.00  0.00            
ATOM     22  C7  ACD     1      21.250  15.330  18.260  1.00  0.00            
ATOM     23  H11 ACD     1      20.670  14.510  18.700  1.00  0.00            
ATOM     24  O6  ACD     1      21.590  14.970  16.930  1.00  0.00            
ATOM     25  C8  ACD     1      22.330  15.860  16.100  1.00  0.00            
ATOM     26  H12 ACD     1      21.760  16.790  15.990  1.00  0.00            
ATOM     27  C9  ACD     1      22.580  15.260  14.690  1.00  0.00            
ATOM     28  H13 ACD     1      23.260  15.830  14.040  1.00  0.00            
ATOM     29  H14 ACD     1      23.050  14.260  14.630  1.00  0.00            
ATOM     30  O7  ACD     1      21.310  14.990  14.090  1.00  0.00            
ATOM     31  H15 ACD     1      20.920  14.210  14.500  1.00  0.00            
ATOM     32  O8  ACD     1      20.550  16.610  18.310  1.00  0.00            
ATOM     33  C10 ACD     1      19.140  16.700  17.990  1.00  0.00            
ATOM     34  H16 ACD     1      18.520  16.350  18.820  1.00  0.00            
ATOM     35  C11 ACD     1      18.970  18.220  18.030  1.00  0.00            
ATOM     36  H17 ACD     1      19.730  18.480  17.280  1.00  0.00            
ATOM     37  O9  ACD     1      19.210  18.740  19.360  1.00  0.00            
ATOM     38  H18 ACD     1      18.630  18.280  19.960  1.00  0.00            
ATOM     39  C12 ACD     1      17.600  18.660  17.520  1.00  0.00            
ATOM     40  H19 ACD     1      16.780  18.200  18.090  1.00  0.00            
ATOM     41  O10 ACD     1      17.550  20.110  17.530  1.00  0.00            
ATOM     42  H20 ACD     1      17.790  20.380  18.420  1.00  0.00            
ATOM     43  C13 ACD     1      17.360  18.070  16.120  1.00  0.00            
ATOM     44  H21 ACD     1      16.350  18.360  15.810  1.00  0.00            
ATOM     45  O11 ACD     1      17.370  16.650  16.350  1.00  0.00            
ATOM     46  C14 ACD     1      18.640  16.060  16.710  1.00  0.00            
ATOM     47  H22 ACD     1      19.360  16.050  15.890  1.00  0.00            
ATOM     48  C15 ACD     1      18.380  14.620  16.890  1.00  0.00            
ATOM     49  H23 ACD     1      19.330  14.130  17.140  1.00  0.00            
ATOM     50  H24 ACD     1      17.650  14.590  17.710  1.00  0.00            
ATOM     51  O12 ACD     1      17.820  14.060  15.750  1.00  0.00            
ATOM     52  H25 ACD     1      16.910  14.340  15.700  1.00  0.00            
ATOM     53  O13 ACD     1      18.320  18.360  15.090  1.00  0.00            
ATOM     54  C16 ACD     1      17.850  19.070  13.900  1.00  0.00            
ATOM     55  H26 ACD     1      16.750  19.080  13.850  1.00  0.00            
ATOM     56  C17 ACD     1      18.350  20.500  14.000  1.00  0.00            
ATOM     57  H27 ACD     1      19.410  20.500  14.260  1.00  0.00            
ATOM     58  O14 ACD     1      17.640  21.280  14.960  1.00  0.00            
ATOM     59  H28 ACD     1      17.760  20.860  15.820  1.00  0.00            
ATOM     60  C18 ACD     1      18.050  21.270  12.700  1.00  0.00            
ATOM     61  H29 ACD     1      16.960  21.380  12.590  1.00  0.00            
ATOM     62  O15 ACD     1      18.490  22.670  12.710  1.00  0.00            
ATOM     63  H30 ACD     1      18.350  23.010  13.600  1.00  0.00            
ATOM     64  C19 ACD     1      18.560  20.570  11.450  1.00  0.00            
ATOM     65  H31 ACD     1      18.130  21.110  10.610  1.00  0.00            
ATOM     66  O16 ACD     1      18.080  19.190  11.460  1.00  0.00            
ATOM     67  C20 ACD     1      18.400  18.360  12.680  1.00  0.00            
ATOM     68  H32 ACD     1      19.490  18.220  12.780  1.00  0.00            
ATOM     69  C21 ACD     1      17.860  17.000  12.430  1.00  0.00            
ATOM     70  H33 ACD     1      18.290  16.540  11.530  1.00  0.00            
ATOM     71  H34 ACD     1      18.160  16.350  13.260  1.00  0.00            
ATOM     72  O17 ACD     1      16.400  16.970  12.370  1.00  0.00            
ATOM     73  H35 ACD     1      16.200  17.300  11.490  1.00  0.00            
ATOM     74  O18 ACD     1      19.960  20.700  11.450  1.00  0.00            
ATOM     75  C22 ACD     1      20.520  20.870  10.180  1.00  0.00            
ATOM     76  H36 ACD     1      19.790  20.520   9.440  1.00  0.00            
ATOM     77  C23 ACD     1      20.880  22.350   9.960  1.00  0.00            
ATOM     78  H37 ACD     1      21.460  22.530  10.880  1.00  0.00            
ATOM     79  O19 ACD     1      19.760  23.140  10.000  1.00  0.00            
ATOM     80  H38 ACD     1      19.350  23.200  10.870  1.00  0.00            
ATOM     81  C24 ACD     1      21.790  22.670   8.810  1.00  0.00            
ATOM     82  H39 ACD     1      21.210  22.550   7.890  1.00  0.00            
ATOM     83  O20 ACD     1      22.380  24.000   8.920  1.00  0.00            
ATOM     84  H40 ACD     1      21.750  24.520   9.420  1.00  0.00            
ATOM     85  C25 ACD     1      22.940  21.640   8.830  1.00  0.00            
ATOM     86  H41 ACD     1      23.540  21.670   7.910  1.00  0.00            
ATOM     87  O21 ACD     1      22.430  20.340   8.830  1.00  0.00            
ATOM     88  C26 ACD     1      21.810  19.990  10.110  1.00  0.00            
ATOM     89  H42 ACD     1      22.510  20.220  10.920  1.00  0.00            
ATOM     90  C27 ACD     1      21.390  18.540  10.080  1.00  0.00            
ATOM     91  H43 ACD     1      20.920  18.270  11.040  1.00  0.00            
ATOM     92  H44 ACD     1      20.660  18.420   9.270  1.00  0.00            
ATOM     93  O22 ACD     1      22.550  17.680   9.870  1.00  0.00            
ATOM     94  H45 ACD     1      22.440  16.820  10.280  1.00  0.00            
ATOM     95  O23 ACD     1      23.780  21.910   9.890  1.00  0.00            
ATOM     96  C28 ACD     1      25.080  21.460  10.030  1.00  0.00            
ATOM     97  H46 ACD     1      25.770  21.780   9.240  1.00  0.00            
ATOM     98  C29 ACD     1      25.270  19.940   9.990  1.00  0.00            
ATOM     99  H47 ACD     1      24.470  19.390  10.510  1.00  0.00            
ATOM    100  O24 ACD     1      26.610  19.540  10.540  1.00  0.00            
ATOM    101  C30 ACD     1      25.400  19.450   8.550  1.00  0.00            
ATOM    102  H48 ACD     1      24.650  20.020   7.980  1.00  0.00            
ATOM    103  H49 ACD     1      26.400  19.590   8.130  1.00  0.00            
ATOM    104  O25 ACD     1      25.110  18.070   8.430  1.00  0.00            
ATOM    105  H50 ACD     1      24.200  18.020   8.730  1.00  0.00            
ATOM    106  C31 ACD     1      25.540  22.160  11.380  1.00  0.00            
ATOM    107  H51 ACD     1      24.900  21.830  12.200  1.00  0.00            
ATOM    108  O26 ACD     1      25.710  23.610  11.110  1.00  0.00            
ATOM    109  H52 ACD     1      25.140  24.150  11.660  1.00  0.00            
ATOM    110  C32 ACD     1      26.990  21.580  11.610  1.00  0.00            
ATOM    111  H53 ACD     1      27.670  21.880  10.810  1.00  0.00            
ATOM    112  O27 ACD     1      27.520  22.150  12.790  1.00  0.00            
ATOM    113  H54 ACD     1      26.990  21.760  13.490  1.00  0.00            
ATOM    114  C33 ACD     1      26.990  20.080  11.790  1.00  0.00            
ATOM    115  H55 ACD     1      28.020  19.780  12.000  1.00  0.00            
ATOM    116  O28 ACD     1      26.090  19.590  12.800  1.00  0.00            
ATOM    117  C34 ACD     1      26.530  18.830  13.890  1.00  0.00            
ATOM    118  H56 ACD     1      27.630  18.800  13.870  1.00  0.00            
ATOM    119  C35 ACD     1      25.950  19.510  15.120  1.00  0.00            
ATOM    120  H57 ACD     1      24.870  19.540  14.930  1.00  0.00            
ATOM    121  O29 ACD     1      26.450  20.820  15.350  1.00  0.00            
ATOM    122  H58 ACD     1      25.920  21.120  16.100  1.00  0.00            
ATOM    123  C36 ACD     1      26.290  18.650  16.330  1.00  0.00            
ATOM    124  H59 ACD     1      27.380  18.590  16.370  1.00  0.00            
ATOM    125  O30 ACD     1      25.790  19.240  17.470  1.00  0.00            
ATOM    126  H60 ACD     1      25.120  18.610  17.750  1.00  0.00            
ATOM    127  C1  AD4     2      24.370  26.110  14.870  1.00  0.00            
ATOM    128  C2  AD4     2      24.000  25.960  13.530  1.00  0.00            
ATOM    129  C3  AD4     2      23.370  24.780  13.060  1.00  0.00            
ATOM    130  C4  AD4     2      23.200  23.690  13.920  1.00  0.00            
ATOM    131  C5  AD4     2      22.710  22.430  13.440  1.00  0.00            
ATOM    132  C6  AD4     2      22.610  21.420  14.410  1.00  0.00            
ATOM    133  C7  AD4     2      22.080  20.150  13.980  1.00  0.00            
ATOM    134  C8  AD4     2      21.660  19.190  14.930  1.00  0.00            
ATOM    135  C9  AD4     2      22.010  19.380  16.260  1.00  0.00            
ATOM    136  C10 AD4     2      22.570  20.610  16.690  1.00  0.00            
ATOM    137  C11 AD4     2      22.820  21.640  15.770  1.00  0.00            
ATOM    138  C12 AD4     2      23.420  22.800  16.200  1.00  0.00            
ATOM    139  C13 AD4     2      23.590  23.890  15.250  1.00  0.00            
ATOM    140  C14 AD4     2      24.240  25.050  15.720  1.00  0.00            
ATOM    141  H1  AD4     2      24.750  27.060  15.230  1.00  0.00            
ATOM    142  H2  AD4     2      24.150  26.840  12.920  1.00  0.00            
ATOM    143  H3  AD4     2      23.090  24.770  12.010  1.00  0.00            
ATOM    144  H4  AD4     2      22.690  22.320  12.360  1.00  0.00            
ATOM    145  H5  AD4     2      21.750  20.210  12.950  1.00  0.00            
ATOM    146  H6  AD4     2      21.090  18.300  14.690  1.00  0.00            
ATOM    147  H7  AD4     2      21.800  18.620  17.010  1.00  0.00            
ATOM    148  H8  AD4     2      22.910  20.810  17.700  1.00  0.00            
ATOM    149  H9  AD4     2      23.800  22.850  17.220  1.00  0.00            
ATOM    150  H10 AD4     2      24.600  25.160  16.740  1.00  0.00            
TER
ENDMDL
MODEL        1
ATOM      1  H1  ACD     1      19.420  16.720  25.820  1.00  0.00            
ATOM      2  O1  ACD     1      19.590  17.670  25.750  1.00  0.00            
ATOM      3  C1  ACD     1      19.730  17.910  24.320  1.00  0.00            
ATOM      4  H2  ACD     1      19.860  18.990  24.140  1.00  0.00            
ATOM      5  H3  ACD     1      19.040  17.380  23.650  1.00  0.00            
ATOM      6  C2  ACD     1      21.080  17.300  23.970  1.00  0.00            
ATOM      7  H4  ACD     1      21.860  17.780  24.560  1.00  0.00            
ATOM      8  O2  ACD     1      21.110  15.920  24.330  1.00  0.00            
ATOM      9  C3  ACD     1      22.330  15.200  24.130  1.00  0.00            
ATOM     10  H5  ACD     1      22.220  14.130  24.350  1.00  0.00            
ATOM     11  O3  ACD     1      23.450  15.690  24.910  1.00  0.00            
ATOM     12  C4  ACD     1      23.640  15.420  26.280  1.00  0.00            
ATOM     13  H6  ACD     1      23.390  14.390  26.560  1.00  0.00            
ATOM     14  C5  ACD     1      25.140  15.540  26.470  1.00  0.00            
ATOM     15  H7  ACD     1      25.520  16.400  25.910  1.00  0.00            
ATOM     16  O4  ACD     1      25.810  14.430  25.900  1.00  0.00            
ATOM     17  H8  ACD     1      25.600  13.660  26.440  1.00  0.00            
ATOM     18  C6  ACD     1      25.540  15.710  27.930  1.00  0.00            
ATOM     19  H9  ACD     1      25.130  14.810  28.410  1.00  0.00            
ATOM     20  O5  ACD     1      26.930  15.800  27.980  1.00  0.00            
ATOM     21  H10 ACD     1      27.140  16.590  27.470  1.00  0.00            
ATOM     22  C7  ACD     1      24.790  16.910  28.500  1.00  0.00            
ATOM     23  H11 ACD     1      25.130  16.950  29.540  1.00  0.00            
ATOM     24  O6  ACD     1      23.390  16.630  28.480  1.00  0.00            
ATOM     25  C8  ACD     1      22.780  16.340  27.240  1.00  0.00            
ATOM     26  H12 ACD     1      22.450  17.210  26.650  1.00  0.00            
ATOM     27  C9  ACD     1      21.560  15.520  27.510  1.00  0.00            
ATOM     28  H13 ACD     1      20.890  16.250  27.970  1.00  0.00            
ATOM     29  H14 ACD     1      21.120  15.160  26.580  1.00  0.00            
ATOM     30  O7  ACD     1      21.760  14.380  28.370  1.00  0.00            
ATOM     31  H15 ACD     1      21.030  14.540  28.980  1.00  0.00            
ATOM     32  O8  ACD     1      25.050  18.110  27.850  1.00  0.00            
ATOM     33  C10 ACD     1      26.000  18.920  28.530  1.00  0.00            
ATOM     34  H16 ACD     1      26.590  18.460  29.330  1.00  0.00            
ATOM     35  C11 ACD     1      26.920  19.360  27.370  1.00  0.00            
ATOM     36  H17 ACD     1      26.360  19.540  26.440  1.00  0.00            
ATOM     37  O9  ACD     1      27.700  18.170  27.170  1.00  0.00            
ATOM     38  H18 ACD     1      28.560  18.370  27.540  1.00  0.00            
ATOM     39  C12 ACD     1      27.700  20.560  27.760  1.00  0.00            
ATOM     40  H19 ACD     1      28.340  20.260  28.600  1.00  0.00            
ATOM     41  O10 ACD     1      28.500  21.030  26.660  1.00  0.00            
ATOM     42  H20 ACD     1      28.260  21.950  26.510  1.00  0.00            
ATOM     43  C13 ACD     1      26.890  21.620  28.390  1.00  0.00            
ATOM     44  H21 ACD     1      27.560  22.410  28.760  1.00  0.00            
ATOM     45  O11 ACD     1      26.080  21.140  29.510  1.00  0.00            
ATOM     46  C14 ACD     1      25.200  20.150  29.120  1.00  0.00            
ATOM     47  H22 ACD     1      24.500  20.580  28.390  1.00  0.00            
ATOM     48  C15 ACD     1      24.420  19.740  30.360  1.00  0.00            
ATOM     49  H23 ACD     1      23.950  20.640  30.800  1.00  0.00            
ATOM     50  H24 ACD     1      23.760  18.910  30.080  1.00  0.00            
ATOM     51  O12 ACD     1      25.230  19.350  31.440  1.00  0.00            
ATOM     52  H25 ACD     1      25.060  20.090  32.020  1.00  0.00            
ATOM     53  O13 ACD     1      26.060  22.220  27.430  1.00  0.00            
ATOM     54  C16 ACD     1      25.990  23.590  27.440  1.00  0.00            
ATOM     55  H26 ACD     1      26.580  24.090  28.220  1.00  0.00            
ATOM     56  C17 ACD     1      26.460  24.020  26.050  1.00  0.00            
ATOM     57  H27 ACD     1      25.780  23.540  25.340  1.00  0.00            
ATOM     58  O14 ACD     1      27.770  23.660  25.790  1.00  0.00            
ATOM     59  H28 ACD     1      27.980  23.670  24.850  1.00  0.00            
ATOM     60  C18 ACD     1      26.300  25.540  25.790  1.00  0.00            
ATOM     61  H29 ACD     1      26.940  26.180  26.410  1.00  0.00            
ATOM     62  O15 ACD     1      26.490  25.750  24.370  1.00  0.00            
ATOM     63  H30 ACD     1      25.630  25.480  24.050  1.00  0.00            
ATOM     64  C19 ACD     1      24.780  25.880  26.100  1.00  0.00            
ATOM     65  H31 ACD     1      24.650  26.960  25.970  1.00  0.00            
ATOM     66  O16 ACD     1      24.430  25.420  27.360  1.00  0.00            
ATOM     67  C20 ACD     1      24.540  23.980  27.580  1.00  0.00            
ATOM     68  H32 ACD     1      23.920  23.430  26.860  1.00  0.00            
ATOM     69  C21 ACD     1      23.990  23.680  29.000  1.00  0.00            
ATOM     70  H33 ACD     1      22.960  24.040  29.100  1.00  0.00            
ATOM     71  H34 ACD     1      23.830  22.590  28.990  1.00  0.00            
ATOM     72  O17 ACD     1      24.850  24.120  30.090  1.00  0.00            
ATOM     73  H35 ACD     1      24.870  25.080  30.150  1.00  0.00            
ATOM     74  O18 ACD     1      23.900  25.270  25.150  1.00  0.00            
ATOM     75  C22 ACD     1      22.590  25.850  24.730  1.00  0.00            
ATOM     76  H36 ACD     1      22.580  26.900  25.030  1.00  0.00            
ATOM     77  C23 ACD     1      22.740  25.680  23.160  1.00  0.00            
ATOM     78  H37 ACD     1      23.290  24.790  22.830  1.00  0.00            
ATOM     79  O19 ACD     1      23.680  26.650  22.630  1.00  0.00            
ATOM     80  H38 ACD     1      23.270  27.520  22.560  1.00  0.00            
ATOM     81  C24 ACD     1      21.430  25.660  22.410  1.00  0.00            
ATOM     82  H39 ACD     1      20.880  26.610  22.470  1.00  0.00            
ATOM     83  O20 ACD     1      21.640  25.380  21.020  1.00  0.00            
ATOM     84  H40 ACD     1      21.720  26.220  20.560  1.00  0.00            
ATOM     85  C25 ACD     1      20.540  24.580  22.960  1.00  0.00            
ATOM     86  H41 ACD     1      19.550  24.560  22.490  1.00  0.00            
ATOM     87  O21 ACD     1      20.290  24.940  24.300  1.00  0.00            
ATOM     88  C26 ACD     1      21.390  24.950  25.200  1.00  0.00            
ATOM     89  H42 ACD     1      21.630  23.880  25.180  1.00  0.00            
ATOM     90  C27 ACD     1      20.870  25.070  26.590  1.00  0.00            
ATOM     91  H43 ACD     1      21.700  25.180  27.310  1.00  0.00            
ATOM     92  H44 ACD     1      20.340  26.030  26.600  1.00  0.00            
ATOM     93  O22 ACD     1      20.020  23.930  26.880  1.00  0.00            
ATOM     94  H45 ACD     1      19.170  24.070  26.450  1.00  0.00            
ATOM     95  O23 ACD     1      21.120  23.260  22.810  1.00  0.00            
ATOM     96  C28 ACD     1      20.500  22.280  21.920  1.00  0.00            
ATOM     97  H46 ACD     1      19.770  22.780  21.270  1.00  0.00            
ATOM     98  C29 ACD     1      20.010  21.180  22.780  1.00  0.00            
ATOM     99  H47 ACD     1      20.820  20.920  23.470  1.00  0.00            
ATOM    100  O24 ACD     1      19.690  20.040  21.980  1.00  0.00            
ATOM    101  C30 ACD     1      18.800  21.510  23.670  1.00  0.00            
ATOM    102  H48 ACD     1      18.410  20.550  24.020  1.00  0.00            
ATOM    103  H49 ACD     1      19.210  22.120  24.490  1.00  0.00            
ATOM    104  O25 ACD     1      17.740  22.200  23.010  1.00  0.00            
ATOM    105  H50 ACD     1      17.450  21.770  22.200  1.00  0.00            
ATOM    106  C31 ACD     1      21.730  21.780  21.180  1.00  0.00            
ATOM    107  H51 ACD     1      22.510  21.480  21.880  1.00  0.00            
ATOM    108  O26 ACD     1      22.180  22.800  20.270  1.00  0.00            
ATOM    109  H52 ACD     1      22.150  23.640  20.730  1.00  0.00            
ATOM    110  C32 ACD     1      21.510  20.460  20.410  1.00  0.00            
ATOM    111  H53 ACD     1      20.860  20.840  19.610  1.00  0.00            
ATOM    112  O27 ACD     1      22.690  19.870  19.990  1.00  0.00            
ATOM    113  H54 ACD     1      23.080  19.250  20.610  1.00  0.00            
ATOM    114  C33 ACD     1      20.810  19.460  21.300  1.00  0.00            
ATOM    115  H55 ACD     1      20.320  18.840  20.540  1.00  0.00            
ATOM    116  O28 ACD     1      21.710  18.750  22.100  1.00  0.00            
ATOM    117  C34 ACD     1      21.430  17.410  22.490  1.00  0.00            
ATOM    118  H56 ACD     1      20.640  16.990  21.860  1.00  0.00            
ATOM    119  C35 ACD     1      22.730  16.650  22.190  1.00  0.00            
ATOM    120  H57 ACD     1      23.550  17.150  22.710  1.00  0.00            
ATOM    121  O29 ACD     1      23.130  16.820  20.780  1.00  0.00            
ATOM    122  H58 ACD     1      23.990  16.420  20.640  1.00  0.00            
ATOM    123  C36 ACD     1      22.680  15.250  22.670  1.00  0.00            
ATOM    124  H59 ACD     1      21.900  14.820  22.020  1.00  0.00            
ATOM    125  O30 ACD     1      24.020  14.630  22.490  1.00  0.00            
ATOM    126  H60 ACD     1      24.530  14.840  23.280  1.00  0.00            
ATOM    127  C1  AD4     2      28.290  19.450  20.710  1.00  0.00            
ATOM    128  C2  AD4     2      28.070  20.800  20.350  1.00  0.00            
ATOM    129  C3  AD4     2      27.050  21.540  20.940  1.00  0.00            
ATOM    130  C4  AD4     2      26.260  21.000  21.980  1.00  0.00            
ATOM    131  C5  AD4     2      25.320  21.750  22.650  1.00  0.00            
ATOM    132  C6  AD4     2      24.550  21.130  23.650  1.00  0.00            
ATOM    133  C7  AD4     2      23.670  21.940  24.380  1.00  0.00            
ATOM    134  C8  AD4     2      22.760  21.310  25.300  1.00  0.00            
ATOM    135  C9  AD4     2      22.880  19.930  25.660  1.00  0.00            
ATOM    136  C10 AD4     2      23.840  19.150  25.000  1.00  0.00            
ATOM    137  C11 AD4     2      24.650  19.750  23.990  1.00  0.00            
ATOM    138  C12 AD4     2      25.620  19.000  23.290  1.00  0.00            
ATOM    139  C13 AD4     2      26.450  19.650  22.330  1.00  0.00            
ATOM    140  C14 AD4     2      27.420  18.870  21.720  1.00  0.00            
ATOM    141  H1  AD4     2      29.040  18.890  20.160  1.00  0.00            
ATOM    142  H2  AD4     2      28.660  21.290  19.580  1.00  0.00            
ATOM    143  H3  AD4     2      26.930  22.600  20.740  1.00  0.00            
ATOM    144  H4  AD4     2      25.110  22.800  22.460  1.00  0.00            
ATOM    145  H5  AD4     2      23.730  23.030  24.330  1.00  0.00            
ATOM    146  H6  AD4     2      22.040  21.880  25.890  1.00  0.00            
ATOM    147  H7  AD4     2      22.280  19.430  26.410  1.00  0.00            
ATOM    148  H8  AD4     2      23.990  18.110  25.260  1.00  0.00            
ATOM    149  H9  AD4     2      25.760  17.990  23.670  1.00  0.00            
ATOM    150  H10 AD4     2      27.490  17.800  21.900  1.00  0.00            
TER
ENDMDL
MODEL        1
ATOM      1  H1  ACD     1      26.380  26.440  12.380  1.00  0.00            
ATOM      2  O1  ACD     1      25.780  27.120  12.050  1.00  0.00            
ATOM      3  C1  ACD     1      25.230  27.870  13.150  1.00  0.00            
ATOM      4  H2  ACD     1      26.050  28.520  13.500  1.00  0.00            
ATOM      5  H3  ACD     1      24.880  27.250  13.980  1.00  0.00            
ATOM      6  C2  ACD     1      24.180  28.760  12.560  1.00  0.00            
ATOM      7  H4  ACD     1      24.620  29.180  11.650  1.00  0.00            
ATOM      8  O2  ACD     1      22.980  28.070  12.090  1.00  0.00            
ATOM      9  C3  ACD     1      21.950  28.890  11.520  1.00  0.00            
ATOM     10  H5  ACD     1      21.170  28.220  11.140  1.00  0.00            
ATOM     11  O3  ACD     1      22.390  29.630  10.390  1.00  0.00            
ATOM     12  C4  ACD     1      22.850  28.990   9.180  1.00  0.00            
ATOM     13  H6  ACD     1      22.040  28.900   8.440  1.00  0.00            
ATOM     14  C5  ACD     1      23.920  29.930   8.670  1.00  0.00            
ATOM     15  H7  ACD     1      24.750  29.880   9.390  1.00  0.00            
ATOM     16  O4  ACD     1      23.490  31.320   8.560  1.00  0.00            
ATOM     17  H8  ACD     1      23.020  31.460   9.380  1.00  0.00            
ATOM     18  C6  ACD     1      24.510  29.470   7.320  1.00  0.00            
ATOM     19  H9  ACD     1      23.640  29.530   6.660  1.00  0.00            
ATOM     20  O5  ACD     1      25.520  30.310   6.950  1.00  0.00            
ATOM     21  H10 ACD     1      25.970  29.860   6.230  1.00  0.00            
ATOM     22  C7  ACD     1      24.980  27.970   7.480  1.00  0.00            
ATOM     23  H11 ACD     1      25.250  27.600   6.490  1.00  0.00            
ATOM     24  O6  ACD     1      23.880  27.230   7.890  1.00  0.00            
ATOM     25  C8  ACD     1      23.450  27.550   9.220  1.00  0.00            
ATOM     26  H12 ACD     1      24.290  27.460   9.920  1.00  0.00            
ATOM     27  C9  ACD     1      22.340  26.480   9.540  1.00  0.00            
ATOM     28  H13 ACD     1      22.670  25.530   9.090  1.00  0.00            
ATOM     29  H14 ACD     1      22.190  26.350  10.620  1.00  0.00            
ATOM     30  O7  ACD     1      21.100  26.690   8.870  1.00  0.00            
ATOM     31  H15 ACD     1      20.700  25.810   8.860  1.00  0.00            
ATOM     32  O8  ACD     1      26.110  27.920   8.340  1.00  0.00            
ATOM     33  C10 ACD     1      27.270  27.200   7.750  1.00  0.00            
ATOM     34  H16 ACD     1      26.940  26.540   6.940  1.00  0.00            
ATOM     35  C11 ACD     1      28.370  28.300   7.300  1.00  0.00            
ATOM     36  H17 ACD     1      28.530  29.020   8.100  1.00  0.00            
ATOM     37  O9  ACD     1      27.930  28.990   6.110  1.00  0.00            
ATOM     38  H18 ACD     1      27.600  28.370   5.450  1.00  0.00            
ATOM     39  C12 ACD     1      29.660  27.560   7.050  1.00  0.00            
ATOM     40  H19 ACD     1      29.470  26.840   6.240  1.00  0.00            
ATOM     41  O10 ACD     1      30.600  28.570   6.620  1.00  0.00            
ATOM     42  H20 ACD     1      30.170  28.980   5.860  1.00  0.00            
ATOM     43  C13 ACD     1      30.160  26.860   8.290  1.00  0.00            
ATOM     44  H21 ACD     1      31.080  26.300   8.090  1.00  0.00            
ATOM     45  O11 ACD     1      29.240  25.970   8.660  1.00  0.00            
ATOM     46  C14 ACD     1      27.940  26.480   8.940  1.00  0.00            
ATOM     47  H22 ACD     1      27.920  27.210   9.760  1.00  0.00            
ATOM     48  C15 ACD     1      27.090  25.300   9.530  1.00  0.00            
ATOM     49  H23 ACD     1      27.700  24.730  10.240  1.00  0.00            
ATOM     50  H24 ACD     1      26.190  25.650  10.060  1.00  0.00            
ATOM     51  O12 ACD     1      26.800  24.530   8.440  1.00  0.00            
ATOM     52  H25 ACD     1      27.600  24.190   8.050  1.00  0.00            
ATOM     53  O13 ACD     1      30.340  27.900   9.360  1.00  0.00            
ATOM     54  C16 ACD     1      31.410  27.790  10.210  1.00  0.00            
ATOM     55  H26 ACD     1      31.890  26.810  10.070  1.00  0.00            
ATOM     56  C17 ACD     1      32.370  28.860   9.700  1.00  0.00            
ATOM     57  H27 ACD     1      31.750  29.760   9.790  1.00  0.00            
ATOM     58  O14 ACD     1      32.840  28.500   8.330  1.00  0.00            
ATOM     59  H28 ACD     1      32.090  28.800   7.810  1.00  0.00            
ATOM     60  C18 ACD     1      33.500  28.990  10.790  1.00  0.00            
ATOM     61  H29 ACD     1      34.040  28.040  10.750  1.00  0.00            
ATOM     62  O15 ACD     1      34.460  30.010  10.510  1.00  0.00            
ATOM     63  H30 ACD     1      35.340  29.660  10.350  1.00  0.00            
ATOM     64  C19 ACD     1      32.980  29.130  12.200  1.00  0.00            
ATOM     65  H31 ACD     1      33.870  29.060  12.840  1.00  0.00            
ATOM     66  O16 ACD     1      32.150  27.990  12.510  1.00  0.00            
ATOM     67  C20 ACD     1      30.990  27.950  11.720  1.00  0.00            
ATOM     68  H32 ACD     1      30.430  28.890  11.810  1.00  0.00            
ATOM     69  C21 ACD     1      30.080  26.820  12.200  1.00  0.00            
ATOM     70  H33 ACD     1      29.260  26.730  11.480  1.00  0.00            
ATOM     71  H34 ACD     1      30.740  25.940  12.240  1.00  0.00            
ATOM     72  O17 ACD     1      29.540  26.910  13.580  1.00  0.00            
ATOM     73  H35 ACD     1      30.140  26.450  14.170  1.00  0.00            
ATOM     74  O18 ACD     1      32.350  30.330  12.470  1.00  0.00            
ATOM     75  C22 ACD     1      32.380  30.990  13.800  1.00  0.00            
ATOM     76  H36 ACD     1      33.400  31.280  14.090  1.00  0.00            
ATOM     77  C23 ACD     1      31.510  32.230  13.570  1.00  0.00            
ATOM     78  H37 ACD     1      30.600  31.820  13.120  1.00  0.00            
ATOM     79  O19 ACD     1      32.350  33.130  12.820  1.00  0.00            
ATOM     80  H38 ACD     1      32.480  32.800  11.920  1.00  0.00            
ATOM     81  C24 ACD     1      30.980  32.840  14.880  1.00  0.00            
ATOM     82  H39 ACD     1      31.850  33.270  15.390  1.00  0.00            
ATOM     83  O20 ACD     1      30.060  33.940  14.730  1.00  0.00            
ATOM     84  H40 ACD     1      29.160  33.610  14.780  1.00  0.00            
ATOM     85  C25 ACD     1      30.240  31.850  15.750  1.00  0.00            
ATOM     86  H41 ACD     1      30.100  32.300  16.740  1.00  0.00            
ATOM     87  O21 ACD     1      31.230  30.790  15.960  1.00  0.00            
ATOM     88  C26 ACD     1      31.800  30.040  14.870  1.00  0.00            
ATOM     89  H42 ACD     1      31.030  29.410  14.410  1.00  0.00            
ATOM     90  C27 ACD     1      32.830  29.170  15.540  1.00  0.00            
ATOM     91  H43 ACD     1      32.460  28.770  16.500  1.00  0.00            
ATOM     92  H44 ACD     1      32.880  28.290  14.890  1.00  0.00            
ATOM     93  O22 ACD     1      34.090  29.810  15.780  1.00  0.00            
ATOM     94  H45 ACD     1      34.800  29.190  15.990  1.00  0.00            
ATOM     95  O23 ACD     1      29.060  31.310  15.050  1.00  0.00            
ATOM     96  C28 ACD     1      27.860  31.160  15.850  1.00  0.00            
ATOM     97  H46 ACD     1      28.040  31.220  16.930  1.00  0.00            
ATOM     98  C29 ACD     1      27.430  29.790  15.480  1.00  0.00            
ATOM     99  H47 ACD     1      27.640  29.620  14.420  1.00  0.00            
ATOM    100  O24 ACD     1      26.060  29.520  15.900  1.00  0.00            
ATOM    101  C30 ACD     1      28.250  28.760  16.190  1.00  0.00            
ATOM    102  H48 ACD     1      29.300  29.070  16.190  1.00  0.00            
ATOM    103  H49 ACD     1      28.020  28.900  17.250  1.00  0.00            
ATOM    104  O25 ACD     1      27.970  27.420  15.820  1.00  0.00            
ATOM    105  H50 ACD     1      28.380  27.250  14.960  1.00  0.00            
ATOM    106  C31 ACD     1      26.880  32.200  15.420  1.00  0.00            
ATOM    107  H51 ACD     1      26.710  32.210  14.340  1.00  0.00            
ATOM    108  O26 ACD     1      27.350  33.470  15.920  1.00  0.00            
ATOM    109  H52 ACD     1      26.740  34.180  15.660  1.00  0.00            
ATOM    110  C32 ACD     1      25.490  31.900  15.970  1.00  0.00            
ATOM    111  H53 ACD     1      25.370  31.940  17.060  1.00  0.00            
ATOM    112  O27 ACD     1      24.610  32.810  15.350  1.00  0.00            
ATOM    113  H54 ACD     1      23.920  32.220  15.020  1.00  0.00            
ATOM    114  C33 ACD     1      25.050  30.500  15.520  1.00  0.00            
ATOM    115  H55 ACD     1      24.110  30.240  16.020  1.00  0.00            
ATOM    116  O28 ACD     1      24.840  30.480  14.110  1.00  0.00            
ATOM    117  C34 ACD     1      23.760  29.700  13.660  1.00  0.00            
ATOM    118  H56 ACD     1      23.350  29.130  14.500  1.00  0.00            
ATOM    119  C35 ACD     1      22.620  30.660  13.270  1.00  0.00            
ATOM    120  H57 ACD     1      22.970  31.320  12.470  1.00  0.00            
ATOM    121  O29 ACD     1      22.190  31.380  14.420  1.00  0.00            
ATOM    122  H58 ACD     1      21.840  32.200  14.070  1.00  0.00            
ATOM    123  C36 ACD     1      21.410  29.780  12.620  1.00  0.00            
ATOM    124  H59 ACD     1      20.990  29.210  13.460  1.00  0.00            
ATOM    125  O30 ACD     1      20.360  30.550  12.150  1.00  0.00            
ATOM    126  H60 ACD     1      20.670  31.140  11.460  1.00  0.00            
ATOM    127  C1  AD4     2      28.310  30.240  10.860  1.00  0.00            
ATOM    128  C2  AD4     2      26.920  30.200  10.970  1.00  0.00            
ATOM    129  C3  AD4     2      26.210  31.340  11.380  1.00  0.00            
ATOM    130  C4  AD4     2      26.910  32.530  11.540  1.00  0.00            
ATOM    131  C5  AD4     2      26.090  33.680  11.880  1.00  0.00            
ATOM    132  C6  AD4     2      26.750  34.880  12.070  1.00  0.00            
ATOM    133  C7  AD4     2      26.000  36.070  12.470  1.00  0.00            
ATOM    134  C8  AD4     2      26.720  37.250  12.740  1.00  0.00            
ATOM    135  C9  AD4     2      28.140  37.220  12.550  1.00  0.00            
ATOM    136  C10 AD4     2      28.800  36.110  12.100  1.00  0.00            
ATOM    137  C11 AD4     2      28.120  34.930  11.920  1.00  0.00            
ATOM    138  C12 AD4     2      28.930  33.800  11.610  1.00  0.00            
ATOM    139  C13 AD4     2      28.280  32.570  11.400  1.00  0.00            
ATOM    140  C14 AD4     2      28.970  31.430  10.960  1.00  0.00            
ATOM    141  H1  AD4     2      28.920  29.380  10.560  1.00  0.00            
ATOM    142  H2  AD4     2      26.360  29.320  10.680  1.00  0.00            
ATOM    143  H3  AD4     2      25.120  31.240  11.410  1.00  0.00            
ATOM    144  H4  AD4     2      25.000  33.680  11.960  1.00  0.00            
ATOM    145  H5  AD4     2      24.910  36.070  12.510  1.00  0.00            
ATOM    146  H6  AD4     2      26.200  38.090  13.190  1.00  0.00            
ATOM    147  H7  AD4     2      28.760  38.090  12.780  1.00  0.00            
ATOM    148  H8  AD4     2      29.870  36.170  11.990  1.00  0.00            
ATOM    149  H9  AD4     2      30.000  33.830  11.450  1.00  0.00            
ATOM    150  H10 AD4     2      30.040  31.520  10.810  1.00  0.00            
TER
ENDMDL
MODEL        1
ATOM      1  H1  ACD     1      19.730  11.290   6.390  1.00  0.00            
ATOM      2  O1  ACD     1      20.300  11.570   7.110  1.00  0.00            
ATOM      3  C1  ACD     1      20.500  13.000   6.910  1.00  0.00            
ATOM      4  H2  ACD     1      19.520  13.470   6.790  1.00  0.00            
ATOM      5  H3  ACD     1      21.060  13.130   5.980  1.00  0.00            
ATOM      6  C2  ACD     1      21.160  13.620   8.100  1.00  0.00            
ATOM      7  H4  ACD     1      20.820  13.130   9.020  1.00  0.00            
ATOM      8  O2  ACD     1      22.570  13.260   7.920  1.00  0.00            
ATOM      9  C3  ACD     1      23.580  13.890   8.630  1.00  0.00            
ATOM     10  H5  ACD     1      24.500  13.420   8.280  1.00  0.00            
ATOM     11  O3  ACD     1      23.410  13.730  10.010  1.00  0.00            
ATOM     12  C4  ACD     1      24.520  13.650  10.920  1.00  0.00            
ATOM     13  H6  ACD     1      25.440  13.740  10.330  1.00  0.00            
ATOM     14  C5  ACD     1      24.310  14.690  12.040  1.00  0.00            
ATOM     15  H7  ACD     1      23.300  14.490  12.420  1.00  0.00            
ATOM     16  O4  ACD     1      24.480  16.010  11.580  1.00  0.00            
ATOM     17  H8  ACD     1      24.260  16.630  12.280  1.00  0.00            
ATOM     18  C6  ACD     1      25.290  14.400  13.130  1.00  0.00            
ATOM     19  H9  ACD     1      26.250  14.350  12.600  1.00  0.00            
ATOM     20  O5  ACD     1      25.220  15.360  14.190  1.00  0.00            
ATOM     21  H10 ACD     1      24.620  14.940  14.810  1.00  0.00            
ATOM     22  C7  ACD     1      25.080  12.990  13.730  1.00  0.00            
ATOM     23  H11 ACD     1      25.840  12.720  14.480  1.00  0.00            
ATOM     24  O6  ACD     1      25.250  12.060  12.660  1.00  0.00            
ATOM     25  C8  ACD     1      24.370  12.260  11.590  1.00  0.00            
ATOM     26  H12 ACD     1      23.340  12.110  11.920  1.00  0.00            
ATOM     27  C9  ACD     1      24.550  11.070  10.640  1.00  0.00            
ATOM     28  H13 ACD     1      24.420  10.170  11.250  1.00  0.00            
ATOM     29  H14 ACD     1      23.770  11.100   9.860  1.00  0.00            
ATOM     30  O7  ACD     1      25.910  11.040  10.070  1.00  0.00            
ATOM     31  H15 ACD     1      26.050  10.100   9.930  1.00  0.00            
ATOM     32  O8  ACD     1      23.850  12.810  14.420  1.00  0.00            
ATOM     33  C10 ACD     1      23.740  12.270  15.760  1.00  0.00            
ATOM     34  H16 ACD     1      24.720  11.890  16.080  1.00  0.00            
ATOM     35  C11 ACD     1      23.250  13.450  16.640  1.00  0.00            
ATOM     36  H17 ACD     1      22.380  13.950  16.200  1.00  0.00            
ATOM     37  O9  ACD     1      24.290  14.480  16.770  1.00  0.00            
ATOM     38  H18 ACD     1      25.030  14.080  17.220  1.00  0.00            
ATOM     39  C12 ACD     1      22.940  12.830  17.970  1.00  0.00            
ATOM     40  H19 ACD     1      23.900  12.560  18.430  1.00  0.00            
ATOM     41  O10 ACD     1      22.440  13.800  18.890  1.00  0.00            
ATOM     42  H20 ACD     1      21.530  13.790  18.610  1.00  0.00            
ATOM     43  C13 ACD     1      22.010  11.600  17.900  1.00  0.00            
ATOM     44  H21 ACD     1      22.000  11.120  18.880  1.00  0.00            
ATOM     45  O11 ACD     1      22.580  10.670  16.920  1.00  0.00            
ATOM     46  C14 ACD     1      22.850  11.090  15.620  1.00  0.00            
ATOM     47  H22 ACD     1      21.930  11.250  15.040  1.00  0.00            
ATOM     48  C15 ACD     1      23.540  10.020  14.880  1.00  0.00            
ATOM     49  H23 ACD     1      23.620  10.340  13.830  1.00  0.00            
ATOM     50  H24 ACD     1      24.440   9.800  15.460  1.00  0.00            
ATOM     51  O12 ACD     1      22.720   8.890  14.890  1.00  0.00            
ATOM     52  H25 ACD     1      22.970   8.270  14.200  1.00  0.00            
ATOM     53  O13 ACD     1      20.600  11.930  17.650  1.00  0.00            
ATOM     54  C16 ACD     1      19.530  11.080  18.240  1.00  0.00            
ATOM     55  H26 ACD     1      19.810  10.740  19.250  1.00  0.00            
ATOM     56  C17 ACD     1      18.270  11.990  18.430  1.00  0.00            
ATOM     57  H27 ACD     1      18.170  12.880  17.790  1.00  0.00            
ATOM     58  O14 ACD     1      18.280  12.520  19.730  1.00  0.00            
ATOM     59  H28 ACD     1      18.900  13.250  19.770  1.00  0.00            
ATOM     60  C18 ACD     1      16.980  11.170  18.180  1.00  0.00            
ATOM     61  H29 ACD     1      16.870  10.370  18.930  1.00  0.00            
ATOM     62  O15 ACD     1      15.830  12.030  18.290  1.00  0.00            
ATOM     63  H30 ACD     1      15.740  12.400  19.180  1.00  0.00            
ATOM     64  C19 ACD     1      17.100  10.560  16.800  1.00  0.00            
ATOM     65  H31 ACD     1      16.120  10.100  16.610  1.00  0.00            
ATOM     66  O16 ACD     1      18.030   9.500  16.930  1.00  0.00            
ATOM     67  C20 ACD     1      19.400   9.900  17.260  1.00  0.00            
ATOM     68  H32 ACD     1      19.820  10.140  16.280  1.00  0.00            
ATOM     69  C21 ACD     1      20.160   8.750  17.720  1.00  0.00            
ATOM     70  H33 ACD     1      20.970   9.110  18.360  1.00  0.00            
ATOM     71  H34 ACD     1      19.530   8.200  18.430  1.00  0.00            
ATOM     72  O17 ACD     1      20.630   7.980  16.590  1.00  0.00            
ATOM     73  H35 ACD     1      21.130   8.630  16.080  1.00  0.00            
ATOM     74  O18 ACD     1      17.440  11.560  15.860  1.00  0.00            
ATOM     75  C22 ACD     1      16.390  12.160  15.030  1.00  0.00            
ATOM     76  H36 ACD     1      15.450  11.890  15.510  1.00  0.00            
ATOM     77  C23 ACD     1      16.760  13.670  14.940  1.00  0.00            
ATOM     78  H37 ACD     1      17.740  13.750  14.450  1.00  0.00            
ATOM     79  O19 ACD     1      16.830  14.170  16.260  1.00  0.00            
ATOM     80  H38 ACD     1      16.850  13.400  16.830  1.00  0.00            
ATOM     81  C24 ACD     1      15.640  14.220  14.070  1.00  0.00            
ATOM     82  H39 ACD     1      14.640  14.070  14.500  1.00  0.00            
ATOM     83  O20 ACD     1      15.770  15.550  13.830  1.00  0.00            
ATOM     84  H40 ACD     1      15.880  15.980  14.680  1.00  0.00            
ATOM     85  C25 ACD     1      15.670  13.560  12.710  1.00  0.00            
ATOM     86  H41 ACD     1      14.790  13.960  12.180  1.00  0.00            
ATOM     87  O21 ACD     1      15.440  12.200  12.820  1.00  0.00            
ATOM     88  C26 ACD     1      16.460  11.540  13.600  1.00  0.00            
ATOM     89  H42 ACD     1      17.470  11.650  13.190  1.00  0.00            
ATOM     90  C27 ACD     1      16.140  10.080  13.590  1.00  0.00            
ATOM     91  H43 ACD     1      16.860   9.490  14.160  1.00  0.00            
ATOM     92  H44 ACD     1      15.130   9.990  14.010  1.00  0.00            
ATOM     93  O22 ACD     1      16.040   9.480  12.350  1.00  0.00            
ATOM     94  H45 ACD     1      16.720   9.920  11.830  1.00  0.00            
ATOM     95  O23 ACD     1      16.820  13.730  11.990  1.00  0.00            
ATOM     96  C28 ACD     1      16.840  14.360  10.730  1.00  0.00            
ATOM     97  H46 ACD     1      15.810  14.390  10.360  1.00  0.00            
ATOM     98  C29 ACD     1      17.860  13.560   9.880  1.00  0.00            
ATOM     99  H47 ACD     1      18.790  13.550  10.460  1.00  0.00            
ATOM    100  O24 ACD     1      18.010  14.220   8.620  1.00  0.00            
ATOM    101  C30 ACD     1      17.520  12.120   9.680  1.00  0.00            
ATOM    102  H48 ACD     1      18.180  11.650   8.950  1.00  0.00            
ATOM    103  H49 ACD     1      17.620  11.570  10.630  1.00  0.00            
ATOM    104  O25 ACD     1      16.150  11.940   9.150  1.00  0.00            
ATOM    105  H50 ACD     1      16.030  12.470   8.360  1.00  0.00            
ATOM    106  C31 ACD     1      17.270  15.860  10.730  1.00  0.00            
ATOM    107  H51 ACD     1      18.200  15.930  11.320  1.00  0.00            
ATOM    108  O26 ACD     1      16.270  16.690  11.300  1.00  0.00            
ATOM    109  H52 ACD     1      15.960  16.320  12.120  1.00  0.00            
ATOM    110  C32 ACD     1      17.520  16.400   9.390  1.00  0.00            
ATOM    111  H53 ACD     1      16.540  16.300   8.900  1.00  0.00            
ATOM    112  O27 ACD     1      18.000  17.830   9.430  1.00  0.00            
ATOM    113  H54 ACD     1      17.170  18.280   9.610  1.00  0.00            
ATOM    114  C33 ACD     1      18.520  15.510   8.620  1.00  0.00            
ATOM    115  H55 ACD     1      18.520  15.740   7.550  1.00  0.00            
ATOM    116  O28 ACD     1      19.880  15.580   9.090  1.00  0.00            
ATOM    117  C34 ACD     1      20.990  15.170   8.250  1.00  0.00            
ATOM    118  H56 ACD     1      20.750  15.470   7.220  1.00  0.00            
ATOM    119  C35 ACD     1      22.220  15.960   8.690  1.00  0.00            
ATOM    120  H57 ACD     1      22.350  15.980   9.780  1.00  0.00            
ATOM    121  O29 ACD     1      22.090  17.260   8.170  1.00  0.00            
ATOM    122  H58 ACD     1      22.920  17.700   7.970  1.00  0.00            
ATOM    123  C36 ACD     1      23.560  15.360   8.170  1.00  0.00            
ATOM    124  H59 ACD     1      23.550  15.420   7.080  1.00  0.00            
ATOM    125  O30 ACD     1      24.670  16.060   8.730  1.00  0.00            
ATOM    126  H60 ACD     1      24.590  16.020   9.690  1.00  0.00            
ATOM    127  C1  AD4     2      20.790  16.610  13.930  1.00  0.00            
ATOM    128  C2  AD4     2      20.440  16.090  15.160  1.00  0.00            
ATOM    129  C3  AD4     2      20.090  14.730  15.240  1.00  0.00            
ATOM    130  C4  AD4     2      20.330  13.830  14.200  1.00  0.00            
ATOM    131  C5  AD4     2      19.980  12.440  14.310  1.00  0.00            
ATOM    132  C6  AD4     2      20.160  11.690  13.150  1.00  0.00            
ATOM    133  C7  AD4     2      19.690  10.390  13.300  1.00  0.00            
ATOM    134  C8  AD4     2      19.850   9.530  12.190  1.00  0.00            
ATOM    135  C9  AD4     2      20.550   9.960  11.030  1.00  0.00            
ATOM    136  C10 AD4     2      20.970  11.300  10.880  1.00  0.00            
ATOM    137  C11 AD4     2      20.790  12.180  11.980  1.00  0.00            
ATOM    138  C12 AD4     2      21.020  13.530  11.870  1.00  0.00            
ATOM    139  C13 AD4     2      20.750  14.360  12.980  1.00  0.00            
ATOM    140  C14 AD4     2      20.880  15.740  12.800  1.00  0.00            
ATOM    141  H1  AD4     2      20.860  17.690  13.870  1.00  0.00            
ATOM    142  H2  AD4     2      20.370  16.650  16.090  1.00  0.00            
ATOM    143  H3  AD4     2      19.570  14.350  16.120  1.00  0.00            
ATOM    144  H4  AD4     2      19.660  12.020  15.250  1.00  0.00            
ATOM    145  H5  AD4     2      19.200  10.090  14.220  1.00  0.00            
ATOM    146  H6  AD4     2      19.470   8.520  12.180  1.00  0.00            
ATOM    147  H7  AD4     2      20.800   9.230  10.260  1.00  0.00            
ATOM    148  H8  AD4     2      21.610  11.530  10.040  1.00  0.00            
ATOM    149  H9  AD4     2      21.290  14.020  10.930  1.00  0.00            
ATOM    150  H10 AD4     2      21.170  16.110  11.830  1.00  0.00            
TER
ENDMDL
MODEL        1
ATOM      1  H1  ACD     1      12.310  24.450   9.630  1.00  0.00            
ATOM      2  O1  ACD     1      12.310  25.020  10.400  1.00  0.00            
ATOM      3  C1  ACD     1      13.500  25.700  10.690  1.00  0.00            
ATOM      4  H2  ACD     1      13.300  26.490  11.440  1.00  0.00            
ATOM      5  H3  ACD     1      13.900  26.210   9.810  1.00  0.00            
ATOM      6  C2  ACD     1      14.580  24.800  11.280  1.00  0.00            
ATOM      7  H4  ACD     1      15.490  25.410  11.240  1.00  0.00            
ATOM      8  O2  ACD     1      14.420  24.490  12.650  1.00  0.00            
ATOM      9  C3  ACD     1      15.480  23.800  13.280  1.00  0.00            
ATOM     10  H5  ACD     1      15.100  23.550  14.270  1.00  0.00            
ATOM     11  O3  ACD     1      16.670  24.560  13.500  1.00  0.00            
ATOM     12  C4  ACD     1      16.850  25.380  14.700  1.00  0.00            
ATOM     13  H6  ACD     1      16.650  24.870  15.650  1.00  0.00            
ATOM     14  C5  ACD     1      18.340  25.670  14.800  1.00  0.00            
ATOM     15  H7  ACD     1      18.740  25.840  13.790  1.00  0.00            
ATOM     16  O4  ACD     1      19.030  24.670  15.560  1.00  0.00            
ATOM     17  H8  ACD     1      19.980  24.650  15.410  1.00  0.00            
ATOM     18  C6  ACD     1      18.630  26.960  15.500  1.00  0.00            
ATOM     19  H9  ACD     1      18.350  26.780  16.550  1.00  0.00            
ATOM     20  O5  ACD     1      20.050  27.270  15.470  1.00  0.00            
ATOM     21  H10 ACD     1      20.230  27.380  14.530  1.00  0.00            
ATOM     22  C7  ACD     1      17.860  28.070  14.880  1.00  0.00            
ATOM     23  H11 ACD     1      18.080  29.010  15.400  1.00  0.00            
ATOM     24  O6  ACD     1      16.390  27.830  15.140  1.00  0.00            
ATOM     25  C8  ACD     1      15.850  26.550  14.660  1.00  0.00            
ATOM     26  H12 ACD     1      15.530  26.740  13.620  1.00  0.00            
ATOM     27  C9  ACD     1      14.580  26.410  15.520  1.00  0.00            
ATOM     28  H13 ACD     1      13.900  27.270  15.480  1.00  0.00            
ATOM     29  H14 ACD     1      14.040  25.520  15.180  1.00  0.00            
ATOM     30  O7  ACD     1      14.950  26.250  16.910  1.00  0.00            
ATOM     31  H15 ACD     1      15.320  27.090  17.180  1.00  0.00            
ATOM     32  O8  ACD     1      18.220  28.130  13.460  1.00  0.00            
ATOM     33  C10 ACD     1      18.870  29.330  13.080  1.00  0.00            
ATOM     34  H16 ACD     1      19.140  29.910  13.970  1.00  0.00            
ATOM     35  C11 ACD     1      20.090  28.910  12.330  1.00  0.00            
ATOM     36  H17 ACD     1      19.800  28.310  11.460  1.00  0.00            
ATOM     37  O9  ACD     1      20.950  28.070  13.180  1.00  0.00            
ATOM     38  H18 ACD     1      21.850  28.140  12.840  1.00  0.00            
ATOM     39  C12 ACD     1      20.820  30.140  11.850  1.00  0.00            
ATOM     40  H19 ACD     1      21.140  30.730  12.720  1.00  0.00            
ATOM     41  O10 ACD     1      21.970  29.740  11.110  1.00  0.00            
ATOM     42  H20 ACD     1      21.570  29.620  10.240  1.00  0.00            
ATOM     43  C13 ACD     1      19.880  30.910  10.900  1.00  0.00            
ATOM     44  H21 ACD     1      20.330  31.830  10.530  1.00  0.00            
ATOM     45  O11 ACD     1      18.750  31.280  11.670  1.00  0.00            
ATOM     46  C14 ACD     1      18.010  30.200  12.120  1.00  0.00            
ATOM     47  H22 ACD     1      17.640  29.680  11.230  1.00  0.00            
ATOM     48  C15 ACD     1      16.800  30.790  12.770  1.00  0.00            
ATOM     49  H23 ACD     1      16.300  31.420  12.030  1.00  0.00            
ATOM     50  H24 ACD     1      16.070  30.000  12.990  1.00  0.00            
ATOM     51  O12 ACD     1      17.110  31.620  13.840  1.00  0.00            
ATOM     52  H25 ACD     1      17.850  32.200  13.640  1.00  0.00            
ATOM     53  O13 ACD     1      19.390  30.100   9.750  1.00  0.00            
ATOM     54  C16 ACD     1      19.670  30.690   8.440  1.00  0.00            
ATOM     55  H26 ACD     1      20.040  31.710   8.600  1.00  0.00            
ATOM     56  C17 ACD     1      20.650  29.800   7.690  1.00  0.00            
ATOM     57  H27 ACD     1      20.320  28.750   7.730  1.00  0.00            
ATOM     58  O14 ACD     1      21.920  29.930   8.340  1.00  0.00            
ATOM     59  H28 ACD     1      22.530  29.290   7.970  1.00  0.00            
ATOM     60  C18 ACD     1      20.750  30.190   6.180  1.00  0.00            
ATOM     61  H29 ACD     1      21.250  31.170   6.240  1.00  0.00            
ATOM     62  O15 ACD     1      21.460  29.150   5.490  1.00  0.00            
ATOM     63  H30 ACD     1      20.700  28.590   5.320  1.00  0.00            
ATOM     64  C19 ACD     1      19.410  30.190   5.470  1.00  0.00            
ATOM     65  H31 ACD     1      19.530  30.670   4.500  1.00  0.00            
ATOM     66  O16 ACD     1      18.470  30.940   6.280  1.00  0.00            
ATOM     67  C20 ACD     1      18.360  30.670   7.660  1.00  0.00            
ATOM     68  H32 ACD     1      18.000  29.650   7.840  1.00  0.00            
ATOM     69  C21 ACD     1      17.220  31.490   8.210  1.00  0.00            
ATOM     70  H33 ACD     1      16.350  31.480   7.540  1.00  0.00            
ATOM     71  H34 ACD     1      16.890  31.260   9.230  1.00  0.00            
ATOM     72  O17 ACD     1      17.680  32.860   8.320  1.00  0.00            
ATOM     73  H35 ACD     1      18.310  32.950   7.610  1.00  0.00            
ATOM     74  O18 ACD     1      19.000  28.770   5.260  1.00  0.00            
ATOM     75  C22 ACD     1      18.110  28.500   4.110  1.00  0.00            
ATOM     76  H36 ACD     1      18.390  29.150   3.260  1.00  0.00            
ATOM     77  C23 ACD     1      18.350  27.060   3.660  1.00  0.00            
ATOM     78  H37 ACD     1      18.570  26.480   4.570  1.00  0.00            
ATOM     79  O19 ACD     1      19.530  26.860   2.860  1.00  0.00            
ATOM     80  H38 ACD     1      19.840  25.960   2.860  1.00  0.00            
ATOM     81  C24 ACD     1      17.110  26.350   3.050  1.00  0.00            
ATOM     82  H39 ACD     1      16.750  26.660   2.060  1.00  0.00            
ATOM     83  O20 ACD     1      17.300  24.940   3.070  1.00  0.00            
ATOM     84  H40 ACD     1      17.190  24.560   3.950  1.00  0.00            
ATOM     85  C25 ACD     1      15.800  26.570   3.950  1.00  0.00            
ATOM     86  H41 ACD     1      14.840  26.300   3.510  1.00  0.00            
ATOM     87  O21 ACD     1      15.730  28.000   3.810  1.00  0.00            
ATOM     88  C26 ACD     1      16.650  28.840   4.450  1.00  0.00            
ATOM     89  H42 ACD     1      16.550  28.880   5.540  1.00  0.00            
ATOM     90  C27 ACD     1      16.230  30.280   4.000  1.00  0.00            
ATOM     91  H43 ACD     1      15.220  30.520   4.360  1.00  0.00            
ATOM     92  H44 ACD     1      16.830  30.960   4.610  1.00  0.00            
ATOM     93  O22 ACD     1      16.310  30.540   2.590  1.00  0.00            
ATOM     94  H45 ACD     1      16.110  31.460   2.400  1.00  0.00            
ATOM     95  O23 ACD     1      16.150  26.190   5.300  1.00  0.00            
ATOM     96  C28 ACD     1      15.510  25.090   5.840  1.00  0.00            
ATOM     97  H46 ACD     1      15.010  24.520   5.050  1.00  0.00            
ATOM     98  C29 ACD     1      14.470  25.490   6.910  1.00  0.00            
ATOM     99  H47 ACD     1      14.990  25.940   7.760  1.00  0.00            
ATOM    100  O24 ACD     1      13.820  24.280   7.370  1.00  0.00            
ATOM    101  C30 ACD     1      13.480  26.440   6.300  1.00  0.00            
ATOM    102  H48 ACD     1      12.920  26.820   7.160  1.00  0.00            
ATOM    103  H49 ACD     1      14.030  27.270   5.830  1.00  0.00            
ATOM    104  O25 ACD     1      12.690  25.770   5.300  1.00  0.00            
ATOM    105  H50 ACD     1      12.050  25.240   5.790  1.00  0.00            
ATOM    106  C31 ACD     1      16.540  24.130   6.470  1.00  0.00            
ATOM    107  H51 ACD     1      17.110  24.660   7.250  1.00  0.00            
ATOM    108  O26 ACD     1      17.470  23.690   5.420  1.00  0.00            
ATOM    109  H52 ACD     1      17.590  22.740   5.510  1.00  0.00            
ATOM    110  C32 ACD     1      15.820  22.890   7.080  1.00  0.00            
ATOM    111  H53 ACD     1      15.360  22.280   6.290  1.00  0.00            
ATOM    112  O27 ACD     1      16.750  22.030   7.720  1.00  0.00            
ATOM    113  H54 ACD     1      16.490  21.900   8.640  1.00  0.00            
ATOM    114  C33 ACD     1      14.720  23.320   8.020  1.00  0.00            
ATOM    115  H55 ACD     1      14.080  22.480   8.290  1.00  0.00            
ATOM    116  O28 ACD     1      15.230  23.930   9.190  1.00  0.00            
ATOM    117  C34 ACD     1      14.820  23.550  10.460  1.00  0.00            
ATOM    118  H56 ACD     1      13.940  22.910  10.300  1.00  0.00            
ATOM    119  C35 ACD     1      16.030  22.710  11.010  1.00  0.00            
ATOM    120  H57 ACD     1      16.970  23.250  10.860  1.00  0.00            
ATOM    121  O29 ACD     1      16.050  21.450  10.310  1.00  0.00            
ATOM    122  H58 ACD     1      16.550  20.790  10.800  1.00  0.00            
ATOM    123  C36 ACD     1      15.810  22.530  12.540  1.00  0.00            
ATOM    124  H59 ACD     1      14.950  21.850  12.570  1.00  0.00            
ATOM    125  O30 ACD     1      16.920  21.870  13.090  1.00  0.00            
ATOM    126  H60 ACD     1      17.610  22.540  13.050  1.00  0.00            
ATOM    127  C1  AD4     2      20.420  25.120   8.280  1.00  0.00            
ATOM    128  C2  AD4     2      20.350  24.690   9.630  1.00  0.00            
ATOM    129  C3  AD4     2      19.280  25.140  10.430  1.00  0.00            
ATOM    130  C4  AD4     2      18.420  26.170   9.900  1.00  0.00            
ATOM    131  C5  AD4     2      17.520  26.810  10.730  1.00  0.00            
ATOM    132  C6  AD4     2      16.470  27.600  10.190  1.00  0.00            
ATOM    133  C7  AD4     2      15.510  28.130  11.070  1.00  0.00            
ATOM    134  C8  AD4     2      14.440  28.970  10.650  1.00  0.00            
ATOM    135  C9  AD4     2      14.400  29.250   9.250  1.00  0.00            
ATOM    136  C10 AD4     2      15.370  28.760   8.370  1.00  0.00            
ATOM    137  C11 AD4     2      16.480  27.980   8.870  1.00  0.00            
ATOM    138  C12 AD4     2      17.490  27.440   8.030  1.00  0.00            
ATOM    139  C13 AD4     2      18.460  26.630   8.600  1.00  0.00            
ATOM    140  C14 AD4     2      19.520  26.080   7.780  1.00  0.00            
ATOM    141  H1  AD4     2      21.070  24.610   7.580  1.00  0.00            
ATOM    142  H2  AD4     2      21.030  23.990  10.100  1.00  0.00            
ATOM    143  H3  AD4     2      19.350  25.000  11.500  1.00  0.00            
ATOM    144  H4  AD4     2      17.520  26.460  11.760  1.00  0.00            
ATOM    145  H5  AD4     2      15.670  27.980  12.130  1.00  0.00            
ATOM    146  H6  AD4     2      13.580  29.290  11.230  1.00  0.00            
ATOM    147  H7  AD4     2      13.620  29.890   8.840  1.00  0.00            
ATOM    148  H8  AD4     2      15.320  29.070   7.330  1.00  0.00            
ATOM    149  H9  AD4     2      17.510  27.540   6.940  1.00  0.00            
ATOM    150  H10 AD4     2      19.550  26.270   6.710  1.00  0.00            
TER
ENDMDL
MODEL        1
ATOM      1  H1  ACD     1      15.670   4.170  -2.340  1.00  0.00            
ATOM      2  O1  ACD     1      15.500   4.110  -1.400  1.00  0.00            
ATOM      3  C1  ACD     1      14.270   3.500  -1.380  1.00  0.00            
ATOM      4  H2  ACD     1      14.410   2.490  -1.770  1.00  0.00            
ATOM      5  H3  ACD     1      13.660   4.050  -2.100  1.00  0.00            
ATOM      6  C2  ACD     1      13.580   3.530  -0.060  1.00  0.00            
ATOM      7  H4  ACD     1      14.350   3.850   0.650  1.00  0.00            
ATOM      8  O2  ACD     1      12.650   4.560   0.020  1.00  0.00            
ATOM      9  C3  ACD     1      11.670   4.590   1.080  1.00  0.00            
ATOM     10  H5  ACD     1      10.960   5.410   0.890  1.00  0.00            
ATOM     11  O3  ACD     1      12.230   4.660   2.410  1.00  0.00            
ATOM     12  C4  ACD     1      12.150   5.900   3.180  1.00  0.00            
ATOM     13  H6  ACD     1      11.490   6.660   2.740  1.00  0.00            
ATOM     14  C5  ACD     1      11.650   5.370   4.510  1.00  0.00            
ATOM     15  H7  ACD     1      12.260   4.590   4.980  1.00  0.00            
ATOM     16  O4  ACD     1      10.280   4.810   4.310  1.00  0.00            
ATOM     17  H8  ACD     1       9.610   5.480   4.400  1.00  0.00            
ATOM     18  C6  ACD     1      11.720   6.520   5.410  1.00  0.00            
ATOM     19  H9  ACD     1      10.980   7.230   5.030  1.00  0.00            
ATOM     20  O5  ACD     1      11.300   6.130   6.720  1.00  0.00            
ATOM     21  H10 ACD     1      12.040   6.380   7.290  1.00  0.00            
ATOM     22  C7  ACD     1      13.120   7.170   5.470  1.00  0.00            
ATOM     23  H11 ACD     1      13.130   8.170   5.900  1.00  0.00            
ATOM     24  O6  ACD     1      13.450   7.510   4.140  1.00  0.00            
ATOM     25  C8  ACD     1      13.540   6.450   3.250  1.00  0.00            
ATOM     26  H12 ACD     1      14.310   5.760   3.640  1.00  0.00            
ATOM     27  C9  ACD     1      14.070   6.920   1.880  1.00  0.00            
ATOM     28  H13 ACD     1      14.280   6.080   1.210  1.00  0.00            
ATOM     29  H14 ACD     1      13.430   7.670   1.420  1.00  0.00            
ATOM     30  O7  ACD     1      15.340   7.550   2.210  1.00  0.00            
ATOM     31  H15 ACD     1      15.290   7.670   3.160  1.00  0.00            
ATOM     32  O8  ACD     1      14.080   6.330   6.070  1.00  0.00            
ATOM     33  C10 ACD     1      15.020   6.880   7.120  1.00  0.00            
ATOM     34  H16 ACD     1      15.280   7.940   7.040  1.00  0.00            
ATOM     35  C11 ACD     1      14.470   6.650   8.530  1.00  0.00            
ATOM     36  H17 ACD     1      14.250   5.580   8.600  1.00  0.00            
ATOM     37  O9  ACD     1      13.190   7.230   8.580  1.00  0.00            
ATOM     38  H18 ACD     1      13.120   8.160   8.360  1.00  0.00            
ATOM     39  C12 ACD     1      15.370   7.000   9.620  1.00  0.00            
ATOM     40  H19 ACD     1      15.480   8.090   9.540  1.00  0.00            
ATOM     41  O10 ACD     1      14.800   6.620  10.820  1.00  0.00            
ATOM     42  H20 ACD     1      14.870   5.670  10.770  1.00  0.00            
ATOM     43  C13 ACD     1      16.780   6.340   9.430  1.00  0.00            
ATOM     44  H21 ACD     1      17.370   6.770  10.240  1.00  0.00            
ATOM     45  O11 ACD     1      17.220   6.590   8.090  1.00  0.00            
ATOM     46  C14 ACD     1      16.350   6.160   7.000  1.00  0.00            
ATOM     47  H22 ACD     1      16.040   5.110   7.040  1.00  0.00            
ATOM     48  C15 ACD     1      17.100   6.580   5.710  1.00  0.00            
ATOM     49  H23 ACD     1      18.130   6.200   5.790  1.00  0.00            
ATOM     50  H24 ACD     1      16.560   6.040   4.920  1.00  0.00            
ATOM     51  O12 ACD     1      17.130   7.990   5.510  1.00  0.00            
ATOM     52  H25 ACD     1      17.870   8.140   4.920  1.00  0.00            
ATOM     53  O13 ACD     1      16.770   4.910   9.620  1.00  0.00            
ATOM     54  C16 ACD     1      18.030   4.220   9.970  1.00  0.00            
ATOM     55  H26 ACD     1      18.310   4.290  11.030  1.00  0.00            
ATOM     56  C17 ACD     1      17.550   2.820   9.900  1.00  0.00            
ATOM     57  H27 ACD     1      16.900   2.730   9.020  1.00  0.00            
ATOM     58  O14 ACD     1      16.580   2.510  11.010  1.00  0.00            
ATOM     59  H28 ACD     1      15.690   2.820  10.800  1.00  0.00            
ATOM     60  C18 ACD     1      18.670   1.770   9.780  1.00  0.00            
ATOM     61  H29 ACD     1      19.290   1.610  10.660  1.00  0.00            
ATOM     62  O15 ACD     1      18.090   0.470   9.560  1.00  0.00            
ATOM     63  H30 ACD     1      17.410   0.350  10.230  1.00  0.00            
ATOM     64  C19 ACD     1      19.580   2.180   8.620  1.00  0.00            
ATOM     65  H31 ACD     1      20.430   1.490   8.550  1.00  0.00            
ATOM     66  O16 ACD     1      20.130   3.430   8.900  1.00  0.00            
ATOM     67  C20 ACD     1      19.240   4.530   9.020  1.00  0.00            
ATOM     68  H32 ACD     1      18.940   4.730   7.990  1.00  0.00            
ATOM     69  C21 ACD     1      19.950   5.790   9.480  1.00  0.00            
ATOM     70  H33 ACD     1      20.970   5.650   9.110  1.00  0.00            
ATOM     71  H34 ACD     1      19.490   6.670   9.000  1.00  0.00            
ATOM     72  O17 ACD     1      20.040   5.900  10.930  1.00  0.00            
ATOM     73  H35 ACD     1      20.550   6.680  11.150  1.00  0.00            
ATOM     74  O18 ACD     1      18.840   2.240   7.360  1.00  0.00            
ATOM     75  C22 ACD     1      19.450   1.610   6.180  1.00  0.00            
ATOM     76  H36 ACD     1      20.530   1.410   6.260  1.00  0.00            
ATOM     77  C23 ACD     1      18.800   0.270   6.020  1.00  0.00            
ATOM     78  H37 ACD     1      17.750   0.490   5.830  1.00  0.00            
ATOM     79  O19 ACD     1      19.020  -0.580   7.210  1.00  0.00            
ATOM     80  H38 ACD     1      18.580  -0.240   7.990  1.00  0.00            
ATOM     81  C24 ACD     1      19.300  -0.440   4.790  1.00  0.00            
ATOM     82  H39 ACD     1      20.380  -0.650   4.840  1.00  0.00            
ATOM     83  O20 ACD     1      18.520  -1.610   4.510  1.00  0.00            
ATOM     84  H40 ACD     1      18.640  -2.240   5.230  1.00  0.00            
ATOM     85  C25 ACD     1      19.080   0.460   3.570  1.00  0.00            
ATOM     86  H41 ACD     1      19.610   0.080   2.690  1.00  0.00            
ATOM     87  O21 ACD     1      19.780   1.650   3.770  1.00  0.00            
ATOM     88  C26 ACD     1      19.310   2.440   4.900  1.00  0.00            
ATOM     89  H42 ACD     1      18.270   2.780   4.850  1.00  0.00            
ATOM     90  C27 ACD     1      20.280   3.600   5.090  1.00  0.00            
ATOM     91  H43 ACD     1      20.080   4.090   6.050  1.00  0.00            
ATOM     92  H44 ACD     1      21.240   3.070   5.130  1.00  0.00            
ATOM     93  O22 ACD     1      20.180   4.470   3.940  1.00  0.00            
ATOM     94  H45 ACD     1      19.830   3.890   3.260  1.00  0.00            
ATOM     95  O23 ACD     1      17.770   0.840   3.270  1.00  0.00            
ATOM     96  C28 ACD     1      17.350   0.720   1.950  1.00  0.00            
ATOM     97  H46 ACD     1      18.210   0.580   1.280  1.00  0.00            
ATOM     98  C29 ACD     1      16.590   1.980   1.540  1.00  0.00            
ATOM     99  H47 ACD     1      15.820   2.260   2.270  1.00  0.00            
ATOM    100  O24 ACD     1      16.000   1.850   0.280  1.00  0.00            
ATOM    101  C30 ACD     1      17.580   3.220   1.580  1.00  0.00            
ATOM    102  H48 ACD     1      17.870   3.210   2.640  1.00  0.00            
ATOM    103  H49 ACD     1      18.440   2.990   0.930  1.00  0.00            
ATOM    104  O25 ACD     1      16.960   4.420   1.240  1.00  0.00            
ATOM    105  H50 ACD     1      16.610   4.280   0.360  1.00  0.00            
ATOM    106  C31 ACD     1      16.440  -0.500   1.880  1.00  0.00            
ATOM    107  H51 ACD     1      15.680  -0.380   2.660  1.00  0.00            
ATOM    108  O26 ACD     1      17.120  -1.790   2.020  1.00  0.00            
ATOM    109  H52 ACD     1      17.660  -1.810   2.810  1.00  0.00            
ATOM    110  C32 ACD     1      15.590  -0.550   0.600  1.00  0.00            
ATOM    111  H53 ACD     1      16.230  -0.890  -0.220  1.00  0.00            
ATOM    112  O27 ACD     1      14.530  -1.470   0.780  1.00  0.00            
ATOM    113  H54 ACD     1      13.730  -0.980   0.990  1.00  0.00            
ATOM    114  C33 ACD     1      15.000   0.810   0.190  1.00  0.00            
ATOM    115  H55 ACD     1      14.670   0.750  -0.850  1.00  0.00            
ATOM    116  O28 ACD     1      13.840   1.160   0.950  1.00  0.00            
ATOM    117  C34 ACD     1      12.950   2.130   0.300  1.00  0.00            
ATOM    118  H56 ACD     1      12.510   1.710  -0.620  1.00  0.00            
ATOM    119  C35 ACD     1      11.730   2.160   1.220  1.00  0.00            
ATOM    120  H57 ACD     1      11.990   2.350   2.270  1.00  0.00            
ATOM    121  O29 ACD     1      11.000   0.910   1.010  1.00  0.00            
ATOM    122  H58 ACD     1      11.630   0.250   1.330  1.00  0.00            
ATOM    123  C36 ACD     1      10.840   3.350   0.970  1.00  0.00            
ATOM    124  H59 ACD     1      10.530   3.350  -0.080  1.00  0.00            
ATOM    125  O30 ACD     1       9.720   3.500   1.850  1.00  0.00            
ATOM    126  H60 ACD     1      10.130   3.800   2.660  1.00  0.00            
ATOM    127  C1  AD4     2      14.590  37.440   7.270  1.00  0.00            
ATOM    128  C2  AD4     2      15.140  37.960   8.450  1.00  0.00            
ATOM    129  C3  AD4     2      15.380  39.330   8.590  1.00  0.00            
ATOM    130  C4  AD4     2      15.150  40.190   7.520  1.00  0.00            
ATOM    131  C5  AD4     2      15.290  41.620   7.690  1.00  0.00            
ATOM    132  C6  AD4     2      14.860  42.420   6.590  1.00  0.00            
ATOM    133  C7  AD4     2      15.090  43.780   6.680  1.00  0.00            
ATOM    134  C8  AD4     2      14.600  44.610   5.720  1.00  0.00            
ATOM    135  C9  AD4     2      14.130  44.110   4.510  1.00  0.00            
ATOM    136  C10 AD4     2      13.980  42.720   4.350  1.00  0.00            
ATOM    137  C11 AD4     2      14.400  41.890   5.380  1.00  0.00            
ATOM    138  C12 AD4     2      14.270  40.490   5.240  1.00  0.00            
ATOM    139  C13 AD4     2      14.600  39.710   6.330  1.00  0.00            
ATOM    140  C14 AD4     2      14.250  38.350   6.250  1.00  0.00            
ATOM    141  H1  AD4     2      14.340  36.400   7.120  1.00  0.00            
ATOM    142  H2  AD4     2      15.300  37.290   9.290  1.00  0.00            
ATOM    143  H3  AD4     2      15.770  39.680   9.540  1.00  0.00            
ATOM    144  H4  AD4     2      15.690  41.960   8.640  1.00  0.00            
ATOM    145  H5  AD4     2      15.510  44.180   7.590  1.00  0.00            
ATOM    146  H6  AD4     2      14.650  45.680   5.870  1.00  0.00            
ATOM    147  H7  AD4     2      13.880  44.830   3.740  1.00  0.00            
ATOM    148  H8  AD4     2      13.540  42.350   3.430  1.00  0.00            
ATOM    149  H9  AD4     2      13.750  39.980   4.430  1.00  0.00            
ATOM    150  H10 AD4     2      13.630  37.970   5.440  1.00  0.00            
TER
ENDMDL
MODEL        1
ATOM      1  H1  ACD     1      15.450   5.420   1.670  1.00  0.00            
ATOM      2  O1  ACD     1      14.810   5.750   1.030  1.00  0.00            
ATOM      3  C1  ACD     1      14.220   4.590   0.370  1.00  0.00            
ATOM      4  H2  ACD     1      15.010   3.990  -0.090  1.00  0.00            
ATOM      5  H3  ACD     1      13.610   4.940  -0.470  1.00  0.00            
ATOM      6  C2  ACD     1      13.350   3.790   1.300  1.00  0.00            
ATOM      7  H4  ACD     1      13.930   3.420   2.160  1.00  0.00            
ATOM      8  O2  ACD     1      12.280   4.700   1.660  1.00  0.00            
ATOM      9  C3  ACD     1      11.230   4.140   2.450  1.00  0.00            
ATOM     10  H5  ACD     1      10.630   5.030   2.640  1.00  0.00            
ATOM     11  O3  ACD     1      11.690   3.500   3.690  1.00  0.00            
ATOM     12  C4  ACD     1      11.340   4.140   4.900  1.00  0.00            
ATOM     13  H6  ACD     1      10.690   5.000   4.700  1.00  0.00            
ATOM     14  C5  ACD     1      10.620   3.150   5.750  1.00  0.00            
ATOM     15  H7  ACD     1      11.140   2.180   5.740  1.00  0.00            
ATOM     16  O4  ACD     1       9.400   2.660   5.230  1.00  0.00            
ATOM     17  H8  ACD     1       8.720   3.300   5.450  1.00  0.00            
ATOM     18  C6  ACD     1      10.470   3.740   7.180  1.00  0.00            
ATOM     19  H9  ACD     1       9.960   4.710   7.140  1.00  0.00            
ATOM     20  O5  ACD     1       9.840   2.750   8.060  1.00  0.00            
ATOM     21  H10 ACD     1      10.110   2.920   8.960  1.00  0.00            
ATOM     22  C7  ACD     1      11.890   4.160   7.700  1.00  0.00            
ATOM     23  H11 ACD     1      11.870   4.620   8.700  1.00  0.00            
ATOM     24  O6  ACD     1      12.460   5.110   6.880  1.00  0.00            
ATOM     25  C8  ACD     1      12.750   4.630   5.520  1.00  0.00            
ATOM     26  H12 ACD     1      13.440   3.780   5.490  1.00  0.00            
ATOM     27  C9  ACD     1      13.390   5.820   4.730  1.00  0.00            
ATOM     28  H13 ACD     1      13.540   5.490   3.690  1.00  0.00            
ATOM     29  H14 ACD     1      12.720   6.680   4.770  1.00  0.00            
ATOM     30  O7  ACD     1      14.710   6.230   5.220  1.00  0.00            
ATOM     31  H15 ACD     1      14.890   7.090   4.810  1.00  0.00            
ATOM     32  O8  ACD     1      12.770   3.040   7.780  1.00  0.00            
ATOM     33  C10 ACD     1      13.400   2.780   9.050  1.00  0.00            
ATOM     34  H16 ACD     1      13.740   3.660   9.610  1.00  0.00            
ATOM     35  C11 ACD     1      12.530   2.000   9.980  1.00  0.00            
ATOM     36  H17 ACD     1      12.250   1.080   9.450  1.00  0.00            
ATOM     37  O9  ACD     1      11.400   2.830  10.310  1.00  0.00            
ATOM     38  H18 ACD     1      11.610   3.380  11.070  1.00  0.00            
ATOM     39  C12 ACD     1      13.180   1.580  11.280  1.00  0.00            
ATOM     40  H19 ACD     1      13.530   2.380  11.950  1.00  0.00            
ATOM     41  O10 ACD     1      12.380   0.680  12.040  1.00  0.00            
ATOM     42  H20 ACD     1      11.960   0.130  11.380  1.00  0.00            
ATOM     43  C13 ACD     1      14.450   0.800  10.920  1.00  0.00            
ATOM     44  H21 ACD     1      15.010   0.510  11.820  1.00  0.00            
ATOM     45  O11 ACD     1      15.280   1.540   9.960  1.00  0.00            
ATOM     46  C14 ACD     1      14.710   2.020   8.770  1.00  0.00            
ATOM     47  H22 ACD     1      14.490   1.170   8.110  1.00  0.00            
ATOM     48  C15 ACD     1      15.570   2.900   7.920  1.00  0.00            
ATOM     49  H23 ACD     1      16.420   2.250   7.710  1.00  0.00            
ATOM     50  H24 ACD     1      15.050   3.160   6.990  1.00  0.00            
ATOM     51  O12 ACD     1      15.920   4.070   8.670  1.00  0.00            
ATOM     52  H25 ACD     1      16.800   4.320   8.380  1.00  0.00            
ATOM     53  O13 ACD     1      14.120  -0.390  10.350  1.00  0.00            
ATOM     54  C16 ACD     1      14.750  -1.570  10.470  1.00  0.00            
ATOM     55  H26 ACD     1      14.620  -2.000  11.470  1.00  0.00            
ATOM     56  C17 ACD     1      13.980  -2.610   9.620  1.00  0.00            
ATOM     57  H27 ACD     1      13.770  -1.980   8.750  1.00  0.00            
ATOM     58  O14 ACD     1      12.770  -2.960  10.300  1.00  0.00            
ATOM     59  H28 ACD     1      12.150  -2.240  10.470  1.00  0.00            
ATOM     60  C18 ACD     1      14.780  -3.820   9.210  1.00  0.00            
ATOM     61  H29 ACD     1      14.880  -4.490  10.080  1.00  0.00            
ATOM     62  O15 ACD     1      14.110  -4.650   8.230  1.00  0.00            
ATOM     63  H30 ACD     1      13.310  -4.880   8.710  1.00  0.00            
ATOM     64  C19 ACD     1      16.190  -3.380   8.640  1.00  0.00            
ATOM     65  H31 ACD     1      16.750  -4.290   8.400  1.00  0.00            
ATOM     66  O16 ACD     1      16.850  -2.700   9.590  1.00  0.00            
ATOM     67  C20 ACD     1      16.230  -1.520  10.120  1.00  0.00            
ATOM     68  H32 ACD     1      16.350  -0.710   9.400  1.00  0.00            
ATOM     69  C21 ACD     1      17.010  -1.240  11.430  1.00  0.00            
ATOM     70  H33 ACD     1      18.030  -1.240  11.040  1.00  0.00            
ATOM     71  H34 ACD     1      16.850  -0.230  11.830  1.00  0.00            
ATOM     72  O17 ACD     1      16.730  -2.090  12.530  1.00  0.00            
ATOM     73  H35 ACD     1      17.100  -2.970  12.390  1.00  0.00            
ATOM     74  O18 ACD     1      16.020  -2.430   7.540  1.00  0.00            
ATOM     75  C22 ACD     1      16.760  -2.620   6.380  1.00  0.00            
ATOM     76  H36 ACD     1      17.610  -3.250   6.670  1.00  0.00            
ATOM     77  C23 ACD     1      15.810  -3.370   5.450  1.00  0.00            
ATOM     78  H37 ACD     1      14.860  -2.830   5.420  1.00  0.00            
ATOM     79  O19 ACD     1      15.490  -4.690   5.860  1.00  0.00            
ATOM     80  H38 ACD     1      14.890  -4.570   6.610  1.00  0.00            
ATOM     81  C24 ACD     1      16.500  -3.370   4.110  1.00  0.00            
ATOM     82  H39 ACD     1      17.360  -4.020   4.280  1.00  0.00            
ATOM     83  O20 ACD     1      15.580  -4.010   3.160  1.00  0.00            
ATOM     84  H40 ACD     1      15.200  -4.690   3.710  1.00  0.00            
ATOM     85  C25 ACD     1      16.950  -1.940   3.580  1.00  0.00            
ATOM     86  H41 ACD     1      17.590  -2.080   2.710  1.00  0.00            
ATOM     87  O21 ACD     1      17.780  -1.330   4.510  1.00  0.00            
ATOM     88  C26 ACD     1      17.230  -1.230   5.870  1.00  0.00            
ATOM     89  H42 ACD     1      16.290  -0.670   5.910  1.00  0.00            
ATOM     90  C27 ACD     1      18.220  -0.600   6.800  1.00  0.00            
ATOM     91  H43 ACD     1      17.710  -0.710   7.770  1.00  0.00            
ATOM     92  H44 ACD     1      19.070  -1.300   6.770  1.00  0.00            
ATOM     93  O22 ACD     1      18.460   0.790   6.640  1.00  0.00            
ATOM     94  H45 ACD     1      18.900   0.800   5.790  1.00  0.00            
ATOM     95  O23 ACD     1      15.800  -1.150   3.280  1.00  0.00            
ATOM     96  C28 ACD     1      15.960  -0.370   2.160  1.00  0.00            
ATOM     97  H46 ACD     1      17.020  -0.380   1.870  1.00  0.00            
ATOM     98  C29 ACD     1      15.440   1.020   2.450  1.00  0.00            
ATOM     99  H47 ACD     1      14.360   1.000   2.660  1.00  0.00            
ATOM    100  O24 ACD     1      15.650   1.840   1.310  1.00  0.00            
ATOM    101  C30 ACD     1      16.030   1.620   3.740  1.00  0.00            
ATOM    102  H48 ACD     1      15.540   1.020   4.520  1.00  0.00            
ATOM    103  H49 ACD     1      17.120   1.430   3.690  1.00  0.00            
ATOM    104  O25 ACD     1      15.780   3.010   3.930  1.00  0.00            
ATOM    105  H50 ACD     1      15.930   3.490   3.110  1.00  0.00            
ATOM    106  C31 ACD     1      15.210  -0.950   0.950  1.00  0.00            
ATOM    107  H51 ACD     1      14.150  -1.010   1.240  1.00  0.00            
ATOM    108  O26 ACD     1      15.650  -2.310   0.670  1.00  0.00            
ATOM    109  H52 ACD     1      15.610  -2.830   1.480  1.00  0.00            
ATOM    110  C32 ACD     1      15.350  -0.060  -0.260  1.00  0.00            
ATOM    111  H53 ACD     1      16.410  -0.000  -0.540  1.00  0.00            
ATOM    112  O27 ACD     1      14.570  -0.520  -1.330  1.00  0.00            
ATOM    113  H54 ACD     1      14.490   0.080  -2.080  1.00  0.00            
ATOM    114  C33 ACD     1      14.960   1.410   0.170  1.00  0.00            
ATOM    115  H55 ACD     1      15.100   2.170  -0.610  1.00  0.00            
ATOM    116  O28 ACD     1      13.580   1.370   0.420  1.00  0.00            
ATOM    117  C34 ACD     1      12.740   2.550   0.560  1.00  0.00            
ATOM    118  H56 ACD     1      12.710   2.970  -0.450  1.00  0.00            
ATOM    119  C35 ACD     1      11.370   2.120   1.060  1.00  0.00            
ATOM    120  H57 ACD     1      11.510   1.510   1.970  1.00  0.00            
ATOM    121  O29 ACD     1      10.770   1.170   0.090  1.00  0.00            
ATOM    122  H58 ACD     1      11.200   0.320   0.230  1.00  0.00            
ATOM    123  C36 ACD     1      10.420   3.200   1.530  1.00  0.00            
ATOM    124  H59 ACD     1      10.100   3.790   0.660  1.00  0.00            
ATOM    125  O30 ACD     1       9.330   2.770   2.260  1.00  0.00            
ATOM    126  H60 ACD     1       9.510   2.950   3.180  1.00  0.00            
ATOM    127  C1  AD4     2      11.180  35.040   3.290  1.00  0.00            
ATOM    128  C2  AD4     2      10.970  34.870   4.710  1.00  0.00            
ATOM    129  C3  AD4     2      11.240  35.850   5.700  1.00  0.00            
ATOM    130  C4  AD4     2      11.640  37.090   5.240  1.00  0.00            
ATOM    131  C5  AD4     2      11.770  38.210   6.130  1.00  0.00            
ATOM    132  C6  AD4     2      12.110  39.480   5.690  1.00  0.00            
ATOM    133  C7  AD4     2      12.240  40.520   6.630  1.00  0.00            
ATOM    134  C8  AD4     2      12.560  41.780   6.200  1.00  0.00            
ATOM    135  C9  AD4     2      12.600  42.080   4.820  1.00  0.00            
ATOM    136  C10 AD4     2      12.480  41.060   3.850  1.00  0.00            
ATOM    137  C11 AD4     2      12.230  39.740   4.300  1.00  0.00            
ATOM    138  C12 AD4     2      12.050  38.630   3.360  1.00  0.00            
ATOM    139  C13 AD4     2      11.740  37.310   3.800  1.00  0.00            
ATOM    140  C14 AD4     2      11.610  36.320   2.880  1.00  0.00            
ATOM    141  H1  AD4     2      11.040  34.210   2.600  1.00  0.00            
ATOM    142  H2  AD4     2      10.680  33.880   5.050  1.00  0.00            
ATOM    143  H3  AD4     2      10.980  35.610   6.720  1.00  0.00            
ATOM    144  H4  AD4     2      11.940  38.040   7.190  1.00  0.00            
ATOM    145  H5  AD4     2      12.140  40.360   7.700  1.00  0.00            
ATOM    146  H6  AD4     2      12.730  42.580   6.910  1.00  0.00            
ATOM    147  H7  AD4     2      12.870  43.090   4.510  1.00  0.00            
ATOM    148  H8  AD4     2      12.470  41.320   2.800  1.00  0.00            
ATOM    149  H9  AD4     2      12.190  38.860   2.310  1.00  0.00            
ATOM    150  H10 AD4     2      11.740  36.650   1.850  1.00  0.00            
TER
ENDMDL
MODEL        1
ATOM      1  H1  ACD     1      14.660  25.520  10.320  1.00  0.00            
ATOM      2  O1  ACD     1      15.310  25.090   9.750  1.00  0.00            
ATOM      3  C1  ACD     1      16.480  25.840  10.140  1.00  0.00            
ATOM      4  H2  ACD     1      16.290  26.460  11.020  1.00  0.00            
ATOM      5  H3  ACD     1      16.710  26.560   9.350  1.00  0.00            
ATOM      6  C2  ACD     1      17.660  24.900  10.350  1.00  0.00            
ATOM      7  H4  ACD     1      18.550  25.540  10.400  1.00  0.00            
ATOM      8  O2  ACD     1      17.540  24.280  11.590  1.00  0.00            
ATOM      9  C3  ACD     1      18.530  23.390  12.010  1.00  0.00            
ATOM     10  H5  ACD     1      18.040  23.010  12.920  1.00  0.00            
ATOM     11  O3  ACD     1      19.790  23.860  12.390  1.00  0.00            
ATOM     12  C4  ACD     1      20.120  24.300  13.690  1.00  0.00            
ATOM     13  H6  ACD     1      19.690  23.610  14.430  1.00  0.00            
ATOM     14  C5  ACD     1      21.600  24.080  13.700  1.00  0.00            
ATOM     15  H7  ACD     1      22.070  24.310  12.730  1.00  0.00            
ATOM     16  O4  ACD     1      21.900  22.720  14.080  1.00  0.00            
ATOM     17  H8  ACD     1      22.450  22.420  13.350  1.00  0.00            
ATOM     18  C6  ACD     1      22.230  25.040  14.680  1.00  0.00            
ATOM     19  H9  ACD     1      21.790  24.710  15.630  1.00  0.00            
ATOM     20  O5  ACD     1      23.650  24.780  14.820  1.00  0.00            
ATOM     21  H10 ACD     1      24.050  25.010  13.970  1.00  0.00            
ATOM     22  C7  ACD     1      21.910  26.520  14.310  1.00  0.00            
ATOM     23  H11 ACD     1      22.520  27.180  14.940  1.00  0.00            
ATOM     24  O6  ACD     1      20.490  26.660  14.650  1.00  0.00            
ATOM     25  C8  ACD     1      19.570  25.700  13.990  1.00  0.00            
ATOM     26  H12 ACD     1      19.480  26.220  13.030  1.00  0.00            
ATOM     27  C9  ACD     1      18.190  25.490  14.580  1.00  0.00            
ATOM     28  H13 ACD     1      17.560  26.380  14.460  1.00  0.00            
ATOM     29  H14 ACD     1      17.730  24.780  13.880  1.00  0.00            
ATOM     30  O7  ACD     1      18.150  24.990  15.900  1.00  0.00            
ATOM     31  H15 ACD     1      17.610  25.570  16.460  1.00  0.00            
ATOM     32  O8  ACD     1      22.250  26.720  12.940  1.00  0.00            
ATOM     33  C10 ACD     1      23.460  27.470  12.760  1.00  0.00            
ATOM     34  H16 ACD     1      24.030  27.510  13.700  1.00  0.00            
ATOM     35  C11 ACD     1      24.260  26.610  11.790  1.00  0.00            
ATOM     36  H17 ACD     1      23.630  26.400  10.910  1.00  0.00            
ATOM     37  O9  ACD     1      24.760  25.410  12.440  1.00  0.00            
ATOM     38  H18 ACD     1      25.510  25.070  11.950  1.00  0.00            
ATOM     39  C12 ACD     1      25.500  27.470  11.260  1.00  0.00            
ATOM     40  H19 ACD     1      26.220  27.630  12.070  1.00  0.00            
ATOM     41  O10 ACD     1      26.220  26.770  10.240  1.00  0.00            
ATOM     42  H20 ACD     1      25.760  26.970   9.420  1.00  0.00            
ATOM     43  C13 ACD     1      25.100  28.840  10.760  1.00  0.00            
ATOM     44  H21 ACD     1      26.030  29.390  10.600  1.00  0.00            
ATOM     45  O11 ACD     1      24.360  29.550  11.760  1.00  0.00            
ATOM     46  C14 ACD     1      23.200  28.890  12.260  1.00  0.00            
ATOM     47  H22 ACD     1      22.490  28.900  11.420  1.00  0.00            
ATOM     48  C15 ACD     1      22.560  29.670  13.440  1.00  0.00            
ATOM     49  H23 ACD     1      22.360  30.690  13.070  1.00  0.00            
ATOM     50  H24 ACD     1      21.550  29.300  13.680  1.00  0.00            
ATOM     51  O12 ACD     1      23.520  29.660  14.540  1.00  0.00            
ATOM     52  H25 ACD     1      23.050  30.210  15.180  1.00  0.00            
ATOM     53  O13 ACD     1      24.340  28.740   9.520  1.00  0.00            
ATOM     54  C16 ACD     1      24.720  29.540   8.330  1.00  0.00            
ATOM     55  H26 ACD     1      25.520  30.200   8.680  1.00  0.00            
ATOM     56  C17 ACD     1      25.280  28.620   7.210  1.00  0.00            
ATOM     57  H27 ACD     1      24.470  27.910   6.990  1.00  0.00            
ATOM     58  O14 ACD     1      26.470  27.910   7.650  1.00  0.00            
ATOM     59  H28 ACD     1      26.700  27.120   7.150  1.00  0.00            
ATOM     60  C18 ACD     1      25.510  29.440   5.960  1.00  0.00            
ATOM     61  H29 ACD     1      26.190  30.230   6.290  1.00  0.00            
ATOM     62  O15 ACD     1      26.070  28.700   4.830  1.00  0.00            
ATOM     63  H30 ACD     1      26.950  29.080   4.840  1.00  0.00            
ATOM     64  C19 ACD     1      24.230  30.040   5.540  1.00  0.00            
ATOM     65  H31 ACD     1      24.370  30.700   4.680  1.00  0.00            
ATOM     66  O16 ACD     1      23.800  30.940   6.500  1.00  0.00            
ATOM     67  C20 ACD     1      23.610  30.480   7.840  1.00  0.00            
ATOM     68  H32 ACD     1      22.640  29.970   7.850  1.00  0.00            
ATOM     69  C21 ACD     1      23.510  31.730   8.700  1.00  0.00            
ATOM     70  H33 ACD     1      23.260  31.480   9.740  1.00  0.00            
ATOM     71  H34 ACD     1      24.450  32.290   8.760  1.00  0.00            
ATOM     72  O17 ACD     1      22.590  32.680   8.200  1.00  0.00            
ATOM     73  H35 ACD     1      22.910  32.800   7.300  1.00  0.00            
ATOM     74  O18 ACD     1      23.280  29.060   5.140  1.00  0.00            
ATOM     75  C22 ACD     1      22.320  29.440   4.160  1.00  0.00            
ATOM     76  H36 ACD     1      22.810  30.070   3.400  1.00  0.00            
ATOM     77  C23 ACD     1      21.920  28.170   3.430  1.00  0.00            
ATOM     78  H37 ACD     1      21.860  27.330   4.140  1.00  0.00            
ATOM     79  O19 ACD     1      22.870  27.970   2.380  1.00  0.00            
ATOM     80  H38 ACD     1      23.620  27.560   2.830  1.00  0.00            
ATOM     81  C24 ACD     1      20.550  28.240   2.900  1.00  0.00            
ATOM     82  H39 ACD     1      20.490  29.060   2.180  1.00  0.00            
ATOM     83  O20 ACD     1      20.110  27.050   2.220  1.00  0.00            
ATOM     84  H40 ACD     1      20.230  26.420   2.930  1.00  0.00            
ATOM     85  C25 ACD     1      19.540  28.580   4.020  1.00  0.00            
ATOM     86  H41 ACD     1      18.530  28.480   3.610  1.00  0.00            
ATOM     87  O21 ACD     1      19.800  29.910   4.420  1.00  0.00            
ATOM     88  C26 ACD     1      21.140  30.280   4.770  1.00  0.00            
ATOM     89  H42 ACD     1      21.260  30.070   5.840  1.00  0.00            
ATOM     90  C27 ACD     1      21.290  31.720   4.610  1.00  0.00            
ATOM     91  H43 ACD     1      20.520  32.270   5.170  1.00  0.00            
ATOM     92  H44 ACD     1      22.160  32.040   5.190  1.00  0.00            
ATOM     93  O22 ACD     1      21.210  32.070   3.180  1.00  0.00            
ATOM     94  H45 ACD     1      20.330  31.830   2.870  1.00  0.00            
ATOM     95  O23 ACD     1      19.710  27.690   5.060  1.00  0.00            
ATOM     96  C28 ACD     1      18.840  26.580   5.230  1.00  0.00            
ATOM     97  H46 ACD     1      18.330  26.450   4.270  1.00  0.00            
ATOM     98  C29 ACD     1      17.700  26.740   6.250  1.00  0.00            
ATOM     99  H47 ACD     1      18.100  26.970   7.250  1.00  0.00            
ATOM    100  O24 ACD     1      17.030  25.580   6.510  1.00  0.00            
ATOM    101  C30 ACD     1      16.770  27.810   5.790  1.00  0.00            
ATOM    102  H48 ACD     1      16.130  28.110   6.630  1.00  0.00            
ATOM    103  H49 ACD     1      17.380  28.710   5.590  1.00  0.00            
ATOM    104  O25 ACD     1      15.900  27.450   4.720  1.00  0.00            
ATOM    105  H50 ACD     1      15.630  28.210   4.200  1.00  0.00            
ATOM    106  C31 ACD     1      19.720  25.400   5.530  1.00  0.00            
ATOM    107  H51 ACD     1      20.450  25.640   6.310  1.00  0.00            
ATOM    108  O26 ACD     1      20.580  25.160   4.310  1.00  0.00            
ATOM    109  H52 ACD     1      21.020  24.310   4.360  1.00  0.00            
ATOM    110  C32 ACD     1      18.900  24.140   5.770  1.00  0.00            
ATOM    111  H53 ACD     1      18.370  23.830   4.860  1.00  0.00            
ATOM    112  O27 ACD     1      19.780  23.120   6.210  1.00  0.00            
ATOM    113  H54 ACD     1      19.640  22.970   7.150  1.00  0.00            
ATOM    114  C33 ACD     1      17.850  24.460   6.840  1.00  0.00            
ATOM    115  H55 ACD     1      17.200  23.590   6.940  1.00  0.00            
ATOM    116  O28 ACD     1      18.540  24.630   8.120  1.00  0.00            
ATOM    117  C34 ACD     1      17.910  23.900   9.200  1.00  0.00            
ATOM    118  H56 ACD     1      16.960  23.380   9.010  1.00  0.00            
ATOM    119  C35 ACD     1      18.950  22.850   9.570  1.00  0.00            
ATOM    120  H57 ACD     1      19.910  23.380   9.610  1.00  0.00            
ATOM    121  O29 ACD     1      18.970  21.840   8.580  1.00  0.00            
ATOM    122  H58 ACD     1      18.130  21.360   8.580  1.00  0.00            
ATOM    123  C36 ACD     1      18.670  22.290  11.010  1.00  0.00            
ATOM    124  H59 ACD     1      17.730  21.730  10.980  1.00  0.00            
ATOM    125  O30 ACD     1      19.740  21.410  11.490  1.00  0.00            
ATOM    126  H60 ACD     1      20.470  22.030  11.560  1.00  0.00            
ATOM    127  C1  AD4     2      24.090  24.590   7.120  1.00  0.00            
ATOM    128  C2  AD4     2      23.950  24.030   8.370  1.00  0.00            
ATOM    129  C3  AD4     2      23.090  24.590   9.350  1.00  0.00            
ATOM    130  C4  AD4     2      22.360  25.720   9.000  1.00  0.00            
ATOM    131  C5  AD4     2      21.450  26.190   9.920  1.00  0.00            
ATOM    132  C6  AD4     2      20.600  27.280   9.610  1.00  0.00            
ATOM    133  C7  AD4     2      19.750  27.810  10.610  1.00  0.00            
ATOM    134  C8  AD4     2      19.020  28.970  10.380  1.00  0.00            
ATOM    135  C9  AD4     2      18.890  29.450   9.050  1.00  0.00            
ATOM    136  C10 AD4     2      19.660  28.890   8.040  1.00  0.00            
ATOM    137  C11 AD4     2      20.650  27.910   8.340  1.00  0.00            
ATOM    138  C12 AD4     2      21.580  27.330   7.410  1.00  0.00            
ATOM    139  C13 AD4     2      22.420  26.270   7.710  1.00  0.00            
ATOM    140  C14 AD4     2      23.360  25.690   6.800  1.00  0.00            
ATOM    141  H1  AD4     2      24.740  24.260   6.320  1.00  0.00            
ATOM    142  H2  AD4     2      24.430  23.090   8.610  1.00  0.00            
ATOM    143  H3  AD4     2      22.880  24.000  10.230  1.00  0.00            
ATOM    144  H4  AD4     2      21.370  25.660  10.870  1.00  0.00            
ATOM    145  H5  AD4     2      19.780  27.470  11.640  1.00  0.00            
ATOM    146  H6  AD4     2      18.460  29.410  11.200  1.00  0.00            
ATOM    147  H7  AD4     2      18.320  30.350   8.800  1.00  0.00            
ATOM    148  H8  AD4     2      19.540  29.210   7.010  1.00  0.00            
ATOM    149  H9  AD4     2      21.630  27.730   6.400  1.00  0.00            
ATOM    150  H10 AD4     2      23.580  26.260   5.900  1.00  0.00            
TER
ENDMDL
MODEL        1
ATOM      1  H1  ACD     1      29.810  18.520  12.860  1.00  0.00            
ATOM      2  O1  ACD     1      30.070  19.390  12.530  1.00  0.00            
ATOM      3  C1  ACD     1      30.710  20.140  13.630  1.00  0.00            
ATOM      4  H2  ACD     1      30.970  21.160  13.320  1.00  0.00            
ATOM      5  H3  ACD     1      31.670  19.700  13.960  1.00  0.00            
ATOM      6  C2  ACD     1      29.750  20.050  14.820  1.00  0.00            
ATOM      7  H4  ACD     1      28.710  20.150  14.470  1.00  0.00            
ATOM      8  O2  ACD     1      29.940  18.800  15.430  1.00  0.00            
ATOM      9  C3  ACD     1      29.200  18.470  16.530  1.00  0.00            
ATOM     10  H5  ACD     1      29.510  17.490  16.910  1.00  0.00            
ATOM     11  O3  ACD     1      27.900  18.260  16.090  1.00  0.00            
ATOM     12  C4  ACD     1      27.410  16.980  15.790  1.00  0.00            
ATOM     13  H6  ACD     1      27.700  16.250  16.560  1.00  0.00            
ATOM     14  C5  ACD     1      25.880  17.220  15.990  1.00  0.00            
ATOM     15  H7  ACD     1      25.630  18.100  15.390  1.00  0.00            
ATOM     16  O4  ACD     1      25.410  17.570  17.280  1.00  0.00            
ATOM     17  H8  ACD     1      24.470  17.780  17.300  1.00  0.00            
ATOM     18  C6  ACD     1      25.110  16.060  15.400  1.00  0.00            
ATOM     19  H9  ACD     1      25.290  15.200  16.060  1.00  0.00            
ATOM     20  O5  ACD     1      23.740  16.420  15.470  1.00  0.00            
ATOM     21  H10 ACD     1      23.460  16.950  14.720  1.00  0.00            
ATOM     22  C7  ACD     1      25.460  15.750  14.000  1.00  0.00            
ATOM     23  H11 ACD     1      24.850  14.880  13.750  1.00  0.00            
ATOM     24  O6  ACD     1      26.880  15.440  14.040  1.00  0.00            
ATOM     25  C8  ACD     1      27.830  16.470  14.430  1.00  0.00            
ATOM     26  H12 ACD     1      27.750  17.330  13.750  1.00  0.00            
ATOM     27  C9  ACD     1      29.260  15.880  14.340  1.00  0.00            
ATOM     28  H13 ACD     1      29.260  15.250  13.450  1.00  0.00            
ATOM     29  H14 ACD     1      29.930  16.690  14.010  1.00  0.00            
ATOM     30  O7  ACD     1      29.810  15.200  15.510  1.00  0.00            
ATOM     31  H15 ACD     1      29.440  14.310  15.470  1.00  0.00            
ATOM     32  O8  ACD     1      25.250  16.960  13.190  1.00  0.00            
ATOM     33  C10 ACD     1      24.270  16.760  12.180  1.00  0.00            
ATOM     34  H16 ACD     1      23.680  15.860  12.400  1.00  0.00            
ATOM     35  C11 ACD     1      23.350  17.960  12.250  1.00  0.00            
ATOM     36  H17 ACD     1      24.030  18.800  12.410  1.00  0.00            
ATOM     37  O9  ACD     1      22.560  17.840  13.470  1.00  0.00            
ATOM     38  H18 ACD     1      21.970  18.600  13.530  1.00  0.00            
ATOM     39  C12 ACD     1      22.530  18.040  11.000  1.00  0.00            
ATOM     40  H19 ACD     1      21.960  17.110  10.870  1.00  0.00            
ATOM     41  O10 ACD     1      21.710  19.180  10.860  1.00  0.00            
ATOM     42  H20 ACD     1      21.290  19.300  11.720  1.00  0.00            
ATOM     43  C13 ACD     1      23.410  18.080   9.800  1.00  0.00            
ATOM     44  H21 ACD     1      22.730  18.190   8.950  1.00  0.00            
ATOM     45  O11 ACD     1      24.170  16.890   9.730  1.00  0.00            
ATOM     46  C14 ACD     1      25.010  16.590  10.860  1.00  0.00            
ATOM     47  H22 ACD     1      25.850  17.290  10.750  1.00  0.00            
ATOM     48  C15 ACD     1      25.460  15.140  10.620  1.00  0.00            
ATOM     49  H23 ACD     1      26.030  14.770  11.490  1.00  0.00            
ATOM     50  H24 ACD     1      24.610  14.490  10.400  1.00  0.00            
ATOM     51  O12 ACD     1      26.220  15.080   9.440  1.00  0.00            
ATOM     52  H25 ACD     1      25.860  15.660   8.750  1.00  0.00            
ATOM     53  O13 ACD     1      24.230  19.290   9.820  1.00  0.00            
ATOM     54  C16 ACD     1      24.370  20.000   8.620  1.00  0.00            
ATOM     55  H26 ACD     1      23.900  19.440   7.790  1.00  0.00            
ATOM     56  C17 ACD     1      23.570  21.290   8.750  1.00  0.00            
ATOM     57  H27 ACD     1      23.780  21.760   9.720  1.00  0.00            
ATOM     58  O14 ACD     1      22.160  21.020   8.720  1.00  0.00            
ATOM     59  H28 ACD     1      22.030  20.420   9.470  1.00  0.00            
ATOM     60  C18 ACD     1      24.040  22.290   7.720  1.00  0.00            
ATOM     61  H29 ACD     1      23.720  21.870   6.760  1.00  0.00            
ATOM     62  O15 ACD     1      23.430  23.550   7.740  1.00  0.00            
ATOM     63  H30 ACD     1      23.620  23.890   8.620  1.00  0.00            
ATOM     64  C19 ACD     1      25.550  22.550   7.700  1.00  0.00            
ATOM     65  H31 ACD     1      25.860  23.320   6.980  1.00  0.00            
ATOM     66  O16 ACD     1      26.150  21.270   7.380  1.00  0.00            
ATOM     67  C20 ACD     1      25.890  20.260   8.370  1.00  0.00            
ATOM     68  H32 ACD     1      26.400  20.700   9.240  1.00  0.00            
ATOM     69  C21 ACD     1      26.610  18.970   7.970  1.00  0.00            
ATOM     70  H33 ACD     1      26.450  18.070   8.570  1.00  0.00            
ATOM     71  H34 ACD     1      26.230  18.610   7.000  1.00  0.00            
ATOM     72  O17 ACD     1      28.050  19.170   7.960  1.00  0.00            
ATOM     73  H35 ACD     1      28.430  18.300   7.840  1.00  0.00            
ATOM     74  O18 ACD     1      26.070  23.030   8.980  1.00  0.00            
ATOM     75  C22 ACD     1      26.670  24.290   9.080  1.00  0.00            
ATOM     76  H36 ACD     1      26.590  24.780   8.100  1.00  0.00            
ATOM     77  C23 ACD     1      25.810  25.140  10.040  1.00  0.00            
ATOM     78  H37 ACD     1      25.630  24.490  10.900  1.00  0.00            
ATOM     79  O19 ACD     1      24.560  25.550   9.500  1.00  0.00            
ATOM     80  H38 ACD     1      23.930  25.680  10.210  1.00  0.00            
ATOM     81  C24 ACD     1      26.720  26.310  10.530  1.00  0.00            
ATOM     82  H39 ACD     1      26.940  26.990   9.700  1.00  0.00            
ATOM     83  O20 ACD     1      26.120  27.010  11.540  1.00  0.00            
ATOM     84  H40 ACD     1      25.280  27.320  11.200  1.00  0.00            
ATOM     85  C25 ACD     1      28.070  25.850  11.090  1.00  0.00            
ATOM     86  H41 ACD     1      28.720  26.680  11.380  1.00  0.00            
ATOM     87  O21 ACD     1      28.740  25.250   9.980  1.00  0.00            
ATOM     88  C26 ACD     1      28.110  24.040   9.520  1.00  0.00            
ATOM     89  H42 ACD     1      28.130  23.360  10.380  1.00  0.00            
ATOM     90  C27 ACD     1      28.960  23.350   8.500  1.00  0.00            
ATOM     91  H43 ACD     1      28.460  22.540   7.960  1.00  0.00            
ATOM     92  H44 ACD     1      29.200  24.040   7.690  1.00  0.00            
ATOM     93  O22 ACD     1      30.130  22.780   9.040  1.00  0.00            
ATOM     94  H45 ACD     1      30.670  22.520   8.290  1.00  0.00            
ATOM     95  O23 ACD     1      27.910  24.910  12.130  1.00  0.00            
ATOM     96  C28 ACD     1      28.840  25.070  13.210  1.00  0.00            
ATOM     97  H46 ACD     1      29.210  26.080  13.380  1.00  0.00            
ATOM     98  C29 ACD     1      30.090  24.170  13.040  1.00  0.00            
ATOM     99  H47 ACD     1      29.710  23.200  12.680  1.00  0.00            
ATOM    100  O24 ACD     1      30.750  23.910  14.330  1.00  0.00            
ATOM    101  C30 ACD     1      31.110  24.900  12.150  1.00  0.00            
ATOM    102  H48 ACD     1      30.740  25.810  11.660  1.00  0.00            
ATOM    103  H49 ACD     1      31.920  25.270  12.800  1.00  0.00            
ATOM    104  O25 ACD     1      31.750  24.020  11.140  1.00  0.00            
ATOM    105  H50 ACD     1      31.090  23.440  10.740  1.00  0.00            
ATOM    106  C31 ACD     1      28.030  24.640  14.410  1.00  0.00            
ATOM    107  H51 ACD     1      27.550  23.690  14.170  1.00  0.00            
ATOM    108  O26 ACD     1      27.010  25.670  14.570  1.00  0.00            
ATOM    109  H52 ACD     1      26.640  25.780  13.690  1.00  0.00            
ATOM    110  C32 ACD     1      28.820  24.450  15.660  1.00  0.00            
ATOM    111  H53 ACD     1      29.210  25.440  15.900  1.00  0.00            
ATOM    112  O27 ACD     1      28.000  23.990  16.680  1.00  0.00            
ATOM    113  H54 ACD     1      27.140  24.400  16.530  1.00  0.00            
ATOM    114  C33 ACD     1      29.940  23.490  15.440  1.00  0.00            
ATOM    115  H55 ACD     1      30.630  23.390  16.280  1.00  0.00            
ATOM    116  O28 ACD     1      29.480  22.220  15.120  1.00  0.00            
ATOM    117  C34 ACD     1      29.950  21.160  15.860  1.00  0.00            
ATOM    118  H56 ACD     1      31.000  21.260  16.150  1.00  0.00            
ATOM    119  C35 ACD     1      29.030  20.920  16.980  1.00  0.00            
ATOM    120  H57 ACD     1      28.010  20.940  16.580  1.00  0.00            
ATOM    121  O29 ACD     1      29.180  21.930  18.040  1.00  0.00            
ATOM    122  H58 ACD     1      28.870  22.740  17.640  1.00  0.00            
ATOM    123  C36 ACD     1      29.200  19.530  17.580  1.00  0.00            
ATOM    124  H59 ACD     1      30.140  19.620  18.120  1.00  0.00            
ATOM    125  O30 ACD     1      28.240  19.060  18.550  1.00  0.00            
ATOM    126  H60 ACD     1      27.530  18.630  18.060  1.00  0.00            
ATOM    127  C1  AD4     2      23.910  25.600  18.250  1.00  0.00            
ATOM    128  C2  AD4     2      23.370  26.420  17.220  1.00  0.00            
ATOM    129  C3  AD4     2      23.420  25.970  15.870  1.00  0.00            
ATOM    130  C4  AD4     2      23.990  24.730  15.530  1.00  0.00            
ATOM    131  C5  AD4     2      23.970  24.410  14.210  1.00  0.00            
ATOM    132  C6  AD4     2      24.580  23.150  13.860  1.00  0.00            
ATOM    133  C7  AD4     2      24.630  22.750  12.520  1.00  0.00            
ATOM    134  C8  AD4     2      25.320  21.470  12.200  1.00  0.00            
ATOM    135  C9  AD4     2      25.970  20.750  13.230  1.00  0.00            
ATOM    136  C10 AD4     2      25.760  21.080  14.550  1.00  0.00            
ATOM    137  C11 AD4     2      25.160  22.330  14.870  1.00  0.00            
ATOM    138  C12 AD4     2      25.220  22.800  16.180  1.00  0.00            
ATOM    139  C13 AD4     2      24.620  24.000  16.580  1.00  0.00            
ATOM    140  C14 AD4     2      24.660  24.460  17.920  1.00  0.00            
ATOM    141  H1  AD4     2      23.760  25.830  19.310  1.00  0.00            
ATOM    142  H2  AD4     2      22.760  27.280  17.490  1.00  0.00            
ATOM    143  H3  AD4     2      22.920  26.560  15.110  1.00  0.00            
ATOM    144  H4  AD4     2      23.550  25.110  13.490  1.00  0.00            
ATOM    145  H5  AD4     2      24.140  23.400  11.800  1.00  0.00            
ATOM    146  H6  AD4     2      25.450  21.110  11.190  1.00  0.00            
ATOM    147  H7  AD4     2      26.490  19.880  12.830  1.00  0.00            
ATOM    148  H8  AD4     2      26.220  20.440  15.300  1.00  0.00            
ATOM    149  H9  AD4     2      25.850  22.260  16.880  1.00  0.00            
ATOM    150  H10 AD4     2      25.340  23.960  18.600  1.00  0.00            
TER
ENDMDL
MODEL        1
ATOM      1  H1  ACD     1      34.650  29.550  16.000  1.00  0.00            
ATOM      2  O1  ACD     1      34.040  30.290  15.960  1.00  0.00            
ATOM      3  C1  ACD     1      32.750  29.690  16.250  1.00  0.00            
ATOM      4  H2  ACD     1      32.040  30.500  16.440  1.00  0.00            
ATOM      5  H3  ACD     1      32.830  29.100  17.170  1.00  0.00            
ATOM      6  C2  ACD     1      32.120  28.830  15.260  1.00  0.00            
ATOM      7  H4  ACD     1      31.810  29.360  14.350  1.00  0.00            
ATOM      8  O2  ACD     1      33.080  27.800  14.910  1.00  0.00            
ATOM      9  C3  ACD     1      32.740  26.790  13.970  1.00  0.00            
ATOM     10  H5  ACD     1      33.580  26.110  13.830  1.00  0.00            
ATOM     11  O3  ACD     1      32.220  27.540  12.810  1.00  0.00            
ATOM     12  C4  ACD     1      33.140  27.940  11.740  1.00  0.00            
ATOM     13  H6  ACD     1      33.640  27.150  11.190  1.00  0.00            
ATOM     14  C5  ACD     1      32.180  28.560  10.640  1.00  0.00            
ATOM     15  H7  ACD     1      31.490  29.280  11.100  1.00  0.00            
ATOM     16  O4  ACD     1      31.590  27.410   9.900  1.00  0.00            
ATOM     17  H8  ACD     1      30.970  26.910  10.440  1.00  0.00            
ATOM     18  C6  ACD     1      32.950  29.400   9.600  1.00  0.00            
ATOM     19  H9  ACD     1      33.640  28.740   9.060  1.00  0.00            
ATOM     20  O5  ACD     1      32.100  30.080   8.670  1.00  0.00            
ATOM     21  H10 ACD     1      31.870  30.930   9.040  1.00  0.00            
ATOM     22  C7  ACD     1      33.710  30.510  10.430  1.00  0.00            
ATOM     23  H11 ACD     1      34.320  31.150   9.780  1.00  0.00            
ATOM     24  O6  ACD     1      34.730  29.860  11.200  1.00  0.00            
ATOM     25  C8  ACD     1      34.260  28.930  12.230  1.00  0.00            
ATOM     26  H12 ACD     1      33.910  29.480  13.110  1.00  0.00            
ATOM     27  C9  ACD     1      35.460  28.160  12.730  1.00  0.00            
ATOM     28  H13 ACD     1      36.190  28.790  13.250  1.00  0.00            
ATOM     29  H14 ACD     1      35.120  27.460  13.500  1.00  0.00            
ATOM     30  O7  ACD     1      36.050  27.330  11.800  1.00  0.00            
ATOM     31  H15 ACD     1      36.880  27.050  12.190  1.00  0.00            
ATOM     32  O8  ACD     1      32.790  31.360  11.120  1.00  0.00            
ATOM     33  C10 ACD     1      32.990  32.740  11.060  1.00  0.00            
ATOM     34  H16 ACD     1      34.000  32.970  10.700  1.00  0.00            
ATOM     35  C11 ACD     1      31.860  33.380  10.150  1.00  0.00            
ATOM     36  H17 ACD     1      30.860  33.170  10.560  1.00  0.00            
ATOM     37  O9  ACD     1      32.100  32.890   8.800  1.00  0.00            
ATOM     38  H18 ACD     1      32.640  33.530   8.340  1.00  0.00            
ATOM     39  C12 ACD     1      31.950  34.890  10.280  1.00  0.00            
ATOM     40  H19 ACD     1      32.890  35.140   9.760  1.00  0.00            
ATOM     41  O10 ACD     1      30.970  35.520   9.560  1.00  0.00            
ATOM     42  H20 ACD     1      31.050  35.370   8.610  1.00  0.00            
ATOM     43  C13 ACD     1      31.980  35.440  11.740  1.00  0.00            
ATOM     44  H21 ACD     1      32.300  36.490  11.700  1.00  0.00            
ATOM     45  O11 ACD     1      32.910  34.750  12.590  1.00  0.00            
ATOM     46  C14 ACD     1      32.800  33.310  12.500  1.00  0.00            
ATOM     47  H22 ACD     1      31.870  32.930  12.940  1.00  0.00            
ATOM     48  C15 ACD     1      33.940  32.820  13.380  1.00  0.00            
ATOM     49  H23 ACD     1      34.290  31.810  13.130  1.00  0.00            
ATOM     50  H24 ACD     1      34.800  33.490  13.250  1.00  0.00            
ATOM     51  O12 ACD     1      33.550  32.750  14.740  1.00  0.00            
ATOM     52  H25 ACD     1      33.640  31.900  15.180  1.00  0.00            
ATOM     53  O13 ACD     1      30.610  35.350  12.300  1.00  0.00            
ATOM     54  C16 ACD     1      30.260  36.610  12.940  1.00  0.00            
ATOM     55  H26 ACD     1      31.090  37.320  12.940  1.00  0.00            
ATOM     56  C17 ACD     1      29.010  37.050  12.120  1.00  0.00            
ATOM     57  H27 ACD     1      28.280  36.240  11.980  1.00  0.00            
ATOM     58  O14 ACD     1      29.550  37.440  10.850  1.00  0.00            
ATOM     59  H28 ACD     1      30.030  36.690  10.480  1.00  0.00            
ATOM     60  C18 ACD     1      28.300  38.200  12.840  1.00  0.00            
ATOM     61  H29 ACD     1      28.980  39.050  12.960  1.00  0.00            
ATOM     62  O15 ACD     1      27.060  38.620  12.220  1.00  0.00            
ATOM     63  H30 ACD     1      26.480  37.880  12.020  1.00  0.00            
ATOM     64  C19 ACD     1      27.880  37.640  14.240  1.00  0.00            
ATOM     65  H31 ACD     1      27.230  38.370  14.750  1.00  0.00            
ATOM     66  O16 ACD     1      29.080  37.290  14.960  1.00  0.00            
ATOM     67  C20 ACD     1      29.950  36.330  14.420  1.00  0.00            
ATOM     68  H32 ACD     1      29.400  35.370  14.400  1.00  0.00            
ATOM     69  C21 ACD     1      31.190  36.220  15.240  1.00  0.00            
ATOM     70  H33 ACD     1      31.730  35.310  14.950  1.00  0.00            
ATOM     71  H34 ACD     1      31.910  36.990  14.940  1.00  0.00            
ATOM     72  O17 ACD     1      31.040  36.160  16.660  1.00  0.00            
ATOM     73  H35 ACD     1      31.890  35.830  16.970  1.00  0.00            
ATOM     74  O18 ACD     1      27.190  36.440  14.060  1.00  0.00            
ATOM     75  C22 ACD     1      26.360  35.900  15.090  1.00  0.00            
ATOM     76  H36 ACD     1      25.460  36.510  15.180  1.00  0.00            
ATOM     77  C23 ACD     1      25.840  34.550  14.520  1.00  0.00            
ATOM     78  H37 ACD     1      26.690  34.060  14.040  1.00  0.00            
ATOM     79  O19 ACD     1      24.770  34.800  13.530  1.00  0.00            
ATOM     80  H38 ACD     1      25.140  35.380  12.860  1.00  0.00            
ATOM     81  C24 ACD     1      25.100  33.710  15.560  1.00  0.00            
ATOM     82  H39 ACD     1      24.280  34.290  15.990  1.00  0.00            
ATOM     83  O20 ACD     1      24.690  32.480  15.010  1.00  0.00            
ATOM     84  H40 ACD     1      24.400  32.650  14.110  1.00  0.00            
ATOM     85  C25 ACD     1      26.070  33.360  16.690  1.00  0.00            
ATOM     86  H41 ACD     1      25.610  32.760  17.480  1.00  0.00            
ATOM     87  O21 ACD     1      26.430  34.580  17.260  1.00  0.00            
ATOM     88  C26 ACD     1      27.060  35.590  16.500  1.00  0.00            
ATOM     89  H42 ACD     1      28.120  35.320  16.420  1.00  0.00            
ATOM     90  C27 ACD     1      27.000  36.760  17.420  1.00  0.00            
ATOM     91  H43 ACD     1      27.330  37.660  16.890  1.00  0.00            
ATOM     92  H44 ACD     1      25.970  36.960  17.750  1.00  0.00            
ATOM     93  O22 ACD     1      27.780  36.650  18.590  1.00  0.00            
ATOM     94  H45 ACD     1      27.210  36.360  19.320  1.00  0.00            
ATOM     95  O23 ACD     1      27.230  32.670  16.260  1.00  0.00            
ATOM     96  C28 ACD     1      27.640  31.560  17.090  1.00  0.00            
ATOM     97  H46 ACD     1      27.200  31.570  18.090  1.00  0.00            
ATOM     98  C29 ACD     1      29.190  31.610  17.230  1.00  0.00            
ATOM     99  H47 ACD     1      29.680  31.490  16.250  1.00  0.00            
ATOM    100  O24 ACD     1      29.640  30.430  17.920  1.00  0.00            
ATOM    101  C30 ACD     1      29.610  32.870  17.960  1.00  0.00            
ATOM    102  H48 ACD     1      29.250  33.790  17.470  1.00  0.00            
ATOM    103  H49 ACD     1      29.030  32.820  18.890  1.00  0.00            
ATOM    104  O25 ACD     1      31.050  32.930  18.190  1.00  0.00            
ATOM    105  H50 ACD     1      31.250  32.030  18.460  1.00  0.00            
ATOM    106  C31 ACD     1      27.240  30.280  16.470  1.00  0.00            
ATOM    107  H51 ACD     1      27.700  30.250  15.480  1.00  0.00            
ATOM    108  O26 ACD     1      25.840  30.260  16.270  1.00  0.00            
ATOM    109  H52 ACD     1      25.560  31.120  15.940  1.00  0.00            
ATOM    110  C32 ACD     1      27.690  29.080  17.280  1.00  0.00            
ATOM    111  H53 ACD     1      27.510  29.000  18.360  1.00  0.00            
ATOM    112  O27 ACD     1      27.270  27.890  16.630  1.00  0.00            
ATOM    113  H54 ACD     1      26.330  27.970  16.430  1.00  0.00            
ATOM    114  C33 ACD     1      29.230  29.190  17.340  1.00  0.00            
ATOM    115  H55 ACD     1      29.550  28.340  17.960  1.00  0.00            
ATOM    116  O28 ACD     1      29.890  29.170  16.120  1.00  0.00            
ATOM    117  C34 ACD     1      30.920  28.160  15.900  1.00  0.00            
ATOM    118  H56 ACD     1      31.270  27.740  16.850  1.00  0.00            
ATOM    119  C35 ACD     1      30.440  27.090  14.930  1.00  0.00            
ATOM    120  H57 ACD     1      30.060  27.580  14.030  1.00  0.00            
ATOM    121  O29 ACD     1      29.310  26.440  15.550  1.00  0.00            
ATOM    122  H58 ACD     1      28.590  27.040  15.770  1.00  0.00            
ATOM    123  C36 ACD     1      31.570  26.130  14.580  1.00  0.00            
ATOM    124  H59 ACD     1      31.850  25.660  15.530  1.00  0.00            
ATOM    125  O30 ACD     1      31.140  25.090  13.740  1.00  0.00            
ATOM    126  H60 ACD     1      30.580  25.450  13.040  1.00  0.00            
ATOM    127  C1  AD4     2      29.100  30.560  12.770  1.00  0.00            
ATOM    128  C2  AD4     2      28.990  31.930  13.200  1.00  0.00            
ATOM    129  C3  AD4     2      28.650  32.940  12.270  1.00  0.00            
ATOM    130  C4  AD4     2      28.510  32.560  10.940  1.00  0.00            
ATOM    131  C5  AD4     2      28.090  33.580  10.020  1.00  0.00            
ATOM    132  C6  AD4     2      28.000  33.270   8.680  1.00  0.00            
ATOM    133  C7  AD4     2      27.790  34.260   7.650  1.00  0.00            
ATOM    134  C8  AD4     2      27.850  34.040   6.250  1.00  0.00            
ATOM    135  C9  AD4     2      27.860  32.710   5.820  1.00  0.00            
ATOM    136  C10 AD4     2      27.910  31.690   6.800  1.00  0.00            
ATOM    137  C11 AD4     2      28.060  31.940   8.190  1.00  0.00            
ATOM    138  C12 AD4     2      28.360  30.910   9.110  1.00  0.00            
ATOM    139  C13 AD4     2      28.590  31.210  10.480  1.00  0.00            
ATOM    140  C14 AD4     2      28.860  30.240  11.460  1.00  0.00            
ATOM    141  H1  AD4     2      29.270  29.800  13.530  1.00  0.00            
ATOM    142  H2  AD4     2      29.200  32.180  14.240  1.00  0.00            
ATOM    143  H3  AD4     2      28.460  33.940  12.630  1.00  0.00            
ATOM    144  H4  AD4     2      28.100  34.610  10.350  1.00  0.00            
ATOM    145  H5  AD4     2      27.560  35.270   7.980  1.00  0.00            
ATOM    146  H6  AD4     2      27.800  34.810   5.490  1.00  0.00            
ATOM    147  H7  AD4     2      27.740  32.470   4.770  1.00  0.00            
ATOM    148  H8  AD4     2      28.000  30.670   6.430  1.00  0.00            
ATOM    149  H9  AD4     2      28.380  29.920   8.640  1.00  0.00            
ATOM    150  H10 AD4     2      28.920  29.210  11.110  1.00  0.00            
TER
ENDMDL
MODEL        1
ATOM      1  H1  ACD     1      15.390  27.970   2.590  1.00  0.00            
ATOM      2  O1  ACD     1      15.650  28.780   2.130  1.00  0.00            
ATOM      3  C1  ACD     1      17.000  29.030   2.610  1.00  0.00            
ATOM      4  H2  ACD     1      16.870  29.220   3.690  1.00  0.00            
ATOM      5  H3  ACD     1      17.420  29.920   2.130  1.00  0.00            
ATOM      6  C2  ACD     1      17.880  27.850   2.370  1.00  0.00            
ATOM      7  H4  ACD     1      18.890  28.220   2.550  1.00  0.00            
ATOM      8  O2  ACD     1      17.530  26.930   3.430  1.00  0.00            
ATOM      9  C3  ACD     1      18.270  25.690   3.510  1.00  0.00            
ATOM     10  H5  ACD     1      17.820  25.070   4.290  1.00  0.00            
ATOM     11  O3  ACD     1      19.590  25.910   3.820  1.00  0.00            
ATOM     12  C4  ACD     1      19.870  25.890   5.250  1.00  0.00            
ATOM     13  H6  ACD     1      19.280  25.070   5.680  1.00  0.00            
ATOM     14  C5  ACD     1      21.420  25.540   5.350  1.00  0.00            
ATOM     15  H7  ACD     1      21.970  26.100   4.590  1.00  0.00            
ATOM     16  O4  ACD     1      21.640  24.170   5.160  1.00  0.00            
ATOM     17  H8  ACD     1      22.580  24.090   4.990  1.00  0.00            
ATOM     18  C6  ACD     1      21.960  26.090   6.700  1.00  0.00            
ATOM     19  H9  ACD     1      21.450  25.530   7.490  1.00  0.00            
ATOM     20  O5  ACD     1      23.420  25.940   6.960  1.00  0.00            
ATOM     21  H10 ACD     1      23.920  26.510   6.370  1.00  0.00            
ATOM     22  C7  ACD     1      21.730  27.630   6.840  1.00  0.00            
ATOM     23  H11 ACD     1      22.090  28.030   7.790  1.00  0.00            
ATOM     24  O6  ACD     1      20.260  27.730   6.960  1.00  0.00            
ATOM     25  C8  ACD     1      19.400  27.170   5.920  1.00  0.00            
ATOM     26  H12 ACD     1      19.430  27.960   5.160  1.00  0.00            
ATOM     27  C9  ACD     1      18.030  27.070   6.540  1.00  0.00            
ATOM     28  H13 ACD     1      17.780  28.070   6.910  1.00  0.00            
ATOM     29  H14 ACD     1      17.340  26.780   5.740  1.00  0.00            
ATOM     30  O7  ACD     1      17.990  26.100   7.560  1.00  0.00            
ATOM     31  H15 ACD     1      18.310  26.540   8.360  1.00  0.00            
ATOM     32  O8  ACD     1      22.180  28.340   5.660  1.00  0.00            
ATOM     33  C10 ACD     1      23.450  29.050   5.680  1.00  0.00            
ATOM     34  H16 ACD     1      24.010  28.900   6.610  1.00  0.00            
ATOM     35  C11 ACD     1      24.340  28.460   4.610  1.00  0.00            
ATOM     36  H17 ACD     1      23.780  28.460   3.660  1.00  0.00            
ATOM     37  O9  ACD     1      24.640  27.100   4.910  1.00  0.00            
ATOM     38  H18 ACD     1      25.260  26.860   4.210  1.00  0.00            
ATOM     39  C12 ACD     1      25.570  29.290   4.300  1.00  0.00            
ATOM     40  H19 ACD     1      26.220  29.430   5.180  1.00  0.00            
ATOM     41  O10 ACD     1      26.210  28.710   3.170  1.00  0.00            
ATOM     42  H20 ACD     1      25.900  29.350   2.520  1.00  0.00            
ATOM     43  C13 ACD     1      25.190  30.720   4.020  1.00  0.00            
ATOM     44  H21 ACD     1      26.080  31.360   4.010  1.00  0.00            
ATOM     45  O11 ACD     1      24.380  31.250   5.080  1.00  0.00            
ATOM     46  C14 ACD     1      23.170  30.520   5.340  1.00  0.00            
ATOM     47  H22 ACD     1      22.480  30.620   4.500  1.00  0.00            
ATOM     48  C15 ACD     1      22.360  31.270   6.520  1.00  0.00            
ATOM     49  H23 ACD     1      21.710  32.080   6.150  1.00  0.00            
ATOM     50  H24 ACD     1      21.690  30.500   6.940  1.00  0.00            
ATOM     51  O12 ACD     1      23.210  31.660   7.630  1.00  0.00            
ATOM     52  H25 ACD     1      22.600  31.960   8.310  1.00  0.00            
ATOM     53  O13 ACD     1      24.500  30.850   2.750  1.00  0.00            
ATOM     54  C16 ACD     1      25.090  31.820   1.750  1.00  0.00            
ATOM     55  H26 ACD     1      26.030  32.290   2.070  1.00  0.00            
ATOM     56  C17 ACD     1      25.470  31.070   0.440  1.00  0.00            
ATOM     57  H27 ACD     1      24.580  30.470   0.210  1.00  0.00            
ATOM     58  O14 ACD     1      26.600  30.100   0.800  1.00  0.00            
ATOM     59  H28 ACD     1      27.070  29.920  -0.010  1.00  0.00            
ATOM     60  C18 ACD     1      25.820  32.070  -0.640  1.00  0.00            
ATOM     61  H29 ACD     1      26.690  32.640  -0.290  1.00  0.00            
ATOM     62  O15 ACD     1      26.070  31.440  -1.920  1.00  0.00            
ATOM     63  H30 ACD     1      25.170  31.190  -2.150  1.00  0.00            
ATOM     64  C19 ACD     1      24.730  33.090  -0.790  1.00  0.00            
ATOM     65  H31 ACD     1      25.080  33.900  -1.440  1.00  0.00            
ATOM     66  O16 ACD     1      24.460  33.740   0.430  1.00  0.00            
ATOM     67  C20 ACD     1      23.990  32.800   1.440  1.00  0.00            
ATOM     68  H32 ACD     1      23.110  32.340   0.960  1.00  0.00            
ATOM     69  C21 ACD     1      23.510  33.570   2.650  1.00  0.00            
ATOM     70  H33 ACD     1      22.850  32.860   3.160  1.00  0.00            
ATOM     71  H34 ACD     1      24.310  33.840   3.350  1.00  0.00            
ATOM     72  O17 ACD     1      22.610  34.660   2.210  1.00  0.00            
ATOM     73  H35 ACD     1      22.140  34.940   2.990  1.00  0.00            
ATOM     74  O18 ACD     1      23.630  32.460  -1.400  1.00  0.00            
ATOM     75  C22 ACD     1      22.910  33.200  -2.390  1.00  0.00            
ATOM     76  H36 ACD     1      23.530  33.950  -2.890  1.00  0.00            
ATOM     77  C23 ACD     1      22.660  32.130  -3.450  1.00  0.00            
ATOM     78  H37 ACD     1      22.560  31.190  -2.890  1.00  0.00            
ATOM     79  O19 ACD     1      23.810  31.870  -4.350  1.00  0.00            
ATOM     80  H38 ACD     1      23.570  31.300  -5.090  1.00  0.00            
ATOM     81  C24 ACD     1      21.340  32.390  -4.230  1.00  0.00            
ATOM     82  H39 ACD     1      21.510  33.300  -4.810  1.00  0.00            
ATOM     83  O20 ACD     1      21.220  31.350  -5.130  1.00  0.00            
ATOM     84  H40 ACD     1      20.670  30.710  -4.680  1.00  0.00            
ATOM     85  C25 ACD     1      20.200  32.620  -3.280  1.00  0.00            
ATOM     86  H41 ACD     1      19.270  32.790  -3.830  1.00  0.00            
ATOM     87  O21 ACD     1      20.430  33.790  -2.480  1.00  0.00            
ATOM     88  C26 ACD     1      21.660  33.880  -1.740  1.00  0.00            
ATOM     89  H42 ACD     1      21.490  33.400  -0.770  1.00  0.00            
ATOM     90  C27 ACD     1      21.870  35.320  -1.360  1.00  0.00            
ATOM     91  H43 ACD     1      20.960  35.650  -0.860  1.00  0.00            
ATOM     92  H44 ACD     1      22.720  35.360  -0.670  1.00  0.00            
ATOM     93  O22 ACD     1      22.140  36.050  -2.580  1.00  0.00            
ATOM     94  H45 ACD     1      22.100  36.940  -2.230  1.00  0.00            
ATOM     95  O23 ACD     1      20.000  31.540  -2.340  1.00  0.00            
ATOM     96  C28 ACD     1      18.880  30.620  -2.510  1.00  0.00            
ATOM     97  H46 ACD     1      18.310  30.900  -3.400  1.00  0.00            
ATOM     98  C29 ACD     1      17.960  30.690  -1.290  1.00  0.00            
ATOM     99  H47 ACD     1      18.530  30.630  -0.350  1.00  0.00            
ATOM    100  O24 ACD     1      16.970  29.660  -1.240  1.00  0.00            
ATOM    101  C30 ACD     1      17.110  31.950  -1.300  1.00  0.00            
ATOM    102  H48 ACD     1      16.630  32.080  -0.330  1.00  0.00            
ATOM    103  H49 ACD     1      17.890  32.720  -1.390  1.00  0.00            
ATOM    104  O25 ACD     1      16.260  31.970  -2.370  1.00  0.00            
ATOM    105  H50 ACD     1      15.610  31.270  -2.280  1.00  0.00            
ATOM    106  C31 ACD     1      19.480  29.160  -2.610  1.00  0.00            
ATOM    107  H51 ACD     1      20.090  28.890  -1.740  1.00  0.00            
ATOM    108  O26 ACD     1      20.190  29.100  -3.840  1.00  0.00            
ATOM    109  H52 ACD     1      20.520  28.220  -4.000  1.00  0.00            
ATOM    110  C32 ACD     1      18.350  28.110  -2.480  1.00  0.00            
ATOM    111  H53 ACD     1      17.700  28.200  -3.360  1.00  0.00            
ATOM    112  O27 ACD     1      18.840  26.750  -2.460  1.00  0.00            
ATOM    113  H54 ACD     1      18.540  26.280  -1.670  1.00  0.00            
ATOM    114  C33 ACD     1      17.510  28.350  -1.210  1.00  0.00            
ATOM    115  H55 ACD     1      16.630  27.710  -1.120  1.00  0.00            
ATOM    116  O28 ACD     1      18.260  28.260   0.050  1.00  0.00            
ATOM    117  C34 ACD     1      17.730  27.330   0.990  1.00  0.00            
ATOM    118  H56 ACD     1      16.670  27.220   0.730  1.00  0.00            
ATOM    119  C35 ACD     1      18.380  25.890   0.880  1.00  0.00            
ATOM    120  H57 ACD     1      19.440  26.190   0.830  1.00  0.00            
ATOM    121  O29 ACD     1      18.030  25.100  -0.300  1.00  0.00            
ATOM    122  H58 ACD     1      18.660  24.380  -0.340  1.00  0.00            
ATOM    123  C36 ACD     1      18.060  25.040   2.150  1.00  0.00            
ATOM    124  H59 ACD     1      16.980  24.890   2.050  1.00  0.00            
ATOM    125  O30 ACD     1      18.720  23.780   2.160  1.00  0.00            
ATOM    126  H60 ACD     1      19.670  23.880   2.000  1.00  0.00            
ATOM    127  C1  AD4     2      23.630  27.660  -1.060  1.00  0.00            
ATOM    128  C2  AD4     2      23.680  26.870   0.110  1.00  0.00            
ATOM    129  C3  AD4     2      23.050  27.290   1.230  1.00  0.00            
ATOM    130  C4  AD4     2      22.310  28.450   1.280  1.00  0.00            
ATOM    131  C5  AD4     2      21.540  28.750   2.460  1.00  0.00            
ATOM    132  C6  AD4     2      20.770  29.930   2.470  1.00  0.00            
ATOM    133  C7  AD4     2      20.050  30.280   3.590  1.00  0.00            
ATOM    134  C8  AD4     2      19.330  31.430   3.640  1.00  0.00            
ATOM    135  C9  AD4     2      19.310  32.310   2.570  1.00  0.00            
ATOM    136  C10 AD4     2      19.960  31.980   1.400  1.00  0.00            
ATOM    137  C11 AD4     2      20.710  30.770   1.330  1.00  0.00            
ATOM    138  C12 AD4     2      21.420  30.470   0.140  1.00  0.00            
ATOM    139  C13 AD4     2      22.230  29.260   0.140  1.00  0.00            
ATOM    140  C14 AD4     2      22.870  28.870  -1.030  1.00  0.00            
ATOM    141  H1  AD4     2      24.080  27.280  -1.970  1.00  0.00            
ATOM    142  H2  AD4     2      24.200  25.920   0.150  1.00  0.00            
ATOM    143  H3  AD4     2      23.120  26.690   2.130  1.00  0.00            
ATOM    144  H4  AD4     2      21.530  28.070   3.300  1.00  0.00            
ATOM    145  H5  AD4     2      20.080  29.640   4.470  1.00  0.00            
ATOM    146  H6  AD4     2      18.740  31.700   4.510  1.00  0.00            
ATOM    147  H7  AD4     2      18.830  33.280   2.630  1.00  0.00            
ATOM    148  H8  AD4     2      19.940  32.700   0.580  1.00  0.00            
ATOM    149  H9  AD4     2      21.480  31.100  -0.740  1.00  0.00            
ATOM    150  H10 AD4     2      22.850  29.450  -1.940  1.00  0.00            
TER
ENDMDL
MODEL        1
ATOM      1  H1  ACD     1      12.030  29.330  15.600  1.00  0.00            
ATOM      2  O1  ACD     1      11.560  28.530  15.350  1.00  0.00            
ATOM      3  C1  ACD     1      10.920  28.570  14.150  1.00  0.00            
ATOM      4  H2  ACD     1      10.760  27.540  13.820  1.00  0.00            
ATOM      5  H3  ACD     1      11.600  29.010  13.400  1.00  0.00            
ATOM      6  C2  ACD     1       9.660  29.430  14.170  1.00  0.00            
ATOM      7  H4  ACD     1       9.270  29.250  13.160  1.00  0.00            
ATOM      8  O2  ACD     1       8.790  28.890  15.120  1.00  0.00            
ATOM      9  C3  ACD     1       7.510  29.500  15.140  1.00  0.00            
ATOM     10  H5  ACD     1       6.920  28.940  15.870  1.00  0.00            
ATOM     11  O3  ACD     1       6.800  29.350  13.930  1.00  0.00            
ATOM     12  C4  ACD     1       6.070  28.150  13.810  1.00  0.00            
ATOM     13  H6  ACD     1       5.630  27.960  14.800  1.00  0.00            
ATOM     14  C5  ACD     1       4.920  28.660  12.860  1.00  0.00            
ATOM     15  H7  ACD     1       5.360  29.350  12.120  1.00  0.00            
ATOM     16  O4  ACD     1       3.830  29.140  13.710  1.00  0.00            
ATOM     17  H8  ACD     1       3.230  29.570  13.090  1.00  0.00            
ATOM     18  C6  ACD     1       4.390  27.550  12.040  1.00  0.00            
ATOM     19  H9  ACD     1       3.790  26.860  12.650  1.00  0.00            
ATOM     20  O5  ACD     1       3.640  28.170  11.020  1.00  0.00            
ATOM     21  H10 ACD     1       4.250  28.740  10.540  1.00  0.00            
ATOM     22  C7  ACD     1       5.500  26.710  11.390  1.00  0.00            
ATOM     23  H11 ACD     1       5.090  25.900  10.780  1.00  0.00            
ATOM     24  O6  ACD     1       6.280  26.200  12.450  1.00  0.00            
ATOM     25  C8  ACD     1       7.020  27.060  13.300  1.00  0.00            
ATOM     26  H12 ACD     1       7.900  27.530  12.830  1.00  0.00            
ATOM     27  C9  ACD     1       7.520  26.140  14.430  1.00  0.00            
ATOM     28  H13 ACD     1       7.920  26.800  15.220  1.00  0.00            
ATOM     29  H14 ACD     1       6.710  25.550  14.880  1.00  0.00            
ATOM     30  O7  ACD     1       8.510  25.220  14.010  1.00  0.00            
ATOM     31  H15 ACD     1       8.220  24.570  13.350  1.00  0.00            
ATOM     32  O8  ACD     1       6.350  27.520  10.560  1.00  0.00            
ATOM     33  C10 ACD     1       6.220  27.480   9.160  1.00  0.00            
ATOM     34  H16 ACD     1       5.210  27.120   8.940  1.00  0.00            
ATOM     35  C11 ACD     1       6.160  28.930   8.630  1.00  0.00            
ATOM     36  H17 ACD     1       7.030  29.500   8.990  1.00  0.00            
ATOM     37  O9  ACD     1       4.930  29.540   9.060  1.00  0.00            
ATOM     38  H18 ACD     1       4.780  30.400   8.650  1.00  0.00            
ATOM     39  C12 ACD     1       6.280  28.780   7.070  1.00  0.00            
ATOM     40  H19 ACD     1       5.360  28.300   6.730  1.00  0.00            
ATOM     41  O10 ACD     1       6.480  30.000   6.380  1.00  0.00            
ATOM     42  H20 ACD     1       6.230  29.930   5.450  1.00  0.00            
ATOM     43  C13 ACD     1       7.440  27.900   6.590  1.00  0.00            
ATOM     44  H21 ACD     1       7.340  27.830   5.500  1.00  0.00            
ATOM     45  O11 ACD     1       7.380  26.620   7.150  1.00  0.00            
ATOM     46  C14 ACD     1       7.410  26.620   8.600  1.00  0.00            
ATOM     47  H22 ACD     1       8.250  27.170   9.030  1.00  0.00            
ATOM     48  C15 ACD     1       7.330  25.200   9.060  1.00  0.00            
ATOM     49  H23 ACD     1       8.170  24.600   8.680  1.00  0.00            
ATOM     50  H24 ACD     1       7.430  25.190  10.150  1.00  0.00            
ATOM     51  O12 ACD     1       6.050  24.630   8.680  1.00  0.00            
ATOM     52  H25 ACD     1       6.010  24.760   7.730  1.00  0.00            
ATOM     53  O13 ACD     1       8.780  28.400   6.830  1.00  0.00            
ATOM     54  C16 ACD     1       9.780  28.350   5.820  1.00  0.00            
ATOM     55  H26 ACD     1       9.730  27.380   5.310  1.00  0.00            
ATOM     56  C17 ACD     1       9.630  29.410   4.780  1.00  0.00            
ATOM     57  H27 ACD     1       9.350  30.360   5.260  1.00  0.00            
ATOM     58  O14 ACD     1       8.670  29.070   3.740  1.00  0.00            
ATOM     59  H28 ACD     1       9.160  28.510   3.130  1.00  0.00            
ATOM     60  C18 ACD     1      10.940  29.590   4.070  1.00  0.00            
ATOM     61  H29 ACD     1      11.110  28.650   3.540  1.00  0.00            
ATOM     62  O15 ACD     1      10.870  30.530   3.070  1.00  0.00            
ATOM     63  H30 ACD     1      10.640  31.390   3.420  1.00  0.00            
ATOM     64  C19 ACD     1      12.170  29.880   4.960  1.00  0.00            
ATOM     65  H31 ACD     1      13.020  29.930   4.270  1.00  0.00            
ATOM     66  O16 ACD     1      12.250  28.720   5.790  1.00  0.00            
ATOM     67  C20 ACD     1      11.120  28.440   6.590  1.00  0.00            
ATOM     68  H32 ACD     1      10.860  29.230   7.310  1.00  0.00            
ATOM     69  C21 ACD     1      11.370  27.110   7.320  1.00  0.00            
ATOM     70  H33 ACD     1      12.260  27.090   7.970  1.00  0.00            
ATOM     71  H34 ACD     1      10.510  27.010   8.000  1.00  0.00            
ATOM     72  O17 ACD     1      11.410  25.970   6.440  1.00  0.00            
ATOM     73  H35 ACD     1      11.990  26.270   5.740  1.00  0.00            
ATOM     74  O18 ACD     1      12.090  31.090   5.690  1.00  0.00            
ATOM     75  C22 ACD     1      13.310  31.700   6.190  1.00  0.00            
ATOM     76  H36 ACD     1      14.060  31.870   5.400  1.00  0.00            
ATOM     77  C23 ACD     1      12.700  32.950   6.890  1.00  0.00            
ATOM     78  H37 ACD     1      11.790  32.670   7.410  1.00  0.00            
ATOM     79  O19 ACD     1      12.430  33.960   5.940  1.00  0.00            
ATOM     80  H38 ACD     1      11.840  33.590   5.280  1.00  0.00            
ATOM     81  C24 ACD     1      13.670  33.480   7.910  1.00  0.00            
ATOM     82  H39 ACD     1      14.540  33.870   7.380  1.00  0.00            
ATOM     83  O20 ACD     1      13.120  34.630   8.620  1.00  0.00            
ATOM     84  H40 ACD     1      12.440  34.260   9.190  1.00  0.00            
ATOM     85  C25 ACD     1      14.080  32.400   8.930  1.00  0.00            
ATOM     86  H41 ACD     1      14.840  32.700   9.660  1.00  0.00            
ATOM     87  O21 ACD     1      14.720  31.440   8.190  1.00  0.00            
ATOM     88  C26 ACD     1      13.950  30.710   7.240  1.00  0.00            
ATOM     89  H42 ACD     1      13.140  30.210   7.780  1.00  0.00            
ATOM     90  C27 ACD     1      14.870  29.700   6.620  1.00  0.00            
ATOM     91  H43 ACD     1      14.630  29.530   5.560  1.00  0.00            
ATOM     92  H44 ACD     1      15.830  30.230   6.630  1.00  0.00            
ATOM     93  O22 ACD     1      14.880  28.530   7.460  1.00  0.00            
ATOM     94  H45 ACD     1      15.500  27.930   7.020  1.00  0.00            
ATOM     95  O23 ACD     1      12.960  31.870   9.640  1.00  0.00            
ATOM     96  C28 ACD     1      12.700  32.610  10.800  1.00  0.00            
ATOM     97  H46 ACD     1      13.250  33.550  10.930  1.00  0.00            
ATOM     98  C29 ACD     1      13.080  31.710  11.980  1.00  0.00            
ATOM     99  H47 ACD     1      12.600  30.740  11.790  1.00  0.00            
ATOM    100  O24 ACD     1      12.650  32.350  13.230  1.00  0.00            
ATOM    101  C30 ACD     1      14.580  31.410  12.150  1.00  0.00            
ATOM    102  H48 ACD     1      14.770  30.710  12.970  1.00  0.00            
ATOM    103  H49 ACD     1      14.990  30.820  11.320  1.00  0.00            
ATOM    104  O25 ACD     1      15.450  32.490  12.330  1.00  0.00            
ATOM    105  H50 ACD     1      16.340  32.280  12.630  1.00  0.00            
ATOM    106  C31 ACD     1      11.240  32.990  10.780  1.00  0.00            
ATOM    107  H51 ACD     1      10.650  32.070  10.660  1.00  0.00            
ATOM    108  O26 ACD     1      10.940  33.930   9.760  1.00  0.00            
ATOM    109  H52 ACD     1      10.020  33.760   9.550  1.00  0.00            
ATOM    110  C32 ACD     1      10.840  33.550  12.120  1.00  0.00            
ATOM    111  H53 ACD     1      11.390  34.490  12.240  1.00  0.00            
ATOM    112  O27 ACD     1       9.380  33.750  12.140  1.00  0.00            
ATOM    113  H54 ACD     1       9.270  34.030  13.050  1.00  0.00            
ATOM    114  C33 ACD     1      11.270  32.610  13.250  1.00  0.00            
ATOM    115  H55 ACD     1      11.130  33.050  14.240  1.00  0.00            
ATOM    116  O28 ACD     1      10.530  31.320  13.120  1.00  0.00            
ATOM    117  C34 ACD     1       9.930  30.960  14.380  1.00  0.00            
ATOM    118  H56 ACD     1      10.600  31.110  15.230  1.00  0.00            
ATOM    119  C35 ACD     1       8.590  31.710  14.590  1.00  0.00            
ATOM    120  H57 ACD     1       8.070  31.680  13.630  1.00  0.00            
ATOM    121  O29 ACD     1       8.850  33.120  15.000  1.00  0.00            
ATOM    122  H58 ACD     1       8.070  33.550  15.360  1.00  0.00            
ATOM    123  C36 ACD     1       7.630  30.970  15.580  1.00  0.00            
ATOM    124  H59 ACD     1       8.030  30.900  16.600  1.00  0.00            
ATOM    125  O30 ACD     1       6.390  31.610  15.520  1.00  0.00            
ATOM    126  H60 ACD     1       6.030  31.340  14.670  1.00  0.00            
ATOM    127  C1  AD4     2      14.880  23.150  11.940  1.00  0.00            
ATOM    128  C2  AD4     2      13.720  22.450  12.180  1.00  0.00            
ATOM    129  C3  AD4     2      12.540  23.110  12.090  1.00  0.00            
ATOM    130  C4  AD4     2      12.430  24.470  11.720  1.00  0.00            
ATOM    131  C5  AD4     2      11.130  25.070  11.560  1.00  0.00            
ATOM    132  C6  AD4     2      11.090  26.410  11.100  1.00  0.00            
ATOM    133  C7  AD4     2       9.830  27.070  11.110  1.00  0.00            
ATOM    134  C8  AD4     2       9.750  28.400  10.670  1.00  0.00            
ATOM    135  C9  AD4     2      10.900  29.060  10.170  1.00  0.00            
ATOM    136  C10 AD4     2      12.140  28.400  10.180  1.00  0.00            
ATOM    137  C11 AD4     2      12.270  27.080  10.670  1.00  0.00            
ATOM    138  C12 AD4     2      13.490  26.420  10.670  1.00  0.00            
ATOM    139  C13 AD4     2      13.620  25.140  11.280  1.00  0.00            
ATOM    140  C14 AD4     2      14.850  24.430  11.440  1.00  0.00            
ATOM    141  H1  AD4     2      15.850  22.680  12.040  1.00  0.00            
ATOM    142  H2  AD4     2      13.850  21.460  12.610  1.00  0.00            
ATOM    143  H3  AD4     2      11.610  22.540  12.170  1.00  0.00            
ATOM    144  H4  AD4     2      10.210  24.570  11.870  1.00  0.00            
ATOM    145  H5  AD4     2       8.970  26.520  11.490  1.00  0.00            
ATOM    146  H6  AD4     2       8.890  29.070  10.760  1.00  0.00            
ATOM    147  H7  AD4     2      10.840  30.120   9.930  1.00  0.00            
ATOM    148  H8  AD4     2      13.050  28.890   9.860  1.00  0.00            
ATOM    149  H9  AD4     2      14.340  26.970  10.260  1.00  0.00            
ATOM    150  H10 AD4     2      15.820  24.900  11.310  1.00  0.00            
TER
ENDMDL
MODEL        1
ATOM      1  H1  ACD     1      12.770  28.980  15.090  1.00  0.00            
ATOM      2  O1  ACD     1      11.960  29.170  15.560  1.00  0.00            
ATOM      3  C1  ACD     1      10.860  28.870  14.650  1.00  0.00            
ATOM      4  H2  ACD     1      10.620  27.800  14.530  1.00  0.00            
ATOM      5  H3  ACD     1      11.080  29.260  13.650  1.00  0.00            
ATOM      6  C2  ACD     1       9.630  29.490  15.110  1.00  0.00            
ATOM      7  H4  ACD     1       8.790  29.030  14.580  1.00  0.00            
ATOM      8  O2  ACD     1       9.430  29.160  16.540  1.00  0.00            
ATOM      9  C3  ACD     1       8.330  29.780  17.220  1.00  0.00            
ATOM     10  H5  ACD     1       8.330  29.360  18.230  1.00  0.00            
ATOM     11  O3  ACD     1       7.050  29.510  16.630  1.00  0.00            
ATOM     12  C4  ACD     1       6.370  28.250  16.970  1.00  0.00            
ATOM     13  H6  ACD     1       6.550  28.100  18.040  1.00  0.00            
ATOM     14  C5  ACD     1       4.880  28.580  16.660  1.00  0.00            
ATOM     15  H7  ACD     1       4.900  29.030  15.670  1.00  0.00            
ATOM     16  O4  ACD     1       4.280  29.400  17.670  1.00  0.00            
ATOM     17  H8  ACD     1       4.700  30.260  17.600  1.00  0.00            
ATOM     18  C6  ACD     1       4.080  27.260  16.470  1.00  0.00            
ATOM     19  H9  ACD     1       4.090  26.690  17.410  1.00  0.00            
ATOM     20  O5  ACD     1       2.780  27.660  16.080  1.00  0.00            
ATOM     21  H10 ACD     1       2.810  28.100  15.230  1.00  0.00            
ATOM     22  C7  ACD     1       4.800  26.440  15.410  1.00  0.00            
ATOM     23  H11 ACD     1       4.180  25.590  15.120  1.00  0.00            
ATOM     24  O6  ACD     1       6.060  26.080  15.950  1.00  0.00            
ATOM     25  C8  ACD     1       6.980  27.070  16.200  1.00  0.00            
ATOM     26  H12 ACD     1       7.500  27.280  15.250  1.00  0.00            
ATOM     27  C9  ACD     1       8.010  26.280  17.040  1.00  0.00            
ATOM     28  H13 ACD     1       8.680  26.970  17.570  1.00  0.00            
ATOM     29  H14 ACD     1       7.490  25.610  17.730  1.00  0.00            
ATOM     30  O7  ACD     1       8.890  25.550  16.160  1.00  0.00            
ATOM     31  H15 ACD     1       9.240  24.840  16.700  1.00  0.00            
ATOM     32  O8  ACD     1       4.960  27.230  14.250  1.00  0.00            
ATOM     33  C10 ACD     1       3.950  27.120  13.230  1.00  0.00            
ATOM     34  H16 ACD     1       3.080  26.680  13.730  1.00  0.00            
ATOM     35  C11 ACD     1       3.680  28.510  12.720  1.00  0.00            
ATOM     36  H17 ACD     1       4.650  28.810  12.330  1.00  0.00            
ATOM     37  O9  ACD     1       3.200  29.320  13.790  1.00  0.00            
ATOM     38  H18 ACD     1       3.290  30.220  13.460  1.00  0.00            
ATOM     39  C12 ACD     1       2.730  28.440  11.490  1.00  0.00            
ATOM     40  H19 ACD     1       1.760  28.080  11.840  1.00  0.00            
ATOM     41  O10 ACD     1       2.470  29.690  10.880  1.00  0.00            
ATOM     42  H20 ACD     1       1.640  29.700  10.410  1.00  0.00            
ATOM     43  C13 ACD     1       3.210  27.410  10.430  1.00  0.00            
ATOM     44  H21 ACD     1       2.430  27.270   9.680  1.00  0.00            
ATOM     45  O11 ACD     1       3.500  26.190  11.020  1.00  0.00            
ATOM     46  C14 ACD     1       4.450  26.270  12.080  1.00  0.00            
ATOM     47  H22 ACD     1       5.420  26.670  11.760  1.00  0.00            
ATOM     48  C15 ACD     1       4.790  24.830  12.400  1.00  0.00            
ATOM     49  H23 ACD     1       4.840  24.390  11.400  1.00  0.00            
ATOM     50  H24 ACD     1       5.730  24.720  12.950  1.00  0.00            
ATOM     51  O12 ACD     1       3.770  24.130  13.070  1.00  0.00            
ATOM     52  H25 ACD     1       2.970  24.430  12.620  1.00  0.00            
ATOM     53  O13 ACD     1       4.280  27.940   9.770  1.00  0.00            
ATOM     54  C16 ACD     1       4.480  27.330   8.470  1.00  0.00            
ATOM     55  H26 ACD     1       4.200  26.290   8.250  1.00  0.00            
ATOM     56  C17 ACD     1       3.850  28.360   7.460  1.00  0.00            
ATOM     57  H27 ACD     1       4.180  29.350   7.820  1.00  0.00            
ATOM     58  O14 ACD     1       2.420  28.240   7.280  1.00  0.00            
ATOM     59  H28 ACD     1       1.930  29.050   7.420  1.00  0.00            
ATOM     60  C18 ACD     1       4.450  28.330   6.030  1.00  0.00            
ATOM     61  H29 ACD     1       4.180  27.430   5.470  1.00  0.00            
ATOM     62  O15 ACD     1       4.020  29.450   5.240  1.00  0.00            
ATOM     63  H30 ACD     1       4.290  30.230   5.730  1.00  0.00            
ATOM     64  C19 ACD     1       5.970  28.360   6.160  1.00  0.00            
ATOM     65  H31 ACD     1       6.290  28.270   5.120  1.00  0.00            
ATOM     66  O16 ACD     1       6.380  27.230   6.910  1.00  0.00            
ATOM     67  C20 ACD     1       6.000  27.250   8.300  1.00  0.00            
ATOM     68  H32 ACD     1       6.400  28.170   8.730  1.00  0.00            
ATOM     69  C21 ACD     1       6.560  26.020   8.980  1.00  0.00            
ATOM     70  H33 ACD     1       7.630  26.100   8.740  1.00  0.00            
ATOM     71  H34 ACD     1       6.480  26.100  10.070  1.00  0.00            
ATOM     72  O17 ACD     1       6.030  24.770   8.500  1.00  0.00            
ATOM     73  H35 ACD     1       6.160  24.780   7.550  1.00  0.00            
ATOM     74  O18 ACD     1       6.400  29.570   6.690  1.00  0.00            
ATOM     75  C22 ACD     1       7.670  30.170   6.320  1.00  0.00            
ATOM     76  H36 ACD     1       7.680  30.300   5.230  1.00  0.00            
ATOM     77  C23 ACD     1       7.640  31.610   6.930  1.00  0.00            
ATOM     78  H37 ACD     1       7.320  31.530   7.980  1.00  0.00            
ATOM     79  O19 ACD     1       6.870  32.510   6.130  1.00  0.00            
ATOM     80  H38 ACD     1       6.730  33.390   6.480  1.00  0.00            
ATOM     81  C24 ACD     1       9.010  32.200   6.990  1.00  0.00            
ATOM     82  H39 ACD     1       9.480  32.230   5.990  1.00  0.00            
ATOM     83  O20 ACD     1       9.020  33.480   7.520  1.00  0.00            
ATOM     84  H40 ACD     1       8.140  33.620   7.890  1.00  0.00            
ATOM     85  C25 ACD     1       9.950  31.280   7.770  1.00  0.00            
ATOM     86  H41 ACD     1      10.930  31.750   7.900  1.00  0.00            
ATOM     87  O21 ACD     1      10.090  30.110   6.950  1.00  0.00            
ATOM     88  C26 ACD     1       8.850  29.390   6.780  1.00  0.00            
ATOM     89  H42 ACD     1       8.530  28.960   7.740  1.00  0.00            
ATOM     90  C27 ACD     1       9.230  28.230   5.910  1.00  0.00            
ATOM     91  H43 ACD     1       8.270  27.810   5.570  1.00  0.00            
ATOM     92  H44 ACD     1       9.710  28.660   5.020  1.00  0.00            
ATOM     93  O22 ACD     1       9.950  27.200   6.560  1.00  0.00            
ATOM     94  H45 ACD     1       9.590  26.440   6.110  1.00  0.00            
ATOM     95  O23 ACD     1       9.490  30.940   9.070  1.00  0.00            
ATOM     96  C28 ACD     1       9.750  31.950  10.050  1.00  0.00            
ATOM     97  H46 ACD     1      10.150  32.840   9.530  1.00  0.00            
ATOM     98  C29 ACD     1      10.660  31.330  11.000  1.00  0.00            
ATOM     99  H47 ACD     1      10.280  30.320  11.240  1.00  0.00            
ATOM    100  O24 ACD     1      10.910  32.120  12.080  1.00  0.00            
ATOM    101  C30 ACD     1      12.020  31.090  10.360  1.00  0.00            
ATOM    102  H48 ACD     1      12.730  30.990  11.190  1.00  0.00            
ATOM    103  H49 ACD     1      11.960  30.160   9.780  1.00  0.00            
ATOM    104  O25 ACD     1      12.510  32.160   9.630  1.00  0.00            
ATOM    105  H50 ACD     1      13.440  31.940   9.540  1.00  0.00            
ATOM    106  C31 ACD     1       8.450  32.340  10.790  1.00  0.00            
ATOM    107  H51 ACD     1       7.890  31.430  11.030  1.00  0.00            
ATOM    108  O26 ACD     1       7.590  33.120   9.930  1.00  0.00            
ATOM    109  H52 ACD     1       6.720  32.940  10.310  1.00  0.00            
ATOM    110  C32 ACD     1       8.720  33.090  12.090  1.00  0.00            
ATOM    111  H53 ACD     1       9.010  34.100  11.790  1.00  0.00            
ATOM    112  O27 ACD     1       7.530  33.210  12.920  1.00  0.00            
ATOM    113  H54 ACD     1       7.170  32.330  13.050  1.00  0.00            
ATOM    114  C33 ACD     1       9.830  32.440  12.870  1.00  0.00            
ATOM    115  H55 ACD     1      10.260  33.070  13.650  1.00  0.00            
ATOM    116  O28 ACD     1       9.360  31.290  13.520  1.00  0.00            
ATOM    117  C34 ACD     1       9.670  31.000  14.930  1.00  0.00            
ATOM    118  H56 ACD     1      10.630  31.480  15.180  1.00  0.00            
ATOM    119  C35 ACD     1       8.610  31.800  15.760  1.00  0.00            
ATOM    120  H57 ACD     1       7.580  31.720  15.380  1.00  0.00            
ATOM    121  O29 ACD     1       8.990  33.150  15.810  1.00  0.00            
ATOM    122  H58 ACD     1       8.350  33.640  15.280  1.00  0.00            
ATOM    123  C36 ACD     1       8.570  31.270  17.160  1.00  0.00            
ATOM    124  H59 ACD     1       9.530  31.520  17.630  1.00  0.00            
ATOM    125  O30 ACD     1       7.670  31.950  17.970  1.00  0.00            
ATOM    126  H60 ACD     1       6.830  31.810  17.510  1.00  0.00            
ATOM    127  C1  AD4     2      11.820  22.980   8.090  1.00  0.00            
ATOM    128  C2  AD4     2      11.110  22.070   8.810  1.00  0.00            
ATOM    129  C3  AD4     2      10.220  22.460   9.840  1.00  0.00            
ATOM    130  C4  AD4     2       9.960  23.820  10.000  1.00  0.00            
ATOM    131  C5  AD4     2       9.200  24.180  11.080  1.00  0.00            
ATOM    132  C6  AD4     2       9.050  25.540  11.390  1.00  0.00            
ATOM    133  C7  AD4     2       8.230  25.890  12.430  1.00  0.00            
ATOM    134  C8  AD4     2       7.940  27.210  12.570  1.00  0.00            
ATOM    135  C9  AD4     2       8.440  28.210  11.740  1.00  0.00            
ATOM    136  C10 AD4     2       9.380  27.830  10.720  1.00  0.00            
ATOM    137  C11 AD4     2       9.520  26.460  10.490  1.00  0.00            
ATOM    138  C12 AD4     2      10.340  26.070   9.460  1.00  0.00            
ATOM    139  C13 AD4     2      10.650  24.760   9.260  1.00  0.00            
ATOM    140  C14 AD4     2      11.540  24.380   8.240  1.00  0.00            
ATOM    141  H1  AD4     2      12.560  22.660   7.360  1.00  0.00            
ATOM    142  H2  AD4     2      11.300  21.000   8.790  1.00  0.00            
ATOM    143  H3  AD4     2       9.770  21.730  10.500  1.00  0.00            
ATOM    144  H4  AD4     2       8.650  23.450  11.670  1.00  0.00            
ATOM    145  H5  AD4     2       7.940  25.180  13.190  1.00  0.00            
ATOM    146  H6  AD4     2       7.230  27.470  13.350  1.00  0.00            
ATOM    147  H7  AD4     2       8.100  29.200  12.020  1.00  0.00            
ATOM    148  H8  AD4     2       9.880  28.550  10.070  1.00  0.00            
ATOM    149  H9  AD4     2      10.990  26.780   8.960  1.00  0.00            
ATOM    150  H10 AD4     2      11.990  25.120   7.580  1.00  0.00            
TER
ENDMDL
MODEL        1
ATOM      1  H1  ACD     1      15.300  25.900   6.360  1.00  0.00            
ATOM      2  O1  ACD     1      15.390  26.640   5.750  1.00  0.00            
ATOM      3  C1  ACD     1      16.580  27.350   6.210  1.00  0.00            
ATOM      4  H2  ACD     1      16.710  27.000   7.240  1.00  0.00            
ATOM      5  H3  ACD     1      16.260  28.400   6.080  1.00  0.00            
ATOM      6  C2  ACD     1      17.810  27.070   5.460  1.00  0.00            
ATOM      7  H4  ACD     1      18.540  27.820   5.800  1.00  0.00            
ATOM      8  O2  ACD     1      18.270  25.790   5.810  1.00  0.00            
ATOM      9  C3  ACD     1      19.300  25.170   5.110  1.00  0.00            
ATOM     10  H5  ACD     1      19.440  24.120   5.380  1.00  0.00            
ATOM     11  O3  ACD     1      20.590  25.780   5.250  1.00  0.00            
ATOM     12  C4  ACD     1      21.450  25.150   6.180  1.00  0.00            
ATOM     13  H6  ACD     1      21.380  24.070   5.990  1.00  0.00            
ATOM     14  C5  ACD     1      22.830  25.550   5.780  1.00  0.00            
ATOM     15  H7  ACD     1      22.650  26.560   5.370  1.00  0.00            
ATOM     16  O4  ACD     1      23.230  24.620   4.830  1.00  0.00            
ATOM     17  H8  ACD     1      23.340  23.750   5.220  1.00  0.00            
ATOM     18  C6  ACD     1      23.840  25.660   6.920  1.00  0.00            
ATOM     19  H9  ACD     1      23.880  24.630   7.280  1.00  0.00            
ATOM     20  O5  ACD     1      25.080  26.080   6.490  1.00  0.00            
ATOM     21  H10 ACD     1      24.990  26.900   6.000  1.00  0.00            
ATOM     22  C7  ACD     1      23.290  26.670   7.940  1.00  0.00            
ATOM     23  H11 ACD     1      24.090  26.810   8.680  1.00  0.00            
ATOM     24  O6  ACD     1      22.050  26.240   8.490  1.00  0.00            
ATOM     25  C8  ACD     1      21.100  25.470   7.630  1.00  0.00            
ATOM     26  H12 ACD     1      20.120  25.960   7.690  1.00  0.00            
ATOM     27  C9  ACD     1      20.830  24.130   8.410  1.00  0.00            
ATOM     28  H13 ACD     1      20.560  24.360   9.450  1.00  0.00            
ATOM     29  H14 ACD     1      19.940  23.680   7.940  1.00  0.00            
ATOM     30  O7  ACD     1      21.990  23.310   8.410  1.00  0.00            
ATOM     31  H15 ACD     1      22.430  23.530   9.240  1.00  0.00            
ATOM     32  O8  ACD     1      22.970  27.920   7.290  1.00  0.00            
ATOM     33  C10 ACD     1      23.940  28.990   7.360  1.00  0.00            
ATOM     34  H16 ACD     1      24.880  28.600   7.770  1.00  0.00            
ATOM     35  C11 ACD     1      24.240  29.410   5.960  1.00  0.00            
ATOM     36  H17 ACD     1      23.300  29.710   5.460  1.00  0.00            
ATOM     37  O9  ACD     1      24.800  28.380   5.150  1.00  0.00            
ATOM     38  H18 ACD     1      25.090  28.700   4.290  1.00  0.00            
ATOM     39  C12 ACD     1      25.180  30.510   6.000  1.00  0.00            
ATOM     40  H19 ACD     1      25.940  30.200   6.720  1.00  0.00            
ATOM     41  O10 ACD     1      25.590  30.950   4.720  1.00  0.00            
ATOM     42  H20 ACD     1      24.930  31.540   4.360  1.00  0.00            
ATOM     43  C13 ACD     1      24.490  31.680   6.670  1.00  0.00            
ATOM     44  H21 ACD     1      25.200  32.510   6.670  1.00  0.00            
ATOM     45  O11 ACD     1      24.140  31.390   8.020  1.00  0.00            
ATOM     46  C14 ACD     1      23.470  30.120   8.240  1.00  0.00            
ATOM     47  H22 ACD     1      22.450  30.310   7.890  1.00  0.00            
ATOM     48  C15 ACD     1      23.370  29.650   9.660  1.00  0.00            
ATOM     49  H23 ACD     1      22.800  30.380  10.250  1.00  0.00            
ATOM     50  H24 ACD     1      22.730  28.760   9.660  1.00  0.00            
ATOM     51  O12 ACD     1      24.600  29.330  10.270  1.00  0.00            
ATOM     52  H25 ACD     1      25.050  30.180  10.290  1.00  0.00            
ATOM     53  O13 ACD     1      23.330  32.130   5.910  1.00  0.00            
ATOM     54  C16 ACD     1      23.100  33.540   5.790  1.00  0.00            
ATOM     55  H26 ACD     1      23.930  34.090   6.270  1.00  0.00            
ATOM     56  C17 ACD     1      23.230  33.910   4.300  1.00  0.00            
ATOM     57  H27 ACD     1      22.530  33.290   3.720  1.00  0.00            
ATOM     58  O14 ACD     1      24.490  33.550   3.820  1.00  0.00            
ATOM     59  H28 ACD     1      25.180  33.850   4.410  1.00  0.00            
ATOM     60  C18 ACD     1      23.000  35.360   4.080  1.00  0.00            
ATOM     61  H29 ACD     1      23.770  35.940   4.620  1.00  0.00            
ATOM     62  O15 ACD     1      22.990  35.720   2.700  1.00  0.00            
ATOM     63  H30 ACD     1      22.250  35.210   2.380  1.00  0.00            
ATOM     64  C19 ACD     1      21.640  35.750   4.670  1.00  0.00            
ATOM     65  H31 ACD     1      21.570  36.840   4.720  1.00  0.00            
ATOM     66  O16 ACD     1      21.620  35.330   6.100  1.00  0.00            
ATOM     67  C20 ACD     1      21.720  33.920   6.370  1.00  0.00            
ATOM     68  H32 ACD     1      20.920  33.320   5.910  1.00  0.00            
ATOM     69  C21 ACD     1      21.690  33.780   7.860  1.00  0.00            
ATOM     70  H33 ACD     1      20.770  34.300   8.170  1.00  0.00            
ATOM     71  H34 ACD     1      21.490  32.710   8.070  1.00  0.00            
ATOM     72  O17 ACD     1      22.800  34.300   8.630  1.00  0.00            
ATOM     73  H35 ACD     1      22.840  35.250   8.440  1.00  0.00            
ATOM     74  O18 ACD     1      20.720  35.110   3.890  1.00  0.00            
ATOM     75  C22 ACD     1      19.370  35.610   3.800  1.00  0.00            
ATOM     76  H36 ACD     1      19.400  36.700   3.700  1.00  0.00            
ATOM     77  C23 ACD     1      18.780  35.160   2.460  1.00  0.00            
ATOM     78  H37 ACD     1      19.170  34.160   2.240  1.00  0.00            
ATOM     79  O19 ACD     1      19.280  36.020   1.380  1.00  0.00            
ATOM     80  H38 ACD     1      18.710  36.110   0.610  1.00  0.00            
ATOM     81  C24 ACD     1      17.270  35.020   2.400  1.00  0.00            
ATOM     82  H39 ACD     1      16.930  36.060   2.410  1.00  0.00            
ATOM     83  O20 ACD     1      16.750  34.350   1.240  1.00  0.00            
ATOM     84  H40 ACD     1      17.110  33.460   1.220  1.00  0.00            
ATOM     85  C25 ACD     1      16.720  34.380   3.730  1.00  0.00            
ATOM     86  H41 ACD     1      15.620  34.390   3.820  1.00  0.00            
ATOM     87  O21 ACD     1      17.160  35.270   4.730  1.00  0.00            
ATOM     88  C26 ACD     1      18.500  35.260   5.040  1.00  0.00            
ATOM     89  H42 ACD     1      18.710  34.270   5.460  1.00  0.00            
ATOM     90  C27 ACD     1      18.680  36.350   6.100  1.00  0.00            
ATOM     91  H43 ACD     1      19.710  36.710   6.160  1.00  0.00            
ATOM     92  H44 ACD     1      18.050  37.220   5.860  1.00  0.00            
ATOM     93  O22 ACD     1      18.230  35.820   7.340  1.00  0.00            
ATOM     94  H45 ACD     1      17.430  35.300   7.230  1.00  0.00            
ATOM     95  O23 ACD     1      17.220  33.010   3.890  1.00  0.00            
ATOM     96  C28 ACD     1      16.430  32.010   3.260  1.00  0.00            
ATOM     97  H46 ACD     1      15.560  32.480   2.790  1.00  0.00            
ATOM     98  C29 ACD     1      15.940  30.970   4.290  1.00  0.00            
ATOM     99  H47 ACD     1      16.890  30.630   4.720  1.00  0.00            
ATOM    100  O24 ACD     1      15.330  29.800   3.690  1.00  0.00            
ATOM    101  C30 ACD     1      15.050  31.680   5.310  1.00  0.00            
ATOM    102  H48 ACD     1      14.650  30.890   5.950  1.00  0.00
[truncated: 1,381,420 more chars]
