# Supplementary material for: Achieving Chemical Accuracy in Cyclodextrin Host–Guest Binding via Integrative Atomistic Modelling
Source: Adv Sci (Weinh). 2025 Dec 14;13(10):e19782. doi: 10.1002/advs.202519782 (PMC12915143; doi:10.1002/advs.202519782)
Supplement: Supplementary file 1 — Supporting Information [file ADVS-13-e19782-s003.zip › all_poses/ACD.AF6.pdb]

MODEL        1
ATOM      1  H1  ACD     1      29.670  25.540  12.550  1.00  0.00            
ATOM      2  O1  ACD     1      29.440  26.340  13.030  1.00  0.00            
ATOM      3  C1  ACD     1      28.320  25.980  13.760  1.00  0.00            
ATOM      4  H2  ACD     1      28.140  24.910  13.620  1.00  0.00            
ATOM      5  H3  ACD     1      27.450  26.600  13.460  1.00  0.00            
ATOM      6  C2  ACD     1      28.480  26.070  15.290  1.00  0.00            
ATOM      7  H4  ACD     1      27.490  26.180  15.740  1.00  0.00            
ATOM      8  O2  ACD     1      28.990  24.830  15.710  1.00  0.00            
ATOM      9  C3  ACD     1      29.370  24.730  17.050  1.00  0.00            
ATOM     10  H5  ACD     1      29.810  23.750  17.260  1.00  0.00            
ATOM     11  O3  ACD     1      28.160  24.780  17.780  1.00  0.00            
ATOM     12  C4  ACD     1      27.410  23.630  17.920  1.00  0.00            
ATOM     13  H6  ACD     1      27.600  22.880  17.140  1.00  0.00            
ATOM     14  C5  ACD     1      27.880  22.980  19.260  1.00  0.00            
ATOM     15  H7  ACD     1      27.770  23.690  20.090  1.00  0.00            
ATOM     16  O4  ACD     1      29.200  22.440  19.240  1.00  0.00            
ATOM     17  H8  ACD     1      29.340  21.830  18.510  1.00  0.00            
ATOM     18  C6  ACD     1      26.860  21.820  19.650  1.00  0.00            
ATOM     19  H9  ACD     1      26.860  21.010  18.910  1.00  0.00            
ATOM     20  O5  ACD     1      27.160  21.230  20.930  1.00  0.00            
ATOM     21  H10 ACD     1      28.080  20.980  20.830  1.00  0.00            
ATOM     22  C7  ACD     1      25.440  22.380  19.610  1.00  0.00            
ATOM     23  H11 ACD     1      24.700  21.600  19.830  1.00  0.00            
ATOM     24  O6  ACD     1      25.030  22.980  18.430  1.00  0.00            
ATOM     25  C8  ACD     1      25.950  23.990  17.910  1.00  0.00            
ATOM     26  H12 ACD     1      25.830  24.900  18.510  1.00  0.00            
ATOM     27  C9  ACD     1      25.400  24.520  16.600  1.00  0.00            
ATOM     28  H13 ACD     1      24.300  24.520  16.660  1.00  0.00            
ATOM     29  H14 ACD     1      25.720  25.560  16.490  1.00  0.00            
ATOM     30  O7  ACD     1      25.780  23.660  15.510  1.00  0.00            
ATOM     31  H15 ACD     1      25.440  22.800  15.750  1.00  0.00            
ATOM     32  O8  ACD     1      25.250  23.290  20.740  1.00  0.00            
ATOM     33  C10 ACD     1      24.070  23.290  21.530  1.00  0.00            
ATOM     34  H16 ACD     1      23.930  22.330  22.060  1.00  0.00            
ATOM     35  C11 ACD     1      24.350  24.400  22.580  1.00  0.00            
ATOM     36  H17 ACD     1      24.810  25.210  22.000  1.00  0.00            
ATOM     37  O9  ACD     1      25.380  23.960  23.570  1.00  0.00            
ATOM     38  H18 ACD     1      26.170  23.760  23.060  1.00  0.00            
ATOM     39  C12 ACD     1      23.130  24.980  23.260  1.00  0.00            
ATOM     40  H19 ACD     1      22.730  24.170  23.880  1.00  0.00            
ATOM     41  O10 ACD     1      23.450  26.160  23.960  1.00  0.00            
ATOM     42  H20 ACD     1      24.350  25.970  24.240  1.00  0.00            
ATOM     43  C13 ACD     1      22.070  25.350  22.280  1.00  0.00            
ATOM     44  H21 ACD     1      21.160  25.610  22.830  1.00  0.00            
ATOM     45  O11 ACD     1      21.810  24.210  21.570  1.00  0.00            
ATOM     46  C14 ACD     1      22.820  23.630  20.690  1.00  0.00            
ATOM     47  H22 ACD     1      23.110  24.360  19.920  1.00  0.00            
ATOM     48  C15 ACD     1      22.170  22.360  20.100  1.00  0.00            
ATOM     49  H23 ACD     1      22.880  21.630  19.710  1.00  0.00            
ATOM     50  H24 ACD     1      21.660  21.860  20.930  1.00  0.00            
ATOM     51  O12 ACD     1      21.260  22.740  19.030  1.00  0.00            
ATOM     52  H25 ACD     1      21.640  23.390  18.430  1.00  0.00            
ATOM     53  O13 ACD     1      22.440  26.460  21.450  1.00  0.00            
ATOM     54  C16 ACD     1      21.570  27.510  21.420  1.00  0.00            
ATOM     55  H26 ACD     1      20.620  27.370  21.940  1.00  0.00            
ATOM     56  C17 ACD     1      22.290  28.790  22.050  1.00  0.00            
ATOM     57  H27 ACD     1      23.300  28.760  21.620  1.00  0.00            
ATOM     58  O14 ACD     1      22.360  28.670  23.470  1.00  0.00            
ATOM     59  H28 ACD     1      22.900  27.880  23.580  1.00  0.00            
ATOM     60  C18 ACD     1      21.670  30.110  21.730  1.00  0.00            
ATOM     61  H29 ACD     1      20.650  29.990  22.090  1.00  0.00            
ATOM     62  O15 ACD     1      22.370  31.220  22.260  1.00  0.00            
ATOM     63  H30 ACD     1      22.150  31.290  23.200  1.00  0.00            
ATOM     64  C19 ACD     1      21.490  30.170  20.290  1.00  0.00            
ATOM     65  H31 ACD     1      20.890  31.080  20.140  1.00  0.00            
ATOM     66  O16 ACD     1      20.650  29.100  19.850  1.00  0.00            
ATOM     67  C20 ACD     1      21.170  27.750  19.980  1.00  0.00            
ATOM     68  H32 ACD     1      22.070  27.640  19.380  1.00  0.00            
ATOM     69  C21 ACD     1      20.200  26.710  19.480  1.00  0.00            
ATOM     70  H33 ACD     1      20.640  25.760  19.810  1.00  0.00            
ATOM     71  H34 ACD     1      19.170  26.880  19.820  1.00  0.00            
ATOM     72  O17 ACD     1      20.160  26.660  18.040  1.00  0.00            
ATOM     73  H35 ACD     1      19.780  27.500  17.770  1.00  0.00            
ATOM     74  O18 ACD     1      22.710  30.110  19.580  1.00  0.00            
ATOM     75  C22 ACD     1      23.070  31.180  18.700  1.00  0.00            
ATOM     76  H36 ACD     1      22.330  31.970  18.830  1.00  0.00            
ATOM     77  C23 ACD     1      24.430  31.690  19.170  1.00  0.00            
ATOM     78  H37 ACD     1      25.150  30.860  19.070  1.00  0.00            
ATOM     79  O19 ACD     1      24.370  32.080  20.630  1.00  0.00            
ATOM     80  H38 ACD     1      23.690  31.570  21.090  1.00  0.00            
ATOM     81  C24 ACD     1      24.850  32.790  18.240  1.00  0.00            
ATOM     82  H39 ACD     1      24.100  33.590  18.120  1.00  0.00            
ATOM     83  O20 ACD     1      26.130  33.350  18.490  1.00  0.00            
ATOM     84  H40 ACD     1      26.820  32.700  18.630  1.00  0.00            
ATOM     85  C25 ACD     1      24.920  32.290  16.860  1.00  0.00            
ATOM     86  H41 ACD     1      24.990  33.150  16.190  1.00  0.00            
ATOM     87  O21 ACD     1      23.720  31.790  16.480  1.00  0.00            
ATOM     88  C26 ACD     1      23.140  30.680  17.300  1.00  0.00            
ATOM     89  H42 ACD     1      23.790  29.800  17.380  1.00  0.00            
ATOM     90  C27 ACD     1      21.710  30.240  16.780  1.00  0.00            
ATOM     91  H43 ACD     1      21.940  29.990  15.740  1.00  0.00            
ATOM     92  H44 ACD     1      21.400  29.290  17.250  1.00  0.00            
ATOM     93  O22 ACD     1      20.770  31.330  16.850  1.00  0.00            
ATOM     94  H45 ACD     1      21.020  31.970  16.180  1.00  0.00            
ATOM     95  O23 ACD     1      25.960  31.320  16.690  1.00  0.00            
ATOM     96  C28 ACD     1      26.520  31.030  15.430  1.00  0.00            
ATOM     97  H46 ACD     1      26.170  31.790  14.720  1.00  0.00            
ATOM     98  C29 ACD     1      26.060  29.640  14.830  1.00  0.00            
ATOM     99  H47 ACD     1      25.980  28.920  15.660  1.00  0.00            
ATOM    100  O24 ACD     1      27.070  29.130  13.940  1.00  0.00            
ATOM    101  C30 ACD     1      24.720  29.660  14.170  1.00  0.00            
ATOM    102  H48 ACD     1      24.470  28.680  13.760  1.00  0.00            
ATOM    103  H49 ACD     1      24.060  30.030  14.970  1.00  0.00            
ATOM    104  O25 ACD     1      24.650  30.620  13.100  1.00  0.00            
ATOM    105  H50 ACD     1      23.760  30.570  12.740  1.00  0.00            
ATOM    106  C31 ACD     1      28.030  31.330  15.610  1.00  0.00            
ATOM    107  H51 ACD     1      28.270  30.790  16.540  1.00  0.00            
ATOM    108  O26 ACD     1      28.350  32.700  15.740  1.00  0.00            
ATOM    109  H52 ACD     1      27.630  33.240  15.390  1.00  0.00            
ATOM    110  C32 ACD     1      28.870  30.650  14.550  1.00  0.00            
ATOM    111  H53 ACD     1      28.760  31.200  13.610  1.00  0.00            
ATOM    112  O27 ACD     1      30.260  30.570  14.920  1.00  0.00            
ATOM    113  H54 ACD     1      30.250  31.030  15.760  1.00  0.00            
ATOM    114  C33 ACD     1      28.390  29.200  14.460  1.00  0.00            
ATOM    115  H55 ACD     1      29.080  28.790  13.720  1.00  0.00            
ATOM    116  O28 ACD     1      28.530  28.480  15.670  1.00  0.00            
ATOM    117  C34 ACD     1      29.340  27.330  15.630  1.00  0.00            
ATOM    118  H56 ACD     1      30.080  27.600  14.870  1.00  0.00            
ATOM    119  C35 ACD     1      29.980  27.220  16.990  1.00  0.00            
ATOM    120  H57 ACD     1      29.230  27.430  17.760  1.00  0.00            
ATOM    121  O29 ACD     1      31.020  28.230  17.160  1.00  0.00            
ATOM    122  H58 ACD     1      31.220  28.140  18.090  1.00  0.00            
ATOM    123  C36 ACD     1      30.420  25.740  17.400  1.00  0.00            
ATOM    124  H59 ACD     1      31.310  25.600  16.770  1.00  0.00            
ATOM    125  O30 ACD     1      30.630  25.600  18.830  1.00  0.00            
ATOM    126  H60 ACD     1      29.780  25.720  19.260  1.00  0.00            
ATOM    127  C1  AF6     2      25.840  28.210  21.440  1.00  0.00            
ATOM    128  C2  AF6     2      26.920  29.190  21.700  1.00  0.00            
ATOM    129  C3  AF6     2      27.700  29.640  20.600  1.00  0.00            
ATOM    130  C4  AF6     2      27.510  29.090  19.300  1.00  0.00            
ATOM    131  C5  AF6     2      26.470  28.190  19.070  1.00  0.00            
ATOM    132  C6  AF6     2      25.650  27.690  20.130  1.00  0.00            
ATOM    133  H1  AF6     2      25.200  27.760  22.200  1.00  0.00            
ATOM    134  H2  AF6     2      27.090  29.540  22.710  1.00  0.00            
ATOM    135  H3  AF6     2      28.440  30.430  20.760  1.00  0.00            
ATOM    136  H4  AF6     2      28.090  29.320  18.410  1.00  0.00            
ATOM    137  H5  AF6     2      26.330  27.710  18.110  1.00  0.00            
ATOM    138  H6  AF6     2      24.930  26.920  19.880  1.00  0.00            
TER
ENDMDL
MODEL        1
ATOM      1  H1  ACD     1      26.780  28.470  10.650  1.00  0.00            
ATOM      2  O1  ACD     1      26.830  29.330  11.080  1.00  0.00            
ATOM      3  C1  ACD     1      25.650  29.380  11.860  1.00  0.00            
ATOM      4  H2  ACD     1      24.890  28.710  11.440  1.00  0.00            
ATOM      5  H3  ACD     1      25.290  30.420  11.880  1.00  0.00            
ATOM      6  C2  ACD     1      25.820  28.830  13.310  1.00  0.00            
ATOM      7  H4  ACD     1      24.810  28.810  13.720  1.00  0.00            
ATOM      8  O2  ACD     1      26.320  27.570  13.110  1.00  0.00            
ATOM      9  C3  ACD     1      26.600  26.740  14.250  1.00  0.00            
ATOM     10  H5  ACD     1      26.960  25.790  13.850  1.00  0.00            
ATOM     11  O3  ACD     1      25.460  26.600  15.060  1.00  0.00            
ATOM     12  C4  ACD     1      24.900  25.330  15.210  1.00  0.00            
ATOM     13  H6  ACD     1      25.040  24.720  14.310  1.00  0.00            
ATOM     14  C5  ACD     1      25.560  24.560  16.370  1.00  0.00            
ATOM     15  H7  ACD     1      25.650  25.270  17.210  1.00  0.00            
ATOM     16  O4  ACD     1      26.880  24.210  16.080  1.00  0.00            
ATOM     17  H8  ACD     1      27.410  24.970  16.330  1.00  0.00            
ATOM     18  C6  ACD     1      24.730  23.310  16.850  1.00  0.00            
ATOM     19  H9  ACD     1      24.640  22.550  16.060  1.00  0.00            
ATOM     20  O5  ACD     1      25.220  22.670  17.980  1.00  0.00            
ATOM     21  H10 ACD     1      25.550  23.370  18.550  1.00  0.00            
ATOM     22  C7  ACD     1      23.330  23.720  17.050  1.00  0.00            
ATOM     23  H11 ACD     1      22.760  22.820  17.320  1.00  0.00            
ATOM     24  O6  ACD     1      22.820  24.260  15.940  1.00  0.00            
ATOM     25  C8  ACD     1      23.460  25.430  15.450  1.00  0.00            
ATOM     26  H12 ACD     1      23.290  26.180  16.220  1.00  0.00            
ATOM     27  C9  ACD     1      22.650  25.990  14.340  1.00  0.00            
ATOM     28  H13 ACD     1      21.630  25.740  14.630  1.00  0.00            
ATOM     29  H14 ACD     1      22.900  27.040  14.140  1.00  0.00            
ATOM     30  O7  ACD     1      22.940  25.340  13.150  1.00  0.00            
ATOM     31  H15 ACD     1      22.660  24.420  13.150  1.00  0.00            
ATOM     32  O8  ACD     1      23.280  24.500  18.230  1.00  0.00            
ATOM     33  C10 ACD     1      22.340  24.270  19.220  1.00  0.00            
ATOM     34  H16 ACD     1      22.410  23.250  19.610  1.00  0.00            
ATOM     35  C11 ACD     1      22.770  25.190  20.400  1.00  0.00            
ATOM     36  H17 ACD     1      23.050  26.210  20.090  1.00  0.00            
ATOM     37  O9  ACD     1      23.900  24.620  20.990  1.00  0.00            
ATOM     38  H18 ACD     1      24.620  24.680  20.350  1.00  0.00            
ATOM     39  C12 ACD     1      21.750  25.430  21.460  1.00  0.00            
ATOM     40  H19 ACD     1      21.540  24.440  21.880  1.00  0.00            
ATOM     41  O10 ACD     1      22.090  26.400  22.380  1.00  0.00            
ATOM     42  H20 ACD     1      22.900  26.020  22.740  1.00  0.00            
ATOM     43  C13 ACD     1      20.370  25.790  20.840  1.00  0.00            
ATOM     44  H21 ACD     1      19.610  25.980  21.600  1.00  0.00            
ATOM     45  O11 ACD     1      19.980  24.740  19.930  1.00  0.00            
ATOM     46  C14 ACD     1      20.870  24.470  18.840  1.00  0.00            
ATOM     47  H22 ACD     1      20.770  25.380  18.240  1.00  0.00            
ATOM     48  C15 ACD     1      20.330  23.290  18.120  1.00  0.00            
ATOM     49  H23 ACD     1      19.300  23.590  17.910  1.00  0.00            
ATOM     50  H24 ACD     1      20.740  23.100  17.120  1.00  0.00            
ATOM     51  O12 ACD     1      20.440  22.080  18.920  1.00  0.00            
ATOM     52  H25 ACD     1      19.920  21.540  18.320  1.00  0.00            
ATOM     53  O13 ACD     1      20.510  26.990  20.190  1.00  0.00            
ATOM     54  C16 ACD     1      19.590  28.060  20.370  1.00  0.00            
ATOM     55  H26 ACD     1      18.780  27.720  21.020  1.00  0.00            
ATOM     56  C17 ACD     1      20.320  29.120  21.210  1.00  0.00            
ATOM     57  H27 ACD     1      21.280  29.320  20.710  1.00  0.00            
ATOM     58  O14 ACD     1      20.590  28.600  22.550  1.00  0.00            
ATOM     59  H28 ACD     1      21.120  27.790  22.520  1.00  0.00            
ATOM     60  C18 ACD     1      19.450  30.410  21.280  1.00  0.00            
ATOM     61  H29 ACD     1      18.450  30.210  21.690  1.00  0.00            
ATOM     62  O15 ACD     1      20.180  31.520  21.980  1.00  0.00            
ATOM     63  H30 ACD     1      20.020  31.260  22.890  1.00  0.00            
ATOM     64  C19 ACD     1      19.120  30.930  19.900  1.00  0.00            
ATOM     65  H31 ACD     1      18.500  31.840  19.970  1.00  0.00            
ATOM     66  O16 ACD     1      18.460  29.880  19.170  1.00  0.00            
ATOM     67  C20 ACD     1      19.130  28.610  19.000  1.00  0.00            
ATOM     68  H32 ACD     1      19.880  28.730  18.210  1.00  0.00            
ATOM     69  C21 ACD     1      18.120  27.570  18.400  1.00  0.00            
ATOM     70  H33 ACD     1      18.560  26.570  18.340  1.00  0.00            
ATOM     71  H34 ACD     1      17.160  27.530  18.930  1.00  0.00            
ATOM     72  O17 ACD     1      17.740  27.900  17.140  1.00  0.00            
ATOM     73  H35 ACD     1      17.220  28.690  17.270  1.00  0.00            
ATOM     74  O18 ACD     1      20.370  31.180  19.180  1.00  0.00            
ATOM     75  C22 ACD     1      20.750  32.530  18.940  1.00  0.00            
ATOM     76  H36 ACD     1      20.120  33.210  19.520  1.00  0.00            
ATOM     77  C23 ACD     1      22.250  32.650  19.420  1.00  0.00            
ATOM     78  H37 ACD     1      22.730  31.780  18.960  1.00  0.00            
ATOM     79  O19 ACD     1      22.300  32.490  20.870  1.00  0.00            
ATOM     80  H38 ACD     1      21.560  31.960  21.180  1.00  0.00            
ATOM     81  C24 ACD     1      22.890  33.990  18.850  1.00  0.00            
ATOM     82  H39 ACD     1      22.480  34.870  19.370  1.00  0.00            
ATOM     83  O20 ACD     1      24.290  33.910  19.120  1.00  0.00            
ATOM     84  H40 ACD     1      24.510  33.390  18.340  1.00  0.00            
ATOM     85  C25 ACD     1      22.690  34.110  17.290  1.00  0.00            
ATOM     86  H41 ACD     1      23.000  35.080  16.890  1.00  0.00            
ATOM     87  O21 ACD     1      21.310  34.020  17.100  1.00  0.00            
ATOM     88  C26 ACD     1      20.570  32.850  17.490  1.00  0.00            
ATOM     89  H42 ACD     1      20.880  31.980  16.890  1.00  0.00            
ATOM     90  C27 ACD     1      19.100  33.150  17.160  1.00  0.00            
ATOM     91  H43 ACD     1      18.960  33.340  16.080  1.00  0.00            
ATOM     92  H44 ACD     1      18.540  32.240  17.390  1.00  0.00            
ATOM     93  O22 ACD     1      18.570  34.250  17.930  1.00  0.00            
ATOM     94  H45 ACD     1      17.650  34.350  17.640  1.00  0.00            
ATOM     95  O23 ACD     1      23.330  33.000  16.680  1.00  0.00            
ATOM     96  C28 ACD     1      23.900  33.270  15.430  1.00  0.00            
ATOM     97  H46 ACD     1      23.370  34.110  14.960  1.00  0.00            
ATOM     98  C29 ACD     1      23.680  32.020  14.490  1.00  0.00            
ATOM     99  H47 ACD     1      23.930  31.110  15.040  1.00  0.00            
ATOM    100  O24 ACD     1      24.590  32.060  13.320  1.00  0.00            
ATOM    101  C30 ACD     1      22.290  31.830  14.020  1.00  0.00            
ATOM    102  H48 ACD     1      22.230  30.940  13.380  1.00  0.00            
ATOM    103  H49 ACD     1      21.710  31.680  14.930  1.00  0.00            
ATOM    104  O25 ACD     1      21.630  32.950  13.340  1.00  0.00            
ATOM    105  H50 ACD     1      20.700  32.840  13.550  1.00  0.00            
ATOM    106  C31 ACD     1      25.380  33.570  15.650  1.00  0.00            
ATOM    107  H51 ACD     1      25.770  32.870  16.400  1.00  0.00            
ATOM    108  O26 ACD     1      25.600  34.900  16.090  1.00  0.00            
ATOM    109  H52 ACD     1      26.490  35.220  15.930  1.00  0.00            
ATOM    110  C32 ACD     1      26.250  33.410  14.390  1.00  0.00            
ATOM    111  H53 ACD     1      25.950  34.160  13.640  1.00  0.00            
ATOM    112  O27 ACD     1      27.590  33.610  14.730  1.00  0.00            
ATOM    113  H54 ACD     1      27.870  33.040  15.450  1.00  0.00            
ATOM    114  C33 ACD     1      25.990  32.050  13.700  1.00  0.00            
ATOM    115  H55 ACD     1      26.660  31.960  12.840  1.00  0.00            
ATOM    116  O28 ACD     1      26.320  30.940  14.560  1.00  0.00            
ATOM    117  C34 ACD     1      26.870  29.690  14.140  1.00  0.00            
ATOM    118  H56 ACD     1      27.690  29.910  13.440  1.00  0.00            
ATOM    119  C35 ACD     1      27.260  28.940  15.390  1.00  0.00            
ATOM    120  H57 ACD     1      26.310  28.980  15.940  1.00  0.00            
ATOM    121  O29 ACD     1      28.380  29.660  16.050  1.00  0.00            
ATOM    122  H58 ACD     1      28.080  30.520  16.370  1.00  0.00            
ATOM    123  C36 ACD     1      27.660  27.560  15.050  1.00  0.00            
ATOM    124  H59 ACD     1      28.600  27.600  14.490  1.00  0.00            
ATOM    125  O30 ACD     1      27.900  26.800  16.270  1.00  0.00            
ATOM    126  H60 ACD     1      27.860  27.360  17.050  1.00  0.00            
ATOM    127  C1  AF6     2      24.740  30.170  20.220  1.00  0.00            
ATOM    128  C2  AF6     2      25.470  30.780  19.170  1.00  0.00            
ATOM    129  C3  AF6     2      24.950  30.480  17.860  1.00  0.00            
ATOM    130  C4  AF6     2      23.820  29.630  17.660  1.00  0.00            
ATOM    131  C5  AF6     2      23.180  29.030  18.770  1.00  0.00            
ATOM    132  C6  AF6     2      23.680  29.320  20.010  1.00  0.00            
ATOM    133  H1  AF6     2      25.060  30.250  21.260  1.00  0.00            
ATOM    134  H2  AF6     2      26.300  31.460  19.370  1.00  0.00            
ATOM    135  H3  AF6     2      25.470  30.760  16.950  1.00  0.00            
ATOM    136  H4  AF6     2      23.450  29.450  16.650  1.00  0.00            
ATOM    137  H5  AF6     2      22.340  28.340  18.730  1.00  0.00            
ATOM    138  H6  AF6     2      23.300  28.810  20.900  1.00  0.00            
TER
ENDMDL
MODEL        1
ATOM      1  H1  ACD     1      28.710  24.600  18.250  1.00  0.00            
ATOM      2  O1  ACD     1      29.090  24.420  17.380  1.00  0.00            
ATOM      3  C1  ACD     1      30.130  25.430  17.220  1.00  0.00            
ATOM      4  H2  ACD     1      29.680  26.370  16.890  1.00  0.00            
ATOM      5  H3  ACD     1      30.910  25.080  16.530  1.00  0.00            
ATOM      6  C2  ACD     1      30.870  25.740  18.520  1.00  0.00            
ATOM      7  H4  ACD     1      30.060  25.920  19.240  1.00  0.00            
ATOM      8  O2  ACD     1      31.710  24.630  19.030  1.00  0.00            
ATOM      9  C3  ACD     1      32.350  24.760  20.320  1.00  0.00            
ATOM     10  H5  ACD     1      32.760  23.780  20.580  1.00  0.00            
ATOM     11  O3  ACD     1      31.440  25.180  21.320  1.00  0.00            
ATOM     12  C4  ACD     1      31.130  24.410  22.490  1.00  0.00            
ATOM     13  H6  ACD     1      32.060  23.930  22.800  1.00  0.00            
ATOM     14  C5  ACD     1      30.670  25.400  23.550  1.00  0.00            
ATOM     15  H7  ACD     1      29.890  26.080  23.200  1.00  0.00            
ATOM     16  O4  ACD     1      31.730  26.360  23.960  1.00  0.00            
ATOM     17  H8  ACD     1      31.220  27.090  24.330  1.00  0.00            
ATOM     18  C6  ACD     1      30.120  24.690  24.770  1.00  0.00            
ATOM     19  H9  ACD     1      30.970  24.210  25.250  1.00  0.00            
ATOM     20  O5  ACD     1      29.480  25.510  25.690  1.00  0.00            
ATOM     21  H10 ACD     1      28.540  25.330  25.620  1.00  0.00            
ATOM     22  C7  ACD     1      29.060  23.610  24.410  1.00  0.00            
ATOM     23  H11 ACD     1      28.780  23.120  25.350  1.00  0.00            
ATOM     24  O6  ACD     1      29.560  22.690  23.500  1.00  0.00            
ATOM     25  C8  ACD     1      29.990  23.420  22.230  1.00  0.00            
ATOM     26  H12 ACD     1      29.130  23.950  21.790  1.00  0.00            
ATOM     27  C9  ACD     1      30.310  22.410  21.120  1.00  0.00            
ATOM     28  H13 ACD     1      29.460  21.720  21.110  1.00  0.00            
ATOM     29  H14 ACD     1      30.260  22.910  20.140  1.00  0.00            
ATOM     30  O7  ACD     1      31.560  21.760  21.330  1.00  0.00            
ATOM     31  H15 ACD     1      31.690  21.100  20.630  1.00  0.00            
ATOM     32  O8  ACD     1      28.020  24.300  23.850  1.00  0.00            
ATOM     33  C10 ACD     1      26.650  23.870  24.270  1.00  0.00            
ATOM     34  H16 ACD     1      26.690  22.940  24.860  1.00  0.00            
ATOM     35  C11 ACD     1      26.170  25.040  25.180  1.00  0.00            
ATOM     36  H17 ACD     1      26.430  25.970  24.670  1.00  0.00            
ATOM     37  O9  ACD     1      26.630  25.000  26.550  1.00  0.00            
ATOM     38  H18 ACD     1      26.260  24.250  27.020  1.00  0.00            
ATOM     39  C12 ACD     1      24.630  25.040  25.150  1.00  0.00            
ATOM     40  H19 ACD     1      24.280  24.190  25.750  1.00  0.00            
ATOM     41  O10 ACD     1      24.190  26.300  25.650  1.00  0.00            
ATOM     42  H20 ACD     1      24.360  26.160  26.580  1.00  0.00            
ATOM     43  C13 ACD     1      24.020  24.890  23.760  1.00  0.00            
ATOM     44  H21 ACD     1      22.960  24.750  24.020  1.00  0.00            
ATOM     45  O11 ACD     1      24.520  23.700  23.090  1.00  0.00            
ATOM     46  C14 ACD     1      25.910  23.650  23.010  1.00  0.00            
ATOM     47  H22 ACD     1      26.220  24.370  22.230  1.00  0.00            
ATOM     48  C15 ACD     1      26.190  22.300  22.300  1.00  0.00            
ATOM     49  H23 ACD     1      25.640  22.190  21.360  1.00  0.00            
ATOM     50  H24 ACD     1      27.230  22.420  21.980  1.00  0.00            
ATOM     51  O12 ACD     1      25.860  21.230  23.130  1.00  0.00            
ATOM     52  H25 ACD     1      24.930  21.320  23.390  1.00  0.00            
ATOM     53  O13 ACD     1      24.200  26.010  22.870  1.00  0.00            
ATOM     54  C16 ACD     1      23.050  26.630  22.300  1.00  0.00            
ATOM     55  H26 ACD     1      22.130  26.190  22.700  1.00  0.00            
ATOM     56  C17 ACD     1      23.010  28.010  22.740  1.00  0.00            
ATOM     57  H27 ACD     1      24.020  28.340  22.470  1.00  0.00            
ATOM     58  O14 ACD     1      22.660  28.080  24.200  1.00  0.00            
ATOM     59  H28 ACD     1      23.260  27.500  24.670  1.00  0.00            
ATOM     60  C18 ACD     1      22.180  28.910  21.900  1.00  0.00            
ATOM     61  H29 ACD     1      21.130  28.620  22.030  1.00  0.00            
ATOM     62  O15 ACD     1      22.390  30.310  22.260  1.00  0.00            
ATOM     63  H30 ACD     1      22.030  30.350  23.150  1.00  0.00            
ATOM     64  C19 ACD     1      22.420  28.710  20.430  1.00  0.00            
ATOM     65  H31 ACD     1      21.790  29.450  19.930  1.00  0.00            
ATOM     66  O16 ACD     1      22.120  27.410  20.220  1.00  0.00            
ATOM     67  C20 ACD     1      23.060  26.470  20.820  1.00  0.00            
ATOM     68  H32 ACD     1      24.090  26.730  20.520  1.00  0.00            
ATOM     69  C21 ACD     1      22.860  25.120  20.250  1.00  0.00            
ATOM     70  H33 ACD     1      23.410  25.150  19.310  1.00  0.00            
ATOM     71  H34 ACD     1      23.230  24.270  20.840  1.00  0.00            
ATOM     72  O17 ACD     1      21.530  24.750  20.030  1.00  0.00            
ATOM     73  H35 ACD     1      21.230  25.390  19.380  1.00  0.00            
ATOM     74  O18 ACD     1      23.780  28.940  20.020  1.00  0.00            
ATOM     75  C22 ACD     1      24.080  29.850  19.000  1.00  0.00            
ATOM     76  H36 ACD     1      23.150  30.200  18.540  1.00  0.00            
ATOM     77  C23 ACD     1      24.920  30.880  19.750  1.00  0.00            
ATOM     78  H37 ACD     1      25.670  30.470  20.440  1.00  0.00            
ATOM     79  O19 ACD     1      23.950  31.660  20.430  1.00  0.00            
ATOM     80  H38 ACD     1      23.530  31.080  21.070  1.00  0.00            
ATOM     81  C24 ACD     1      25.600  31.760  18.720  1.00  0.00            
ATOM     82  H39 ACD     1      24.790  32.360  18.310  1.00  0.00            
ATOM     83  O20 ACD     1      26.620  32.580  19.330  1.00  0.00            
ATOM     84  H40 ACD     1      27.310  31.910  19.340  1.00  0.00            
ATOM     85  C25 ACD     1      26.240  31.060  17.520  1.00  0.00            
ATOM     86  H41 ACD     1      26.580  31.890  16.890  1.00  0.00            
ATOM     87  O21 ACD     1      25.300  30.150  16.970  1.00  0.00            
ATOM     88  C26 ACD     1      24.830  29.160  17.880  1.00  0.00            
ATOM     89  H42 ACD     1      25.740  28.680  18.250  1.00  0.00            
ATOM     90  C27 ACD     1      23.930  28.190  17.080  1.00  0.00            
ATOM     91  H43 ACD     1      23.300  27.600  17.750  1.00  0.00            
ATOM     92  H44 ACD     1      23.160  28.830  16.640  1.00  0.00            
ATOM     93  O22 ACD     1      24.560  27.480  16.020  1.00  0.00            
ATOM     94  H45 ACD     1      23.910  27.130  15.400  1.00  0.00            
ATOM     95  O23 ACD     1      27.410  30.360  18.030  1.00  0.00            
ATOM     96  C28 ACD     1      28.600  30.410  17.330  1.00  0.00            
ATOM     97  H46 ACD     1      28.610  31.200  16.570  1.00  0.00            
ATOM     98  C29 ACD     1      28.830  29.070  16.650  1.00  0.00            
ATOM     99  H47 ACD     1      28.530  28.300  17.380  1.00  0.00            
ATOM    100  O24 ACD     1      30.160  28.890  16.250  1.00  0.00            
ATOM    101  C30 ACD     1      28.080  28.770  15.360  1.00  0.00            
ATOM    102  H48 ACD     1      28.480  27.890  14.830  1.00  0.00            
ATOM    103  H49 ACD     1      27.040  28.590  15.630  1.00  0.00            
ATOM    104  O25 ACD     1      28.240  29.830  14.440  1.00  0.00            
ATOM    105  H50 ACD     1      27.870  30.590  14.900  1.00  0.00            
ATOM    106  C31 ACD     1      29.660  30.780  18.370  1.00  0.00            
ATOM    107  H51 ACD     1      29.480  30.140  19.240  1.00  0.00            
ATOM    108  O26 ACD     1      29.600  32.140  18.760  1.00  0.00            
ATOM    109  H52 ACD     1      29.980  32.230  19.640  1.00  0.00            
ATOM    110  C32 ACD     1      31.030  30.430  17.830  1.00  0.00            
ATOM    111  H53 ACD     1      31.360  31.250  17.180  1.00  0.00            
ATOM    112  O27 ACD     1      31.950  30.490  18.900  1.00  0.00            
ATOM    113  H54 ACD     1      31.730  31.300  19.380  1.00  0.00            
ATOM    114  C33 ACD     1      31.180  29.040  17.250  1.00  0.00            
ATOM    115  H55 ACD     1      32.160  28.860  16.800  1.00  0.00            
ATOM    116  O28 ACD     1      30.950  28.030  18.330  1.00  0.00            
ATOM    117  C34 ACD     1      31.800  26.930  18.400  1.00  0.00            
ATOM    118  H56 ACD     1      32.550  26.790  17.610  1.00  0.00            
ATOM    119  C35 ACD     1      32.660  27.180  19.640  1.00  0.00            
ATOM    120  H57 ACD     1      31.990  27.520  20.440  1.00  0.00            
ATOM    121  O29 ACD     1      33.490  28.300  19.270  1.00  0.00            
ATOM    122  H58 ACD     1      32.820  28.940  19.020  1.00  0.00            
ATOM    123  C36 ACD     1      33.350  25.860  20.170  1.00  0.00            
ATOM    124  H59 ACD     1      34.190  25.630  19.510  1.00  0.00            
ATOM    125  O30 ACD     1      33.860  26.120  21.480  1.00  0.00            
ATOM    126  H60 ACD     1      33.070  26.060  22.030  1.00  0.00            
ATOM    127  C1  AF6     2      28.440  27.400  21.670  1.00  0.00            
ATOM    128  C2  AF6     2      27.240  27.550  22.380  1.00  0.00            
ATOM    129  C3  AF6     2      26.800  28.860  22.760  1.00  0.00            
ATOM    130  C4  AF6     2      27.640  29.930  22.620  1.00  0.00            
ATOM    131  C5  AF6     2      28.920  29.810  22.020  1.00  0.00            
ATOM    132  C6  AF6     2      29.240  28.540  21.540  1.00  0.00            
ATOM    133  H1  AF6     2      28.610  26.440  21.190  1.00  0.00            
ATOM    134  H2  AF6     2      26.590  26.690  22.420  1.00  0.00            
ATOM    135  H3  AF6     2      25.810  29.050  23.170  1.00  0.00            
ATOM    136  H4  AF6     2      27.350  30.910  22.980  1.00  0.00            
ATOM    137  H5  AF6     2      29.550  30.680  21.850  1.00  0.00            
ATOM    138  H6  AF6     2      30.120  28.500  20.900  1.00  0.00            
TER
ENDMDL
MODEL        1
ATOM      1  H1  ACD     1      31.130  27.070   7.660  1.00  0.00            
ATOM      2  O1  ACD     1      30.310  27.540   7.810  1.00  0.00            
ATOM      3  C1  ACD     1      29.590  26.860   8.920  1.00  0.00            
ATOM      4  H2  ACD     1      29.250  25.880   8.570  1.00  0.00            
ATOM      5  H3  ACD     1      28.640  27.340   9.210  1.00  0.00            
ATOM      6  C2  ACD     1      30.460  26.810  10.140  1.00  0.00            
ATOM      7  H4  ACD     1      29.830  26.230  10.820  1.00  0.00            
ATOM      8  O2  ACD     1      31.480  25.880   9.910  1.00  0.00            
ATOM      9  C3  ACD     1      32.280  25.610  11.100  1.00  0.00            
ATOM     10  H5  ACD     1      32.900  24.760  10.810  1.00  0.00            
ATOM     11  O3  ACD     1      31.400  25.200  12.180  1.00  0.00            
ATOM     12  C4  ACD     1      31.360  23.860  12.620  1.00  0.00            
ATOM     13  H6  ACD     1      32.260  23.310  12.300  1.00  0.00            
ATOM     14  C5  ACD     1      31.350  23.900  14.170  1.00  0.00            
ATOM     15  H7  ACD     1      30.370  24.320  14.450  1.00  0.00            
ATOM     16  O4  ACD     1      32.510  24.710  14.740  1.00  0.00            
ATOM     17  H8  ACD     1      33.310  24.420  14.290  1.00  0.00            
ATOM     18  C6  ACD     1      31.150  22.480  14.680  1.00  0.00            
ATOM     19  H9  ACD     1      32.010  21.920  14.300  1.00  0.00            
ATOM     20  O5  ACD     1      31.160  22.380  16.080  1.00  0.00            
ATOM     21  H10 ACD     1      31.900  22.910  16.400  1.00  0.00            
ATOM     22  C7  ACD     1      29.810  21.980  14.130  1.00  0.00            
ATOM     23  H11 ACD     1      29.620  20.940  14.410  1.00  0.00            
ATOM     24  O6  ACD     1      29.790  21.940  12.760  1.00  0.00            
ATOM     25  C8  ACD     1      30.120  23.160  12.060  1.00  0.00            
ATOM     26  H12 ACD     1      29.290  23.860  12.200  1.00  0.00            
ATOM     27  C9  ACD     1      30.120  22.840  10.540  1.00  0.00            
ATOM     28  H13 ACD     1      29.190  22.300  10.290  1.00  0.00            
ATOM     29  H14 ACD     1      30.240  23.700   9.870  1.00  0.00            
ATOM     30  O7  ACD     1      31.200  21.930  10.220  1.00  0.00            
ATOM     31  H15 ACD     1      30.850  21.130  10.620  1.00  0.00            
ATOM     32  O8  ACD     1      28.680  22.650  14.630  1.00  0.00            
ATOM     33  C10 ACD     1      27.500  21.860  14.770  1.00  0.00            
ATOM     34  H16 ACD     1      27.650  20.920  14.220  1.00  0.00            
ATOM     35  C11 ACD     1      27.310  21.670  16.310  1.00  0.00            
ATOM     36  H17 ACD     1      27.280  22.670  16.750  1.00  0.00            
ATOM     37  O9  ACD     1      28.450  21.030  16.940  1.00  0.00            
ATOM     38  H18 ACD     1      29.160  21.420  16.410  1.00  0.00            
ATOM     39  C12 ACD     1      26.000  20.960  16.650  1.00  0.00            
ATOM     40  H19 ACD     1      26.040  19.930  16.270  1.00  0.00            
ATOM     41  O10 ACD     1      25.840  20.910  18.120  1.00  0.00            
ATOM     42  H20 ACD     1      26.020  21.800  18.440  1.00  0.00            
ATOM     43  C13 ACD     1      24.900  21.850  15.990  1.00  0.00            
ATOM     44  H21 ACD     1      23.910  21.420  16.140  1.00  0.00            
ATOM     45  O11 ACD     1      25.110  21.900  14.670  1.00  0.00            
ATOM     46  C14 ACD     1      26.290  22.560  14.220  1.00  0.00            
ATOM     47  H22 ACD     1      26.130  23.580  14.590  1.00  0.00            
ATOM     48  C15 ACD     1      26.270  22.420  12.680  1.00  0.00            
ATOM     49  H23 ACD     1      25.560  23.150  12.250  1.00  0.00            
ATOM     50  H24 ACD     1      27.280  22.700  12.350  1.00  0.00            
ATOM     51  O12 ACD     1      26.080  21.040  12.220  1.00  0.00            
ATOM     52  H25 ACD     1      26.020  21.060  11.260  1.00  0.00            
ATOM     53  O13 ACD     1      24.800  23.150  16.490  1.00  0.00            
ATOM     54  C16 ACD     1      23.580  23.720  16.640  1.00  0.00            
ATOM     55  H26 ACD     1      22.850  23.090  17.160  1.00  0.00            
ATOM     56  C17 ACD     1      23.790  24.860  17.720  1.00  0.00            
ATOM     57  H27 ACD     1      24.710  25.380  17.450  1.00  0.00            
ATOM     58  O14 ACD     1      23.770  24.300  18.990  1.00  0.00            
ATOM     59  H28 ACD     1      24.500  23.690  19.180  1.00  0.00            
ATOM     60  C18 ACD     1      22.770  26.010  17.760  1.00  0.00            
ATOM     61  H29 ACD     1      21.800  25.630  18.100  1.00  0.00            
ATOM     62  O15 ACD     1      23.360  27.060  18.550  1.00  0.00            
ATOM     63  H30 ACD     1      23.780  26.560  19.260  1.00  0.00            
ATOM     64  C19 ACD     1      22.550  26.430  16.290  1.00  0.00            
ATOM     65  H31 ACD     1      21.660  27.060  16.320  1.00  0.00            
ATOM     66  O16 ACD     1      22.080  25.300  15.530  1.00  0.00            
ATOM     67  C20 ACD     1      22.950  24.240  15.280  1.00  0.00            
ATOM     68  H32 ACD     1      23.850  24.560  14.730  1.00  0.00            
ATOM     69  C21 ACD     1      22.130  23.250  14.610  1.00  0.00            
ATOM     70  H33 ACD     1      22.630  22.280  14.490  1.00  0.00            
ATOM     71  H34 ACD     1      21.210  23.040  15.180  1.00  0.00            
ATOM     72  O17 ACD     1      21.740  23.660  13.260  1.00  0.00            
ATOM     73  H35 ACD     1      21.010  24.280  13.320  1.00  0.00            
ATOM     74  O18 ACD     1      23.750  26.990  15.720  1.00  0.00            
ATOM     75  C22 ACD     1      23.670  28.320  15.300  1.00  0.00            
ATOM     76  H36 ACD     1      22.830  28.900  15.700  1.00  0.00            
ATOM     77  C23 ACD     1      24.980  28.960  15.850  1.00  0.00            
ATOM     78  H37 ACD     1      25.780  28.260  15.570  1.00  0.00            
ATOM     79  O19 ACD     1      25.030  29.100  17.330  1.00  0.00            
ATOM     80  H38 ACD     1      24.240  28.700  17.710  1.00  0.00            
ATOM     81  C24 ACD     1      25.100  30.340  15.260  1.00  0.00            
ATOM     82  H39 ACD     1      24.280  30.970  15.620  1.00  0.00            
ATOM     83  O20 ACD     1      26.290  31.000  15.650  1.00  0.00            
ATOM     84  H40 ACD     1      26.540  30.790  16.550  1.00  0.00            
ATOM     85  C25 ACD     1      25.030  30.280  13.700  1.00  0.00            
ATOM     86  H41 ACD     1      25.040  31.240  13.190  1.00  0.00            
ATOM     87  O21 ACD     1      23.860  29.680  13.320  1.00  0.00            
ATOM     88  C26 ACD     1      23.670  28.280  13.810  1.00  0.00            
ATOM     89  H42 ACD     1      24.520  27.650  13.550  1.00  0.00            
ATOM     90  C27 ACD     1      22.360  27.660  13.220  1.00  0.00            
ATOM     91  H43 ACD     1      22.440  27.770  12.130  1.00  0.00            
ATOM     92  H44 ACD     1      22.200  26.590  13.380  1.00  0.00            
ATOM     93  O22 ACD     1      21.130  28.410  13.620  1.00  0.00            
ATOM     94  H45 ACD     1      20.350  27.890  13.410  1.00  0.00            
ATOM     95  O23 ACD     1      26.180  29.610  13.220  1.00  0.00            
ATOM     96  C28 ACD     1      27.070  30.270  12.240  1.00  0.00            
ATOM     97  H46 ACD     1      26.600  31.180  11.850  1.00  0.00            
ATOM     98  C29 ACD     1      27.270  29.330  11.080  1.00  0.00            
ATOM     99  H47 ACD     1      27.470  28.340  11.520  1.00  0.00            
ATOM    100  O24 ACD     1      28.230  29.760  10.120  1.00  0.00            
ATOM    101  C30 ACD     1      25.930  29.120  10.270  1.00  0.00            
ATOM    102  H48 ACD     1      25.090  29.230  10.970  1.00  0.00            
ATOM    103  H49 ACD     1      25.810  29.960   9.580  1.00  0.00            
ATOM    104  O25 ACD     1      25.770  27.900   9.610  1.00  0.00            
ATOM    105  H50 ACD     1      24.820  27.740   9.620  1.00  0.00            
ATOM    106  C31 ACD     1      28.380  30.540  12.940  1.00  0.00            
ATOM    107  H51 ACD     1      28.750  29.660  13.480  1.00  0.00            
ATOM    108  O26 ACD     1      28.250  31.580  13.950  1.00  0.00            
ATOM    109  H52 ACD     1      27.550  31.320  14.560  1.00  0.00            
ATOM    110  C32 ACD     1      29.340  31.060  11.870  1.00  0.00            
ATOM    111  H53 ACD     1      28.910  32.000  11.500  1.00  0.00            
ATOM    112  O27 ACD     1      30.630  31.220  12.320  1.00  0.00            
ATOM    113  H54 ACD     1      30.990  30.360  12.550  1.00  0.00            
ATOM    114  C33 ACD     1      29.500  30.050  10.680  1.00  0.00            
ATOM    115  H55 ACD     1      30.240  30.370   9.940  1.00  0.00            
ATOM    116  O28 ACD     1      29.960  28.820  11.160  1.00  0.00            
ATOM    117  C34 ACD     1      31.040  28.110  10.630  1.00  0.00            
ATOM    118  H56 ACD     1      31.560  28.640   9.820  1.00  0.00            
ATOM    119  C35 ACD     1      32.000  27.900  11.830  1.00  0.00            
ATOM    120  H57 ACD     1      31.310  27.510  12.590  1.00  0.00            
ATOM    121  O29 ACD     1      32.650  29.130  12.210  1.00  0.00            
ATOM    122  H58 ACD     1      33.070  28.990  13.060  1.00  0.00            
ATOM    123  C36 ACD     1      33.050  26.820  11.490  1.00  0.00            
ATOM    124  H59 ACD     1      33.720  27.190  10.710  1.00  0.00            
ATOM    125  O30 ACD     1      33.800  26.550  12.720  1.00  0.00            
ATOM    126  H60 ACD     1      33.110  26.220  13.310  1.00  0.00            
ATOM    127  C1  AF6     2      29.560  27.470  14.960  1.00  0.00            
ATOM    128  C2  AF6     2      28.860  26.960  13.820  1.00  0.00            
ATOM    129  C3  AF6     2      27.670  26.180  14.080  1.00  0.00            
ATOM    130  C4  AF6     2      27.240  25.910  15.360  1.00  0.00            
ATOM    131  C5  AF6     2      27.890  26.480  16.510  1.00  0.00            
ATOM    132  C6  AF6     2      29.130  27.200  16.260  1.00  0.00            
ATOM    133  H1  AF6     2      30.390  28.140  14.750  1.00  0.00            
ATOM    134  H2  AF6     2      29.150  27.110  12.780  1.00  0.00            
ATOM    135  H3  AF6     2      27.080  25.870  13.230  1.00  0.00            
ATOM    136  H4  AF6     2      26.330  25.340  15.550  1.00  0.00            
ATOM    137  H5  AF6     2      27.530  26.430  17.530  1.00  0.00            
ATOM    138  H6  AF6     2      29.800  27.530  17.050  1.00  0.00            
TER
ENDMDL
MODEL        1
ATOM      1  H1  ACD     1      25.180  27.650   9.950  1.00  0.00            
ATOM      2  O1  ACD     1      25.300  26.720  10.160  1.00  0.00            
ATOM      3  C1  ACD     1      24.490  26.420  11.330  1.00  0.00            
ATOM      4  H2  ACD     1      23.570  25.900  11.030  1.00  0.00            
ATOM      5  H3  ACD     1      24.340  27.360  11.870  1.00  0.00            
ATOM      6  C2  ACD     1      25.210  25.440  12.240  1.00  0.00            
ATOM      7  H4  ACD     1      24.510  25.300  13.080  1.00  0.00            
ATOM      8  O2  ACD     1      25.340  24.280  11.510  1.00  0.00            
ATOM      9  C3  ACD     1      25.760  23.140  12.300  1.00  0.00            
ATOM     10  H5  ACD     1      25.800  22.230  11.700  1.00  0.00            
ATOM     11  O3  ACD     1      24.910  22.900  13.420  1.00  0.00            
ATOM     12  C4  ACD     1      23.680  22.240  13.190  1.00  0.00            
ATOM     13  H6  ACD     1      23.820  21.290  12.640  1.00  0.00            
ATOM     14  C5  ACD     1      23.160  21.880  14.540  1.00  0.00            
ATOM     15  H7  ACD     1      23.590  22.670  15.170  1.00  0.00            
ATOM     16  O4  ACD     1      23.780  20.640  14.850  1.00  0.00            
ATOM     17  H8  ACD     1      23.810  20.590  15.810  1.00  0.00            
ATOM     18  C6  ACD     1      21.660  21.800  14.730  1.00  0.00            
ATOM     19  H9  ACD     1      21.330  20.840  14.310  1.00  0.00            
ATOM     20  O5  ACD     1      21.190  21.840  16.120  1.00  0.00            
ATOM     21  H10 ACD     1      21.280  22.740  16.450  1.00  0.00            
ATOM     22  C7  ACD     1      21.000  22.890  13.920  1.00  0.00            
ATOM     23  H11 ACD     1      19.910  22.760  13.860  1.00  0.00            
ATOM     24  O6  ACD     1      21.380  22.710  12.570  1.00  0.00            
ATOM     25  C8  ACD     1      22.680  23.100  12.280  1.00  0.00            
ATOM     26  H12 ACD     1      22.780  24.170  12.480  1.00  0.00            
ATOM     27  C9  ACD     1      22.840  22.950  10.810  1.00  0.00            
ATOM     28  H13 ACD     1      22.410  23.800  10.250  1.00  0.00            
ATOM     29  H14 ACD     1      23.900  23.010  10.540  1.00  0.00            
ATOM     30  O7  ACD     1      22.490  21.620  10.330  1.00  0.00            
ATOM     31  H15 ACD     1      22.430  21.660   9.370  1.00  0.00            
ATOM     32  O8  ACD     1      21.300  24.160  14.480  1.00  0.00            
ATOM     33  C10 ACD     1      20.210  24.860  15.160  1.00  0.00            
ATOM     34  H16 ACD     1      19.390  24.170  15.380  1.00  0.00            
ATOM     35  C11 ACD     1      20.750  25.380  16.430  1.00  0.00            
ATOM     36  H17 ACD     1      21.650  25.970  16.220  1.00  0.00            
ATOM     37  O9  ACD     1      21.040  24.290  17.270  1.00  0.00            
ATOM     38  H18 ACD     1      21.380  24.600  18.110  1.00  0.00            
ATOM     39  C12 ACD     1      19.660  26.300  17.030  1.00  0.00            
ATOM     40  H19 ACD     1      18.820  25.630  17.260  1.00  0.00            
ATOM     41  O10 ACD     1      20.080  26.900  18.240  1.00  0.00            
ATOM     42  H20 ACD     1      20.520  27.700  17.940  1.00  0.00            
ATOM     43  C13 ACD     1      19.260  27.390  16.040  1.00  0.00            
ATOM     44  H21 ACD     1      18.410  28.030  16.320  1.00  0.00            
ATOM     45  O11 ACD     1      18.860  26.730  14.860  1.00  0.00            
ATOM     46  C14 ACD     1      19.800  25.890  14.150  1.00  0.00            
ATOM     47  H22 ACD     1      20.720  26.400  13.840  1.00  0.00            
ATOM     48  C15 ACD     1      19.140  25.330  12.920  1.00  0.00            
ATOM     49  H23 ACD     1      18.780  26.170  12.310  1.00  0.00            
ATOM     50  H24 ACD     1      19.920  24.820  12.340  1.00  0.00            
ATOM     51  O12 ACD     1      18.040  24.540  13.230  1.00  0.00            
ATOM     52  H25 ACD     1      17.540  24.860  13.990  1.00  0.00            
ATOM     53  O13 ACD     1      20.370  28.260  15.780  1.00  0.00            
ATOM     54  C16 ACD     1      20.030  29.460  15.090  1.00  0.00            
ATOM     55  H26 ACD     1      19.290  29.240  14.310  1.00  0.00            
ATOM     56  C17 ACD     1      19.540  30.530  16.130  1.00  0.00            
ATOM     57  H27 ACD     1      20.350  30.380  16.850  1.00  0.00            
ATOM     58  O14 ACD     1      18.260  30.230  16.660  1.00  0.00            
ATOM     59  H28 ACD     1      18.320  30.550  17.570  1.00  0.00            
ATOM     60  C18 ACD     1      19.420  31.980  15.620  1.00  0.00            
ATOM     61  H29 ACD     1      18.530  32.100  14.990  1.00  0.00            
ATOM     62  O15 ACD     1      19.360  32.950  16.700  1.00  0.00            
ATOM     63  H30 ACD     1      20.280  32.900  16.980  1.00  0.00            
ATOM     64  C19 ACD     1      20.670  32.320  14.800  1.00  0.00            
ATOM     65  H31 ACD     1      20.600  33.260  14.250  1.00  0.00            
ATOM     66  O16 ACD     1      20.890  31.310  13.790  1.00  0.00            
ATOM     67  C20 ACD     1      21.290  29.980  14.290  1.00  0.00            
ATOM     68  H32 ACD     1      22.150  30.140  14.960  1.00  0.00            
ATOM     69  C21 ACD     1      21.630  29.110  13.070  1.00  0.00            
ATOM     70  H33 ACD     1      21.730  28.060  13.340  1.00  0.00            
ATOM     71  H34 ACD     1      20.730  29.160  12.440  1.00  0.00            
ATOM     72  O17 ACD     1      22.870  29.560  12.440  1.00  0.00            
ATOM     73  H35 ACD     1      23.030  29.190  11.560  1.00  0.00            
ATOM     74  O18 ACD     1      21.800  32.430  15.740  1.00  0.00            
ATOM     75  C22 ACD     1      22.920  33.330  15.430  1.00  0.00            
ATOM     76  H36 ACD     1      22.540  34.360  15.380  1.00  0.00            
ATOM     77  C23 ACD     1      23.860  33.060  16.650  1.00  0.00            
ATOM     78  H37 ACD     1      23.770  32.020  16.990  1.00  0.00            
ATOM     79  O19 ACD     1      23.420  33.860  17.750  1.00  0.00            
ATOM     80  H38 ACD     1      24.050  34.010  18.470  1.00  0.00            
ATOM     81  C24 ACD     1      25.360  33.360  16.410  1.00  0.00            
ATOM     82  H39 ACD     1      25.570  34.440  16.460  1.00  0.00            
ATOM     83  O20 ACD     1      26.170  32.630  17.320  1.00  0.00            
ATOM     84  H40 ACD     1      25.710  31.810  17.490  1.00  0.00            
ATOM     85  C25 ACD     1      25.710  32.730  15.090  1.00  0.00            
ATOM     86  H41 ACD     1      26.760  32.990  14.910  1.00  0.00            
ATOM     87  O21 ACD     1      24.950  33.390  14.100  1.00  0.00            
ATOM     88  C26 ACD     1      23.550  33.070  14.080  1.00  0.00            
ATOM     89  H42 ACD     1      23.380  31.990  13.980  1.00  0.00            
ATOM     90  C27 ACD     1      22.940  33.790  12.880  1.00  0.00            
ATOM     91  H43 ACD     1      23.620  33.760  12.020  1.00  0.00            
ATOM     92  H44 ACD     1      22.160  33.090  12.550  1.00  0.00            
ATOM     93  O22 ACD     1      22.460  35.140  13.010  1.00  0.00            
ATOM     94  H45 ACD     1      23.200  35.750  13.030  1.00  0.00            
ATOM     95  O23 ACD     1      25.410  31.300  14.990  1.00  0.00            
ATOM     96  C28 ACD     1      26.470  30.470  14.370  1.00  0.00            
ATOM     97  H46 ACD     1      27.310  31.170  14.240  1.00  0.00            
ATOM     98  C29 ACD     1      26.090  29.890  13.000  1.00  0.00            
ATOM     99  H47 ACD     1      25.200  29.280  13.190  1.00  0.00            
ATOM    100  O24 ACD     1      27.120  29.020  12.520  1.00  0.00            
ATOM    101  C30 ACD     1      25.900  30.990  11.940  1.00  0.00            
ATOM    102  H48 ACD     1      25.640  30.480  11.000  1.00  0.00            
ATOM    103  H49 ACD     1      25.230  31.750  12.350  1.00  0.00            
ATOM    104  O25 ACD     1      27.060  31.730  11.610  1.00  0.00            
ATOM    105  H50 ACD     1      26.970  31.930  10.680  1.00  0.00            
ATOM    106  C31 ACD     1      26.940  29.360  15.390  1.00  0.00            
ATOM    107  H51 ACD     1      26.100  28.670  15.540  1.00  0.00            
ATOM    108  O26 ACD     1      27.340  29.820  16.730  1.00  0.00            
ATOM    109  H52 ACD     1      26.670  30.140  17.340  1.00  0.00            
ATOM    110  C32 ACD     1      28.010  28.580  14.700  1.00  0.00            
ATOM    111  H53 ACD     1      28.910  29.180  14.510  1.00  0.00            
ATOM    112  O27 ACD     1      28.470  27.530  15.590  1.00  0.00            
ATOM    113  H54 ACD     1      27.850  27.380  16.310  1.00  0.00            
ATOM    114  C33 ACD     1      27.550  28.000  13.340  1.00  0.00            
ATOM    115  H55 ACD     1      28.390  27.420  12.950  1.00  0.00            
ATOM    116  O28 ACD     1      26.520  27.070  13.520  1.00  0.00            
ATOM    117  C34 ACD     1      26.620  25.870  12.670  1.00  0.00            
ATOM    118  H56 ACD     1      27.160  26.130  11.750  1.00  0.00            
ATOM    119  C35 ACD     1      27.280  24.810  13.540  1.00  0.00            
ATOM    120  H57 ACD     1      26.660  24.780  14.450  1.00  0.00            
ATOM    121  O29 ACD     1      28.700  25.140  13.810  1.00  0.00            
ATOM    122  H58 ACD     1      28.800  25.710  14.570  1.00  0.00            
ATOM    123  C36 ACD     1      27.190  23.390  12.850  1.00  0.00            
ATOM    124  H59 ACD     1      27.840  23.430  11.960  1.00  0.00            
ATOM    125  O30 ACD     1      27.540  22.350  13.730  1.00  0.00            
ATOM    126  H60 ACD     1      27.130  22.520  14.580  1.00  0.00            
ATOM    127  C1  AF6     2      23.940  26.980  15.930  1.00  0.00            
ATOM    128  C2  AF6     2      24.600  25.760  16.260  1.00  0.00            
ATOM    129  C3  AF6     2      24.560  25.290  17.590  1.00  0.00            
ATOM    130  C4  AF6     2      23.900  26.090  18.570  1.00  0.00            
ATOM    131  C5  AF6     2      23.320  27.290  18.210  1.00  0.00            
ATOM    132  C6  AF6     2      23.420  27.800  16.900  1.00  0.00            
ATOM    133  H1  AF6     2      23.970  27.310  14.900  1.00  0.00            
ATOM    134  H2  AF6     2      24.870  25.070  15.460  1.00  0.00            
ATOM    135  H3  AF6     2      25.030  24.350  17.880  1.00  0.00            
ATOM    136  H4  AF6     2      23.770  25.690  19.570  1.00  0.00            
ATOM    137  H5  AF6     2      22.740  27.840  18.950  1.00  0.00            
ATOM    138  H6  AF6     2      22.940  28.740  16.670  1.00  0.00            
TER
ENDMDL
MODEL        1
ATOM      1  H1  ACD     1      21.390  30.510  12.930  1.00  0.00            
ATOM      2  O1  ACD     1      21.190  31.060  13.690  1.00  0.00            
ATOM      3  C1  ACD     1      22.430  31.320  14.340  1.00  0.00            
ATOM      4  H2  ACD     1      22.260  32.140  15.050  1.00  0.00            
ATOM      5  H3  ACD     1      23.180  31.710  13.630  1.00  0.00            
ATOM      6  C2  ACD     1      22.980  30.090  15.060  1.00  0.00            
ATOM      7  H4  ACD     1      22.220  29.620  15.690  1.00  0.00            
ATOM      8  O2  ACD     1      23.230  29.250  13.980  1.00  0.00            
ATOM      9  C3  ACD     1      23.840  28.010  14.300  1.00  0.00            
ATOM     10  H5  ACD     1      23.850  27.260  13.490  1.00  0.00            
ATOM     11  O3  ACD     1      23.160  27.290  15.270  1.00  0.00            
ATOM     12  C4  ACD     1      22.260  26.190  14.920  1.00  0.00            
ATOM     13  H6  ACD     1      22.220  26.170  13.820  1.00  0.00            
ATOM     14  C5  ACD     1      22.920  24.860  15.340  1.00  0.00            
ATOM     15  H7  ACD     1      22.920  25.010  16.430  1.00  0.00            
ATOM     16  O4  ACD     1      24.310  24.890  15.010  1.00  0.00            
ATOM     17  H8  ACD     1      24.580  25.720  15.420  1.00  0.00            
ATOM     18  C6  ACD     1      22.010  23.720  14.980  1.00  0.00            
ATOM     19  H9  ACD     1      21.800  23.620  13.910  1.00  0.00            
ATOM     20  O5  ACD     1      22.530  22.520  15.560  1.00  0.00            
ATOM     21  H10 ACD     1      22.150  22.430  16.430  1.00  0.00            
ATOM     22  C7  ACD     1      20.640  24.030  15.620  1.00  0.00            
ATOM     23  H11 ACD     1      20.070  23.140  15.340  1.00  0.00            
ATOM     24  O6  ACD     1      20.040  25.300  15.180  1.00  0.00            
ATOM     25  C8  ACD     1      20.800  26.410  15.430  1.00  0.00            
ATOM     26  H12 ACD     1      20.760  26.500  16.520  1.00  0.00            
ATOM     27  C9  ACD     1      20.130  27.550  14.690  1.00  0.00            
ATOM     28  H13 ACD     1      19.050  27.500  14.870  1.00  0.00            
ATOM     29  H14 ACD     1      20.550  28.420  15.210  1.00  0.00            
ATOM     30  O7  ACD     1      20.430  27.650  13.320  1.00  0.00            
ATOM     31  H15 ACD     1      21.300  27.990  13.120  1.00  0.00            
ATOM     32  O8  ACD     1      20.630  24.120  17.060  1.00  0.00            
ATOM     33  C10 ACD     1      19.580  23.390  17.720  1.00  0.00            
ATOM     34  H16 ACD     1      18.900  22.840  17.060  1.00  0.00            
ATOM     35  C11 ACD     1      20.240  22.350  18.640  1.00  0.00            
ATOM     36  H17 ACD     1      20.990  22.820  19.290  1.00  0.00            
ATOM     37  O9  ACD     1      20.800  21.410  17.660  1.00  0.00            
ATOM     38  H18 ACD     1      21.290  20.750  18.170  1.00  0.00            
ATOM     39  C12 ACD     1      19.230  21.670  19.610  1.00  0.00            
ATOM     40  H19 ACD     1      18.510  21.120  19.000  1.00  0.00            
ATOM     41  O10 ACD     1      19.780  20.880  20.580  1.00  0.00            
ATOM     42  H20 ACD     1      19.070  20.600  21.160  1.00  0.00            
ATOM     43  C13 ACD     1      18.430  22.750  20.300  1.00  0.00            
ATOM     44  H21 ACD     1      17.620  22.250  20.830  1.00  0.00            
ATOM     45  O11 ACD     1      17.870  23.580  19.380  1.00  0.00            
ATOM     46  C14 ACD     1      18.740  24.380  18.520  1.00  0.00            
ATOM     47  H22 ACD     1      19.320  24.980  19.230  1.00  0.00            
ATOM     48  C15 ACD     1      17.900  25.380  17.730  1.00  0.00            
ATOM     49  H23 ACD     1      17.210  25.800  18.480  1.00  0.00            
ATOM     50  H24 ACD     1      18.490  26.110  17.160  1.00  0.00            
ATOM     51  O12 ACD     1      17.190  24.760  16.740  1.00  0.00            
ATOM     52  H25 ACD     1      17.100  25.500  16.130  1.00  0.00            
ATOM     53  O13 ACD     1      19.350  23.510  21.120  1.00  0.00            
ATOM     54  C16 ACD     1      18.850  24.000  22.370  1.00  0.00            
ATOM     55  H26 ACD     1      18.640  23.130  23.000  1.00  0.00            
ATOM     56  C17 ACD     1      20.160  24.710  23.030  1.00  0.00            
ATOM     57  H27 ACD     1      20.600  25.380  22.280  1.00  0.00            
ATOM     58  O14 ACD     1      20.980  23.680  23.600  1.00  0.00            
ATOM     59  H28 ACD     1      21.760  24.090  23.990  1.00  0.00            
ATOM     60  C18 ACD     1      19.610  25.570  24.160  1.00  0.00            
ATOM     61  H29 ACD     1      19.090  24.870  24.820  1.00  0.00            
ATOM     62  O15 ACD     1      20.750  26.170  24.870  1.00  0.00            
ATOM     63  H30 ACD     1      20.460  26.530  25.710  1.00  0.00            
ATOM     64  C19 ACD     1      18.660  26.540  23.670  1.00  0.00            
ATOM     65  H31 ACD     1      18.530  27.260  24.490  1.00  0.00            
ATOM     66  O16 ACD     1      17.470  25.870  23.310  1.00  0.00            
ATOM     67  C20 ACD     1      17.590  24.970  22.200  1.00  0.00            
ATOM     68  H32 ACD     1      17.760  25.610  21.320  1.00  0.00            
ATOM     69  C21 ACD     1      16.250  24.270  22.080  1.00  0.00            
ATOM     70  H33 ACD     1      15.560  25.110  21.930  1.00  0.00            
ATOM     71  H34 ACD     1      16.280  23.780  21.090  1.00  0.00            
ATOM     72  O17 ACD     1      16.040  23.320  23.080  1.00  0.00            
ATOM     73  H35 ACD     1      15.130  23.060  22.950  1.00  0.00            
ATOM     74  O18 ACD     1      19.220  27.230  22.550  1.00  0.00            
ATOM     75  C22 ACD     1      19.190  28.650  22.630  1.00  0.00            
ATOM     76  H36 ACD     1      18.340  28.950  23.250  1.00  0.00            
ATOM     77  C23 ACD     1      20.520  29.190  23.020  1.00  0.00            
ATOM     78  H37 ACD     1      21.220  28.760  22.300  1.00  0.00            
ATOM     79  O19 ACD     1      20.770  28.800  24.450  1.00  0.00            
ATOM     80  H38 ACD     1      20.670  27.850  24.370  1.00  0.00            
ATOM     81  C24 ACD     1      20.700  30.680  22.800  1.00  0.00            
ATOM     82  H39 ACD     1      20.100  31.180  23.570  1.00  0.00            
ATOM     83  O20 ACD     1      22.010  31.140  23.090  1.00  0.00            
ATOM     84  H40 ACD     1      22.360  31.460  22.260  1.00  0.00            
ATOM     85  C25 ACD     1      20.160  31.170  21.500  1.00  0.00            
ATOM     86  H41 ACD     1      20.210  32.260  21.530  1.00  0.00            
ATOM     87  O21 ACD     1      18.800  30.710  21.310  1.00  0.00            
ATOM     88  C26 ACD     1      18.670  29.220  21.320  1.00  0.00            
ATOM     89  H42 ACD     1      19.310  28.850  20.510  1.00  0.00            
ATOM     90  C27 ACD     1      17.180  28.960  20.990  1.00  0.00            
ATOM     91  H43 ACD     1      16.940  27.910  21.180  1.00  0.00            
ATOM     92  H44 ACD     1      16.570  29.530  21.710  1.00  0.00            
ATOM     93  O22 ACD     1      16.830  29.350  19.660  1.00  0.00            
ATOM     94  H45 ACD     1      15.880  29.280  19.540  1.00  0.00            
ATOM     95  O23 ACD     1      21.010  30.780  20.480  1.00  0.00            
ATOM     96  C28 ACD     1      21.420  31.760  19.590  1.00  0.00            
ATOM     97  H46 ACD     1      20.870  32.710  19.570  1.00  0.00            
ATOM     98  C29 ACD     1      21.330  31.100  18.170  1.00  0.00            
ATOM     99  H47 ACD     1      21.750  30.100  18.020  1.00  0.00            
ATOM    100  O24 ACD     1      21.940  31.960  17.290  1.00  0.00            
ATOM    101  C30 ACD     1      19.850  30.950  17.820  1.00  0.00            
ATOM    102  H48 ACD     1      19.300  30.340  18.550  1.00  0.00            
ATOM    103  H49 ACD     1      19.570  31.980  17.540  1.00  0.00            
ATOM    104  O25 ACD     1      19.610  30.190  16.590  1.00  0.00            
ATOM    105  H50 ACD     1      20.020  30.680  15.870  1.00  0.00            
ATOM    106  C31 ACD     1      22.870  32.110  19.930  1.00  0.00            
ATOM    107  H51 ACD     1      23.430  31.200  20.170  1.00  0.00            
ATOM    108  O26 ACD     1      22.980  33.030  21.100  1.00  0.00            
ATOM    109  H52 ACD     1      23.860  32.990  21.490  1.00  0.00            
ATOM    110  C32 ACD     1      23.650  32.850  18.770  1.00  0.00            
ATOM    111  H53 ACD     1      23.330  33.900  18.780  1.00  0.00            
ATOM    112  O27 ACD     1      25.130  32.940  18.910  1.00  0.00            
ATOM    113  H54 ACD     1      25.330  32.010  18.800  1.00  0.00            
ATOM    114  C33 ACD     1      23.360  32.150  17.410  1.00  0.00            
ATOM    115  H55 ACD     1      23.560  32.850  16.600  1.00  0.00            
ATOM    116  O28 ACD     1      24.050  30.890  17.250  1.00  0.00            
ATOM    117  C34 ACD     1      24.290  30.410  15.930  1.00  0.00            
ATOM    118  H56 ACD     1      24.830  31.110  15.280  1.00  0.00            
ATOM    119  C35 ACD     1      25.110  29.130  16.070  1.00  0.00            
ATOM    120  H57 ACD     1      24.630  28.560  16.870  1.00  0.00            
ATOM    121  O29 ACD     1      26.410  29.500  16.530  1.00  0.00            
ATOM    122  H58 ACD     1      26.320  29.690  17.460  1.00  0.00            
ATOM    123  C36 ACD     1      25.220  28.280  14.860  1.00  0.00            
ATOM    124  H59 ACD     1      25.780  28.800  14.060  1.00  0.00            
ATOM    125  O30 ACD     1      25.900  27.060  15.140  1.00  0.00            
ATOM    126  H60 ACD     1      26.820  27.330  15.190  1.00  0.00            
ATOM    127  C1  AF6     2      24.540  26.050  19.110  1.00  0.00            
ATOM    128  C2  AF6     2      23.470  25.230  19.190  1.00  0.00            
ATOM    129  C3  AF6     2      22.270  25.760  19.520  1.00  0.00            
ATOM    130  C4  AF6     2      22.150  27.190  19.710  1.00  0.00            
ATOM    131  C5  AF6     2      23.240  28.050  19.520  1.00  0.00            
ATOM    132  C6  AF6     2      24.430  27.450  19.280  1.00  0.00            
ATOM    133  H1  AF6     2      25.460  25.540  18.830  1.00  0.00            
ATOM    134  H2  AF6     2      23.520  24.180  18.930  1.00  0.00            
ATOM    135  H3  AF6     2      21.380  25.170  19.730  1.00  0.00            
ATOM    136  H4  AF6     2      21.190  27.560  20.060  1.00  0.00            
ATOM    137  H5  AF6     2      23.190  29.110  19.760  1.00  0.00            
ATOM    138  H6  AF6     2      25.380  27.980  19.260  1.00  0.00            
TER
ENDMDL
MODEL        1
ATOM      1  H1  ACD     1      26.190  22.270  14.040  1.00  0.00            
ATOM      2  O1  ACD     1      26.830  21.550  14.110  1.00  0.00            
ATOM      3  C1  ACD     1      27.120  21.370  15.440  1.00  0.00            
ATOM      4  H2  ACD     1      27.840  22.130  15.780  1.00  0.00            
ATOM      5  H3  ACD     1      27.620  20.410  15.580  1.00  0.00            
ATOM      6  C2  ACD     1      25.880  21.490  16.210  1.00  0.00            
ATOM      7  H4  ACD     1      25.260  22.300  15.800  1.00  0.00            
ATOM      8  O2  ACD     1      25.180  20.230  16.180  1.00  0.00            
ATOM      9  C3  ACD     1      23.880  20.280  16.730  1.00  0.00            
ATOM     10  H5  ACD     1      23.430  19.310  16.530  1.00  0.00            
ATOM     11  O3  ACD     1      23.040  21.280  16.060  1.00  0.00            
ATOM     12  C4  ACD     1      22.260  20.820  14.990  1.00  0.00            
ATOM     13  H6  ACD     1      22.750  19.970  14.500  1.00  0.00            
ATOM     14  C5  ACD     1      20.910  20.360  15.560  1.00  0.00            
ATOM     15  H7  ACD     1      20.620  21.150  16.260  1.00  0.00            
ATOM     16  O4  ACD     1      21.030  19.090  16.230  1.00  0.00            
ATOM     17  H8  ACD     1      20.170  18.700  16.400  1.00  0.00            
ATOM     18  C6  ACD     1      19.840  20.340  14.490  1.00  0.00            
ATOM     19  H9  ACD     1      19.920  19.450  13.850  1.00  0.00            
ATOM     20  O5  ACD     1      18.520  20.220  15.080  1.00  0.00            
ATOM     21  H10 ACD     1      18.490  20.780  15.860  1.00  0.00            
ATOM     22  C7  ACD     1      19.920  21.590  13.620  1.00  0.00            
ATOM     23  H11 ACD     1      19.050  21.620  12.960  1.00  0.00            
ATOM     24  O6  ACD     1      21.190  21.700  13.020  1.00  0.00            
ATOM     25  C8  ACD     1      22.280  21.890  13.900  1.00  0.00            
ATOM     26  H12 ACD     1      22.060  22.840  14.400  1.00  0.00            
ATOM     27  C9  ACD     1      23.550  21.970  13.080  1.00  0.00            
ATOM     28  H13 ACD     1      23.540  22.830  12.400  1.00  0.00            
ATOM     29  H14 ACD     1      24.400  22.100  13.770  1.00  0.00            
ATOM     30  O7  ACD     1      23.790  20.800  12.270  1.00  0.00            
ATOM     31  H15 ACD     1      23.120  20.540  11.640  1.00  0.00            
ATOM     32  O8  ACD     1      19.670  22.760  14.370  1.00  0.00            
ATOM     33  C10 ACD     1      19.020  23.860  13.720  1.00  0.00            
ATOM     34  H16 ACD     1      18.080  23.500  13.300  1.00  0.00            
ATOM     35  C11 ACD     1      18.650  24.730  14.850  1.00  0.00            
ATOM     36  H17 ACD     1      19.590  24.910  15.400  1.00  0.00            
ATOM     37  O9  ACD     1      17.680  24.150  15.720  1.00  0.00            
ATOM     38  H18 ACD     1      16.990  23.760  15.170  1.00  0.00            
ATOM     39  C12 ACD     1      18.130  26.080  14.370  1.00  0.00            
ATOM     40  H19 ACD     1      17.180  25.910  13.850  1.00  0.00            
ATOM     41  O10 ACD     1      17.960  27.060  15.330  1.00  0.00            
ATOM     42  H20 ACD     1      18.760  27.590  15.370  1.00  0.00            
ATOM     43  C13 ACD     1      19.050  26.720  13.360  1.00  0.00            
ATOM     44  H21 ACD     1      18.620  27.660  12.980  1.00  0.00            
ATOM     45  O11 ACD     1      19.240  25.770  12.290  1.00  0.00            
ATOM     46  C14 ACD     1      19.850  24.540  12.620  1.00  0.00            
ATOM     47  H22 ACD     1      20.890  24.750  12.920  1.00  0.00            
ATOM     48  C15 ACD     1      19.830  23.850  11.210  1.00  0.00            
ATOM     49  H23 ACD     1      20.090  24.610  10.470  1.00  0.00            
ATOM     50  H24 ACD     1      20.510  22.990  11.230  1.00  0.00            
ATOM     51  O12 ACD     1      18.560  23.270  10.850  1.00  0.00            
ATOM     52  H25 ACD     1      17.910  23.950  11.010  1.00  0.00            
ATOM     53  O13 ACD     1      20.390  26.930  13.990  1.00  0.00            
ATOM     54  C16 ACD     1      21.000  28.260  13.950  1.00  0.00            
ATOM     55  H26 ACD     1      20.430  28.880  13.250  1.00  0.00            
ATOM     56  C17 ACD     1      20.950  28.800  15.350  1.00  0.00            
ATOM     57  H27 ACD     1      21.300  28.060  16.080  1.00  0.00            
ATOM     58  O14 ACD     1      19.620  29.230  15.580  1.00  0.00            
ATOM     59  H28 ACD     1      19.680  29.960  16.200  1.00  0.00            
ATOM     60  C18 ACD     1      21.890  30.000  15.560  1.00  0.00            
ATOM     61  H29 ACD     1      21.530  30.860  14.970  1.00  0.00            
ATOM     62  O15 ACD     1      22.020  30.290  16.990  1.00  0.00            
ATOM     63  H30 ACD     1      21.350  29.800  17.470  1.00  0.00            
ATOM     64  C19 ACD     1      23.310  29.790  14.920  1.00  0.00            
ATOM     65  H31 ACD     1      23.750  30.780  15.030  1.00  0.00            
ATOM     66  O16 ACD     1      23.100  29.380  13.520  1.00  0.00            
ATOM     67  C20 ACD     1      22.410  28.130  13.430  1.00  0.00            
ATOM     68  H32 ACD     1      22.960  27.430  14.070  1.00  0.00            
ATOM     69  C21 ACD     1      22.530  27.660  12.000  1.00  0.00            
ATOM     70  H33 ACD     1      23.580  27.620  11.680  1.00  0.00            
ATOM     71  H34 ACD     1      22.310  26.580  12.070  1.00  0.00            
ATOM     72  O17 ACD     1      21.700  28.300  10.990  1.00  0.00            
ATOM     73  H35 ACD     1      21.800  29.250  10.990  1.00  0.00            
ATOM     74  O18 ACD     1      24.000  28.820  15.670  1.00  0.00            
ATOM     75  C22 ACD     1      25.350  29.190  15.980  1.00  0.00            
ATOM     76  H36 ACD     1      25.680  30.110  15.480  1.00  0.00            
ATOM     77  C23 ACD     1      25.410  29.320  17.480  1.00  0.00            
ATOM     78  H37 ACD     1      25.000  28.410  17.930  1.00  0.00            
ATOM     79  O19 ACD     1      24.700  30.520  17.860  1.00  0.00            
ATOM     80  H38 ACD     1      23.780  30.410  17.610  1.00  0.00            
ATOM     81  C24 ACD     1      26.830  29.490  17.920  1.00  0.00            
ATOM     82  H39 ACD     1      27.060  30.400  17.340  1.00  0.00            
ATOM     83  O20 ACD     1      27.020  29.650  19.320  1.00  0.00            
ATOM     84  H40 ACD     1      26.620  28.890  19.750  1.00  0.00            
ATOM     85  C25 ACD     1      27.680  28.330  17.480  1.00  0.00            
ATOM     86  H41 ACD     1      28.730  28.410  17.800  1.00  0.00            
ATOM     87  O21 ACD     1      27.580  28.390  16.060  1.00  0.00            
ATOM     88  C26 ACD     1      26.310  28.180  15.460  1.00  0.00            
ATOM     89  H42 ACD     1      25.870  27.210  15.720  1.00  0.00            
ATOM     90  C27 ACD     1      26.540  28.260  13.920  1.00  0.00            
ATOM     91  H43 ACD     1      27.030  27.380  13.480  1.00  0.00            
ATOM     92  H44 ACD     1      25.540  28.380  13.500  1.00  0.00            
ATOM     93  O22 ACD     1      27.220  29.470  13.540  1.00  0.00            
ATOM     94  H45 ACD     1      28.030  29.440  14.050  1.00  0.00            
ATOM     95  O23 ACD     1      27.180  27.120  18.020  1.00  0.00            
ATOM     96  C28 ACD     1      28.210  26.140  18.470  1.00  0.00            
ATOM     97  H46 ACD     1      28.970  26.630  19.080  1.00  0.00            
ATOM     98  C29 ACD     1      28.770  25.340  17.280  1.00  0.00            
ATOM     99  H47 ACD     1      27.960  25.390  16.540  1.00  0.00            
ATOM    100  O24 ACD     1      28.980  23.950  17.460  1.00  0.00            
ATOM    101  C30 ACD     1      29.960  25.950  16.510  1.00  0.00            
ATOM    102  H48 ACD     1      30.110  25.370  15.590  1.00  0.00            
ATOM    103  H49 ACD     1      29.630  26.920  16.110  1.00  0.00            
ATOM    104  O25 ACD     1      31.060  26.250  17.370  1.00  0.00            
ATOM    105  H50 ACD     1      31.350  25.410  17.730  1.00  0.00            
ATOM    106  C31 ACD     1      27.420  25.270  19.480  1.00  0.00            
ATOM    107  H51 ACD     1      26.430  25.050  19.060  1.00  0.00            
ATOM    108  O26 ACD     1      27.290  25.990  20.740  1.00  0.00            
ATOM    109  H52 ACD     1      26.560  26.610  20.680  1.00  0.00            
ATOM    110  C32 ACD     1      28.180  23.980  19.660  1.00  0.00            
ATOM    111  H53 ACD     1      29.260  24.090  19.840  1.00  0.00            
ATOM    112  O27 ACD     1      27.450  23.170  20.600  1.00  0.00            
ATOM    113  H54 ACD     1      27.590  23.460  21.510  1.00  0.00            
ATOM    114  C33 ACD     1      28.180  23.260  18.340  1.00  0.00            
ATOM    115  H55 ACD     1      28.660  22.300  18.520  1.00  0.00            
ATOM    116  O28 ACD     1      26.830  23.120  17.820  1.00  0.00            
ATOM    117  C34 ACD     1      26.140  21.790  17.670  1.00  0.00            
ATOM    118  H56 ACD     1      26.740  20.970  18.090  1.00  0.00            
ATOM    119  C35 ACD     1      24.810  21.890  18.480  1.00  0.00            
ATOM    120  H57 ACD     1      24.100  22.690  18.250  1.00  0.00            
ATOM    121  O29 ACD     1      25.010  22.000  19.870  1.00  0.00            
ATOM    122  H58 ACD     1      25.790  22.540  20.010  1.00  0.00            
ATOM    123  C36 ACD     1      24.070  20.610  18.190  1.00  0.00            
ATOM    124  H59 ACD     1      24.630  19.770  18.630  1.00  0.00            
ATOM    125  O30 ACD     1      22.820  20.550  18.750  1.00  0.00            
ATOM    126  H60 ACD     1      22.230  21.080  18.210  1.00  0.00            
ATOM    127  C1  AF6     2      23.800  25.780  18.330  1.00  0.00            
ATOM    128  C2  AF6     2      22.390  25.700  18.440  1.00  0.00            
ATOM    129  C3  AF6     2      21.690  25.570  17.210  1.00  0.00            
ATOM    130  C4  AF6     2      22.290  25.230  16.000  1.00  0.00            
ATOM    131  C5  AF6     2      23.690  25.170  15.970  1.00  0.00            
ATOM    132  C6  AF6     2      24.480  25.400  17.150  1.00  0.00            
ATOM    133  H1  AF6     2      24.340  26.140  19.200  1.00  0.00            
ATOM    134  H2  AF6     2      21.830  25.860  19.350  1.00  0.00            
ATOM    135  H3  AF6     2      20.610  25.610  17.290  1.00  0.00            
ATOM    136  H4  AF6     2      21.750  25.100  15.060  1.00  0.00            
ATOM    137  H5  AF6     2      24.150  24.900  15.030  1.00  0.00            
ATOM    138  H6  AF6     2      25.550  25.400  16.980  1.00  0.00            
TER
ENDMDL
MODEL        1
ATOM      1  H1  ACD     1      29.990  35.570  16.140  1.00  0.00            
ATOM      2  O1  ACD     1      30.530  35.140  16.810  1.00  0.00            
ATOM      3  C1  ACD     1      29.620  34.550  17.720  1.00  0.00            
ATOM      4  H2  ACD     1      29.280  33.690  17.130  1.00  0.00            
ATOM      5  H3  ACD     1      28.820  35.240  18.020  1.00  0.00            
ATOM      6  C2  ACD     1      30.290  34.020  18.970  1.00  0.00            
ATOM      7  H4  ACD     1      29.550  33.710  19.730  1.00  0.00            
ATOM      8  O2  ACD     1      31.140  32.890  18.650  1.00  0.00            
ATOM      9  C3  ACD     1      31.780  32.290  19.780  1.00  0.00            
ATOM     10  H5  ACD     1      32.440  31.480  19.440  1.00  0.00            
ATOM     11  O3  ACD     1      30.790  31.830  20.720  1.00  0.00            
ATOM     12  C4  ACD     1      30.100  30.580  20.610  1.00  0.00            
ATOM     13  H6  ACD     1      30.810  29.820  20.940  1.00  0.00            
ATOM     14  C5  ACD     1      28.960  30.710  21.630  1.00  0.00            
ATOM     15  H7  ACD     1      28.440  31.590  21.240  1.00  0.00            
ATOM     16  O4  ACD     1      29.430  30.960  22.960  1.00  0.00            
ATOM     17  H8  ACD     1      28.760  31.120  23.630  1.00  0.00            
ATOM     18  C6  ACD     1      28.020  29.520  21.610  1.00  0.00            
ATOM     19  H9  ACD     1      28.560  28.640  21.970  1.00  0.00            
ATOM     20  O5  ACD     1      26.810  29.790  22.350  1.00  0.00            
ATOM     21  H10 ACD     1      26.920  29.550  23.270  1.00  0.00            
ATOM     22  C7  ACD     1      27.620  29.220  20.150  1.00  0.00            
ATOM     23  H11 ACD     1      26.880  28.410  20.180  1.00  0.00            
ATOM     24  O6  ACD     1      28.780  29.000  19.490  1.00  0.00            
ATOM     25  C8  ACD     1      29.560  30.210  19.250  1.00  0.00            
ATOM     26  H12 ACD     1      28.940  31.000  18.820  1.00  0.00            
ATOM     27  C9  ACD     1      30.670  29.740  18.390  1.00  0.00            
ATOM     28  H13 ACD     1      30.230  29.340  17.470  1.00  0.00            
ATOM     29  H14 ACD     1      31.330  30.540  18.040  1.00  0.00            
ATOM     30  O7  ACD     1      31.690  28.820  19.030  1.00  0.00            
ATOM     31  H15 ACD     1      32.200  28.440  18.310  1.00  0.00            
ATOM     32  O8  ACD     1      26.970  30.350  19.670  1.00  0.00            
ATOM     33  C10 ACD     1      25.820  30.050  18.810  1.00  0.00            
ATOM     34  H16 ACD     1      25.740  28.980  18.600  1.00  0.00            
ATOM     35  C11 ACD     1      24.690  30.580  19.700  1.00  0.00            
ATOM     36  H17 ACD     1      24.750  31.650  19.950  1.00  0.00            
ATOM     37  O9  ACD     1      24.630  29.880  20.950  1.00  0.00            
ATOM     38  H18 ACD     1      25.480  30.070  21.360  1.00  0.00            
ATOM     39  C12 ACD     1      23.380  30.530  18.980  1.00  0.00            
ATOM     40  H19 ACD     1      23.170  29.460  18.840  1.00  0.00            
ATOM     41  O10 ACD     1      22.380  31.150  19.750  1.00  0.00            
ATOM     42  H20 ACD     1      22.380  30.790  20.640  1.00  0.00            
ATOM     43  C13 ACD     1      23.450  31.260  17.680  1.00  0.00            
ATOM     44  H21 ACD     1      22.460  31.180  17.230  1.00  0.00            
ATOM     45  O11 ACD     1      24.520  30.830  16.860  1.00  0.00            
ATOM     46  C14 ACD     1      25.840  30.920  17.540  1.00  0.00            
ATOM     47  H22 ACD     1      25.950  31.980  17.830  1.00  0.00            
ATOM     48  C15 ACD     1      26.980  30.430  16.660  1.00  0.00            
ATOM     49  H23 ACD     1      27.950  30.760  17.080  1.00  0.00            
ATOM     50  H24 ACD     1      26.950  29.340  16.620  1.00  0.00            
ATOM     51  O12 ACD     1      26.860  31.020  15.340  1.00  0.00            
ATOM     52  H25 ACD     1      26.070  30.740  14.870  1.00  0.00            
ATOM     53  O13 ACD     1      23.620  32.700  17.950  1.00  0.00            
ATOM     54  C16 ACD     1      22.890  33.580  17.110  1.00  0.00            
ATOM     55  H26 ACD     1      22.290  33.070  16.350  1.00  0.00            
ATOM     56  C17 ACD     1      21.900  34.230  18.090  1.00  0.00            
ATOM     57  H27 ACD     1      22.550  34.490  18.930  1.00  0.00            
ATOM     58  O14 ACD     1      20.970  33.140  18.520  1.00  0.00            
ATOM     59  H28 ACD     1      21.410  32.460  19.030  1.00  0.00            
ATOM     60  C18 ACD     1      21.330  35.650  17.690  1.00  0.00            
ATOM     61  H29 ACD     1      20.550  35.480  16.940  1.00  0.00            
ATOM     62  O15 ACD     1      20.730  36.260  18.830  1.00  0.00            
ATOM     63  H30 ACD     1      21.480  36.710  19.240  1.00  0.00            
ATOM     64  C19 ACD     1      22.440  36.550  17.110  1.00  0.00            
ATOM     65  H31 ACD     1      22.130  37.490  16.640  1.00  0.00            
ATOM     66  O16 ACD     1      23.220  35.820  16.160  1.00  0.00            
ATOM     67  C20 ACD     1      23.890  34.590  16.560  1.00  0.00            
ATOM     68  H32 ACD     1      24.650  34.820  17.320  1.00  0.00            
ATOM     69  C21 ACD     1      24.560  34.110  15.310  1.00  0.00            
ATOM     70  H33 ACD     1      24.960  33.110  15.550  1.00  0.00            
ATOM     71  H34 ACD     1      23.960  34.020  14.400  1.00  0.00            
ATOM     72  O17 ACD     1      25.620  35.040  15.020  1.00  0.00            
ATOM     73  H35 ACD     1      25.050  35.700  14.610  1.00  0.00            
ATOM     74  O18 ACD     1      23.320  36.760  18.210  1.00  0.00            
ATOM     75  C22 ACD     1      23.720  38.040  18.560  1.00  0.00            
ATOM     76  H36 ACD     1      22.920  38.790  18.420  1.00  0.00            
ATOM     77  C23 ACD     1      24.000  37.950  20.050  1.00  0.00            
ATOM     78  H37 ACD     1      24.750  37.170  20.140  1.00  0.00            
ATOM     79  O19 ACD     1      22.760  37.740  20.710  1.00  0.00            
ATOM     80  H38 ACD     1      23.010  37.980  21.610  1.00  0.00            
ATOM     81  C24 ACD     1      24.690  39.220  20.540  1.00  0.00            
ATOM     82  H39 ACD     1      24.030  40.050  20.290  1.00  0.00            
ATOM     83  O20 ACD     1      25.040  38.990  21.890  1.00  0.00            
ATOM     84  H40 ACD     1      25.990  38.860  21.850  1.00  0.00            
ATOM     85  C25 ACD     1      25.920  39.490  19.730  1.00  0.00            
ATOM     86  H41 ACD     1      26.320  40.460  20.030  1.00  0.00            
ATOM     87  O21 ACD     1      25.530  39.640  18.390  1.00  0.00            
ATOM     88  C26 ACD     1      24.970  38.510  17.780  1.00  0.00            
ATOM     89  H42 ACD     1      25.630  37.630  17.730  1.00  0.00            
ATOM     90  C27 ACD     1      24.560  38.780  16.310  1.00  0.00            
ATOM     91  H43 ACD     1      25.450  39.040  15.720  1.00  0.00            
ATOM     92  H44 ACD     1      24.160  37.860  15.860  1.00  0.00            
ATOM     93  O22 ACD     1      23.570  39.860  16.180  1.00  0.00            
ATOM     94  H45 ACD     1      23.090  39.910  15.360  1.00  0.00            
ATOM     95  O23 ACD     1      26.820  38.390  19.780  1.00  0.00            
ATOM     96  C28 ACD     1      28.160  38.750  19.990  1.00  0.00            
ATOM     97  H46 ACD     1      28.410  39.820  19.920  1.00  0.00            
ATOM     98  C29 ACD     1      28.990  38.120  18.840  1.00  0.00            
ATOM     99  H47 ACD     1      28.580  37.120  18.640  1.00  0.00            
ATOM    100  O24 ACD     1      30.400  38.050  19.190  1.00  0.00            
ATOM    101  C30 ACD     1      28.790  38.970  17.480  1.00  0.00            
ATOM    102  H48 ACD     1      29.320  38.460  16.670  1.00  0.00            
ATOM    103  H49 ACD     1      27.740  39.000  17.180  1.00  0.00            
ATOM    104  O25 ACD     1      29.350  40.310  17.620  1.00  0.00            
ATOM    105  H50 ACD     1      29.060  40.920  16.930  1.00  0.00            
ATOM    106  C31 ACD     1      28.600  38.220  21.400  1.00  0.00            
ATOM    107  H51 ACD     1      28.030  37.320  21.650  1.00  0.00            
ATOM    108  O26 ACD     1      28.090  39.170  22.350  1.00  0.00            
ATOM    109  H52 ACD     1      28.150  38.830  23.250  1.00  0.00            
ATOM    110  C32 ACD     1      30.160  38.120  21.530  1.00  0.00            
ATOM    111  H53 ACD     1      30.590  39.110  21.330  1.00  0.00            
ATOM    112  O27 ACD     1      30.610  37.640  22.840  1.00  0.00            
ATOM    113  H54 ACD     1      30.530  38.390  23.440  1.00  0.00            
ATOM    114  C33 ACD     1      30.700  37.290  20.400  1.00  0.00            
ATOM    115  H55 ACD     1      31.780  37.270  20.540  1.00  0.00            
ATOM    116  O28 ACD     1      30.160  35.990  20.330  1.00  0.00            
ATOM    117  C34 ACD     1      31.060  35.120  19.740  1.00  0.00            
ATOM    118  H56 ACD     1      31.810  35.450  19.010  1.00  0.00            
ATOM    119  C35 ACD     1      31.890  34.470  20.920  1.00  0.00            
ATOM    120  H57 ACD     1      31.130  34.060  21.600  1.00  0.00            
ATOM    121  O29 ACD     1      32.730  35.520  21.530  1.00  0.00            
ATOM    122  H58 ACD     1      32.810  35.400  22.480  1.00  0.00            
ATOM    123  C36 ACD     1      32.710  33.270  20.460  1.00  0.00            
ATOM    124  H59 ACD     1      33.240  33.570  19.550  1.00  0.00            
ATOM    125  O30 ACD     1      33.470  32.630  21.430  1.00  0.00            
ATOM    126  H60 ACD     1      32.790  32.330  22.050  1.00  0.00            
ATOM    127  C1  AF6     2      25.620  34.380  20.750  1.00  0.00            
ATOM    128  C2  AF6     2      27.010  34.750  20.840  1.00  0.00            
ATOM    129  C3  AF6     2      27.690  34.310  22.010  1.00  0.00            
ATOM    130  C4  AF6     2      27.060  33.570  23.020  1.00  0.00            
ATOM    131  C5  AF6     2      25.710  33.230  22.850  1.00  0.00            
ATOM    132  C6  AF6     2      24.990  33.650  21.730  1.00  0.00            
ATOM    133  H1  AF6     2      24.990  34.850  20.000  1.00  0.00            
ATOM    134  H2  AF6     2      27.340  35.430  20.060  1.00  0.00            
ATOM    135  H3  AF6     2      28.710  34.620  22.220  1.00  0.00            
ATOM    136  H4  AF6     2      27.600  33.250  23.900  1.00  0.00            
ATOM    137  H5  AF6     2      25.220  32.630  23.620  1.00  0.00            
ATOM    138  H6  AF6     2      23.960  33.350  21.550  1.00  0.00            
TER
ENDMDL
MODEL        1
ATOM      1  H1  ACD     1      19.630  33.360  15.610  1.00  0.00            
ATOM      2  O1  ACD     1      19.300  32.550  16.020  1.00  0.00            
ATOM      3  C1  ACD     1      19.940  32.350  17.280  1.00  0.00            
ATOM      4  H2  ACD     1      19.260  31.660  17.790  1.00  0.00            
ATOM      5  H3  ACD     1      19.930  33.290  17.840  1.00  0.00            
ATOM      6  C2  ACD     1      21.350  31.810  17.180  1.00  0.00            
ATOM      7  H4  ACD     1      21.310  30.840  16.680  1.00  0.00            
ATOM      8  O2  ACD     1      22.090  32.750  16.400  1.00  0.00            
ATOM      9  C3  ACD     1      23.380  32.400  16.180  1.00  0.00            
ATOM     10  H5  ACD     1      23.770  33.070  15.410  1.00  0.00            
ATOM     11  O3  ACD     1      23.530  31.010  15.770  1.00  0.00            
ATOM     12  C4  ACD     1      23.980  30.740  14.430  1.00  0.00            
ATOM     13  H6  ACD     1      24.330  31.630  13.880  1.00  0.00            
ATOM     14  C5  ACD     1      25.090  29.660  14.440  1.00  0.00            
ATOM     15  H7  ACD     1      24.880  28.780  15.050  1.00  0.00            
ATOM     16  O4  ACD     1      26.240  30.320  15.030  1.00  0.00            
ATOM     17  H8  ACD     1      26.780  30.700  14.330  1.00  0.00            
ATOM     18  C6  ACD     1      25.310  29.130  13.020  1.00  0.00            
ATOM     19  H9  ACD     1      25.770  29.850  12.320  1.00  0.00            
ATOM     20  O5  ACD     1      26.300  28.110  13.010  1.00  0.00            
ATOM     21  H10 ACD     1      25.780  27.310  13.060  1.00  0.00            
ATOM     22  C7  ACD     1      23.980  28.610  12.490  1.00  0.00            
ATOM     23  H11 ACD     1      24.170  28.280  11.460  1.00  0.00            
ATOM     24  O6  ACD     1      23.090  29.700  12.500  1.00  0.00            
ATOM     25  C8  ACD     1      22.710  30.210  13.730  1.00  0.00            
ATOM     26  H12 ACD     1      22.260  29.440  14.370  1.00  0.00            
ATOM     27  C9  ACD     1      21.630  31.370  13.530  1.00  0.00            
ATOM     28  H13 ACD     1      21.260  31.820  14.460  1.00  0.00            
ATOM     29  H14 ACD     1      22.160  32.160  12.980  1.00  0.00            
ATOM     30  O7  ACD     1      20.540  30.870  12.760  1.00  0.00            
ATOM     31  H15 ACD     1      20.810  30.350  12.000  1.00  0.00            
ATOM     32  O8  ACD     1      23.540  27.500  13.240  1.00  0.00            
ATOM     33  C10 ACD     1      23.050  26.430  12.450  1.00  0.00            
ATOM     34  H16 ACD     1      23.200  26.640  11.390  1.00  0.00            
ATOM     35  C11 ACD     1      23.880  25.210  12.860  1.00  0.00            
ATOM     36  H17 ACD     1      23.910  25.080  13.950  1.00  0.00            
ATOM     37  O9  ACD     1      25.220  25.390  12.510  1.00  0.00            
ATOM     38  H18 ACD     1      25.690  24.690  12.970  1.00  0.00            
ATOM     39  C12 ACD     1      23.270  23.920  12.220  1.00  0.00            
ATOM     40  H19 ACD     1      23.380  24.050  11.140  1.00  0.00            
ATOM     41  O10 ACD     1      23.950  22.730  12.740  1.00  0.00            
ATOM     42  H20 ACD     1      23.470  22.570  13.550  1.00  0.00            
ATOM     43  C13 ACD     1      21.790  23.790  12.580  1.00  0.00            
ATOM     44  H21 ACD     1      21.250  22.990  12.070  1.00  0.00            
ATOM     45  O11 ACD     1      21.150  24.980  12.200  1.00  0.00            
ATOM     46  C14 ACD     1      21.560  26.190  12.810  1.00  0.00            
ATOM     47  H22 ACD     1      21.400  26.080  13.890  1.00  0.00            
ATOM     48  C15 ACD     1      20.590  27.300  12.500  1.00  0.00            
ATOM     49  H23 ACD     1      19.550  26.960  12.600  1.00  0.00            
ATOM     50  H24 ACD     1      20.780  28.080  13.250  1.00  0.00            
ATOM     51  O12 ACD     1      20.770  27.800  11.210  1.00  0.00            
ATOM     52  H25 ACD     1      20.530  27.090  10.610  1.00  0.00            
ATOM     53  O13 ACD     1      21.600  23.480  13.960  1.00  0.00            
ATOM     54  C16 ACD     1      20.780  22.310  14.400  1.00  0.00            
ATOM     55  H26 ACD     1      20.640  21.690  13.510  1.00  0.00            
ATOM     56  C17 ACD     1      21.660  21.570  15.470  1.00  0.00            
ATOM     57  H27 ACD     1      22.240  22.330  16.010  1.00  0.00            
ATOM     58  O14 ACD     1      22.600  20.770  14.760  1.00  0.00            
ATOM     59  H28 ACD     1      23.320  20.570  15.360  1.00  0.00            
ATOM     60  C18 ACD     1      20.840  20.910  16.540  1.00  0.00            
ATOM     61  H29 ACD     1      20.410  19.940  16.250  1.00  0.00            
ATOM     62  O15 ACD     1      21.580  20.540  17.700  1.00  0.00            
ATOM     63  H30 ACD     1      21.780  21.370  18.130  1.00  0.00            
ATOM     64  C19 ACD     1      19.780  21.860  17.010  1.00  0.00            
ATOM     65  H31 ACD     1      19.180  21.270  17.710  1.00  0.00            
ATOM     66  O16 ACD     1      18.900  22.180  15.930  1.00  0.00            
ATOM     67  C20 ACD     1      19.520  22.930  14.920  1.00  0.00            
ATOM     68  H32 ACD     1      19.810  23.930  15.290  1.00  0.00            
ATOM     69  C21 ACD     1      18.480  23.130  13.800  1.00  0.00            
ATOM     70  H33 ACD     1      18.900  23.630  12.910  1.00  0.00            
ATOM     71  H34 ACD     1      18.200  22.150  13.400  1.00  0.00            
ATOM     72  O17 ACD     1      17.260  23.800  14.250  1.00  0.00            
ATOM     73  H35 ACD     1      17.620  24.550  14.730  1.00  0.00            
ATOM     74  O18 ACD     1      20.320  23.020  17.630  1.00  0.00            
ATOM     75  C22 ACD     1      19.910  23.320  19.010  1.00  0.00            
ATOM     76  H36 ACD     1      19.650  22.360  19.480  1.00  0.00            
ATOM     77  C23 ACD     1      21.160  23.740  19.760  1.00  0.00            
ATOM     78  H37 ACD     1      21.660  24.450  19.100  1.00  0.00            
ATOM     79  O19 ACD     1      21.990  22.560  19.900  1.00  0.00            
ATOM     80  H38 ACD     1      21.470  21.810  20.220  1.00  0.00            
ATOM     81  C24 ACD     1      20.860  24.290  21.190  1.00  0.00            
ATOM     82  H39 ACD     1      20.480  23.470  21.800  1.00  0.00            
ATOM     83  O20 ACD     1      22.020  24.740  21.840  1.00  0.00            
ATOM     84  H40 ACD     1      22.670  24.090  21.540  1.00  0.00            
ATOM     85  C25 ACD     1      19.890  25.410  21.110  1.00  0.00            
ATOM     86  H41 ACD     1      19.590  25.730  22.120  1.00  0.00            
ATOM     87  O21 ACD     1      18.690  24.870  20.440  1.00  0.00            
ATOM     88  C26 ACD     1      18.820  24.340  19.020  1.00  0.00            
ATOM     89  H42 ACD     1      19.220  25.100  18.350  1.00  0.00            
ATOM     90  C27 ACD     1      17.450  23.810  18.580  1.00  0.00            
ATOM     91  H43 ACD     1      16.740  24.640  18.560  1.00  0.00            
ATOM     92  H44 ACD     1      17.610  23.550  17.520  1.00  0.00            
ATOM     93  O22 ACD     1      16.980  22.660  19.340  1.00  0.00            
ATOM     94  H45 ACD     1      17.300  21.800  19.030  1.00  0.00            
ATOM     95  O23 ACD     1      20.450  26.520  20.390  1.00  0.00            
ATOM     96  C28 ACD     1      20.220  27.850  20.880  1.00  0.00            
ATOM     97  H46 ACD     1      19.500  28.040  21.680  1.00  0.00            
ATOM     98  C29 ACD     1      19.710  28.750  19.700  1.00  0.00            
ATOM     99  H47 ACD     1      20.380  28.630  18.850  1.00  0.00            
ATOM    100  O24 ACD     1      19.580  30.130  20.090  1.00  0.00            
ATOM    101  C30 ACD     1      18.340  28.230  19.340  1.00  0.00            
ATOM    102  H48 ACD     1      18.520  27.190  19.050  1.00  0.00            
ATOM    103  H49 ACD     1      17.630  28.130  20.180  1.00  0.00            
ATOM    104  O25 ACD     1      17.870  28.950  18.190  1.00  0.00            
ATOM    105  H50 ACD     1      17.150  28.370  17.920  1.00  0.00            
ATOM    106  C31 ACD     1      21.570  28.400  21.330  1.00  0.00            
ATOM    107  H51 ACD     1      22.170  28.150  20.450  1.00  0.00            
ATOM    108  O26 ACD     1      21.900  27.640  22.560  1.00  0.00            
ATOM    109  H52 ACD     1      22.070  26.740  22.260  1.00  0.00            
ATOM    110  C32 ACD     1      21.520  29.910  21.500  1.00  0.00            
ATOM    111  H53 ACD     1      20.940  30.050  22.420  1.00  0.00            
ATOM    112  O27 ACD     1      22.820  30.490  21.770  1.00  0.00            
ATOM    113  H54 ACD     1      22.980  31.040  21.000  1.00  0.00            
ATOM    114  C33 ACD     1      20.880  30.680  20.390  1.00  0.00            
ATOM    115  H55 ACD     1      20.740  31.730  20.670  1.00  0.00            
ATOM    116  O28 ACD     1      21.680  30.600  19.280  1.00  0.00            
ATOM    117  C34 ACD     1      22.040  31.780  18.610  1.00  0.00            
ATOM    118  H56 ACD     1      21.930  32.700  19.200  1.00  0.00            
ATOM    119  C35 ACD     1      23.550  31.640  18.500  1.00  0.00            
ATOM    120  H57 ACD     1      23.670  30.630  18.090  1.00  0.00            
ATOM    121  O29 ACD     1      24.220  31.720  19.770  1.00  0.00            
ATOM    122  H58 ACD     1      25.140  31.450  19.690  1.00  0.00            
ATOM    123  C36 ACD     1      24.100  32.600  17.470  1.00  0.00            
ATOM    124  H59 ACD     1      23.920  33.620  17.830  1.00  0.00            
ATOM    125  O30 ACD     1      25.420  32.290  17.170  1.00  0.00            
ATOM    126  H60 ACD     1      25.580  31.480  16.660  1.00  0.00            
ATOM    127  C1  AF6     2      22.750  26.270  16.950  1.00  0.00            
ATOM    128  C2  AF6     2      23.170  27.550  17.360  1.00  0.00            
ATOM    129  C3  AF6     2      24.520  27.890  17.270  1.00  0.00            
ATOM    130  C4  AF6     2      25.470  26.970  16.860  1.00  0.00            
ATOM    131  C5  AF6     2      25.080  25.730  16.420  1.00  0.00            
ATOM    132  C6  AF6     2      23.740  25.350  16.550  1.00  0.00            
ATOM    133  H1  AF6     2      21.700  25.990  17.010  1.00  0.00            
ATOM    134  H2  AF6     2      22.440  28.300  17.650  1.00  0.00            
ATOM    135  H3  AF6     2      24.770  28.870  17.650  1.00  0.00            
ATOM    136  H4  AF6     2      26.540  27.170  16.860  1.00  0.00            
ATOM    137  H5  AF6     2      25.830  25.010  16.090  1.00  0.00            
ATOM    138  H6  AF6     2      23.440  24.340  16.300  1.00  0.00            
TER
ENDMDL
MODEL        1
ATOM      1  H1  ACD     1      19.120  21.090   8.050  1.00  0.00            
ATOM      2  O1  ACD     1      19.740  21.390   7.370  1.00  0.00            
ATOM      3  C1  ACD     1      20.820  22.010   7.930  1.00  0.00            
ATOM      4  H2  ACD     1      21.300  22.560   7.110  1.00  0.00            
ATOM      5  H3  ACD     1      21.460  21.240   8.360  1.00  0.00            
ATOM      6  C2  ACD     1      20.390  22.910   9.150  1.00  0.00            
ATOM      7  H4  ACD     1      19.640  23.600   8.750  1.00  0.00            
ATOM      8  O2  ACD     1      19.550  22.040  10.020  1.00  0.00            
ATOM      9  C3  ACD     1      19.240  22.580  11.330  1.00  0.00            
ATOM     10  H5  ACD     1      18.700  21.770  11.840  1.00  0.00            
ATOM     11  O3  ACD     1      18.420  23.660  11.060  1.00  0.00            
ATOM     12  C4  ACD     1      17.050  23.510  11.450  1.00  0.00            
ATOM     13  H6  ACD     1      16.830  22.440  11.550  1.00  0.00            
ATOM     14  C5  ACD     1      16.840  24.190  12.800  1.00  0.00            
ATOM     15  H7  ACD     1      17.280  25.200  12.760  1.00  0.00            
ATOM     16  O4  ACD     1      17.450  23.340  13.740  1.00  0.00            
ATOM     17  H8  ACD     1      18.380  23.360  13.510  1.00  0.00            
ATOM     18  C6  ACD     1      15.330  24.210  13.110  1.00  0.00            
ATOM     19  H9  ACD     1      15.020  23.170  13.260  1.00  0.00            
ATOM     20  O5  ACD     1      14.920  24.880  14.320  1.00  0.00            
ATOM     21  H10 ACD     1      15.600  25.550  14.450  1.00  0.00            
ATOM     22  C7  ACD     1      14.550  24.720  11.890  1.00  0.00            
ATOM     23  H11 ACD     1      13.470  24.600  12.070  1.00  0.00            
ATOM     24  O6  ACD     1      14.840  23.980  10.720  1.00  0.00            
ATOM     25  C8  ACD     1      16.220  24.090  10.320  1.00  0.00            
ATOM     26  H12 ACD     1      16.490  25.140  10.200  1.00  0.00            
ATOM     27  C9  ACD     1      16.480  23.420   9.030  1.00  0.00            
ATOM     28  H13 ACD     1      15.950  23.890   8.190  1.00  0.00            
ATOM     29  H14 ACD     1      17.510  23.470   8.650  1.00  0.00            
ATOM     30  O7  ACD     1      16.070  22.020   9.010  1.00  0.00            
ATOM     31  H15 ACD     1      16.140  21.720   8.110  1.00  0.00            
ATOM     32  O8  ACD     1      14.920  26.080  11.490  1.00  0.00            
ATOM     33  C10 ACD     1      13.890  27.060  11.540  1.00  0.00            
ATOM     34  H16 ACD     1      13.050  26.630  12.110  1.00  0.00            
ATOM     35  C11 ACD     1      14.520  28.290  12.180  1.00  0.00            
ATOM     36  H17 ACD     1      15.440  28.390  11.590  1.00  0.00            
ATOM     37  O9  ACD     1      14.780  28.070  13.620  1.00  0.00            
ATOM     38  H18 ACD     1      14.000  27.790  14.090  1.00  0.00            
ATOM     39  C12 ACD     1      13.560  29.480  11.930  1.00  0.00            
ATOM     40  H19 ACD     1      12.600  29.380  12.450  1.00  0.00            
ATOM     41  O10 ACD     1      14.260  30.670  12.400  1.00  0.00            
ATOM     42  H20 ACD     1      15.080  30.370  12.800  1.00  0.00            
ATOM     43  C13 ACD     1      13.110  29.660  10.460  1.00  0.00            
ATOM     44  H21 ACD     1      12.290  30.390  10.360  1.00  0.00            
ATOM     45  O11 ACD     1      12.530  28.430  10.040  1.00  0.00            
ATOM     46  C14 ACD     1      13.400  27.250  10.080  1.00  0.00            
ATOM     47  H22 ACD     1      14.260  27.440   9.420  1.00  0.00            
ATOM     48  C15 ACD     1      12.650  26.060   9.410  1.00  0.00            
ATOM     49  H23 ACD     1      13.040  25.110   9.810  1.00  0.00            
ATOM     50  H24 ACD     1      11.610  26.280   9.670  1.00  0.00            
ATOM     51  O12 ACD     1      12.840  26.150   8.020  1.00  0.00            
ATOM     52  H25 ACD     1      11.960  26.260   7.650  1.00  0.00            
ATOM     53  O13 ACD     1      14.140  30.010   9.630  1.00  0.00            
ATOM     54  C16 ACD     1      13.880  31.000   8.660  1.00  0.00            
ATOM     55  H26 ACD     1      12.830  31.320   8.590  1.00  0.00            
ATOM     56  C17 ACD     1      14.820  32.070   9.270  1.00  0.00            
ATOM     57  H27 ACD     1      15.700  31.570   9.690  1.00  0.00            
ATOM     58  O14 ACD     1      14.110  32.740  10.260  1.00  0.00            
ATOM     59  H28 ACD     1      13.970  32.000  10.860  1.00  0.00            
ATOM     60  C18 ACD     1      15.380  32.930   8.180  1.00  0.00            
ATOM     61  H29 ACD     1      14.690  33.680   7.780  1.00  0.00            
ATOM     62  O15 ACD     1      16.540  33.690   8.540  1.00  0.00            
ATOM     63  H30 ACD     1      17.240  33.040   8.410  1.00  0.00            
ATOM     64  C19 ACD     1      15.820  32.040   7.050  1.00  0.00            
ATOM     65  H31 ACD     1      16.220  32.660   6.240  1.00  0.00            
ATOM     66  O16 ACD     1      14.740  31.370   6.520  1.00  0.00            
ATOM     67  C20 ACD     1      14.330  30.310   7.320  1.00  0.00            
ATOM     68  H32 ACD     1      15.100  29.540   7.420  1.00  0.00            
ATOM     69  C21 ACD     1      13.140  29.560   6.630  1.00  0.00            
ATOM     70  H33 ACD     1      13.380  29.140   5.640  1.00  0.00            
ATOM     71  H34 ACD     1      12.810  28.820   7.370  1.00  0.00            
ATOM     72  O17 ACD     1      12.200  30.490   6.260  1.00  0.00            
ATOM     73  H35 ACD     1      12.680  31.230   5.870  1.00  0.00            
ATOM     74  O18 ACD     1      16.840  31.060   7.410  1.00  0.00            
ATOM     75  C22 ACD     1      18.150  31.150   6.870  1.00  0.00            
ATOM     76  H36 ACD     1      18.250  32.120   6.380  1.00  0.00            
ATOM     77  C23 ACD     1      19.140  31.160   8.100  1.00  0.00            
ATOM     78  H37 ACD     1      18.990  30.280   8.740  1.00  0.00            
ATOM     79  O19 ACD     1      19.000  32.440   8.810  1.00  0.00            
ATOM     80  H38 ACD     1      19.580  32.430   9.570  1.00  0.00            
ATOM     81  C24 ACD     1      20.570  31.020   7.650  1.00  0.00            
ATOM     82  H39 ACD     1      20.870  31.930   7.110  1.00  0.00            
ATOM     83  O20 ACD     1      21.570  30.930   8.700  1.00  0.00            
ATOM     84  H40 ACD     1      21.030  30.930   9.500  1.00  0.00            
ATOM     85  C25 ACD     1      20.700  29.790   6.770  1.00  0.00            
ATOM     86  H41 ACD     1      21.720  29.960   6.400  1.00  0.00            
ATOM     87  O21 ACD     1      19.880  29.970   5.610  1.00  0.00            
ATOM     88  C26 ACD     1      18.460  30.000   5.840  1.00  0.00            
ATOM     89  H42 ACD     1      18.100  29.040   6.240  1.00  0.00            
ATOM     90  C27 ACD     1      17.760  30.280   4.510  1.00  0.00            
ATOM     91  H43 ACD     1      16.690  30.220   4.750  1.00  0.00            
ATOM     92  H44 ACD     1      18.190  31.230   4.180  1.00  0.00            
ATOM     93  O22 ACD     1      17.960  29.150   3.490  1.00  0.00            
ATOM     94  H45 ACD     1      17.370  28.430   3.760  1.00  0.00            
ATOM     95  O23 ACD     1      20.420  28.530   7.430  1.00  0.00            
ATOM     96  C28 ACD     1      21.400  27.550   7.130  1.00  0.00            
ATOM     97  H46 ACD     1      21.920  27.690   6.180  1.00  0.00            
ATOM     98  C29 ACD     1      20.660  26.190   7.050  1.00  0.00            
ATOM     99  H47 ACD     1      20.090  26.220   7.980  1.00  0.00            
ATOM    100  O24 ACD     1      21.640  25.100   7.030  1.00  0.00            
ATOM    101  C30 ACD     1      19.720  25.990   5.860  1.00  0.00            
ATOM    102  H48 ACD     1      18.980  26.800   5.840  1.00  0.00            
ATOM    103  H49 ACD     1      20.240  26.020   4.900  1.00  0.00            
ATOM    104  O25 ACD     1      18.940  24.830   5.890  1.00  0.00            
ATOM    105  H50 ACD     1      19.520  24.070   5.750  1.00  0.00            
ATOM    106  C31 ACD     1      22.470  27.520   8.240  1.00  0.00            
ATOM    107  H51 ACD     1      21.910  27.550   9.180  1.00  0.00            
ATOM    108  O26 ACD     1      23.190  28.820   8.280  1.00  0.00            
ATOM    109  H52 ACD     1      22.660  29.580   8.560  1.00  0.00            
ATOM    110  C32 ACD     1      23.390  26.260   8.170  1.00  0.00            
ATOM    111  H53 ACD     1      23.890  26.210   7.190  1.00  0.00            
ATOM    112  O27 ACD     1      24.340  26.090   9.220  1.00  0.00            
ATOM    113  H54 ACD     1      23.890  26.190  10.060  1.00  0.00            
ATOM    114  C33 ACD     1      22.500  25.010   8.170  1.00  0.00            
ATOM    115  H55 ACD     1      23.040  24.080   7.970  1.00  0.00            
ATOM    116  O28 ACD     1      21.790  24.900   9.410  1.00  0.00            
ATOM    117  C34 ACD     1      21.530  23.590   9.900  1.00  0.00            
ATOM    118  H56 ACD     1      22.400  22.920   9.850  1.00  0.00            
ATOM    119  C35 ACD     1      21.310  23.940  11.390  1.00  0.00            
ATOM    120  H57 ACD     1      20.730  24.870  11.390  1.00  0.00            
ATOM    121  O29 ACD     1      22.590  24.130  12.020  1.00  0.00            
ATOM    122  H58 ACD     1      23.070  24.870  11.640  1.00  0.00            
ATOM    123  C36 ACD     1      20.460  22.900  12.110  1.00  0.00            
ATOM    124  H59 ACD     1      21.030  21.960  12.120  1.00  0.00            
ATOM    125  O30 ACD     1      20.080  23.280  13.430  1.00  0.00            
ATOM    126  H60 ACD     1      20.870  23.550  13.890  1.00  0.00            
ATOM    127  C1  AF6     2      17.830  27.700   9.390  1.00  0.00            
ATOM    128  C2  AF6     2      18.780  26.930  10.170  1.00  0.00            
ATOM    129  C3  AF6     2      19.260  27.450  11.460  1.00  0.00            
ATOM    130  C4  AF6     2      18.770  28.630  11.960  1.00  0.00            
ATOM    131  C5  AF6     2      17.920  29.370  11.160  1.00  0.00            
ATOM    132  C6  AF6     2      17.410  28.930   9.900  1.00  0.00            
ATOM    133  H1  AF6     2      17.330  27.240   8.540  1.00  0.00            
ATOM    134  H2  AF6     2      19.070  25.920   9.910  1.00  0.00            
ATOM    135  H3  AF6     2      19.880  26.840  12.110  1.00  0.00            
ATOM    136  H4  AF6     2      18.950  28.900  13.000  1.00  0.00            
ATOM    137  H5  AF6     2      17.470  30.270  11.570  1.00  0.00            
ATOM    138  H6  AF6     2      16.650  29.480   9.350  1.00  0.00            
TER
ENDMDL
MODEL        1
ATOM      1  H1  ACD     1      22.060  35.510  10.700  1.00  0.00            
ATOM      2  O1  ACD     1      21.370  34.870  10.870  1.00  0.00            
ATOM      3  C1  ACD     1      21.060  35.100  12.240  1.00  0.00            
ATOM      4  H2  ACD     1      20.400  34.370  12.720  1.00  0.00            
ATOM      5  H3  ACD     1      20.400  35.970  12.320  1.00  0.00            
ATOM      6  C2  ACD     1      22.320  35.370  13.030  1.00  0.00            
ATOM      7  H4  ACD     1      22.790  34.380  12.950  1.00  0.00            
ATOM      8  O2  ACD     1      23.120  36.340  12.380  1.00  0.00            
ATOM      9  C3  ACD     1      24.360  36.700  12.970  1.00  0.00            
ATOM     10  H5  ACD     1      24.810  37.510  12.380  1.00  0.00            
ATOM     11  O3  ACD     1      25.280  35.580  12.900  1.00  0.00            
ATOM     12  C4  ACD     1      25.890  34.980  11.740  1.00  0.00            
ATOM     13  H6  ACD     1      26.750  35.570  11.410  1.00  0.00            
ATOM     14  C5  ACD     1      26.450  33.700  12.290  1.00  0.00            
ATOM     15  H7  ACD     1      25.670  33.190  12.870  1.00  0.00            
ATOM     16  O4  ACD     1      27.380  34.110  13.280  1.00  0.00            
ATOM     17  H8  ACD     1      26.930  34.380  14.090  1.00  0.00            
ATOM     18  C6  ACD     1      27.060  32.860  11.150  1.00  0.00            
ATOM     19  H9  ACD     1      28.000  33.320  10.830  1.00  0.00            
ATOM     20  O5  ACD     1      27.480  31.670  11.810  1.00  0.00            
ATOM     21  H10 ACD     1      27.940  32.020  12.580  1.00  0.00            
ATOM     22  C7  ACD     1      26.080  32.700  10.010  1.00  0.00            
ATOM     23  H11 ACD     1      26.500  32.160   9.160  1.00  0.00            
ATOM     24  O6  ACD     1      25.620  33.930   9.520  1.00  0.00            
ATOM     25  C8  ACD     1      25.020  34.780  10.500  1.00  0.00            
ATOM     26  H12 ACD     1      24.080  34.360  10.870  1.00  0.00            
ATOM     27  C9  ACD     1      24.720  36.040   9.730  1.00  0.00            
ATOM     28  H13 ACD     1      24.580  36.870  10.440  1.00  0.00            
ATOM     29  H14 ACD     1      25.610  36.310   9.140  1.00  0.00            
ATOM     30  O7  ACD     1      23.660  35.900   8.840  1.00  0.00            
ATOM     31  H15 ACD     1      23.980  35.420   8.070  1.00  0.00            
ATOM     32  O8  ACD     1      24.990  31.980  10.570  1.00  0.00            
ATOM     33  C10 ACD     1      24.530  30.920   9.750  1.00  0.00            
ATOM     34  H16 ACD     1      25.020  31.030   8.780  1.00  0.00            
ATOM     35  C11 ACD     1      24.930  29.610  10.450  1.00  0.00            
ATOM     36  H17 ACD     1      24.590  29.620  11.500  1.00  0.00            
ATOM     37  O9  ACD     1      26.360  29.500  10.420  1.00  0.00            
ATOM     38  H18 ACD     1      26.760  30.250  10.870  1.00  0.00            
ATOM     39  C12 ACD     1      24.220  28.450   9.780  1.00  0.00            
ATOM     40  H19 ACD     1      24.780  28.230   8.850  1.00  0.00            
ATOM     41  O10 ACD     1      24.370  27.280  10.580  1.00  0.00            
ATOM     42  H20 ACD     1      23.610  27.380  11.160  1.00  0.00            
ATOM     43  C13 ACD     1      22.760  28.680   9.490  1.00  0.00            
ATOM     44  H21 ACD     1      22.340  27.910   8.840  1.00  0.00            
ATOM     45  O11 ACD     1      22.570  29.940   8.770  1.00  0.00            
ATOM     46  C14 ACD     1      23.000  31.040   9.540  1.00  0.00            
ATOM     47  H22 ACD     1      22.470  31.130  10.500  1.00  0.00            
ATOM     48  C15 ACD     1      22.660  32.250   8.680  1.00  0.00            
ATOM     49  H23 ACD     1      21.590  32.420   8.560  1.00  0.00            
ATOM     50  H24 ACD     1      23.010  33.120   9.250  1.00  0.00            
ATOM     51  O12 ACD     1      23.360  32.340   7.440  1.00  0.00            
ATOM     52  H25 ACD     1      22.750  32.460   6.700  1.00  0.00            
ATOM     53  O13 ACD     1      22.010  28.720  10.730  1.00  0.00            
ATOM     54  C16 ACD     1      20.760  28.120  10.570  1.00  0.00            
ATOM     55  H26 ACD     1      20.460  28.280   9.530  1.00  0.00            
ATOM     56  C17 ACD     1      20.930  26.600  10.920  1.00  0.00            
ATOM     57  H27 ACD     1      21.550  26.550  11.830  1.00  0.00            
ATOM     58  O14 ACD     1      21.540  25.840   9.820  1.00  0.00            
ATOM     59  H28 ACD     1      21.020  25.900   9.020  1.00  0.00            
ATOM     60  C18 ACD     1      19.610  25.970  11.320  1.00  0.00            
ATOM     61  H29 ACD     1      18.940  25.850  10.460  1.00  0.00            
ATOM     62  O15 ACD     1      19.830  24.630  11.880  1.00  0.00            
ATOM     63  H30 ACD     1      20.430  24.680  12.620  1.00  0.00            
ATOM     64  C19 ACD     1      18.830  26.840  12.380  1.00  0.00            
ATOM     65  H31 ACD     1      17.860  26.380  12.590  1.00  0.00            
ATOM     66  O16 ACD     1      18.620  28.040  11.660  1.00  0.00            
ATOM     67  C20 ACD     1      19.770  28.900  11.400  1.00  0.00            
ATOM     68  H32 ACD     1      20.240  29.170  12.360  1.00  0.00            
ATOM     69  C21 ACD     1      19.270  30.160  10.670  1.00  0.00            
ATOM     70  H33 ACD     1      20.100  30.630  10.130  1.00  0.00            
ATOM     71  H34 ACD     1      18.610  29.790   9.880  1.00  0.00            
ATOM     72  O17 ACD     1      18.640  31.150  11.490  1.00  0.00            
ATOM     73  H35 ACD     1      18.720  31.980  11.020  1.00  0.00            
ATOM     74  O18 ACD     1      19.500  27.090  13.640  1.00  0.00            
ATOM     75  C22 ACD     1      18.800  27.530  14.780  1.00  0.00            
ATOM     76  H36 ACD     1      18.140  26.760  15.190  1.00  0.00            
ATOM     77  C23 ACD     1      19.960  27.890  15.760  1.00  0.00            
ATOM     78  H37 ACD     1      20.620  28.600  15.240  1.00  0.00            
ATOM     79  O19 ACD     1      20.510  26.630  16.140  1.00  0.00            
ATOM     80  H38 ACD     1      21.290  26.760  16.680  1.00  0.00            
ATOM     81  C24 ACD     1      19.450  28.610  17.040  1.00  0.00            
ATOM     82  H39 ACD     1      18.930  27.890  17.690  1.00  0.00            
ATOM     83  O20 ACD     1      20.590  28.930  17.920  1.00  0.00            
ATOM     84  H40 ACD     1      21.270  28.250  17.870  1.00  0.00            
ATOM     85  C25 ACD     1      18.660  29.870  16.670  1.00  0.00            
ATOM     86  H41 ACD     1      18.190  30.160  17.620  1.00  0.00            
ATOM     87  O21 ACD     1      17.670  29.410  15.800  1.00  0.00            
ATOM     88  C26 ACD     1      18.000  28.810  14.540  1.00  0.00            
ATOM     89  H42 ACD     1      18.650  29.500  13.990  1.00  0.00            
ATOM     90  C27 ACD     1      16.690  28.770  13.830  1.00  0.00            
ATOM     91  H43 ACD     1      16.170  29.720  14.020  1.00  0.00            
ATOM     92  H44 ACD     1      16.770  28.660  12.740  1.00  0.00            
ATOM     93  O22 ACD     1      15.820  27.750  14.230  1.00  0.00            
ATOM     94  H45 ACD     1      15.500  27.210  13.500  1.00  0.00            
ATOM     95  O23 ACD     1      19.540  30.830  16.180  1.00  0.00            
ATOM     96  C28 ACD     1      19.300  32.220  16.420  1.00  0.00            
ATOM     97  H46 ACD     1      18.420  32.470  17.030  1.00  0.00            
ATOM     98  C29 ACD     1      19.170  32.910  15.080  1.00  0.00            
ATOM     99  H47 ACD     1      20.010  32.570  14.460  1.00  0.00            
ATOM    100  O24 ACD     1      19.200  34.360  15.410  1.00  0.00            
ATOM    101  C30 ACD     1      17.810  32.670  14.440  1.00  0.00            
ATOM    102  H48 ACD     1      17.580  31.600  14.450  1.00  0.00            
ATOM    103  H49 ACD     1      17.090  33.090  15.150  1.00  0.00            
ATOM    104  O25 ACD     1      17.650  33.210  13.080  1.00  0.00            
ATOM    105  H50 ACD     1      18.400  32.910  12.560  1.00  0.00            
ATOM    106  C31 ACD     1      20.520  32.650  17.180  1.00  0.00            
ATOM    107  H51 ACD     1      21.290  32.380  16.450  1.00  0.00            
ATOM    108  O26 ACD     1      20.700  31.970  18.470  1.00  0.00            
ATOM    109  H52 ACD     1      20.640  31.080  18.120  1.00  0.00            
ATOM    110  C32 ACD     1      20.550  34.150  17.330  1.00  0.00            
ATOM    111  H53 ACD     1      19.730  34.330  18.040  1.00  0.00            
ATOM    112  O27 ACD     1      21.770  34.670  17.930  1.00  0.00            
ATOM    113  H54 ACD     1      21.690  34.330  18.830  1.00  0.00            
ATOM    114  C33 ACD     1      20.390  34.780  15.980  1.00  0.00            
ATOM    115  H55 ACD     1      20.270  35.870  16.000  1.00  0.00            
ATOM    116  O28 ACD     1      21.470  34.460  15.080  1.00  0.00            
ATOM    117  C34 ACD     1      22.060  35.610  14.470  1.00  0.00            
ATOM    118  H56 ACD     1      21.330  36.420  14.390  1.00  0.00            
ATOM    119  C35 ACD     1      23.330  36.010  15.200  1.00  0.00            
ATOM    120  H57 ACD     1      24.050  35.190  15.350  1.00  0.00            
ATOM    121  O29 ACD     1      22.970  36.590  16.500  1.00  0.00            
ATOM    122  H58 ACD     1      22.560  35.870  16.980  1.00  0.00            
ATOM    123  C36 ACD     1      24.080  37.070  14.380  1.00  0.00            
ATOM    124  H59 ACD     1      23.390  37.920  14.350  1.00  0.00            
ATOM    125  O30 ACD     1      25.230  37.370  15.100  1.00  0.00            
ATOM    126  H60 ACD     1      24.920  38.050  15.710  1.00  0.00            
ATOM    127  C1  AF6     2      23.420  29.250  15.260  1.00  0.00            
ATOM    128  C2  AF6     2      23.060  29.790  13.990  1.00  0.00            
ATOM    129  C3  AF6     2      23.420  31.170  13.670  1.00  0.00            
ATOM    130  C4  AF6     2      23.970  31.930  14.650  1.00  0.00            
ATOM    131  C5  AF6     2      24.180  31.400  15.970  1.00  0.00            
ATOM    132  C6  AF6     2      23.900  30.090  16.280  1.00  0.00            
ATOM    133  H1  AF6     2      23.260  28.180  15.370  1.00  0.00            
ATOM    134  H2  AF6     2      22.540  29.210  13.230  1.00  0.00            
ATOM    135  H3  AF6     2      23.250  31.520  12.650  1.00  0.00            
ATOM    136  H4  AF6     2      24.150  32.960  14.370  1.00  0.00            
ATOM    137  H5  AF6     2      24.550  32.100  16.720  1.00  0.00            
ATOM    138  H6  AF6     2      24.140  29.660  17.250  1.00  0.00            
TER
ENDMDL
MODEL        1
ATOM      1  H1  ACD     1      21.080  20.900  10.090  1.00  0.00            
ATOM      2  O1  ACD     1      21.420  21.730   9.750  1.00  0.00            
ATOM      3  C1  ACD     1      21.840  22.480  10.870  1.00  0.00            
ATOM      4  H2  ACD     1      22.440  23.340  10.550  1.00  0.00            
ATOM      5  H3  ACD     1      22.560  21.860  11.420  1.00  0.00            
ATOM      6  C2  ACD     1      20.710  22.850  11.830  1.00  0.00            
ATOM      7  H4  ACD     1      20.060  23.580  11.330  1.00  0.00            
ATOM      8  O2  ACD     1      19.980  21.640  12.060  1.00  0.00            
ATOM      9  C3  ACD     1      18.900  21.730  12.910  1.00  0.00            
ATOM     10  H5  ACD     1      18.430  20.750  12.800  1.00  0.00            
ATOM     11  O3  ACD     1      17.990  22.710  12.350  1.00  0.00            
ATOM     12  C4  ACD     1      16.810  22.240  11.900  1.00  0.00            
ATOM     13  H6  ACD     1      16.740  21.140  11.910  1.00  0.00            
ATOM     14  C5  ACD     1      15.700  22.670  12.870  1.00  0.00            
ATOM     15  H7  ACD     1      15.630  23.760  12.980  1.00  0.00            
ATOM     16  O4  ACD     1      15.890  21.980  14.140  1.00  0.00            
ATOM     17  H8  ACD     1      16.710  22.350  14.490  1.00  0.00            
ATOM     18  C6  ACD     1      14.360  22.350  12.220  1.00  0.00            
ATOM     19  H9  ACD     1      14.270  21.260  12.260  1.00  0.00            
ATOM     20  O5  ACD     1      13.310  22.820  13.050  1.00  0.00            
ATOM     21  H10 ACD     1      13.360  23.760  13.230  1.00  0.00            
ATOM     22  C7  ACD     1      14.240  22.930  10.810  1.00  0.00            
ATOM     23  H11 ACD     1      13.290  22.650  10.350  1.00  0.00            
ATOM     24  O6  ACD     1      15.320  22.480   9.980  1.00  0.00            
ATOM     25  C8  ACD     1      16.620  22.770  10.430  1.00  0.00            
ATOM     26  H12 ACD     1      16.790  23.850  10.330  1.00  0.00            
ATOM     27  C9  ACD     1      17.660  22.160   9.470  1.00  0.00            
ATOM     28  H13 ACD     1      17.300  22.220   8.430  1.00  0.00            
ATOM     29  H14 ACD     1      18.660  22.590   9.620  1.00  0.00            
ATOM     30  O7  ACD     1      17.750  20.720   9.700  1.00  0.00            
ATOM     31  H15 ACD     1      18.460  20.510   9.080  1.00  0.00            
ATOM     32  O8  ACD     1      14.330  24.360  10.870  1.00  0.00            
ATOM     33  C10 ACD     1      13.140  25.130  11.080  1.00  0.00            
ATOM     34  H16 ACD     1      12.280  24.480  11.280  1.00  0.00            
ATOM     35  C11 ACD     1      13.480  26.060  12.250  1.00  0.00            
ATOM     36  H17 ACD     1      14.560  26.220  12.130  1.00  0.00            
ATOM     37  O9  ACD     1      13.360  25.380  13.500  1.00  0.00            
ATOM     38  H18 ACD     1      13.740  25.880  14.230  1.00  0.00            
ATOM     39  C12 ACD     1      12.730  27.390  12.230  1.00  0.00            
ATOM     40  H19 ACD     1      11.720  27.070  12.490  1.00  0.00            
ATOM     41  O10 ACD     1      13.240  28.280  13.210  1.00  0.00            
ATOM     42  H20 ACD     1      14.020  28.570  12.720  1.00  0.00            
ATOM     43  C13 ACD     1      12.730  27.990  10.850  1.00  0.00            
ATOM     44  H21 ACD     1      12.010  28.820  10.780  1.00  0.00            
ATOM     45  O11 ACD     1      12.200  27.130   9.960  1.00  0.00            
ATOM     46  C14 ACD     1      12.850  25.890   9.760  1.00  0.00            
ATOM     47  H22 ACD     1      13.800  26.130   9.280  1.00  0.00            
ATOM     48  C15 ACD     1      12.050  25.120   8.810  1.00  0.00            
ATOM     49  H23 ACD     1      12.110  25.690   7.880  1.00  0.00            
ATOM     50  H24 ACD     1      12.470  24.130   8.630  1.00  0.00            
ATOM     51  O12 ACD     1      10.700  24.950   9.230  1.00  0.00            
ATOM     52  H25 ACD     1      10.410  25.710   9.750  1.00  0.00            
ATOM     53  O13 ACD     1      14.070  28.390  10.450  1.00  0.00            
ATOM     54  C16 ACD     1      14.340  29.100   9.300  1.00  0.00            
ATOM     55  H26 ACD     1      13.630  28.910   8.480  1.00  0.00            
ATOM     56  C17 ACD     1      14.120  30.570   9.700  1.00  0.00            
ATOM     57  H27 ACD     1      14.580  30.580  10.700  1.00  0.00            
ATOM     58  O14 ACD     1      12.750  31.020   9.770  1.00  0.00            
ATOM     59  H28 ACD     1      12.520  30.980  10.710  1.00  0.00            
ATOM     60  C18 ACD     1      14.890  31.600   8.890  1.00  0.00            
ATOM     61  H29 ACD     1      14.360  31.570   7.930  1.00  0.00            
ATOM     62  O15 ACD     1      14.930  32.890   9.450  1.00  0.00            
ATOM     63  H30 ACD     1      14.820  32.820  10.400  1.00  0.00            
ATOM     64  C19 ACD     1      16.330  31.120   8.640  1.00  0.00            
ATOM     65  H31 ACD     1      16.850  31.890   8.060  1.00  0.00            
ATOM     66  O16 ACD     1      16.390  29.860   8.000  1.00  0.00            
ATOM     67  C20 ACD     1      15.800  28.770   8.800  1.00  0.00            
ATOM     68  H32 ACD     1      16.490  28.670   9.650  1.00  0.00            
ATOM     69  C21 ACD     1      15.920  27.420   8.030  1.00  0.00            
ATOM     70  H33 ACD     1      16.890  27.400   7.520  1.00  0.00            
ATOM     71  H34 ACD     1      15.950  26.670   8.830  1.00  0.00            
ATOM     72  O17 ACD     1      14.870  27.200   7.140  1.00  0.00            
ATOM     73  H35 ACD     1      14.950  26.270   6.920  1.00  0.00            
ATOM     74  O18 ACD     1      16.970  31.070   9.910  1.00  0.00            
ATOM     75  C22 ACD     1      18.380  31.530  10.000  1.00  0.00            
ATOM     76  H36 ACD     1      18.570  32.540   9.600  1.00  0.00            
ATOM     77  C23 ACD     1      18.670  31.420  11.530  1.00  0.00            
ATOM     78  H37 ACD     1      18.400  30.380  11.790  1.00  0.00            
ATOM     79  O19 ACD     1      17.920  32.320  12.360  1.00  0.00            
ATOM     80  H38 ACD     1      17.010  32.290  12.060  1.00  0.00            
ATOM     81  C24 ACD     1      20.190  31.480  11.870  1.00  0.00            
ATOM     82  H39 ACD     1      20.590  32.450  11.550  1.00  0.00            
ATOM     83  O20 ACD     1      20.440  31.240  13.250  1.00  0.00            
ATOM     84  H40 ACD     1      19.910  31.880  13.730  1.00  0.00            
ATOM     85  C25 ACD     1      20.930  30.460  11.040  1.00  0.00            
ATOM     86  H41 ACD     1      22.000  30.510  11.260  1.00  0.00            
ATOM     87  O21 ACD     1      20.740  30.760   9.620  1.00  0.00            
ATOM     88  C26 ACD     1      19.350  30.650   9.170  1.00  0.00            
ATOM     89  H42 ACD     1      19.020  29.610   9.170  1.00  0.00            
ATOM     90  C27 ACD     1      19.420  31.140   7.760  1.00  0.00            
ATOM     91  H43 ACD     1      18.450  31.070   7.260  1.00  0.00            
ATOM     92  H44 ACD     1      19.760  32.180   7.730  1.00  0.00            
ATOM     93  O22 ACD     1      20.390  30.510   6.960  1.00  0.00            
ATOM     94  H45 ACD     1      21.220  30.390   7.430  1.00  0.00            
ATOM     95  O23 ACD     1      20.530  29.100  11.370  1.00  0.00            
ATOM     96  C28 ACD     1      21.590  28.160  11.510  1.00  0.00            
ATOM     97  H46 ACD     1      22.500  28.630  11.120  1.00  0.00            
ATOM     98  C29 ACD     1      21.240  26.930  10.700  1.00  0.00            
ATOM     99  H47 ACD     1      20.210  26.630  10.960  1.00  0.00            
ATOM    100  O24 ACD     1      22.150  25.880  11.000  1.00  0.00            
ATOM    101  C30 ACD     1      21.270  27.240   9.120  1.00  0.00            
ATOM    102  H48 ACD     1      20.600  28.080   8.920  1.00  0.00            
ATOM    103  H49 ACD     1      22.270  27.650   8.910  1.00  0.00            
ATOM    104  O25 ACD     1      20.900  26.100   8.350  1.00  0.00            
ATOM    105  H50 ACD     1      20.930  26.370   7.420  1.00  0.00            
ATOM    106  C31 ACD     1      21.910  27.850  13.060  1.00  0.00            
ATOM    107  H51 ACD     1      21.000  27.450  13.520  1.00  0.00            
ATOM    108  O26 ACD     1      22.230  29.020  13.830  1.00  0.00            
ATOM    109  H52 ACD     1      21.430  29.550  13.880  1.00  0.00            
ATOM    110  C32 ACD     1      22.980  26.770  13.070  1.00  0.00            
ATOM    111  H53 ACD     1      23.880  27.040  12.500  1.00  0.00            
ATOM    112  O27 ACD     1      23.410  26.430  14.410  1.00  0.00            
ATOM    113  H54 ACD     1      22.750  26.680  15.060  1.00  0.00            
ATOM    114  C33 ACD     1      22.410  25.540  12.350  1.00  0.00            
ATOM    115  H55 ACD     1      23.170  24.750  12.260  1.00  0.00            
ATOM    116  O28 ACD     1      21.250  24.990  12.960  1.00  0.00            
ATOM    117  C34 ACD     1      21.130  23.560  13.140  1.00  0.00            
ATOM    118  H56 ACD     1      22.110  23.260  13.520  1.00  0.00            
ATOM    119  C35 ACD     1      20.160  23.360  14.300  1.00  0.00            
ATOM    120  H57 ACD     1      19.370  24.120  14.220  1.00  0.00            
ATOM    121  O29 ACD     1      20.800  23.650  15.500  1.00  0.00            
ATOM    122  H58 ACD     1      21.140  24.550  15.540  1.00  0.00            
ATOM    123  C36 ACD     1      19.420  22.060  14.310  1.00  0.00            
ATOM    124  H59 ACD     1      20.110  21.230  14.520  1.00  0.00            
ATOM    125  O30 ACD     1      18.340  22.040  15.180  1.00  0.00            
ATOM    126  H60 ACD     1      18.680  22.420  16.000  1.00  0.00            
ATOM    127  C1  AF6     2      18.120  27.020  14.430  1.00  0.00            
ATOM    128  C2  AF6     2      17.350  28.170  14.750  1.00  0.00            
ATOM    129  C3  AF6     2      16.650  28.880  13.710  1.00  0.00            
ATOM    130  C4  AF6     2      16.690  28.370  12.400  1.00  0.00            
ATOM    131  C5  AF6     2      17.420  27.270  12.060  1.00  0.00            
ATOM    132  C6  AF6     2      18.200  26.620  13.050  1.00  0.00            
ATOM    133  H1  AF6     2      18.830  26.700  15.180  1.00  0.00            
ATOM    134  H2  AF6     2      17.310  28.500  15.780  1.00  0.00            
ATOM    135  H3  AF6     2      16.220  29.840  13.970  1.00  0.00            
ATOM    136  H4  AF6     2      16.090  28.920  11.680  1.00  0.00            
ATOM    137  H5  AF6     2      17.420  26.920  11.030  1.00  0.00            
ATOM    138  H6  AF6     2      18.910  25.810  12.900  1.00  0.00            
TER
ENDMDL
MODEL        1
ATOM      1  H1  ACD     1      14.000  32.670  31.470  1.00  0.00            
ATOM      2  O1  ACD     1      13.700  32.410  30.590  1.00  0.00            
ATOM      3  C1  ACD     1      13.150  31.180  30.880  1.00  0.00            
ATOM      4  H2  ACD     1      12.290  31.140  30.200  1.00  0.00            
ATOM      5  H3  ACD     1      12.840  31.080  31.930  1.00  0.00            
ATOM      6  C2  ACD     1      13.990  30.030  30.630  1.00  0.00            
ATOM      7  H4  ACD     1      14.500  30.180  29.680  1.00  0.00            
ATOM      8  O2  ACD     1      14.980  30.160  31.670  1.00  0.00            
ATOM      9  C3  ACD     1      15.960  29.130  31.510  1.00  0.00            
ATOM     10  H5  ACD     1      16.760  29.290  32.240  1.00  0.00            
ATOM     11  O3  ACD     1      16.600  29.190  30.180  1.00  0.00            
ATOM     12  C4  ACD     1      17.710  29.970  29.910  1.00  0.00            
ATOM     13  H6  ACD     1      18.520  29.540  30.500  1.00  0.00            
ATOM     14  C5  ACD     1      17.970  29.760  28.430  1.00  0.00            
ATOM     15  H7  ACD     1      16.970  30.010  28.030  1.00  0.00            
ATOM     16  O4  ACD     1      18.350  28.410  28.080  1.00  0.00            
ATOM     17  H8  ACD     1      17.590  27.820  28.100  1.00  0.00            
ATOM     18  C6  ACD     1      18.960  30.760  27.910  1.00  0.00            
ATOM     19  H9  ACD     1      19.930  30.500  28.350  1.00  0.00            
ATOM     20  O5  ACD     1      18.950  30.630  26.450  1.00  0.00            
ATOM     21  H10 ACD     1      19.130  29.690  26.400  1.00  0.00            
ATOM     22  C7  ACD     1      18.620  32.240  28.240  1.00  0.00            
ATOM     23  H11 ACD     1      19.520  32.840  28.040  1.00  0.00            
ATOM     24  O6  ACD     1      18.410  32.360  29.620  1.00  0.00            
ATOM     25  C8  ACD     1      17.410  31.450  30.250  1.00  0.00            
ATOM     26  H12 ACD     1      16.370  31.690  30.000  1.00  0.00            
ATOM     27  C9  ACD     1      17.640  31.820  31.700  1.00  0.00            
ATOM     28  H13 ACD     1      17.490  32.890  31.870  1.00  0.00            
ATOM     29  H14 ACD     1      16.860  31.410  32.350  1.00  0.00            
ATOM     30  O7  ACD     1      18.880  31.400  32.270  1.00  0.00            
ATOM     31  H15 ACD     1      19.540  32.030  31.980  1.00  0.00            
ATOM     32  O8  ACD     1      17.480  32.710  27.560  1.00  0.00            
ATOM     33  C10 ACD     1      17.770  33.920  26.760  1.00  0.00            
ATOM     34  H16 ACD     1      18.680  34.420  27.110  1.00  0.00            
ATOM     35  C11 ACD     1      17.870  33.560  25.230  1.00  0.00            
ATOM     36  H17 ACD     1      16.980  32.950  25.020  1.00  0.00            
ATOM     37  O9  ACD     1      19.060  32.910  24.970  1.00  0.00            
ATOM     38  H18 ACD     1      19.000  32.050  25.400  1.00  0.00            
ATOM     39  C12 ACD     1      17.700  34.830  24.350  1.00  0.00            
ATOM     40  H19 ACD     1      18.600  35.460  24.380  1.00  0.00            
ATOM     41  O10 ACD     1      17.470  34.410  23.020  1.00  0.00            
ATOM     42  H20 ACD     1      16.540  34.230  22.860  1.00  0.00            
ATOM     43  C13 ACD     1      16.550  35.680  24.790  1.00  0.00            
ATOM     44  H21 ACD     1      16.520  36.590  24.190  1.00  0.00            
ATOM     45  O11 ACD     1      16.610  35.930  26.200  1.00  0.00            
ATOM     46  C14 ACD     1      16.610  34.850  27.110  1.00  0.00            
ATOM     47  H22 ACD     1      15.610  34.400  27.110  1.00  0.00            
ATOM     48  C15 ACD     1      16.750  35.470  28.490  1.00  0.00            
ATOM     49  H23 ACD     1      17.040  34.790  29.310  1.00  0.00            
ATOM     50  H24 ACD     1      17.600  36.160  28.350  1.00  0.00            
ATOM     51  O12 ACD     1      15.650  36.320  28.820  1.00  0.00            
ATOM     52  H25 ACD     1      15.260  36.470  27.950  1.00  0.00            
ATOM     53  O13 ACD     1      15.390  34.890  24.550  1.00  0.00            
ATOM     54  C16 ACD     1      14.160  35.420  23.990  1.00  0.00            
ATOM     55  H26 ACD     1      14.480  36.350  23.500  1.00  0.00            
ATOM     56  C17 ACD     1      13.860  34.380  22.910  1.00  0.00            
ATOM     57  H27 ACD     1      13.670  33.410  23.380  1.00  0.00            
ATOM     58  O14 ACD     1      14.870  34.330  21.840  1.00  0.00            
ATOM     59  H28 ACD     1      14.410  33.920  21.110  1.00  0.00            
ATOM     60  C18 ACD     1      12.500  34.760  22.360  1.00  0.00            
ATOM     61  H29 ACD     1      12.690  35.750  21.920  1.00  0.00            
ATOM     62  O15 ACD     1      12.030  33.780  21.400  1.00  0.00            
ATOM     63  H30 ACD     1      11.850  32.950  21.840  1.00  0.00            
ATOM     64  C19 ACD     1      11.500  34.740  23.470  1.00  0.00            
ATOM     65  H31 ACD     1      10.460  34.860  23.130  1.00  0.00            
ATOM     66  O16 ACD     1      11.790  35.850  24.420  1.00  0.00            
ATOM     67  C20 ACD     1      13.140  35.760  25.020  1.00  0.00            
ATOM     68  H32 ACD     1      13.160  34.840  25.620  1.00  0.00            
ATOM     69  C21 ACD     1      13.450  36.960  25.890  1.00  0.00            
ATOM     70  H33 ACD     1      12.650  37.180  26.610  1.00  0.00            
ATOM     71  H34 ACD     1      14.210  36.740  26.660  1.00  0.00            
ATOM     72  O17 ACD     1      13.750  38.110  25.160  1.00  0.00            
ATOM     73  H35 ACD     1      12.900  38.380  24.810  1.00  0.00            
ATOM     74  O18 ACD     1      11.570  33.480  24.210  1.00  0.00            
ATOM     75  C22 ACD     1      10.430  32.680  23.980  1.00  0.00            
ATOM     76  H36 ACD     1       9.850  33.000  23.110  1.00  0.00            
ATOM     77  C23 ACD     1      10.930  31.260  23.600  1.00  0.00            
ATOM     78  H37 ACD     1      11.710  30.900  24.280  1.00  0.00            
ATOM     79  O19 ACD     1      11.400  31.340  22.200  1.00  0.00            
ATOM     80  H38 ACD     1      11.750  30.490  21.930  1.00  0.00            
ATOM     81  C24 ACD     1       9.760  30.230  23.820  1.00  0.00            
ATOM     82  H39 ACD     1       8.980  30.370  23.060  1.00  0.00            
ATOM     83  O20 ACD     1      10.300  28.950  23.730  1.00  0.00            
ATOM     84  H40 ACD     1       9.950  28.390  24.430  1.00  0.00            
ATOM     85  C25 ACD     1       9.150  30.360  25.190  1.00  0.00            
ATOM     86  H41 ACD     1       8.280  29.700  25.220  1.00  0.00            
ATOM     87  O21 ACD     1       8.660  31.680  25.470  1.00  0.00            
ATOM     88  C26 ACD     1       9.660  32.780  25.310  1.00  0.00            
ATOM     89  H42 ACD     1      10.320  32.600  26.170  1.00  0.00            
ATOM     90  C27 ACD     1       8.960  34.120  25.460  1.00  0.00            
ATOM     91  H43 ACD     1       8.740  34.250  26.530  1.00  0.00            
ATOM     92  H44 ACD     1       9.540  34.960  25.070  1.00  0.00            
ATOM     93  O22 ACD     1       7.770  34.190  24.780  1.00  0.00            
ATOM     94  H45 ACD     1       7.480  33.270  24.750  1.00  0.00            
ATOM     95  O23 ACD     1      10.190  30.070  26.150  1.00  0.00            
ATOM     96  C28 ACD     1       9.920  29.340  27.310  1.00  0.00            
ATOM     97  H46 ACD     1       8.830  29.200  27.300  1.00  0.00            
ATOM     98  C29 ACD     1      10.330  30.120  28.520  1.00  0.00            
ATOM     99  H47 ACD     1      11.340  30.500  28.330  1.00  0.00            
ATOM    100  O24 ACD     1      10.220  29.280  29.660  1.00  0.00            
ATOM    101  C30 ACD     1       9.530  31.410  28.740  1.00  0.00            
ATOM    102  H48 ACD     1       9.350  31.870  27.760  1.00  0.00            
ATOM    103  H49 ACD     1       8.490  31.170  29.000  1.00  0.00            
ATOM    104  O25 ACD     1      10.170  32.460  29.580  1.00  0.00            
ATOM    105  H50 ACD     1      11.000  32.650  29.150  1.00  0.00            
ATOM    106  C31 ACD     1      10.630  28.020  27.200  1.00  0.00            
ATOM    107  H51 ACD     1      11.680  28.230  26.930  1.00  0.00            
ATOM    108  O26 ACD     1      10.140  27.260  26.010  1.00  0.00            
ATOM    109  H52 ACD     1       9.190  27.190  26.180  1.00  0.00            
ATOM    110  C32 ACD     1      10.660  27.210  28.550  1.00  0.00            
ATOM    111  H53 ACD     1       9.660  26.790  28.730  1.00  0.00            
ATOM    112  O27 ACD     1      11.500  26.100  28.470  1.00  0.00            
ATOM    113  H54 ACD     1      11.100  25.510  27.820  1.00  0.00            
ATOM    114  C33 ACD     1      11.010  28.120  29.710  1.00  0.00            
ATOM    115  H55 ACD     1      10.830  27.730  30.720  1.00  0.00            
ATOM    116  O28 ACD     1      12.400  28.540  29.550  1.00  0.00            
ATOM    117  C34 ACD     1      13.210  28.650  30.700  1.00  0.00            
ATOM    118  H56 ACD     1      12.600  28.510  31.600  1.00  0.00            
ATOM    119  C35 ACD     1      14.240  27.510  30.610  1.00  0.00            
ATOM    120  H57 ACD     1      14.800  27.630  29.670  1.00  0.00            
ATOM    121  O29 ACD     1      13.620  26.250  30.720  1.00  0.00            
ATOM    122  H58 ACD     1      12.870  26.240  30.120  1.00  0.00            
ATOM    123  C36 ACD     1      15.250  27.790  31.770  1.00  0.00            
ATOM    124  H59 ACD     1      14.730  27.790  32.740  1.00  0.00            
ATOM    125  O30 ACD     1      16.310  26.760  31.810  1.00  0.00            
ATOM    126  H60 ACD     1      15.830  25.940  31.870  1.00  0.00            
ATOM    127  C1  AF6     2      14.540  28.560  25.510  1.00  0.00            
ATOM    128  C2  AF6     2      14.120  29.180  26.680  1.00  0.00            
ATOM    129  C3  AF6     2      13.980  30.590  26.800  1.00  0.00            
ATOM    130  C4  AF6     2      14.310  31.390  25.740  1.00  0.00            
ATOM    131  C5  AF6     2      14.790  30.770  24.590  1.00  0.00            
ATOM    132  C6  AF6     2      14.860  29.380  24.470  1.00  0.00            
ATOM    133  H1  AF6     2      14.550  27.490  25.330  1.00  0.00            
ATOM    134  H2  AF6     2      13.760  28.530  27.480  1.00  0.00            
ATOM    135  H3  AF6     2      13.620  31.050  27.720  1.00  0.00            
ATOM    136  H4  AF6     2      14.310  32.460  25.920  1.00  0.00            
ATOM    137  H5  AF6     2      15.210  31.410  23.820  1.00  0.00            
ATOM    138  H6  AF6     2      15.150  28.960  23.510  1.00  0.00            
TER
ENDMDL
MODEL        1
ATOM      1  H1  ACD     1      25.620  39.050   8.260  1.00  0.00            
ATOM      2  O1  ACD     1      26.000  38.190   8.440  1.00  0.00            
ATOM      3  C1  ACD     1      24.970  37.270   8.230  1.00  0.00            
ATOM      4  H2  ACD     1      24.570  37.200   7.210  1.00  0.00            
ATOM      5  H3  ACD     1      24.060  37.560   8.780  1.00  0.00            
ATOM      6  C2  ACD     1      25.360  35.830   8.580  1.00  0.00            
ATOM      7  H4  ACD     1      24.450  35.260   8.340  1.00  0.00            
ATOM      8  O2  ACD     1      26.330  35.440   7.680  1.00  0.00            
ATOM      9  C3  ACD     1      26.750  34.120   7.750  1.00  0.00            
ATOM     10  H5  ACD     1      27.460  33.840   6.960  1.00  0.00            
ATOM     11  O3  ACD     1      25.630  33.260   7.590  1.00  0.00            
ATOM     12  C4  ACD     1      25.410  32.620   6.310  1.00  0.00            
ATOM     13  H6  ACD     1      26.350  32.200   5.940  1.00  0.00            
ATOM     14  C5  ACD     1      24.330  31.640   6.630  1.00  0.00            
ATOM     15  H7  ACD     1      23.530  32.170   7.170  1.00  0.00            
ATOM     16  O4  ACD     1      24.810  30.640   7.540  1.00  0.00            
ATOM     17  H8  ACD     1      25.370  31.000   8.240  1.00  0.00            
ATOM     18  C6  ACD     1      23.770  30.940   5.360  1.00  0.00            
ATOM     19  H9  ACD     1      24.550  30.370   4.850  1.00  0.00            
ATOM     20  O5  ACD     1      22.800  29.980   5.780  1.00  0.00            
ATOM     21  H10 ACD     1      23.130  29.490   6.540  1.00  0.00            
ATOM     22  C7  ACD     1      23.210  31.920   4.380  1.00  0.00            
ATOM     23  H11 ACD     1      22.930  31.470   3.420  1.00  0.00            
ATOM     24  O6  ACD     1      24.280  32.790   4.070  1.00  0.00            
ATOM     25  C8  ACD     1      24.860  33.540   5.200  1.00  0.00            
ATOM     26  H12 ACD     1      24.110  34.250   5.580  1.00  0.00            
ATOM     27  C9  ACD     1      25.880  34.410   4.440  1.00  0.00            
ATOM     28  H13 ACD     1      26.310  35.150   5.140  1.00  0.00            
ATOM     29  H14 ACD     1      26.760  33.840   4.110  1.00  0.00            
ATOM     30  O7  ACD     1      25.340  35.180   3.320  1.00  0.00            
ATOM     31  H15 ACD     1      25.080  34.600   2.590  1.00  0.00            
ATOM     32  O8  ACD     1      22.100  32.610   5.060  1.00  0.00            
ATOM     33  C10 ACD     1      20.880  32.910   4.380  1.00  0.00            
ATOM     34  H16 ACD     1      21.000  32.720   3.300  1.00  0.00            
ATOM     35  C11 ACD     1      19.800  32.100   5.120  1.00  0.00            
ATOM     36  H17 ACD     1      19.890  32.350   6.180  1.00  0.00            
ATOM     37  O9  ACD     1      20.060  30.700   4.940  1.00  0.00            
ATOM     38  H18 ACD     1      20.960  30.640   5.270  1.00  0.00            
ATOM     39  C12 ACD     1      18.370  32.500   4.670  1.00  0.00            
ATOM     40  H19 ACD     1      18.200  32.290   3.610  1.00  0.00            
ATOM     41  O10 ACD     1      17.420  31.850   5.460  1.00  0.00            
ATOM     42  H20 ACD     1      16.710  32.470   5.630  1.00  0.00            
ATOM     43  C13 ACD     1      18.210  33.960   4.890  1.00  0.00            
ATOM     44  H21 ACD     1      17.240  34.250   4.460  1.00  0.00            
ATOM     45  O11 ACD     1      19.240  34.800   4.250  1.00  0.00            
ATOM     46  C14 ACD     1      20.650  34.430   4.500  1.00  0.00            
ATOM     47  H22 ACD     1      20.830  34.700   5.550  1.00  0.00            
ATOM     48  C15 ACD     1      21.580  35.320   3.730  1.00  0.00            
ATOM     49  H23 ACD     1      22.620  35.270   4.050  1.00  0.00            
ATOM     50  H24 ACD     1      21.540  35.100   2.650  1.00  0.00            
ATOM     51  O12 ACD     1      21.310  36.670   3.820  1.00  0.00            
ATOM     52  H25 ACD     1      20.560  36.780   3.220  1.00  0.00            
ATOM     53  O13 ACD     1      18.240  34.240   6.310  1.00  0.00            
ATOM     54  C16 ACD     1      17.260  35.120   6.820  1.00  0.00            
ATOM     55  H26 ACD     1      16.790  35.750   6.050  1.00  0.00            
ATOM     56  C17 ACD     1      16.150  34.340   7.540  1.00  0.00            
ATOM     57  H27 ACD     1      16.680  33.670   8.230  1.00  0.00            
ATOM     58  O14 ACD     1      15.340  33.590   6.620  1.00  0.00            
ATOM     59  H28 ACD     1      14.570  33.230   7.060  1.00  0.00            
ATOM     60  C18 ACD     1      15.280  35.370   8.350  1.00  0.00            
ATOM     61  H29 ACD     1      14.660  35.970   7.670  1.00  0.00            
ATOM     62  O15 ACD     1      14.400  34.660   9.300  1.00  0.00            
ATOM     63  H30 ACD     1      15.090  34.180   9.760  1.00  0.00            
ATOM     64  C19 ACD     1      16.260  36.180   9.230  1.00  0.00            
ATOM     65  H31 ACD     1      15.630  36.950   9.670  1.00  0.00            
ATOM     66  O16 ACD     1      17.210  36.790   8.450  1.00  0.00            
ATOM     67  C20 ACD     1      18.120  36.000   7.780  1.00  0.00            
ATOM     68  H32 ACD     1      18.700  35.440   8.510  1.00  0.00            
ATOM     69  C21 ACD     1      19.000  36.930   7.040  1.00  0.00            
ATOM     70  H33 ACD     1      19.480  36.280   6.300  1.00  0.00            
ATOM     71  H34 ACD     1      18.420  37.610   6.400  1.00  0.00            
ATOM     72  O17 ACD     1      19.970  37.540   7.890  1.00  0.00            
ATOM     73  H35 ACD     1      19.560  38.120   8.530  1.00  0.00            
ATOM     74  O18 ACD     1      16.940  35.420  10.240  1.00  0.00            
ATOM     75  C22 ACD     1      17.300  35.900  11.520  1.00  0.00            
ATOM     76  H36 ACD     1      16.330  36.120  11.990  1.00  0.00            
ATOM     77  C23 ACD     1      18.090  34.760  12.200  1.00  0.00            
ATOM     78  H37 ACD     1      18.920  34.640  11.490  1.00  0.00            
ATOM     79  O19 ACD     1      17.290  33.560  12.290  1.00  0.00            
ATOM     80  H38 ACD     1      17.100  33.200  11.420  1.00  0.00            
ATOM     81  C24 ACD     1      18.670  35.220  13.530  1.00  0.00            
ATOM     82  H39 ACD     1      17.880  35.440  14.260  1.00  0.00            
ATOM     83  O20 ACD     1      19.520  34.280  14.180  1.00  0.00            
ATOM     84  H40 ACD     1      19.090  33.430  14.030  1.00  0.00            
ATOM     85  C25 ACD     1      19.510  36.410  13.330  1.00  0.00            
ATOM     86  H41 ACD     1      20.030  36.710  14.240  1.00  0.00            
ATOM     87  O21 ACD     1      18.700  37.430  12.780  1.00  0.00            
ATOM     88  C26 ACD     1      18.140  37.170  11.510  1.00  0.00            
ATOM     89  H42 ACD     1      18.870  36.980  10.720  1.00  0.00            
ATOM     90  C27 ACD     1      17.490  38.510  11.240  1.00  0.00            
ATOM     91  H43 ACD     1      18.140  39.380  11.350  1.00  0.00            
ATOM     92  H44 ACD     1      17.060  38.530  10.230  1.00  0.00            
ATOM     93  O22 ACD     1      16.370  38.620  12.160  1.00  0.00            
ATOM     94  H45 ACD     1      16.680  38.380  13.040  1.00  0.00            
ATOM     95  O23 ACD     1      20.570  36.120  12.420  1.00  0.00            
ATOM     96  C28 ACD     1      21.830  36.610  12.660  1.00  0.00            
ATOM     97  H46 ACD     1      21.860  37.360  13.470  1.00  0.00            
ATOM     98  C29 ACD     1      22.360  37.230  11.360  1.00  0.00            
ATOM     99  H47 ACD     1      22.310  36.390  10.650  1.00  0.00            
ATOM    100  O24 ACD     1      23.750  37.590  11.540  1.00  0.00            
ATOM    101  C30 ACD     1      21.560  38.390  10.830  1.00  0.00            
ATOM    102  H48 ACD     1      22.000  38.760   9.890  1.00  0.00            
ATOM    103  H49 ACD     1      20.520  38.110  10.610  1.00  0.00            
ATOM    104  O25 ACD     1      21.450  39.440  11.790  1.00  0.00            
ATOM    105  H50 ACD     1      22.350  39.730  11.950  1.00  0.00            
ATOM    106  C31 ACD     1      22.670  35.420  13.140  1.00  0.00            
ATOM    107  H51 ACD     1      22.540  34.640  12.390  1.00  0.00            
ATOM    108  O26 ACD     1      22.310  34.930  14.460  1.00  0.00            
ATOM    109  H52 ACD     1      21.370  34.870  14.640  1.00  0.00            
ATOM    110  C32 ACD     1      24.160  35.790  13.200  1.00  0.00            
ATOM    111  H53 ACD     1      24.180  36.630  13.900  1.00  0.00            
ATOM    112  O27 ACD     1      25.110  34.750  13.530  1.00  0.00            
ATOM    113  H54 ACD     1      24.860  34.530  14.430  1.00  0.00            
ATOM    114  C33 ACD     1      24.600  36.480  11.910  1.00  0.00            
ATOM    115  H55 ACD     1      25.620  36.760  12.180  1.00  0.00            
ATOM    116  O28 ACD     1      24.680  35.520  10.900  1.00  0.00            
ATOM    117  C34 ACD     1      25.760  35.580  10.000  1.00  0.00            
ATOM    118  H56 ACD     1      26.480  36.380  10.220  1.00  0.00            
ATOM    119  C35 ACD     1      26.510  34.250  10.200  1.00  0.00            
ATOM    120  H57 ACD     1      25.710  33.500  10.280  1.00  0.00            
ATOM    121  O29 ACD     1      27.020  34.290  11.540  1.00  0.00            
ATOM    122  H58 ACD     1      26.280  34.300  12.160  1.00  0.00            
ATOM    123  C36 ACD     1      27.470  33.920   9.080  1.00  0.00            
ATOM    124  H59 ACD     1      28.350  34.570   9.190  1.00  0.00            
ATOM    125  O30 ACD     1      27.890  32.600   9.200  1.00  0.00            
ATOM    126  H60 ACD     1      27.140  32.010   9.060  1.00  0.00            
ATOM    127  C1  AF6     2      19.340  32.610   9.310  1.00  0.00            
ATOM    128  C2  AF6     2      20.390  33.440   8.830  1.00  0.00            
ATOM    129  C3  AF6     2      21.650  33.370   9.530  1.00  0.00            
ATOM    130  C4  AF6     2      21.870  32.540  10.600  1.00  0.00            
ATOM    131  C5  AF6     2      20.760  31.800  11.080  1.00  0.00            
ATOM    132  C6  AF6     2      19.500  31.880  10.470  1.00  0.00            
ATOM    133  H1  AF6     2      18.490  32.650   8.640  1.00  0.00            
ATOM    134  H2  AF6     2      20.370  34.010   7.910  1.00  0.00            
ATOM    135  H3  AF6     2      22.520  33.870   9.120  1.00  0.00            
ATOM    136  H4  AF6     2      22.810  32.520  11.150  1.00  0.00            
ATOM    137  H5  AF6     2      20.860  31.090  11.890  1.00  0.00            
ATOM    138  H6  AF6     2      18.620  31.340  10.840  1.00  0.00            
TER
ENDMDL
MODEL        1
ATOM      1  H1  ACD     1      21.310  13.510  -0.170  1.00  0.00            
ATOM      2  O1  ACD     1      20.510  13.510   0.360  1.00  0.00            
ATOM      3  C1  ACD     1      20.930  13.450   1.720  1.00  0.00            
ATOM      4  H2  ACD     1      21.530  12.550   1.910  1.00  0.00            
ATOM      5  H3  ACD     1      20.000  13.430   2.300  1.00  0.00            
ATOM      6  C2  ACD     1      21.840  14.580   2.130  1.00  0.00            
ATOM      7  H4  ACD     1      22.060  14.310   3.170  1.00  0.00            
ATOM      8  O2  ACD     1      22.950  14.520   1.230  1.00  0.00            
ATOM      9  C3  ACD     1      23.960  15.530   1.420  1.00  0.00            
ATOM     10  H5  ACD     1      24.700  15.300   0.660  1.00  0.00            
ATOM     11  O3  ACD     1      24.510  15.380   2.730  1.00  0.00            
ATOM     12  C4  ACD     1      25.720  14.540   2.890  1.00  0.00            
ATOM     13  H6  ACD     1      26.150  14.220   1.930  1.00  0.00            
ATOM     14  C5  ACD     1      26.740  15.470   3.580  1.00  0.00            
ATOM     15  H7  ACD     1      26.100  15.990   4.300  1.00  0.00            
ATOM     16  O4  ACD     1      27.320  16.410   2.660  1.00  0.00            
ATOM     17  H8  ACD     1      27.920  16.950   3.170  1.00  0.00            
ATOM     18  C6  ACD     1      27.830  14.800   4.400  1.00  0.00            
ATOM     19  H9  ACD     1      28.590  14.240   3.850  1.00  0.00            
ATOM     20  O5  ACD     1      28.310  15.790   5.280  1.00  0.00            
ATOM     21  H10 ACD     1      27.870  15.720   6.130  1.00  0.00            
ATOM     22  C7  ACD     1      27.120  13.740   5.220  1.00  0.00            
ATOM     23  H11 ACD     1      27.900  13.150   5.720  1.00  0.00            
ATOM     24  O6  ACD     1      26.450  12.800   4.380  1.00  0.00            
ATOM     25  C8  ACD     1      25.320  13.290   3.720  1.00  0.00            
ATOM     26  H12 ACD     1      24.470  13.580   4.340  1.00  0.00            
ATOM     27  C9  ACD     1      24.770  12.110   2.830  1.00  0.00            
ATOM     28  H13 ACD     1      24.510  11.280   3.490  1.00  0.00            
ATOM     29  H14 ACD     1      23.860  12.460   2.320  1.00  0.00            
ATOM     30  O7  ACD     1      25.670  11.730   1.860  1.00  0.00            
ATOM     31  H15 ACD     1      25.360  10.940   1.420  1.00  0.00            
ATOM     32  O8  ACD     1      26.170  14.280   6.180  1.00  0.00            
ATOM     33  C10 ACD     1      26.280  13.840   7.520  1.00  0.00            
ATOM     34  H16 ACD     1      27.280  13.400   7.660  1.00  0.00            
ATOM     35  C11 ACD     1      26.340  15.100   8.450  1.00  0.00            
ATOM     36  H17 ACD     1      25.460  15.740   8.270  1.00  0.00            
ATOM     37  O9  ACD     1      27.530  15.830   8.120  1.00  0.00            
ATOM     38  H18 ACD     1      27.650  16.540   8.750  1.00  0.00            
ATOM     39  C12 ACD     1      26.370  14.630   9.840  1.00  0.00            
ATOM     40  H19 ACD     1      27.250  14.010  10.030  1.00  0.00            
ATOM     41  O10 ACD     1      26.410  15.700  10.860  1.00  0.00            
ATOM     42  H20 ACD     1      25.500  15.970  10.970  1.00  0.00            
ATOM     43  C13 ACD     1      25.140  13.780  10.180  1.00  0.00            
ATOM     44  H21 ACD     1      25.330  13.500  11.220  1.00  0.00            
ATOM     45  O11 ACD     1      25.230  12.640   9.370  1.00  0.00            
ATOM     46  C14 ACD     1      25.180  12.910   8.010  1.00  0.00            
ATOM     47  H22 ACD     1      24.230  13.380   7.720  1.00  0.00            
ATOM     48  C15 ACD     1      25.230  11.570   7.310  1.00  0.00            
ATOM     49  H23 ACD     1      24.280  11.040   7.410  1.00  0.00            
ATOM     50  H24 ACD     1      25.250  11.800   6.240  1.00  0.00            
ATOM     51  O12 ACD     1      26.330  10.710   7.570  1.00  0.00            
ATOM     52  H25 ACD     1      26.090  10.280   8.390  1.00  0.00            
ATOM     53  O13 ACD     1      24.000  14.550   9.940  1.00  0.00            
ATOM     54  C16 ACD     1      22.910  14.410  10.830  1.00  0.00            
ATOM     55  H26 ACD     1      23.050  13.640  11.610  1.00  0.00            
ATOM     56  C17 ACD     1      22.720  15.670  11.680  1.00  0.00            
ATOM     57  H27 ACD     1      22.530  16.510  10.990  1.00  0.00            
ATOM     58  O14 ACD     1      23.840  15.950  12.530  1.00  0.00            
ATOM     59  H28 ACD     1      23.950  15.200  13.120  1.00  0.00            
ATOM     60  C18 ACD     1      21.460  15.360  12.520  1.00  0.00            
ATOM     61  H29 ACD     1      21.590  14.430  13.090  1.00  0.00            
ATOM     62  O15 ACD     1      21.080  16.390  13.450  1.00  0.00            
ATOM     63  H30 ACD     1      21.070  17.190  12.910  1.00  0.00            
ATOM     64  C19 ACD     1      20.290  15.170  11.640  1.00  0.00            
ATOM     65  H31 ACD     1      19.440  15.050  12.330  1.00  0.00            
ATOM     66  O16 ACD     1      20.400  13.960  10.840  1.00  0.00            
ATOM     67  C20 ACD     1      21.600  14.010  10.000  1.00  0.00            
ATOM     68  H32 ACD     1      21.480  14.730   9.190  1.00  0.00            
ATOM     69  C21 ACD     1      21.730  12.600   9.420  1.00  0.00            
ATOM     70  H33 ACD     1      22.740  12.390   9.050  1.00  0.00            
ATOM     71  H34 ACD     1      21.630  11.920  10.280  1.00  0.00            
ATOM     72  O17 ACD     1      20.760  12.320   8.420  1.00  0.00            
ATOM     73  H35 ACD     1      19.890  12.440   8.810  1.00  0.00            
ATOM     74  O18 ACD     1      19.980  16.260  10.750  1.00  0.00            
ATOM     75  C22 ACD     1      18.660  16.460  10.310  1.00  0.00            
ATOM     76  H36 ACD     1      18.080  16.710  11.210  1.00  0.00            
ATOM     77  C23 ACD     1      18.800  17.760   9.470  1.00  0.00            
ATOM     78  H37 ACD     1      19.800  17.770   9.020  1.00  0.00            
ATOM     79  O19 ACD     1      19.110  18.830  10.370  1.00  0.00            
ATOM     80  H38 ACD     1      19.810  18.560  10.980  1.00  0.00            
ATOM     81  C24 ACD     1      17.650  18.060   8.510  1.00  0.00            
ATOM     82  H39 ACD     1      16.790  18.390   9.120  1.00  0.00            
ATOM     83  O20 ACD     1      18.010  19.110   7.610  1.00  0.00            
ATOM     84  H40 ACD     1      17.910  19.910   8.130  1.00  0.00            
ATOM     85  C25 ACD     1      17.220  16.850   7.750  1.00  0.00            
ATOM     86  H41 ACD     1      16.390  17.000   7.070  1.00  0.00            
ATOM     87  O21 ACD     1      16.920  15.770   8.560  1.00  0.00            
ATOM     88  C26 ACD     1      17.930  15.270   9.510  1.00  0.00            
ATOM     89  H42 ACD     1      18.740  14.840   8.900  1.00  0.00            
ATOM     90  C27 ACD     1      17.250  14.270  10.380  1.00  0.00            
ATOM     91  H43 ACD     1      17.940  13.890  11.140  1.00  0.00            
ATOM     92  H44 ACD     1      16.400  14.850  10.770  1.00  0.00            
ATOM     93  O22 ACD     1      16.790  13.180   9.620  1.00  0.00            
ATOM     94  H45 ACD     1      16.490  13.400   8.740  1.00  0.00            
ATOM     95  O23 ACD     1      18.230  16.450   6.830  1.00  0.00            
ATOM     96  C28 ACD     1      17.890  16.220   5.500  1.00  0.00            
ATOM     97  H46 ACD     1      16.800  16.120   5.500  1.00  0.00            
ATOM     98  C29 ACD     1      18.700  15.020   5.090  1.00  0.00            
ATOM     99  H47 ACD     1      19.770  15.130   5.290  1.00  0.00            
ATOM    100  O24 ACD     1      18.520  14.860   3.700  1.00  0.00            
ATOM    101  C30 ACD     1      18.270  13.760   5.870  1.00  0.00            
ATOM    102  H48 ACD     1      18.530  13.940   6.920  1.00  0.00            
ATOM    103  H49 ACD     1      17.180  13.600   5.880  1.00  0.00            
ATOM    104  O25 ACD     1      18.820  12.540   5.390  1.00  0.00            
ATOM    105  H50 ACD     1      18.530  11.940   6.080  1.00  0.00            
ATOM    106  C31 ACD     1      18.230  17.450   4.660  1.00  0.00            
ATOM    107  H51 ACD     1      19.290  17.660   4.810  1.00  0.00            
ATOM    108  O26 ACD     1      17.400  18.630   5.070  1.00  0.00            
ATOM    109  H52 ACD     1      17.550  18.870   5.990  1.00  0.00            
ATOM    110  C32 ACD     1      18.070  17.190   3.170  1.00  0.00            
ATOM    111  H53 ACD     1      17.080  16.950   2.760  1.00  0.00            
ATOM    112  O27 ACD     1      18.680  18.280   2.400  1.00  0.00            
ATOM    113  H54 ACD     1      19.630  18.110   2.430  1.00  0.00            
ATOM    114  C33 ACD     1      18.950  15.950   2.850  1.00  0.00            
ATOM    115  H55 ACD     1      18.770  15.680   1.810  1.00  0.00            
ATOM    116  O28 ACD     1      20.320  16.200   3.100  1.00  0.00            
ATOM    117  C34 ACD     1      21.240  15.970   2.030  1.00  0.00            
ATOM    118  H56 ACD     1      20.680  16.030   1.100  1.00  0.00            
ATOM    119  C35 ACD     1      22.230  17.100   2.130  1.00  0.00            
ATOM    120  H57 ACD     1      22.820  17.170   3.060  1.00  0.00            
ATOM    121  O29 ACD     1      21.540  18.280   1.900  1.00  0.00            
ATOM    122  H58 ACD     1      22.170  18.990   2.070  1.00  0.00            
ATOM    123  C36 ACD     1      23.360  16.900   1.140  1.00  0.00            
ATOM    124  H59 ACD     1      23.070  16.990   0.090  1.00  0.00            
ATOM    125  O30 ACD     1      24.470  17.850   1.350  1.00  0.00            
ATOM    126  H60 ACD     1      24.940  17.800   2.190  1.00  0.00            
ATOM    127  C1  AF6     2      22.290  18.320   7.850  1.00  0.00            
ATOM    128  C2  AF6     2      23.680  18.390   7.750  1.00  0.00            
ATOM    129  C3  AF6     2      24.380  17.660   6.740  1.00  0.00            
ATOM    130  C4  AF6     2      23.600  16.830   5.940  1.00  0.00            
ATOM    131  C5  AF6     2      22.240  16.760   5.950  1.00  0.00            
ATOM    132  C6  AF6     2      21.550  17.510   6.980  1.00  0.00            
ATOM    133  H1  AF6     2      21.780  18.930   8.590  1.00  0.00            
ATOM    134  H2  AF6     2      24.170  18.900   8.570  1.00  0.00            
ATOM    135  H3  AF6     2      25.460  17.650   6.730  1.00  0.00            
ATOM    136  H4  AF6     2      24.150  16.120   5.330  1.00  0.00            
ATOM    137  H5  AF6     2      21.730  15.980   5.400  1.00  0.00            
ATOM    138  H6  AF6     2      20.460  17.450   7.060  1.00  0.00            
TER
ENDMDL
MODEL        1
ATOM      1  H1  ACD     1      22.120  22.060  11.090  1.00  0.00            
ATOM      2  O1  ACD     1      21.780  21.640  11.890  1.00  0.00            
ATOM      3  C1  ACD     1      20.380  21.540  11.700  1.00  0.00            
ATOM      4  H2  ACD     1      20.250  21.090  10.700  1.00  0.00            
ATOM      5  H3  ACD     1      19.860  22.510  11.630  1.00  0.00            
ATOM      6  C2  ACD     1      19.660  20.850  12.850  1.00  0.00            
ATOM      7  H4  ACD     1      18.590  20.920  12.630  1.00  0.00            
ATOM      8  O2  ACD     1      20.020  19.450  12.700  1.00  0.00            
ATOM      9  C3  ACD     1      19.520  18.610  13.750  1.00  0.00            
ATOM     10  H5  ACD     1      19.880  17.620  13.460  1.00  0.00            
ATOM     11  O3  ACD     1      18.090  18.660  13.710  1.00  0.00            
ATOM     12  C4  ACD     1      17.400  17.560  13.120  1.00  0.00            
ATOM     13  H6  ACD     1      18.060  16.920  12.520  1.00  0.00            
ATOM     14  C5  ACD     1      16.810  16.830  14.350  1.00  0.00            
ATOM     15  H7  ACD     1      16.190  17.510  14.950  1.00  0.00            
ATOM     16  O4  ACD     1      17.810  16.260  15.260  1.00  0.00            
ATOM     17  H8  ACD     1      18.440  16.970  15.420  1.00  0.00            
ATOM     18  C6  ACD     1      15.760  15.740  13.900  1.00  0.00            
ATOM     19  H9  ACD     1      16.340  15.040  13.290  1.00  0.00            
ATOM     20  O5  ACD     1      15.140  15.080  15.010  1.00  0.00            
ATOM     21  H10 ACD     1      14.210  15.310  15.080  1.00  0.00            
ATOM     22  C7  ACD     1      14.750  16.280  12.990  1.00  0.00            
ATOM     23  H11 ACD     1      14.200  15.430  12.580  1.00  0.00            
ATOM     24  O6  ACD     1      15.360  16.980  11.910  1.00  0.00            
ATOM     25  C8  ACD     1      16.250  18.020  12.260  1.00  0.00            
ATOM     26  H12 ACD     1      15.700  18.870  12.700  1.00  0.00            
ATOM     27  C9  ACD     1      16.800  18.600  10.970  1.00  0.00            
ATOM     28  H13 ACD     1      17.590  19.290  11.300  1.00  0.00            
ATOM     29  H14 ACD     1      17.120  17.750  10.350  1.00  0.00            
ATOM     30  O7  ACD     1      15.800  19.360  10.340  1.00  0.00            
ATOM     31  H15 ACD     1      15.370  18.750   9.730  1.00  0.00            
ATOM     32  O8  ACD     1      13.870  17.140  13.720  1.00  0.00            
ATOM     33  C10 ACD     1      12.460  16.900  13.540  1.00  0.00            
ATOM     34  H16 ACD     1      12.180  16.060  12.880  1.00  0.00            
ATOM     35  C11 ACD     1      11.880  16.600  14.970  1.00  0.00            
ATOM     36  H17 ACD     1      12.270  17.390  15.630  1.00  0.00            
ATOM     37  O9  ACD     1      12.480  15.370  15.460  1.00  0.00            
ATOM     38  H18 ACD     1      12.020  15.180  16.270  1.00  0.00            
ATOM     39  C12 ACD     1      10.290  16.590  14.980  1.00  0.00            
ATOM     40  H19 ACD     1       9.910  15.670  14.510  1.00  0.00            
ATOM     41  O10 ACD     1       9.760  16.530  16.300  1.00  0.00            
ATOM     42  H20 ACD     1       8.810  16.430  16.200  1.00  0.00            
ATOM     43  C13 ACD     1       9.690  17.780  14.180  1.00  0.00            
ATOM     44  H21 ACD     1       8.640  17.630  13.910  1.00  0.00            
ATOM     45  O11 ACD     1      10.450  17.950  13.010  1.00  0.00            
ATOM     46  C14 ACD     1      11.900  18.190  13.000  1.00  0.00            
ATOM     47  H22 ACD     1      12.270  19.030  13.600  1.00  0.00            
ATOM     48  C15 ACD     1      12.160  18.440  11.510  1.00  0.00            
ATOM     49  H23 ACD     1      13.220  18.360  11.230  1.00  0.00            
ATOM     50  H24 ACD     1      11.550  17.770  10.890  1.00  0.00            
ATOM     51  O12 ACD     1      11.720  19.770  11.210  1.00  0.00            
ATOM     52  H25 ACD     1      10.790  19.850  11.450  1.00  0.00            
ATOM     53  O13 ACD     1       9.850  18.990  14.970  1.00  0.00            
ATOM     54  C16 ACD     1       8.920  19.980  14.760  1.00  0.00            
ATOM     55  H26 ACD     1       7.910  19.550  14.630  1.00  0.00            
ATOM     56  C17 ACD     1       9.110  20.880  16.060  1.00  0.00            
ATOM     57  H27 ACD     1      10.180  20.880  16.260  1.00  0.00            
ATOM     58  O14 ACD     1       8.400  20.220  17.170  1.00  0.00            
ATOM     59  H28 ACD     1       8.780  19.360  17.330  1.00  0.00            
ATOM     60  C18 ACD     1       8.530  22.300  15.860  1.00  0.00            
ATOM     61  H29 ACD     1       7.450  22.460  15.830  1.00  0.00            
ATOM     62  O15 ACD     1       9.080  23.110  16.900  1.00  0.00            
ATOM     63  H30 ACD     1       9.710  23.730  16.520  1.00  0.00            
ATOM     64  C19 ACD     1       9.110  22.870  14.530  1.00  0.00            
ATOM     65  H31 ACD     1       8.770  23.910  14.460  1.00  0.00            
ATOM     66  O16 ACD     1       8.570  22.120  13.460  1.00  0.00            
ATOM     67  C20 ACD     1       9.080  20.760  13.440  1.00  0.00            
ATOM     68  H32 ACD     1      10.170  20.700  13.270  1.00  0.00            
ATOM     69  C21 ACD     1       8.350  20.110  12.300  1.00  0.00            
ATOM     70  H33 ACD     1       8.470  19.020  12.290  1.00  0.00            
ATOM     71  H34 ACD     1       7.280  20.340  12.320  1.00  0.00            
ATOM     72  O17 ACD     1       8.870  20.530  11.080  1.00  0.00            
ATOM     73  H35 ACD     1       8.520  19.860  10.490  1.00  0.00            
ATOM     74  O18 ACD     1      10.550  22.810  14.430  1.00  0.00            
ATOM     75  C22 ACD     1      11.130  23.960  13.780  1.00  0.00            
ATOM     76  H36 ACD     1      10.460  24.650  13.250  1.00  0.00            
ATOM     77  C23 ACD     1      11.850  24.590  14.970  1.00  0.00            
ATOM     78  H37 ACD     1      12.380  23.730  15.390  1.00  0.00            
ATOM     79  O19 ACD     1      10.930  25.120  15.930  1.00  0.00            
ATOM     80  H38 ACD     1      10.710  26.030  15.730  1.00  0.00            
ATOM     81  C24 ACD     1      12.700  25.740  14.530  1.00  0.00            
ATOM     82  H39 ACD     1      11.970  26.470  14.160  1.00  0.00            
ATOM     83  O20 ACD     1      13.390  26.250  15.540  1.00  0.00            
ATOM     84  H40 ACD     1      14.230  25.790  15.530  1.00  0.00            
ATOM     85  C25 ACD     1      13.670  25.290  13.400  1.00  0.00            
ATOM     86  H41 ACD     1      14.200  26.150  12.970  1.00  0.00            
ATOM     87  O21 ACD     1      13.050  24.570  12.310  1.00  0.00            
ATOM     88  C26 ACD     1      12.180  23.480  12.700  1.00  0.00            
ATOM     89  H42 ACD     1      12.870  22.730  13.110  1.00  0.00            
ATOM     90  C27 ACD     1      11.600  23.060  11.340  1.00  0.00            
ATOM     91  H43 ACD     1      12.460  22.950  10.660  1.00  0.00            
ATOM     92  H44 ACD     1      11.040  22.120  11.430  1.00  0.00            
ATOM     93  O22 ACD     1      10.720  24.070  10.770  1.00  0.00            
ATOM     94  H45 ACD     1      11.200  24.900  10.790  1.00  0.00            
ATOM     95  O23 ACD     1      14.590  24.330  13.980  1.00  0.00            
ATOM     96  C28 ACD     1      15.980  24.590  13.760  1.00  0.00            
ATOM     97  H46 ACD     1      16.140  25.520  13.210  1.00  0.00            
ATOM     98  C29 ACD     1      16.570  23.370  12.950  1.00  0.00            
ATOM     99  H47 ACD     1      16.410  22.480  13.580  1.00  0.00            
ATOM    100  O24 ACD     1      18.000  23.470  12.880  1.00  0.00            
ATOM    101  C30 ACD     1      16.030  23.210  11.530  1.00  0.00            
ATOM    102  H48 ACD     1      16.440  22.260  11.170  1.00  0.00            
ATOM    103  H49 ACD     1      14.940  23.100  11.500  1.00  0.00            
ATOM    104  O25 ACD     1      16.250  24.330  10.650  1.00  0.00            
ATOM    105  H50 ACD     1      17.190  24.320  10.450  1.00  0.00            
ATOM    106  C31 ACD     1      16.560  24.720  15.070  1.00  0.00            
ATOM    107  H51 ACD     1      16.250  23.880  15.710  1.00  0.00            
ATOM    108  O26 ACD     1      16.100  25.970  15.620  1.00  0.00            
ATOM    109  H52 ACD     1      16.370  26.060  16.540  1.00  0.00            
ATOM    110  C32 ACD     1      18.090  24.660  15.000  1.00  0.00            
ATOM    111  H53 ACD     1      18.350  25.580  14.440  1.00  0.00            
ATOM    112  O27 ACD     1      18.710  24.710  16.290  1.00  0.00            
ATOM    113  H54 ACD     1      18.960  23.780  16.380  1.00  0.00            
ATOM    114  C33 ACD     1      18.730  23.660  14.090  1.00  0.00            
ATOM    115  H55 ACD     1      19.710  23.980  13.750  1.00  0.00            
ATOM    116  O28 ACD     1      18.850  22.410  14.720  1.00  0.00            
ATOM    117  C34 ACD     1      19.910  21.420  14.300  1.00  0.00            
ATOM    118  H56 ACD     1      20.960  21.750  14.310  1.00  0.00            
ATOM    119  C35 ACD     1      19.730  20.380  15.420  1.00  0.00            
ATOM    120  H57 ACD     1      18.640  20.390  15.580  1.00  0.00            
ATOM    121  O29 ACD     1      20.440  20.670  16.590  1.00  0.00            
ATOM    122  H58 ACD     1      21.220  21.220  16.470  1.00  0.00            
ATOM    123  C36 ACD     1      20.220  18.970  15.030  1.00  0.00            
ATOM    124  H59 ACD     1      21.310  19.070  14.950  1.00  0.00            
ATOM    125  O30 ACD     1      19.820  18.020  15.990  1.00  0.00            
ATOM    126  H60 ACD     1      20.140  18.410  16.820  1.00  0.00            
ATOM    127  C1  AF6     2      14.670  21.300  17.450  1.00  0.00            
ATOM    128  C2  AF6     2      13.540  21.560  16.680  1.00  0.00            
ATOM    129  C3  AF6     2      13.340  21.070  15.380  1.00  0.00            
ATOM    130  C4  AF6     2      14.450  20.330  14.880  1.00  0.00            
ATOM    131  C5  AF6     2      15.650  20.160  15.580  1.00  0.00            
ATOM    132  C6  AF6     2      15.690  20.550  16.870  1.00  0.00            
ATOM    133  H1  AF6     2      14.790  21.710  18.440  1.00  0.00            
ATOM    134  H2  AF6     2      12.710  22.130  17.100  1.00  0.00            
ATOM    135  H3  AF6     2      12.380  21.050  14.870  1.00  0.00            
ATOM    136  H4  AF6     2      14.290  19.900  13.890  1.00  0.00            
ATOM    137  H5  AF6     2      16.500  19.720  15.060  1.00  0.00            
ATOM    138  H6  AF6     2      16.530  20.350  17.520  1.00  0.00            
TER
ENDMDL
MODEL        1
ATOM      1  H1  ACD     1      18.550  40.200   9.260  1.00  0.00            
ATOM      2  O1  ACD     1      17.940  39.700   9.810  1.00  0.00            
ATOM      3  C1  ACD     1      18.010  38.330   9.450  1.00  0.00            
ATOM      4  H2  ACD     1      17.520  38.140   8.480  1.00  0.00            
ATOM      5  H3  ACD     1      17.490  37.740  10.210  1.00  0.00            
ATOM      6  C2  ACD     1      19.490  37.970   9.310  1.00  0.00            
ATOM      7  H4  ACD     1      19.460  36.880   9.170  1.00  0.00            
ATOM      8  O2  ACD     1      20.030  38.520   8.150  1.00  0.00            
ATOM      9  C3  ACD     1      21.230  37.880   7.750  1.00  0.00            
ATOM     10  H5  ACD     1      21.450  38.330   6.780  1.00  0.00            
ATOM     11  O3  ACD     1      21.250  36.470   7.630  1.00  0.00            
ATOM     12  C4  ACD     1      20.750  35.820   6.450  1.00  0.00            
ATOM     13  H6  ACD     1      21.310  36.310   5.650  1.00  0.00            
ATOM     14  C5  ACD     1      21.020  34.320   6.700  1.00  0.00            
ATOM     15  H7  ACD     1      20.630  34.130   7.710  1.00  0.00            
ATOM     16  O4  ACD     1      22.430  34.090   6.730  1.00  0.00            
ATOM     17  H8  ACD     1      22.740  34.600   7.480  1.00  0.00            
ATOM     18  C6  ACD     1      20.360  33.390   5.740  1.00  0.00            
ATOM     19  H9  ACD     1      20.800  33.530   4.740  1.00  0.00            
ATOM     20  O5  ACD     1      20.650  32.050   6.190  1.00  0.00            
ATOM     21  H10 ACD     1      20.410  31.980   7.110  1.00  0.00            
ATOM     22  C7  ACD     1      18.890  33.660   5.630  1.00  0.00            
ATOM     23  H11 ACD     1      18.520  33.000   4.840  1.00  0.00            
ATOM     24  O6  ACD     1      18.820  34.980   5.240  1.00  0.00            
ATOM     25  C8  ACD     1      19.260  36.000   6.180  1.00  0.00            
ATOM     26  H12 ACD     1      18.550  36.020   7.030  1.00  0.00            
ATOM     27  C9  ACD     1      19.000  37.280   5.390  1.00  0.00            
ATOM     28  H13 ACD     1      19.520  38.090   5.920  1.00  0.00            
ATOM     29  H14 ACD     1      19.370  37.160   4.370  1.00  0.00            
ATOM     30  O7  ACD     1      17.590  37.440   5.260  1.00  0.00            
ATOM     31  H15 ACD     1      17.320  36.830   4.560  1.00  0.00            
ATOM     32  O8  ACD     1      18.220  33.240   6.810  1.00  0.00            
ATOM     33  C10 ACD     1      16.910  32.670   6.750  1.00  0.00            
ATOM     34  H16 ACD     1      16.660  32.480   5.700  1.00  0.00            
ATOM     35  C11 ACD     1      16.920  31.370   7.560  1.00  0.00            
ATOM     36  H17 ACD     1      17.400  31.590   8.520  1.00  0.00            
ATOM     37  O9  ACD     1      17.700  30.380   6.890  1.00  0.00            
ATOM     38  H18 ACD     1      18.060  29.690   7.450  1.00  0.00            
ATOM     39  C12 ACD     1      15.570  30.820   7.820  1.00  0.00            
ATOM     40  H19 ACD     1      15.190  30.540   6.830  1.00  0.00            
ATOM     41  O10 ACD     1      15.560  29.630   8.700  1.00  0.00            
ATOM     42  H20 ACD     1      15.680  28.880   8.100  1.00  0.00            
ATOM     43  C13 ACD     1      14.620  31.840   8.440  1.00  0.00            
ATOM     44  H21 ACD     1      13.590  31.490   8.550  1.00  0.00            
ATOM     45  O11 ACD     1      14.650  32.990   7.510  1.00  0.00            
ATOM     46  C14 ACD     1      15.890  33.640   7.300  1.00  0.00            
ATOM     47  H22 ACD     1      16.390  34.050   8.190  1.00  0.00            
ATOM     48  C15 ACD     1      15.680  34.840   6.400  1.00  0.00            
ATOM     49  H23 ACD     1      16.680  35.290   6.330  1.00  0.00            
ATOM     50  H24 ACD     1      15.200  34.590   5.450  1.00  0.00            
ATOM     51  O12 ACD     1      14.800  35.690   7.090  1.00  0.00            
ATOM     52  H25 ACD     1      14.230  35.050   7.530  1.00  0.00            
ATOM     53  O13 ACD     1      15.130  32.330   9.670  1.00  0.00            
ATOM     54  C16 ACD     1      14.220  32.610  10.710  1.00  0.00            
ATOM     55  H26 ACD     1      13.250  32.850  10.270  1.00  0.00            
ATOM     56  C17 ACD     1      14.000  31.320  11.560  1.00  0.00            
ATOM     57  H27 ACD     1      14.950  31.060  12.050  1.00  0.00            
ATOM     58  O14 ACD     1      13.750  30.190  10.770  1.00  0.00            
ATOM     59  H28 ACD     1      14.500  30.190  10.170  1.00  0.00            
ATOM     60  C18 ACD     1      12.970  31.610  12.710  1.00  0.00            
ATOM     61  H29 ACD     1      11.970  31.620  12.240  1.00  0.00            
ATOM     62  O15 ACD     1      12.930  30.550  13.630  1.00  0.00            
ATOM     63  H30 ACD     1      13.600  30.770  14.280  1.00  0.00            
ATOM     64  C19 ACD     1      13.430  32.900  13.440  1.00  0.00            
ATOM     65  H31 ACD     1      12.710  33.170  14.210  1.00  0.00            
ATOM     66  O16 ACD     1      13.490  33.960  12.480  1.00  0.00            
ATOM     67  C20 ACD     1      14.550  33.860  11.490  1.00  0.00            
ATOM     68  H32 ACD     1      15.550  33.920  11.930  1.00  0.00            
ATOM     69  C21 ACD     1      14.400  35.110  10.580  1.00  0.00            
ATOM     70  H33 ACD     1      15.000  35.080   9.660  1.00  0.00            
ATOM     71  H34 ACD     1      13.370  35.120  10.200  1.00  0.00            
ATOM     72  O17 ACD     1      14.580  36.330  11.360  1.00  0.00            
ATOM     73  H35 ACD     1      13.820  36.290  11.940  1.00  0.00            
ATOM     74  O18 ACD     1      14.650  32.650  14.000  1.00  0.00            
ATOM     75  C22 ACD     1      14.930  33.120  15.270  1.00  0.00            
ATOM     76  H36 ACD     1      14.310  32.610  16.020  1.00  0.00            
ATOM     77  C23 ACD     1      16.370  32.640  15.470  1.00  0.00            
ATOM     78  H37 ACD     1      16.820  32.800  14.480  1.00  0.00            
ATOM     79  O19 ACD     1      16.320  31.300  16.010  1.00  0.00            
ATOM     80  H38 ACD     1      16.020  30.770  15.270  1.00  0.00            
ATOM     81  C24 ACD     1      17.230  33.480  16.360  1.00  0.00            
ATOM     82  H39 ACD     1      16.980  33.250  17.400  1.00  0.00            
ATOM     83  O20 ACD     1      18.640  33.150  16.300  1.00  0.00            
ATOM     84  H40 ACD     1      19.000  33.960  15.930  1.00  0.00            
ATOM     85  C25 ACD     1      17.050  34.890  16.160  1.00  0.00            
ATOM     86  H41 ACD     1      17.620  35.480  16.890  1.00  0.00            
ATOM     87  O21 ACD     1      15.720  35.180  16.370  1.00  0.00            
ATOM     88  C26 ACD     1      14.730  34.670  15.430  1.00  0.00            
ATOM     89  H42 ACD     1      14.940  35.190  14.490  1.00  0.00            
ATOM     90  C27 ACD     1      13.300  35.060  15.850  1.00  0.00            
ATOM     91  H43 ACD     1      13.310  36.070  16.290  1.00  0.00            
ATOM     92  H44 ACD     1      12.660  35.070  14.960  1.00  0.00            
ATOM     93  O22 ACD     1      12.550  34.160  16.700  1.00  0.00            
ATOM     94  H45 ACD     1      12.930  34.300  17.570  1.00  0.00            
ATOM     95  O23 ACD     1      17.360  35.310  14.840  1.00  0.00            
ATOM     96  C28 ACD     1      18.260  36.480  14.650  1.00  0.00            
ATOM     97  H46 ACD     1      18.420  37.060  15.570  1.00  0.00            
ATOM     98  C29 ACD     1      17.750  37.430  13.570  1.00  0.00            
ATOM     99  H47 ACD     1      17.780  36.880  12.620  1.00  0.00            
ATOM    100  O24 ACD     1      18.680  38.470  13.330  1.00  0.00            
ATOM    101  C30 ACD     1      16.370  37.930  13.780  1.00  0.00            
ATOM    102  H48 ACD     1      16.120  38.680  13.020  1.00  0.00            
ATOM    103  H49 ACD     1      15.680  37.070  13.690  1.00  0.00            
ATOM    104  O25 ACD     1      16.190  38.560  15.040  1.00  0.00            
ATOM    105  H50 ACD     1      16.410  39.480  14.880  1.00  0.00            
ATOM    106  C31 ACD     1      19.690  35.980  14.310  1.00  0.00            
ATOM    107  H51 ACD     1      19.600  35.380  13.400  1.00  0.00            
ATOM    108  O26 ACD     1      20.340  35.280  15.450  1.00  0.00            
ATOM    109  H52 ACD     1      21.220  35.110  15.130  1.00  0.00            
ATOM    110  C32 ACD     1      20.590  37.190  14.030  1.00  0.00            
ATOM    111  H53 ACD     1      20.770  37.850  14.890  1.00  0.00            
ATOM    112  O27 ACD     1      22.010  36.910  13.560  1.00  0.00            
ATOM    113  H54 ACD     1      22.450  36.450  14.280  1.00  0.00            
ATOM    114  C33 ACD     1      19.980  38.010  12.930  1.00  0.00            
ATOM    115  H55 ACD     1      20.600  38.900  12.850  1.00  0.00            
ATOM    116  O28 ACD     1      19.970  37.420  11.630  1.00  0.00            
ATOM    117  C34 ACD     1      20.400  38.230  10.510  1.00  0.00            
ATOM    118  H56 ACD     1      20.450  39.310  10.710  1.00  0.00            
ATOM    119  C35 ACD     1      21.850  37.730  10.170  1.00  0.00            
ATOM    120  H57 ACD     1      21.770  36.630  10.190  1.00  0.00            
ATOM    121  O29 ACD     1      22.770  38.060  11.240  1.00  0.00            
ATOM    122  H58 ACD     1      22.500  37.510  11.980  1.00  0.00            
ATOM    123  C36 ACD     1      22.290  38.320   8.830  1.00  0.00            
ATOM    124  H59 ACD     1      22.200  39.410   8.790  1.00  0.00            
ATOM    125  O30 ACD     1      23.600  37.910   8.350  1.00  0.00            
ATOM    126  H60 ACD     1      23.530  38.050   7.400  1.00  0.00            
ATOM    127  C1  AF6     2      20.400  33.210  12.590  1.00  0.00            
ATOM    128  C2  AF6     2      19.170  32.590  12.530  1.00  0.00            
ATOM    129  C3  AF6     2      18.300  32.800  11.460  1.00  0.00            
ATOM    130  C4  AF6     2      18.700  33.640  10.460  1.00  0.00            
ATOM    131  C5  AF6     2      19.960  34.280  10.430  1.00  0.00            
ATOM    132  C6  AF6     2      20.780  34.080  11.560  1.00  0.00            
ATOM    133  H1  AF6     2      21.060  33.020  13.440  1.00  0.00            
ATOM    134  H2  AF6     2      18.840  32.130  13.460  1.00  0.00            
ATOM    135  H3  AF6     2      17.340  32.290  11.460  1.00  0.00            
ATOM    136  H4  AF6     2      17.970  33.710   9.660  1.00  0.00            
ATOM    137  H5  AF6     2      20.240  34.980   9.650  1.00  0.00            
ATOM    138  H6  AF6     2      21.650  34.740  11.560  1.00  0.00            
TER
ENDMDL
MODEL        1
ATOM      1  H1  ACD     1      15.490  38.910   9.230  1.00  0.00            
ATOM      2  O1  ACD     1      15.480  38.340   8.460  1.00  0.00            
ATOM      3  C1  ACD     1      15.860  37.110   8.970  1.00  0.00            
ATOM      4  H2  ACD     1      15.360  36.260   8.470  1.00  0.00            
ATOM      5  H3  ACD     1      15.590  37.090  10.030  1.00  0.00            
ATOM      6  C2  ACD     1      17.380  36.840   8.800  1.00  0.00            
ATOM      7  H4  ACD     1      17.730  35.810   8.930  1.00  0.00            
ATOM      8  O2  ACD     1      17.710  37.240   7.490  1.00  0.00            
ATOM      9  C3  ACD     1      19.000  37.100   7.020  1.00  0.00            
ATOM     10  H5  ACD     1      19.000  37.580   6.030  1.00  0.00            
ATOM     11  O3  ACD     1      19.290  35.680   7.030  1.00  0.00            
ATOM     12  C4  ACD     1      18.930  34.780   5.970  1.00  0.00            
ATOM     13  H6  ACD     1      19.560  35.060   5.120  1.00  0.00            
ATOM     14  C5  ACD     1      19.450  33.510   6.540  1.00  0.00            
ATOM     15  H7  ACD     1      19.020  33.420   7.540  1.00  0.00            
ATOM     16  O4  ACD     1      20.910  33.570   6.430  1.00  0.00            
ATOM     17  H8  ACD     1      21.300  34.360   6.840  1.00  0.00            
ATOM     18  C6  ACD     1      18.920  32.210   5.840  1.00  0.00            
ATOM     19  H9  ACD     1      19.360  32.140   4.840  1.00  0.00            
ATOM     20  O5  ACD     1      19.370  31.060   6.540  1.00  0.00            
ATOM     21  H10 ACD     1      20.330  31.100   6.600  1.00  0.00            
ATOM     22  C7  ACD     1      17.430  32.150   5.730  1.00  0.00            
ATOM     23  H11 ACD     1      17.140  31.320   5.070  1.00  0.00            
ATOM     24  O6  ACD     1      17.100  33.350   5.060  1.00  0.00            
ATOM     25  C8  ACD     1      17.380  34.660   5.660  1.00  0.00            
ATOM     26  H12 ACD     1      16.710  34.890   6.500  1.00  0.00            
ATOM     27  C9  ACD     1      17.100  35.700   4.610  1.00  0.00            
ATOM     28  H13 ACD     1      17.460  36.700   4.880  1.00  0.00            
ATOM     29  H14 ACD     1      17.600  35.410   3.670  1.00  0.00            
ATOM     30  O7  ACD     1      15.720  35.720   4.510  1.00  0.00            
ATOM     31  H15 ACD     1      15.380  34.900   4.150  1.00  0.00            
ATOM     32  O8  ACD     1      16.770  32.120   6.960  1.00  0.00            
ATOM     33  C10 ACD     1      15.800  31.090   7.220  1.00  0.00            
ATOM     34  H16 ACD     1      15.700  30.520   6.290  1.00  0.00            
ATOM     35  C11 ACD     1      16.380  30.210   8.390  1.00  0.00            
ATOM     36  H17 ACD     1      16.670  30.910   9.190  1.00  0.00            
ATOM     37  O9  ACD     1      17.530  29.570   7.800  1.00  0.00            
ATOM     38  H18 ACD     1      18.160  30.230   7.490  1.00  0.00            
ATOM     39  C12 ACD     1      15.290  29.230   8.810  1.00  0.00            
ATOM     40  H19 ACD     1      14.960  28.710   7.900  1.00  0.00            
ATOM     41  O10 ACD     1      15.630  28.200   9.720  1.00  0.00            
ATOM     42  H20 ACD     1      16.410  27.790   9.330  1.00  0.00            
ATOM     43  C13 ACD     1      14.090  30.050   9.310  1.00  0.00            
ATOM     44  H21 ACD     1      13.270  29.350   9.530  1.00  0.00            
ATOM     45  O11 ACD     1      13.590  30.910   8.350  1.00  0.00            
ATOM     46  C14 ACD     1      14.510  31.810   7.700  1.00  0.00            
ATOM     47  H22 ACD     1      14.850  32.500   8.490  1.00  0.00            
ATOM     48  C15 ACD     1      13.930  32.600   6.550  1.00  0.00            
ATOM     49  H23 ACD     1      14.700  33.160   6.010  1.00  0.00            
ATOM     50  H24 ACD     1      13.490  31.810   5.930  1.00  0.00            
ATOM     51  O12 ACD     1      12.830  33.450   7.010  1.00  0.00            
ATOM     52  H25 ACD     1      12.150  32.780   7.180  1.00  0.00            
ATOM     53  O13 ACD     1      14.380  30.710  10.520  1.00  0.00            
ATOM     54  C16 ACD     1      13.330  30.910  11.430  1.00  0.00            
ATOM     55  H26 ACD     1      12.380  30.720  10.930  1.00  0.00            
ATOM     56  C17 ACD     1      13.520  29.940  12.650  1.00  0.00            
ATOM     57  H27 ACD     1      14.530  30.050  13.070  1.00  0.00            
ATOM     58  O14 ACD     1      13.430  28.520  12.200  1.00  0.00            
ATOM     59  H28 ACD     1      14.200  28.340  11.660  1.00  0.00            
ATOM     60  C18 ACD     1      12.550  30.350  13.720  1.00  0.00            
ATOM     61  H29 ACD     1      11.560  30.310  13.240  1.00  0.00            
ATOM     62  O15 ACD     1      12.590  29.560  14.920  1.00  0.00            
ATOM     63  H30 ACD     1      13.530  29.530  15.140  1.00  0.00            
ATOM     64  C19 ACD     1      12.610  31.800  14.070  1.00  0.00            
ATOM     65  H31 ACD     1      11.920  32.020  14.890  1.00  0.00            
ATOM     66  O16 ACD     1      12.440  32.630  12.900  1.00  0.00            
ATOM     67  C20 ACD     1      13.440  32.370  11.890  1.00  0.00            
ATOM     68  H32 ACD     1      14.350  32.640  12.430  1.00  0.00            
ATOM     69  C21 ACD     1      13.120  33.340  10.800  1.00  0.00            
ATOM     70  H33 ACD     1      13.730  33.110   9.920  1.00  0.00            
ATOM     71  H34 ACD     1      12.100  33.220  10.410  1.00  0.00            
ATOM     72  O17 ACD     1      13.230  34.740  11.240  1.00  0.00            
ATOM     73  H35 ACD     1      12.570  34.870  11.930  1.00  0.00            
ATOM     74  O18 ACD     1      13.920  32.020  14.560  1.00  0.00            
ATOM     75  C22 ACD     1      14.110  32.970  15.610  1.00  0.00            
ATOM     76  H36 ACD     1      13.600  32.760  16.550  1.00  0.00            
ATOM     77  C23 ACD     1      15.580  32.910  15.940  1.00  0.00            
ATOM     78  H37 ACD     1      16.080  32.880  14.970  1.00  0.00            
ATOM     79  O19 ACD     1      15.890  31.670  16.610  1.00  0.00            
ATOM     80  H38 ACD     1      15.340  30.970  16.240  1.00  0.00            
ATOM     81  C24 ACD     1      16.040  34.090  16.790  1.00  0.00            
ATOM     82  H39 ACD     1      15.390  34.020  17.680  1.00  0.00            
ATOM     83  O20 ACD     1      17.380  34.130  17.010  1.00  0.00            
ATOM     84  H40 ACD     1      17.720  34.330  16.130  1.00  0.00            
ATOM     85  C25 ACD     1      15.600  35.390  16.120  1.00  0.00            
ATOM     86  H41 ACD     1      15.930  36.270  16.670  1.00  0.00            
ATOM     87  O21 ACD     1      14.200  35.300  16.080  1.00  0.00            
ATOM     88  C26 ACD     1      13.540  34.340  15.250  1.00  0.00            
ATOM     89  H42 ACD     1      13.860  34.560  14.230  1.00  0.00            
ATOM     90  C27 ACD     1      12.070  34.620  15.370  1.00  0.00            
ATOM     91  H43 ACD     1      11.820  35.690  15.440  1.00  0.00            
ATOM     92  H44 ACD     1      11.530  34.160  14.540  1.00  0.00            
ATOM     93  O22 ACD     1      11.450  34.000  16.540  1.00  0.00            
ATOM     94  H45 ACD     1      11.670  34.400  17.390  1.00  0.00            
ATOM     95  O23 ACD     1      16.100  35.530  14.800  1.00  0.00            
ATOM     96  C28 ACD     1      16.670  36.730  14.280  1.00  0.00            
ATOM     97  H46 ACD     1      16.550  37.550  15.000  1.00  0.00            
ATOM     98  C29 ACD     1      15.830  37.110  12.990  1.00  0.00            
ATOM     99  H47 ACD     1      15.950  36.330  12.230  1.00  0.00            
ATOM    100  O24 ACD     1      16.400  38.370  12.510  1.00  0.00            
ATOM    101  C30 ACD     1      14.340  37.340  13.210  1.00  0.00            
ATOM    102  H48 ACD     1      14.060  37.940  12.330  1.00  0.00            
ATOM    103  H49 ACD     1      13.840  36.360  13.220  1.00  0.00            
ATOM    104  O25 ACD     1      14.030  38.030  14.430  1.00  0.00            
ATOM    105  H50 ACD     1      13.950  37.390  15.150  1.00  0.00            
ATOM    106  C31 ACD     1      18.160  36.660  13.930  1.00  0.00            
ATOM    107  H51 ACD     1      18.320  35.850  13.200  1.00  0.00            
ATOM    108  O26 ACD     1      18.960  36.170  15.080  1.00  0.00            
ATOM    109  H52 ACD     1      19.790  35.900  14.680  1.00  0.00            
ATOM    110  C32 ACD     1      18.600  37.920  13.350  1.00  0.00            
ATOM    111  H53 ACD     1      18.470  38.710  14.100  1.00  0.00            
ATOM    112  O27 ACD     1      19.990  37.950  12.980  1.00  0.00            
ATOM    113  H54 ACD     1      20.500  37.760  13.770  1.00  0.00            
ATOM    114  C33 ACD     1      17.760  38.190  12.100  1.00  0.00            
ATOM    115  H55 ACD     1      18.010  39.220  11.800  1.00  0.00            
ATOM    116  O28 ACD     1      18.000  37.210  11.100  1.00  0.00            
ATOM    117  C34 ACD     1      18.140  37.670   9.770  1.00  0.00            
ATOM    118  H56 ACD     1      17.770  38.700   9.770  1.00  0.00            
ATOM    119  C35 ACD     1      19.670  37.670   9.440  1.00  0.00            
ATOM    120  H57 ACD     1      20.200  36.730   9.650  1.00  0.00            
ATOM    121  O29 ACD     1      20.320  38.710  10.280  1.00  0.00            
ATOM    122  H58 ACD     1      20.300  38.430  11.190  1.00  0.00            
ATOM    123  C36 ACD     1      19.860  37.950   7.950  1.00  0.00            
ATOM    124  H59 ACD     1      19.580  38.990   7.740  1.00  0.00            
ATOM    125  O30 ACD     1      21.150  37.720   7.530  1.00  0.00            
ATOM    126  H60 ACD     1      21.290  36.790   7.750  1.00  0.00            
ATOM    127  C1  AF6     2      18.000  33.600  11.320  1.00  0.00            
ATOM    128  C2  AF6     2      18.710  32.790  10.500  1.00  0.00            
ATOM    129  C3  AF6     2      18.640  31.410  10.550  1.00  0.00            
ATOM    130  C4  AF6     2      17.660  30.860  11.370  1.00  0.00            
ATOM    131  C5  AF6     2      16.920  31.680  12.300  1.00  0.00            
ATOM    132  C6  AF6     2      17.120  33.090  12.280  1.00  0.00            
ATOM    133  H1  AF6     2      18.050  34.670  11.150  1.00  0.00            
ATOM    134  H2  AF6     2      19.370  33.280   9.780  1.00  0.00            
ATOM    135  H3  AF6     2      19.240  30.730   9.950  1.00  0.00            
ATOM    136  H4  AF6     2      17.470  29.800  11.230  1.00  0.00            
ATOM    137  H5  AF6     2      16.140  31.160  12.850  1.00  0.00            
ATOM    138  H6  AF6     2      16.430  33.720  12.830  1.00  0.00            
TER
ENDMDL
MODEL        1
ATOM      1  H1  ACD     1      16.790  25.900  25.470  1.00  0.00            
ATOM      2  O1  ACD     1      16.180  26.340  26.070  1.00  0.00            
ATOM      3  C1  ACD     1      17.000  26.660  27.220  1.00  0.00            
ATOM      4  H2  ACD     1      16.610  27.390  27.940  1.00  0.00            
ATOM      5  H3  ACD     1      18.040  26.790  26.880  1.00  0.00            
ATOM      6  C2  ACD     1      16.920  25.510  28.120  1.00  0.00            
ATOM      7  H4  ACD     1      15.970  25.480  28.670  1.00  0.00            
ATOM      8  O2  ACD     1      17.160  24.240  27.460  1.00  0.00            
ATOM      9  C3  ACD     1      16.990  23.110  28.240  1.00  0.00            
ATOM     10  H5  ACD     1      17.250  22.260  27.590  1.00  0.00            
ATOM     11  O3  ACD     1      15.680  23.130  28.700  1.00  0.00            
ATOM     12  C4  ACD     1      14.700  22.140  28.280  1.00  0.00            
ATOM     13  H6  ACD     1      15.020  21.680  27.330  1.00  0.00            
ATOM     14  C5  ACD     1      14.740  20.970  29.300  1.00  0.00            
ATOM     15  H7  ACD     1      14.590  21.280  30.340  1.00  0.00            
ATOM     16  O4  ACD     1      16.000  20.240  29.370  1.00  0.00            
ATOM     17  H8  ACD     1      15.830  19.530  30.000  1.00  0.00            
ATOM     18  C6  ACD     1      13.550  20.090  29.050  1.00  0.00            
ATOM     19  H9  ACD     1      13.570  19.670  28.030  1.00  0.00            
ATOM     20  O5  ACD     1      13.520  19.010  29.960  1.00  0.00            
ATOM     21  H10 ACD     1      13.340  19.320  30.850  1.00  0.00            
ATOM     22  C7  ACD     1      12.220  20.940  29.190  1.00  0.00            
ATOM     23  H11 ACD     1      11.330  20.320  29.050  1.00  0.00            
ATOM     24  O6  ACD     1      12.280  21.900  28.140  1.00  0.00            
ATOM     25  C8  ACD     1      13.330  22.830  28.210  1.00  0.00            
ATOM     26  H12 ACD     1      13.120  23.390  29.140  1.00  0.00            
ATOM     27  C9  ACD     1      13.320  23.850  27.090  1.00  0.00            
ATOM     28  H13 ACD     1      14.020  24.660  27.360  1.00  0.00            
ATOM     29  H14 ACD     1      13.690  23.420  26.150  1.00  0.00            
ATOM     30  O7  ACD     1      12.080  24.690  26.930  1.00  0.00            
ATOM     31  H15 ACD     1      12.260  25.350  27.600  1.00  0.00            
ATOM     32  O8  ACD     1      12.160  21.620  30.510  1.00  0.00            
ATOM     33  C10 ACD     1      11.010  21.430  31.250  1.00  0.00            
ATOM     34  H16 ACD     1      10.370  20.620  30.870  1.00  0.00            
ATOM     35  C11 ACD     1      11.520  20.830  32.610  1.00  0.00            
ATOM     36  H17 ACD     1      12.360  21.450  32.950  1.00  0.00            
ATOM     37  O9  ACD     1      11.940  19.440  32.640  1.00  0.00            
ATOM     38  H18 ACD     1      12.130  19.320  33.570  1.00  0.00            
ATOM     39  C12 ACD     1      10.340  20.970  33.630  1.00  0.00            
ATOM     40  H19 ACD     1       9.510  20.340  33.290  1.00  0.00            
ATOM     41  O10 ACD     1      10.840  20.530  34.890  1.00  0.00            
ATOM     42  H20 ACD     1      11.460  21.220  35.160  1.00  0.00            
ATOM     43  C13 ACD     1       9.860  22.400  33.690  1.00  0.00            
ATOM     44  H21 ACD     1       8.970  22.550  34.310  1.00  0.00            
ATOM     45  O11 ACD     1       9.450  22.680  32.350  1.00  0.00            
ATOM     46  C14 ACD     1      10.380  22.730  31.310  1.00  0.00            
ATOM     47  H22 ACD     1      11.090  23.540  31.530  1.00  0.00            
ATOM     48  C15 ACD     1       9.690  23.090  29.960  1.00  0.00            
ATOM     49  H23 ACD     1       9.330  24.130  30.000  1.00  0.00            
ATOM     50  H24 ACD     1      10.270  23.060  29.040  1.00  0.00            
ATOM     51  O12 ACD     1       8.540  22.200  29.730  1.00  0.00            
ATOM     52  H25 ACD     1       7.820  22.670  30.160  1.00  0.00            
ATOM     53  O13 ACD     1      10.920  23.210  34.140  1.00  0.00            
ATOM     54  C16 ACD     1      10.540  24.240  35.110  1.00  0.00            
ATOM     55  H26 ACD     1       9.790  23.850  35.800  1.00  0.00            
ATOM     56  C17 ACD     1      11.780  24.290  36.080  1.00  0.00            
ATOM     57  H27 ACD     1      12.640  24.370  35.410  1.00  0.00            
ATOM     58  O14 ACD     1      11.930  23.100  36.860  1.00  0.00            
ATOM     59  H28 ACD     1      12.560  23.200  37.580  1.00  0.00            
ATOM     60  C18 ACD     1      11.670  25.470  36.990  1.00  0.00            
ATOM     61  H29 ACD     1      10.800  25.200  37.610  1.00  0.00            
ATOM     62  O15 ACD     1      12.740  25.560  37.960  1.00  0.00            
ATOM     63  H30 ACD     1      13.510  25.770  37.420  1.00  0.00            
ATOM     64  C19 ACD     1      11.490  26.740  36.290  1.00  0.00            
ATOM     65  H31 ACD     1      11.360  27.550  37.020  1.00  0.00            
ATOM     66  O16 ACD     1      10.240  26.590  35.610  1.00  0.00            
ATOM     67  C20 ACD     1      10.260  25.610  34.500  1.00  0.00            
ATOM     68  H32 ACD     1      11.050  25.870  33.790  1.00  0.00            
ATOM     69  C21 ACD     1       8.900  25.580  33.750  1.00  0.00            
ATOM     70  H33 ACD     1       8.740  24.670  33.160  1.00  0.00            
ATOM     71  H34 ACD     1       8.140  25.550  34.540  1.00  0.00            
ATOM     72  O17 ACD     1       8.730  26.650  32.880  1.00  0.00            
ATOM     73  H35 ACD     1       7.850  26.670  32.490  1.00  0.00            
ATOM     74  O18 ACD     1      12.650  27.030  35.480  1.00  0.00            
ATOM     75  C22 ACD     1      13.140  28.360  35.550  1.00  0.00            
ATOM     76  H36 ACD     1      12.550  28.980  36.240  1.00  0.00            
ATOM     77  C23 ACD     1      14.600  28.290  36.120  1.00  0.00            
ATOM     78  H37 ACD     1      15.040  27.450  35.580  1.00  0.00            
ATOM     79  O19 ACD     1      14.600  27.780  37.470  1.00  0.00            
ATOM     80  H38 ACD     1      14.220  28.410  38.090  1.00  0.00            
ATOM     81  C24 ACD     1      15.440  29.520  35.830  1.00  0.00            
ATOM     82  H39 ACD     1      15.130  30.350  36.480  1.00  0.00            
ATOM     83  O20 ACD     1      16.790  29.250  36.040  1.00  0.00            
ATOM     84  H40 ACD     1      17.020  28.820  35.210  1.00  0.00            
ATOM     85  C25 ACD     1      15.430  29.890  34.370  1.00  0.00            
ATOM     86  H41 ACD     1      15.960  30.840  34.230  1.00  0.00            
ATOM     87  O21 ACD     1      14.100  30.110  33.990  1.00  0.00            
ATOM     88  C26 ACD     1      13.180  28.970  34.120  1.00  0.00            
ATOM     89  H42 ACD     1      13.600  28.170  33.490  1.00  0.00            
ATOM     90  C27 ACD     1      11.780  29.420  33.720  1.00  0.00            
ATOM     91  H43 ACD     1      11.040  28.680  34.070  1.00  0.00            
ATOM     92  H44 ACD     1      11.630  30.410  34.150  1.00  0.00            
ATOM     93  O22 ACD     1      11.590  29.490  32.340  1.00  0.00            
ATOM     94  H45 ACD     1      12.050  30.290  32.050  1.00  0.00            
ATOM     95  O23 ACD     1      15.950  28.830  33.530  1.00  0.00            
ATOM     96  C28 ACD     1      17.000  29.080  32.540  1.00  0.00            
ATOM     97  H46 ACD     1      17.530  30.030  32.650  1.00  0.00            
ATOM     98  C29 ACD     1      16.410  29.060  31.210  1.00  0.00            
ATOM     99  H47 ACD     1      15.830  28.160  30.980  1.00  0.00            
ATOM    100  O24 ACD     1      17.450  29.130  30.210  1.00  0.00            
ATOM    101  C30 ACD     1      15.410  30.170  31.050  1.00  0.00            
ATOM    102  H48 ACD     1      15.170  30.270  29.990  1.00  0.00            
ATOM    103  H49 ACD     1      14.480  29.960  31.600  1.00  0.00            
ATOM    104  O25 ACD     1      15.940  31.380  31.640  1.00  0.00            
ATOM    105  H50 ACD     1      15.210  31.920  31.960  1.00  0.00            
ATOM    106  C31 ACD     1      17.930  27.900  32.730  1.00  0.00            
ATOM    107  H51 ACD     1      17.330  26.980  32.720  1.00  0.00            
ATOM    108  O26 ACD     1      18.620  28.010  34.000  1.00  0.00            
ATOM    109  H52 ACD     1      18.980  27.130  34.130  1.00  0.00            
ATOM    110  C32 ACD     1      18.950  27.920  31.570  1.00  0.00            
ATOM    111  H53 ACD     1      19.460  28.890  31.690  1.00  0.00            
ATOM    112  O27 ACD     1      19.900  26.910  31.620  1.00  0.00            
ATOM    113  H54 ACD     1      19.490  26.080  31.370  1.00  0.00            
ATOM    114  C33 ACD     1      18.260  27.990  30.200  1.00  0.00            
ATOM    115  H55 ACD     1      18.980  28.090  29.370  1.00  0.00            
ATOM    116  O28 ACD     1      17.470  26.780  30.140  1.00  0.00            
ATOM    117  C34 ACD     1      17.930  25.710  29.310  1.00  0.00            
ATOM    118  H56 ACD     1      18.950  25.850  28.920  1.00  0.00            
ATOM    119  C35 ACD     1      17.800  24.450  30.220  1.00  0.00            
ATOM    120  H57 ACD     1      16.800  24.400  30.660  1.00  0.00            
ATOM    121  O29 ACD     1      18.830  24.530  31.250  1.00  0.00            
ATOM    122  H58 ACD     1      18.580  23.770  31.780  1.00  0.00            
ATOM    123  C36 ACD     1      18.060  23.190  29.350  1.00  0.00            
ATOM    124  H59 ACD     1      19.040  23.210  28.870  1.00  0.00            
ATOM    125  O30 ACD     1      17.990  22.050  30.140  1.00  0.00            
ATOM    126  H60 ACD     1      17.270  21.540  29.760  1.00  0.00            
ATOM    127  C1  AF6     2      17.090  22.610  33.540  1.00  0.00            
ATOM    128  C2  AF6     2      16.040  22.350  32.650  1.00  0.00            
ATOM    129  C3  AF6     2      15.040  23.310  32.390  1.00  0.00            
ATOM    130  C4  AF6     2      15.080  24.580  33.000  1.00  0.00            
ATOM    131  C5  AF6     2      16.150  24.920  33.810  1.00  0.00            
ATOM    132  C6  AF6     2      17.080  23.900  34.140  1.00  0.00            
ATOM    133  H1  AF6     2      17.770  21.870  33.950  1.00  0.00            
ATOM    134  H2  AF6     2      15.920  21.410  32.120  1.00  0.00            
ATOM    135  H3  AF6     2      14.170  23.050  31.800  1.00  0.00            
ATOM    136  H4  AF6     2      14.370  25.360  32.730  1.00  0.00            
ATOM    137  H5  AF6     2      16.130  25.850  34.360  1.00  0.00            
ATOM    138  H6  AF6     2      17.810  24.030  34.930  1.00  0.00            
TER
ENDMDL
MODEL        1
ATOM      1  H1  ACD     1      21.510  17.720  16.650  1.00  0.00            
ATOM      2  O1  ACD     1      22.160  18.420  16.650  1.00  0.00            
ATOM      3  C1  ACD     1      23.340  18.110  17.440  1.00  0.00            
ATOM      4  H2  ACD     1      23.810  17.150  17.210  1.00  0.00            
ATOM      5  H3  ACD     1      23.020  17.940  18.470  1.00  0.00            
ATOM      6  C2  ACD     1      24.510  19.100  17.550  1.00  0.00            
ATOM      7  H4  ACD     1      25.260  18.770  18.270  1.00  0.00            
ATOM      8  O2  ACD     1      25.090  19.230  16.230  1.00  0.00            
ATOM      9  C3  ACD     1      26.020  20.160  16.020  1.00  0.00            
ATOM     10  H5  ACD     1      26.290  20.270  14.970  1.00  0.00            
ATOM     11  O3  ACD     1      27.140  19.850  16.780  1.00  0.00            
ATOM     12  C4  ACD     1      28.270  19.340  16.130  1.00  0.00            
ATOM     13  H6  ACD     1      28.170  19.160  15.060  1.00  0.00            
ATOM     14  C5  ACD     1      29.390  20.460  16.250  1.00  0.00            
ATOM     15  H7  ACD     1      29.530  20.720  17.310  1.00  0.00            
ATOM     16  O4  ACD     1      28.940  21.630  15.530  1.00  0.00            
ATOM     17  H8  ACD     1      28.060  21.750  15.900  1.00  0.00            
ATOM     18  C6  ACD     1      30.670  19.980  15.660  1.00  0.00            
ATOM     19  H9  ACD     1      30.480  19.850  14.580  1.00  0.00            
ATOM     20  O5  ACD     1      31.760  20.860  15.780  1.00  0.00            
ATOM     21  H10 ACD     1      32.190  20.620  16.600  1.00  0.00            
ATOM     22  C7  ACD     1      31.050  18.670  16.200  1.00  0.00            
ATOM     23  H11 ACD     1      31.850  18.280  15.560  1.00  0.00            
ATOM     24  O6  ACD     1      30.010  17.700  16.120  1.00  0.00            
ATOM     25  C8  ACD     1      28.760  18.010  16.800  1.00  0.00            
ATOM     26  H12 ACD     1      28.940  18.300  17.840  1.00  0.00            
ATOM     27  C9  ACD     1      27.720  16.910  16.610  1.00  0.00            
ATOM     28  H13 ACD     1      26.810  17.150  17.170  1.00  0.00            
ATOM     29  H14 ACD     1      27.400  16.900  15.550  1.00  0.00            
ATOM     30  O7  ACD     1      28.270  15.690  17.090  1.00  0.00            
ATOM     31  H15 ACD     1      29.170  15.660  16.760  1.00  0.00            
ATOM     32  O8  ACD     1      31.390  18.790  17.630  1.00  0.00            
ATOM     33  C10 ACD     1      32.520  17.970  17.940  1.00  0.00            
ATOM     34  H16 ACD     1      32.600  16.990  17.450  1.00  0.00            
ATOM     35  C11 ACD     1      33.760  18.790  17.830  1.00  0.00            
ATOM     36  H17 ACD     1      33.510  19.780  18.230  1.00  0.00            
ATOM     37  O9  ACD     1      34.010  18.990  16.480  1.00  0.00            
ATOM     38  H18 ACD     1      34.730  19.630  16.360  1.00  0.00            
ATOM     39  C12 ACD     1      34.880  18.150  18.570  1.00  0.00            
ATOM     40  H19 ACD     1      35.020  17.130  18.220  1.00  0.00            
ATOM     41  O10 ACD     1      36.090  18.980  18.360  1.00  0.00            
ATOM     42  H20 ACD     1      35.980  19.830  18.800  1.00  0.00            
ATOM     43  C13 ACD     1      34.650  18.020  20.030  1.00  0.00            
ATOM     44  H21 ACD     1      35.480  17.440  20.460  1.00  0.00            
ATOM     45  O11 ACD     1      33.500  17.170  20.120  1.00  0.00            
ATOM     46  C14 ACD     1      32.280  17.600  19.370  1.00  0.00            
ATOM     47  H22 ACD     1      31.930  18.490  19.920  1.00  0.00            
ATOM     48  C15 ACD     1      31.260  16.470  19.520  1.00  0.00            
ATOM     49  H23 ACD     1      30.480  16.670  18.780  1.00  0.00            
ATOM     50  H24 ACD     1      31.690  15.510  19.200  1.00  0.00            
ATOM     51  O12 ACD     1      30.770  16.470  20.850  1.00  0.00            
ATOM     52  H25 ACD     1      31.400  16.030  21.410  1.00  0.00            
ATOM     53  O13 ACD     1      34.530  19.320  20.620  1.00  0.00            
ATOM     54  C16 ACD     1      34.700  19.570  22.070  1.00  0.00            
ATOM     55  H26 ACD     1      35.770  19.710  22.270  1.00  0.00            
ATOM     56  C17 ACD     1      34.060  20.910  22.170  1.00  0.00            
ATOM     57  H27 ACD     1      33.170  20.850  21.540  1.00  0.00            
ATOM     58  O14 ACD     1      35.010  21.890  21.530  1.00  0.00            
ATOM     59  H28 ACD     1      34.600  22.730  21.290  1.00  0.00            
ATOM     60  C18 ACD     1      33.690  21.260  23.600  1.00  0.00            
ATOM     61  H29 ACD     1      34.560  21.420  24.260  1.00  0.00            
ATOM     62  O15 ACD     1      32.960  22.520  23.600  1.00  0.00            
ATOM     63  H30 ACD     1      32.030  22.280  23.560  1.00  0.00            
ATOM     64  C19 ACD     1      32.820  20.110  24.040  1.00  0.00            
ATOM     65  H31 ACD     1      32.560  20.280  25.090  1.00  0.00            
ATOM     66  O16 ACD     1      33.570  18.980  24.160  1.00  0.00            
ATOM     67  C20 ACD     1      34.010  18.460  22.840  1.00  0.00            
ATOM     68  H32 ACD     1      33.110  18.240  22.260  1.00  0.00            
ATOM     69  C21 ACD     1      34.750  17.150  23.080  1.00  0.00            
ATOM     70  H33 ACD     1      34.070  16.500  23.660  1.00  0.00            
ATOM     71  H34 ACD     1      34.960  16.580  22.170  1.00  0.00            
ATOM     72  O17 ACD     1      35.970  17.390  23.870  1.00  0.00            
ATOM     73  H35 ACD     1      36.660  17.670  23.270  1.00  0.00            
ATOM     74  O18 ACD     1      31.580  19.960  23.300  1.00  0.00            
ATOM     75  C22 ACD     1      30.390  19.720  24.150  1.00  0.00            
ATOM     76  H36 ACD     1      30.560  19.660  25.230  1.00  0.00            
ATOM     77  C23 ACD     1      29.370  20.880  23.960  1.00  0.00            
ATOM     78  H37 ACD     1      29.230  20.910  22.870  1.00  0.00            
ATOM     79  O19 ACD     1      29.940  22.070  24.570  1.00  0.00            
ATOM     80  H38 ACD     1      29.680  22.860  24.090  1.00  0.00            
ATOM     81  C24 ACD     1      28.130  20.500  24.730  1.00  0.00            
ATOM     82  H39 ACD     1      28.510  20.300  25.740  1.00  0.00            
ATOM     83  O20 ACD     1      27.120  21.530  24.830  1.00  0.00            
ATOM     84  H40 ACD     1      27.480  22.320  25.230  1.00  0.00            
ATOM     85  C25 ACD     1      27.450  19.330  24.070  1.00  0.00            
ATOM     86  H41 ACD     1      26.580  19.110  24.700  1.00  0.00            
ATOM     87  O21 ACD     1      28.370  18.220  24.180  1.00  0.00            
ATOM     88  C26 ACD     1      29.700  18.430  23.730  1.00  0.00            
ATOM     89  H42 ACD     1      29.690  18.480  22.640  1.00  0.00            
ATOM     90  C27 ACD     1      30.610  17.310  24.140  1.00  0.00            
ATOM     91  H43 ACD     1      31.540  17.450  23.570  1.00  0.00            
ATOM     92  H44 ACD     1      30.800  17.390  25.220  1.00  0.00            
ATOM     93  O22 ACD     1      30.000  16.050  23.850  1.00  0.00            
ATOM     94  H45 ACD     1      30.690  15.400  23.960  1.00  0.00            
ATOM     95  O23 ACD     1      27.020  19.640  22.750  1.00  0.00            
ATOM     96  C28 ACD     1      25.740  19.150  22.350  1.00  0.00            
ATOM     97  H46 ACD     1      25.430  18.330  23.000  1.00  0.00            
ATOM     98  C29 ACD     1      25.840  18.580  20.980  1.00  0.00            
ATOM     99  H47 ACD     1      26.430  19.280  20.370  1.00  0.00            
ATOM    100  O24 ACD     1      24.560  18.370  20.360  1.00  0.00            
ATOM    101  C30 ACD     1      26.620  17.290  20.890  1.00  0.00            
ATOM    102  H48 ACD     1      27.630  17.420  21.300  1.00  0.00            
ATOM    103  H49 ACD     1      26.130  16.520  21.500  1.00  0.00            
ATOM    104  O25 ACD     1      26.790  16.770  19.610  1.00  0.00            
ATOM    105  H50 ACD     1      27.730  16.840  19.420  1.00  0.00            
ATOM    106  C31 ACD     1      24.780  20.330  22.310  1.00  0.00            
ATOM    107  H51 ACD     1      25.250  21.020  21.600  1.00  0.00            
ATOM    108  O26 ACD     1      24.740  20.720  23.670  1.00  0.00            
ATOM    109  H52 ACD     1      25.570  21.180  23.860  1.00  0.00            
ATOM    110  C32 ACD     1      23.430  19.970  21.710  1.00  0.00            
ATOM    111  H53 ACD     1      22.940  19.230  22.350  1.00  0.00            
ATOM    112  O27 ACD     1      22.560  21.170  21.660  1.00  0.00            
ATOM    113  H54 ACD     1      23.110  21.790  21.180  1.00  0.00            
ATOM    114  C33 ACD     1      23.630  19.500  20.300  1.00  0.00            
ATOM    115  H55 ACD     1      22.640  19.240  19.910  1.00  0.00            
ATOM    116  O28 ACD     1      24.200  20.540  19.540  1.00  0.00            
ATOM    117  C34 ACD     1      24.090  20.450  18.130  1.00  0.00            
ATOM    118  H56 ACD     1      23.080  20.660  17.770  1.00  0.00            
ATOM    119  C35 ACD     1      24.910  21.660  17.740  1.00  0.00            
ATOM    120  H57 ACD     1      25.830  21.660  18.340  1.00  0.00            
ATOM    121  O29 ACD     1      24.240  22.870  17.900  1.00  0.00            
ATOM    122  H58 ACD     1      24.160  22.970  18.850  1.00  0.00            
ATOM    123  C36 ACD     1      25.460  21.550  16.350  1.00  0.00            
ATOM    124  H59 ACD     1      24.620  21.700  15.660  1.00  0.00            
ATOM    125  O30 ACD     1      26.420  22.610  16.060  1.00  0.00            
ATOM    126  H60 ACD     1      26.010  23.410  16.400  1.00  0.00            
ATOM    127  C1  AF6     2      29.940  23.300  18.730  1.00  0.00            
ATOM    128  C2  AF6     2      28.880  22.760  19.590  1.00  0.00            
ATOM    129  C3  AF6     2      29.180  21.640  20.360  1.00  0.00            
ATOM    130  C4  AF6     2      30.410  21.030  20.400  1.00  0.00            
ATOM    131  C5  AF6     2      31.440  21.560  19.590  1.00  0.00            
ATOM    132  C6  AF6     2      31.210  22.740  18.800  1.00  0.00            
ATOM    133  H1  AF6     2      29.760  24.160  18.090  1.00  0.00            
ATOM    134  H2  AF6     2      27.900  23.210  19.740  1.00  0.00            
ATOM    135  H3  AF6     2      28.370  21.130  20.880  1.00  0.00            
ATOM    136  H4  AF6     2      30.730  20.190  21.000  1.00  0.00            
ATOM    137  H5  AF6     2      32.360  20.990  19.460  1.00  0.00            
ATOM    138  H6  AF6     2      32.070  23.010  18.190  1.00  0.00            
TER
ENDMDL
MODEL        1
ATOM      1  H1  ACD     1      27.860   1.770  22.730  1.00  0.00            
ATOM      2  O1  ACD     1      27.410   2.610  22.570  1.00  0.00            
ATOM      3  C1  ACD     1      27.880   3.190  21.320  1.00  0.00            
ATOM      4  H2  ACD     1      28.190   2.390  20.640  1.00  0.00            
ATOM      5  H3  ACD     1      28.790   3.730  21.600  1.00  0.00            
ATOM      6  C2  ACD     1      26.890   4.090  20.630  1.00  0.00            
ATOM      7  H4  ACD     1      25.940   3.570  20.750  1.00  0.00            
ATOM      8  O2  ACD     1      26.720   5.390  21.320  1.00  0.00            
ATOM      9  C3  ACD     1      25.840   6.350  20.770  1.00  0.00            
ATOM     10  H5  ACD     1      25.760   7.230  21.420  1.00  0.00            
ATOM     11  O3  ACD     1      24.590   5.820  20.720  1.00  0.00            
ATOM     12  C4  ACD     1      23.520   6.160  21.590  1.00  0.00            
ATOM     13  H6  ACD     1      23.760   7.090  22.130  1.00  0.00            
ATOM     14  C5  ACD     1      22.250   6.370  20.620  1.00  0.00            
ATOM     15  H7  ACD     1      22.000   5.480  20.040  1.00  0.00            
ATOM     16  O4  ACD     1      22.420   7.440  19.710  1.00  0.00            
ATOM     17  H8  ACD     1      22.880   7.220  18.900  1.00  0.00            
ATOM     18  C6  ACD     1      21.070   6.730  21.460  1.00  0.00            
ATOM     19  H9  ACD     1      21.360   7.680  21.920  1.00  0.00            
ATOM     20  O5  ACD     1      19.900   6.950  20.650  1.00  0.00            
ATOM     21  H10 ACD     1      20.170   7.650  20.050  1.00  0.00            
ATOM     22  C7  ACD     1      20.890   5.660  22.590  1.00  0.00            
ATOM     23  H11 ACD     1      20.150   6.040  23.300  1.00  0.00            
ATOM     24  O6  ACD     1      22.170   5.630  23.290  1.00  0.00            
ATOM     25  C8  ACD     1      23.290   5.080  22.600  1.00  0.00            
ATOM     26  H12 ACD     1      23.090   4.140  22.090  1.00  0.00            
ATOM     27  C9  ACD     1      24.400   4.920  23.640  1.00  0.00            
ATOM     28  H13 ACD     1      25.310   4.900  23.030  1.00  0.00            
ATOM     29  H14 ACD     1      24.510   5.770  24.330  1.00  0.00            
ATOM     30  O7  ACD     1      24.230   3.730  24.380  1.00  0.00            
ATOM     31  H15 ACD     1      23.470   3.820  24.960  1.00  0.00            
ATOM     32  O8  ACD     1      20.610   4.340  22.000  1.00  0.00            
ATOM     33  C10 ACD     1      19.460   3.630  22.340  1.00  0.00            
ATOM     34  H16 ACD     1      19.020   4.170  23.190  1.00  0.00            
ATOM     35  C11 ACD     1      18.530   3.800  21.190  1.00  0.00            
ATOM     36  H17 ACD     1      19.100   3.480  20.310  1.00  0.00            
ATOM     37  O9  ACD     1      18.020   5.120  21.090  1.00  0.00            
ATOM     38  H18 ACD     1      18.730   5.680  20.790  1.00  0.00            
ATOM     39  C12 ACD     1      17.420   2.780  21.320  1.00  0.00            
ATOM     40  H19 ACD     1      16.640   3.050  22.050  1.00  0.00            
ATOM     41  O10 ACD     1      16.830   2.700  19.960  1.00  0.00            
ATOM     42  H20 ACD     1      16.730   1.780  19.710  1.00  0.00            
ATOM     43  C13 ACD     1      17.860   1.350  21.680  1.00  0.00            
ATOM     44  H21 ACD     1      16.960   0.760  21.910  1.00  0.00            
ATOM     45  O11 ACD     1      18.690   1.380  22.870  1.00  0.00            
ATOM     46  C14 ACD     1      19.860   2.240  22.820  1.00  0.00            
ATOM     47  H22 ACD     1      20.570   1.940  22.030  1.00  0.00            
ATOM     48  C15 ACD     1      20.550   2.270  24.170  1.00  0.00            
ATOM     49  H23 ACD     1      21.240   3.120  24.190  1.00  0.00            
ATOM     50  H24 ACD     1      19.810   2.510  24.940  1.00  0.00            
ATOM     51  O12 ACD     1      21.130   0.990  24.470  1.00  0.00            
ATOM     52  H25 ACD     1      20.440   0.320  24.420  1.00  0.00            
ATOM     53  O13 ACD     1      18.520   0.780  20.630  1.00  0.00            
ATOM     54  C16 ACD     1      18.340  -0.590  20.260  1.00  0.00            
ATOM     55  H26 ACD     1      17.580  -1.040  20.920  1.00  0.00            
ATOM     56  C17 ACD     1      17.710  -0.520  18.880  1.00  0.00            
ATOM     57  H27 ACD     1      18.380   0.050  18.220  1.00  0.00            
ATOM     58  O14 ACD     1      16.430   0.080  19.060  1.00  0.00            
ATOM     59  H28 ACD     1      15.980  -0.100  18.230  1.00  0.00            
ATOM     60  C18 ACD     1      17.700  -1.860  18.120  1.00  0.00            
ATOM     61  H29 ACD     1      17.020  -2.490  18.710  1.00  0.00            
ATOM     62  O15 ACD     1      17.230  -1.660  16.820  1.00  0.00            
ATOM     63  H30 ACD     1      17.090  -0.720  16.680  1.00  0.00            
ATOM     64  C19 ACD     1      19.040  -2.540  18.200  1.00  0.00            
ATOM     65  H31 ACD     1      19.040  -3.500  17.680  1.00  0.00            
ATOM     66  O16 ACD     1      19.350  -2.670  19.590  1.00  0.00            
ATOM     67  C20 ACD     1      19.630  -1.420  20.280  1.00  0.00            
ATOM     68  H32 ACD     1      20.420  -0.830  19.780  1.00  0.00            
ATOM     69  C21 ACD     1      19.950  -1.780  21.730  1.00  0.00            
ATOM     70  H33 ACD     1      19.910  -0.940  22.440  1.00  0.00            
ATOM     71  H34 ACD     1      19.180  -2.510  22.020  1.00  0.00            
ATOM     72  O17 ACD     1      21.260  -2.370  21.810  1.00  0.00            
ATOM     73  H35 ACD     1      21.870  -1.630  21.730  1.00  0.00            
ATOM     74  O18 ACD     1      19.990  -1.700  17.570  1.00  0.00            
ATOM     75  C22 ACD     1      21.110  -2.110  16.750  1.00  0.00            
ATOM     76  H36 ACD     1      20.900  -2.920  16.040  1.00  0.00            
ATOM     77  C23 ACD     1      21.360  -0.890  15.870  1.00  0.00            
ATOM     78  H37 ACD     1      21.470  -0.100  16.620  1.00  0.00            
ATOM     79  O19 ACD     1      20.350  -0.630  14.960  1.00  0.00            
ATOM     80  H38 ACD     1      19.680  -0.380  15.610  1.00  0.00            
ATOM     81  C24 ACD     1      22.640  -1.130  15.020  1.00  0.00            
ATOM     82  H39 ACD     1      22.580  -2.000  14.370  1.00  0.00            
ATOM     83  O20 ACD     1      23.020   0.050  14.350  1.00  0.00            
ATOM     84  H40 ACD     1      22.370   0.280  13.680  1.00  0.00            
ATOM     85  C25 ACD     1      23.820  -1.380  15.890  1.00  0.00            
ATOM     86  H41 ACD     1      24.730  -1.610  15.330  1.00  0.00            
ATOM     87  O21 ACD     1      23.540  -2.510  16.730  1.00  0.00            
ATOM     88  C26 ACD     1      22.350  -2.540  17.590  1.00  0.00            
ATOM     89  H42 ACD     1      22.540  -1.880  18.440  1.00  0.00            
ATOM     90  C27 ACD     1      22.240  -3.910  18.120  1.00  0.00            
ATOM     91  H43 ACD     1      21.360  -3.950  18.770  1.00  0.00            
ATOM     92  H44 ACD     1      22.020  -4.540  17.260  1.00  0.00            
ATOM     93  O22 ACD     1      23.410  -4.350  18.820  1.00  0.00            
ATOM     94  H45 ACD     1      24.180  -4.030  18.330  1.00  0.00            
ATOM     95  O23 ACD     1      24.180  -0.240  16.740  1.00  0.00            
ATOM     96  C28 ACD     1      25.600  -0.010  16.820  1.00  0.00            
ATOM     97  H46 ACD     1      26.270  -0.790  16.440  1.00  0.00            
ATOM     98  C29 ACD     1      25.940   0.250  18.350  1.00  0.00            
ATOM     99  H47 ACD     1      25.260   0.980  18.810  1.00  0.00            
ATOM    100  O24 ACD     1      27.220   0.790  18.430  1.00  0.00            
ATOM    101  C30 ACD     1      25.840  -1.030  19.110  1.00  0.00            
ATOM    102  H48 ACD     1      24.800  -1.330  18.950  1.00  0.00            
ATOM    103  H49 ACD     1      26.460  -1.830  18.680  1.00  0.00            
ATOM    104  O25 ACD     1      26.070  -0.960  20.590  1.00  0.00            
ATOM    105  H50 ACD     1      26.910  -0.520  20.720  1.00  0.00            
ATOM    106  C31 ACD     1      25.820   1.360  16.130  1.00  0.00            
ATOM    107  H51 ACD     1      25.060   2.070  16.520  1.00  0.00            
ATOM    108  O26 ACD     1      25.570   1.230  14.740  1.00  0.00            
ATOM    109  H52 ACD     1      24.640   0.960  14.780  1.00  0.00            
ATOM    110  C32 ACD     1      27.170   2.040  16.410  1.00  0.00            
ATOM    111  H53 ACD     1      27.940   1.380  15.990  1.00  0.00            
ATOM    112  O27 ACD     1      27.390   3.280  15.820  1.00  0.00            
ATOM    113  H54 ACD     1      26.830   3.140  15.050  1.00  0.00            
ATOM    114  C33 ACD     1      27.420   2.070  17.830  1.00  0.00            
ATOM    115  H55 ACD     1      28.470   2.340  17.930  1.00  0.00            
ATOM    116  O28 ACD     1      26.540   2.980  18.500  1.00  0.00            
ATOM    117  C34 ACD     1      27.140   4.160  19.130  1.00  0.00            
ATOM    118  H56 ACD     1      28.230   4.220  19.030  1.00  0.00            
ATOM    119  C35 ACD     1      26.450   5.380  18.480  1.00  0.00            
ATOM    120  H57 ACD     1      25.390   5.130  18.320  1.00  0.00            
ATOM    121  O29 ACD     1      27.070   5.710  17.260  1.00  0.00            
ATOM    122  H58 ACD     1      27.030   4.870  16.780  1.00  0.00            
ATOM    123  C36 ACD     1      26.330   6.640  19.360  1.00  0.00            
ATOM    124  H59 ACD     1      27.310   7.090  19.550  1.00  0.00            
ATOM    125  O30 ACD     1      25.550   7.670  18.750  1.00  0.00            
ATOM    126  H60 ACD     1      24.890   7.170  18.260  1.00  0.00            
ATOM    127  C1  AF6     2      22.320   2.950  16.070  1.00  0.00            
ATOM    128  C2  AF6     2      21.100   2.400  16.370  1.00  0.00            
ATOM    129  C3  AF6     2      20.660   2.350  17.690  1.00  0.00            
ATOM    130  C4  AF6     2      21.490   2.730  18.740  1.00  0.00            
ATOM    131  C5  AF6     2      22.730   3.290  18.410  1.00  0.00            
ATOM    132  C6  AF6     2      23.150   3.400  17.080  1.00  0.00            
ATOM    133  H1  AF6     2      22.660   2.860  15.040  1.00  0.00            
ATOM    134  H2  AF6     2      20.590   1.860  15.580  1.00  0.00            
ATOM    135  H3  AF6     2      19.750   1.820  17.920  1.00  0.00            
ATOM    136  H4  AF6     2      21.180   2.610  19.770  1.00  0.00            
ATOM    137  H5  AF6     2      23.300   3.740  19.220  1.00  0.00            
ATOM    138  H6  AF6     2      24.070   3.890  16.790  1.00  0.00            
TER
ENDMDL
MODEL        1
ATOM      1  H1  ACD     1      20.300  40.560  23.120  1.00  0.00            
ATOM      2  O1  ACD     1      21.060  41.140  22.960  1.00  0.00            
ATOM      3  C1  ACD     1      22.300  40.560  23.250  1.00  0.00            
ATOM      4  H2  ACD     1      22.310  39.540  22.850  1.00  0.00            
ATOM      5  H3  ACD     1      22.440  40.500  24.330  1.00  0.00            
ATOM      6  C2  ACD     1      23.330  41.520  22.580  1.00  0.00            
ATOM      7  H4  ACD     1      23.000  41.710  21.550  1.00  0.00            
ATOM      8  O2  ACD     1      23.530  42.670  23.340  1.00  0.00            
ATOM      9  C3  ACD     1      24.630  43.430  22.780  1.00  0.00            
ATOM     10  H5  ACD     1      24.580  44.400  23.280  1.00  0.00            
ATOM     11  O3  ACD     1      24.490  43.640  21.330  1.00  0.00            
ATOM     12  C4  ACD     1      24.180  44.940  20.840  1.00  0.00            
ATOM     13  H6  ACD     1      24.200  45.760  21.570  1.00  0.00            
ATOM     14  C5  ACD     1      25.290  45.310  19.780  1.00  0.00            
ATOM     15  H7  ACD     1      25.400  44.460  19.090  1.00  0.00            
ATOM     16  O4  ACD     1      26.550  45.500  20.470  1.00  0.00            
ATOM     17  H8  ACD     1      26.520  46.330  20.960  1.00  0.00            
ATOM     18  C6  ACD     1      24.940  46.500  18.930  1.00  0.00            
ATOM     19  H9  ACD     1      24.950  47.490  19.410  1.00  0.00            
ATOM     20  O5  ACD     1      25.750  46.580  17.810  1.00  0.00            
ATOM     21  H10 ACD     1      25.620  45.850  17.200  1.00  0.00            
ATOM     22  C7  ACD     1      23.520  46.190  18.390  1.00  0.00            
ATOM     23  H11 ACD     1      23.240  47.030  17.750  1.00  0.00            
ATOM     24  O6  ACD     1      22.600  46.100  19.420  1.00  0.00            
ATOM     25  C8  ACD     1      22.690  44.880  20.290  1.00  0.00            
ATOM     26  H12 ACD     1      22.680  44.050  19.570  1.00  0.00            
ATOM     27  C9  ACD     1      21.570  44.700  21.320  1.00  0.00            
ATOM     28  H13 ACD     1      20.590  44.810  20.850  1.00  0.00            
ATOM     29  H14 ACD     1      21.560  43.640  21.630  1.00  0.00            
ATOM     30  O7  ACD     1      21.670  45.570  22.410  1.00  0.00            
ATOM     31  H15 ACD     1      21.140  45.250  23.150  1.00  0.00            
ATOM     32  O8  ACD     1      23.600  45.020  17.540  1.00  0.00            
ATOM     33  C10 ACD     1      23.280  45.090  16.180  1.00  0.00            
ATOM     34  H16 ACD     1      23.130  46.120  15.860  1.00  0.00            
ATOM     35  C11 ACD     1      24.340  44.330  15.420  1.00  0.00            
ATOM     36  H17 ACD     1      24.620  43.430  15.990  1.00  0.00            
ATOM     37  O9  ACD     1      25.530  45.180  15.330  1.00  0.00            
ATOM     38  H18 ACD     1      26.200  44.740  14.800  1.00  0.00            
ATOM     39  C12 ACD     1      24.010  43.910  14.070  1.00  0.00            
ATOM     40  H19 ACD     1      23.910  44.810  13.450  1.00  0.00            
ATOM     41  O10 ACD     1      24.980  43.040  13.550  1.00  0.00            
ATOM     42  H20 ACD     1      24.850  42.310  14.160  1.00  0.00            
ATOM     43  C13 ACD     1      22.650  43.230  14.020  1.00  0.00            
ATOM     44  H21 ACD     1      22.330  43.120  12.980  1.00  0.00            
ATOM     45  O11 ACD     1      21.660  44.060  14.660  1.00  0.00            
ATOM     46  C14 ACD     1      21.980  44.350  16.060  1.00  0.00            
ATOM     47  H22 ACD     1      22.150  43.440  16.640  1.00  0.00            
ATOM     48  C15 ACD     1      20.730  45.100  16.610  1.00  0.00            
ATOM     49  H23 ACD     1      19.870  44.430  16.650  1.00  0.00            
ATOM     50  H24 ACD     1      20.960  45.230  17.680  1.00  0.00            
ATOM     51  O12 ACD     1      20.460  46.390  16.040  1.00  0.00            
ATOM     52  H25 ACD     1      19.850  46.820  16.640  1.00  0.00            
ATOM     53  O13 ACD     1      22.760  41.860  14.560  1.00  0.00            
ATOM     54  C16 ACD     1      21.990  40.930  13.960  1.00  0.00            
ATOM     55  H26 ACD     1      21.140  41.380  13.430  1.00  0.00            
ATOM     56  C17 ACD     1      22.890  40.220  12.980  1.00  0.00            
ATOM     57  H27 ACD     1      23.580  39.670  13.630  1.00  0.00            
ATOM     58  O14 ACD     1      23.450  40.970  11.950  1.00  0.00            
ATOM     59  H28 ACD     1      24.090  40.510  11.410  1.00  0.00            
ATOM     60  C18 ACD     1      22.150  39.050  12.440  1.00  0.00            
ATOM     61  H29 ACD     1      21.360  39.450  11.790  1.00  0.00            
ATOM     62  O15 ACD     1      22.950  38.170  11.690  1.00  0.00            
ATOM     63  H30 ACD     1      22.550  37.300  11.590  1.00  0.00            
ATOM     64  C19 ACD     1      21.490  38.150  13.510  1.00  0.00            
ATOM     65  H31 ACD     1      20.860  37.380  13.060  1.00  0.00            
ATOM     66  O16 ACD     1      20.730  38.930  14.420  1.00  0.00            
ATOM     67  C20 ACD     1      21.420  40.010  15.000  1.00  0.00            
ATOM     68  H32 ACD     1      22.260  39.660  15.630  1.00  0.00            
ATOM     69  C21 ACD     1      20.570  40.770  15.990  1.00  0.00            
ATOM     70  H33 ACD     1      21.240  41.290  16.680  1.00  0.00            
ATOM     71  H34 ACD     1      19.840  41.460  15.550  1.00  0.00            
ATOM     72  O17 ACD     1      19.770  39.880  16.840  1.00  0.00            
ATOM     73  H35 ACD     1      19.310  40.500  17.400  1.00  0.00            
ATOM     74  O18 ACD     1      22.540  37.530  14.190  1.00  0.00            
ATOM     75  C22 ACD     1      22.360  36.280  14.840  1.00  0.00            
ATOM     76  H36 ACD     1      21.840  35.600  14.150  1.00  0.00            
ATOM     77  C23 ACD     1      23.790  35.800  15.110  1.00  0.00            
ATOM     78  H37 ACD     1      24.330  36.720  15.340  1.00  0.00            
ATOM     79  O19 ACD     1      24.270  35.160  13.880  1.00  0.00            
ATOM     80  H38 ACD     1      25.220  35.000  13.880  1.00  0.00            
ATOM     81  C24 ACD     1      23.900  34.940  16.360  1.00  0.00            
ATOM     82  H39 ACD     1      23.460  34.000  15.990  1.00  0.00            
ATOM     83  O20 ACD     1      25.210  34.720  16.790  1.00  0.00            
ATOM     84  H40 ACD     1      25.460  35.390  17.430  1.00  0.00            
ATOM     85  C25 ACD     1      23.160  35.430  17.600  1.00  0.00            
ATOM     86  H41 ACD     1      23.180  34.650  18.370  1.00  0.00            
ATOM     87  O21 ACD     1      21.840  35.620  17.230  1.00  0.00            
ATOM     88  C26 ACD     1      21.580  36.510  16.180  1.00  0.00            
ATOM     89  H42 ACD     1      21.740  37.530  16.530  1.00  0.00            
ATOM     90  C27 ACD     1      20.060  36.410  15.970  1.00  0.00            
ATOM     91  H43 ACD     1      19.900  36.790  14.950  1.00  0.00            
ATOM     92  H44 ACD     1      19.670  35.390  16.010  1.00  0.00            
ATOM     93  O22 ACD     1      19.260  37.160  16.920  1.00  0.00            
ATOM     94  H45 ACD     1      19.510  38.070  16.800  1.00  0.00            
ATOM     95  O23 ACD     1      23.690  36.740  18.020  1.00  0.00            
ATOM     96  C28 ACD     1      24.030  36.850  19.320  1.00  0.00            
ATOM     97  H46 ACD     1      23.900  35.860  19.790  1.00  0.00            
ATOM     98  C29 ACD     1      23.030  37.750  20.040  1.00  0.00            
ATOM     99  H47 ACD     1      23.090  38.800  19.730  1.00  0.00            
ATOM    100  O24 ACD     1      23.450  37.750  21.430  1.00  0.00            
ATOM    101  C30 ACD     1      21.570  37.370  19.880  1.00  0.00            
ATOM    102  H48 ACD     1      21.250  37.500  18.830  1.00  0.00            
ATOM    103  H49 ACD     1      21.530  36.310  20.140  1.00  0.00            
ATOM    104  O25 ACD     1      20.690  38.230  20.620  1.00  0.00            
ATOM    105  H50 ACD     1      20.890  39.130  20.360  1.00  0.00            
ATOM    106  C31 ACD     1      25.520  37.330  19.440  1.00  0.00            
ATOM    107  H51 ACD     1      25.600  38.250  18.860  1.00  0.00            
ATOM    108  O26 ACD     1      26.290  36.250  18.870  1.00  0.00            
ATOM    109  H52 ACD     1      27.160  36.580  18.630  1.00  0.00            
ATOM    110  C32 ACD     1      25.840  37.640  20.900  1.00  0.00            
ATOM    111  H53 ACD     1      25.980  36.690  21.440  1.00  0.00            
ATOM    112  O27 ACD     1      26.990  38.400  21.000  1.00  0.00            
ATOM    113  H54 ACD     1      27.690  37.820  20.660  1.00  0.00            
ATOM    114  C33 ACD     1      24.680  38.370  21.730  1.00  0.00            
ATOM    115  H55 ACD     1      24.990  38.310  22.780  1.00  0.00            
ATOM    116  O28 ACD     1      24.520  39.750  21.500  1.00  0.00            
ATOM    117  C34 ACD     1      24.610  40.610  22.620  1.00  0.00            
ATOM    118  H56 ACD     1      24.610  40.040  23.550  1.00  0.00            
ATOM    119  C35 ACD     1      25.950  41.380  22.500  1.00  0.00            
ATOM    120  H57 ACD     1      25.930  41.560  21.410  1.00  0.00            
ATOM    121  O29 ACD     1      27.090  40.520  22.800  1.00  0.00            
ATOM    122  H58 ACD     1      26.940  39.850  22.120  1.00  0.00            
ATOM    123  C36 ACD     1      25.940  42.760  23.120  1.00  0.00            
ATOM    124  H59 ACD     1      26.050  42.770  24.210  1.00  0.00            
ATOM    125  O30 ACD     1      26.920  43.480  22.430  1.00  0.00            
ATOM    126  H60 ACD     1      26.560  43.640  21.550  1.00  0.00            
ATOM    127  C1  AF6     2      27.010  42.450  17.350  1.00  0.00            
ATOM    128  C2  AF6     2      26.300  41.740  18.300  1.00  0.00            
ATOM    129  C3  AF6     2      25.370  40.750  17.900  1.00  0.00            
ATOM    130  C4  AF6     2      25.320  40.390  16.540  1.00  0.00            
ATOM    131  C5  AF6     2      26.190  40.940  15.600  1.00  0.00            
ATOM    132  C6  AF6     2      27.060  41.950  16.030  1.00  0.00            
ATOM    133  H1  AF6     2      27.690  43.230  17.660  1.00  0.00            
ATOM    134  H2  AF6     2      26.290  42.050  19.340  1.00  0.00            
ATOM    135  H3  AF6     2      24.650  40.300  18.580  1.00  0.00            
ATOM    136  H4  AF6     2      24.580  39.690  16.150  1.00  0.00            
ATOM    137  H5  AF6     2      26.310  40.510  14.610  1.00  0.00            
ATOM    138  H6  AF6     2      27.790  42.360  15.330  1.00  0.00            
TER
ENDMDL
MODEL        1
ATOM      1  H1  ACD     1      19.100  26.500  14.320  1.00  0.00            
ATOM      2  O1  ACD     1      18.290  26.090  14.650  1.00  0.00            
ATOM      3  C1  ACD     1      18.740  25.490  15.890  1.00  0.00            
ATOM      4  H2  ACD     1      17.830  25.450  16.500  1.00  0.00            
ATOM      5  H3  ACD     1      19.400  26.170  16.440  1.00  0.00            
ATOM      6  C2  ACD     1      19.310  24.140  15.760  1.00  0.00            
ATOM      7  H4  ACD     1      18.570  23.560  15.190  1.00  0.00            
ATOM      8  O2  ACD     1      20.520  24.330  14.970  1.00  0.00            
ATOM      9  C3  ACD     1      21.050  23.110  14.510  1.00  0.00            
ATOM     10  H5  ACD     1      21.920  23.300  13.880  1.00  0.00            
ATOM     11  O3  ACD     1      20.070  22.350  13.800  1.00  0.00            
ATOM     12  C4  ACD     1      20.410  22.090  12.400  1.00  0.00            
ATOM     13  H6  ACD     1      21.470  22.300  12.210  1.00  0.00            
ATOM     14  C5  ACD     1      20.340  20.580  12.350  1.00  0.00            
ATOM     15  H7  ACD     1      19.390  20.420  12.870  1.00  0.00            
ATOM     16  O4  ACD     1      21.500  19.950  13.020  1.00  0.00            
ATOM     17  H8  ACD     1      21.610  20.470  13.820  1.00  0.00            
ATOM     18  C6  ACD     1      20.200  20.200  10.890  1.00  0.00            
ATOM     19  H9  ACD     1      21.040  20.650  10.360  1.00  0.00            
ATOM     20  O5  ACD     1      20.060  18.780  10.900  1.00  0.00            
ATOM     21  H10 ACD     1      20.430  18.560  11.760  1.00  0.00            
ATOM     22  C7  ACD     1      18.930  20.810  10.280  1.00  0.00            
ATOM     23  H11 ACD     1      18.950  20.360   9.290  1.00  0.00            
ATOM     24  O6  ACD     1      19.190  22.200  10.280  1.00  0.00            
ATOM     25  C8  ACD     1      19.370  22.870  11.520  1.00  0.00            
ATOM     26  H12 ACD     1      18.390  22.940  12.020  1.00  0.00            
ATOM     27  C9  ACD     1      19.950  24.250  11.220  1.00  0.00            
ATOM     28  H13 ACD     1      20.240  24.770  12.140  1.00  0.00            
ATOM     29  H14 ACD     1      20.850  24.130  10.610  1.00  0.00            
ATOM     30  O7  ACD     1      18.950  25.060  10.590  1.00  0.00            
ATOM     31  H15 ACD     1      18.700  24.460   9.880  1.00  0.00            
ATOM     32  O8  ACD     1      17.740  20.490  10.940  1.00  0.00            
ATOM     33  C10 ACD     1      16.630  20.130  10.120  1.00  0.00            
ATOM     34  H16 ACD     1      16.950  20.240   9.070  1.00  0.00            
ATOM     35  C11 ACD     1      16.200  18.700  10.480  1.00  0.00            
ATOM     36  H17 ACD     1      16.140  18.640  11.570  1.00  0.00            
ATOM     37  O9  ACD     1      17.170  17.730   9.950  1.00  0.00            
ATOM     38  H18 ACD     1      18.050  18.030  10.170  1.00  0.00            
ATOM     39  C12 ACD     1      14.790  18.370   9.970  1.00  0.00            
ATOM     40  H19 ACD     1      14.960  18.340   8.890  1.00  0.00            
ATOM     41  O10 ACD     1      14.340  17.230  10.620  1.00  0.00            
ATOM     42  H20 ACD     1      13.870  17.640  11.360  1.00  0.00            
ATOM     43  C13 ACD     1      13.790  19.430  10.330  1.00  0.00            
ATOM     44  H21 ACD     1      12.820  19.090   9.950  1.00  0.00            
ATOM     45  O11 ACD     1      14.160  20.690   9.840  1.00  0.00            
ATOM     46  C14 ACD     1      15.450  21.140  10.330  1.00  0.00            
ATOM     47  H22 ACD     1      15.310  21.270  11.420  1.00  0.00            
ATOM     48  C15 ACD     1      15.680  22.560   9.820  1.00  0.00            
ATOM     49  H23 ACD     1      14.870  23.290  10.000  1.00  0.00            
ATOM     50  H24 ACD     1      16.570  23.030  10.270  1.00  0.00            
ATOM     51  O12 ACD     1      15.830  22.530   8.420  1.00  0.00            
ATOM     52  H25 ACD     1      15.020  22.370   7.930  1.00  0.00            
ATOM     53  O13 ACD     1      13.660  19.550  11.740  1.00  0.00            
ATOM     54  C16 ACD     1      12.330  19.860  12.270  1.00  0.00            
ATOM     55  H26 ACD     1      11.580  19.790  11.470  1.00  0.00            
ATOM     56  C17 ACD     1      12.100  18.830  13.390  1.00  0.00            
ATOM     57  H27 ACD     1      13.060  18.830  13.920  1.00  0.00            
ATOM     58  O14 ACD     1      11.650  17.540  12.860  1.00  0.00            
ATOM     59  H28 ACD     1      11.940  16.960  13.570  1.00  0.00            
ATOM     60  C18 ACD     1      11.090  19.190  14.440  1.00  0.00            
ATOM     61  H29 ACD     1      10.120  19.060  13.950  1.00  0.00            
ATOM     62  O15 ACD     1      11.260  18.320  15.570  1.00  0.00            
ATOM     63  H30 ACD     1      11.980  18.630  16.130  1.00  0.00            
ATOM     64  C19 ACD     1      11.280  20.670  14.870  1.00  0.00            
ATOM     65  H31 ACD     1      10.410  20.910  15.490  1.00  0.00            
ATOM     66  O16 ACD     1      11.280  21.480  13.750  1.00  0.00            
ATOM     67  C20 ACD     1      12.250  21.260  12.740  1.00  0.00            
ATOM     68  H32 ACD     1      13.250  21.530  13.090  1.00  0.00            
ATOM     69  C21 ACD     1      11.900  22.180  11.530  1.00  0.00            
ATOM     70  H33 ACD     1      12.540  22.040  10.640  1.00  0.00            
ATOM     71  H34 ACD     1      10.940  21.860  11.090  1.00  0.00            
ATOM     72  O17 ACD     1      11.970  23.540  11.870  1.00  0.00            
ATOM     73  H35 ACD     1      11.520  23.640  12.720  1.00  0.00            
ATOM     74  O18 ACD     1      12.470  20.870  15.670  1.00  0.00            
ATOM     75  C22 ACD     1      12.810  22.280  15.940  1.00  0.00            
ATOM     76  H36 ACD     1      12.600  22.920  15.070  1.00  0.00            
ATOM     77  C23 ACD     1      12.060  22.830  17.150  1.00  0.00            
ATOM     78  H37 ACD     1      12.280  22.150  17.980  1.00  0.00            
ATOM     79  O19 ACD     1      10.610  22.870  16.970  1.00  0.00            
ATOM     80  H38 ACD     1      10.410  23.530  16.290  1.00  0.00            
ATOM     81  C24 ACD     1      12.580  24.260  17.630  1.00  0.00            
ATOM     82  H39 ACD     1      12.390  24.920  16.770  1.00  0.00            
ATOM     83  O20 ACD     1      11.950  24.640  18.870  1.00  0.00            
ATOM     84  H40 ACD     1      12.230  24.080  19.600  1.00  0.00            
ATOM     85  C25 ACD     1      14.110  24.130  17.900  1.00  0.00            
ATOM     86  H41 ACD     1      14.530  25.120  18.120  1.00  0.00            
ATOM     87  O21 ACD     1      14.730  23.680  16.710  1.00  0.00            
ATOM     88  C26 ACD     1      14.320  22.360  16.240  1.00  0.00            
ATOM     89  H42 ACD     1      14.440  21.620  17.040  1.00  0.00            
ATOM     90  C27 ACD     1      15.130  22.000  15.010  1.00  0.00            
ATOM     91  H43 ACD     1      16.160  21.870  15.370  1.00  0.00            
ATOM     92  H44 ACD     1      14.860  21.000  14.640  1.00  0.00            
ATOM     93  O22 ACD     1      15.140  22.980  13.980  1.00  0.00            
ATOM     94  H45 ACD     1      15.030  23.800  14.460  1.00  0.00            
ATOM     95  O23 ACD     1      14.420  23.470  19.060  1.00  0.00            
ATOM     96  C28 ACD     1      15.790  23.340  19.640  1.00  0.00            
ATOM     97  H46 ACD     1      15.640  23.290  20.720  1.00  0.00            
ATOM     98  C29 ACD     1      16.730  24.450  19.230  1.00  0.00            
ATOM     99  H47 ACD     1      16.630  24.560  18.140  1.00  0.00            
ATOM    100  O24 ACD     1      18.050  24.170  19.630  1.00  0.00            
ATOM    101  C30 ACD     1      16.360  25.800  19.870  1.00  0.00            
ATOM    102  H48 ACD     1      15.280  25.980  19.840  1.00  0.00            
ATOM    103  H49 ACD     1      16.650  25.790  20.920  1.00  0.00            
ATOM    104  O25 ACD     1      17.020  26.870  19.180  1.00  0.00            
ATOM    105  H50 ACD     1      17.720  27.040  19.810  1.00  0.00            
ATOM    106  C31 ACD     1      16.350  22.000  19.150  1.00  0.00            
ATOM    107  H51 ACD     1      16.420  22.060  18.060  1.00  0.00            
ATOM    108  O26 ACD     1      15.360  21.010  19.520  1.00  0.00            
ATOM    109  H52 ACD     1      15.800  20.180  19.710  1.00  0.00            
ATOM    110  C32 ACD     1      17.740  21.840  19.700  1.00  0.00            
ATOM    111  H53 ACD     1      17.700  22.060  20.770  1.00  0.00            
ATOM    112  O27 ACD     1      18.340  20.550  19.340  1.00  0.00            
ATOM    113  H54 ACD     1      17.880  19.890  19.880  1.00  0.00            
ATOM    114  C33 ACD     1      18.540  22.980  19.070  1.00  0.00            
ATOM    115  H55 ACD     1      19.590  22.960  19.400  1.00  0.00            
ATOM    116  O28 ACD     1      18.430  23.000  17.680  1.00  0.00            
ATOM    117  C34 ACD     1      19.630  23.370  17.050  1.00  0.00            
ATOM    118  H56 ACD     1      20.220  24.000  17.720  1.00  0.00            
ATOM    119  C35 ACD     1      20.350  22.040  16.780  1.00  0.00            
ATOM    120  H57 ACD     1      19.600  21.430  16.250  1.00  0.00            
ATOM    121  O29 ACD     1      20.750  21.370  18.030  1.00  0.00            
ATOM    122  H58 ACD     1      19.940  20.960  18.350  1.00  0.00            
ATOM    123  C36 ACD     1      21.500  22.390  15.750  1.00  0.00            
ATOM    124  H59 ACD     1      22.250  22.970  16.300  1.00  0.00            
ATOM    125  O30 ACD     1      22.220  21.180  15.380  1.00  0.00            
ATOM    126  H60 ACD     1      22.490  20.840  16.230  1.00  0.00            
ATOM    127  C1  AF6     2      16.080  17.760  14.280  1.00  0.00            
ATOM    128  C2  AF6     2      15.380  17.930  15.460  1.00  0.00            
ATOM    129  C3  AF6     2      15.860  18.820  16.400  1.00  0.00            
ATOM    130  C4  AF6     2      17.050  19.600  16.190  1.00  0.00            
ATOM    131  C5  AF6     2      17.760  19.450  15.010  1.00  0.00            
ATOM    132  C6  AF6     2      17.280  18.530  14.050  1.00  0.00            
ATOM    133  H1  AF6     2      15.790  17.040  13.520  1.00  0.00            
ATOM    134  H2  AF6     2      14.560  17.280  15.750  1.00  0.00            
ATOM    135  H3  AF6     2      15.160  18.990  17.220  1.00  0.00            
ATOM    136  H4  AF6     2      17.340  20.310  16.960  1.00  0.00            
ATOM    137  H5  AF6     2      18.700  19.960  14.860  1.00  0.00            
ATOM    138  H6  AF6     2      17.900  18.390  13.170  1.00  0.00            
TER
ENDMDL
MODEL        1
ATOM      1  H1  ACD     1      17.110  14.030   8.350  1.00  0.00            
ATOM      2  O1  ACD     1      18.060  13.900   8.230  1.00  0.00            
ATOM      3  C1  ACD     1      18.660  15.190   7.890  1.00  0.00            
ATOM      4  H2  ACD     1      19.710  15.110   8.200  1.00  0.00            
ATOM      5  H3  ACD     1      18.230  15.980   8.520  1.00  0.00            
ATOM      6  C2  ACD     1      18.660  15.480   6.340  1.00  0.00            
ATOM      7  H4  ACD     1      18.780  14.550   5.780  1.00  0.00            
ATOM      8  O2  ACD     1      17.420  16.030   5.980  1.00  0.00            
ATOM      9  C3  ACD     1      17.310  16.460   4.660  1.00  0.00            
ATOM     10  H5  ACD     1      16.290  16.740   4.380  1.00  0.00            
ATOM     11  O3  ACD     1      17.700  15.370   3.810  1.00  0.00            
ATOM     12  C4  ACD     1      16.740  14.600   3.070  1.00  0.00            
ATOM     13  H6  ACD     1      16.040  15.280   2.580  1.00  0.00            
ATOM     14  C5  ACD     1      17.520  13.830   2.030  1.00  0.00            
ATOM     15  H7  ACD     1      18.300  13.270   2.580  1.00  0.00            
ATOM     16  O4  ACD     1      18.260  14.640   1.060  1.00  0.00            
ATOM     17  H8  ACD     1      19.140  14.770   1.410  1.00  0.00            
ATOM     18  C6  ACD     1      16.640  12.810   1.220  1.00  0.00            
ATOM     19  H9  ACD     1      15.830  13.370   0.720  1.00  0.00            
ATOM     20  O5  ACD     1      17.380  12.010   0.350  1.00  0.00            
ATOM     21  H10 ACD     1      18.070  12.530  -0.060  1.00  0.00            
ATOM     22  C7  ACD     1      15.940  11.910   2.170  1.00  0.00            
ATOM     23  H11 ACD     1      15.230  11.330   1.580  1.00  0.00            
ATOM     24  O6  ACD     1      15.240  12.700   3.070  1.00  0.00            
ATOM     25  C8  ACD     1      15.910  13.570   3.960  1.00  0.00            
ATOM     26  H12 ACD     1      16.650  13.010   4.540  1.00  0.00            
ATOM     27  C9  ACD     1      14.910  14.080   4.960  1.00  0.00            
ATOM     28  H13 ACD     1      14.170  13.280   5.140  1.00  0.00            
ATOM     29  H14 ACD     1      15.450  14.370   5.860  1.00  0.00            
ATOM     30  O7  ACD     1      14.180  15.200   4.440  1.00  0.00            
ATOM     31  H15 ACD     1      13.600  15.460   5.170  1.00  0.00            
ATOM     32  O8  ACD     1      16.920  11.090   2.830  1.00  0.00            
ATOM     33  C10 ACD     1      16.710   9.710   2.880  1.00  0.00            
ATOM     34  H16 ACD     1      15.670   9.430   2.660  1.00  0.00            
ATOM     35  C11 ACD     1      17.590   9.120   1.760  1.00  0.00            
ATOM     36  H17 ACD     1      18.610   9.490   1.950  1.00  0.00            
ATOM     37  O9  ACD     1      17.050   9.370   0.430  1.00  0.00            
ATOM     38  H18 ACD     1      17.000  10.320   0.330  1.00  0.00            
ATOM     39  C12 ACD     1      17.670   7.590   2.010  1.00  0.00            
ATOM     40  H19 ACD     1      16.700   7.100   1.840  1.00  0.00            
ATOM     41  O10 ACD     1      18.600   7.080   1.050  1.00  0.00            
ATOM     42  H20 ACD     1      18.430   7.260   0.120  1.00  0.00            
ATOM     43  C13 ACD     1      18.160   7.290   3.470  1.00  0.00            
ATOM     44  H21 ACD     1      18.200   6.210   3.650  1.00  0.00            
ATOM     45  O11 ACD     1      17.180   7.760   4.360  1.00  0.00            
ATOM     46  C14 ACD     1      17.020   9.170   4.320  1.00  0.00            
ATOM     47  H22 ACD     1      17.890   9.750   4.640  1.00  0.00            
ATOM     48  C15 ACD     1      15.890   9.620   5.190  1.00  0.00            
ATOM     49  H23 ACD     1      15.710  10.700   5.090  1.00  0.00            
ATOM     50  H24 ACD     1      14.940   9.170   4.870  1.00  0.00            
ATOM     51  O12 ACD     1      16.140   9.260   6.530  1.00  0.00            
ATOM     52  H25 ACD     1      15.290   9.040   6.930  1.00  0.00            
ATOM     53  O13 ACD     1      19.360   7.870   3.600  1.00  0.00            
ATOM     54  C16 ACD     1      20.440   7.040   4.000  1.00  0.00            
ATOM     55  H26 ACD     1      20.240   6.010   3.680  1.00  0.00            
ATOM     56  C17 ACD     1      21.590   7.620   3.120  1.00  0.00            
ATOM     57  H27 ACD     1      21.610   8.700   3.270  1.00  0.00            
ATOM     58  O14 ACD     1      21.360   7.410   1.700  1.00  0.00            
ATOM     59  H28 ACD     1      20.420   7.510   1.550  1.00  0.00            
ATOM     60  C18 ACD     1      22.920   7.140   3.670  1.00  0.00            
ATOM     61  H29 ACD     1      23.070   6.100   3.360  1.00  0.00            
ATOM     62  O15 ACD     1      24.030   7.840   2.980  1.00  0.00            
ATOM     63  H30 ACD     1      23.620   8.050   2.130  1.00  0.00            
ATOM     64  C19 ACD     1      23.000   7.450   5.170  1.00  0.00            
ATOM     65  H31 ACD     1      23.910   7.020   5.600  1.00  0.00            
ATOM     66  O16 ACD     1      21.960   6.730   5.840  1.00  0.00            
ATOM     67  C20 ACD     1      20.600   6.990   5.480  1.00  0.00            
ATOM     68  H32 ACD     1      20.490   8.000   5.910  1.00  0.00            
ATOM     69  C21 ACD     1      19.580   6.190   6.310  1.00  0.00            
ATOM     70  H33 ACD     1      19.880   6.350   7.360  1.00  0.00            
ATOM     71  H34 ACD     1      18.570   6.540   6.100  1.00  0.00            
ATOM     72  O17 ACD     1      19.690   4.800   5.950  1.00  0.00            
ATOM     73  H35 ACD     1      20.570   4.580   6.280  1.00  0.00            
ATOM     74  O18 ACD     1      22.990   8.860   5.390  1.00  0.00            
ATOM     75  C22 ACD     1      23.830   9.520   6.350  1.00  0.00            
ATOM     76  H36 ACD     1      24.470   8.740   6.790  1.00  0.00            
ATOM     77  C23 ACD     1      24.690  10.480   5.550  1.00  0.00            
ATOM     78  H37 ACD     1      24.070  11.140   4.930  1.00  0.00            
ATOM     79  O19 ACD     1      25.570   9.760   4.650  1.00  0.00            
ATOM     80  H38 ACD     1      25.030   9.020   4.340  1.00  0.00            
ATOM     81  C24 ACD     1      25.580  11.340   6.480  1.00  0.00            
ATOM     82  H39 ACD     1      26.260  10.650   7.000  1.00  0.00            
ATOM     83  O20 ACD     1      26.410  12.240   5.700  1.00  0.00            
ATOM     84  H40 ACD     1      27.000  11.720   5.150  1.00  0.00            
ATOM     85  C25 ACD     1      24.720  12.060   7.510  1.00  0.00            
ATOM     86  H41 ACD     1      25.320  12.530   8.300  1.00  0.00            
ATOM     87  O21 ACD     1      23.930  11.010   8.200  1.00  0.00            
ATOM     88  C26 ACD     1      23.050  10.200   7.400  1.00  0.00            
ATOM     89  H42 ACD     1      22.400  10.930   6.900  1.00  0.00            
ATOM     90  C27 ACD     1      22.100   9.350   8.240  1.00  0.00            
ATOM     91  H43 ACD     1      21.610  10.050   8.930  1.00  0.00            
ATOM     92  H44 ACD     1      21.340   8.890   7.590  1.00  0.00            
ATOM     93  O22 ACD     1      22.840   8.300   8.930  1.00  0.00            
ATOM     94  H45 ACD     1      23.360   8.730   9.620  1.00  0.00            
ATOM     95  O23 ACD     1      23.780  12.860   6.880  1.00  0.00            
ATOM     96  C28 ACD     1      23.740  14.270   7.110  1.00  0.00            
ATOM     97  H46 ACD     1      24.740  14.560   7.450  1.00  0.00            
ATOM     98  C29 ACD     1      22.780  14.720   8.150  1.00  0.00            
ATOM     99  H47 ACD     1      21.920  14.050   8.000  1.00  0.00            
ATOM    100  O24 ACD     1      22.480  16.090   8.030  1.00  0.00            
ATOM    101  C30 ACD     1      23.220  14.390   9.570  1.00  0.00            
ATOM    102  H48 ACD     1      22.440  14.780  10.240  1.00  0.00            
ATOM    103  H49 ACD     1      23.220  13.310   9.730  1.00  0.00            
ATOM    104  O25 ACD     1      24.550  14.890   9.910  1.00  0.00            
ATOM    105  H50 ACD     1      24.670  14.420  10.740  1.00  0.00            
ATOM    106  C31 ACD     1      23.560  14.920   5.740  1.00  0.00            
ATOM    107  H51 ACD     1      22.700  14.390   5.320  1.00  0.00            
ATOM    108  O26 ACD     1      24.760  14.720   4.900  1.00  0.00            
ATOM    109  H52 ACD     1      25.360  14.070   5.270  1.00  0.00            
ATOM    110  C32 ACD     1      23.250  16.450   5.800  1.00  0.00            
ATOM    111  H53 ACD     1      24.060  17.040   6.250  1.00  0.00            
ATOM    112  O27 ACD     1      22.950  17.030   4.570  1.00  0.00            
ATOM    113  H54 ACD     1      23.120  16.320   3.940  1.00  0.00            
ATOM    114  C33 ACD     1      22.090  16.560   6.770  1.00  0.00            
ATOM    115  H55 ACD     1      21.930  17.640   6.910  1.00  0.00            
ATOM    116  O28 ACD     1      20.970  15.850   6.260  1.00  0.00            
ATOM    117  C34 ACD     1      19.760  16.500   6.050  1.00  0.00            
ATOM    118  H56 ACD     1      19.610  17.330   6.750  1.00  0.00            
ATOM    119  C35 ACD     1      19.690  17.190   4.730  1.00  0.00            
ATOM    120  H57 ACD     1      19.930  16.420   3.980  1.00  0.00            
ATOM    121  O29 ACD     1      20.630  18.310   4.680  1.00  0.00            
ATOM    122  H58 ACD     1      21.500  17.900   4.690  1.00  0.00            
ATOM    123  C36 ACD     1      18.280  17.670   4.430  1.00  0.00            
ATOM    124  H59 ACD     1      18.050  18.480   5.130  1.00  0.00            
ATOM    125  O30 ACD     1      18.040  18.120   3.050  1.00  0.00            
ATOM    126  H60 ACD     1      18.630  17.620   2.480  1.00  0.00            
ATOM    127  C1  AF6     2      21.010  11.730   2.400  1.00  0.00            
ATOM    128  C2  AF6     2      21.110  11.900   1.010  1.00  0.00            
ATOM    129  C3  AF6     2      22.260  12.480   0.450  1.00  0.00            
ATOM    130  C4  AF6     2      23.340  12.890   1.170  1.00  0.00            
ATOM    131  C5  AF6     2      23.280  12.660   2.530  1.00  0.00            
ATOM    132  C6  AF6     2      22.080  12.190   3.220  1.00  0.00            
ATOM    133  H1  AF6     2      20.090  11.360   2.840  1.00  0.00            
ATOM    134  H2  AF6     2      20.300  11.530   0.400  1.00  0.00            
ATOM    135  H3  AF6     2      22.250  12.650  -0.620  1.00  0.00            
ATOM    136  H4  AF6     2      24.200  13.260   0.610  1.00  0.00            
ATOM    137  H5  AF6     2      24.140  12.890   3.160  1.00  0.00            
ATOM    138  H6  AF6     2      22.000  12.120   4.300  1.00  0.00            
TER
ENDMDL
MODEL        1
ATOM      1  H1  ACD     1      24.590  31.290  37.190  1.00  0.00            
ATOM      2  O1  ACD     1      23.730  31.700  37.320  1.00  0.00            
ATOM      3  C1  ACD     1      23.180  31.820  36.070  1.00  0.00            
ATOM      4  H2  ACD     1      23.580  31.040  35.420  1.00  0.00            
ATOM      5  H3  ACD     1      23.440  32.770  35.590  1.00  0.00            
ATOM      6  C2  ACD     1      21.740  31.640  36.130  1.00  0.00            
ATOM      7  H4  ACD     1      21.450  31.950  35.120  1.00  0.00            
ATOM      8  O2  ACD     1      21.430  30.300  36.400  1.00  0.00            
ATOM      9  C3  ACD     1      20.070  29.990  36.330  1.00  0.00            
ATOM     10  H5  ACD     1      20.060  28.920  36.600  1.00  0.00            
ATOM     11  O3  ACD     1      19.510  30.210  35.030  1.00  0.00            
ATOM     12  C4  ACD     1      19.630  29.180  34.010  1.00  0.00            
ATOM     13  H6  ACD     1      19.280  28.250  34.480  1.00  0.00            
ATOM     14  C5  ACD     1      18.410  29.670  33.160  1.00  0.00            
ATOM     15  H7  ACD     1      18.500  30.760  33.100  1.00  0.00            
ATOM     16  O4  ACD     1      17.200  29.290  33.830  1.00  0.00            
ATOM     17  H8  ACD     1      16.860  30.070  34.290  1.00  0.00            
ATOM     18  C6  ACD     1      18.410  29.060  31.750  1.00  0.00            
ATOM     19  H9  ACD     1      18.210  28.000  31.930  1.00  0.00            
ATOM     20  O5  ACD     1      17.380  29.610  30.890  1.00  0.00            
ATOM     21  H10 ACD     1      17.620  30.490  30.560  1.00  0.00            
ATOM     22  C7  ACD     1      19.780  29.250  31.060  1.00  0.00            
ATOM     23  H11 ACD     1      19.730  28.710  30.110  1.00  0.00            
ATOM     24  O6  ACD     1      20.740  28.680  31.850  1.00  0.00            
ATOM     25  C8  ACD     1      20.900  29.200  33.220  1.00  0.00            
ATOM     26  H12 ACD     1      21.250  30.240  33.290  1.00  0.00            
ATOM     27  C9  ACD     1      21.940  28.350  33.860  1.00  0.00            
ATOM     28  H13 ACD     1      21.920  28.530  34.940  1.00  0.00            
ATOM     29  H14 ACD     1      21.910  27.290  33.590  1.00  0.00            
ATOM     30  O7  ACD     1      23.230  28.790  33.410  1.00  0.00            
ATOM     31  H15 ACD     1      23.260  28.870  32.460  1.00  0.00            
ATOM     32  O8  ACD     1      20.150  30.620  30.900  1.00  0.00            
ATOM     33  C10 ACD     1      19.990  31.180  29.600  1.00  0.00            
ATOM     34  H16 ACD     1      19.500  30.590  28.820  1.00  0.00            
ATOM     35  C11 ACD     1      19.160  32.420  29.840  1.00  0.00            
ATOM     36  H17 ACD     1      19.640  32.990  30.650  1.00  0.00            
ATOM     37  O9  ACD     1      17.850  32.040  30.320  1.00  0.00            
ATOM     38  H18 ACD     1      17.560  32.790  30.860  1.00  0.00            
ATOM     39  C12 ACD     1      19.080  33.330  28.650  1.00  0.00            
ATOM     40  H19 ACD     1      18.580  32.830  27.810  1.00  0.00            
ATOM     41  O10 ACD     1      18.430  34.550  28.890  1.00  0.00            
ATOM     42  H20 ACD     1      19.170  35.130  29.110  1.00  0.00            
ATOM     43  C13 ACD     1      20.550  33.700  28.230  1.00  0.00            
ATOM     44  H21 ACD     1      20.460  34.170  27.250  1.00  0.00            
ATOM     45  O11 ACD     1      21.350  32.490  28.080  1.00  0.00            
ATOM     46  C14 ACD     1      21.390  31.590  29.190  1.00  0.00            
ATOM     47  H22 ACD     1      21.800  32.060  30.090  1.00  0.00            
ATOM     48  C15 ACD     1      22.270  30.420  28.790  1.00  0.00            
ATOM     49  H23 ACD     1      23.220  30.860  28.470  1.00  0.00            
ATOM     50  H24 ACD     1      22.380  29.780  29.670  1.00  0.00            
ATOM     51  O12 ACD     1      21.750  29.720  27.610  1.00  0.00            
ATOM     52  H25 ACD     1      21.570  28.810  27.860  1.00  0.00            
ATOM     53  O13 ACD     1      21.180  34.550  29.220  1.00  0.00            
ATOM     54  C16 ACD     1      22.160  35.400  28.670  1.00  0.00            
ATOM     55  H26 ACD     1      22.270  35.260  27.590  1.00  0.00            
ATOM     56  C17 ACD     1      21.400  36.680  28.690  1.00  0.00            
ATOM     57  H27 ACD     1      20.980  36.830  29.690  1.00  0.00            
ATOM     58  O14 ACD     1      20.330  36.780  27.730  1.00  0.00            
ATOM     59  H28 ACD     1      19.750  37.500  28.010  1.00  0.00            
ATOM     60  C18 ACD     1      22.440  37.740  28.340  1.00  0.00            
ATOM     61  H29 ACD     1      22.870  37.520  27.360  1.00  0.00            
ATOM     62  O15 ACD     1      21.850  39.000  28.440  1.00  0.00            
ATOM     63  H30 ACD     1      21.700  39.200  29.360  1.00  0.00            
ATOM     64  C19 ACD     1      23.610  37.720  29.260  1.00  0.00            
ATOM     65  H31 ACD     1      24.290  38.560  29.080  1.00  0.00            
ATOM     66  O16 ACD     1      24.290  36.480  29.120  1.00  0.00            
ATOM     67  C20 ACD     1      23.520  35.320  29.430  1.00  0.00            
ATOM     68  H32 ACD     1      23.210  35.210  30.480  1.00  0.00            
ATOM     69  C21 ACD     1      24.350  34.130  29.020  1.00  0.00            
ATOM     70  H33 ACD     1      23.770  33.280  28.650  1.00  0.00            
ATOM     71  H34 ACD     1      25.040  34.430  28.210  1.00  0.00            
ATOM     72  O17 ACD     1      25.170  33.630  30.090  1.00  0.00            
ATOM     73  H35 ACD     1      25.930  34.210  30.200  1.00  0.00            
ATOM     74  O18 ACD     1      23.120  37.700  30.580  1.00  0.00            
ATOM     75  C22 ACD     1      23.660  38.560  31.600  1.00  0.00            
ATOM     76  H36 ACD     1      24.140  39.440  31.140  1.00  0.00            
ATOM     77  C23 ACD     1      22.480  39.040  32.330  1.00  0.00            
ATOM     78  H37 ACD     1      21.720  38.270  32.490  1.00  0.00            
ATOM     79  O19 ACD     1      21.800  39.970  31.460  1.00  0.00            
ATOM     80  H38 ACD     1      20.900  40.090  31.760  1.00  0.00            
ATOM     81  C24 ACD     1      22.830  39.700  33.640  1.00  0.00            
ATOM     82  H39 ACD     1      23.450  40.560  33.350  1.00  0.00            
ATOM     83  O20 ACD     1      21.630  40.020  34.290  1.00  0.00            
ATOM     84  H40 ACD     1      21.390  39.240  34.800  1.00  0.00            
ATOM     85  C25 ACD     1      23.550  38.620  34.470  1.00  0.00            
ATOM     86  H41 ACD     1      23.820  39.060  35.440  1.00  0.00            
ATOM     87  O21 ACD     1      24.790  38.300  33.820  1.00  0.00            
ATOM     88  C26 ACD     1      24.660  37.800  32.500  1.00  0.00            
ATOM     89  H42 ACD     1      24.050  36.900  32.660  1.00  0.00            
ATOM     90  C27 ACD     1      26.010  37.440  31.840  1.00  0.00            
ATOM     91  H43 ACD     1      26.490  36.640  32.410  1.00  0.00            
ATOM     92  H44 ACD     1      25.760  37.150  30.810  1.00  0.00            
ATOM     93  O22 ACD     1      26.990  38.520  31.840  1.00  0.00            
ATOM     94  H45 ACD     1      27.580  38.410  31.080  1.00  0.00            
ATOM     95  O23 ACD     1      22.680  37.490  34.700  1.00  0.00            
ATOM     96  C28 ACD     1      22.550  36.910  36.020  1.00  0.00            
ATOM     97  H46 ACD     1      22.810  37.600  36.820  1.00  0.00            
ATOM     98  C29 ACD     1      23.340  35.580  36.130  1.00  0.00            
ATOM     99  H47 ACD     1      23.040  34.950  35.290  1.00  0.00            
ATOM    100  O24 ACD     1      23.030  35.030  37.440  1.00  0.00            
ATOM    101  C30 ACD     1      24.810  35.840  36.030  1.00  0.00            
ATOM    102  H48 ACD     1      25.190  35.680  35.010  1.00  0.00            
ATOM    103  H49 ACD     1      25.260  36.810  36.290  1.00  0.00            
ATOM    104  O25 ACD     1      25.470  34.750  36.720  1.00  0.00            
ATOM    105  H50 ACD     1      24.820  34.410  37.340  1.00  0.00            
ATOM    106  C31 ACD     1      21.020  36.650  36.210  1.00  0.00            
ATOM    107  H51 ACD     1      20.700  35.960  35.420  1.00  0.00            
ATOM    108  O26 ACD     1      20.230  37.860  36.220  1.00  0.00            
ATOM    109  H52 ACD     1      19.410  37.430  35.950  1.00  0.00            
ATOM    110  C32 ACD     1      20.880  36.030  37.580  1.00  0.00            
ATOM    111  H53 ACD     1      21.200  36.840  38.250  1.00  0.00            
ATOM    112  O27 ACD     1      19.520  35.810  37.990  1.00  0.00            
ATOM    113  H54 ACD     1      19.190  35.050  37.510  1.00  0.00            
ATOM    114  C33 ACD     1      21.700  34.740  37.680  1.00  0.00            
ATOM    115  H55 ACD     1      21.480  34.310  38.660  1.00  0.00            
ATOM    116  O28 ACD     1      21.250  33.950  36.660  1.00  0.00            
ATOM    117  C34 ACD     1      21.000  32.570  37.090  1.00  0.00            
ATOM    118  H56 ACD     1      21.400  32.340  38.080  1.00  0.00            
ATOM    119  C35 ACD     1      19.560  32.290  37.030  1.00  0.00            
ATOM    120  H57 ACD     1      19.100  32.450  36.040  1.00  0.00            
ATOM    121  O29 ACD     1      18.840  33.100  37.920  1.00  0.00            
ATOM    122  H58 ACD     1      19.220  33.050  38.800  1.00  0.00            
ATOM    123  C36 ACD     1      19.270  30.840  37.360  1.00  0.00            
ATOM    124  H59 ACD     1      19.630  30.620  38.370  1.00  0.00            
ATOM    125  O30 ACD     1      17.860  30.540  37.220  1.00  0.00            
ATOM    126  H60 ACD     1      17.530  30.930  36.410  1.00  0.00            
ATOM    127  C1  AF6     2      19.700  36.070  32.460  1.00  0.00            
ATOM    128  C2  AF6     2      20.920  35.480  32.740  1.00  0.00            
ATOM    129  C3  AF6     2      21.010  34.200  33.240  1.00  0.00            
ATOM    130  C4  AF6     2      19.880  33.420  33.220  1.00  0.00            
ATOM    131  C5  AF6     2      18.610  33.970  32.950  1.00  0.00            
ATOM    132  C6  AF6     2      18.500  35.290  32.490  1.00  0.00            
ATOM    133  H1  AF6     2      19.620  37.090  32.090  1.00  0.00            
ATOM    134  H2  AF6     2      21.850  36.020  32.770  1.00  0.00            
ATOM    135  H3  AF6     2      21.990  33.850  33.560  1.00  0.00            
ATOM    136  H4  AF6     2      19.940  32.360  33.480  1.00  0.00            
ATOM    137  H5  AF6     2      17.710  33.370  33.000  1.00  0.00            
ATOM    138  H6  AF6     2      17.570  35.710  32.110  1.00  0.00            
TER
ENDMDL
MODEL        1
ATOM      1  H1  ACD     1       0.660  39.970  12.140  1.00  0.00            
ATOM      2  O1  ACD     1       1.540  40.210  12.430  1.00  0.00            
ATOM      3  C1  ACD     1       1.540  40.170  13.850  1.00  0.00            
ATOM      4  H2  ACD     1       1.410  39.140  14.210  1.00  0.00            
ATOM      5  H3  ACD     1       0.680  40.720  14.260  1.00  0.00            
ATOM      6  C2  ACD     1       2.720  40.930  14.420  1.00  0.00            
ATOM      7  H4  ACD     1       2.610  41.020  15.510  1.00  0.00            
ATOM      8  O2  ACD     1       3.870  40.100  14.300  1.00  0.00            
ATOM      9  C3  ACD     1       5.040  40.540  14.880  1.00  0.00            
ATOM     10  H5  ACD     1       5.840  39.800  14.790  1.00  0.00            
ATOM     11  O3  ACD     1       4.860  40.740  16.210  1.00  0.00            
ATOM     12  C4  ACD     1       5.250  39.710  17.160  1.00  0.00            
ATOM     13  H6  ACD     1       6.190  39.270  16.800  1.00  0.00            
ATOM     14  C5  ACD     1       5.690  40.290  18.450  1.00  0.00            
ATOM     15  H7  ACD     1       4.910  41.010  18.740  1.00  0.00            
ATOM     16  O4  ACD     1       6.940  40.950  18.270  1.00  0.00            
ATOM     17  H8  ACD     1       6.900  41.660  17.620  1.00  0.00            
ATOM     18  C6  ACD     1       5.750  39.310  19.560  1.00  0.00            
ATOM     19  H9  ACD     1       6.480  38.570  19.220  1.00  0.00            
ATOM     20  O5  ACD     1       6.110  39.790  20.820  1.00  0.00            
ATOM     21  H10 ACD     1       7.020  40.080  20.730  1.00  0.00            
ATOM     22  C7  ACD     1       4.490  38.450  19.670  1.00  0.00            
ATOM     23  H11 ACD     1       4.530  37.660  20.430  1.00  0.00            
ATOM     24  O6  ACD     1       4.380  37.780  18.430  1.00  0.00            
ATOM     25  C8  ACD     1       4.180  38.610  17.260  1.00  0.00            
ATOM     26  H12 ACD     1       3.190  39.080  17.230  1.00  0.00            
ATOM     27  C9  ACD     1       4.120  37.540  16.140  1.00  0.00            
ATOM     28  H13 ACD     1       3.510  36.660  16.380  1.00  0.00            
ATOM     29  H14 ACD     1       3.550  38.060  15.360  1.00  0.00            
ATOM     30  O7  ACD     1       5.390  37.080  15.670  1.00  0.00            
ATOM     31  H15 ACD     1       5.220  36.260  15.190  1.00  0.00            
ATOM     32  O8  ACD     1       3.440  39.270  19.860  1.00  0.00            
ATOM     33  C10 ACD     1       2.700  39.110  21.060  1.00  0.00            
ATOM     34  H16 ACD     1       3.050  38.320  21.740  1.00  0.00            
ATOM     35  C11 ACD     1       2.820  40.500  21.750  1.00  0.00            
ATOM     36  H17 ACD     1       2.610  41.180  20.910  1.00  0.00            
ATOM     37  O9  ACD     1       4.200  40.680  22.240  1.00  0.00            
ATOM     38  H18 ACD     1       4.870  40.480  21.580  1.00  0.00            
ATOM     39  C12 ACD     1       1.830  40.670  22.840  1.00  0.00            
ATOM     40  H19 ACD     1       2.130  40.030  23.670  1.00  0.00            
ATOM     41  O10 ACD     1       1.850  42.070  23.210  1.00  0.00            
ATOM     42  H20 ACD     1       1.770  42.000  24.160  1.00  0.00            
ATOM     43  C13 ACD     1       0.400  40.370  22.280  1.00  0.00            
ATOM     44  H21 ACD     1      -0.250  40.490  23.150  1.00  0.00            
ATOM     45  O11 ACD     1       0.340  39.060  21.830  1.00  0.00            
ATOM     46  C14 ACD     1       1.260  38.730  20.730  1.00  0.00            
ATOM     47  H22 ACD     1       0.940  39.330  19.860  1.00  0.00            
ATOM     48  C15 ACD     1       1.090  37.300  20.240  1.00  0.00            
ATOM     49  H23 ACD     1       0.040  37.060  20.020  1.00  0.00            
ATOM     50  H24 ACD     1       1.630  37.170  19.290  1.00  0.00            
ATOM     51  O12 ACD     1       1.490  36.460  21.290  1.00  0.00            
ATOM     52  H25 ACD     1       1.050  35.640  21.050  1.00  0.00            
ATOM     53  O13 ACD     1      -0.020  41.230  21.230  1.00  0.00            
ATOM     54  C16 ACD     1      -1.310  41.750  21.300  1.00  0.00            
ATOM     55  H26 ACD     1      -1.760  41.420  22.250  1.00  0.00            
ATOM     56  C17 ACD     1      -1.140  43.270  21.330  1.00  0.00            
ATOM     57  H27 ACD     1      -0.520  43.440  20.440  1.00  0.00            
ATOM     58  O14 ACD     1      -0.380  43.650  22.500  1.00  0.00            
ATOM     59  H28 ACD     1       0.500  43.280  22.420  1.00  0.00            
ATOM     60  C18 ACD     1      -2.550  43.920  21.240  1.00  0.00            
ATOM     61  H29 ACD     1      -3.080  43.790  22.190  1.00  0.00            
ATOM     62  O15 ACD     1      -2.480  45.350  20.970  1.00  0.00            
ATOM     63  H30 ACD     1      -2.290  45.460  20.030  1.00  0.00            
ATOM     64  C19 ACD     1      -3.340  43.310  20.160  1.00  0.00            
ATOM     65  H31 ACD     1      -4.370  43.680  20.210  1.00  0.00            
ATOM     66  O16 ACD     1      -3.460  41.920  20.240  1.00  0.00            
ATOM     67  C20 ACD     1      -2.160  41.280  20.050  1.00  0.00            
ATOM     68  H32 ACD     1      -1.610  41.620  19.170  1.00  0.00            
ATOM     69  C21 ACD     1      -2.330  39.800  20.160  1.00  0.00            
ATOM     70  H33 ACD     1      -1.320  39.380  20.270  1.00  0.00            
ATOM     71  H34 ACD     1      -2.910  39.600  21.070  1.00  0.00            
ATOM     72  O17 ACD     1      -2.960  39.230  18.930  1.00  0.00            
ATOM     73  H35 ACD     1      -2.650  38.330  18.880  1.00  0.00            
ATOM     74  O18 ACD     1      -2.860  43.700  18.910  1.00  0.00            
ATOM     75  C22 ACD     1      -3.770  43.950  17.790  1.00  0.00            
ATOM     76  H36 ACD     1      -4.820  44.080  18.080  1.00  0.00            
ATOM     77  C23 ACD     1      -3.360  45.270  17.160  1.00  0.00            
ATOM     78  H37 ACD     1      -2.260  45.300  17.090  1.00  0.00            
ATOM     79  O19 ACD     1      -3.740  46.450  17.960  1.00  0.00            
ATOM     80  H38 ACD     1      -3.460  47.250  17.510  1.00  0.00            
ATOM     81  C24 ACD     1      -3.820  45.400  15.740  1.00  0.00            
ATOM     82  H39 ACD     1      -4.920  45.440  15.680  1.00  0.00            
ATOM     83  O20 ACD     1      -3.350  46.670  15.250  1.00  0.00            
ATOM     84  H40 ACD     1      -2.390  46.580  15.180  1.00  0.00            
ATOM     85  C25 ACD     1      -3.410  44.250  14.900  1.00  0.00            
ATOM     86  H41 ACD     1      -3.760  44.290  13.870  1.00  0.00            
ATOM     87  O21 ACD     1      -3.930  43.070  15.480  1.00  0.00            
ATOM     88  C26 ACD     1      -3.700  42.710  16.860  1.00  0.00            
ATOM     89  H42 ACD     1      -2.700  42.310  17.020  1.00  0.00            
ATOM     90  C27 ACD     1      -4.750  41.680  17.120  1.00  0.00            
ATOM     91  H43 ACD     1      -5.030  41.670  18.180  1.00  0.00            
ATOM     92  H44 ACD     1      -5.730  41.950  16.700  1.00  0.00            
ATOM     93  O22 ACD     1      -4.470  40.390  16.640  1.00  0.00            
ATOM     94  H45 ACD     1      -3.660  40.120  17.080  1.00  0.00            
ATOM     95  O23 ACD     1      -2.020  44.020  14.870  1.00  0.00            
ATOM     96  C28 ACD     1      -1.190  44.460  13.820  1.00  0.00            
ATOM     97  H46 ACD     1      -1.750  45.180  13.200  1.00  0.00            
ATOM     98  C29 ACD     1      -0.640  43.210  13.030  1.00  0.00            
ATOM     99  H47 ACD     1      -0.330  42.470  13.790  1.00  0.00            
ATOM    100  O24 ACD     1       0.550  43.590  12.270  1.00  0.00            
ATOM    101  C30 ACD     1      -1.670  42.570  12.080  1.00  0.00            
ATOM    102  H48 ACD     1      -1.070  41.850  11.510  1.00  0.00            
ATOM    103  H49 ACD     1      -2.490  42.060  12.600  1.00  0.00            
ATOM    104  O25 ACD     1      -2.230  43.520  11.180  1.00  0.00            
ATOM    105  H50 ACD     1      -1.560  43.790  10.540  1.00  0.00            
ATOM    106  C31 ACD     1       0.010  45.250  14.440  1.00  0.00            
ATOM    107  H51 ACD     1       0.330  44.710  15.340  1.00  0.00            
ATOM    108  O26 ACD     1      -0.610  46.530  14.850  1.00  0.00            
ATOM    109  H52 ACD     1       0.120  47.010  15.240  1.00  0.00            
ATOM    110  C32 ACD     1       1.200  45.440  13.540  1.00  0.00            
ATOM    111  H53 ACD     1       1.010  46.260  12.830  1.00  0.00            
ATOM    112  O27 ACD     1       2.210  45.990  14.390  1.00  0.00            
ATOM    113  H54 ACD     1       2.750  45.220  14.620  1.00  0.00            
ATOM    114  C33 ACD     1       1.670  44.130  13.020  1.00  0.00            
ATOM    115  H55 ACD     1       2.550  44.170  12.370  1.00  0.00            
ATOM    116  O28 ACD     1       2.100  43.260  14.050  1.00  0.00            
ATOM    117  C34 ACD     1       3.050  42.330  13.810  1.00  0.00            
ATOM    118  H56 ACD     1       3.130  42.220  12.720  1.00  0.00            
ATOM    119  C35 ACD     1       4.340  42.850  14.490  1.00  0.00            
ATOM    120  H57 ACD     1       4.080  42.890  15.560  1.00  0.00            
ATOM    121  O29 ACD     1       4.680  44.120  13.990  1.00  0.00            
ATOM    122  H58 ACD     1       5.500  44.440  14.390  1.00  0.00            
ATOM    123  C36 ACD     1       5.490  41.830  14.310  1.00  0.00            
ATOM    124  H59 ACD     1       5.620  41.520  13.270  1.00  0.00            
ATOM    125  O30 ACD     1       6.750  42.240  14.820  1.00  0.00            
ATOM    126  H60 ACD     1       6.520  42.820  15.550  1.00  0.00            
ATOM    127  C1  AF6     2       1.620   2.730  18.870  1.00  0.00            
ATOM    128  C2  AF6     2       2.420   1.630  19.190  1.00  0.00            
ATOM    129  C3  AF6     2       2.180   0.400  18.550  1.00  0.00            
ATOM    130  C4  AF6     2       1.080   0.260  17.750  1.00  0.00            
ATOM    131  C5  AF6     2       0.280   1.380  17.490  1.00  0.00            
ATOM    132  C6  AF6     2       0.500   2.630  18.070  1.00  0.00            
ATOM    133  H1  AF6     2       1.860   3.610  19.450  1.00  0.00            
ATOM    134  H2  AF6     2       3.340   1.800  19.740  1.00  0.00            
ATOM    135  H3  AF6     2       2.740  -0.510  18.770  1.00  0.00            
ATOM    136  H4  AF6     2       0.720  -0.700  17.380  1.00  0.00            
ATOM    137  H5  AF6     2      -0.590   1.290  16.840  1.00  0.00            
ATOM    138  H6  AF6     2      -0.100   3.510  17.850  1.00  0.00            
TER
ENDMDL
MODEL        1
ATOM      1  H1  ACD     1      21.230  30.080  24.250  1.00  0.00            
ATOM      2  O1  ACD     1      21.260  30.760  23.580  1.00  0.00            
ATOM      3  C1  ACD     1      22.360  30.610  22.730  1.00  0.00            
ATOM      4  H2  ACD     1      23.180  30.240  23.370  1.00  0.00            
ATOM      5  H3  ACD     1      22.760  31.550  22.320  1.00  0.00            
ATOM      6  C2  ACD     1      22.100  29.810  21.430  1.00  0.00            
ATOM      7  H4  ACD     1      21.730  28.800  21.650  1.00  0.00            
ATOM      8  O2  ACD     1      21.350  30.630  20.520  1.00  0.00            
ATOM      9  C3  ACD     1      21.080  30.060  19.260  1.00  0.00            
ATOM     10  H5  ACD     1      20.380  30.650  18.660  1.00  0.00            
ATOM     11  O3  ACD     1      20.460  28.780  19.460  1.00  0.00            
ATOM     12  C4  ACD     1      19.020  28.690  19.330  1.00  0.00            
ATOM     13  H6  ACD     1      18.710  29.010  18.330  1.00  0.00            
ATOM     14  C5  ACD     1      18.800  27.200  19.240  1.00  0.00            
ATOM     15  H7  ACD     1      19.330  26.720  20.070  1.00  0.00            
ATOM     16  O4  ACD     1      19.260  26.650  17.990  1.00  0.00            
ATOM     17  H8  ACD     1      20.210  26.650  18.110  1.00  0.00            
ATOM     18  C6  ACD     1      17.290  26.850  19.460  1.00  0.00            
ATOM     19  H9  ACD     1      16.780  27.160  18.540  1.00  0.00            
ATOM     20  O5  ACD     1      16.940  25.490  19.670  1.00  0.00            
ATOM     21  H10 ACD     1      16.670  25.460  20.590  1.00  0.00            
ATOM     22  C7  ACD     1      16.800  27.690  20.660  1.00  0.00            
ATOM     23  H11 ACD     1      15.710  27.620  20.760  1.00  0.00            
ATOM     24  O6  ACD     1      16.900  29.040  20.400  1.00  0.00            
ATOM     25  C8  ACD     1      18.260  29.510  20.450  1.00  0.00            
ATOM     26  H12 ACD     1      18.680  29.180  21.410  1.00  0.00            
ATOM     27  C9  ACD     1      18.190  30.990  20.370  1.00  0.00            
ATOM     28  H13 ACD     1      17.520  31.380  21.150  1.00  0.00            
ATOM     29  H14 ACD     1      19.180  31.370  20.660  1.00  0.00            
ATOM     30  O7  ACD     1      17.740  31.500  19.160  1.00  0.00            
ATOM     31  H15 ACD     1      18.330  32.190  18.830  1.00  0.00            
ATOM     32  O8  ACD     1      17.490  27.360  21.890  1.00  0.00            
ATOM     33  C10 ACD     1      16.690  26.990  23.030  1.00  0.00            
ATOM     34  H16 ACD     1      15.700  27.460  22.950  1.00  0.00            
ATOM     35  C11 ACD     1      16.420  25.460  22.960  1.00  0.00            
ATOM     36  H17 ACD     1      17.370  24.930  22.800  1.00  0.00            
ATOM     37  O9  ACD     1      15.590  25.020  21.810  1.00  0.00            
ATOM     38  H18 ACD     1      15.230  24.150  21.980  1.00  0.00            
ATOM     39  C12 ACD     1      15.750  25.000  24.320  1.00  0.00            
ATOM     40  H19 ACD     1      14.740  25.410  24.410  1.00  0.00            
ATOM     41  O10 ACD     1      15.580  23.620  24.440  1.00  0.00            
ATOM     42  H20 ACD     1      16.200  23.380  25.140  1.00  0.00            
ATOM     43  C13 ACD     1      16.500  25.610  25.490  1.00  0.00            
ATOM     44  H21 ACD     1      16.020  25.190  26.380  1.00  0.00            
ATOM     45  O11 ACD     1      16.540  27.040  25.320  1.00  0.00            
ATOM     46  C14 ACD     1      17.400  27.430  24.240  1.00  0.00            
ATOM     47  H22 ACD     1      18.400  26.970  24.230  1.00  0.00            
ATOM     48  C15 ACD     1      17.450  28.980  24.230  1.00  0.00            
ATOM     49  H23 ACD     1      18.130  29.400  23.460  1.00  0.00            
ATOM     50  H24 ACD     1      16.460  29.390  24.010  1.00  0.00            
ATOM     51  O12 ACD     1      17.850  29.630  25.380  1.00  0.00            
ATOM     52  H25 ACD     1      17.190  29.460  26.060  1.00  0.00            
ATOM     53  O13 ACD     1      17.810  25.110  25.520  1.00  0.00            
ATOM     54  C16 ACD     1      18.270  24.380  26.730  1.00  0.00            
ATOM     55  H26 ACD     1      17.450  24.460  27.460  1.00  0.00            
ATOM     56  C17 ACD     1      18.520  22.940  26.150  1.00  0.00            
ATOM     57  H27 ACD     1      19.100  23.060  25.220  1.00  0.00            
ATOM     58  O14 ACD     1      17.260  22.180  25.950  1.00  0.00            
ATOM     59  H28 ACD     1      17.470  21.250  25.980  1.00  0.00            
ATOM     60  C18 ACD     1      19.250  22.190  27.180  1.00  0.00            
ATOM     61  H29 ACD     1      18.640  22.210  28.090  1.00  0.00            
ATOM     62  O15 ACD     1      19.460  20.910  26.720  1.00  0.00            
ATOM     63  H30 ACD     1      20.240  20.860  26.160  1.00  0.00            
ATOM     64  C19 ACD     1      20.530  22.890  27.670  1.00  0.00            
ATOM     65  H31 ACD     1      20.990  22.340  28.500  1.00  0.00            
ATOM     66  O16 ACD     1      20.240  24.180  28.150  1.00  0.00            
ATOM     67  C20 ACD     1      19.610  25.040  27.150  1.00  0.00            
ATOM     68  H32 ACD     1      20.280  25.090  26.280  1.00  0.00            
ATOM     69  C21 ACD     1      19.490  26.440  27.550  1.00  0.00            
ATOM     70  H33 ACD     1      18.700  26.930  26.960  1.00  0.00            
ATOM     71  H34 ACD     1      19.120  26.510  28.580  1.00  0.00            
ATOM     72  O17 ACD     1      20.730  27.220  27.460  1.00  0.00            
ATOM     73  H35 ACD     1      21.450  26.730  27.870  1.00  0.00            
ATOM     74  O18 ACD     1      21.480  22.930  26.570  1.00  0.00            
ATOM     75  C22 ACD     1      22.860  22.990  26.940  1.00  0.00            
ATOM     76  H36 ACD     1      23.100  22.200  27.660  1.00  0.00            
ATOM     77  C23 ACD     1      23.610  22.610  25.620  1.00  0.00            
ATOM     78  H37 ACD     1      23.140  23.000  24.710  1.00  0.00            
ATOM     79  O19 ACD     1      23.570  21.090  25.440  1.00  0.00            
ATOM     80  H38 ACD     1      22.690  20.910  25.080  1.00  0.00            
ATOM     81  C24 ACD     1      25.040  23.050  25.620  1.00  0.00            
ATOM     82  H39 ACD     1      25.560  22.530  26.430  1.00  0.00            
ATOM     83  O20 ACD     1      25.600  22.750  24.440  1.00  0.00            
ATOM     84  H40 ACD     1      25.540  23.440  23.780  1.00  0.00            
ATOM     85  C25 ACD     1      25.160  24.510  25.840  1.00  0.00            
ATOM     86  H41 ACD     1      26.190  24.880  25.830  1.00  0.00            
ATOM     87  O21 ACD     1      24.610  24.740  27.120  1.00  0.00            
ATOM     88  C26 ACD     1      23.300  24.400  27.420  1.00  0.00            
ATOM     89  H42 ACD     1      22.620  25.080  26.900  1.00  0.00            
ATOM     90  C27 ACD     1      23.200  24.530  28.950  1.00  0.00            
ATOM     91  H43 ACD     1      22.470  23.830  29.360  1.00  0.00            
ATOM     92  H44 ACD     1      24.150  24.330  29.460  1.00  0.00            
ATOM     93  O22 ACD     1      22.840  25.850  29.230  1.00  0.00            
ATOM     94  H45 ACD     1      22.390  25.820  30.080  1.00  0.00            
ATOM     95  O23 ACD     1      24.410  25.250  24.850  1.00  0.00            
ATOM     96  C28 ACD     1      25.100  26.370  24.240  1.00  0.00            
ATOM     97  H46 ACD     1      26.060  26.490  24.770  1.00  0.00            
ATOM     98  C29 ACD     1      24.330  27.660  24.180  1.00  0.00            
ATOM     99  H47 ACD     1      23.330  27.540  23.730  1.00  0.00            
ATOM    100  O24 ACD     1      25.010  28.710  23.490  1.00  0.00            
ATOM    101  C30 ACD     1      24.050  28.140  25.640  1.00  0.00            
ATOM    102  H48 ACD     1      23.210  28.850  25.700  1.00  0.00            
ATOM    103  H49 ACD     1      23.680  27.190  26.040  1.00  0.00            
ATOM    104  O25 ACD     1      25.250  28.560  26.330  1.00  0.00            
ATOM    105  H50 ACD     1      25.690  29.170  25.740  1.00  0.00            
ATOM    106  C31 ACD     1      25.350  25.930  22.830  1.00  0.00            
ATOM    107  H51 ACD     1      24.370  25.630  22.440  1.00  0.00            
ATOM    108  O26 ACD     1      26.340  24.850  22.820  1.00  0.00            
ATOM    109  H52 ACD     1      26.940  24.900  22.070  1.00  0.00            
ATOM    110  C32 ACD     1      26.020  27.070  22.060  1.00  0.00            
ATOM    111  H53 ACD     1      27.000  27.220  22.530  1.00  0.00            
ATOM    112  O27 ACD     1      26.270  26.730  20.670  1.00  0.00            
ATOM    113  H54 ACD     1      25.460  26.870  20.170  1.00  0.00            
ATOM    114  C33 ACD     1      25.260  28.420  22.100  1.00  0.00            
ATOM    115  H55 ACD     1      25.840  29.200  21.610  1.00  0.00            
ATOM    116  O28 ACD     1      23.970  28.340  21.370  1.00  0.00            
ATOM    117  C34 ACD     1      23.450  29.480  20.790  1.00  0.00            
ATOM    118  H56 ACD     1      24.210  30.240  21.030  1.00  0.00            
ATOM    119  C35 ACD     1      23.480  29.070  19.250  1.00  0.00            
ATOM    120  H57 ACD     1      23.200  28.020  19.090  1.00  0.00            
ATOM    121  O29 ACD     1      24.820  29.320  18.720  1.00  0.00            
ATOM    122  H58 ACD     1      25.130  28.690  18.070  1.00  0.00            
ATOM    123  C36 ACD     1      22.420  29.880  18.490  1.00  0.00            
ATOM    124  H59 ACD     1      22.820  30.890  18.280  1.00  0.00            
ATOM    125  O30 ACD     1      22.240  29.290  17.180  1.00  0.00            
ATOM    126  H60 ACD     1      22.230  28.370  17.430  1.00  0.00            
ATOM    127  C1  AF6     2      21.130  24.030  23.420  1.00  0.00            
ATOM    128  C2  AF6     2      22.030  23.610  22.410  1.00  0.00            
ATOM    129  C3  AF6     2      22.410  24.520  21.420  1.00  0.00            
ATOM    130  C4  AF6     2      21.780  25.740  21.320  1.00  0.00            
ATOM    131  C5  AF6     2      20.780  26.140  22.230  1.00  0.00            
ATOM    132  C6  AF6     2      20.540  25.300  23.340  1.00  0.00            
ATOM    133  H1  AF6     2      20.890  23.310  24.210  1.00  0.00            
ATOM    134  H2  AF6     2      22.420  22.590  22.430  1.00  0.00            
ATOM    135  H3  AF6     2      23.100  24.280  20.610  1.00  0.00            
ATOM    136  H4  AF6     2      22.210  26.480  20.650  1.00  0.00            
ATOM    137  H5  AF6     2      20.370  27.150  22.250  1.00  0.00            
ATOM    138  H6  AF6     2      19.740  25.640  23.990  1.00  0.00            
TER
ENDMDL
MODEL        1
ATOM      1  H1  ACD     1      21.170  20.400  14.560  1.00  0.00            
ATOM      2  O1  ACD     1      21.200  21.040  13.850  1.00  0.00            
ATOM      3  C1  ACD     1      20.570  22.210  14.300  1.00  0.00            
ATOM      4  H2  ACD     1      20.330  22.860  13.450  1.00  0.00            
ATOM      5  H3  ACD     1      21.220  22.740  15.000  1.00  0.00            
ATOM      6  C2  ACD     1      19.330  21.810  15.100  1.00  0.00            
ATOM      7  H4  ACD     1      18.710  21.260  14.380  1.00  0.00            
ATOM      8  O2  ACD     1      19.720  20.960  16.210  1.00  0.00            
ATOM      9  C3  ACD     1      18.600  20.400  17.000  1.00  0.00            
ATOM     10  H5  ACD     1      18.930  19.720  17.790  1.00  0.00            
ATOM     11  O3  ACD     1      17.630  19.730  16.190  1.00  0.00            
ATOM     12  C4  ACD     1      17.860  18.290  16.010  1.00  0.00            
ATOM     13  H6  ACD     1      18.150  17.820  16.960  1.00  0.00            
ATOM     14  C5  ACD     1      16.550  17.690  15.740  1.00  0.00            
ATOM     15  H7  ACD     1      15.980  18.270  15.010  1.00  0.00            
ATOM     16  O4  ACD     1      15.750  17.660  16.940  1.00  0.00            
ATOM     17  H8  ACD     1      15.210  18.460  16.980  1.00  0.00            
ATOM     18  C6  ACD     1      16.520  16.320  15.020  1.00  0.00            
ATOM     19  H9  ACD     1      16.940  15.560  15.700  1.00  0.00            
ATOM     20  O5  ACD     1      15.260  16.000  14.550  1.00  0.00            
ATOM     21  H10 ACD     1      14.700  16.000  15.330  1.00  0.00            
ATOM     22  C7  ACD     1      17.470  16.390  13.860  1.00  0.00            
ATOM     23  H11 ACD     1      17.560  15.450  13.300  1.00  0.00            
ATOM     24  O6  ACD     1      18.720  16.600  14.350  1.00  0.00            
ATOM     25  C8  ACD     1      18.990  17.860  15.010  1.00  0.00            
ATOM     26  H12 ACD     1      18.960  18.690  14.300  1.00  0.00            
ATOM     27  C9  ACD     1      20.320  17.690  15.840  1.00  0.00            
ATOM     28  H13 ACD     1      20.330  18.550  16.520  1.00  0.00            
ATOM     29  H14 ACD     1      20.190  16.720  16.330  1.00  0.00            
ATOM     30  O7  ACD     1      21.550  17.730  15.130  1.00  0.00            
ATOM     31  H15 ACD     1      22.150  17.960  15.850  1.00  0.00            
ATOM     32  O8  ACD     1      17.130  17.330  12.950  1.00  0.00            
ATOM     33  C10 ACD     1      17.000  16.930  11.590  1.00  0.00            
ATOM     34  H16 ACD     1      17.420  15.930  11.440  1.00  0.00            
ATOM     35  C11 ACD     1      15.490  16.910  11.230  1.00  0.00            
ATOM     36  H17 ACD     1      15.030  17.900  11.310  1.00  0.00            
ATOM     37  O9  ACD     1      14.800  15.910  12.050  1.00  0.00            
ATOM     38  H18 ACD     1      14.910  16.130  12.980  1.00  0.00            
ATOM     39  C12 ACD     1      15.300  16.550   9.800  1.00  0.00            
ATOM     40  H19 ACD     1      15.600  15.540   9.480  1.00  0.00            
ATOM     41  O10 ACD     1      13.890  16.780   9.400  1.00  0.00            
ATOM     42  H20 ACD     1      13.730  17.710   9.530  1.00  0.00            
ATOM     43  C13 ACD     1      16.050  17.560   8.860  1.00  0.00            
ATOM     44  H21 ACD     1      16.030  17.250   7.810  1.00  0.00            
ATOM     45  O11 ACD     1      17.440  17.520   9.320  1.00  0.00            
ATOM     46  C14 ACD     1      17.770  17.900  10.710  1.00  0.00            
ATOM     47  H22 ACD     1      17.460  18.930  10.940  1.00  0.00            
ATOM     48  C15 ACD     1      19.270  17.800  10.950  1.00  0.00            
ATOM     49  H23 ACD     1      19.400  18.010  12.010  1.00  0.00            
ATOM     50  H24 ACD     1      19.600  16.800  10.630  1.00  0.00            
ATOM     51  O12 ACD     1      19.930  18.770  10.190  1.00  0.00            
ATOM     52  H25 ACD     1      19.680  18.510   9.300  1.00  0.00            
ATOM     53  O13 ACD     1      15.440  18.890   8.970  1.00  0.00            
ATOM     54  C16 ACD     1      15.350  19.620   7.760  1.00  0.00            
ATOM     55  H26 ACD     1      15.470  18.960   6.880  1.00  0.00            
ATOM     56  C17 ACD     1      13.970  20.260   7.690  1.00  0.00            
ATOM     57  H27 ACD     1      13.830  20.930   8.550  1.00  0.00            
ATOM     58  O14 ACD     1      12.960  19.240   7.670  1.00  0.00            
ATOM     59  H28 ACD     1      12.160  19.580   8.080  1.00  0.00            
ATOM     60  C18 ACD     1      13.840  21.230   6.520  1.00  0.00            
ATOM     61  H29 ACD     1      13.940  20.630   5.610  1.00  0.00            
ATOM     62  O15 ACD     1      12.590  21.960   6.450  1.00  0.00            
ATOM     63  H30 ACD     1      12.770  22.840   6.120  1.00  0.00            
ATOM     64  C19 ACD     1      14.940  22.330   6.560  1.00  0.00            
ATOM     65  H31 ACD     1      14.970  22.950   5.660  1.00  0.00            
ATOM     66  O16 ACD     1      16.210  21.690   6.730  1.00  0.00            
ATOM     67  C20 ACD     1      16.450  20.740   7.790  1.00  0.00            
ATOM     68  H32 ACD     1      16.150  21.220   8.730  1.00  0.00            
ATOM     69  C21 ACD     1      17.880  20.230   7.740  1.00  0.00            
ATOM     70  H33 ACD     1      18.570  21.080   7.650  1.00  0.00            
ATOM     71  H34 ACD     1      18.070  19.650   8.650  1.00  0.00            
ATOM     72  O17 ACD     1      18.220  19.320   6.670  1.00  0.00            
ATOM     73  H35 ACD     1      18.210  19.880   5.900  1.00  0.00            
ATOM     74  O18 ACD     1      14.780  23.230   7.680  1.00  0.00            
ATOM     75  C22 ACD     1      15.310  24.570   7.690  1.00  0.00            
ATOM     76  H36 ACD     1      15.080  24.900   6.670  1.00  0.00            
ATOM     77  C23 ACD     1      14.520  25.330   8.790  1.00  0.00            
ATOM     78  H37 ACD     1      14.430  24.630   9.630  1.00  0.00            
ATOM     79  O19 ACD     1      13.130  25.580   8.350  1.00  0.00            
ATOM     80  H38 ACD     1      12.660  24.760   8.170  1.00  0.00            
ATOM     81  C24 ACD     1      15.210  26.570   9.260  1.00  0.00            
ATOM     82  H39 ACD     1      15.250  27.340   8.480  1.00  0.00            
ATOM     83  O20 ACD     1      14.450  27.000  10.450  1.00  0.00            
ATOM     84  H40 ACD     1      13.530  26.790  10.270  1.00  0.00            
ATOM     85  C25 ACD     1      16.680  26.270   9.570  1.00  0.00            
ATOM     86  H41 ACD     1      17.300  27.160   9.740  1.00  0.00            
ATOM     87  O21 ACD     1      17.350  25.810   8.390  1.00  0.00            
ATOM     88  C26 ACD     1      16.810  24.560   7.800  1.00  0.00            
ATOM     89  H42 ACD     1      17.060  23.780   8.530  1.00  0.00            
ATOM     90  C27 ACD     1      17.590  24.450   6.450  1.00  0.00            
ATOM     91  H43 ACD     1      16.990  23.800   5.800  1.00  0.00            
ATOM     92  H44 ACD     1      17.730  25.430   5.980  1.00  0.00            
ATOM     93  O22 ACD     1      18.840  23.810   6.670  1.00  0.00            
ATOM     94  H45 ACD     1      19.450  24.560   6.700  1.00  0.00            
ATOM     95  O23 ACD     1      16.810  25.370  10.610  1.00  0.00            
ATOM     96  C28 ACD     1      17.590  25.710  11.780  1.00  0.00            
ATOM     97  H46 ACD     1      18.160  26.630  11.640  1.00  0.00            
ATOM     98  C29 ACD     1      18.660  24.650  11.970  1.00  0.00            
ATOM     99  H47 ACD     1      18.190  23.670  12.040  1.00  0.00            
ATOM    100  O24 ACD     1      19.350  24.960  13.220  1.00  0.00            
ATOM    101  C30 ACD     1      19.750  24.670  10.820  1.00  0.00            
ATOM    102  H48 ACD     1      19.310  24.410   9.850  1.00  0.00            
ATOM    103  H49 ACD     1      20.090  25.710  10.760  1.00  0.00            
ATOM    104  O25 ACD     1      20.780  23.840  11.070  1.00  0.00            
ATOM    105  H50 ACD     1      20.570  22.900  11.090  1.00  0.00            
ATOM    106  C31 ACD     1      16.690  25.880  13.010  1.00  0.00            
ATOM    107  H51 ACD     1      16.130  24.930  12.970  1.00  0.00            
ATOM    108  O26 ACD     1      15.850  26.990  12.810  1.00  0.00            
ATOM    109  H52 ACD     1      15.440  26.900  11.940  1.00  0.00            
ATOM    110  C32 ACD     1      17.540  26.110  14.220  1.00  0.00            
ATOM    111  H53 ACD     1      18.040  27.080  14.190  1.00  0.00            
ATOM    112  O27 ACD     1      16.670  26.100  15.350  1.00  0.00            
ATOM    113  H54 ACD     1      15.850  26.360  14.930  1.00  0.00            
ATOM    114  C33 ACD     1      18.550  24.970  14.350  1.00  0.00            
ATOM    115  H55 ACD     1      19.210  25.180  15.200  1.00  0.00            
ATOM    116  O28 ACD     1      18.000  23.740  14.620  1.00  0.00            
ATOM    117  C34 ACD     1      18.530  23.020  15.680  1.00  0.00            
ATOM    118  H56 ACD     1      19.170  23.660  16.290  1.00  0.00            
ATOM    119  C35 ACD     1      17.370  22.500  16.540  1.00  0.00            
ATOM    120  H57 ACD     1      16.660  21.850  16.010  1.00  0.00            
ATOM    121  O29 ACD     1      16.670  23.600  17.100  1.00  0.00            
ATOM    122  H58 ACD     1      16.350  24.010  16.290  1.00  0.00            
ATOM    123  C36 ACD     1      17.910  21.570  17.650  1.00  0.00            
ATOM    124  H59 ACD     1      18.700  22.110  18.200  1.00  0.00            
ATOM    125  O30 ACD     1      16.840  21.080  18.510  1.00  0.00            
ATOM    126  H60 ACD     1      16.330  21.830  18.830  1.00  0.00            
ATOM    127  C1  AF6     2      14.040  21.880  11.340  1.00  0.00            
ATOM    128  C2  AF6     2      13.580  20.790  12.140  1.00  0.00            
ATOM    129  C3  AF6     2      14.420  20.130  12.990  1.00  0.00            
ATOM    130  C4  AF6     2      15.750  20.540  13.160  1.00  0.00            
ATOM    131  C5  AF6     2      16.170  21.680  12.440  1.00  0.00            
ATOM    132  C6  AF6     2      15.340  22.300  11.530  1.00  0.00            
ATOM    133  H1  AF6     2      13.420  22.470  10.670  1.00  0.00            
ATOM    134  H2  AF6     2      12.540  20.490  12.070  1.00  0.00            
ATOM    135  H3  AF6     2      14.090  19.220  13.490  1.00  0.00            
ATOM    136  H4  AF6     2      16.470  19.960  13.740  1.00  0.00            
ATOM    137  H5  AF6     2      17.200  22.010  12.560  1.00  0.00            
ATOM    138  H6  AF6     2      15.710  23.110  10.900  1.00  0.00            
TER
ENDMDL
MODEL        1
ATOM      1  H1  ACD     1      28.410  25.040  30.640  1.00  0.00            
ATOM      2  O1  ACD     1      28.630  24.610  29.810  1.00  0.00            
ATOM      3  C1  ACD     1      28.530  25.590  28.880  1.00  0.00            
ATOM      4  H2  ACD     1      29.200  25.350  28.040  1.00  0.00            
ATOM      5  H3  ACD     1      28.820  26.580  29.260  1.00  0.00            
ATOM      6  C2  ACD     1      27.100  25.510  28.280  1.00  0.00            
ATOM      7  H4  ACD     1      26.830  24.500  27.940  1.00  0.00            
ATOM      8  O2  ACD     1      26.260  25.820  29.340  1.00  0.00            
ATOM      9  C3  ACD     1      24.920  25.840  29.100  1.00  0.00            
ATOM     10  H5  ACD     1      24.450  26.000  30.080  1.00  0.00            
ATOM     11  O3  ACD     1      24.530  24.570  28.560  1.00  0.00            
ATOM     12  C4  ACD     1      23.710  23.780  29.410  1.00  0.00            
ATOM     13  H6  ACD     1      23.010  24.460  29.930  1.00  0.00            
ATOM     14  C5  ACD     1      22.960  22.900  28.360  1.00  0.00            
ATOM     15  H7  ACD     1      23.700  22.580  27.620  1.00  0.00            
ATOM     16  O4  ACD     1      21.960  23.590  27.690  1.00  0.00            
ATOM     17  H8  ACD     1      22.300  23.770  26.810  1.00  0.00            
ATOM     18  C6  ACD     1      22.380  21.620  29.050  1.00  0.00            
ATOM     19  H9  ACD     1      21.500  21.920  29.640  1.00  0.00            
ATOM     20  O5  ACD     1      22.070  20.630  28.090  1.00  0.00            
ATOM     21  H10 ACD     1      22.770  20.760  27.450  1.00  0.00            
ATOM     22  C7  ACD     1      23.360  21.000  30.020  1.00  0.00            
ATOM     23  H11 ACD     1      22.860  20.120  30.430  1.00  0.00            
ATOM     24  O6  ACD     1      23.770  21.930  30.990  1.00  0.00            
ATOM     25  C8  ACD     1      24.540  23.010  30.480  1.00  0.00            
ATOM     26  H12 ACD     1      25.420  22.560  30.000  1.00  0.00            
ATOM     27  C9  ACD     1      24.980  23.730  31.750  1.00  0.00            
ATOM     28  H13 ACD     1      25.550  23.030  32.370  1.00  0.00            
ATOM     29  H14 ACD     1      25.680  24.530  31.500  1.00  0.00            
ATOM     30  O7  ACD     1      23.930  24.370  32.520  1.00  0.00            
ATOM     31  H15 ACD     1      23.860  23.780  33.270  1.00  0.00            
ATOM     32  O8  ACD     1      24.540  20.490  29.380  1.00  0.00            
ATOM     33  C10 ACD     1      25.090  19.310  29.860  1.00  0.00            
ATOM     34  H16 ACD     1      24.370  18.550  30.190  1.00  0.00            
ATOM     35  C11 ACD     1      25.660  18.780  28.490  1.00  0.00            
ATOM     36  H17 ACD     1      26.130  19.620  27.950  1.00  0.00            
ATOM     37  O9  ACD     1      24.610  18.300  27.690  1.00  0.00            
ATOM     38  H18 ACD     1      23.960  19.000  27.770  1.00  0.00            
ATOM     39  C12 ACD     1      26.760  17.730  28.820  1.00  0.00            
ATOM     40  H19 ACD     1      26.360  16.800  29.240  1.00  0.00            
ATOM     41  O10 ACD     1      27.460  17.360  27.620  1.00  0.00            
ATOM     42  H20 ACD     1      27.080  17.900  26.930  1.00  0.00            
ATOM     43  C13 ACD     1      27.840  18.290  29.690  1.00  0.00            
ATOM     44  H21 ACD     1      28.550  17.540  30.030  1.00  0.00            
ATOM     45  O11 ACD     1      27.310  18.700  30.920  1.00  0.00            
ATOM     46  C14 ACD     1      26.200  19.610  30.880  1.00  0.00            
ATOM     47  H22 ACD     1      26.590  20.620  30.710  1.00  0.00            
ATOM     48  C15 ACD     1      25.660  19.640  32.360  1.00  0.00            
ATOM     49  H23 ACD     1      26.400  20.150  32.990  1.00  0.00            
ATOM     50  H24 ACD     1      24.810  20.340  32.390  1.00  0.00            
ATOM     51  O12 ACD     1      25.090  18.440  32.720  1.00  0.00            
ATOM     52  H25 ACD     1      25.840  17.850  32.790  1.00  0.00            
ATOM     53  O13 ACD     1      28.510  19.360  29.030  1.00  0.00            
ATOM     54  C16 ACD     1      29.940  19.430  29.340  1.00  0.00            
ATOM     55  H26 ACD     1      30.240  18.800  30.180  1.00  0.00            
ATOM     56  C17 ACD     1      30.740  19.090  27.970  1.00  0.00            
ATOM     57  H27 ACD     1      30.370  19.730  27.160  1.00  0.00            
ATOM     58  O14 ACD     1      30.430  17.750  27.630  1.00  0.00            
ATOM     59  H28 ACD     1      29.470  17.660  27.610  1.00  0.00            
ATOM     60  C18 ACD     1      32.190  19.410  28.230  1.00  0.00            
ATOM     61  H29 ACD     1      32.570  18.690  28.960  1.00  0.00            
ATOM     62  O15 ACD     1      33.070  19.240  27.100  1.00  0.00            
ATOM     63  H30 ACD     1      33.130  18.300  26.940  1.00  0.00            
ATOM     64  C19 ACD     1      32.280  20.890  28.750  1.00  0.00            
ATOM     65  H31 ACD     1      33.320  21.060  29.030  1.00  0.00            
ATOM     66  O16 ACD     1      31.570  21.060  29.950  1.00  0.00            
ATOM     67  C20 ACD     1      30.150  20.890  29.740  1.00  0.00            
ATOM     68  H32 ACD     1      29.750  21.520  28.930  1.00  0.00            
ATOM     69  C21 ACD     1      29.380  21.370  31.030  1.00  0.00            
ATOM     70  H33 ACD     1      29.870  22.260  31.460  1.00  0.00            
ATOM     71  H34 ACD     1      28.380  21.670  30.680  1.00  0.00            
ATOM     72  O17 ACD     1      29.300  20.380  32.120  1.00  0.00            
ATOM     73  H35 ACD     1      30.120  20.380  32.630  1.00  0.00            
ATOM     74  O18 ACD     1      31.910  21.820  27.810  1.00  0.00            
ATOM     75  C22 ACD     1      32.830  22.880  27.420  1.00  0.00            
ATOM     76  H36 ACD     1      33.820  22.790  27.890  1.00  0.00            
ATOM     77  C23 ACD     1      33.070  22.590  25.860  1.00  0.00            
ATOM     78  H37 ACD     1      32.180  22.290  25.290  1.00  0.00            
ATOM     79  O19 ACD     1      33.910  21.460  25.820  1.00  0.00            
ATOM     80  H38 ACD     1      33.660  20.810  26.480  1.00  0.00            
ATOM     81  C24 ACD     1      33.670  23.800  25.230  1.00  0.00            
ATOM     82  H39 ACD     1      34.550  24.070  25.830  1.00  0.00            
ATOM     83  O20 ACD     1      33.950  23.630  23.830  1.00  0.00            
ATOM     84  H40 ACD     1      33.250  23.120  23.410  1.00  0.00            
ATOM     85  C25 ACD     1      32.850  24.970  25.450  1.00  0.00            
ATOM     86  H41 ACD     1      33.420  25.810  25.030  1.00  0.00            
ATOM     87  O21 ACD     1      32.720  25.210  26.860  1.00  0.00            
ATOM     88  C26 ACD     1      32.100  24.190  27.620  1.00  0.00            
ATOM     89  H42 ACD     1      31.060  24.110  27.290  1.00  0.00            
ATOM     90  C27 ACD     1      32.100  24.560  29.060  1.00  0.00            
ATOM     91  H43 ACD     1      31.410  23.820  29.490  1.00  0.00            
ATOM     92  H44 ACD     1      33.110  24.440  29.480  1.00  0.00            
ATOM     93  O22 ACD     1      31.430  25.830  29.290  1.00  0.00            
ATOM     94  H45 ACD     1      32.020  26.550  29.050  1.00  0.00            
ATOM     95  O23 ACD     1      31.610  24.720  24.800  1.00  0.00            
ATOM     96  C28 ACD     1      30.670  25.810  24.570  1.00  0.00            
ATOM     97  H46 ACD     1      31.050  26.390  23.730  1.00  0.00            
ATOM     98  C29 ACD     1      30.410  26.760  25.730  1.00  0.00            
ATOM     99  H47 ACD     1      30.380  26.220  26.680  1.00  0.00            
ATOM    100  O24 ACD     1      29.170  27.470  25.520  1.00  0.00            
ATOM    101  C30 ACD     1      31.430  27.930  25.750  1.00  0.00            
ATOM    102  H48 ACD     1      32.470  27.600  25.700  1.00  0.00            
ATOM    103  H49 ACD     1      31.280  28.540  24.850  1.00  0.00            
ATOM    104  O25 ACD     1      31.260  28.840  26.910  1.00  0.00            
ATOM    105  H50 ACD     1      31.840  28.480  27.600  1.00  0.00            
ATOM    106  C31 ACD     1      29.420  25.060  24.070  1.00  0.00            
ATOM    107  H51 ACD     1      29.090  24.410  24.890  1.00  0.00            
ATOM    108  O26 ACD     1      29.790  24.390  22.820  1.00  0.00            
ATOM    109  H52 ACD     1      30.530  23.810  23.020  1.00  0.00            
ATOM    110  C32 ACD     1      28.290  26.040  23.870  1.00  0.00            
ATOM    111  H53 ACD     1      28.570  26.750  23.080  1.00  0.00            
ATOM    112  O27 ACD     1      27.110  25.370  23.420  1.00  0.00            
ATOM    113  H54 ACD     1      26.920  24.810  24.170  1.00  0.00            
ATOM    114  C33 ACD     1      28.020  26.790  25.130  1.00  0.00            
ATOM    115  H55 ACD     1      27.260  27.550  24.920  1.00  0.00            
ATOM    116  O28 ACD     1      27.460  25.900  26.040  1.00  0.00            
ATOM    117  C34 ACD     1      26.870  26.420  27.130  1.00  0.00            
ATOM    118  H56 ACD     1      27.270  27.410  27.370  1.00  0.00            
ATOM    119  C35 ACD     1      25.380  26.590  26.840  1.00  0.00            
ATOM    120  H57 ACD     1      24.960  25.630  26.510  1.00  0.00            
ATOM    121  O29 ACD     1      25.100  27.590  25.880  1.00  0.00            
ATOM    122  H58 ACD     1      25.320  28.470  26.180  1.00  0.00            
ATOM    123  C36 ACD     1      24.660  26.980  28.170  1.00  0.00            
ATOM    124  H59 ACD     1      25.120  27.880  28.600  1.00  0.00            
ATOM    125  O30 ACD     1      23.270  27.210  27.840  1.00  0.00            
ATOM    126  H60 ACD     1      23.340  27.330  26.890  1.00  0.00            
ATOM    127  C1  AF6     2      26.420  22.520  26.140  1.00  0.00            
ATOM    128  C2  AF6     2      25.770  22.580  24.910  1.00  0.00            
ATOM    129  C3  AF6     2      26.380  22.240  23.700  1.00  0.00            
ATOM    130  C4  AF6     2      27.750  21.880  23.680  1.00  0.00            
ATOM    131  C5  AF6     2      28.460  21.810  24.880  1.00  0.00            
ATOM    132  C6  AF6     2      27.820  22.250  26.110  1.00  0.00            
ATOM    133  H1  AF6     2      25.930  22.750  27.080  1.00  0.00            
ATOM    134  H2  AF6     2      24.710  22.850  24.920  1.00  0.00            
ATOM    135  H3  AF6     2      25.740  22.250  22.820  1.00  0.00            
ATOM    136  H4  AF6     2      28.320  21.720  22.770  1.00  0.00            
ATOM    137  H5  AF6     2      29.510  21.550  24.850  1.00  0.00            
ATOM    138  H6  AF6     2      28.390  22.280  27.030  1.00  0.00            
TER
ENDMDL
MODEL        1
ATOM      1  H1  ACD     1      22.760  37.520  25.650  1.00  0.00            
ATOM      2  O1  ACD     1      21.880  37.610  26.030  1.00  0.00            
ATOM      3  C1  ACD     1      21.440  36.270  26.290  1.00  0.00            
ATOM      4  H2  ACD     1      20.780  35.850  25.520  1.00  0.00            
ATOM      5  H3  ACD     1      20.720  36.400  27.110  1.00  0.00            
ATOM      6  C2  ACD     1      22.580  35.280  26.590  1.00  0.00            
ATOM      7  H4  ACD     1      22.250  34.340  27.040  1.00  0.00            
ATOM      8  O2  ACD     1      23.050  34.910  25.300  1.00  0.00            
ATOM      9  C3  ACD     1      23.990  33.880  25.360  1.00  0.00            
ATOM     10  H5  ACD     1      24.420  33.660  24.370  1.00  0.00            
ATOM     11  O3  ACD     1      23.360  32.720  25.790  1.00  0.00            
ATOM     12  C4  ACD     1      22.810  31.760  24.960  1.00  0.00            
ATOM     13  H6  ACD     1      22.690  32.290  24.000  1.00  0.00            
ATOM     14  C5  ACD     1      23.790  30.660  24.670  1.00  0.00            
ATOM     15  H7  ACD     1      24.040  30.250  25.660  1.00  0.00            
ATOM     16  O4  ACD     1      25.040  31.030  24.050  1.00  0.00            
ATOM     17  H8  ACD     1      25.560  30.320  23.650  1.00  0.00            
ATOM     18  C6  ACD     1      23.090  29.530  23.880  1.00  0.00            
ATOM     19  H9  ACD     1      22.810  29.850  22.860  1.00  0.00            
ATOM     20  O5  ACD     1      23.810  28.280  23.700  1.00  0.00            
ATOM     21  H10 ACD     1      23.480  27.880  22.900  1.00  0.00            
ATOM     22  C7  ACD     1      21.820  29.130  24.590  1.00  0.00            
ATOM     23  H11 ACD     1      21.290  28.320  24.090  1.00  0.00            
ATOM     24  O6  ACD     1      20.980  30.270  24.530  1.00  0.00            
ATOM     25  C8  ACD     1      21.420  31.340  25.400  1.00  0.00            
ATOM     26  H12 ACD     1      21.470  31.160  26.480  1.00  0.00            
ATOM     27  C9  ACD     1      20.360  32.410  25.290  1.00  0.00            
ATOM     28  H13 ACD     1      19.460  31.900  25.650  1.00  0.00            
ATOM     29  H14 ACD     1      20.600  33.310  25.880  1.00  0.00            
ATOM     30  O7  ACD     1      20.160  32.760  23.910  1.00  0.00            
ATOM     31  H15 ACD     1      19.410  33.350  23.820  1.00  0.00            
ATOM     32  O8  ACD     1      21.970  28.740  26.000  1.00  0.00            
ATOM     33  C10 ACD     1      20.880  28.040  26.760  1.00  0.00            
ATOM     34  H16 ACD     1      20.930  26.980  26.470  1.00  0.00            
ATOM     35  C11 ACD     1      21.410  28.090  28.220  1.00  0.00            
ATOM     36  H17 ACD     1      21.740  29.120  28.360  1.00  0.00            
ATOM     37  O9  ACD     1      22.550  27.180  28.300  1.00  0.00            
ATOM     38  H18 ACD     1      23.120  27.330  27.540  1.00  0.00            
ATOM     39  C12 ACD     1      20.320  27.660  29.270  1.00  0.00            
ATOM     40  H19 ACD     1      20.250  26.570  29.250  1.00  0.00            
ATOM     41  O10 ACD     1      20.700  28.070  30.510  1.00  0.00            
ATOM     42  H20 ACD     1      20.830  29.010  30.370  1.00  0.00            
ATOM     43  C13 ACD     1      18.980  28.180  28.920  1.00  0.00            
ATOM     44  H21 ACD     1      18.250  27.670  29.560  1.00  0.00            
ATOM     45  O11 ACD     1      18.670  27.880  27.610  1.00  0.00            
ATOM     46  C14 ACD     1      19.410  28.520  26.560  1.00  0.00            
ATOM     47  H22 ACD     1      19.240  29.600  26.650  1.00  0.00            
ATOM     48  C15 ACD     1      18.570  28.050  25.350  1.00  0.00            
ATOM     49  H23 ACD     1      17.500  28.270  25.470  1.00  0.00            
ATOM     50  H24 ACD     1      18.840  28.710  24.520  1.00  0.00            
ATOM     51  O12 ACD     1      18.830  26.720  24.930  1.00  0.00            
ATOM     52  H25 ACD     1      18.030  26.200  24.810  1.00  0.00            
ATOM     53  O13 ACD     1      18.850  29.630  29.180  1.00  0.00            
ATOM     54  C16 ACD     1      17.520  30.070  29.560  1.00  0.00            
ATOM     55  H26 ACD     1      16.780  29.420  29.080  1.00  0.00            
ATOM     56  C17 ACD     1      17.420  29.900  31.110  1.00  0.00            
ATOM     57  H27 ACD     1      18.330  30.410  31.450  1.00  0.00            
ATOM     58  O14 ACD     1      17.360  28.550  31.540  1.00  0.00            
ATOM     59  H28 ACD     1      17.220  28.540  32.490  1.00  0.00            
ATOM     60  C18 ACD     1      16.160  30.600  31.620  1.00  0.00            
ATOM     61  H29 ACD     1      15.290  30.170  31.110  1.00  0.00            
ATOM     62  O15 ACD     1      15.970  30.370  33.040  1.00  0.00            
ATOM     63  H30 ACD     1      16.320  31.120  33.530  1.00  0.00            
ATOM     64  C19 ACD     1      16.220  32.060  31.350  1.00  0.00            
ATOM     65  H31 ACD     1      15.300  32.500  31.750  1.00  0.00            
ATOM     66  O16 ACD     1      16.290  32.140  29.920  1.00  0.00            
ATOM     67  C20 ACD     1      17.400  31.560  29.210  1.00  0.00            
ATOM     68  H32 ACD     1      18.270  32.180  29.480  1.00  0.00            
ATOM     69  C21 ACD     1      17.100  31.630  27.730  1.00  0.00            
ATOM     70  H33 ACD     1      17.940  31.300  27.100  1.00  0.00            
ATOM     71  H34 ACD     1      16.330  30.890  27.470  1.00  0.00            
ATOM     72  O17 ACD     1      16.690  32.920  27.280  1.00  0.00            
ATOM     73  H35 ACD     1      15.740  32.890  27.430  1.00  0.00            
ATOM     74  O18 ACD     1      17.340  32.720  31.930  1.00  0.00            
ATOM     75  C22 ACD     1      17.080  34.020  32.450  1.00  0.00            
ATOM     76  H36 ACD     1      16.140  34.060  33.020  1.00  0.00            
ATOM     77  C23 ACD     1      18.240  34.250  33.460  1.00  0.00            
ATOM     78  H37 ACD     1      19.120  33.780  33.010  1.00  0.00            
ATOM     79  O19 ACD     1      18.030  33.520  34.700  1.00  0.00            
ATOM     80  H38 ACD     1      17.610  34.110  35.330  1.00  0.00            
ATOM     81  C24 ACD     1      18.470  35.700  33.690  1.00  0.00            
ATOM     82  H39 ACD     1      17.570  35.980  34.240  1.00  0.00            
ATOM     83  O20 ACD     1      19.650  35.840  34.490  1.00  0.00            
ATOM     84  H40 ACD     1      20.350  35.940  33.840  1.00  0.00            
ATOM     85  C25 ACD     1      18.660  36.540  32.430  1.00  0.00            
ATOM     86  H41 ACD     1      18.790  37.590  32.710  1.00  0.00            
ATOM     87  O21 ACD     1      17.510  36.350  31.650  1.00  0.00            
ATOM     88  C26 ACD     1      17.070  35.030  31.300  1.00  0.00            
ATOM     89  H42 ACD     1      17.770  34.590  30.570  1.00  0.00            
ATOM     90  C27 ACD     1      15.720  35.270  30.650  1.00  0.00            
ATOM     91  H43 ACD     1      15.720  36.110  29.950  1.00  0.00            
ATOM     92  H44 ACD     1      15.380  34.360  30.150  1.00  0.00            
ATOM     93  O22 ACD     1      14.780  35.660  31.710  1.00  0.00            
ATOM     94  H45 ACD     1      13.880  35.590  31.400  1.00  0.00            
ATOM     95  O23 ACD     1      19.760  36.100  31.560  1.00  0.00            
ATOM     96  C28 ACD     1      20.730  37.040  31.080  1.00  0.00            
ATOM     97  H46 ACD     1      20.500  38.000  31.560  1.00  0.00            
ATOM     98  C29 ACD     1      20.700  37.090  29.560  1.00  0.00            
ATOM     99  H47 ACD     1      20.620  36.090  29.110  1.00  0.00            
ATOM    100  O24 ACD     1      21.890  37.800  29.250  1.00  0.00            
ATOM    101  C30 ACD     1      19.490  37.880  29.130  1.00  0.00            
ATOM    102  H48 ACD     1      19.330  38.820  29.670  1.00  0.00            
ATOM    103  H49 ACD     1      19.670  38.020  28.050  1.00  0.00            
ATOM    104  O25 ACD     1      18.280  37.200  29.140  1.00  0.00            
ATOM    105  H50 ACD     1      18.220  36.910  30.060  1.00  0.00            
ATOM    106  C31 ACD     1      22.020  36.520  31.700  1.00  0.00            
ATOM    107  H51 ACD     1      22.070  35.430  31.600  1.00  0.00            
ATOM    108  O26 ACD     1      22.060  36.800  33.080  1.00  0.00            
ATOM    109  H52 ACD     1      22.060  37.760  33.190  1.00  0.00            
ATOM    110  C32 ACD     1      23.300  37.080  31.020  1.00  0.00            
ATOM    111  H53 ACD     1      23.540  38.110  31.330  1.00  0.00            
ATOM    112  O27 ACD     1      24.420  36.210  31.180  1.00  0.00            
ATOM    113  H54 ACD     1      24.160  35.450  30.650  1.00  0.00            
ATOM    114  C33 ACD     1      23.160  37.170  29.510  1.00  0.00            
ATOM    115  H55 ACD     1      23.870  37.910  29.120  1.00  0.00            
ATOM    116  O28 ACD     1      23.180  35.920  28.930  1.00  0.00            
ATOM    117  C34 ACD     1      23.670  35.810  27.570  1.00  0.00            
ATOM    118  H56 ACD     1      24.050  36.750  27.140  1.00  0.00            
ATOM    119  C35 ACD     1      24.730  34.730  27.710  1.00  0.00            
ATOM    120  H57 ACD     1      24.320  33.920  28.320  1.00  0.00            
ATOM    121  O29 ACD     1      25.970  35.060  28.350  1.00  0.00            
ATOM    122  H58 ACD     1      25.820  35.830  28.920  1.00  0.00            
ATOM    123  C36 ACD     1      25.180  34.180  26.270  1.00  0.00            
ATOM    124  H59 ACD     1      25.750  34.960  25.760  1.00  0.00            
ATOM    125  O30 ACD     1      26.150  33.110  26.340  1.00  0.00            
ATOM    126  H60 ACD     1      25.510  32.410  26.540  1.00  0.00            
ATOM    127  C1  AF6     2      20.840  31.730  31.330  1.00  0.00            
ATOM    128  C2  AF6     2      21.780  30.680  31.610  1.00  0.00            
ATOM    129  C3  AF6     2      22.750  30.540  30.640  1.00  0.00            
ATOM    130  C4  AF6     2      22.740  31.170  29.420  1.00  0.00            
ATOM    131  C5  AF6     2      21.830  32.220  29.200  1.00  0.00            
ATOM    132  C6  AF6     2      20.870  32.510  30.190  1.00  0.00            
ATOM    133  H1  AF6     2      20.070  31.910  32.080  1.00  0.00            
ATOM    134  H2  AF6     2      21.760  30.150  32.560  1.00  0.00            
ATOM    135  H3  AF6     2      23.560  29.830  30.790  1.00  0.00            
ATOM    136  H4  AF6     2      23.470  30.980  28.630  1.00  0.00            
ATOM    137  H5  AF6     2      21.810  32.820  28.290  1.00  0.00            
ATOM    138  H6  AF6     2      20.110  33.260  30.020  1.00  0.00            
TER
ENDMDL
MODEL        1
ATOM      1  H1  ACD     1      21.850  36.080  24.000  1.00  0.00            
ATOM      2  O1  ACD     1      22.160  36.470  24.830  1.00  0.00            
ATOM      3  C1  ACD     1      21.380  35.940  25.870  1.00  0.00            
ATOM      4  H2  ACD     1      20.310  35.870  25.620  1.00  0.00            
ATOM      5  H3  ACD     1      21.450  36.500  26.810  1.00  0.00            
ATOM      6  C2  ACD     1      21.870  34.530  26.110  1.00  0.00            
ATOM      7  H4  ACD     1      21.140  34.120  26.830  1.00  0.00            
ATOM      8  O2  ACD     1      21.680  33.770  24.930  1.00  0.00            
ATOM      9  C3  ACD     1      22.220  32.510  24.820  1.00  0.00            
ATOM     10  H5  ACD     1      22.060  32.280  23.760  1.00  0.00            
ATOM     11  O3  ACD     1      21.420  31.610  25.640  1.00  0.00            
ATOM     12  C4  ACD     1      20.380  30.870  25.080  1.00  0.00            
ATOM     13  H6  ACD     1      20.010  31.360  24.160  1.00  0.00            
ATOM     14  C5  ACD     1      20.930  29.510  24.730  1.00  0.00            
ATOM     15  H7  ACD     1      21.410  29.120  25.640  1.00  0.00            
ATOM     16  O4  ACD     1      21.960  29.650  23.630  1.00  0.00            
ATOM     17  H8  ACD     1      21.530  30.080  22.890  1.00  0.00            
ATOM     18  C6  ACD     1      19.810  28.570  24.300  1.00  0.00            
ATOM     19  H9  ACD     1      19.320  28.930  23.380  1.00  0.00            
ATOM     20  O5  ACD     1      20.260  27.250  23.980  1.00  0.00            
ATOM     21  H10 ACD     1      20.860  26.910  24.650  1.00  0.00            
ATOM     22  C7  ACD     1      18.720  28.500  25.370  1.00  0.00            
ATOM     23  H11 ACD     1      17.790  27.990  25.080  1.00  0.00            
ATOM     24  O6  ACD     1      18.250  29.820  25.630  1.00  0.00            
ATOM     25  C8  ACD     1      19.170  30.760  26.000  1.00  0.00            
ATOM     26  H12 ACD     1      19.580  30.420  26.960  1.00  0.00            
ATOM     27  C9  ACD     1      18.580  32.110  26.290  1.00  0.00            
ATOM     28  H13 ACD     1      17.650  32.080  26.870  1.00  0.00            
ATOM     29  H14 ACD     1      19.240  32.710  26.930  1.00  0.00            
ATOM     30  O7  ACD     1      18.220  32.930  25.140  1.00  0.00            
ATOM     31  H15 ACD     1      17.430  33.400  25.430  1.00  0.00            
ATOM     32  O8  ACD     1      19.260  27.940  26.580  1.00  0.00            
ATOM     33  C10 ACD     1      18.520  27.320  27.640  1.00  0.00            
ATOM     34  H16 ACD     1      18.130  26.350  27.320  1.00  0.00            
ATOM     35  C11 ACD     1      19.610  27.110  28.680  1.00  0.00            
ATOM     36  H17 ACD     1      20.120  28.080  28.790  1.00  0.00            
ATOM     37  O9  ACD     1      20.530  26.120  28.250  1.00  0.00            
ATOM     38  H18 ACD     1      21.010  26.410  27.470  1.00  0.00            
ATOM     39  C12 ACD     1      19.030  26.840  30.070  1.00  0.00            
ATOM     40  H19 ACD     1      18.410  25.950  30.180  1.00  0.00            
ATOM     41  O10 ACD     1      20.040  26.960  31.120  1.00  0.00            
ATOM     42  H20 ACD     1      20.260  27.890  31.100  1.00  0.00            
ATOM     43  C13 ACD     1      17.950  27.920  30.390  1.00  0.00            
ATOM     44  H21 ACD     1      17.410  27.700  31.320  1.00  0.00            
ATOM     45  O11 ACD     1      16.950  27.840  29.440  1.00  0.00            
ATOM     46  C14 ACD     1      17.280  28.110  28.070  1.00  0.00            
ATOM     47  H22 ACD     1      17.460  29.190  27.960  1.00  0.00            
ATOM     48  C15 ACD     1      15.990  27.760  27.300  1.00  0.00            
ATOM     49  H23 ACD     1      15.150  28.260  27.800  1.00  0.00            
ATOM     50  H24 ACD     1      16.030  28.220  26.300  1.00  0.00            
ATOM     51  O12 ACD     1      15.640  26.330  27.200  1.00  0.00            
ATOM     52  H25 ACD     1      15.480  25.950  28.070  1.00  0.00            
ATOM     53  O13 ACD     1      18.570  29.200  30.600  1.00  0.00            
ATOM     54  C16 ACD     1      17.660  30.030  31.350  1.00  0.00            
ATOM     55  H26 ACD     1      16.610  29.810  31.120  1.00  0.00            
ATOM     56  C17 ACD     1      17.860  29.760  32.840  1.00  0.00            
ATOM     57  H27 ACD     1      18.930  29.710  33.070  1.00  0.00            
ATOM     58  O14 ACD     1      17.360  28.480  33.360  1.00  0.00            
ATOM     59  H28 ACD     1      17.690  28.440  34.260  1.00  0.00            
ATOM     60  C18 ACD     1      17.200  30.820  33.770  1.00  0.00            
ATOM     61  H29 ACD     1      16.130  30.590  33.630  1.00  0.00            
ATOM     62  O15 ACD     1      17.620  30.650  35.120  1.00  0.00            
ATOM     63  H30 ACD     1      18.570  30.760  35.060  1.00  0.00            
ATOM     64  C19 ACD     1      17.420  32.240  33.230  1.00  0.00            
ATOM     65  H31 ACD     1      16.670  32.870  33.730  1.00  0.00            
ATOM     66  O16 ACD     1      17.090  32.290  31.850  1.00  0.00            
ATOM     67  C20 ACD     1      17.900  31.490  31.010  1.00  0.00            
ATOM     68  H32 ACD     1      18.950  31.770  31.170  1.00  0.00            
ATOM     69  C21 ACD     1      17.560  31.780  29.530  1.00  0.00            
ATOM     70  H33 ACD     1      18.480  31.360  29.110  1.00  0.00            
ATOM     71  H34 ACD     1      16.600  31.310  29.280  1.00  0.00            
ATOM     72  O17 ACD     1      17.540  33.160  29.280  1.00  0.00            
ATOM     73  H35 ACD     1      16.920  33.600  29.870  1.00  0.00            
ATOM     74  O18 ACD     1      18.740  32.780  33.410  1.00  0.00            
ATOM     75  C22 ACD     1      19.030  34.210  33.610  1.00  0.00            
ATOM     76  H36 ACD     1      18.300  34.600  34.330  1.00  0.00            
ATOM     77  C23 ACD     1      20.500  34.340  34.030  1.00  0.00            
ATOM     78  H37 ACD     1      21.030  33.770  33.250  1.00  0.00            
ATOM     79  O19 ACD     1      20.670  33.850  35.350  1.00  0.00            
ATOM     80  H38 ACD     1      21.460  34.250  35.710  1.00  0.00            
ATOM     81  C24 ACD     1      21.020  35.700  33.970  1.00  0.00            
ATOM     82  H39 ACD     1      20.420  36.320  34.640  1.00  0.00            
ATOM     83  O20 ACD     1      22.370  35.730  34.300  1.00  0.00            
ATOM     84  H40 ACD     1      22.810  35.380  33.530  1.00  0.00            
ATOM     85  C25 ACD     1      20.790  36.240  32.590  1.00  0.00            
ATOM     86  H41 ACD     1      21.190  37.250  32.580  1.00  0.00            
ATOM     87  O21 ACD     1      19.440  36.280  32.220  1.00  0.00            
ATOM     88  C26 ACD     1      18.710  35.010  32.310  1.00  0.00            
ATOM     89  H42 ACD     1      18.890  34.360  31.450  1.00  0.00            
ATOM     90  C27 ACD     1      17.230  35.450  32.210  1.00  0.00            
ATOM     91  H43 ACD     1      17.160  35.990  31.250  1.00  0.00            
ATOM     92  H44 ACD     1      16.520  34.620  32.270  1.00  0.00            
ATOM     93  O22 ACD     1      16.890  36.340  33.310  1.00  0.00            
ATOM     94  H45 ACD     1      17.640  36.930  33.420  1.00  0.00            
ATOM     95  O23 ACD     1      21.420  35.510  31.570  1.00  0.00            
ATOM     96  C28 ACD     1      22.520  36.170  30.860  1.00  0.00            
ATOM     97  H46 ACD     1      22.800  37.110  31.340  1.00  0.00            
ATOM     98  C29 ACD     1      22.000  36.570  29.450  1.00  0.00            
ATOM     99  H47 ACD     1      21.500  35.720  28.980  1.00  0.00            
ATOM    100  O24 ACD     1      23.140  36.940  28.710  1.00  0.00            
ATOM    101  C30 ACD     1      21.020  37.780  29.580  1.00  0.00            
ATOM    102  H48 ACD     1      20.270  37.580  30.350  1.00  0.00            
ATOM    103  H49 ACD     1      21.530  38.660  29.990  1.00  0.00            
ATOM    104  O25 ACD     1      20.250  38.030  28.420  1.00  0.00            
ATOM    105  H50 ACD     1      19.850  37.180  28.190  1.00  0.00            
ATOM    106  C31 ACD     1      23.710  35.230  30.870  1.00  0.00            
ATOM    107  H51 ACD     1      23.360  34.210  30.670  1.00  0.00            
ATOM    108  O26 ACD     1      24.360  35.250  32.130  1.00  0.00            
ATOM    109  H52 ACD     1      24.890  34.440  32.150  1.00  0.00            
ATOM    110  C32 ACD     1      24.720  35.560  29.740  1.00  0.00            
ATOM    111  H53 ACD     1      25.280  36.470  30.000  1.00  0.00            
ATOM    112  O27 ACD     1      25.580  34.470  29.540  1.00  0.00            
ATOM    113  H54 ACD     1      25.260  33.950  28.790  1.00  0.00            
ATOM    114  C33 ACD     1      24.040  35.910  28.450  1.00  0.00            
ATOM    115  H55 ACD     1      24.690  36.260  27.630  1.00  0.00            
ATOM    116  O28 ACD     1      23.290  34.740  28.020  1.00  0.00            
ATOM    117  C34 ACD     1      23.290  34.460  26.630  1.00  0.00            
ATOM    118  H56 ACD     1      23.930  35.100  26.010  1.00  0.00            
ATOM    119  C35 ACD     1      23.940  33.090  26.560  1.00  0.00            
ATOM    120  H57 ACD     1      23.330  32.480  27.230  1.00  0.00            
ATOM    121  O29 ACD     1      25.330  33.020  26.920  1.00  0.00            
ATOM    122  H58 ACD     1      25.730  32.300  26.420  1.00  0.00            
ATOM    123  C36 ACD     1      23.720  32.550  25.150  1.00  0.00            
ATOM    124  H59 ACD     1      24.210  33.130  24.350  1.00  0.00            
ATOM    125  O30 ACD     1      24.100  31.180  25.190  1.00  0.00            
ATOM    126  H60 ACD     1      23.490  30.620  24.710  1.00  0.00            
ATOM    127  C1  AF6     2      21.620  30.580  28.840  1.00  0.00            
ATOM    128  C2  AF6     2      21.370  31.880  29.280  1.00  0.00            
ATOM    129  C3  AF6     2      21.460  32.170  30.650  1.00  0.00            
ATOM    130  C4  AF6     2      21.910  31.280  31.610  1.00  0.00            
ATOM    131  C5  AF6     2      22.170  29.910  31.170  1.00  0.00            
ATOM    132  C6  AF6     2      21.970  29.550  29.790  1.00  0.00            
ATOM    133  H1  AF6     2      21.580  30.350  27.780  1.00  0.00            
ATOM    134  H2  AF6     2      21.140  32.690  28.600  1.00  0.00            
ATOM    135  H3  AF6     2      21.260  33.190  30.980  1.00  0.00            
ATOM    136  H4  AF6     2      21.980  31.630  32.630  1.00  0.00            
ATOM    137  H5  AF6     2      22.610  29.190  31.850  1.00  0.00            
ATOM    138  H6  AF6     2      22.310  28.590  29.390  1.00  0.00            
TER
ENDMDL
MODEL        1
ATOM      1  H1  ACD     1      16.230  22.440  22.610  1.00  0.00            
ATOM      2  O1  ACD     1      16.660  22.480  21.750  1.00  0.00            
ATOM      3  C1  ACD     1      16.010  23.330  20.840  1.00  0.00            
ATOM      4  H2  ACD     1      16.200  24.360  21.160  1.00  0.00            
ATOM      5  H3  ACD     1      14.920  23.210  20.830  1.00  0.00            
ATOM      6  C2  ACD     1      16.500  23.000  19.410  1.00  0.00            
ATOM      7  H4  ACD     1      15.850  23.610  18.760  1.00  0.00            
ATOM      8  O2  ACD     1      17.860  23.410  19.190  1.00  0.00            
ATOM      9  C3  ACD     1      18.370  23.280  17.860  1.00  0.00            
ATOM     10  H5  ACD     1      19.420  23.590  17.810  1.00  0.00            
ATOM     11  O3  ACD     1      17.600  24.050  16.990  1.00  0.00            
ATOM     12  C4  ACD     1      17.810  25.430  16.600  1.00  0.00            
ATOM     13  H6  ACD     1      18.900  25.530  16.610  1.00  0.00            
ATOM     14  C5  ACD     1      17.420  25.550  15.090  1.00  0.00            
ATOM     15  H7  ACD     1      16.410  25.160  14.930  1.00  0.00            
ATOM     16  O4  ACD     1      18.290  24.800  14.270  1.00  0.00            
ATOM     17  H8  ACD     1      17.680  24.190  13.840  1.00  0.00            
ATOM     18  C6  ACD     1      17.480  27.010  14.610  1.00  0.00            
ATOM     19  H9  ACD     1      18.530  27.330  14.620  1.00  0.00            
ATOM     20  O5  ACD     1      16.880  27.100  13.270  1.00  0.00            
ATOM     21  H10 ACD     1      16.000  27.440  13.410  1.00  0.00            
ATOM     22  C7  ACD     1      16.700  27.890  15.520  1.00  0.00            
ATOM     23  H11 ACD     1      16.800  28.940  15.240  1.00  0.00            
ATOM     24  O6  ACD     1      17.250  27.740  16.840  1.00  0.00            
ATOM     25  C8  ACD     1      16.960  26.470  17.450  1.00  0.00            
ATOM     26  H12 ACD     1      15.870  26.320  17.450  1.00  0.00            
ATOM     27  C9  ACD     1      17.430  26.500  18.900  1.00  0.00            
ATOM     28  H13 ACD     1      17.030  25.650  19.450  1.00  0.00            
ATOM     29  H14 ACD     1      18.530  26.470  19.010  1.00  0.00            
ATOM     30  O7  ACD     1      16.860  27.610  19.600  1.00  0.00            
ATOM     31  H15 ACD     1      17.560  28.190  19.910  1.00  0.00            
ATOM     32  O8  ACD     1      15.320  27.530  15.370  1.00  0.00            
ATOM     33  C10 ACD     1      14.340  28.510  15.420  1.00  0.00            
ATOM     34  H16 ACD     1      14.710  29.510  15.140  1.00  0.00            
ATOM     35  C11 ACD     1      13.360  28.100  14.310  1.00  0.00            
ATOM     36  H17 ACD     1      13.030  27.080  14.500  1.00  0.00            
ATOM     37  O9  ACD     1      14.010  28.130  12.970  1.00  0.00            
ATOM     38  H18 ACD     1      13.580  27.460  12.440  1.00  0.00            
ATOM     39  C12 ACD     1      12.070  28.880  14.250  1.00  0.00            
ATOM     40  H19 ACD     1      12.350  29.920  14.040  1.00  0.00            
ATOM     41  O10 ACD     1      11.010  28.300  13.380  1.00  0.00            
ATOM     42  H20 ACD     1      11.370  28.100  12.510  1.00  0.00            
ATOM     43  C13 ACD     1      11.550  28.880  15.680  1.00  0.00            
ATOM     44  H21 ACD     1      10.750  29.640  15.680  1.00  0.00            
ATOM     45  O11 ACD     1      12.420  29.310  16.690  1.00  0.00            
ATOM     46  C14 ACD     1      13.750  28.580  16.810  1.00  0.00            
ATOM     47  H22 ACD     1      13.680  27.560  17.210  1.00  0.00            
ATOM     48  C15 ACD     1      14.600  29.300  17.820  1.00  0.00            
ATOM     49  H23 ACD     1      14.150  29.300  18.820  1.00  0.00            
ATOM     50  H24 ACD     1      15.490  28.670  17.950  1.00  0.00            
ATOM     51  O12 ACD     1      15.050  30.610  17.410  1.00  0.00            
ATOM     52  H25 ACD     1      15.390  30.970  18.240  1.00  0.00            
ATOM     53  O13 ACD     1      11.190  27.580  16.070  1.00  0.00            
ATOM     54  C16 ACD     1       9.820  27.460  16.530  1.00  0.00            
ATOM     55  H26 ACD     1       9.220  28.360  16.380  1.00  0.00            
ATOM     56  C17 ACD     1       9.100  26.290  15.740  1.00  0.00            
ATOM     57  H27 ACD     1       9.680  25.360  15.800  1.00  0.00            
ATOM     58  O14 ACD     1       9.060  26.600  14.360  1.00  0.00            
ATOM     59  H28 ACD     1       9.910  27.000  14.150  1.00  0.00            
ATOM     60  C18 ACD     1       7.760  25.960  16.350  1.00  0.00            
ATOM     61  H29 ACD     1       7.080  26.810  16.240  1.00  0.00            
ATOM     62  O15 ACD     1       7.240  24.790  15.770  1.00  0.00            
ATOM     63  H30 ACD     1       7.610  24.860  14.880  1.00  0.00            
ATOM     64  C19 ACD     1       7.900  25.750  17.860  1.00  0.00            
ATOM     65  H31 ACD     1       6.860  25.680  18.180  1.00  0.00            
ATOM     66  O16 ACD     1       8.520  26.840  18.450  1.00  0.00            
ATOM     67  C20 ACD     1       9.860  27.060  18.000  1.00  0.00            
ATOM     68  H32 ACD     1      10.480  26.160  18.020  1.00  0.00            
ATOM     69  C21 ACD     1      10.440  28.190  18.860  1.00  0.00            
ATOM     70  H33 ACD     1      11.510  28.340  18.640  1.00  0.00            
ATOM     71  H34 ACD     1      10.080  29.210  18.640  1.00  0.00            
ATOM     72  O17 ACD     1      10.230  28.040  20.250  1.00  0.00            
ATOM     73  H35 ACD     1       9.300  28.060  20.480  1.00  0.00            
ATOM     74  O18 ACD     1       8.690  24.570  18.040  1.00  0.00            
ATOM     75  C22 ACD     1       8.260  23.500  18.910  1.00  0.00            
ATOM     76  H36 ACD     1       7.220  23.650  19.220  1.00  0.00            
ATOM     77  C23 ACD     1       8.340  22.290  18.070  1.00  0.00            
ATOM     78  H37 ACD     1       9.240  22.460  17.470  1.00  0.00            
ATOM     79  O19 ACD     1       7.220  22.300  17.210  1.00  0.00            
ATOM     80  H38 ACD     1       7.270  23.050  16.620  1.00  0.00            
ATOM     81  C24 ACD     1       8.350  20.970  18.920  1.00  0.00            
ATOM     82  H39 ACD     1       7.300  20.870  19.230  1.00  0.00            
ATOM     83  O20 ACD     1       8.660  19.850  18.120  1.00  0.00            
ATOM     84  H40 ACD     1       9.620  19.870  18.050  1.00  0.00            
ATOM     85  C25 ACD     1       9.350  21.080  20.080  1.00  0.00            
ATOM     86  H41 ACD     1       9.210  20.170  20.670  1.00  0.00            
ATOM     87  O21 ACD     1       9.000  22.250  20.790  1.00  0.00            
ATOM     88  C26 ACD     1       9.200  23.470  20.100  1.00  0.00            
ATOM     89  H42 ACD     1      10.250  23.560  19.780  1.00  0.00            
ATOM     90  C27 ACD     1       8.860  24.720  21.010  1.00  0.00            
ATOM     91  H43 ACD     1       8.980  25.660  20.450  1.00  0.00            
ATOM     92  H44 ACD     1       7.800  24.640  21.260  1.00  0.00            
ATOM     93  O22 ACD     1       9.740  24.650  22.140  1.00  0.00            
ATOM     94  H45 ACD     1      10.650  24.830  21.900  1.00  0.00            
ATOM     95  O23 ACD     1      10.630  21.180  19.400  1.00  0.00            
ATOM     96  C28 ACD     1      11.700  20.490  20.030  1.00  0.00            
ATOM     97  H46 ACD     1      11.360  19.730  20.740  1.00  0.00            
ATOM     98  C29 ACD     1      12.650  21.380  20.760  1.00  0.00            
ATOM     99  H47 ACD     1      12.900  22.210  20.090  1.00  0.00            
ATOM    100  O24 ACD     1      13.860  20.690  21.040  1.00  0.00            
ATOM    101  C30 ACD     1      12.160  22.040  22.070  1.00  0.00            
ATOM    102  H48 ACD     1      13.030  22.420  22.620  1.00  0.00            
ATOM    103  H49 ACD     1      11.450  22.840  21.840  1.00  0.00            
ATOM    104  O25 ACD     1      11.620  21.030  22.960  1.00  0.00            
ATOM    105  H50 ACD     1      12.280  20.340  23.080  1.00  0.00            
ATOM    106  C31 ACD     1      12.380  19.800  18.840  1.00  0.00            
ATOM    107  H51 ACD     1      12.450  20.660  18.160  1.00  0.00            
ATOM    108  O26 ACD     1      11.440  18.770  18.420  1.00  0.00            
ATOM    109  H52 ACD     1      11.750  18.360  17.610  1.00  0.00            
ATOM    110  C32 ACD     1      13.640  19.170  19.280  1.00  0.00            
ATOM    111  H53 ACD     1      13.360  18.410  20.020  1.00  0.00            
ATOM    112  O27 ACD     1      14.290  18.610  18.190  1.00  0.00            
ATOM    113  H54 ACD     1      14.740  19.340  17.750  1.00  0.00            
ATOM    114  C33 ACD     1      14.510  20.140  19.980  1.00  0.00            
ATOM    115  H55 ACD     1      15.450  19.690  20.340  1.00  0.00            
ATOM    116  O28 ACD     1      14.920  21.150  19.000  1.00  0.00            
ATOM    117  C34 ACD     1      16.350  21.530  18.950  1.00  0.00            
ATOM    118  H56 ACD     1      16.890  20.880  19.650  1.00  0.00            
ATOM    119  C35 ACD     1      16.820  21.330  17.530  1.00  0.00            
ATOM    120  H57 ACD     1      16.180  22.000  16.950  1.00  0.00            
ATOM    121  O29 ACD     1      16.580  19.970  17.120  1.00  0.00            
ATOM    122  H58 ACD     1      17.010  19.410  17.770  1.00  0.00            
ATOM    123  C36 ACD     1      18.250  21.830  17.400  1.00  0.00            
ATOM    124  H59 ACD     1      18.970  21.170  17.910  1.00  0.00            
ATOM    125  O30 ACD     1      18.570  21.760  16.060  1.00  0.00            
ATOM    126  H60 ACD     1      18.090  22.340  15.470  1.00  0.00            
ATOM    127  C1  AF6     2      11.990  22.370  16.570  1.00  0.00            
ATOM    128  C2  AF6     2      11.840  23.550  17.360  1.00  0.00            
ATOM    129  C3  AF6     2      12.770  24.620  17.050  1.00  0.00            
ATOM    130  C4  AF6     2      13.820  24.380  16.160  1.00  0.00            
ATOM    131  C5  AF6     2      13.960  23.170  15.460  1.00  0.00            
ATOM    132  C6  AF6     2      13.100  22.130  15.770  1.00  0.00            
ATOM    133  H1  AF6     2      11.200  21.640  16.680  1.00  0.00            
ATOM    134  H2  AF6     2      11.060  23.830  18.060  1.00  0.00            
ATOM    135  H3  AF6     2      12.810  25.590  17.520  1.00  0.00            
ATOM    136  H4  AF6     2      14.390  25.250  15.850  1.00  0.00            
ATOM    137  H5  AF6     2      14.710  23.010  14.690  1.00  0.00            
ATOM    138  H6  AF6     2      13.160  21.250  15.120  1.00  0.00            
TER
ENDMDL
MODEL        1
ATOM      1  H1  ACD     1      31.950  32.180  28.310  1.00  0.00            
ATOM      2  O1  ACD     1      31.190  32.700  28.590  1.00  0.00            
ATOM      3  C1  ACD     1      31.590  33.670  29.480  1.00  0.00            
ATOM      4  H2  ACD     1      32.310  34.410  29.110  1.00  0.00            
ATOM      5  H3  ACD     1      32.190  33.260  30.310  1.00  0.00            
ATOM      6  C2  ACD     1      30.380  34.300  30.210  1.00  0.00            
ATOM      7  H4  ACD     1      29.690  34.850  29.550  1.00  0.00            
ATOM      8  O2  ACD     1      29.750  33.150  30.950  1.00  0.00            
ATOM      9  C3  ACD     1      28.710  33.490  31.880  1.00  0.00            
ATOM     10  H5  ACD     1      28.340  32.650  32.480  1.00  0.00            
ATOM     11  O3  ACD     1      27.570  33.890  31.090  1.00  0.00            
ATOM     12  C4  ACD     1      26.750  32.800  30.730  1.00  0.00            
ATOM     13  H6  ACD     1      27.240  31.830  30.850  1.00  0.00            
ATOM     14  C5  ACD     1      25.460  32.920  31.550  1.00  0.00            
ATOM     15  H7  ACD     1      25.020  33.920  31.390  1.00  0.00            
ATOM     16  O4  ACD     1      25.720  32.850  32.980  1.00  0.00            
ATOM     17  H8  ACD     1      26.420  33.480  33.170  1.00  0.00            
ATOM     18  C6  ACD     1      24.410  31.860  31.200  1.00  0.00            
ATOM     19  H9  ACD     1      24.860  30.870  31.330  1.00  0.00            
ATOM     20  O5  ACD     1      23.190  32.030  31.870  1.00  0.00            
ATOM     21  H10 ACD     1      22.940  32.960  31.790  1.00  0.00            
ATOM     22  C7  ACD     1      24.230  31.890  29.650  1.00  0.00            
ATOM     23  H11 ACD     1      23.630  31.080  29.230  1.00  0.00            
ATOM     24  O6  ACD     1      25.530  31.840  29.010  1.00  0.00            
ATOM     25  C8  ACD     1      26.430  32.910  29.320  1.00  0.00            
ATOM     26  H12 ACD     1      25.960  33.880  29.090  1.00  0.00            
ATOM     27  C9  ACD     1      27.690  32.850  28.500  1.00  0.00            
ATOM     28  H13 ACD     1      28.240  33.780  28.660  1.00  0.00            
ATOM     29  H14 ACD     1      28.410  32.050  28.740  1.00  0.00            
ATOM     30  O7  ACD     1      27.520  32.900  27.090  1.00  0.00            
ATOM     31  H15 ACD     1      27.150  32.040  26.860  1.00  0.00            
ATOM     32  O8  ACD     1      23.610  33.150  29.340  1.00  0.00            
ATOM     33  C10 ACD     1      22.860  33.320  28.100  1.00  0.00            
ATOM     34  H16 ACD     1      21.960  32.710  27.990  1.00  0.00            
ATOM     35  C11 ACD     1      22.400  34.780  28.220  1.00  0.00            
ATOM     36  H17 ACD     1      23.260  35.420  28.450  1.00  0.00            
ATOM     37  O9  ACD     1      21.380  34.790  29.250  1.00  0.00            
ATOM     38  H18 ACD     1      21.740  34.640  30.130  1.00  0.00            
ATOM     39  C12 ACD     1      21.920  35.370  26.900  1.00  0.00            
ATOM     40  H19 ACD     1      20.970  34.880  26.650  1.00  0.00            
ATOM     41  O10 ACD     1      21.810  36.850  26.810  1.00  0.00            
ATOM     42  H20 ACD     1      21.100  37.050  27.430  1.00  0.00            
ATOM     43  C13 ACD     1      22.910  35.080  25.750  1.00  0.00            
ATOM     44  H21 ACD     1      22.500  35.470  24.820  1.00  0.00            
ATOM     45  O11 ACD     1      23.000  33.670  25.640  1.00  0.00            
ATOM     46  C14 ACD     1      23.660  33.020  26.760  1.00  0.00            
ATOM     47  H22 ACD     1      24.640  33.490  26.940  1.00  0.00            
ATOM     48  C15 ACD     1      23.640  31.610  26.450  1.00  0.00            
ATOM     49  H23 ACD     1      24.050  31.580  25.430  1.00  0.00            
ATOM     50  H24 ACD     1      24.330  31.030  27.070  1.00  0.00            
ATOM     51  O12 ACD     1      22.360  30.860  26.370  1.00  0.00            
ATOM     52  H25 ACD     1      22.440  29.900  26.310  1.00  0.00            
ATOM     53  O13 ACD     1      24.190  35.700  26.110  1.00  0.00            
ATOM     54  C16 ACD     1      24.830  36.480  25.100  1.00  0.00            
ATOM     55  H26 ACD     1      24.280  36.550  24.150  1.00  0.00            
ATOM     56  C17 ACD     1      25.070  37.950  25.650  1.00  0.00            
ATOM     57  H27 ACD     1      25.630  37.850  26.580  1.00  0.00            
ATOM     58  O14 ACD     1      23.770  38.610  26.020  1.00  0.00            
ATOM     59  H28 ACD     1      23.140  38.080  26.510  1.00  0.00            
ATOM     60  C18 ACD     1      25.740  38.790  24.570  1.00  0.00            
ATOM     61  H29 ACD     1      25.110  38.950  23.690  1.00  0.00            
ATOM     62  O15 ACD     1      25.820  40.140  25.050  1.00  0.00            
ATOM     63  H30 ACD     1      25.090  40.400  25.620  1.00  0.00            
ATOM     64  C19 ACD     1      27.100  38.140  24.110  1.00  0.00            
ATOM     65  H31 ACD     1      27.460  38.650  23.220  1.00  0.00            
ATOM     66  O16 ACD     1      26.850  36.730  23.780  1.00  0.00            
ATOM     67  C20 ACD     1      26.150  35.860  24.670  1.00  0.00            
ATOM     68  H32 ACD     1      26.640  35.800  25.650  1.00  0.00            
ATOM     69  C21 ACD     1      26.060  34.380  24.140  1.00  0.00            
ATOM     70  H33 ACD     1      25.300  33.780  24.660  1.00  0.00            
ATOM     71  H34 ACD     1      25.820  34.350  23.070  1.00  0.00            
ATOM     72  O17 ACD     1      27.310  33.720  24.280  1.00  0.00            
ATOM     73  H35 ACD     1      27.610  33.610  25.180  1.00  0.00            
ATOM     74  O18 ACD     1      28.060  38.240  25.130  1.00  0.00            
ATOM     75  C22 ACD     1      29.480  37.930  24.840  1.00  0.00            
ATOM     76  H36 ACD     1      29.600  37.330  23.930  1.00  0.00            
ATOM     77  C23 ACD     1      30.210  39.280  24.600  1.00  0.00            
ATOM     78  H37 ACD     1      30.000  39.990  25.410  1.00  0.00            
ATOM     79  O19 ACD     1      29.790  39.890  23.380  1.00  0.00            
ATOM     80  H38 ACD     1      28.840  40.020  23.460  1.00  0.00            
ATOM     81  C24 ACD     1      31.680  39.040  24.610  1.00  0.00            
ATOM     82  H39 ACD     1      31.940  38.520  23.680  1.00  0.00            
ATOM     83  O20 ACD     1      32.490  40.290  24.620  1.00  0.00            
ATOM     84  H40 ACD     1      32.390  40.760  25.460  1.00  0.00            
ATOM     85  C25 ACD     1      32.230  38.150  25.670  1.00  0.00            
ATOM     86  H41 ACD     1      33.300  37.980  25.470  1.00  0.00            
ATOM     87  O21 ACD     1      31.450  36.990  25.710  1.00  0.00            
ATOM     88  C26 ACD     1      30.070  37.130  25.960  1.00  0.00            
ATOM     89  H42 ACD     1      30.000  37.770  26.850  1.00  0.00            
ATOM     90  C27 ACD     1      29.300  35.830  26.140  1.00  0.00            
ATOM     91  H43 ACD     1      28.280  36.030  26.470  1.00  0.00            
ATOM     92  H44 ACD     1      29.280  35.370  25.140  1.00  0.00            
ATOM     93  O22 ACD     1      29.970  34.950  27.020  1.00  0.00            
ATOM     94  H45 ACD     1      29.410  34.200  27.250  1.00  0.00            
ATOM     95  O23 ACD     1      32.260  38.790  26.910  1.00  0.00            
ATOM     96  C28 ACD     1      32.890  38.310  28.150  1.00  0.00            
ATOM     97  H46 ACD     1      33.950  38.580  28.080  1.00  0.00            
ATOM     98  C29 ACD     1      33.020  36.730  28.360  1.00  0.00            
ATOM     99  H47 ACD     1      32.020  36.290  28.270  1.00  0.00            
ATOM    100  O24 ACD     1      33.440  36.460  29.670  1.00  0.00            
ATOM    101  C30 ACD     1      33.930  35.970  27.380  1.00  0.00            
ATOM    102  H48 ACD     1      33.980  34.880  27.560  1.00  0.00            
ATOM    103  H49 ACD     1      33.530  36.100  26.370  1.00  0.00            
ATOM    104  O25 ACD     1      35.250  36.480  27.440  1.00  0.00            
ATOM    105  H50 ACD     1      35.780  35.900  26.890  1.00  0.00            
ATOM    106  C31 ACD     1      32.210  38.990  29.300  1.00  0.00            
ATOM    107  H51 ACD     1      31.150  38.770  29.130  1.00  0.00            
ATOM    108  O26 ACD     1      32.480  40.450  29.180  1.00  0.00            
ATOM    109  H52 ACD     1      32.520  40.880  30.030  1.00  0.00            
ATOM    110  C32 ACD     1      32.620  38.460  30.670  1.00  0.00            
ATOM    111  H53 ACD     1      33.640  38.770  30.930  1.00  0.00            
ATOM    112  O27 ACD     1      31.790  38.960  31.750  1.00  0.00            
ATOM    113  H54 ACD     1      32.060  39.860  31.910  1.00  0.00            
ATOM    114  C33 ACD     1      32.530  36.950  30.660  1.00  0.00            
ATOM    115  H55 ACD     1      32.810  36.590  31.660  1.00  0.00            
ATOM    116  O28 ACD     1      31.160  36.550  30.430  1.00  0.00            
ATOM    117  C34 ACD     1      30.820  35.350  31.160  1.00  0.00            
ATOM    118  H56 ACD     1      31.640  34.940  31.760  1.00  0.00            
ATOM    119  C35 ACD     1      29.690  35.830  32.070  1.00  0.00            
ATOM    120  H57 ACD     1      28.830  36.200  31.500  1.00  0.00            
ATOM    121  O29 ACD     1      30.120  36.860  32.940  1.00  0.00            
ATOM    122  H58 ACD     1      30.540  37.550  32.430  1.00  0.00            
ATOM    123  C36 ACD     1      29.210  34.630  32.840  1.00  0.00            
ATOM    124  H59 ACD     1      29.960  34.130  33.480  1.00  0.00            
ATOM    125  O30 ACD     1      27.990  34.930  33.640  1.00  0.00            
ATOM    126  H60 ACD     1      27.430  35.610  33.260  1.00  0.00            
ATOM    127  C1  AF6     2      25.480  37.780  29.380  1.00  0.00            
ATOM    128  C2  AF6     2      26.800  37.370  29.160  1.00  0.00            
ATOM    129  C3  AF6     2      27.850  38.040  29.780  1.00  0.00            
ATOM    130  C4  AF6     2      27.660  39.060  30.720  1.00  0.00            
ATOM    131  C5  AF6     2      26.370  39.460  31.000  1.00  0.00            
ATOM    132  C6  AF6     2      25.270  38.810  30.280  1.00  0.00            
ATOM    133  H1  AF6     2      24.680  37.240  28.870  1.00  0.00            
ATOM    134  H2  AF6     2      26.970  36.580  28.430  1.00  0.00            
ATOM    135  H3  AF6     2      28.860  37.890  29.400  1.00  0.00            
ATOM    136  H4  AF6     2      28.550  39.500  31.150  1.00  0.00            
ATOM    137  H5  AF6     2      26.190  40.240  31.730  1.00  0.00            
ATOM    138  H6  AF6     2      24.250  39.120  30.480  1.00  0.00            
TER
ENDMDL
MODEL        1
ATOM      1  H1  ACD     1      30.640  18.440  -1.750  1.00  0.00            
ATOM      2  O1  ACD     1      31.060  18.050  -0.980  1.00  0.00            
ATOM      3  C1  ACD     1      32.040  18.930  -0.430  1.00  0.00            
ATOM      4  H2  ACD     1      31.620  19.930  -0.290  1.00  0.00            
ATOM      5  H3  ACD     1      32.830  19.010  -1.190  1.00  0.00            
ATOM      6  C2  ACD     1      32.620  18.540   0.930  1.00  0.00            
ATOM      7  H4  ACD     1      33.270  19.320   1.360  1.00  0.00            
ATOM      8  O2  ACD     1      31.410  18.440   1.740  1.00  0.00            
ATOM      9  C3  ACD     1      31.550  18.130   3.150  1.00  0.00            
ATOM     10  H5  ACD     1      30.630  18.330   3.700  1.00  0.00            
ATOM     11  O3  ACD     1      32.600  18.960   3.600  1.00  0.00            
ATOM     12  C4  ACD     1      32.260  20.090   4.440  1.00  0.00            
ATOM     13  H6  ACD     1      31.170  20.200   4.430  1.00  0.00            
ATOM     14  C5  ACD     1      32.730  19.720   5.870  1.00  0.00            
ATOM     15  H7  ACD     1      33.820  19.590   5.820  1.00  0.00            
ATOM     16  O4  ACD     1      32.060  18.560   6.310  1.00  0.00            
ATOM     17  H8  ACD     1      32.190  17.890   5.640  1.00  0.00            
ATOM     18  C6  ACD     1      32.530  20.880   6.820  1.00  0.00            
ATOM     19  H9  ACD     1      31.480  21.150   6.990  1.00  0.00            
ATOM     20  O5  ACD     1      33.050  20.600   8.140  1.00  0.00            
ATOM     21  H10 ACD     1      32.670  19.770   8.440  1.00  0.00            
ATOM     22  C7  ACD     1      33.340  22.070   6.260  1.00  0.00            
ATOM     23  H11 ACD     1      33.190  22.930   6.920  1.00  0.00            
ATOM     24  O6  ACD     1      32.770  22.400   4.940  1.00  0.00            
ATOM     25  C8  ACD     1      32.840  21.380   3.900  1.00  0.00            
ATOM     26  H12 ACD     1      33.910  21.210   3.730  1.00  0.00            
ATOM     27  C9  ACD     1      32.050  21.910   2.650  1.00  0.00            
ATOM     28  H13 ACD     1      32.050  21.090   1.920  1.00  0.00            
ATOM     29  H14 ACD     1      31.030  22.200   2.940  1.00  0.00            
ATOM     30  O7  ACD     1      32.740  23.020   2.050  1.00  0.00            
ATOM     31  H15 ACD     1      32.330  23.020   1.180  1.00  0.00            
ATOM     32  O8  ACD     1      34.770  21.830   6.210  1.00  0.00            
ATOM     33  C10 ACD     1      35.550  22.890   6.740  1.00  0.00            
ATOM     34  H16 ACD     1      34.920  23.760   6.970  1.00  0.00            
ATOM     35  C11 ACD     1      36.090  22.350   8.030  1.00  0.00            
ATOM     36  H17 ACD     1      36.550  21.400   7.750  1.00  0.00            
ATOM     37  O9  ACD     1      35.020  22.320   9.060  1.00  0.00            
ATOM     38  H18 ACD     1      34.300  21.750   8.790  1.00  0.00            
ATOM     39  C12 ACD     1      37.210  23.300   8.500  1.00  0.00            
ATOM     40  H19 ACD     1      36.840  24.300   8.760  1.00  0.00            
ATOM     41  O10 ACD     1      37.860  22.680   9.590  1.00  0.00            
ATOM     42  H20 ACD     1      38.180  21.830   9.280  1.00  0.00            
ATOM     43  C13 ACD     1      38.240  23.460   7.400  1.00  0.00            
ATOM     44  H21 ACD     1      38.850  24.290   7.770  1.00  0.00            
ATOM     45  O11 ACD     1      37.650  24.010   6.250  1.00  0.00            
ATOM     46  C14 ACD     1      36.600  23.130   5.690  1.00  0.00            
ATOM     47  H22 ACD     1      36.990  22.110   5.540  1.00  0.00            
ATOM     48  C15 ACD     1      36.060  23.620   4.360  1.00  0.00            
ATOM     49  H23 ACD     1      35.380  22.840   3.990  1.00  0.00            
ATOM     50  H24 ACD     1      35.410  24.500   4.520  1.00  0.00            
ATOM     51  O12 ACD     1      37.020  23.810   3.400  1.00  0.00            
ATOM     52  H25 ACD     1      37.720  24.320   3.820  1.00  0.00            
ATOM     53  O13 ACD     1      38.980  22.300   7.120  1.00  0.00            
ATOM     54  C16 ACD     1      40.300  22.370   6.470  1.00  0.00            
ATOM     55  H26 ACD     1      41.000  22.920   7.110  1.00  0.00            
ATOM     56  C17 ACD     1      40.690  20.900   6.420  1.00  0.00            
ATOM     57  H27 ACD     1      39.840  20.280   6.130  1.00  0.00            
ATOM     58  O14 ACD     1      41.120  20.410   7.740  1.00  0.00            
ATOM     59  H28 ACD     1      40.290  20.350   8.240  1.00  0.00            
ATOM     60  C18 ACD     1      41.900  20.690   5.520  1.00  0.00            
ATOM     61  H29 ACD     1      42.690  21.360   5.870  1.00  0.00            
ATOM     62  O15 ACD     1      42.430  19.370   5.360  1.00  0.00            
ATOM     63  H30 ACD     1      42.420  18.920   6.210  1.00  0.00            
ATOM     64  C19 ACD     1      41.650  21.300   4.130  1.00  0.00            
ATOM     65  H31 ACD     1      42.590  21.290   3.560  1.00  0.00            
ATOM     66  O16 ACD     1      41.330  22.690   4.240  1.00  0.00            
ATOM     67  C20 ACD     1      40.220  23.080   5.120  1.00  0.00            
ATOM     68  H32 ACD     1      39.290  22.920   4.570  1.00  0.00            
ATOM     69  C21 ACD     1      40.460  24.570   5.290  1.00  0.00            
ATOM     70  H33 ACD     1      40.250  24.870   6.330  1.00  0.00            
ATOM     71  H34 ACD     1      41.430  24.990   5.010  1.00  0.00            
ATOM     72  O17 ACD     1      39.610  25.310   4.400  1.00  0.00            
ATOM     73  H35 ACD     1      40.080  25.340   3.570  1.00  0.00            
ATOM     74  O18 ACD     1      40.540  20.500   3.480  1.00  0.00            
ATOM     75  C22 ACD     1      40.780  19.870   2.190  1.00  0.00            
ATOM     76  H36 ACD     1      41.740  20.240   1.810  1.00  0.00            
ATOM     77  C23 ACD     1      40.730  18.340   2.380  1.00  0.00            
ATOM     78  H37 ACD     1      39.870  18.010   2.980  1.00  0.00            
ATOM     79  O19 ACD     1      41.840  17.950   3.140  1.00  0.00            
ATOM     80  H38 ACD     1      41.980  18.490   3.920  1.00  0.00            
ATOM     81  C24 ACD     1      40.860  17.700   1.000  1.00  0.00            
ATOM     82  H39 ACD     1      41.880  17.840   0.620  1.00  0.00            
ATOM     83  O20 ACD     1      40.590  16.260   1.130  1.00  0.00            
ATOM     84  H40 ACD     1      39.640  16.120   1.210  1.00  0.00            
ATOM     85  C25 ACD     1      39.860  18.240   0.000  1.00  0.00            
ATOM     86  H41 ACD     1      40.050  17.820  -0.990  1.00  0.00            
ATOM     87  O21 ACD     1      39.930  19.680  -0.060  1.00  0.00            
ATOM     88  C26 ACD     1      39.710  20.380   1.190  1.00  0.00            
ATOM     89  H42 ACD     1      38.740  20.110   1.610  1.00  0.00            
ATOM     90  C27 ACD     1      39.710  21.890   1.010  1.00  0.00            
ATOM     91  H43 ACD     1      38.960  22.140   0.250  1.00  0.00            
ATOM     92  H44 ACD     1      39.430  22.310   1.990  1.00  0.00            
ATOM     93  O22 ACD     1      40.920  22.510   0.560  1.00  0.00            
ATOM     94  H45 ACD     1      41.040  22.310  -0.380  1.00  0.00            
ATOM     95  O23 ACD     1      38.550  17.820   0.410  1.00  0.00            
ATOM     96  C28 ACD     1      37.590  17.470  -0.590  1.00  0.00            
ATOM     97  H46 ACD     1      38.160  17.260  -1.510  1.00  0.00            
ATOM     98  C29 ACD     1      36.580  18.580  -0.830  1.00  0.00            
ATOM     99  H47 ACD     1      36.260  18.910   0.170  1.00  0.00            
ATOM    100  O24 ACD     1      35.350  18.110  -1.400  1.00  0.00            
ATOM    101  C30 ACD     1      37.150  19.720  -1.670  1.00  0.00            
ATOM    102  H48 ACD     1      38.000  20.150  -1.130  1.00  0.00            
ATOM    103  H49 ACD     1      37.490  19.380  -2.650  1.00  0.00            
ATOM    104  O25 ACD     1      36.250  20.780  -1.800  1.00  0.00            
ATOM    105  H50 ACD     1      35.780  21.050  -1.010  1.00  0.00            
ATOM    106  C31 ACD     1      37.020  16.120  -0.070  1.00  0.00            
ATOM    107  H51 ACD     1      36.790  16.370   0.980  1.00  0.00            
ATOM    108  O26 ACD     1      38.070  15.060  -0.170  1.00  0.00            
ATOM    109  H52 ACD     1      37.780  14.300   0.340  1.00  0.00            
ATOM    110  C32 ACD     1      35.780  15.760  -0.880  1.00  0.00            
ATOM    111  H53 ACD     1      36.090  15.540  -1.910  1.00  0.00            
ATOM    112  O27 ACD     1      35.090  14.700  -0.350  1.00  0.00            
ATOM    113  H54 ACD     1      34.770  14.850   0.550  1.00  0.00            
ATOM    114  C33 ACD     1      34.820  16.950  -0.800  1.00  0.00            
ATOM    115  H55 ACD     1      33.870  16.740  -1.300  1.00  0.00            
ATOM    116  O28 ACD     1      34.530  17.250   0.480  1.00  0.00            
ATOM    117  C34 ACD     1      33.190  17.150   0.990  1.00  0.00            
ATOM    118  H56 ACD     1      32.640  16.430   0.380  1.00  0.00            
ATOM    119  C35 ACD     1      33.350  16.470   2.390  1.00  0.00            
ATOM    120  H57 ACD     1      34.170  16.900   2.970  1.00  0.00            
ATOM    121  O29 ACD     1      33.670  15.010   2.180  1.00  0.00            
ATOM    122  H58 ACD     1      32.880  14.560   2.480  1.00  0.00            
ATOM    123  C36 ACD     1      32.060  16.710   3.280  1.00  0.00            
ATOM    124  H59 ACD     1      31.320  16.050   2.820  1.00  0.00            
ATOM    125  O30 ACD     1      32.300  16.430   4.640  1.00  0.00            
ATOM    126  H60 ACD     1      33.230  16.280   4.830  1.00  0.00            
ATOM    127  C1  AF6     2      36.810  18.990   5.400  1.00  0.00            
ATOM    128  C2  AF6     2      36.330  18.900   4.100  1.00  0.00            
ATOM    129  C3  AF6     2      36.700  17.840   3.320  1.00  0.00            
ATOM    130  C4  AF6     2      37.610  16.870   3.700  1.00  0.00            
ATOM    131  C5  AF6     2      38.190  17.000   4.950  1.00  0.00            
ATOM    132  C6  AF6     2      37.770  18.050   5.790  1.00  0.00            
ATOM    133  H1  AF6     2      36.640  19.820   6.080  1.00  0.00            
ATOM    134  H2  AF6     2      35.590  19.590   3.720  1.00  0.00            
ATOM    135  H3  AF6     2      36.320  17.800   2.310  1.00  0.00            
ATOM    136  H4  AF6     2      37.860  16.110   2.960  1.00  0.00            
ATOM    137  H5  AF6     2      39.030  16.380   5.240  1.00  0.00            
ATOM    138  H6  AF6     2      38.270  18.220   6.740  1.00  0.00            
TER
ENDMDL
MODEL        1
ATOM      1  H1  ACD     1      33.870  31.360  17.140  1.00  0.00            
ATOM      2  O1  ACD     1      33.220  31.870  16.650  1.00  0.00            
ATOM      3  C1  ACD     1      33.700  32.430  15.400  1.00  0.00            
ATOM      4  H2  ACD     1      34.420  33.250  15.520  1.00  0.00            
ATOM      5  H3  ACD     1      32.840  32.970  15.000  1.00  0.00            
ATOM      6  C2  ACD     1      34.120  31.450  14.270  1.00  0.00            
ATOM      7  H4  ACD     1      34.070  32.020  13.340  1.00  0.00            
ATOM      8  O2  ACD     1      35.550  31.200  14.380  1.00  0.00            
ATOM      9  C3  ACD     1      36.200  30.270  13.570  1.00  0.00            
ATOM     10  H5  ACD     1      37.200  30.200  14.030  1.00  0.00            
ATOM     11  O3  ACD     1      36.280  30.730  12.220  1.00  0.00            
ATOM     12  C4  ACD     1      37.390  30.370  11.410  1.00  0.00            
ATOM     13  H6  ACD     1      37.930  29.500  11.800  1.00  0.00            
ATOM     14  C5  ACD     1      36.850  30.000  10.050  1.00  0.00            
ATOM     15  H7  ACD     1      36.160  30.800   9.760  1.00  0.00            
ATOM     16  O4  ACD     1      36.180  28.740  10.230  1.00  0.00            
ATOM     17  H8  ACD     1      35.590  28.630   9.480  1.00  0.00            
ATOM     18  C6  ACD     1      37.940  29.960   9.000  1.00  0.00            
ATOM     19  H9  ACD     1      38.570  29.070   9.170  1.00  0.00            
ATOM     20  O5  ACD     1      37.270  29.860   7.720  1.00  0.00            
ATOM     21  H10 ACD     1      37.020  30.780   7.610  1.00  0.00            
ATOM     22  C7  ACD     1      38.840  31.140   9.000  1.00  0.00            
ATOM     23  H11 ACD     1      39.670  31.080   8.290  1.00  0.00            
ATOM     24  O6  ACD     1      39.370  31.410  10.350  1.00  0.00            
ATOM     25  C8  ACD     1      38.400  31.550  11.360  1.00  0.00            
ATOM     26  H12 ACD     1      37.780  32.440  11.140  1.00  0.00            
ATOM     27  C9  ACD     1      39.120  31.700  12.700  1.00  0.00            
ATOM     28  H13 ACD     1      39.940  32.410  12.510  1.00  0.00            
ATOM     29  H14 ACD     1      38.540  32.160  13.500  1.00  0.00            
ATOM     30  O7  ACD     1      39.600  30.480  13.340  1.00  0.00            
ATOM     31  H15 ACD     1      40.330  30.800  13.880  1.00  0.00            
ATOM     32  O8  ACD     1      38.180  32.340   8.620  1.00  0.00            
ATOM     33  C10 ACD     1      38.930  33.340   7.950  1.00  0.00            
ATOM     34  H16 ACD     1      39.940  33.270   8.360  1.00  0.00            
ATOM     35  C11 ACD     1      38.870  33.000   6.420  1.00  0.00            
ATOM     36  H17 ACD     1      37.850  32.680   6.170  1.00  0.00            
ATOM     37  O9  ACD     1      39.880  32.050   6.120  1.00  0.00            
ATOM     38  H18 ACD     1      40.700  32.480   6.350  1.00  0.00            
ATOM     39  C12 ACD     1      39.150  34.280   5.540  1.00  0.00            
ATOM     40  H19 ACD     1      40.200  34.520   5.730  1.00  0.00            
ATOM     41  O10 ACD     1      38.910  34.020   4.160  1.00  0.00            
ATOM     42  H20 ACD     1      39.370  34.780   3.800  1.00  0.00            
ATOM     43  C13 ACD     1      38.250  35.480   5.980  1.00  0.00            
ATOM     44  H21 ACD     1      38.460  36.340   5.340  1.00  0.00            
ATOM     45  O11 ACD     1      38.570  35.820   7.340  1.00  0.00            
ATOM     46  C14 ACD     1      38.230  34.710   8.230  1.00  0.00            
ATOM     47  H22 ACD     1      37.140  34.590   8.210  1.00  0.00            
ATOM     48  C15 ACD     1      38.640  35.240   9.610  1.00  0.00            
ATOM     49  H23 ACD     1      38.090  36.170   9.800  1.00  0.00            
ATOM     50  H24 ACD     1      38.220  34.520  10.310  1.00  0.00            
ATOM     51  O12 ACD     1      39.990  35.570   9.670  1.00  0.00            
ATOM     52  H25 ACD     1      40.180  35.690  10.600  1.00  0.00            
ATOM     53  O13 ACD     1      36.840  35.180   5.780  1.00  0.00            
ATOM     54  C16 ACD     1      36.010  36.230   5.350  1.00  0.00            
ATOM     55  H26 ACD     1      36.530  37.000   4.770  1.00  0.00            
ATOM     56  C17 ACD     1      34.900  35.510   4.610  1.00  0.00            
ATOM     57  H27 ACD     1      34.690  34.520   5.040  1.00  0.00            
ATOM     58  O14 ACD     1      35.300  35.260   3.250  1.00  0.00            
ATOM     59  H28 ACD     1      35.940  34.550   3.330  1.00  0.00            
ATOM     60  C18 ACD     1      33.510  36.220   4.690  1.00  0.00            
ATOM     61  H29 ACD     1      33.600  37.170   4.150  1.00  0.00            
ATOM     62  O15 ACD     1      32.520  35.380   4.030  1.00  0.00            
ATOM     63  H30 ACD     1      32.370  34.580   4.530  1.00  0.00            
ATOM     64  C19 ACD     1      33.180  36.610   6.070  1.00  0.00            
ATOM     65  H31 ACD     1      32.240  37.160   6.080  1.00  0.00            
ATOM     66  O16 ACD     1      34.200  37.520   6.460  1.00  0.00            
ATOM     67  C20 ACD     1      35.430  36.910   6.650  1.00  0.00            
ATOM     68  H32 ACD     1      35.430  36.120   7.420  1.00  0.00            
ATOM     69  C21 ACD     1      36.310  37.950   7.110  1.00  0.00            
ATOM     70  H33 ACD     1      37.350  37.630   6.990  1.00  0.00            
ATOM     71  H34 ACD     1      36.070  38.760   6.410  1.00  0.00            
ATOM     72  O17 ACD     1      36.120  38.280   8.480  1.00  0.00            
ATOM     73  H35 ACD     1      35.340  38.840   8.440  1.00  0.00            
ATOM     74  O18 ACD     1      32.990  35.550   6.940  1.00  0.00            
ATOM     75  C22 ACD     1      31.700  35.140   7.180  1.00  0.00            
ATOM     76  H36 ACD     1      30.970  35.560   6.480  1.00  0.00            
ATOM     77  C23 ACD     1      31.700  33.610   7.130  1.00  0.00            
ATOM     78  H37 ACD     1      32.440  33.170   7.810  1.00  0.00            
ATOM     79  O19 ACD     1      32.000  33.260   5.720  1.00  0.00            
ATOM     80  H38 ACD     1      32.010  32.300   5.600  1.00  0.00            
ATOM     81  C24 ACD     1      30.310  33.130   7.610  1.00  0.00            
ATOM     82  H39 ACD     1      29.510  33.520   6.960  1.00  0.00            
ATOM     83  O20 ACD     1      30.140  31.760   7.620  1.00  0.00            
ATOM     84  H40 ACD     1      30.690  31.410   6.910  1.00  0.00            
ATOM     85  C25 ACD     1      30.020  33.690   9.000  1.00  0.00            
ATOM     86  H41 ACD     1      29.020  33.400   9.350  1.00  0.00            
ATOM     87  O21 ACD     1      30.090  35.100   8.990  1.00  0.00            
ATOM     88  C26 ACD     1      31.440  35.630   8.610  1.00  0.00            
ATOM     89  H42 ACD     1      32.310  35.290   9.180  1.00  0.00            
ATOM     90  C27 ACD     1      31.450  37.180   8.850  1.00  0.00            
ATOM     91  H43 ACD     1      31.200  37.420   9.900  1.00  0.00            
ATOM     92  H44 ACD     1      32.510  37.420   8.670  1.00  0.00            
ATOM     93  O22 ACD     1      30.520  37.870   8.050  1.00  0.00            
ATOM     94  H45 ACD     1      29.790  37.950   8.670  1.00  0.00            
ATOM     95  O23 ACD     1      31.010  33.260   9.930  1.00  0.00            
ATOM     96  C28 ACD     1      30.500  32.830  11.180  1.00  0.00            
ATOM     97  H46 ACD     1      29.540  33.290  11.450  1.00  0.00            
ATOM     98  C29 ACD     1      31.630  33.130  12.210  1.00  0.00            
ATOM     99  H47 ACD     1      32.600  32.860  11.760  1.00  0.00            
ATOM    100  O24 ACD     1      31.280  32.450  13.370  1.00  0.00            
ATOM    101  C30 ACD     1      31.610  34.630  12.520  1.00  0.00            
ATOM    102  H48 ACD     1      32.500  34.880  13.110  1.00  0.00            
ATOM    103  H49 ACD     1      31.780  35.170  11.580  1.00  0.00            
ATOM    104  O25 ACD     1      30.430  35.040  13.190  1.00  0.00            
ATOM    105  H50 ACD     1      30.180  34.380  13.840  1.00  0.00            
ATOM    106  C31 ACD     1      30.260  31.290  11.060  1.00  0.00            
ATOM    107  H51 ACD     1      31.200  30.800  10.770  1.00  0.00            
ATOM    108  O26 ACD     1      29.210  31.100  10.110  1.00  0.00            
ATOM    109  H52 ACD     1      29.650  31.260   9.270  1.00  0.00            
ATOM    110  C32 ACD     1      29.920  30.720  12.380  1.00  0.00            
ATOM    111  H53 ACD     1      29.060  31.280  12.760  1.00  0.00            
ATOM    112  O27 ACD     1      29.710  29.310  12.210  1.00  0.00            
ATOM    113  H54 ACD     1      29.750  28.870  13.060  1.00  0.00            
ATOM    114  C33 ACD     1      31.060  31.000  13.410  1.00  0.00            
ATOM    115  H55 ACD     1      30.890  30.720  14.450  1.00  0.00            
ATOM    116  O28 ACD     1      32.210  30.270  13.020  1.00  0.00            
ATOM    117  C34 ACD     1      33.260  30.140  14.030  1.00  0.00            
ATOM    118  H56 ACD     1      32.760  29.840  14.960  1.00  0.00            
ATOM    119  C35 ACD     1      34.000  28.980  13.430  1.00  0.00            
ATOM    120  H57 ACD     1      33.970  29.210  12.360  1.00  0.00            
ATOM    121  O29 ACD     1      33.340  27.770  13.800  1.00  0.00            
ATOM    122  H58 ACD     1      33.220  27.120  13.110  1.00  0.00            
ATOM    123  C36 ACD     1      35.520  28.950  13.740  1.00  0.00            
ATOM    124  H59 ACD     1      35.580  28.730  14.810  1.00  0.00            
ATOM    125  O30 ACD     1      36.090  27.910  12.990  1.00  0.00            
ATOM    126  H60 ACD     1      36.150  28.150  12.060  1.00  0.00            
ATOM    127  C1  AF6     2      34.950  34.880  10.040  1.00  0.00            
ATOM    128  C2  AF6     2      34.780  36.170  10.650  1.00  0.00            
ATOM    129  C3  AF6     2      34.960  36.290  12.020  1.00  0.00            
ATOM    130  C4  AF6     2      35.360  35.210  12.810  1.00  0.00            
ATOM    131  C5  AF6     2      35.630  33.950  12.200  1.00  0.00            
ATOM    132  C6  AF6     2      35.320  33.810  10.880  1.00  0.00            
ATOM    133  H1  AF6     2      34.700  34.650   9.010  1.00  0.00            
ATOM    134  H2  AF6     2      34.380  36.980  10.050  1.00  0.00            
ATOM    135  H3  AF6     2      34.790  37.220  12.560  1.00  0.00            
ATOM    136  H4  AF6     2      35.450  35.330  13.880  1.00  0.00            
ATOM    137  H5  AF6     2      35.910  33.120  12.830  1.00  0.00            
ATOM    138  H6  AF6     2      35.530  32.900  10.320  1.00  0.00            
TER
ENDMDL
MODEL        1
ATOM      1  H1  ACD     1      31.000  40.960  38.660  1.00  0.00            
ATOM      2  O1  ACD     1      30.230  40.420  38.830  1.00  0.00            
ATOM      3  C1  ACD     1      30.040  40.270  40.230  1.00  0.00            
ATOM      4  H2  ACD     1      29.080  39.750  40.380  1.00  0.00            
ATOM      5  H3  ACD     1      29.920  41.230  40.760  1.00  0.00            
ATOM      6  C2  ACD     1      31.160  39.400  40.930  1.00  0.00            
ATOM      7  H4  ACD     1      31.470  38.510  40.370  1.00  0.00            
ATOM      8  O2  ACD     1      32.300  40.280  41.160  1.00  0.00            
ATOM      9  C3  ACD     1      33.370  39.690  41.960  1.00  0.00            
ATOM     10  H5  ACD     1      34.230  40.360  42.080  1.00  0.00            
ATOM     11  O3  ACD     1      33.840  38.630  41.240  1.00  0.00            
ATOM     12  C4  ACD     1      34.980  38.850  40.420  1.00  0.00            
ATOM     13  H6  ACD     1      35.110  39.930  40.340  1.00  0.00            
ATOM     14  C5  ACD     1      36.130  38.220  41.170  1.00  0.00            
ATOM     15  H7  ACD     1      35.720  37.250  41.480  1.00  0.00            
ATOM     16  O4  ACD     1      36.510  38.900  42.370  1.00  0.00            
ATOM     17  H8  ACD     1      37.260  38.580  42.880  1.00  0.00            
ATOM     18  C6  ACD     1      37.360  38.040  40.230  1.00  0.00            
ATOM     19  H9  ACD     1      37.620  39.070  40.000  1.00  0.00            
ATOM     20  O5  ACD     1      38.410  37.380  40.770  1.00  0.00            
ATOM     21  H10 ACD     1      39.250  37.560  40.320  1.00  0.00            
ATOM     22  C7  ACD     1      36.940  37.420  38.870  1.00  0.00            
ATOM     23  H11 ACD     1      37.850  37.500  38.270  1.00  0.00            
ATOM     24  O6  ACD     1      35.950  38.220  38.300  1.00  0.00            
ATOM     25  C8  ACD     1      34.720  38.170  39.060  1.00  0.00            
ATOM     26  H12 ACD     1      34.320  37.150  39.140  1.00  0.00            
ATOM     27  C9  ACD     1      33.760  38.960  38.330  1.00  0.00            
ATOM     28  H13 ACD     1      32.790  38.890  38.850  1.00  0.00            
ATOM     29  H14 ACD     1      34.110  39.990  38.460  1.00  0.00            
ATOM     30  O7  ACD     1      33.570  38.730  36.950  1.00  0.00            
ATOM     31  H15 ACD     1      34.330  39.070  36.480  1.00  0.00            
ATOM     32  O8  ACD     1      36.390  36.070  39.060  1.00  0.00            
ATOM     33  C10 ACD     1      36.390  35.180  37.950  1.00  0.00            
ATOM     34  H16 ACD     1      37.430  35.070  37.620  1.00  0.00            
ATOM     35  C11 ACD     1      35.850  33.890  38.670  1.00  0.00            
ATOM     36  H17 ACD     1      34.920  34.140  39.200  1.00  0.00            
ATOM     37  O9  ACD     1      36.910  33.380  39.570  1.00  0.00            
ATOM     38  H18 ACD     1      37.190  34.030  40.210  1.00  0.00            
ATOM     39  C12 ACD     1      35.540  32.820  37.630  1.00  0.00            
ATOM     40  H19 ACD     1      36.470  32.660  37.060  1.00  0.00            
ATOM     41  O10 ACD     1      35.020  31.670  38.360  1.00  0.00            
ATOM     42  H20 ACD     1      34.070  31.760  38.310  1.00  0.00            
ATOM     43  C13 ACD     1      34.470  33.280  36.700  1.00  0.00            
ATOM     44  H21 ACD     1      34.440  32.510  35.930  1.00  0.00            
ATOM     45  O11 ACD     1      34.850  34.470  36.060  1.00  0.00            
ATOM     46  C14 ACD     1      35.420  35.630  36.770  1.00  0.00            
ATOM     47  H22 ACD     1      34.530  36.090  37.220  1.00  0.00            
ATOM     48  C15 ACD     1      35.990  36.580  35.730  1.00  0.00            
ATOM     49  H23 ACD     1      35.290  36.570  34.880  1.00  0.00            
ATOM     50  H24 ACD     1      35.970  37.580  36.170  1.00  0.00            
ATOM     51  O12 ACD     1      37.340  36.190  35.370  1.00  0.00            
ATOM     52  H25 ACD     1      37.870  36.860  35.820  1.00  0.00            
ATOM     53  O13 ACD     1      33.190  33.270  37.240  1.00  0.00            
ATOM     54  C16 ACD     1      32.100  33.170  36.310  1.00  0.00            
ATOM     55  H26 ACD     1      32.460  33.530  35.340  1.00  0.00            
ATOM     56  C17 ACD     1      31.570  31.660  36.170  1.00  0.00            
ATOM     57  H27 ACD     1      31.320  31.390  37.210  1.00  0.00            
ATOM     58  O14 ACD     1      32.510  30.790  35.650  1.00  0.00            
ATOM     59  H28 ACD     1      32.260  29.870  35.670  1.00  0.00            
ATOM     60  C18 ACD     1      30.270  31.620  35.380  1.00  0.00            
ATOM     61  H29 ACD     1      30.550  31.780  34.330  1.00  0.00            
ATOM     62  O15 ACD     1      29.690  30.290  35.380  1.00  0.00            
ATOM     63  H30 ACD     1      29.760  29.940  36.270  1.00  0.00            
ATOM     64  C19 ACD     1      29.280  32.670  35.820  1.00  0.00            
ATOM     65  H31 ACD     1      28.480  32.500  35.090  1.00  0.00            
ATOM     66  O16 ACD     1      29.810  33.950  35.800  1.00  0.00            
ATOM     67  C20 ACD     1      30.960  34.160  36.660  1.00  0.00            
ATOM     68  H32 ACD     1      30.680  33.950  37.700  1.00  0.00            
ATOM     69  C21 ACD     1      31.370  35.610  36.540  1.00  0.00            
ATOM     70  H33 ACD     1      32.360  35.850  36.950  1.00  0.00            
ATOM     71  H34 ACD     1      31.620  35.880  35.510  1.00  0.00            
ATOM     72  O17 ACD     1      30.430  36.570  37.040  1.00  0.00            
ATOM     73  H35 ACD     1      30.700  37.460  36.820  1.00  0.00            
ATOM     74  O18 ACD     1      28.810  32.380  37.180  1.00  0.00            
ATOM     75  C22 ACD     1      27.440  32.630  37.510  1.00  0.00            
ATOM     76  H36 ACD     1      26.820  31.920  36.940  1.00  0.00            
ATOM     77  C23 ACD     1      27.460  32.130  39.010  1.00  0.00            
ATOM     78  H37 ACD     1      28.340  32.490  39.550  1.00  0.00            
ATOM     79  O19 ACD     1      27.650  30.720  39.030  1.00  0.00            
ATOM     80  H38 ACD     1      28.460  30.450  38.590  1.00  0.00            
ATOM     81  C24 ACD     1      26.200  32.610  39.790  1.00  0.00            
ATOM     82  H39 ACD     1      25.270  32.170  39.410  1.00  0.00            
ATOM     83  O20 ACD     1      26.290  32.280  41.150  1.00  0.00            
ATOM     84  H40 ACD     1      25.420  32.320  41.560  1.00  0.00            
ATOM     85  C25 ACD     1      26.120  34.110  39.610  1.00  0.00            
ATOM     86  H41 ACD     1      25.250  34.460  40.180  1.00  0.00            
ATOM     87  O21 ACD     1      26.030  34.460  38.260  1.00  0.00            
ATOM     88  C26 ACD     1      27.080  34.110  37.370  1.00  0.00            
ATOM     89  H42 ACD     1      27.930  34.730  37.700  1.00  0.00            
ATOM     90  C27 ACD     1      26.540  34.430  35.980  1.00  0.00            
ATOM     91  H43 ACD     1      26.120  35.450  35.980  1.00  0.00            
ATOM     92  H44 ACD     1      27.350  34.470  35.250  1.00  0.00            
ATOM     93  O22 ACD     1      25.500  33.550  35.650  1.00  0.00            
ATOM     94  H45 ACD     1      25.390  33.670  34.710  1.00  0.00            
ATOM     95  O23 ACD     1      27.300  34.680  40.130  1.00  0.00            
ATOM     96  C28 ACD     1      27.210  35.480  41.320  1.00  0.00            
ATOM     97  H46 ACD     1      26.280  35.290  41.870  1.00  0.00            
ATOM     98  C29 ACD     1      27.340  37.020  40.910  1.00  0.00            
ATOM     99  H47 ACD     1      28.280  37.060  40.340  1.00  0.00            
ATOM    100  O24 ACD     1      27.400  37.920  42.090  1.00  0.00            
ATOM    101  C30 ACD     1      26.150  37.400  40.090  1.00  0.00            
ATOM    102  H48 ACD     1      26.130  36.820  39.160  1.00  0.00            
ATOM    103  H49 ACD     1      25.220  37.320  40.670  1.00  0.00            
ATOM    104  O25 ACD     1      26.220  38.830  39.670  1.00  0.00            
ATOM    105  H50 ACD     1      26.980  38.970  39.090  1.00  0.00            
ATOM    106  C31 ACD     1      28.350  35.160  42.240  1.00  0.00            
ATOM    107  H51 ACD     1      29.280  35.320  41.680  1.00  0.00            
ATOM    108  O26 ACD     1      28.190  33.790  42.720  1.00  0.00            
ATOM    109  H52 ACD     1      27.610  33.290  42.140  1.00  0.00            
ATOM    110  C32 ACD     1      28.370  36.080  43.450  1.00  0.00            
ATOM    111  H53 ACD     1      27.350  36.010  43.830  1.00  0.00            
ATOM    112  O27 ACD     1      29.370  35.780  44.400  1.00  0.00            
ATOM    113  H54 ACD     1      30.120  36.240  44.020  1.00  0.00            
ATOM    114  C33 ACD     1      28.530  37.570  42.880  1.00  0.00            
ATOM    115  H55 ACD     1      28.550  38.170  43.800  1.00  0.00            
ATOM    116  O28 ACD     1      29.760  37.660  42.130  1.00  0.00            
ATOM    117  C34 ACD     1      30.610  38.830  42.290  1.00  0.00            
ATOM    118  H56 ACD     1      30.090  39.690  42.730  1.00  0.00            
ATOM    119  C35 ACD     1      31.710  38.340  43.240  1.00  0.00            
ATOM    120  H57 ACD     1      32.160  37.470  42.740  1.00  0.00            
ATOM    121  O29 ACD     1      31.220  37.890  44.540  1.00  0.00            
ATOM    122  H58 ACD     1      31.980  37.950  45.120  1.00  0.00            
ATOM    123  C36 ACD     1      32.800  39.320  43.340  1.00  0.00            
ATOM    124  H59 ACD     1      32.380  40.240  43.770  1.00  0.00            
ATOM    125  O30 ACD     1      33.890  38.880  44.130  1.00  0.00            
ATOM    126  H60 ACD     1      34.660  39.410  43.920  1.00  0.00            
ATOM    127  C1  AF6     2      32.580  33.040  41.350  1.00  0.00            
ATOM    128  C2  AF6     2      31.380  33.300  40.570  1.00  0.00            
ATOM    129  C3  AF6     2      31.160  34.580  40.060  1.00  0.00            
ATOM    130  C4  AF6     2      32.090  35.570  40.310  1.00  0.00            
ATOM    131  C5  AF6     2      33.260  35.370  41.090  1.00  0.00            
ATOM    132  C6  AF6     2      33.550  34.070  41.590  1.00  0.00            
ATOM    133  H1  AF6     2      32.600  32.090  41.880  1.00  0.00            
ATOM    134  H2  AF6     2      30.640  32.530  40.390  1.00  0.00            
ATOM    135  H3  AF6     2      30.260  34.780  39.490  1.00  0.00            
ATOM    136  H4  AF6     2      31.990  36.490  39.740  1.00  0.00            
ATOM    137  H5  AF6     2      33.970  36.180  41.230  1.00  0.00            
ATOM    138  H6  AF6     2      34.440  33.700  42.080  1.00  0.00            
TER
ENDMDL
MODEL        1
ATOM      1  H1  ACD     1      19.270  29.990  23.810  1.00  0.00            
ATOM      2  O1  ACD     1      19.810  29.260  23.480  1.00  0.00            
ATOM      3  C1  ACD     1      19.570  28.970  22.130  1.00  0.00            
ATOM      4  H2  ACD     1      18.990  29.800  21.700  1.00  0.00            
ATOM      5  H3  ACD     1      18.880  28.120  22.090  1.00  0.00            
ATOM      6  C2  ACD     1      20.790  28.680  21.270  1.00  0.00            
ATOM      7  H4  ACD     1      20.390  28.600  20.250  1.00  0.00            
ATOM      8  O2  ACD     1      21.510  29.910  21.210  1.00  0.00            
ATOM      9  C3  ACD     1      22.730  29.930  20.450  1.00  0.00            
ATOM     10  H5  ACD     1      23.140  30.940  20.500  1.00  0.00            
ATOM     11  O3  ACD     1      22.410  29.550  19.180  1.00  0.00            
ATOM     12  C4  ACD     1      22.440  30.530  18.110  1.00  0.00            
ATOM     13  H6  ACD     1      22.950  31.450  18.410  1.00  0.00            
ATOM     14  C5  ACD     1      23.370  29.880  17.070  1.00  0.00            
ATOM     15  H7  ACD     1      22.850  28.960  16.780  1.00  0.00            
ATOM     16  O4  ACD     1      24.600  29.520  17.520  1.00  0.00            
ATOM     17  H8  ACD     1      24.640  29.120  18.390  1.00  0.00            
ATOM     18  C6  ACD     1      23.370  30.760  15.810  1.00  0.00            
ATOM     19  H9  ACD     1      23.830  31.670  16.220  1.00  0.00            
ATOM     20  O5  ACD     1      24.150  30.340  14.710  1.00  0.00            
ATOM     21  H10 ACD     1      23.950  29.420  14.500  1.00  0.00            
ATOM     22  C7  ACD     1      21.980  31.080  15.310  1.00  0.00            
ATOM     23  H11 ACD     1      21.970  31.820  14.490  1.00  0.00            
ATOM     24  O6  ACD     1      21.210  31.700  16.360  1.00  0.00            
ATOM     25  C8  ACD     1      21.040  30.880  17.590  1.00  0.00            
ATOM     26  H12 ACD     1      20.470  30.000  17.280  1.00  0.00            
ATOM     27  C9  ACD     1      20.070  31.660  18.570  1.00  0.00            
ATOM     28  H13 ACD     1      19.110  31.830  18.060  1.00  0.00            
ATOM     29  H14 ACD     1      19.910  31.030  19.460  1.00  0.00            
ATOM     30  O7  ACD     1      20.670  32.860  19.010  1.00  0.00            
ATOM     31  H15 ACD     1      20.080  33.130  19.720  1.00  0.00            
ATOM     32  O8  ACD     1      21.320  29.960  14.710  1.00  0.00            
ATOM     33  C10 ACD     1      20.660  30.240  13.480  1.00  0.00            
ATOM     34  H16 ACD     1      20.520  31.330  13.410  1.00  0.00            
ATOM     35  C11 ACD     1      21.540  29.700  12.330  1.00  0.00            
ATOM     36  H17 ACD     1      21.760  28.700  12.740  1.00  0.00            
ATOM     37  O9  ACD     1      22.650  30.540  12.170  1.00  0.00            
ATOM     38  H18 ACD     1      23.260  29.940  11.730  1.00  0.00            
ATOM     39  C12 ACD     1      20.760  29.510  11.030  1.00  0.00            
ATOM     40  H19 ACD     1      20.540  30.530  10.710  1.00  0.00            
ATOM     41  O10 ACD     1      21.520  28.820  10.010  1.00  0.00            
ATOM     42  H20 ACD     1      21.540  27.880  10.220  1.00  0.00            
ATOM     43  C13 ACD     1      19.510  28.780  11.310  1.00  0.00            
ATOM     44  H21 ACD     1      18.950  28.660  10.380  1.00  0.00            
ATOM     45  O11 ACD     1      18.700  29.500  12.270  1.00  0.00            
ATOM     46  C14 ACD     1      19.190  29.660  13.600  1.00  0.00            
ATOM     47  H22 ACD     1      19.100  28.770  14.220  1.00  0.00            
ATOM     48  C15 ACD     1      18.350  30.670  14.440  1.00  0.00            
ATOM     49  H23 ACD     1      18.940  31.030  15.300  1.00  0.00            
ATOM     50  H24 ACD     1      18.170  31.550  13.810  1.00  0.00            
ATOM     51  O12 ACD     1      17.060  30.160  14.760  1.00  0.00            
ATOM     52  H25 ACD     1      16.810  29.770  13.910  1.00  0.00            
ATOM     53  O13 ACD     1      19.780  27.410  11.700  1.00  0.00            
ATOM     54  C16 ACD     1      18.900  26.350  11.380  1.00  0.00            
ATOM     55  H26 ACD     1      18.650  26.430  10.310  1.00  0.00            
ATOM     56  C17 ACD     1      19.640  25.130  11.820  1.00  0.00            
ATOM     57  H27 ACD     1      20.120  25.430  12.760  1.00  0.00            
ATOM     58  O14 ACD     1      20.770  24.800  10.970  1.00  0.00            
ATOM     59  H28 ACD     1      21.510  25.380  11.170  1.00  0.00            
ATOM     60  C18 ACD     1      18.840  23.880  12.120  1.00  0.00            
ATOM     61  H29 ACD     1      18.500  23.370  11.220  1.00  0.00            
ATOM     62  O15 ACD     1      19.690  23.040  12.820  1.00  0.00            
ATOM     63  H30 ACD     1      20.410  22.890  12.200  1.00  0.00            
ATOM     64  C19 ACD     1      17.670  24.270  13.070  1.00  0.00            
ATOM     65  H31 ACD     1      17.030  23.380  13.080  1.00  0.00            
ATOM     66  O16 ACD     1      16.880  25.250  12.480  1.00  0.00            
ATOM     67  C20 ACD     1      17.620  26.510  12.290  1.00  0.00            
ATOM     68  H32 ACD     1      17.850  26.910  13.290  1.00  0.00            
ATOM     69  C21 ACD     1      16.620  27.460  11.720  1.00  0.00            
ATOM     70  H33 ACD     1      17.000  28.200  11.000  1.00  0.00            
ATOM     71  H34 ACD     1      15.890  26.900  11.140  1.00  0.00            
ATOM     72  O17 ACD     1      15.930  28.180  12.760  1.00  0.00            
ATOM     73  H35 ACD     1      15.160  27.630  12.930  1.00  0.00            
ATOM     74  O18 ACD     1      18.070  24.640  14.340  1.00  0.00            
ATOM     75  C22 ACD     1      17.270  24.060  15.400  1.00  0.00            
ATOM     76  H36 ACD     1      16.350  23.610  14.990  1.00  0.00            
ATOM     77  C23 ACD     1      18.200  22.960  15.900  1.00  0.00            
ATOM     78  H37 ACD     1      19.140  23.430  16.230  1.00  0.00            
ATOM     79  O19 ACD     1      18.490  21.900  14.940  1.00  0.00            
ATOM     80  H38 ACD     1      18.900  22.260  14.160  1.00  0.00            
ATOM     81  C24 ACD     1      17.450  22.420  17.110  1.00  0.00            
ATOM     82  H39 ACD     1      16.520  22.080  16.630  1.00  0.00            
ATOM     83  O20 ACD     1      18.260  21.280  17.620  1.00  0.00
[truncated: 1,239,221 more chars]
