# Supplementary material for: Achieving Chemical Accuracy in Cyclodextrin Host–Guest Binding via Integrative Atomistic Modelling
Source: Adv Sci (Weinh). 2025 Dec 14;13(10):e19782. doi: 10.1002/advs.202519782 (PMC12915143; doi:10.1002/advs.202519782)
Supplement: Supplementary file 1 — Supporting Information [file ADVS-13-e19782-s003.zip › all_poses/ACD.AG7.pdb]

MODEL        1
ATOM      1  H1  ACD     1      28.500  23.570   3.060  1.00  0.00            
ATOM      2  O1  ACD     1      29.210  23.010   2.720  1.00  0.00            
ATOM      3  C1  ACD     1      29.950  22.600   3.860  1.00  0.00            
ATOM      4  H2  ACD     1      30.600  23.440   4.130  1.00  0.00            
ATOM      5  H3  ACD     1      30.560  21.720   3.610  1.00  0.00            
ATOM      6  C2  ACD     1      29.170  22.230   5.140  1.00  0.00            
ATOM      7  H4  ACD     1      29.810  21.550   5.710  1.00  0.00            
ATOM      8  O2  ACD     1      29.090  23.420   5.870  1.00  0.00            
ATOM      9  C3  ACD     1      28.400  23.360   7.100  1.00  0.00            
ATOM     10  H5  ACD     1      28.410  24.340   7.590  1.00  0.00            
ATOM     11  O3  ACD     1      28.840  22.240   7.850  1.00  0.00            
ATOM     12  C4  ACD     1      29.640  22.510   9.070  1.00  0.00            
ATOM     13  H6  ACD     1      29.880  23.570   9.180  1.00  0.00            
ATOM     14  C5  ACD     1      28.720  22.110  10.180  1.00  0.00            
ATOM     15  H7  ACD     1      28.270  21.120  10.060  1.00  0.00            
ATOM     16  O4  ACD     1      27.600  23.030  10.240  1.00  0.00            
ATOM     17  H8  ACD     1      27.160  22.870   9.400  1.00  0.00            
ATOM     18  C6  ACD     1      29.540  22.040  11.430  1.00  0.00            
ATOM     19  H9  ACD     1      30.050  22.950  11.750  1.00  0.00            
ATOM     20  O5  ACD     1      28.760  21.490  12.470  1.00  0.00            
ATOM     21  H10 ACD     1      28.190  22.250  12.620  1.00  0.00            
ATOM     22  C7  ACD     1      30.680  21.050  11.150  1.00  0.00            
ATOM     23  H11 ACD     1      31.130  20.960  12.150  1.00  0.00            
ATOM     24  O6  ACD     1      31.530  21.520  10.150  1.00  0.00            
ATOM     25  C8  ACD     1      30.880  21.750   8.920  1.00  0.00            
ATOM     26  H12 ACD     1      30.620  20.770   8.500  1.00  0.00            
ATOM     27  C9  ACD     1      31.880  22.480   8.010  1.00  0.00            
ATOM     28  H13 ACD     1      31.360  22.970   7.170  1.00  0.00            
ATOM     29  H14 ACD     1      32.280  23.240   8.690  1.00  0.00            
ATOM     30  O7  ACD     1      32.870  21.570   7.570  1.00  0.00            
ATOM     31  H15 ACD     1      33.330  21.180   8.320  1.00  0.00            
ATOM     32  O8  ACD     1      30.200  19.710  10.770  1.00  0.00            
ATOM     33  C10 ACD     1      30.850  18.580  11.370  1.00  0.00            
ATOM     34  H16 ACD     1      31.660  18.870  12.060  1.00  0.00            
ATOM     35  C11 ACD     1      29.830  17.910  12.310  1.00  0.00            
ATOM     36  H17 ACD     1      28.960  17.620  11.700  1.00  0.00            
ATOM     37  O9  ACD     1      29.340  18.910  13.270  1.00  0.00            
ATOM     38  H18 ACD     1      29.100  19.770  12.920  1.00  0.00            
ATOM     39  C12 ACD     1      30.370  16.610  12.950  1.00  0.00            
ATOM     40  H19 ACD     1      31.200  16.900  13.610  1.00  0.00            
ATOM     41  O10 ACD     1      29.270  15.880  13.500  1.00  0.00            
ATOM     42  H20 ACD     1      28.930  16.260  14.310  1.00  0.00            
ATOM     43  C13 ACD     1      31.010  15.740  11.780  1.00  0.00            
ATOM     44  H21 ACD     1      31.540  14.870  12.180  1.00  0.00            
ATOM     45  O11 ACD     1      31.920  16.520  10.980  1.00  0.00            
ATOM     46  C14 ACD     1      31.360  17.670  10.320  1.00  0.00            
ATOM     47  H22 ACD     1      30.470  17.330   9.770  1.00  0.00            
ATOM     48  C15 ACD     1      32.430  18.210   9.360  1.00  0.00            
ATOM     49  H23 ACD     1      32.620  17.400   8.650  1.00  0.00            
ATOM     50  H24 ACD     1      32.030  19.080   8.830  1.00  0.00            
ATOM     51  O12 ACD     1      33.630  18.490  10.080  1.00  0.00            
ATOM     52  H25 ACD     1      34.360  18.130   9.580  1.00  0.00            
ATOM     53  O13 ACD     1      30.030  15.330  10.870  1.00  0.00            
ATOM     54  C16 ACD     1      29.600  13.920  10.720  1.00  0.00            
ATOM     55  H26 ACD     1      30.090  13.290  11.460  1.00  0.00            
ATOM     56  C17 ACD     1      28.070  13.840  10.750  1.00  0.00            
ATOM     57  H27 ACD     1      27.630  14.660  10.170  1.00  0.00            
ATOM     58  O14 ACD     1      27.720  13.790  12.140  1.00  0.00            
ATOM     59  H28 ACD     1      28.090  14.580  12.540  1.00  0.00            
ATOM     60  C18 ACD     1      27.560  12.580  10.060  1.00  0.00            
ATOM     61  H29 ACD     1      27.770  11.650  10.600  1.00  0.00            
ATOM     62  O15 ACD     1      26.180  12.590  10.010  1.00  0.00            
ATOM     63  H30 ACD     1      25.740  12.570  10.870  1.00  0.00            
ATOM     64  C19 ACD     1      28.170  12.520   8.670  1.00  0.00            
ATOM     65  H31 ACD     1      27.750  11.630   8.190  1.00  0.00            
ATOM     66  O16 ACD     1      29.600  12.380   8.830  1.00  0.00            
ATOM     67  C20 ACD     1      30.230  13.540   9.370  1.00  0.00            
ATOM     68  H32 ACD     1      30.060  14.360   8.670  1.00  0.00            
ATOM     69  C21 ACD     1      31.760  13.400   9.410  1.00  0.00            
ATOM     70  H33 ACD     1      32.030  13.100   8.390  1.00  0.00            
ATOM     71  H34 ACD     1      32.240  14.350   9.680  1.00  0.00            
ATOM     72  O17 ACD     1      32.240  12.360  10.280  1.00  0.00            
ATOM     73  H35 ACD     1      33.190  12.410  10.210  1.00  0.00            
ATOM     74  O18 ACD     1      27.840  13.640   7.960  1.00  0.00            
ATOM     75  C22 ACD     1      26.960  13.530   6.810  1.00  0.00            
ATOM     76  H36 ACD     1      26.460  12.560   6.800  1.00  0.00            
ATOM     77  C23 ACD     1      25.890  14.530   7.100  1.00  0.00            
ATOM     78  H37 ACD     1      26.390  15.410   7.540  1.00  0.00            
ATOM     79  O19 ACD     1      24.960  14.020   8.020  1.00  0.00            
ATOM     80  H38 ACD     1      25.360  13.390   8.630  1.00  0.00            
ATOM     81  C24 ACD     1      25.160  15.030   5.830  1.00  0.00            
ATOM     82  H39 ACD     1      24.360  14.370   5.480  1.00  0.00            
ATOM     83  O20 ACD     1      24.580  16.280   6.120  1.00  0.00            
ATOM     84  H40 ACD     1      24.890  16.840   5.400  1.00  0.00            
ATOM     85  C25 ACD     1      26.070  15.110   4.650  1.00  0.00            
ATOM     86  H41 ACD     1      25.380  15.190   3.810  1.00  0.00            
ATOM     87  O21 ACD     1      26.930  13.990   4.510  1.00  0.00            
ATOM     88  C26 ACD     1      27.810  13.740   5.580  1.00  0.00            
ATOM     89  H42 ACD     1      28.460  14.620   5.620  1.00  0.00            
ATOM     90  C27 ACD     1      28.820  12.670   5.230  1.00  0.00            
ATOM     91  H43 ACD     1      29.230  12.910   4.240  1.00  0.00            
ATOM     92  H44 ACD     1      29.610  12.810   5.980  1.00  0.00            
ATOM     93  O22 ACD     1      28.240  11.340   5.140  1.00  0.00            
ATOM     94  H45 ACD     1      27.600  11.320   4.420  1.00  0.00            
ATOM     95  O23 ACD     1      26.930  16.240   4.750  1.00  0.00            
ATOM     96  C28 ACD     1      27.110  17.010   3.590  1.00  0.00            
ATOM     97  H46 ACD     1      26.700  16.510   2.700  1.00  0.00            
ATOM     98  C29 ACD     1      28.600  17.390   3.540  1.00  0.00            
ATOM     99  H47 ACD     1      28.980  17.700   4.520  1.00  0.00            
ATOM    100  O24 ACD     1      28.810  18.610   2.830  1.00  0.00            
ATOM    101  C30 ACD     1      29.540  16.260   3.080  1.00  0.00            
ATOM    102  H48 ACD     1      30.560  16.590   3.320  1.00  0.00            
ATOM    103  H49 ACD     1      29.260  15.350   3.620  1.00  0.00            
ATOM    104  O25 ACD     1      29.390  15.870   1.740  1.00  0.00            
ATOM    105  H50 ACD     1      29.310  16.560   1.080  1.00  0.00            
ATOM    106  C31 ACD     1      26.160  18.190   3.910  1.00  0.00            
ATOM    107  H51 ACD     1      26.460  18.540   4.910  1.00  0.00            
ATOM    108  O26 ACD     1      24.820  17.840   3.990  1.00  0.00            
ATOM    109  H52 ACD     1      24.370  18.290   3.270  1.00  0.00            
ATOM    110  C32 ACD     1      26.470  19.230   2.890  1.00  0.00            
ATOM    111  H53 ACD     1      26.350  18.700   1.940  1.00  0.00            
ATOM    112  O27 ACD     1      25.570  20.360   2.770  1.00  0.00            
ATOM    113  H54 ACD     1      25.540  20.670   3.680  1.00  0.00            
ATOM    114  C33 ACD     1      27.940  19.690   3.170  1.00  0.00            
ATOM    115  H55 ACD     1      28.310  20.500   2.540  1.00  0.00            
ATOM    116  O28 ACD     1      28.110  20.150   4.560  1.00  0.00            
ATOM    117  C34 ACD     1      27.890  21.590   4.820  1.00  0.00            
ATOM    118  H56 ACD     1      27.470  22.050   3.920  1.00  0.00            
ATOM    119  C35 ACD     1      26.840  21.750   5.920  1.00  0.00            
ATOM    120  H57 ACD     1      27.000  20.950   6.660  1.00  0.00            
ATOM    121  O29 ACD     1      25.540  21.560   5.230  1.00  0.00            
ATOM    122  H58 ACD     1      24.790  21.720   5.810  1.00  0.00            
ATOM    123  C36 ACD     1      26.930  23.020   6.700  1.00  0.00            
ATOM    124  H59 ACD     1      26.530  23.870   6.140  1.00  0.00            
ATOM    125  O30 ACD     1      26.190  22.830   7.930  1.00  0.00            
ATOM    126  H60 ACD     1      25.250  22.810   7.730  1.00  0.00            
ATOM    127  C1  AG7     2      29.450  18.020   7.100  1.00  0.00            
ATOM    128  C2  AG7     2      28.420  18.700   7.830  1.00  0.00            
ATOM    129  C3  AG7     2      27.760  18.080   8.820  1.00  0.00            
ATOM    130  C4  AG7     2      26.820  18.850   9.740  1.00  0.00            
ATOM    131  N1  AG7     2      25.360  18.270   9.900  1.00  0.00            
ATOM    132  C5  AG7     2      25.330  16.730  10.150  1.00  0.00            
ATOM    133  C6  AG7     2      23.910  16.160  10.130  1.00  0.00            
ATOM    134  N2  AG7     2      23.210  16.500   8.760  1.00  0.00            
ATOM    135  C7  AG7     2      23.300  17.990   8.490  1.00  0.00            
ATOM    136  C8  AG7     2      24.630  18.570   8.570  1.00  0.00            
ATOM    137  C9  AG7     2      21.770  16.100   8.800  1.00  0.00            
ATOM    138  C10 AG7     2      21.590  14.520   8.790  1.00  0.00            
ATOM    139  C11 AG7     2      21.410  13.810   9.930  1.00  0.00            
ATOM    140  C12 AG7     2      21.450  12.420   9.910  1.00  0.00            
ATOM    141  C13 AG7     2      21.720  11.720   8.720  1.00  0.00            
ATOM    142  C14 AG7     2      21.930  12.380   7.540  1.00  0.00            
ATOM    143  C15 AG7     2      21.830  13.830   7.530  1.00  0.00            
ATOM    144  C16 AG7     2      20.830  16.730   7.730  1.00  0.00            
ATOM    145  C17 AG7     2      19.510  16.880   8.060  1.00  0.00            
ATOM    146  C18 AG7     2      18.480  17.200   7.130  1.00  0.00            
ATOM    147  C19 AG7     2      18.770  17.400   5.810  1.00  0.00            
ATOM    148  C20 AG7     2      20.130  17.320   5.450  1.00  0.00            
ATOM    149  C21 AG7     2      21.200  17.060   6.390  1.00  0.00            
ATOM    150  C22 AG7     2      30.430  18.760   6.450  1.00  0.00            
ATOM    151  C23 AG7     2      31.550  18.160   5.850  1.00  0.00            
ATOM    152  C24 AG7     2      31.660  16.810   5.870  1.00  0.00            
ATOM    153  C25 AG7     2      30.760  15.990   6.540  1.00  0.00            
ATOM    154  C26 AG7     2      29.690  16.660   7.170  1.00  0.00            
ATOM    155  H1  AG7     2      28.130  19.720   7.580  1.00  0.00            
ATOM    156  H2  AG7     2      27.950  17.080   9.200  1.00  0.00            
ATOM    157  H3  AG7     2      26.730  19.900   9.450  1.00  0.00            
ATOM    158  H4  AG7     2      27.290  18.930  10.720  1.00  0.00            
ATOM    159  H5  AG7     2      24.900  18.700  10.710  1.00  0.00            
ATOM    160  H6  AG7     2      25.830  16.610  11.110  1.00  0.00            
ATOM    161  H7  AG7     2      25.870  16.280   9.320  1.00  0.00            
ATOM    162  H8  AG7     2      23.270  16.660  10.860  1.00  0.00            
ATOM    163  H9  AG7     2      24.000  15.080  10.240  1.00  0.00            
ATOM    164  H10 AG7     2      23.670  15.880   8.080  1.00  0.00            
ATOM    165  H11 AG7     2      22.590  18.510   9.130  1.00  0.00            
ATOM    166  H12 AG7     2      23.000  18.050   7.440  1.00  0.00            
ATOM    167  H13 AG7     2      25.290  18.170   7.800  1.00  0.00            
ATOM    168  H14 AG7     2      24.690  19.640   8.360  1.00  0.00            
ATOM    169  H15 AG7     2      21.320  16.400   9.750  1.00  0.00            
ATOM    170  H16 AG7     2      21.240  14.370  10.850  1.00  0.00            
ATOM    171  H17 AG7     2      21.380  11.960  10.900  1.00  0.00            
ATOM    172  H18 AG7     2      21.670  10.640   8.700  1.00  0.00            
ATOM    173  H19 AG7     2      22.130  11.800   6.640  1.00  0.00            
ATOM    174  H20 AG7     2      21.890  14.370   6.590  1.00  0.00            
ATOM    175  H21 AG7     2      19.270  16.630   9.090  1.00  0.00            
ATOM    176  H22 AG7     2      17.460  17.360   7.460  1.00  0.00            
ATOM    177  H23 AG7     2      18.020  17.800   5.140  1.00  0.00            
ATOM    178  H24 AG7     2      20.480  17.530   4.440  1.00  0.00            
ATOM    179  H25 AG7     2      22.260  16.990   6.140  1.00  0.00            
ATOM    180  H26 AG7     2      30.360  19.840   6.430  1.00  0.00            
ATOM    181  H27 AG7     2      32.260  18.770   5.300  1.00  0.00            
ATOM    182  H28 AG7     2      32.450  16.310   5.320  1.00  0.00            
ATOM    183  H29 AG7     2      30.910  14.920   6.570  1.00  0.00            
ATOM    184  H30 AG7     2      28.900  16.080   7.640  1.00  0.00            
TER
ENDMDL
MODEL        1
ATOM      1  H1  ACD     1      32.920  25.120   1.050  1.00  0.00            
ATOM      2  O1  ACD     1      33.570  24.430   0.890  1.00  0.00            
ATOM      3  C1  ACD     1      33.180  23.220   1.410  1.00  0.00            
ATOM      4  H2  ACD     1      33.980  22.820   2.040  1.00  0.00            
ATOM      5  H3  ACD     1      33.090  22.510   0.580  1.00  0.00            
ATOM      6  C2  ACD     1      31.750  23.410   2.140  1.00  0.00            
ATOM      7  H4  ACD     1      31.540  22.530   2.770  1.00  0.00            
ATOM      8  O2  ACD     1      31.970  24.520   3.130  1.00  0.00            
ATOM      9  C3  ACD     1      30.750  24.820   3.790  1.00  0.00            
ATOM     10  H5  ACD     1      30.940  25.630   4.500  1.00  0.00            
ATOM     11  O3  ACD     1      30.320  23.710   4.520  1.00  0.00            
ATOM     12  C4  ACD     1      29.930  23.920   5.870  1.00  0.00            
ATOM     13  H6  ACD     1      29.690  24.970   6.080  1.00  0.00            
ATOM     14  C5  ACD     1      28.640  23.180   6.110  1.00  0.00            
ATOM     15  H7  ACD     1      28.770  22.210   5.610  1.00  0.00            
ATOM     16  O4  ACD     1      27.600  23.910   5.340  1.00  0.00            
ATOM     17  H8  ACD     1      27.970  24.430   4.620  1.00  0.00            
ATOM     18  C6  ACD     1      28.310  22.960   7.610  1.00  0.00            
ATOM     19  H9  ACD     1      28.140  23.930   8.080  1.00  0.00            
ATOM     20  O5  ACD     1      27.210  22.000   7.820  1.00  0.00            
ATOM     21  H10 ACD     1      26.390  22.410   7.530  1.00  0.00            
ATOM     22  C7  ACD     1      29.620  22.400   8.250  1.00  0.00            
ATOM     23  H11 ACD     1      29.450  22.250   9.320  1.00  0.00            
ATOM     24  O6  ACD     1      30.630  23.370   8.180  1.00  0.00            
ATOM     25  C8  ACD     1      31.080  23.640   6.930  1.00  0.00            
ATOM     26  H12 ACD     1      31.500  22.700   6.550  1.00  0.00            
ATOM     27  C9  ACD     1      32.170  24.770   6.900  1.00  0.00            
ATOM     28  H13 ACD     1      32.770  24.580   7.800  1.00  0.00            
ATOM     29  H14 ACD     1      32.780  24.600   6.010  1.00  0.00            
ATOM     30  O7  ACD     1      31.650  26.070   7.100  1.00  0.00            
ATOM     31  H15 ACD     1      31.020  26.120   7.820  1.00  0.00            
ATOM     32  O8  ACD     1      29.960  21.180   7.630  1.00  0.00            
ATOM     33  C10 ACD     1      29.930  20.040   8.470  1.00  0.00            
ATOM     34  H16 ACD     1      29.490  20.190   9.460  1.00  0.00            
ATOM     35  C11 ACD     1      29.040  19.000   7.680  1.00  0.00            
ATOM     36  H17 ACD     1      29.360  19.010   6.630  1.00  0.00            
ATOM     37  O9  ACD     1      27.650  19.310   7.870  1.00  0.00            
ATOM     38  H18 ACD     1      27.430  20.240   7.880  1.00  0.00            
ATOM     39  C12 ACD     1      29.290  17.610   8.150  1.00  0.00            
ATOM     40  H19 ACD     1      28.960  17.360   9.170  1.00  0.00            
ATOM     41  O10 ACD     1      28.630  16.680   7.340  1.00  0.00            
ATOM     42  H20 ACD     1      27.720  16.900   7.570  1.00  0.00            
ATOM     43  C13 ACD     1      30.850  17.360   8.150  1.00  0.00            
ATOM     44  H21 ACD     1      31.020  16.360   8.550  1.00  0.00            
ATOM     45  O11 ACD     1      31.540  18.270   9.020  1.00  0.00            
ATOM     46  C14 ACD     1      31.400  19.600   8.770  1.00  0.00            
ATOM     47  H22 ACD     1      31.980  19.860   7.870  1.00  0.00            
ATOM     48  C15 ACD     1      32.120  20.530   9.840  1.00  0.00            
ATOM     49  H23 ACD     1      33.200  20.400   9.680  1.00  0.00            
ATOM     50  H24 ACD     1      31.850  21.570   9.650  1.00  0.00            
ATOM     51  O12 ACD     1      31.830  20.080  11.190  1.00  0.00            
ATOM     52  H25 ACD     1      31.200  20.730  11.520  1.00  0.00            
ATOM     53  O13 ACD     1      31.360  17.550   6.840  1.00  0.00            
ATOM     54  C16 ACD     1      32.160  16.490   6.350  1.00  0.00            
ATOM     55  H26 ACD     1      32.700  16.080   7.210  1.00  0.00            
ATOM     56  C17 ACD     1      31.120  15.520   5.770  1.00  0.00            
ATOM     57  H27 ACD     1      30.420  16.100   5.160  1.00  0.00            
ATOM     58  O14 ACD     1      30.450  14.800   6.750  1.00  0.00            
ATOM     59  H28 ACD     1      29.880  15.520   7.040  1.00  0.00            
ATOM     60  C18 ACD     1      31.750  14.540   4.850  1.00  0.00            
ATOM     61  H29 ACD     1      32.320  13.790   5.410  1.00  0.00            
ATOM     62  O15 ACD     1      30.700  13.740   4.230  1.00  0.00            
ATOM     63  H30 ACD     1      30.520  13.090   4.930  1.00  0.00            
ATOM     64  C19 ACD     1      32.670  15.210   3.840  1.00  0.00            
ATOM     65  H31 ACD     1      33.100  14.390   3.260  1.00  0.00            
ATOM     66  O16 ACD     1      33.690  15.940   4.530  1.00  0.00            
ATOM     67  C20 ACD     1      33.210  17.050   5.400  1.00  0.00            
ATOM     68  H32 ACD     1      32.750  17.820   4.760  1.00  0.00            
ATOM     69  C21 ACD     1      34.370  17.750   5.970  1.00  0.00            
ATOM     70  H33 ACD     1      35.130  17.910   5.190  1.00  0.00            
ATOM     71  H34 ACD     1      34.120  18.660   6.520  1.00  0.00            
ATOM     72  O17 ACD     1      34.990  17.050   7.050  1.00  0.00            
ATOM     73  H35 ACD     1      35.240  16.200   6.690  1.00  0.00            
ATOM     74  O18 ACD     1      31.970  16.120   2.990  1.00  0.00            
ATOM     75  C22 ACD     1      31.540  15.680   1.740  1.00  0.00            
ATOM     76  H36 ACD     1      31.380  14.590   1.730  1.00  0.00            
ATOM     77  C23 ACD     1      30.160  16.230   1.610  1.00  0.00            
ATOM     78  H37 ACD     1      30.210  17.220   2.070  1.00  0.00            
ATOM     79  O19 ACD     1      29.300  15.420   2.530  1.00  0.00            
ATOM     80  H38 ACD     1      29.870  14.920   3.120  1.00  0.00            
ATOM     81  C24 ACD     1      29.690  16.220   0.170  1.00  0.00            
ATOM     82  H39 ACD     1      29.710  15.210  -0.260  1.00  0.00            
ATOM     83  O20 ACD     1      28.460  16.780  -0.060  1.00  0.00            
ATOM     84  H40 ACD     1      27.790  16.140  -0.320  1.00  0.00            
ATOM     85  C25 ACD     1      30.720  17.030  -0.680  1.00  0.00            
ATOM     86  H41 ACD     1      30.360  17.140  -1.710  1.00  0.00            
ATOM     87  O21 ACD     1      31.890  16.270  -0.620  1.00  0.00            
ATOM     88  C26 ACD     1      32.490  16.140   0.650  1.00  0.00            
ATOM     89  H42 ACD     1      32.920  17.090   0.990  1.00  0.00            
ATOM     90  C27 ACD     1      33.700  15.220   0.570  1.00  0.00            
ATOM     91  H43 ACD     1      34.450  15.660  -0.090  1.00  0.00            
ATOM     92  H44 ACD     1      34.200  15.090   1.530  1.00  0.00            
ATOM     93  O22 ACD     1      33.250  13.980   0.080  1.00  0.00            
ATOM     94  H45 ACD     1      33.180  13.960  -0.880  1.00  0.00            
ATOM     95  O23 ACD     1      30.810  18.320  -0.090  1.00  0.00            
ATOM     96  C28 ACD     1      30.530  19.490  -0.950  1.00  0.00            
ATOM     97  H46 ACD     1      30.460  19.200  -2.010  1.00  0.00            
ATOM     98  C29 ACD     1      31.720  20.420  -0.760  1.00  0.00            
ATOM     99  H47 ACD     1      31.820  20.550   0.320  1.00  0.00            
ATOM    100  O24 ACD     1      31.540  21.670  -1.410  1.00  0.00            
ATOM    101  C30 ACD     1      33.010  19.760  -1.300  1.00  0.00            
ATOM    102  H48 ACD     1      33.890  20.380  -1.050  1.00  0.00            
ATOM    103  H49 ACD     1      33.190  18.750  -0.910  1.00  0.00            
ATOM    104  O25 ACD     1      32.970  19.690  -2.750  1.00  0.00            
ATOM    105  H50 ACD     1      33.660  19.120  -3.110  1.00  0.00            
ATOM    106  C31 ACD     1      29.200  20.140  -0.620  1.00  0.00            
ATOM    107  H51 ACD     1      29.160  20.280   0.460  1.00  0.00            
ATOM    108  O26 ACD     1      28.050  19.290  -1.010  1.00  0.00            
ATOM    109  H52 ACD     1      28.240  18.390  -0.720  1.00  0.00            
ATOM    110  C32 ACD     1      29.190  21.580  -1.290  1.00  0.00            
ATOM    111  H53 ACD     1      29.120  21.480  -2.380  1.00  0.00            
ATOM    112  O27 ACD     1      28.020  22.310  -0.930  1.00  0.00            
ATOM    113  H54 ACD     1      27.270  21.740  -1.090  1.00  0.00            
ATOM    114  C33 ACD     1      30.390  22.360  -0.870  1.00  0.00            
ATOM    115  H55 ACD     1      30.400  23.320  -1.400  1.00  0.00            
ATOM    116  O28 ACD     1      30.400  22.430   0.550  1.00  0.00            
ATOM    117  C34 ACD     1      30.670  23.690   1.110  1.00  0.00            
ATOM    118  H56 ACD     1      30.950  24.420   0.350  1.00  0.00            
ATOM    119  C35 ACD     1      29.370  24.180   1.760  1.00  0.00            
ATOM    120  H57 ACD     1      29.060  23.330   2.390  1.00  0.00            
ATOM    121  O29 ACD     1      28.430  24.440   0.810  1.00  0.00            
ATOM    122  H58 ACD     1      28.200  23.650   0.320  1.00  0.00            
ATOM    123  C36 ACD     1      29.660  25.240   2.780  1.00  0.00            
ATOM    124  H59 ACD     1      29.880  26.160   2.230  1.00  0.00            
ATOM    125  O30 ACD     1      28.490  25.520   3.530  1.00  0.00            
ATOM    126  H60 ACD     1      27.720  25.630   2.950  1.00  0.00            
ATOM    127  C1  AG7     2      31.430  20.070   4.000  1.00  0.00            
ATOM    128  C2  AG7     2      30.010  20.320   4.170  1.00  0.00            
ATOM    129  C3  AG7     2      29.020  20.070   3.260  1.00  0.00            
ATOM    130  C4  AG7     2      27.560  20.450   3.520  1.00  0.00            
ATOM    131  N1  AG7     2      26.650  19.200   3.600  1.00  0.00            
ATOM    132  C5  AG7     2      27.270  18.280   4.670  1.00  0.00            
ATOM    133  C6  AG7     2      26.560  16.860   4.770  1.00  0.00            
ATOM    134  N2  AG7     2      26.340  16.080   3.430  1.00  0.00            
ATOM    135  C7  AG7     2      25.640  17.060   2.500  1.00  0.00            
ATOM    136  C8  AG7     2      26.410  18.410   2.270  1.00  0.00            
ATOM    137  C9  AG7     2      25.460  14.800   3.730  1.00  0.00            
ATOM    138  C10 AG7     2      25.630  13.970   4.990  1.00  0.00            
ATOM    139  C11 AG7     2      24.550  13.350   5.630  1.00  0.00            
ATOM    140  C12 AG7     2      24.710  12.620   6.800  1.00  0.00            
ATOM    141  C13 AG7     2      25.950  12.310   7.270  1.00  0.00            
ATOM    142  C14 AG7     2      27.030  12.870   6.550  1.00  0.00            
ATOM    143  C15 AG7     2      26.920  13.630   5.370  1.00  0.00            
ATOM    144  C16 AG7     2      25.380  13.800   2.520  1.00  0.00            
ATOM    145  C17 AG7     2      24.140  13.680   1.850  1.00  0.00            
ATOM    146  C18 AG7     2      24.070  12.890   0.700  1.00  0.00            
ATOM    147  C19 AG7     2      25.200  12.230   0.170  1.00  0.00            
ATOM    148  C20 AG7     2      26.400  12.420   0.870  1.00  0.00            
ATOM    149  C21 AG7     2      26.510  13.170   2.040  1.00  0.00            
ATOM    150  C22 AG7     2      32.370  20.480   4.930  1.00  0.00            
ATOM    151  C23 AG7     2      33.770  20.690   4.610  1.00  0.00            
ATOM    152  C24 AG7     2      34.250  20.330   3.330  1.00  0.00            
ATOM    153  C25 AG7     2      33.370  19.620   2.530  1.00  0.00            
ATOM    154  C26 AG7     2      31.960  19.570   2.790  1.00  0.00            
ATOM    155  H1  AG7     2      29.820  20.820   5.120  1.00  0.00            
ATOM    156  H2  AG7     2      29.160  19.560   2.310  1.00  0.00            
ATOM    157  H3  AG7     2      27.240  21.120   2.710  1.00  0.00            
ATOM    158  H4  AG7     2      27.550  21.080   4.410  1.00  0.00            
ATOM    159  H5  AG7     2      25.730  19.490   3.970  1.00  0.00            
ATOM    160  H6  AG7     2      27.140  18.760   5.640  1.00  0.00            
ATOM    161  H7  AG7     2      28.310  18.100   4.410  1.00  0.00            
ATOM    162  H8  AG7     2      25.540  17.020   5.120  1.00  0.00            
ATOM    163  H9  AG7     2      27.020  16.220   5.520  1.00  0.00            
ATOM    164  H10 AG7     2      27.300  15.820   3.170  1.00  0.00            
ATOM    165  H11 AG7     2      24.680  17.250   2.970  1.00  0.00            
ATOM    166  H12 AG7     2      25.460  16.490   1.580  1.00  0.00            
ATOM    167  H13 AG7     2      27.430  18.130   1.980  1.00  0.00            
ATOM    168  H14 AG7     2      25.940  19.020   1.490  1.00  0.00            
ATOM    169  H15 AG7     2      24.460  15.200   3.840  1.00  0.00            
ATOM    170  H16 AG7     2      23.550  13.600   5.280  1.00  0.00            
ATOM    171  H17 AG7     2      23.820  12.340   7.340  1.00  0.00            
ATOM    172  H18 AG7     2      26.110  11.720   8.160  1.00  0.00            
ATOM    173  H19 AG7     2      28.040  12.660   6.860  1.00  0.00            
ATOM    174  H20 AG7     2      27.800  14.200   5.080  1.00  0.00            
ATOM    175  H21 AG7     2      23.250  14.200   2.210  1.00  0.00            
ATOM    176  H22 AG7     2      23.050  12.750   0.350  1.00  0.00            
ATOM    177  H23 AG7     2      25.050  11.640  -0.730  1.00  0.00            
ATOM    178  H24 AG7     2      27.320  12.080   0.400  1.00  0.00            
ATOM    179  H25 AG7     2      27.450  13.250   2.580  1.00  0.00            
ATOM    180  H26 AG7     2      31.980  20.850   5.870  1.00  0.00            
ATOM    181  H27 AG7     2      34.380  21.250   5.310  1.00  0.00            
ATOM    182  H28 AG7     2      35.250  20.530   2.950  1.00  0.00            
ATOM    183  H29 AG7     2      33.790  19.090   1.680  1.00  0.00            
ATOM    184  H30 AG7     2      31.370  19.120   2.000  1.00  0.00            
TER
ENDMDL
MODEL        1
ATOM      1  H1  ACD     1      27.640  21.650   6.580  1.00  0.00            
ATOM      2  O1  ACD     1      27.660  20.840   6.060  1.00  0.00            
ATOM      3  C1  ACD     1      28.670  20.090   6.720  1.00  0.00            
ATOM      4  H2  ACD     1      29.150  20.770   7.440  1.00  0.00            
ATOM      5  H3  ACD     1      29.480  19.670   6.100  1.00  0.00            
ATOM      6  C2  ACD     1      28.120  18.980   7.530  1.00  0.00            
ATOM      7  H4  ACD     1      28.950  18.340   7.830  1.00  0.00            
ATOM      8  O2  ACD     1      27.410  19.520   8.700  1.00  0.00            
ATOM      9  C3  ACD     1      26.850  18.550   9.540  1.00  0.00            
ATOM     10  H5  ACD     1      26.430  19.110  10.380  1.00  0.00            
ATOM     11  O3  ACD     1      27.860  17.680   9.980  1.00  0.00            
ATOM     12  C4  ACD     1      28.330  17.800  11.360  1.00  0.00            
ATOM     13  H6  ACD     1      27.760  18.580  11.880  1.00  0.00            
ATOM     14  C5  ACD     1      27.960  16.440  11.950  1.00  0.00            
ATOM     15  H7  ACD     1      28.300  15.730  11.180  1.00  0.00            
ATOM     16  O4  ACD     1      26.550  16.290  12.150  1.00  0.00            
ATOM     17  H8  ACD     1      26.450  15.410  12.510  1.00  0.00            
ATOM     18  C6  ACD     1      28.850  16.140  13.200  1.00  0.00            
ATOM     19  H9  ACD     1      28.550  16.830  14.000  1.00  0.00            
ATOM     20  O5  ACD     1      28.700  14.790  13.580  1.00  0.00            
ATOM     21  H10 ACD     1      29.440  14.350  13.160  1.00  0.00            
ATOM     22  C7  ACD     1      30.320  16.240  12.850  1.00  0.00            
ATOM     23  H11 ACD     1      30.950  15.980  13.710  1.00  0.00            
ATOM     24  O6  ACD     1      30.580  17.580  12.460  1.00  0.00            
ATOM     25  C8  ACD     1      29.810  18.010  11.250  1.00  0.00            
ATOM     26  H12 ACD     1      30.150  17.510  10.340  1.00  0.00            
ATOM     27  C9  ACD     1      30.270  19.430  10.930  1.00  0.00            
ATOM     28  H13 ACD     1      29.450  19.950  10.420  1.00  0.00            
ATOM     29  H14 ACD     1      30.540  19.960  11.850  1.00  0.00            
ATOM     30  O7  ACD     1      31.420  19.530  10.120  1.00  0.00            
ATOM     31  H15 ACD     1      31.740  20.430  10.230  1.00  0.00            
ATOM     32  O8  ACD     1      30.720  15.360  11.810  1.00  0.00            
ATOM     33  C10 ACD     1      32.010  14.620  11.940  1.00  0.00            
ATOM     34  H16 ACD     1      32.650  14.960  12.770  1.00  0.00            
ATOM     35  C11 ACD     1      31.620  13.070  12.080  1.00  0.00            
ATOM     36  H17 ACD     1      30.770  12.920  11.400  1.00  0.00            
ATOM     37  O9  ACD     1      30.990  12.820  13.320  1.00  0.00            
ATOM     38  H18 ACD     1      30.810  11.870  13.350  1.00  0.00            
ATOM     39  C12 ACD     1      32.850  12.240  11.920  1.00  0.00            
ATOM     40  H19 ACD     1      33.510  12.480  12.770  1.00  0.00            
ATOM     41  O10 ACD     1      32.440  10.860  11.940  1.00  0.00            
ATOM     42  H20 ACD     1      32.090  10.590  11.090  1.00  0.00            
ATOM     43  C13 ACD     1      33.530  12.570  10.570  1.00  0.00            
ATOM     44  H21 ACD     1      34.550  12.180  10.440  1.00  0.00            
ATOM     45  O11 ACD     1      33.810  14.000  10.560  1.00  0.00            
ATOM     46  C14 ACD     1      32.770  14.920  10.680  1.00  0.00            
ATOM     47  H22 ACD     1      32.080  14.830   9.840  1.00  0.00            
ATOM     48  C15 ACD     1      33.360  16.300  10.590  1.00  0.00            
ATOM     49  H23 ACD     1      34.110  16.270   9.800  1.00  0.00            
ATOM     50  H24 ACD     1      32.590  17.060  10.360  1.00  0.00            
ATOM     51  O12 ACD     1      34.070  16.720  11.830  1.00  0.00            
ATOM     52  H25 ACD     1      34.980  16.420  11.820  1.00  0.00            
ATOM     53  O13 ACD     1      32.730  12.280   9.440  1.00  0.00            
ATOM     54  C16 ACD     1      33.090  11.240   8.580  1.00  0.00            
ATOM     55  H26 ACD     1      33.810  10.610   9.120  1.00  0.00            
ATOM     56  C17 ACD     1      31.830  10.450   8.120  1.00  0.00            
ATOM     57  H27 ACD     1      30.990  11.110   7.910  1.00  0.00            
ATOM     58  O14 ACD     1      31.410   9.600   9.230  1.00  0.00            
ATOM     59  H28 ACD     1      30.520   9.240   9.100  1.00  0.00            
ATOM     60  C18 ACD     1      32.130   9.580   6.840  1.00  0.00            
ATOM     61  H29 ACD     1      32.970   8.910   7.030  1.00  0.00            
ATOM     62  O15 ACD     1      30.970   8.850   6.390  1.00  0.00            
ATOM     63  H30 ACD     1      30.710   8.340   7.160  1.00  0.00            
ATOM     64  C19 ACD     1      32.570  10.570   5.760  1.00  0.00            
ATOM     65  H31 ACD     1      32.920  10.120   4.830  1.00  0.00            
ATOM     66  O16 ACD     1      33.780  11.060   6.210  1.00  0.00            
ATOM     67  C20 ACD     1      33.760  11.950   7.350  1.00  0.00            
ATOM     68  H32 ACD     1      33.050  12.760   7.120  1.00  0.00            
ATOM     69  C21 ACD     1      35.120  12.540   7.580  1.00  0.00            
ATOM     70  H33 ACD     1      35.660  12.660   6.630  1.00  0.00            
ATOM     71  H34 ACD     1      35.050  13.550   8.000  1.00  0.00            
ATOM     72  O17 ACD     1      35.950  11.740   8.430  1.00  0.00            
ATOM     73  H35 ACD     1      35.860  10.890   7.990  1.00  0.00            
ATOM     74  O18 ACD     1      31.670  11.570   5.510  1.00  0.00            
ATOM     75  C22 ACD     1      30.770  11.380   4.400  1.00  0.00            
ATOM     76  H36 ACD     1      30.760  10.380   3.960  1.00  0.00            
ATOM     77  C23 ACD     1      29.330  11.580   4.870  1.00  0.00            
ATOM     78  H37 ACD     1      29.280  12.520   5.430  1.00  0.00            
ATOM     79  O19 ACD     1      28.790  10.470   5.660  1.00  0.00            
ATOM     80  H38 ACD     1      29.520   9.860   5.840  1.00  0.00            
ATOM     81  C24 ACD     1      28.350  11.800   3.700  1.00  0.00            
ATOM     82  H39 ACD     1      28.340  10.860   3.120  1.00  0.00            
ATOM     83  O20 ACD     1      27.080  12.160   4.230  1.00  0.00            
ATOM     84  H40 ACD     1      26.730  12.960   3.840  1.00  0.00            
ATOM     85  C25 ACD     1      28.830  12.850   2.790  1.00  0.00            
ATOM     86  H41 ACD     1      28.160  13.040   1.940  1.00  0.00            
ATOM     87  O21 ACD     1      30.070  12.410   2.270  1.00  0.00            
ATOM     88  C26 ACD     1      31.130  12.380   3.260  1.00  0.00            
ATOM     89  H42 ACD     1      31.130  13.370   3.720  1.00  0.00            
ATOM     90  C27 ACD     1      32.440  12.090   2.580  1.00  0.00            
ATOM     91  H43 ACD     1      32.670  12.800   1.780  1.00  0.00            
ATOM     92  H44 ACD     1      33.280  12.250   3.270  1.00  0.00            
ATOM     93  O22 ACD     1      32.450  10.860   2.020  1.00  0.00            
ATOM     94  H45 ACD     1      31.560  10.760   1.670  1.00  0.00            
ATOM     95  O23 ACD     1      28.850  13.980   3.580  1.00  0.00            
ATOM     96  C28 ACD     1      28.450  15.270   3.080  1.00  0.00            
ATOM     97  H46 ACD     1      28.360  15.270   1.990  1.00  0.00            
ATOM     98  C29 ACD     1      29.410  16.360   3.600  1.00  0.00            
ATOM     99  H47 ACD     1      29.620  16.060   4.630  1.00  0.00            
ATOM    100  O24 ACD     1      28.920  17.740   3.620  1.00  0.00            
ATOM    101  C30 ACD     1      30.710  16.360   2.860  1.00  0.00            
ATOM    102  H48 ACD     1      31.410  17.040   3.370  1.00  0.00            
ATOM    103  H49 ACD     1      31.090  15.330   2.770  1.00  0.00            
ATOM    104  O25 ACD     1      30.570  16.850   1.520  1.00  0.00            
ATOM    105  H50 ACD     1      31.300  16.500   1.000  1.00  0.00            
ATOM    106  C31 ACD     1      27.010  15.470   3.600  1.00  0.00            
ATOM    107  H51 ACD     1      27.020  15.180   4.660  1.00  0.00            
ATOM    108  O26 ACD     1      26.000  14.670   2.870  1.00  0.00            
ATOM    109  H52 ACD     1      25.190  14.740   3.390  1.00  0.00            
ATOM    110  C32 ACD     1      26.610  16.970   3.630  1.00  0.00            
ATOM    111  H53 ACD     1      26.550  17.220   2.570  1.00  0.00            
ATOM    112  O27 ACD     1      25.460  17.190   4.400  1.00  0.00            
ATOM    113  H54 ACD     1      25.560  16.630   5.170  1.00  0.00            
ATOM    114  C33 ACD     1      27.650  17.870   4.360  1.00  0.00            
ATOM    115  H55 ACD     1      27.280  18.900   4.440  1.00  0.00            
ATOM    116  O28 ACD     1      27.910  17.410   5.660  1.00  0.00            
ATOM    117  C34 ACD     1      27.150  18.090   6.710  1.00  0.00            
ATOM    118  H56 ACD     1      26.350  18.620   6.180  1.00  0.00            
ATOM    119  C35 ACD     1      26.460  16.970   7.540  1.00  0.00            
ATOM    120  H57 ACD     1      27.230  16.250   7.840  1.00  0.00            
ATOM    121  O29 ACD     1      25.500  16.300   6.760  1.00  0.00            
ATOM    122  H58 ACD     1      24.720  16.040   7.250  1.00  0.00            
ATOM    123  C36 ACD     1      25.820  17.690   8.770  1.00  0.00            
ATOM    124  H59 ACD     1      24.990  18.340   8.480  1.00  0.00            
ATOM    125  O30 ACD     1      25.260  16.750   9.700  1.00  0.00            
ATOM    126  H60 ACD     1      25.810  16.580  10.470  1.00  0.00            
ATOM    127  C1  AG7     2      30.880  15.560   7.410  1.00  0.00            
ATOM    128  C2  AG7     2      29.770  15.050   8.250  1.00  0.00            
ATOM    129  C3  AG7     2      29.300  13.780   8.270  1.00  0.00            
ATOM    130  C4  AG7     2      28.240  13.420   9.240  1.00  0.00            
ATOM    131  N1  AG7     2      27.160  12.540   8.770  1.00  0.00            
ATOM    132  C5  AG7     2      27.640  11.100   8.520  1.00  0.00            
ATOM    133  C6  AG7     2      26.570  10.180   7.880  1.00  0.00            
ATOM    134  N2  AG7     2      25.940  10.690   6.530  1.00  0.00            
ATOM    135  C7  AG7     2      25.490  12.110   6.840  1.00  0.00            
ATOM    136  C8  AG7     2      26.560  13.070   7.470  1.00  0.00            
ATOM    137  C9  AG7     2      24.770   9.770   6.090  1.00  0.00            
ATOM    138  C10 AG7     2      25.130   8.320   5.710  1.00  0.00            
ATOM    139  C11 AG7     2      24.500   7.220   6.310  1.00  0.00            
ATOM    140  C12 AG7     2      25.080   5.950   6.110  1.00  0.00            
ATOM    141  C13 AG7     2      26.010   5.770   5.060  1.00  0.00            
ATOM    142  C14 AG7     2      26.530   6.840   4.330  1.00  0.00            
ATOM    143  C15 AG7     2      26.100   8.140   4.710  1.00  0.00            
ATOM    144  C16 AG7     2      23.840  10.350   5.030  1.00  0.00            
ATOM    145  C17 AG7     2      22.560  10.830   5.380  1.00  0.00            
ATOM    146  C18 AG7     2      21.710  11.520   4.480  1.00  0.00            
ATOM    147  C19 AG7     2      22.150  11.630   3.120  1.00  0.00            
ATOM    148  C20 AG7     2      23.440  11.110   2.740  1.00  0.00            
ATOM    149  C21 AG7     2      24.300  10.570   3.720  1.00  0.00            
ATOM    150  C22 AG7     2      31.290  16.900   7.510  1.00  0.00            
ATOM    151  C23 AG7     2      32.240  17.440   6.580  1.00  0.00            
ATOM    152  C24 AG7     2      32.940  16.670   5.700  1.00  0.00            
ATOM    153  C25 AG7     2      32.470  15.370   5.540  1.00  0.00            
ATOM    154  C26 AG7     2      31.450  14.860   6.380  1.00  0.00            
ATOM    155  H1  AG7     2      29.280  15.780   8.890  1.00  0.00            
ATOM    156  H2  AG7     2      29.810  12.950   7.770  1.00  0.00            
ATOM    157  H3  AG7     2      27.680  14.320   9.500  1.00  0.00            
ATOM    158  H4  AG7     2      28.680  13.070  10.180  1.00  0.00            
ATOM    159  H5  AG7     2      26.390  12.530   9.450  1.00  0.00            
ATOM    160  H6  AG7     2      27.870  10.750   9.520  1.00  0.00            
ATOM    161  H7  AG7     2      28.530  11.110   7.880  1.00  0.00            
ATOM    162  H8  AG7     2      25.930   9.920   8.720  1.00  0.00            
ATOM    163  H9  AG7     2      27.170   9.300   7.660  1.00  0.00            
ATOM    164  H10 AG7     2      26.640  10.720   5.770  1.00  0.00            
ATOM    165  H11 AG7     2      24.590  12.010   7.440  1.00  0.00            
ATOM    166  H12 AG7     2      25.230  12.440   5.830  1.00  0.00            
ATOM    167  H13 AG7     2      27.430  13.150   6.820  1.00  0.00            
ATOM    168  H14 AG7     2      26.080  14.030   7.630  1.00  0.00            
ATOM    169  H15 AG7     2      24.160   9.650   6.990  1.00  0.00            
ATOM    170  H16 AG7     2      23.790   7.430   7.100  1.00  0.00            
ATOM    171  H17 AG7     2      24.780   5.120   6.740  1.00  0.00            
ATOM    172  H18 AG7     2      26.460   4.790   4.940  1.00  0.00            
ATOM    173  H19 AG7     2      27.430   6.720   3.740  1.00  0.00            
ATOM    174  H20 AG7     2      26.650   8.990   4.310  1.00  0.00            
ATOM    175  H21 AG7     2      22.240  10.720   6.410  1.00  0.00            
ATOM    176  H22 AG7     2      20.700  11.830   4.730  1.00  0.00            
ATOM    177  H23 AG7     2      21.540  12.120   2.360  1.00  0.00            
ATOM    178  H24 AG7     2      23.790  11.240   1.720  1.00  0.00            
ATOM    179  H25 AG7     2      25.260  10.200   3.370  1.00  0.00            
ATOM    180  H26 AG7     2      30.920  17.540   8.310  1.00  0.00            
ATOM    181  H27 AG7     2      32.570  18.470   6.700  1.00  0.00            
ATOM    182  H28 AG7     2      33.700  17.140   5.080  1.00  0.00            
ATOM    183  H29 AG7     2      33.010  14.740   4.850  1.00  0.00            
ATOM    184  H30 AG7     2      31.120  13.830   6.270  1.00  0.00            
TER
ENDMDL
MODEL        1
ATOM      1  H1  ACD     1      37.010  23.290   3.990  1.00  0.00            
ATOM      2  O1  ACD     1      36.590  22.510   3.610  1.00  0.00            
ATOM      3  C1  ACD     1      35.480  22.020   4.450  1.00  0.00            
ATOM      4  H2  ACD     1      35.720  22.360   5.460  1.00  0.00            
ATOM      5  H3  ACD     1      35.460  20.920   4.450  1.00  0.00            
ATOM      6  C2  ACD     1      34.090  22.490   4.000  1.00  0.00            
ATOM      7  H4  ACD     1      33.290  22.050   4.600  1.00  0.00            
ATOM      8  O2  ACD     1      34.130  23.900   4.250  1.00  0.00            
ATOM      9  C3  ACD     1      32.960  24.590   3.850  1.00  0.00            
ATOM     10  H5  ACD     1      33.140  25.640   4.100  1.00  0.00            
ATOM     11  O3  ACD     1      31.920  24.030   4.640  1.00  0.00            
ATOM     12  C4  ACD     1      30.730  24.810   4.920  1.00  0.00            
ATOM     13  H6  ACD     1      30.680  25.640   4.210  1.00  0.00            
ATOM     14  C5  ACD     1      29.510  23.930   4.500  1.00  0.00            
ATOM     15  H7  ACD     1      29.780  22.940   4.870  1.00  0.00            
ATOM     16  O4  ACD     1      29.410  24.000   3.050  1.00  0.00            
ATOM     17  H8  ACD     1      30.280  24.210   2.710  1.00  0.00            
ATOM     18  C6  ACD     1      28.210  24.390   5.160  1.00  0.00            
ATOM     19  H9  ACD     1      27.920  25.380   4.770  1.00  0.00            
ATOM     20  O5  ACD     1      27.200  23.410   4.890  1.00  0.00            
ATOM     21  H10 ACD     1      27.340  23.330   3.940  1.00  0.00            
ATOM     22  C7  ACD     1      28.470  24.540   6.700  1.00  0.00            
ATOM     23  H11 ACD     1      27.560  24.810   7.240  1.00  0.00            
ATOM     24  O6  ACD     1      29.410  25.610   6.750  1.00  0.00            
ATOM     25  C8  ACD     1      30.730  25.290   6.390  1.00  0.00            
ATOM     26  H12 ACD     1      31.120  24.490   7.030  1.00  0.00            
ATOM     27  C9  ACD     1      31.650  26.500   6.640  1.00  0.00            
ATOM     28  H13 ACD     1      31.630  26.870   7.670  1.00  0.00            
ATOM     29  H14 ACD     1      32.690  26.230   6.420  1.00  0.00            
ATOM     30  O7  ACD     1      31.260  27.610   5.840  1.00  0.00            
ATOM     31  H15 ACD     1      31.920  28.300   5.730  1.00  0.00            
ATOM     32  O8  ACD     1      29.130  23.390   7.220  1.00  0.00            
ATOM     33  C10 ACD     1      28.380  22.670   8.230  1.00  0.00            
ATOM     34  H16 ACD     1      27.580  23.230   8.740  1.00  0.00            
ATOM     35  C11 ACD     1      27.640  21.490   7.550  1.00  0.00            
ATOM     36  H17 ACD     1      28.270  20.970   6.810  1.00  0.00            
ATOM     37  O9  ACD     1      26.500  21.920   6.790  1.00  0.00            
ATOM     38  H18 ACD     1      26.780  22.410   6.010  1.00  0.00            
ATOM     39  C12 ACD     1      27.210  20.440   8.600  1.00  0.00            
ATOM     40  H19 ACD     1      26.490  20.820   9.340  1.00  0.00            
ATOM     41  O10 ACD     1      26.710  19.270   8.020  1.00  0.00            
ATOM     42  H20 ACD     1      25.810  19.450   7.740  1.00  0.00            
ATOM     43  C13 ACD     1      28.430  20.040   9.440  1.00  0.00            
ATOM     44  H21 ACD     1      28.030  19.350  10.200  1.00  0.00            
ATOM     45  O11 ACD     1      28.960  21.130  10.120  1.00  0.00            
ATOM     46  C14 ACD     1      29.520  22.120   9.230  1.00  0.00            
ATOM     47  H22 ACD     1      30.290  21.620   8.630  1.00  0.00            
ATOM     48  C15 ACD     1      30.070  23.250  10.060  1.00  0.00            
ATOM     49  H23 ACD     1      30.680  22.730  10.810  1.00  0.00            
ATOM     50  H24 ACD     1      30.710  23.840   9.400  1.00  0.00            
ATOM     51  O12 ACD     1      29.100  24.070  10.780  1.00  0.00            
ATOM     52  H25 ACD     1      29.630  24.870  10.700  1.00  0.00            
ATOM     53  O13 ACD     1      29.450  19.320   8.790  1.00  0.00            
ATOM     54  C16 ACD     1      29.830  18.130   9.460  1.00  0.00            
ATOM     55  H26 ACD     1      29.750  18.200  10.550  1.00  0.00            
ATOM     56  C17 ACD     1      28.860  17.040   9.000  1.00  0.00            
ATOM     57  H27 ACD     1      28.810  17.120   7.910  1.00  0.00            
ATOM     58  O14 ACD     1      27.540  17.130   9.610  1.00  0.00            
ATOM     59  H28 ACD     1      27.060  17.810   9.130  1.00  0.00            
ATOM     60  C18 ACD     1      29.490  15.630   9.180  1.00  0.00            
ATOM     61  H29 ACD     1      29.520  15.380  10.250  1.00  0.00            
ATOM     62  O15 ACD     1      28.660  14.670   8.500  1.00  0.00            
ATOM     63  H30 ACD     1      27.790  14.770   8.890  1.00  0.00            
ATOM     64  C19 ACD     1      30.900  15.570   8.590  1.00  0.00            
ATOM     65  H31 ACD     1      31.220  14.530   8.740  1.00  0.00            
ATOM     66  O16 ACD     1      31.640  16.570   9.310  1.00  0.00            
ATOM     67  C20 ACD     1      31.280  17.900   9.050  1.00  0.00            
ATOM     68  H32 ACD     1      31.490  18.160   8.010  1.00  0.00            
ATOM     69  C21 ACD     1      32.170  18.870   9.840  1.00  0.00            
ATOM     70  H33 ACD     1      33.220  18.900   9.520  1.00  0.00            
ATOM     71  H34 ACD     1      31.710  19.870   9.760  1.00  0.00            
ATOM     72  O17 ACD     1      32.180  18.520  11.240  1.00  0.00            
ATOM     73  H35 ACD     1      32.290  17.560  11.260  1.00  0.00            
ATOM     74  O18 ACD     1      30.940  15.960   7.150  1.00  0.00            
ATOM     75  C22 ACD     1      31.340  15.070   6.160  1.00  0.00            
ATOM     76  H36 ACD     1      31.180  14.030   6.490  1.00  0.00            
ATOM     77  C23 ACD     1      30.350  15.150   4.930  1.00  0.00            
ATOM     78  H37 ACD     1      30.040  16.190   4.810  1.00  0.00            
ATOM     79  O19 ACD     1      29.170  14.430   5.120  1.00  0.00            
ATOM     80  H38 ACD     1      29.470  13.520   5.200  1.00  0.00            
ATOM     81  C24 ACD     1      31.010  14.840   3.610  1.00  0.00            
ATOM     82  H39 ACD     1      31.060  13.750   3.540  1.00  0.00            
ATOM     83  O20 ACD     1      30.200  15.270   2.530  1.00  0.00            
ATOM     84  H40 ACD     1      30.710  15.070   1.740  1.00  0.00            
ATOM     85  C25 ACD     1      32.390  15.390   3.480  1.00  0.00            
ATOM     86  H41 ACD     1      32.880  14.960   2.600  1.00  0.00            
ATOM     87  O21 ACD     1      33.240  14.990   4.500  1.00  0.00            
ATOM     88  C26 ACD     1      32.780  15.420   5.780  1.00  0.00            
ATOM     89  H42 ACD     1      32.880  16.510   5.870  1.00  0.00            
ATOM     90  C27 ACD     1      33.590  14.740   6.840  1.00  0.00            
ATOM     91  H43 ACD     1      34.650  15.010   6.770  1.00  0.00            
ATOM     92  H44 ACD     1      33.400  15.210   7.820  1.00  0.00            
ATOM     93  O22 ACD     1      33.340  13.370   6.930  1.00  0.00            
ATOM     94  H45 ACD     1      33.460  13.010   6.050  1.00  0.00            
ATOM     95  O23 ACD     1      32.390  16.840   3.500  1.00  0.00            
ATOM     96  C28 ACD     1      33.360  17.400   2.650  1.00  0.00            
ATOM     97  H46 ACD     1      34.040  16.710   2.130  1.00  0.00            
ATOM     98  C29 ACD     1      34.220  18.330   3.460  1.00  0.00            
ATOM     99  H47 ACD     1      33.690  19.040   4.110  1.00  0.00            
ATOM    100  O24 ACD     1      35.020  19.170   2.560  1.00  0.00            
ATOM    101  C30 ACD     1      35.300  17.570   4.240  1.00  0.00            
ATOM    102  H48 ACD     1      35.920  18.270   4.820  1.00  0.00            
ATOM    103  H49 ACD     1      34.770  17.020   5.030  1.00  0.00            
ATOM    104  O25 ACD     1      35.970  16.630   3.450  1.00  0.00            
ATOM    105  H50 ACD     1      36.580  17.060   2.850  1.00  0.00            
ATOM    106  C31 ACD     1      32.620  18.140   1.550  1.00  0.00            
ATOM    107  H51 ACD     1      31.800  18.690   2.040  1.00  0.00            
ATOM    108  O26 ACD     1      32.050  17.240   0.610  1.00  0.00            
ATOM    109  H52 ACD     1      32.710  16.570   0.410  1.00  0.00            
ATOM    110  C32 ACD     1      33.470  19.140   0.730  1.00  0.00            
ATOM    111  H53 ACD     1      34.140  18.530   0.110  1.00  0.00            
ATOM    112  O27 ACD     1      32.640  20.050   0.010  1.00  0.00            
ATOM    113  H54 ACD     1      31.960  19.580  -0.490  1.00  0.00            
ATOM    114  C33 ACD     1      34.320  20.040   1.660  1.00  0.00            
ATOM    115  H55 ACD     1      35.090  20.600   1.110  1.00  0.00            
ATOM    116  O28 ACD     1      33.500  20.780   2.420  1.00  0.00            
ATOM    117  C34 ACD     1      33.830  22.180   2.530  1.00  0.00            
ATOM    118  H56 ACD     1      34.730  22.460   1.980  1.00  0.00            
ATOM    119  C35 ACD     1      32.610  22.870   1.970  1.00  0.00            
ATOM    120  H57 ACD     1      31.650  22.580   2.410  1.00  0.00            
ATOM    121  O29 ACD     1      32.600  22.580   0.600  1.00  0.00            
ATOM    122  H58 ACD     1      32.840  21.650   0.600  1.00  0.00            
ATOM    123  C36 ACD     1      32.760  24.370   2.290  1.00  0.00            
ATOM    124  H59 ACD     1      33.650  24.840   1.850  1.00  0.00            
ATOM    125  O30 ACD     1      31.550  24.990   1.860  1.00  0.00            
ATOM    126  H60 ACD     1      31.390  24.580   1.010  1.00  0.00            
ATOM    127  C1  AG7     2      32.800  20.700   6.650  1.00  0.00            
ATOM    128  C2  AG7     2      31.420  20.740   6.140  1.00  0.00            
ATOM    129  C3  AG7     2      31.050  20.000   5.000  1.00  0.00            
ATOM    130  C4  AG7     2      29.790  20.400   4.350  1.00  0.00            
ATOM    131  N1  AG7     2      28.740  19.340   4.260  1.00  0.00            
ATOM    132  C5  AG7     2      28.770  18.450   5.580  1.00  0.00            
ATOM    133  C6  AG7     2      27.600  17.460   5.550  1.00  0.00            
ATOM    134  N2  AG7     2      27.590  16.570   4.320  1.00  0.00            
ATOM    135  C7  AG7     2      27.830  17.370   2.980  1.00  0.00            
ATOM    136  C8  AG7     2      28.960  18.420   3.020  1.00  0.00            
ATOM    137  C9  AG7     2      26.170  15.910   4.190  1.00  0.00            
ATOM    138  C10 AG7     2      25.770  15.250   5.490  1.00  0.00            
ATOM    139  C11 AG7     2      24.940  16.040   6.330  1.00  0.00            
ATOM    140  C12 AG7     2      24.580  15.480   7.610  1.00  0.00            
ATOM    141  C13 AG7     2      24.910  14.140   7.950  1.00  0.00            
ATOM    142  C14 AG7     2      25.700  13.350   7.080  1.00  0.00            
ATOM    143  C15 AG7     2      26.060  13.930   5.860  1.00  0.00            
ATOM    144  C16 AG7     2      26.010  14.920   3.020  1.00  0.00            
ATOM    145  C17 AG7     2      24.800  14.900   2.320  1.00  0.00            
ATOM    146  C18 AG7     2      24.450  13.990   1.360  1.00  0.00            
ATOM    147  C19 AG7     2      25.340  12.960   0.980  1.00  0.00            
ATOM    148  C20 AG7     2      26.650  12.890   1.640  1.00  0.00            
ATOM    149  C21 AG7     2      26.940  13.880   2.670  1.00  0.00            
ATOM    150  C22 AG7     2      33.290  21.880   7.270  1.00  0.00            
ATOM    151  C23 AG7     2      34.580  21.860   7.820  1.00  0.00            
ATOM    152  C24 AG7     2      35.410  20.690   7.710  1.00  0.00            
ATOM    153  C25 AG7     2      34.940  19.530   7.150  1.00  0.00            
ATOM    154  C26 AG7     2      33.600  19.550   6.550  1.00  0.00            
ATOM    155  H1  AG7     2      30.750  21.500   6.530  1.00  0.00            
ATOM    156  H2  AG7     2      31.600  19.180   4.560  1.00  0.00            
ATOM    157  H3  AG7     2      29.860  20.870   3.360  1.00  0.00            
ATOM    158  H4  AG7     2      29.330  21.180   4.950  1.00  0.00            
ATOM    159  H5  AG7     2      27.790  19.710   4.180  1.00  0.00            
ATOM    160  H6  AG7     2      28.610  19.230   6.320  1.00  0.00            
ATOM    161  H7  AG7     2      29.740  17.960   5.650  1.00  0.00            
ATOM    162  H8  AG7     2      26.640  17.980   5.590  1.00  0.00            
ATOM    163  H9  AG7     2      27.610  16.840   6.440  1.00  0.00            
ATOM    164  H10 AG7     2      28.210  15.750   4.440  1.00  0.00            
ATOM    165  H11 AG7     2      26.900  17.890   2.760  1.00  0.00            
ATOM    166  H12 AG7     2      28.060  16.620   2.210  1.00  0.00            
ATOM    167  H13 AG7     2      29.940  17.930   3.000  1.00  0.00            
ATOM    168  H14 AG7     2      28.860  19.020   2.110  1.00  0.00            
ATOM    169  H15 AG7     2      25.410  16.670   4.000  1.00  0.00            
ATOM    170  H16 AG7     2      24.590  17.000   5.970  1.00  0.00            
ATOM    171  H17 AG7     2      23.890  15.970   8.290  1.00  0.00            
ATOM    172  H18 AG7     2      24.580  13.720   8.900  1.00  0.00            
ATOM    173  H19 AG7     2      25.970  12.330   7.330  1.00  0.00            
ATOM    174  H20 AG7     2      26.550  13.250   5.170  1.00  0.00            
ATOM    175  H21 AG7     2      23.960  15.510   2.630  1.00  0.00            
ATOM    176  H22 AG7     2      23.440  14.060   0.960  1.00  0.00            
ATOM    177  H23 AG7     2      25.080  12.280   0.180  1.00  0.00            
ATOM    178  H24 AG7     2      27.410  12.200   1.300  1.00  0.00            
ATOM    179  H25 AG7     2      27.960  14.000   3.030  1.00  0.00            
ATOM    180  H26 AG7     2      32.730  22.810   7.270  1.00  0.00            
ATOM    181  H27 AG7     2      35.050  22.770   8.180  1.00  0.00            
ATOM    182  H28 AG7     2      36.460  20.790   7.980  1.00  0.00            
ATOM    183  H29 AG7     2      35.530  18.620   7.160  1.00  0.00            
ATOM    184  H30 AG7     2      33.200  18.620   6.150  1.00  0.00            
TER
ENDMDL
MODEL        1
ATOM      1  H1  ACD     1      32.350  22.520   3.390  1.00  0.00            
ATOM      2  O1  ACD     1      32.620  21.710   2.930  1.00  0.00            
ATOM      3  C1  ACD     1      32.430  20.580   3.840  1.00  0.00            
ATOM      4  H2  ACD     1      32.990  20.860   4.750  1.00  0.00            
ATOM      5  H3  ACD     1      32.760  19.650   3.380  1.00  0.00            
ATOM      6  C2  ACD     1      30.920  20.350   4.050  1.00  0.00            
ATOM      7  H4  ACD     1      30.800  19.600   4.840  1.00  0.00            
ATOM      8  O2  ACD     1      30.430  21.610   4.600  1.00  0.00            
ATOM      9  C3  ACD     1      29.110  21.800   4.860  1.00  0.00            
ATOM     10  H5  ACD     1      29.000  22.790   5.300  1.00  0.00            
ATOM     11  O3  ACD     1      28.610  20.850   5.850  1.00  0.00            
ATOM     12  C4  ACD     1      28.480  21.260   7.190  1.00  0.00            
ATOM     13  H6  ACD     1      29.020  22.190   7.410  1.00  0.00            
ATOM     14  C5  ACD     1      26.990  21.370   7.420  1.00  0.00            
ATOM     15  H7  ACD     1      26.620  20.450   6.950  1.00  0.00            
ATOM     16  O4  ACD     1      26.390  22.380   6.800  1.00  0.00            
ATOM     17  H8  ACD     1      26.630  23.210   7.220  1.00  0.00            
ATOM     18  C6  ACD     1      26.620  21.300   8.920  1.00  0.00            
ATOM     19  H9  ACD     1      27.130  22.150   9.390  1.00  0.00            
ATOM     20  O5  ACD     1      25.200  21.450   9.150  1.00  0.00            
ATOM     21  H10 ACD     1      24.920  22.360   9.280  1.00  0.00            
ATOM     22  C7  ACD     1      27.180  20.020   9.490  1.00  0.00            
ATOM     23  H11 ACD     1      27.090  20.010  10.580  1.00  0.00            
ATOM     24  O6  ACD     1      28.600  19.960   9.250  1.00  0.00            
ATOM     25  C8  ACD     1      29.090  20.120   7.920  1.00  0.00            
ATOM     26  H12 ACD     1      28.830  19.180   7.420  1.00  0.00            
ATOM     27  C9  ACD     1      30.620  20.110   7.920  1.00  0.00            
ATOM     28  H13 ACD     1      30.990  20.350   6.920  1.00  0.00            
ATOM     29  H14 ACD     1      31.030  20.870   8.590  1.00  0.00            
ATOM     30  O7  ACD     1      31.160  18.850   8.340  1.00  0.00            
ATOM     31  H15 ACD     1      32.050  18.800   8.000  1.00  0.00            
ATOM     32  O8  ACD     1      26.490  18.940   8.940  1.00  0.00            
ATOM     33  C10 ACD     1      26.020  17.890   9.820  1.00  0.00            
ATOM     34  H16 ACD     1      26.360  18.210  10.810  1.00  0.00            
ATOM     35  C11 ACD     1      24.520  17.800   9.610  1.00  0.00            
ATOM     36  H17 ACD     1      24.190  17.860   8.560  1.00  0.00            
ATOM     37  O9  ACD     1      24.050  18.990  10.240  1.00  0.00            
ATOM     38  H18 ACD     1      24.370  19.690   9.660  1.00  0.00            
ATOM     39  C12 ACD     1      23.950  16.580  10.280  1.00  0.00            
ATOM     40  H19 ACD     1      24.190  16.610  11.350  1.00  0.00            
ATOM     41  O10 ACD     1      22.520  16.480   9.930  1.00  0.00            
ATOM     42  H20 ACD     1      22.210  15.680  10.370  1.00  0.00            
ATOM     43  C13 ACD     1      24.610  15.210   9.810  1.00  0.00            
ATOM     44  H21 ACD     1      24.260  14.410  10.480  1.00  0.00            
ATOM     45  O11 ACD     1      25.990  15.360   9.980  1.00  0.00            
ATOM     46  C14 ACD     1      26.630  16.530   9.460  1.00  0.00            
ATOM     47  H22 ACD     1      26.680  16.510   8.360  1.00  0.00            
ATOM     48  C15 ACD     1      28.140  16.440   9.850  1.00  0.00            
ATOM     49  H23 ACD     1      28.400  15.380   9.730  1.00  0.00            
ATOM     50  H24 ACD     1      28.640  17.020   9.060  1.00  0.00            
ATOM     51  O12 ACD     1      28.440  16.830  11.190  1.00  0.00            
ATOM     52  H25 ACD     1      27.920  16.300  11.810  1.00  0.00            
ATOM     53  O13 ACD     1      24.330  14.900   8.440  1.00  0.00            
ATOM     54  C16 ACD     1      24.250  13.560   7.980  1.00  0.00            
ATOM     55  H26 ACD     1      23.520  13.060   8.640  1.00  0.00            
ATOM     56  C17 ACD     1      23.510  13.720   6.620  1.00  0.00            
ATOM     57  H27 ACD     1      24.120  14.460   6.080  1.00  0.00            
ATOM     58  O14 ACD     1      22.120  14.050   6.560  1.00  0.00            
ATOM     59  H28 ACD     1      21.960  14.960   6.810  1.00  0.00            
ATOM     60  C18 ACD     1      23.710  12.470   5.800  1.00  0.00            
ATOM     61  H29 ACD     1      23.210  11.640   6.320  1.00  0.00            
ATOM     62  O15 ACD     1      23.030  12.760   4.570  1.00  0.00            
ATOM     63  H30 ACD     1      22.220  13.210   4.820  1.00  0.00            
ATOM     64  C19 ACD     1      25.150  12.120   5.610  1.00  0.00            
ATOM     65  H31 ACD     1      25.220  11.210   5.010  1.00  0.00            
ATOM     66  O16 ACD     1      25.700  11.880   6.880  1.00  0.00            
ATOM     67  C20 ACD     1      25.610  12.910   7.940  1.00  0.00            
ATOM     68  H32 ACD     1      26.310  13.710   7.670  1.00  0.00            
ATOM     69  C21 ACD     1      25.940  12.170   9.250  1.00  0.00            
ATOM     70  H33 ACD     1      26.950  11.790   9.050  1.00  0.00            
ATOM     71  H34 ACD     1      26.100  12.900  10.060  1.00  0.00            
ATOM     72  O17 ACD     1      25.130  11.060   9.650  1.00  0.00            
ATOM     73  H35 ACD     1      25.240  11.070  10.600  1.00  0.00            
ATOM     74  O18 ACD     1      25.860  13.210   4.960  1.00  0.00            
ATOM     75  C22 ACD     1      25.910  13.170   3.540  1.00  0.00            
ATOM     76  H36 ACD     1      25.120  12.520   3.150  1.00  0.00            
ATOM     77  C23 ACD     1      25.540  14.550   3.060  1.00  0.00            
ATOM     78  H37 ACD     1      26.160  15.170   3.730  1.00  0.00            
ATOM     79  O19 ACD     1      24.070  14.810   3.280  1.00  0.00            
ATOM     80  H38 ACD     1      23.730  13.940   3.490  1.00  0.00            
ATOM     81  C24 ACD     1      25.870  14.800   1.640  1.00  0.00            
ATOM     82  H39 ACD     1      25.250  14.210   0.960  1.00  0.00            
ATOM     83  O20 ACD     1      25.630  16.140   1.190  1.00  0.00            
ATOM     84  H40 ACD     1      26.360  16.390   0.610  1.00  0.00            
ATOM     85  C25 ACD     1      27.310  14.450   1.370  1.00  0.00            
ATOM     86  H41 ACD     1      27.530  14.380   0.300  1.00  0.00            
ATOM     87  O21 ACD     1      27.600  13.120   1.730  1.00  0.00            
ATOM     88  C26 ACD     1      27.350  12.780   3.080  1.00  0.00            
ATOM     89  H42 ACD     1      28.030  13.480   3.570  1.00  0.00            
ATOM     90  C27 ACD     1      27.760  11.310   3.390  1.00  0.00            
ATOM     91  H43 ACD     1      28.810  11.100   3.120  1.00  0.00            
ATOM     92  H44 ACD     1      27.660  11.210   4.480  1.00  0.00            
ATOM     93  O22 ACD     1      26.990  10.310   2.760  1.00  0.00            
ATOM     94  H45 ACD     1      27.250  10.290   1.840  1.00  0.00            
ATOM     95  O23 ACD     1      28.240  15.250   2.000  1.00  0.00            
ATOM     96  C28 ACD     1      29.380  15.780   1.260  1.00  0.00            
ATOM     97  H46 ACD     1      29.730  15.050   0.520  1.00  0.00            
ATOM     98  C29 ACD     1      30.400  15.890   2.350  1.00  0.00            
ATOM     99  H47 ACD     1      29.880  16.340   3.210  1.00  0.00            
ATOM    100  O24 ACD     1      31.430  16.730   1.930  1.00  0.00            
ATOM    101  C30 ACD     1      31.040  14.640   2.790  1.00  0.00            
ATOM    102  H48 ACD     1      31.620  14.680   3.720  1.00  0.00            
ATOM    103  H49 ACD     1      30.310  13.840   3.010  1.00  0.00            
ATOM    104  O25 ACD     1      31.860  14.070   1.780  1.00  0.00            
ATOM    105  H50 ACD     1      32.130  13.300   2.280  1.00  0.00            
ATOM    106  C31 ACD     1      28.940  17.140   0.690  1.00  0.00            
ATOM    107  H51 ACD     1      28.340  17.520   1.520  1.00  0.00            
ATOM    108  O26 ACD     1      28.030  17.040  -0.420  1.00  0.00            
ATOM    109  H52 ACD     1      28.400  16.400  -1.040  1.00  0.00            
ATOM    110  C32 ACD     1      30.180  17.980   0.370  1.00  0.00            
ATOM    111  H53 ACD     1      30.800  17.550  -0.430  1.00  0.00            
ATOM    112  O27 ACD     1      29.860  19.310  -0.070  1.00  0.00            
ATOM    113  H54 ACD     1      29.280  19.530   0.670  1.00  0.00            
ATOM    114  C33 ACD     1      31.040  18.050   1.610  1.00  0.00            
ATOM    115  H55 ACD     1      32.000  18.570   1.500  1.00  0.00            
ATOM    116  O28 ACD     1      30.290  18.580   2.770  1.00  0.00            
ATOM    117  C34 ACD     1      30.190  19.980   2.810  1.00  0.00            
ATOM    118  H56 ACD     1      30.580  20.440   1.890  1.00  0.00            
ATOM    119  C35 ACD     1      28.740  20.350   2.890  1.00  0.00            
ATOM    120  H57 ACD     1      28.220  19.620   3.520  1.00  0.00            
ATOM    121  O29 ACD     1      28.140  20.410   1.560  1.00  0.00            
ATOM    122  H58 ACD     1      27.350  20.960   1.500  1.00  0.00            
ATOM    123  C36 ACD     1      28.440  21.690   3.540  1.00  0.00            
ATOM    124  H59 ACD     1      28.800  22.490   2.880  1.00  0.00            
ATOM    125  O30 ACD     1      27.070  21.900   3.780  1.00  0.00            
ATOM    126  H60 ACD     1      27.020  22.620   4.420  1.00  0.00            
ATOM    127  C1  AG7     2      28.630  16.550   6.000  1.00  0.00            
ATOM    128  C2  AG7     2      27.620  17.550   5.490  1.00  0.00            
ATOM    129  C3  AG7     2      26.260  17.510   5.590  1.00  0.00            
ATOM    130  C4  AG7     2      25.470  18.810   5.410  1.00  0.00            
ATOM    131  N1  AG7     2      24.380  18.850   4.400  1.00  0.00            
ATOM    132  C5  AG7     2      23.400  17.750   4.690  1.00  0.00            
ATOM    133  C6  AG7     2      22.350  17.460   3.600  1.00  0.00            
ATOM    134  N2  AG7     2      22.910  17.370   2.200  1.00  0.00            
ATOM    135  C7  AG7     2      23.780  18.590   1.930  1.00  0.00            
ATOM    136  C8  AG7     2      24.920  18.750   2.960  1.00  0.00            
ATOM    137  C9  AG7     2      21.820  17.290   1.110  1.00  0.00            
ATOM    138  C10 AG7     2      20.980  16.010   1.200  1.00  0.00            
ATOM    139  C11 AG7     2      19.560  16.000   1.310  1.00  0.00            
ATOM    140  C12 AG7     2      18.880  14.700   1.240  1.00  0.00            
ATOM    141  C13 AG7     2      19.630  13.510   1.170  1.00  0.00            
ATOM    142  C14 AG7     2      21.040  13.570   1.230  1.00  0.00            
ATOM    143  C15 AG7     2      21.710  14.790   1.230  1.00  0.00            
ATOM    144  C16 AG7     2      22.170  17.540  -0.360  1.00  0.00            
ATOM    145  C17 AG7     2      21.740  18.830  -0.860  1.00  0.00            
ATOM    146  C18 AG7     2      22.300  19.280  -2.090  1.00  0.00            
ATOM    147  C19 AG7     2      23.170  18.380  -2.750  1.00  0.00            
ATOM    148  C20 AG7     2      23.580  17.200  -2.330  1.00  0.00            
ATOM    149  C21 AG7     2      23.030  16.740  -1.110  1.00  0.00            
ATOM    150  C22 AG7     2      29.990  16.840   6.000  1.00  0.00            
ATOM    151  C23 AG7     2      30.920  15.840   6.320  1.00  0.00            
ATOM    152  C24 AG7     2      30.510  14.530   6.590  1.00  0.00            
ATOM    153  C25 AG7     2      29.120  14.260   6.620  1.00  0.00            
ATOM    154  C26 AG7     2      28.230  15.300   6.390  1.00  0.00            
ATOM    155  H1  AG7     2      28.010  18.470   5.070  1.00  0.00            
ATOM    156  H2  AG7     2      25.730  16.740   6.170  1.00  0.00            
ATOM    157  H3  AG7     2      26.150  19.630   5.160  1.00  0.00            
ATOM    158  H4  AG7     2      24.970  19.070   6.340  1.00  0.00            
ATOM    159  H5  AG7     2      23.940  19.760   4.620  1.00  0.00            
ATOM    160  H6  AG7     2      22.850  18.190   5.520  1.00  0.00            
ATOM    161  H7  AG7     2      23.870  16.810   4.980  1.00  0.00            
ATOM    162  H8  AG7     2      21.670  18.310   3.570  1.00  0.00            
ATOM    163  H9  AG7     2      21.870  16.530   3.910  1.00  0.00            
ATOM    164  H10 AG7     2      23.460  16.490   2.160  1.00  0.00            
ATOM    165  H11 AG7     2      23.060  19.400   2.080  1.00  0.00            
ATOM    166  H12 AG7     2      24.180  18.550   0.910  1.00  0.00            
ATOM    167  H13 AG7     2      25.470  17.810   3.030  1.00  0.00            
ATOM    168  H14 AG7     2      25.650  19.560   2.930  1.00  0.00            
ATOM    169  H15 AG7     2      21.150  18.130   1.320  1.00  0.00            
ATOM    170  H16 AG7     2      18.970  16.900   1.210  1.00  0.00            
ATOM    171  H17 AG7     2      17.790  14.730   1.270  1.00  0.00            
ATOM    172  H18 AG7     2      19.110  12.580   0.990  1.00  0.00            
ATOM    173  H19 AG7     2      21.640  12.660   1.190  1.00  0.00            
ATOM    174  H20 AG7     2      22.780  14.710   1.070  1.00  0.00            
ATOM    175  H21 AG7     2      21.250  19.560  -0.220  1.00  0.00            
ATOM    176  H22 AG7     2      22.110  20.250  -2.520  1.00  0.00            
ATOM    177  H23 AG7     2      23.750  18.700  -3.620  1.00  0.00            
ATOM    178  H24 AG7     2      24.410  16.620  -2.720  1.00  0.00            
ATOM    179  H25 AG7     2      23.340  15.760  -0.740  1.00  0.00            
ATOM    180  H26 AG7     2      30.320  17.750   5.520  1.00  0.00            
ATOM    181  H27 AG7     2      31.990  16.060   6.310  1.00  0.00            
ATOM    182  H28 AG7     2      31.220  13.770   6.910  1.00  0.00            
ATOM    183  H29 AG7     2      28.820  13.250   6.870  1.00  0.00            
ATOM    184  H30 AG7     2      27.200  15.050   6.150  1.00  0.00            
TER
ENDMDL
MODEL        1
ATOM      1  H1  ACD     1      36.680  18.350   1.450  1.00  0.00            
ATOM      2  O1  ACD     1      35.820  18.090   1.790  1.00  0.00            
ATOM      3  C1  ACD     1      35.840  17.200   2.890  1.00  0.00            
ATOM      4  H2  ACD     1      36.810  17.260   3.420  1.00  0.00            
ATOM      5  H3  ACD     1      35.540  16.170   2.650  1.00  0.00            
ATOM      6  C2  ACD     1      34.730  17.650   3.930  1.00  0.00            
ATOM      7  H4  ACD     1      34.840  17.010   4.820  1.00  0.00            
ATOM      8  O2  ACD     1      35.030  18.980   4.330  1.00  0.00            
ATOM      9  C3  ACD     1      34.260  19.540   5.360  1.00  0.00            
ATOM     10  H5  ACD     1      34.660  20.520   5.640  1.00  0.00            
ATOM     11  O3  ACD     1      34.100  18.750   6.490  1.00  0.00            
ATOM     12  C4  ACD     1      34.500  19.200   7.780  1.00  0.00            
ATOM     13  H6  ACD     1      35.400  19.840   7.750  1.00  0.00            
ATOM     14  C5  ACD     1      33.420  19.980   8.400  1.00  0.00            
ATOM     15  H7  ACD     1      32.450  19.490   8.250  1.00  0.00            
ATOM     16  O4  ACD     1      33.340  21.290   7.810  1.00  0.00            
ATOM     17  H8  ACD     1      32.750  21.860   8.320  1.00  0.00            
ATOM     18  C6  ACD     1      33.520  20.210   9.890  1.00  0.00            
ATOM     19  H9  ACD     1      34.320  20.920  10.170  1.00  0.00            
ATOM     20  O5  ACD     1      32.260  20.750  10.390  1.00  0.00            
ATOM     21  H10 ACD     1      32.160  21.660  10.100  1.00  0.00            
ATOM     22  C7  ACD     1      33.870  18.870  10.630  1.00  0.00            
ATOM     23  H11 ACD     1      34.050  19.140  11.670  1.00  0.00            
ATOM     24  O6  ACD     1      35.080  18.310   9.970  1.00  0.00            
ATOM     25  C8  ACD     1      34.920  17.970   8.600  1.00  0.00            
ATOM     26  H12 ACD     1      34.130  17.200   8.540  1.00  0.00            
ATOM     27  C9  ACD     1      36.210  17.330   8.060  1.00  0.00            
ATOM     28  H13 ACD     1      36.010  17.230   6.990  1.00  0.00            
ATOM     29  H14 ACD     1      37.070  18.000   8.230  1.00  0.00            
ATOM     30  O7  ACD     1      36.270  16.090   8.650  1.00  0.00            
ATOM     31  H15 ACD     1      36.430  16.190   9.600  1.00  0.00            
ATOM     32  O8  ACD     1      32.780  17.940  10.510  1.00  0.00            
ATOM     33  C10 ACD     1      32.450  17.280  11.700  1.00  0.00            
ATOM     34  H16 ACD     1      33.220  17.210  12.470  1.00  0.00            
ATOM     35  C11 ACD     1      31.110  17.980  12.150  1.00  0.00            
ATOM     36  H17 ACD     1      30.460  18.210  11.300  1.00  0.00            
ATOM     37  O9  ACD     1      31.620  19.270  12.600  1.00  0.00            
ATOM     38  H18 ACD     1      32.140  19.730  11.940  1.00  0.00            
ATOM     39  C12 ACD     1      30.350  17.100  13.150  1.00  0.00            
ATOM     40  H19 ACD     1      30.690  17.190  14.190  1.00  0.00            
ATOM     41  O10 ACD     1      28.960  17.520  13.070  1.00  0.00            
ATOM     42  H20 ACD     1      28.640  17.200  12.220  1.00  0.00            
ATOM     43  C13 ACD     1      30.330  15.630  12.820  1.00  0.00            
ATOM     44  H21 ACD     1      29.880  15.100  13.680  1.00  0.00            
ATOM     45  O11 ACD     1      31.670  15.240  12.530  1.00  0.00            
ATOM     46  C14 ACD     1      32.220  15.850  11.370  1.00  0.00            
ATOM     47  H22 ACD     1      31.490  15.790  10.550  1.00  0.00            
ATOM     48  C15 ACD     1      33.460  15.130  10.910  1.00  0.00            
ATOM     49  H23 ACD     1      33.190  14.090  10.700  1.00  0.00            
ATOM     50  H24 ACD     1      33.660  15.450   9.880  1.00  0.00            
ATOM     51  O12 ACD     1      34.560  15.190  11.850  1.00  0.00            
ATOM     52  H25 ACD     1      34.140  14.650  12.530  1.00  0.00            
ATOM     53  O13 ACD     1      29.560  15.300  11.620  1.00  0.00            
ATOM     54  C16 ACD     1      28.730  14.100  11.550  1.00  0.00            
ATOM     55  H26 ACD     1      28.480  13.830  12.590  1.00  0.00            
ATOM     56  C17 ACD     1      27.480  14.710  10.830  1.00  0.00            
ATOM     57  H27 ACD     1      27.930  15.190   9.950  1.00  0.00            
ATOM     58  O14 ACD     1      26.840  15.710  11.630  1.00  0.00            
ATOM     59  H28 ACD     1      26.660  15.250  12.450  1.00  0.00            
ATOM     60  C18 ACD     1      26.670  13.630  10.300  1.00  0.00            
ATOM     61  H29 ACD     1      26.170  13.070  11.100  1.00  0.00            
ATOM     62  O15 ACD     1      25.570  14.110   9.560  1.00  0.00            
ATOM     63  H30 ACD     1      24.980  14.630  10.120  1.00  0.00            
ATOM     64  C19 ACD     1      27.470  12.640   9.540  1.00  0.00            
ATOM     65  H31 ACD     1      26.830  11.840   9.150  1.00  0.00            
ATOM     66  O16 ACD     1      28.470  12.040  10.430  1.00  0.00            
ATOM     67  C20 ACD     1      29.440  12.980  10.850  1.00  0.00            
ATOM     68  H32 ACD     1      29.930  13.400   9.960  1.00  0.00            
ATOM     69  C21 ACD     1      30.360  12.270  11.830  1.00  0.00            
ATOM     70  H33 ACD     1      31.010  12.960  12.380  1.00  0.00            
ATOM     71  H34 ACD     1      29.700  11.810  12.580  1.00  0.00            
ATOM     72  O17 ACD     1      31.250  11.390  11.130  1.00  0.00            
ATOM     73  H35 ACD     1      30.740  10.580  11.030  1.00  0.00            
ATOM     74  O18 ACD     1      28.020  13.340   8.430  1.00  0.00            
ATOM     75  C22 ACD     1      27.460  13.150   7.120  1.00  0.00            
ATOM     76  H36 ACD     1      26.430  12.790   7.050  1.00  0.00            
ATOM     77  C23 ACD     1      27.360  14.610   6.540  1.00  0.00            
ATOM     78  H37 ACD     1      28.370  15.010   6.690  1.00  0.00            
ATOM     79  O19 ACD     1      26.270  15.270   7.140  1.00  0.00            
ATOM     80  H38 ACD     1      26.170  14.990   8.060  1.00  0.00            
ATOM     81  C24 ACD     1      27.120  14.560   5.070  1.00  0.00            
ATOM     82  H39 ACD     1      26.160  14.080   4.840  1.00  0.00            
ATOM     83  O20 ACD     1      27.180  15.770   4.320  1.00  0.00            
ATOM     84  H40 ACD     1      27.690  15.540   3.540  1.00  0.00            
ATOM     85  C25 ACD     1      28.180  13.610   4.450  1.00  0.00            
ATOM     86  H41 ACD     1      27.950  13.500   3.380  1.00  0.00            
ATOM     87  O21 ACD     1      28.100  12.320   4.880  1.00  0.00            
ATOM     88  C26 ACD     1      28.280  12.170   6.310  1.00  0.00            
ATOM     89  H42 ACD     1      29.350  12.300   6.520  1.00  0.00            
ATOM     90  C27 ACD     1      27.930  10.710   6.610  1.00  0.00            
ATOM     91  H43 ACD     1      28.590  10.240   5.880  1.00  0.00            
ATOM     92  H44 ACD     1      28.320  10.370   7.580  1.00  0.00            
ATOM     93  O22 ACD     1      26.550  10.500   6.470  1.00  0.00            
ATOM     94  H45 ACD     1      26.530  10.050   5.630  1.00  0.00            
ATOM     95  O23 ACD     1      29.510  14.070   4.530  1.00  0.00            
ATOM     96  C28 ACD     1      30.280  14.030   3.330  1.00  0.00            
ATOM     97  H46 ACD     1      30.000  13.220   2.650  1.00  0.00            
ATOM     98  C29 ACD     1      31.760  13.780   3.660  1.00  0.00            
ATOM     99  H47 ACD     1      31.800  14.350   4.600  1.00  0.00            
ATOM    100  O24 ACD     1      32.610  14.280   2.640  1.00  0.00            
ATOM    101  C30 ACD     1      32.040  12.320   4.010  1.00  0.00            
ATOM    102  H48 ACD     1      33.100  12.120   4.210  1.00  0.00            
ATOM    103  H49 ACD     1      31.540  12.140   4.970  1.00  0.00            
ATOM    104  O25 ACD     1      31.560  11.360   3.000  1.00  0.00            
ATOM    105  H50 ACD     1      32.210  11.260   2.300  1.00  0.00            
ATOM    106  C31 ACD     1      30.050  15.420   2.640  1.00  0.00            
ATOM    107  H51 ACD     1      30.110  16.070   3.520  1.00  0.00            
ATOM    108  O26 ACD     1      28.740  15.310   2.010  1.00  0.00            
ATOM    109  H52 ACD     1      28.750  15.680   1.120  1.00  0.00            
ATOM    110  C32 ACD     1      31.120  15.850   1.640  1.00  0.00            
ATOM    111  H53 ACD     1      31.010  15.220   0.750  1.00  0.00            
ATOM    112  O27 ACD     1      30.940  17.190   1.300  1.00  0.00            
ATOM    113  H54 ACD     1      31.080  17.730   2.080  1.00  0.00            
ATOM    114  C33 ACD     1      32.480  15.600   2.180  1.00  0.00            
ATOM    115  H55 ACD     1      33.280  15.760   1.460  1.00  0.00            
ATOM    116  O28 ACD     1      32.680  16.350   3.390  1.00  0.00            
ATOM    117  C34 ACD     1      33.250  17.650   3.310  1.00  0.00            
ATOM    118  H56 ACD     1      33.380  17.950   2.260  1.00  0.00            
ATOM    119  C35 ACD     1      32.290  18.490   4.140  1.00  0.00            
ATOM    120  H57 ACD     1      32.090  17.930   5.070  1.00  0.00            
ATOM    121  O29 ACD     1      31.020  18.790   3.360  1.00  0.00            
ATOM    122  H58 ACD     1      30.480  19.550   3.610  1.00  0.00            
ATOM    123  C36 ACD     1      32.920  19.810   4.700  1.00  0.00            
ATOM    124  H59 ACD     1      33.070  20.470   3.840  1.00  0.00            
ATOM    125  O30 ACD     1      32.010  20.340   5.620  1.00  0.00            
ATOM    126  H60 ACD     1      32.510  20.820   6.280  1.00  0.00            
ATOM    127  C1  AG7     2      32.240  14.860   7.380  1.00  0.00            
ATOM    128  C2  AG7     2      31.590  16.250   7.710  1.00  0.00            
ATOM    129  C3  AG7     2      30.370  16.440   8.260  1.00  0.00            
ATOM    130  C4  AG7     2      29.960  17.880   8.520  1.00  0.00            
ATOM    131  N1  AG7     2      28.920  18.610   7.690  1.00  0.00            
ATOM    132  C5  AG7     2      27.540  18.070   8.040  1.00  0.00            
ATOM    133  C6  AG7     2      26.470  18.600   7.020  1.00  0.00            
ATOM    134  N2  AG7     2      26.740  18.230   5.550  1.00  0.00            
ATOM    135  C7  AG7     2      28.090  18.700   5.250  1.00  0.00            
ATOM    136  C8  AG7     2      29.180  18.300   6.230  1.00  0.00            
ATOM    137  C9  AG7     2      25.600  18.930   4.650  1.00  0.00            
ATOM    138  C10 AG7     2      24.250  18.380   5.030  1.00  0.00            
ATOM    139  C11 AG7     2      23.220  19.250   5.100  1.00  0.00            
ATOM    140  C12 AG7     2      21.930  18.920   5.480  1.00  0.00            
ATOM    141  C13 AG7     2      21.580  17.540   5.730  1.00  0.00            
ATOM    142  C14 AG7     2      22.620  16.630   5.640  1.00  0.00            
ATOM    143  C15 AG7     2      23.950  16.970   5.320  1.00  0.00            
ATOM    144  C16 AG7     2      25.850  18.780   3.170  1.00  0.00            
ATOM    145  C17 AG7     2      26.240  19.890   2.440  1.00  0.00            
ATOM    146  C18 AG7     2      26.590  19.750   1.120  1.00  0.00            
ATOM    147  C19 AG7     2      26.340  18.580   0.420  1.00  0.00            
ATOM    148  C20 AG7     2      25.810  17.490   1.130  1.00  0.00            
ATOM    149  C21 AG7     2      25.580  17.540   2.520  1.00  0.00            
ATOM    150  C22 AG7     2      33.450  14.810   6.670  1.00  0.00            
ATOM    151  C23 AG7     2      33.990  13.560   6.420  1.00  0.00            
ATOM    152  C24 AG7     2      33.540  12.360   7.020  1.00  0.00            
ATOM    153  C25 AG7     2      32.280  12.390   7.720  1.00  0.00            
ATOM    154  C26 AG7     2      31.620  13.650   7.750  1.00  0.00            
ATOM    155  H1  AG7     2      32.090  17.150   7.360  1.00  0.00            
ATOM    156  H2  AG7     2      29.770  15.620   8.650  1.00  0.00            
ATOM    157  H3  AG7     2      30.870  18.480   8.610  1.00  0.00            
ATOM    158  H4  AG7     2      29.560  18.080   9.520  1.00  0.00            
ATOM    159  H5  AG7     2      28.900  19.630   7.810  1.00  0.00            
ATOM    160  H6  AG7     2      27.300  18.220   9.090  1.00  0.00            
ATOM    161  H7  AG7     2      27.640  16.990   7.940  1.00  0.00            
ATOM    162  H8  AG7     2      26.450  19.680   7.180  1.00  0.00            
ATOM    163  H9  AG7     2      25.510  18.180   7.320  1.00  0.00            
ATOM    164  H10 AG7     2      26.670  17.210   5.550  1.00  0.00            
ATOM    165  H11 AG7     2      28.070  19.790   5.270  1.00  0.00            
ATOM    166  H12 AG7     2      28.380  18.390   4.240  1.00  0.00            
ATOM    167  H13 AG7     2      29.230  17.230   6.020  1.00  0.00            
ATOM    168  H14 AG7     2      30.170  18.660   5.940  1.00  0.00            
ATOM    169  H15 AG7     2      25.510  19.970   4.940  1.00  0.00            
ATOM    170  H16 AG7     2      23.370  20.280   4.770  1.00  0.00            
ATOM    171  H17 AG7     2      21.100  19.620   5.440  1.00  0.00            
ATOM    172  H18 AG7     2      20.570  17.200   5.930  1.00  0.00            
ATOM    173  H19 AG7     2      22.420  15.580   5.770  1.00  0.00            
ATOM    174  H20 AG7     2      24.660  16.180   5.120  1.00  0.00            
ATOM    175  H21 AG7     2      26.310  20.860   2.930  1.00  0.00            
ATOM    176  H22 AG7     2      26.920  20.670   0.640  1.00  0.00            
ATOM    177  H23 AG7     2      26.620  18.500  -0.630  1.00  0.00            
ATOM    178  H24 AG7     2      25.670  16.600   0.530  1.00  0.00            
ATOM    179  H25 AG7     2      25.190  16.700   3.080  1.00  0.00            
ATOM    180  H26 AG7     2      33.840  15.740   6.260  1.00  0.00            
ATOM    181  H27 AG7     2      34.960  13.510   5.930  1.00  0.00            
ATOM    182  H28 AG7     2      34.030  11.390   6.910  1.00  0.00            
ATOM    183  H29 AG7     2      31.770  11.540   8.150  1.00  0.00            
ATOM    184  H30 AG7     2      30.630  13.820   8.150  1.00  0.00            
TER
ENDMDL
MODEL        1
ATOM      1  H1  ACD     1      34.630  13.610   0.530  1.00  0.00            
ATOM      2  O1  ACD     1      34.220  14.260   1.120  1.00  0.00            
ATOM      3  C1  ACD     1      34.120  13.700   2.410  1.00  0.00            
ATOM      4  H2  ACD     1      35.120  13.400   2.760  1.00  0.00            
ATOM      5  H3  ACD     1      33.440  12.840   2.370  1.00  0.00            
ATOM      6  C2  ACD     1      33.600  14.660   3.390  1.00  0.00            
ATOM      7  H4  ACD     1      33.660  14.110   4.350  1.00  0.00            
ATOM      8  O2  ACD     1      34.400  15.810   3.630  1.00  0.00            
ATOM      9  C3  ACD     1      33.870  16.800   4.510  1.00  0.00            
ATOM     10  H5  ACD     1      34.570  17.640   4.500  1.00  0.00            
ATOM     11  O3  ACD     1      33.630  16.160   5.710  1.00  0.00            
ATOM     12  C4  ACD     1      34.370  16.690   6.790  1.00  0.00            
ATOM     13  H6  ACD     1      35.300  17.210   6.540  1.00  0.00            
ATOM     14  C5  ACD     1      33.500  17.670   7.560  1.00  0.00            
ATOM     15  H7  ACD     1      32.520  17.270   7.830  1.00  0.00            
ATOM     16  O4  ACD     1      33.470  18.960   6.830  1.00  0.00            
ATOM     17  H8  ACD     1      32.960  18.850   6.030  1.00  0.00            
ATOM     18  C6  ACD     1      34.180  18.020   8.880  1.00  0.00            
ATOM     19  H9  ACD     1      35.090  18.570   8.630  1.00  0.00            
ATOM     20  O5  ACD     1      33.270  18.780   9.710  1.00  0.00            
ATOM     21  H10 ACD     1      33.480  19.710   9.600  1.00  0.00            
ATOM     22  C7  ACD     1      34.660  16.810   9.640  1.00  0.00            
ATOM     23  H11 ACD     1      35.250  17.210  10.470  1.00  0.00            
ATOM     24  O6  ACD     1      35.430  15.980   8.860  1.00  0.00            
ATOM     25  C8  ACD     1      34.770  15.530   7.670  1.00  0.00            
ATOM     26  H12 ACD     1      33.830  15.010   7.910  1.00  0.00            
ATOM     27  C9  ACD     1      35.820  14.640   6.850  1.00  0.00            
ATOM     28  H13 ACD     1      35.900  14.930   5.800  1.00  0.00            
ATOM     29  H14 ACD     1      36.830  14.770   7.270  1.00  0.00            
ATOM     30  O7  ACD     1      35.470  13.280   6.940  1.00  0.00            
ATOM     31  H15 ACD     1      36.130  12.980   7.570  1.00  0.00            
ATOM     32  O8  ACD     1      33.430  16.070  10.040  1.00  0.00            
ATOM     33  C10 ACD     1      33.260  15.630  11.360  1.00  0.00            
ATOM     34  H16 ACD     1      34.140  15.800  12.000  1.00  0.00            
ATOM     35  C11 ACD     1      31.950  16.360  11.820  1.00  0.00            
ATOM     36  H17 ACD     1      31.190  16.210  11.040  1.00  0.00            
ATOM     37  O9  ACD     1      32.180  17.710  11.970  1.00  0.00            
ATOM     38  H18 ACD     1      32.380  18.150  11.140  1.00  0.00            
ATOM     39  C12 ACD     1      31.410  15.710  13.160  1.00  0.00            
ATOM     40  H19 ACD     1      32.180  15.840  13.930  1.00  0.00            
ATOM     41  O10 ACD     1      30.250  16.310  13.810  1.00  0.00            
ATOM     42  H20 ACD     1      29.580  16.040  13.180  1.00  0.00            
ATOM     43  C13 ACD     1      31.170  14.180  12.870  1.00  0.00            
ATOM     44  H21 ACD     1      30.890  13.660  13.780  1.00  0.00            
ATOM     45  O11 ACD     1      32.470  13.590  12.410  1.00  0.00            
ATOM     46  C14 ACD     1      33.010  14.090  11.160  1.00  0.00            
ATOM     47  H22 ACD     1      32.240  14.010  10.380  1.00  0.00            
ATOM     48  C15 ACD     1      34.190  13.290  10.660  1.00  0.00            
ATOM     49  H23 ACD     1      33.920  12.230  10.490  1.00  0.00            
ATOM     50  H24 ACD     1      34.520  13.750   9.720  1.00  0.00            
ATOM     51  O12 ACD     1      35.350  13.210  11.520  1.00  0.00            
ATOM     52  H25 ACD     1      35.190  12.760  12.350  1.00  0.00            
ATOM     53  O13 ACD     1      30.190  14.010  11.820  1.00  0.00            
ATOM     54  C16 ACD     1      28.860  13.790  12.310  1.00  0.00            
ATOM     55  H26 ACD     1      28.680  14.050  13.360  1.00  0.00            
ATOM     56  C17 ACD     1      28.130  14.800  11.450  1.00  0.00            
ATOM     57  H27 ACD     1      28.600  14.720  10.460  1.00  0.00            
ATOM     58  O14 ACD     1      28.420  16.240  11.860  1.00  0.00            
ATOM     59  H28 ACD     1      27.740  16.810  11.490  1.00  0.00            
ATOM     60  C18 ACD     1      26.620  14.420  11.280  1.00  0.00            
ATOM     61  H29 ACD     1      26.120  14.410  12.250  1.00  0.00            
ATOM     62  O15 ACD     1      25.790  15.240  10.460  1.00  0.00            
ATOM     63  H30 ACD     1      25.830  16.090  10.900  1.00  0.00            
ATOM     64  C19 ACD     1      26.450  12.990  10.780  1.00  0.00            
ATOM     65  H31 ACD     1      25.400  12.770  10.540  1.00  0.00            
ATOM     66  O16 ACD     1      27.050  12.150  11.780  1.00  0.00            
ATOM     67  C20 ACD     1      28.490  12.340  11.960  1.00  0.00            
ATOM     68  H32 ACD     1      29.060  12.000  11.090  1.00  0.00            
ATOM     69  C21 ACD     1      28.910  11.390  13.140  1.00  0.00            
ATOM     70  H33 ACD     1      29.950  11.630  13.400  1.00  0.00            
ATOM     71  H34 ACD     1      28.290  11.500  14.040  1.00  0.00            
ATOM     72  O17 ACD     1      28.870   9.980  12.730  1.00  0.00            
ATOM     73  H35 ACD     1      28.930   9.400  13.500  1.00  0.00            
ATOM     74  O18 ACD     1      27.180  12.790   9.520  1.00  0.00            
ATOM     75  C22 ACD     1      26.450  12.300   8.390  1.00  0.00            
ATOM     76  H36 ACD     1      25.550  11.880   8.870  1.00  0.00            
ATOM     77  C23 ACD     1      26.150  13.410   7.420  1.00  0.00            
ATOM     78  H37 ACD     1      27.100  13.900   7.160  1.00  0.00            
ATOM     79  O19 ACD     1      25.190  14.320   7.990  1.00  0.00            
ATOM     80  H38 ACD     1      25.360  14.520   8.910  1.00  0.00            
ATOM     81  C24 ACD     1      25.590  12.990   6.100  1.00  0.00            
ATOM     82  H39 ACD     1      24.630  12.450   6.190  1.00  0.00            
ATOM     83  O20 ACD     1      25.430  14.100   5.210  1.00  0.00            
ATOM     84  H40 ACD     1      25.840  13.890   4.370  1.00  0.00            
ATOM     85  C25 ACD     1      26.610  11.990   5.530  1.00  0.00            
ATOM     86  H41 ACD     1      26.170  11.760   4.550  1.00  0.00            
ATOM     87  O21 ACD     1      26.720  10.860   6.290  1.00  0.00            
ATOM     88  C26 ACD     1      27.170  11.120   7.680  1.00  0.00            
ATOM     89  H42 ACD     1      28.190  11.510   7.530  1.00  0.00            
ATOM     90  C27 ACD     1      27.390   9.850   8.460  1.00  0.00            
ATOM     91  H43 ACD     1      28.210   9.220   8.070  1.00  0.00            
ATOM     92  H44 ACD     1      27.810  10.080   9.460  1.00  0.00            
ATOM     93  O22 ACD     1      26.050   9.190   8.650  1.00  0.00            
ATOM     94  H45 ACD     1      25.530   9.540   9.390  1.00  0.00            
ATOM     95  O23 ACD     1      27.860  12.560   5.310  1.00  0.00            
ATOM     96  C28 ACD     1      28.410  12.300   4.050  1.00  0.00            
ATOM     97  H46 ACD     1      27.990  11.480   3.460  1.00  0.00            
ATOM     98  C29 ACD     1      29.790  11.830   4.320  1.00  0.00            
ATOM     99  H47 ACD     1      30.230  12.460   5.100  1.00  0.00            
ATOM    100  O24 ACD     1      30.570  11.900   3.080  1.00  0.00            
ATOM    101  C30 ACD     1      29.740  10.440   4.850  1.00  0.00            
ATOM    102  H48 ACD     1      30.780  10.130   5.040  1.00  0.00            
ATOM    103  H49 ACD     1      29.230  10.490   5.820  1.00  0.00            
ATOM    104  O25 ACD     1      29.040   9.450   4.070  1.00  0.00            
ATOM    105  H50 ACD     1      28.740   8.840   4.750  1.00  0.00            
ATOM    106  C31 ACD     1      28.400  13.600   3.350  1.00  0.00            
ATOM    107  H51 ACD     1      28.820  14.350   4.030  1.00  0.00            
ATOM    108  O26 ACD     1      27.060  13.980   3.060  1.00  0.00            
ATOM    109  H52 ACD     1      26.840  14.000   2.130  1.00  0.00            
ATOM    110  C32 ACD     1      29.240  13.480   2.080  1.00  0.00            
ATOM    111  H53 ACD     1      28.840  12.660   1.470  1.00  0.00            
ATOM    112  O27 ACD     1      29.300  14.760   1.340  1.00  0.00            
ATOM    113  H54 ACD     1      29.640  15.440   1.930  1.00  0.00            
ATOM    114  C33 ACD     1      30.650  13.130   2.470  1.00  0.00            
ATOM    115  H55 ACD     1      31.290  13.120   1.580  1.00  0.00            
ATOM    116  O28 ACD     1      31.190  14.040   3.480  1.00  0.00            
ATOM    117  C34 ACD     1      32.120  15.020   3.040  1.00  0.00            
ATOM    118  H56 ACD     1      32.150  15.200   1.960  1.00  0.00            
ATOM    119  C35 ACD     1      31.540  16.300   3.720  1.00  0.00            
ATOM    120  H57 ACD     1      31.240  16.040   4.740  1.00  0.00            
ATOM    121  O29 ACD     1      30.320  16.740   2.960  1.00  0.00            
ATOM    122  H58 ACD     1      30.200  17.690   2.950  1.00  0.00            
ATOM    123  C36 ACD     1      32.630  17.360   3.900  1.00  0.00            
ATOM    124  H59 ACD     1      32.980  17.690   2.910  1.00  0.00            
ATOM    125  O30 ACD     1      32.150  18.450   4.590  1.00  0.00            
ATOM    126  H60 ACD     1      31.420  18.890   4.150  1.00  0.00            
ATOM    127  C1  AG7     2      31.070  12.960   7.500  1.00  0.00            
ATOM    128  C2  AG7     2      30.800  14.430   7.260  1.00  0.00            
ATOM    129  C3  AG7     2      29.870  15.170   7.960  1.00  0.00            
ATOM    130  C4  AG7     2      29.800  16.660   7.700  1.00  0.00            
ATOM    131  N1  AG7     2      28.490  17.150   7.120  1.00  0.00            
ATOM    132  C5  AG7     2      27.380  16.620   8.040  1.00  0.00            
ATOM    133  C6  AG7     2      26.100  17.290   7.510  1.00  0.00            
ATOM    134  N2  AG7     2      25.700  16.890   6.110  1.00  0.00            
ATOM    135  C7  AG7     2      26.880  16.810   5.100  1.00  0.00            
ATOM    136  C8  AG7     2      28.250  16.480   5.750  1.00  0.00            
ATOM    137  C9  AG7     2      24.620  17.970   5.590  1.00  0.00            
ATOM    138  C10 AG7     2      23.320  18.060   6.380  1.00  0.00            
ATOM    139  C11 AG7     2      23.000  19.160   7.230  1.00  0.00            
ATOM    140  C12 AG7     2      21.870  19.010   8.080  1.00  0.00            
ATOM    141  C13 AG7     2      21.080  17.830   8.020  1.00  0.00            
ATOM    142  C14 AG7     2      21.400  16.860   7.030  1.00  0.00            
ATOM    143  C15 AG7     2      22.500  16.980   6.240  1.00  0.00            
ATOM    144  C16 AG7     2      24.240  17.960   4.140  1.00  0.00            
ATOM    145  C17 AG7     2      23.890  19.230   3.570  1.00  0.00            
ATOM    146  C18 AG7     2      23.290  19.220   2.310  1.00  0.00            
ATOM    147  C19 AG7     2      23.110  18.020   1.640  1.00  0.00            
ATOM    148  C20 AG7     2      23.570  16.750   2.170  1.00  0.00            
ATOM    149  C21 AG7     2      24.120  16.770   3.440  1.00  0.00            
ATOM    150  C22 AG7     2      32.070  12.320   6.750  1.00  0.00            
ATOM    151  C23 AG7     2      32.380  10.940   6.990  1.00  0.00            
ATOM    152  C24 AG7     2      31.660  10.310   8.010  1.00  0.00            
ATOM    153  C25 AG7     2      30.710  10.980   8.830  1.00  0.00            
ATOM    154  C26 AG7     2      30.490  12.300   8.640  1.00  0.00            
ATOM    155  H1  AG7     2      31.490  14.940   6.580  1.00  0.00            
ATOM    156  H2  AG7     2      29.260  14.770   8.770  1.00  0.00            
ATOM    157  H3  AG7     2      30.620  17.010   7.060  1.00  0.00            
ATOM    158  H4  AG7     2      30.020  17.180   8.630  1.00  0.00            
ATOM    159  H5  AG7     2      28.380  18.170   7.070  1.00  0.00            
ATOM    160  H6  AG7     2      27.600  16.920   9.070  1.00  0.00            
ATOM    161  H7  AG7     2      27.430  15.530   8.010  1.00  0.00            
ATOM    162  H8  AG7     2      26.160  18.370   7.430  1.00  0.00            
ATOM    163  H9  AG7     2      25.210  17.190   8.130  1.00  0.00            
ATOM    164  H10 AG7     2      25.330  15.940   6.180  1.00  0.00            
ATOM    165  H11 AG7     2      27.010  17.850   4.770  1.00  0.00            
ATOM    166  H12 AG7     2      26.650  16.110   4.290  1.00  0.00            
ATOM    167  H13 AG7     2      28.210  15.400   5.940  1.00  0.00            
ATOM    168  H14 AG7     2      29.070  16.560   5.040  1.00  0.00            
ATOM    169  H15 AG7     2      25.110  18.930   5.730  1.00  0.00            
ATOM    170  H16 AG7     2      23.650  20.030   7.300  1.00  0.00            
ATOM    171  H17 AG7     2      21.500  19.760   8.770  1.00  0.00            
ATOM    172  H18 AG7     2      20.140  17.790   8.560  1.00  0.00            
ATOM    173  H19 AG7     2      20.780  16.000   6.790  1.00  0.00            
ATOM    174  H20 AG7     2      22.780  16.190   5.550  1.00  0.00            
ATOM    175  H21 AG7     2      23.950  20.170   4.100  1.00  0.00            
ATOM    176  H22 AG7     2      22.860  20.130   1.910  1.00  0.00            
ATOM    177  H23 AG7     2      22.680  17.980   0.650  1.00  0.00            
ATOM    178  H24 AG7     2      23.420  15.820   1.620  1.00  0.00            
ATOM    179  H25 AG7     2      24.370  15.830   3.920  1.00  0.00            
ATOM    180  H26 AG7     2      32.480  12.870   5.920  1.00  0.00            
ATOM    181  H27 AG7     2      33.060  10.400   6.340  1.00  0.00            
ATOM    182  H28 AG7     2      31.860   9.280   8.270  1.00  0.00            
ATOM    183  H29 AG7     2      30.380  10.570   9.780  1.00  0.00            
ATOM    184  H30 AG7     2      29.860  12.850   9.340  1.00  0.00            
TER
ENDMDL
MODEL        1
ATOM      1  H1  ACD     1      40.050  15.220   0.460  1.00  0.00            
ATOM      2  O1  ACD     1      40.340  14.500   1.010  1.00  0.00            
ATOM      3  C1  ACD     1      39.190  13.700   1.290  1.00  0.00            
ATOM      4  H2  ACD     1      39.380  12.660   0.970  1.00  0.00            
ATOM      5  H3  ACD     1      38.400  14.110   0.650  1.00  0.00            
ATOM      6  C2  ACD     1      38.740  13.730   2.710  1.00  0.00            
ATOM      7  H4  ACD     1      37.820  13.140   2.720  1.00  0.00            
ATOM      8  O2  ACD     1      39.690  13.170   3.670  1.00  0.00            
ATOM      9  C3  ACD     1      39.330  13.150   5.020  1.00  0.00            
ATOM     10  H5  ACD     1      40.150  12.690   5.580  1.00  0.00            
ATOM     11  O3  ACD     1      38.150  12.330   5.270  1.00  0.00            
ATOM     12  C4  ACD     1      38.180  11.380   6.270  1.00  0.00            
ATOM     13  H6  ACD     1      39.110  11.410   6.870  1.00  0.00            
ATOM     14  C5  ACD     1      36.980  11.680   7.190  1.00  0.00            
ATOM     15  H7  ACD     1      36.200  11.920   6.460  1.00  0.00            
ATOM     16  O4  ACD     1      37.220  12.750   7.960  1.00  0.00            
ATOM     17  H8  ACD     1      37.950  13.240   7.570  1.00  0.00            
ATOM     18  C6  ACD     1      36.580  10.490   8.030  1.00  0.00            
ATOM     19  H9  ACD     1      37.320  10.220   8.790  1.00  0.00            
ATOM     20  O5  ACD     1      35.290  10.780   8.660  1.00  0.00            
ATOM     21  H10 ACD     1      35.310  11.740   8.610  1.00  0.00            
ATOM     22  C7  ACD     1      36.420   9.330   7.120  1.00  0.00            
ATOM     23  H11 ACD     1      36.090   8.470   7.720  1.00  0.00            
ATOM     24  O6  ACD     1      37.680   8.960   6.530  1.00  0.00            
ATOM     25  C8  ACD     1      38.100  10.010   5.580  1.00  0.00            
ATOM     26  H12 ACD     1      37.310  10.060   4.820  1.00  0.00            
ATOM     27  C9  ACD     1      39.460   9.610   5.030  1.00  0.00            
ATOM     28  H13 ACD     1      39.850  10.450   4.450  1.00  0.00            
ATOM     29  H14 ACD     1      40.110   9.370   5.880  1.00  0.00            
ATOM     30  O7  ACD     1      39.290   8.410   4.120  1.00  0.00            
ATOM     31  H15 ACD     1      39.190   7.690   4.750  1.00  0.00            
ATOM     32  O8  ACD     1      35.460   9.630   6.090  1.00  0.00            
ATOM     33  C10 ACD     1      34.630   8.600   5.740  1.00  0.00            
ATOM     34  H16 ACD     1      34.990   7.730   6.300  1.00  0.00            
ATOM     35  C11 ACD     1      33.230   8.930   6.190  1.00  0.00            
ATOM     36  H17 ACD     1      32.960   9.920   5.800  1.00  0.00            
ATOM     37  O9  ACD     1      33.160   9.110   7.570  1.00  0.00            
ATOM     38  H18 ACD     1      33.760   9.830   7.770  1.00  0.00            
ATOM     39  C12 ACD     1      32.210   7.910   5.640  1.00  0.00            
ATOM     40  H19 ACD     1      32.390   6.960   6.170  1.00  0.00            
ATOM     41  O10 ACD     1      30.890   8.300   5.850  1.00  0.00            
ATOM     42  H20 ACD     1      30.870   8.420   6.800  1.00  0.00            
ATOM     43  C13 ACD     1      32.410   7.760   4.120  1.00  0.00            
ATOM     44  H21 ACD     1      31.750   7.080   3.580  1.00  0.00            
ATOM     45  O11 ACD     1      33.730   7.250   3.950  1.00  0.00            
ATOM     46  C14 ACD     1      34.720   8.200   4.280  1.00  0.00            
ATOM     47  H22 ACD     1      34.690   9.090   3.640  1.00  0.00            
ATOM     48  C15 ACD     1      35.920   7.460   3.840  1.00  0.00            
ATOM     49  H23 ACD     1      36.870   7.730   4.320  1.00  0.00            
ATOM     50  H24 ACD     1      35.730   6.420   4.120  1.00  0.00            
ATOM     51  O12 ACD     1      36.210   7.420   2.460  1.00  0.00            
ATOM     52  H25 ACD     1      36.950   6.890   2.150  1.00  0.00            
ATOM     53  O13 ACD     1      32.310   9.020   3.450  1.00  0.00            
ATOM     54  C16 ACD     1      31.530   9.080   2.250  1.00  0.00            
ATOM     55  H26 ACD     1      30.900   8.190   2.090  1.00  0.00            
ATOM     56  C17 ACD     1      30.540  10.250   2.640  1.00  0.00            
ATOM     57  H27 ACD     1      31.090  11.100   3.050  1.00  0.00            
ATOM     58  O14 ACD     1      29.640   9.810   3.630  1.00  0.00            
ATOM     59  H28 ACD     1      30.140   9.250   4.230  1.00  0.00            
ATOM     60  C18 ACD     1      29.710  10.620   1.380  1.00  0.00            
ATOM     61  H29 ACD     1      29.150   9.740   1.040  1.00  0.00            
ATOM     62  O15 ACD     1      28.880  11.710   1.680  1.00  0.00            
ATOM     63  H30 ACD     1      28.190  11.380   2.270  1.00  0.00            
ATOM     64  C19 ACD     1      30.570  10.930   0.180  1.00  0.00            
ATOM     65  H31 ACD     1      30.030  11.170  -0.730  1.00  0.00            
ATOM     66  O16 ACD     1      31.440   9.820  -0.100  1.00  0.00            
ATOM     67  C20 ACD     1      32.330   9.490   1.010  1.00  0.00            
ATOM     68  H32 ACD     1      33.030  10.310   1.200  1.00  0.00            
ATOM     69  C21 ACD     1      33.160   8.260   0.490  1.00  0.00            
ATOM     70  H33 ACD     1      33.720   8.560  -0.400  1.00  0.00            
ATOM     71  H34 ACD     1      33.920   7.900   1.190  1.00  0.00            
ATOM     72  O17 ACD     1      32.340   7.140   0.160  1.00  0.00            
ATOM     73  H35 ACD     1      32.870   6.520  -0.340  1.00  0.00            
ATOM     74  O18 ACD     1      31.400  12.070   0.530  1.00  0.00            
ATOM     75  C22 ACD     1      31.060  13.370  -0.060  1.00  0.00            
ATOM     76  H36 ACD     1      30.040  13.330  -0.460  1.00  0.00            
ATOM     77  C23 ACD     1      31.110  14.370   1.120  1.00  0.00            
ATOM     78  H37 ACD     1      31.950  14.080   1.760  1.00  0.00            
ATOM     79  O19 ACD     1      29.900  14.240   1.880  1.00  0.00            
ATOM     80  H38 ACD     1      29.620  13.330   1.990  1.00  0.00            
ATOM     81  C24 ACD     1      31.280  15.740   0.560  1.00  0.00            
ATOM     82  H39 ACD     1      30.400  15.990  -0.040  1.00  0.00            
ATOM     83  O20 ACD     1      31.350  16.600   1.740  1.00  0.00            
ATOM     84  H40 ACD     1      31.040  17.470   1.450  1.00  0.00            
ATOM     85  C25 ACD     1      32.490  15.840  -0.320  1.00  0.00            
ATOM     86  H41 ACD     1      32.620  16.860  -0.680  1.00  0.00            
ATOM     87  O21 ACD     1      32.240  15.000  -1.490  1.00  0.00            
ATOM     88  C26 ACD     1      32.120  13.640  -1.130  1.00  0.00            
ATOM     89  H42 ACD     1      33.070  13.250  -0.750  1.00  0.00            
ATOM     90  C27 ACD     1      31.870  12.870  -2.370  1.00  0.00            
ATOM     91  H43 ACD     1      31.460  11.890  -2.100  1.00  0.00            
ATOM     92  H44 ACD     1      31.050  13.450  -2.820  1.00  0.00            
ATOM     93  O22 ACD     1      33.000  12.890  -3.200  1.00  0.00            
ATOM     94  H45 ACD     1      33.060  13.790  -3.520  1.00  0.00            
ATOM     95  O23 ACD     1      33.640  15.470   0.450  1.00  0.00            
ATOM     96  C28 ACD     1      34.710  16.450   0.440  1.00  0.00            
ATOM     97  H46 ACD     1      34.540  17.370  -0.140  1.00  0.00            
ATOM     98  C29 ACD     1      36.010  15.800  -0.180  1.00  0.00            
ATOM     99  H47 ACD     1      36.230  14.800   0.210  1.00  0.00            
ATOM    100  O24 ACD     1      37.130  16.730   0.230  1.00  0.00            
ATOM    101  C30 ACD     1      35.860  15.490  -1.670  1.00  0.00            
ATOM    102  H48 ACD     1      34.790  15.440  -1.900  1.00  0.00            
ATOM    103  H49 ACD     1      36.370  16.280  -2.230  1.00  0.00            
ATOM    104  O25 ACD     1      36.400  14.280  -2.070  1.00  0.00            
ATOM    105  H50 ACD     1      37.310  14.360  -1.770  1.00  0.00            
ATOM    106  C31 ACD     1      34.960  16.910   1.900  1.00  0.00            
ATOM    107  H51 ACD     1      35.000  15.980   2.470  1.00  0.00            
ATOM    108  O26 ACD     1      33.820  17.580   2.390  1.00  0.00            
ATOM    109  H52 ACD     1      33.020  17.170   2.050  1.00  0.00            
ATOM    110  C32 ACD     1      36.210  17.700   2.100  1.00  0.00            
ATOM    111  H53 ACD     1      36.230  18.640   1.530  1.00  0.00            
ATOM    112  O27 ACD     1      36.370  17.950   3.520  1.00  0.00            
ATOM    113  H54 ACD     1      36.510  18.900   3.570  1.00  0.00            
ATOM    114  C33 ACD     1      37.420  16.820   1.650  1.00  0.00            
ATOM    115  H55 ACD     1      38.290  17.460   1.850  1.00  0.00            
ATOM    116  O28 ACD     1      37.320  15.590   2.390  1.00  0.00            
ATOM    117  C34 ACD     1      38.460  15.180   3.160  1.00  0.00            
ATOM    118  H56 ACD     1      39.360  15.790   3.050  1.00  0.00            
ATOM    119  C35 ACD     1      38.080  15.200   4.690  1.00  0.00            
ATOM    120  H57 ACD     1      37.150  14.640   4.860  1.00  0.00            
ATOM    121  O29 ACD     1      37.920  16.590   5.100  1.00  0.00            
ATOM    122  H58 ACD     1      37.310  17.000   4.480  1.00  0.00            
ATOM    123  C36 ACD     1      39.260  14.580   5.450  1.00  0.00            
ATOM    124  H59 ACD     1      40.180  15.110   5.170  1.00  0.00            
ATOM    125  O30 ACD     1      39.050  14.620   6.880  1.00  0.00            
ATOM    126  H60 ACD     1      38.940  15.540   7.130  1.00  0.00            
ATOM    127  C1  AG7     2      35.780  11.490   1.770  1.00  0.00            
ATOM    128  C2  AG7     2      35.370  11.830   3.050  1.00  0.00            
ATOM    129  C3  AG7     2      34.550  12.860   3.390  1.00  0.00            
ATOM    130  C4  AG7     2      34.370  13.470   4.780  1.00  0.00            
ATOM    131  N1  AG7     2      33.000  14.060   5.200  1.00  0.00            
ATOM    132  C5  AG7     2      31.870  13.030   4.990  1.00  0.00            
ATOM    133  C6  AG7     2      30.440  13.640   5.210  1.00  0.00            
ATOM    134  N2  AG7     2      30.160  15.030   4.670  1.00  0.00            
ATOM    135  C7  AG7     2      31.330  15.990   4.780  1.00  0.00            
ATOM    136  C8  AG7     2      32.720  15.310   4.420  1.00  0.00            
ATOM    137  C9  AG7     2      28.860  15.590   5.240  1.00  0.00            
ATOM    138  C10 AG7     2      27.590  14.860   4.850  1.00  0.00            
ATOM    139  C11 AG7     2      26.840  14.250   5.880  1.00  0.00            
ATOM    140  C12 AG7     2      25.650  13.530   5.600  1.00  0.00            
ATOM    141  C13 AG7     2      25.230  13.530   4.260  1.00  0.00            
ATOM    142  C14 AG7     2      26.040  14.040   3.220  1.00  0.00            
ATOM    143  C15 AG7     2      27.230  14.600   3.500  1.00  0.00            
ATOM    144  C16 AG7     2      28.750  17.080   4.950  1.00  0.00            
ATOM    145  C17 AG7     2      28.540  18.010   5.960  1.00  0.00            
ATOM    146  C18 AG7     2      28.400  19.370   5.780  1.00  0.00            
ATOM    147  C19 AG7     2      28.450  19.840   4.450  1.00  0.00            
ATOM    148  C20 AG7     2      28.580  18.900   3.390  1.00  0.00            
ATOM    149  C21 AG7     2      28.860  17.570   3.660  1.00  0.00            
ATOM    150  C22 AG7     2      36.800  10.520   1.600  1.00  0.00            
ATOM    151  C23 AG7     2      37.060   9.980   0.320  1.00  0.00            
ATOM    152  C24 AG7     2      36.350  10.470  -0.780  1.00  0.00            
ATOM    153  C25 AG7     2      35.370  11.430  -0.650  1.00  0.00            
ATOM    154  C26 AG7     2      35.150  11.980   0.630  1.00  0.00            
ATOM    155  H1  AG7     2      35.940  11.380   3.860  1.00  0.00            
ATOM    156  H2  AG7     2      34.090  13.370   2.550  1.00  0.00            
ATOM    157  H3  AG7     2      35.180  14.180   4.950  1.00  0.00            
ATOM    158  H4  AG7     2      34.510  12.670   5.510  1.00  0.00            
ATOM    159  H5  AG7     2      33.020  14.280   6.200  1.00  0.00            
ATOM    160  H6  AG7     2      32.110  12.130   5.570  1.00  0.00            
ATOM    161  H7  AG7     2      31.840  12.800   3.920  1.00  0.00            
ATOM    162  H8  AG7     2      30.350  13.810   6.280  1.00  0.00            
ATOM    163  H9  AG7     2      29.590  13.010   4.930  1.00  0.00            
ATOM    164  H10 AG7     2      30.070  15.030   3.640  1.00  0.00            
ATOM    165  H11 AG7     2      31.410  16.360   5.800  1.00  0.00            
ATOM    166  H12 AG7     2      31.260  16.870   4.130  1.00  0.00            
ATOM    167  H13 AG7     2      32.680  15.040   3.360  1.00  0.00            
ATOM    168  H14 AG7     2      33.490  16.080   4.420  1.00  0.00            
ATOM    169  H15 AG7     2      29.020  15.400   6.300  1.00  0.00            
ATOM    170  H16 AG7     2      27.160  14.390   6.910  1.00  0.00            
ATOM    171  H17 AG7     2      25.060  13.100   6.410  1.00  0.00            
ATOM    172  H18 AG7     2      24.290  13.140   3.890  1.00  0.00            
ATOM    173  H19 AG7     2      25.720  13.960   2.180  1.00  0.00            
ATOM    174  H20 AG7     2      27.680  15.130   2.670  1.00  0.00            
ATOM    175  H21 AG7     2      28.480  17.580   6.960  1.00  0.00            
ATOM    176  H22 AG7     2      28.170  19.950   6.670  1.00  0.00            
ATOM    177  H23 AG7     2      28.290  20.900   4.310  1.00  0.00            
ATOM    178  H24 AG7     2      28.660  19.250   2.370  1.00  0.00            
ATOM    179  H25 AG7     2      29.110  16.910   2.830  1.00  0.00            
ATOM    180  H26 AG7     2      37.410  10.080   2.390  1.00  0.00            
ATOM    181  H27 AG7     2      37.650   9.090   0.170  1.00  0.00            
ATOM    182  H28 AG7     2      36.490  10.050  -1.770  1.00  0.00            
ATOM    183  H29 AG7     2      35.010  12.000  -1.500  1.00  0.00            
ATOM    184  H30 AG7     2      34.440  12.800   0.610  1.00  0.00            
TER
ENDMDL
MODEL        1
ATOM      1  H1  ACD     1      33.880  10.770   0.540  1.00  0.00            
ATOM      2  O1  ACD     1      33.190  11.410   0.670  1.00  0.00            
ATOM      3  C1  ACD     1      33.090  11.740   2.030  1.00  0.00            
ATOM      4  H2  ACD     1      34.120  11.760   2.430  1.00  0.00            
ATOM      5  H3  ACD     1      32.540  10.970   2.580  1.00  0.00            
ATOM      6  C2  ACD     1      32.420  13.140   2.170  1.00  0.00            
ATOM      7  H4  ACD     1      32.230  13.330   3.240  1.00  0.00            
ATOM      8  O2  ACD     1      33.340  14.140   1.800  1.00  0.00            
ATOM      9  C3  ACD     1      32.740  15.410   1.820  1.00  0.00            
ATOM     10  H5  ACD     1      33.400  16.190   1.420  1.00  0.00            
ATOM     11  O3  ACD     1      32.340  15.770   3.180  1.00  0.00            
ATOM     12  C4  ACD     1      32.940  16.930   3.830  1.00  0.00            
ATOM     13  H6  ACD     1      33.810  17.370   3.320  1.00  0.00            
ATOM     14  C5  ACD     1      31.790  17.900   4.030  1.00  0.00            
ATOM     15  H7  ACD     1      30.810  17.450   4.220  1.00  0.00            
ATOM     16  O4  ACD     1      31.610  18.530   2.750  1.00  0.00            
ATOM     17  H8  ACD     1      31.340  17.840   2.140  1.00  0.00            
ATOM     18  C6  ACD     1      32.060  18.940   5.070  1.00  0.00            
ATOM     19  H9  ACD     1      32.880  19.590   4.740  1.00  0.00            
ATOM     20  O5  ACD     1      30.970  19.790   5.240  1.00  0.00            
ATOM     21  H10 ACD     1      30.720  20.310   4.470  1.00  0.00            
ATOM     22  C7  ACD     1      32.380  18.200   6.310  1.00  0.00            
ATOM     23  H11 ACD     1      32.510  18.900   7.140  1.00  0.00            
ATOM     24  O6  ACD     1      33.580  17.360   6.120  1.00  0.00            
ATOM     25  C8  ACD     1      33.410  16.340   5.120  1.00  0.00            
ATOM     26  H12 ACD     1      32.740  15.600   5.580  1.00  0.00            
ATOM     27  C9  ACD     1      34.690  15.570   4.830  1.00  0.00            
ATOM     28  H13 ACD     1      34.710  15.030   3.880  1.00  0.00            
ATOM     29  H14 ACD     1      35.470  16.330   4.680  1.00  0.00            
ATOM     30  O7  ACD     1      34.960  14.650   5.930  1.00  0.00            
ATOM     31  H15 ACD     1      35.210  13.830   5.490  1.00  0.00            
ATOM     32  O8  ACD     1      31.250  17.360   6.620  1.00  0.00            
ATOM     33  C10 ACD     1      30.790  17.450   7.930  1.00  0.00            
ATOM     34  H16 ACD     1      31.610  17.810   8.570  1.00  0.00            
ATOM     35  C11 ACD     1      29.600  18.450   8.120  1.00  0.00            
ATOM     36  H17 ACD     1      28.870  18.160   7.350  1.00  0.00            
ATOM     37  O9  ACD     1      30.130  19.760   7.950  1.00  0.00            
ATOM     38  H18 ACD     1      30.410  19.840   7.030  1.00  0.00            
ATOM     39  C12 ACD     1      28.970  18.310   9.450  1.00  0.00            
ATOM     40  H19 ACD     1      29.700  18.730  10.150  1.00  0.00            
ATOM     41  O10 ACD     1      27.810  19.060   9.480  1.00  0.00            
ATOM     42  H20 ACD     1      27.960  19.960   9.170  1.00  0.00            
ATOM     43  C13 ACD     1      28.580  16.810   9.690  1.00  0.00            
ATOM     44  H21 ACD     1      28.120  16.830  10.690  1.00  0.00            
ATOM     45  O11 ACD     1      29.730  16.020   9.640  1.00  0.00            
ATOM     46  C14 ACD     1      30.440  16.050   8.330  1.00  0.00            
ATOM     47  H22 ACD     1      29.640  15.730   7.650  1.00  0.00            
ATOM     48  C15 ACD     1      31.610  15.090   8.390  1.00  0.00            
ATOM     49  H23 ACD     1      31.270  14.100   8.720  1.00  0.00            
ATOM     50  H24 ACD     1      31.920  14.910   7.350  1.00  0.00            
ATOM     51  O12 ACD     1      32.680  15.510   9.230  1.00  0.00            
ATOM     52  H25 ACD     1      33.300  14.780   9.210  1.00  0.00            
ATOM     53  O13 ACD     1      27.590  16.300   8.770  1.00  0.00            
ATOM     54  C16 ACD     1      26.260  16.210   9.300  1.00  0.00            
ATOM     55  H26 ACD     1      26.160  16.670  10.300  1.00  0.00            
ATOM     56  C17 ACD     1      25.370  16.890   8.230  1.00  0.00            
ATOM     57  H27 ACD     1      25.800  16.610   7.260  1.00  0.00            
ATOM     58  O14 ACD     1      25.460  18.310   8.250  1.00  0.00            
ATOM     59  H28 ACD     1      26.230  18.470   8.800  1.00  0.00            
ATOM     60  C18 ACD     1      23.960  16.390   8.260  1.00  0.00            
ATOM     61  H29 ACD     1      23.620  16.830   9.200  1.00  0.00            
ATOM     62  O15 ACD     1      23.200  16.770   7.100  1.00  0.00            
ATOM     63  H30 ACD     1      23.280  17.720   7.030  1.00  0.00            
ATOM     64  C19 ACD     1      23.910  14.890   8.290  1.00  0.00            
ATOM     65  H31 ACD     1      22.850  14.660   8.390  1.00  0.00            
ATOM     66  O16 ACD     1      24.640  14.430   9.420  1.00  0.00            
ATOM     67  C20 ACD     1      26.090  14.690   9.430  1.00  0.00            
ATOM     68  H32 ACD     1      26.420  14.220   8.500  1.00  0.00            
ATOM     69  C21 ACD     1      26.720  14.000  10.590  1.00  0.00            
ATOM     70  H33 ACD     1      27.740  14.400  10.710  1.00  0.00            
ATOM     71  H34 ACD     1      26.180  14.350  11.480  1.00  0.00            
ATOM     72  O17 ACD     1      26.690  12.590  10.440  1.00  0.00            
ATOM     73  H35 ACD     1      25.770  12.310  10.380  1.00  0.00            
ATOM     74  O18 ACD     1      24.510  14.450   7.020  1.00  0.00            
ATOM     75  C22 ACD     1      23.820  13.690   6.070  1.00  0.00            
ATOM     76  H36 ACD     1      22.730  13.770   6.180  1.00  0.00            
ATOM     77  C23 ACD     1      24.120  14.420   4.790  1.00  0.00            
ATOM     78  H37 ACD     1      25.180  14.680   4.740  1.00  0.00            
ATOM     79  O19 ACD     1      23.330  15.590   4.780  1.00  0.00            
ATOM     80  H38 ACD     1      23.520  16.120   5.550  1.00  0.00            
ATOM     81  C24 ACD     1      23.760  13.530   3.620  1.00  0.00            
ATOM     82  H39 ACD     1      22.680  13.330   3.580  1.00  0.00            
ATOM     83  O20 ACD     1      24.240  14.150   2.430  1.00  0.00            
ATOM     84  H40 ACD     1      25.040  13.680   2.190  1.00  0.00            
ATOM     85  C25 ACD     1      24.560  12.260   3.740  1.00  0.00            
ATOM     86  H41 ACD     1      24.250  11.720   2.830  1.00  0.00            
ATOM     87  O21 ACD     1      24.150  11.560   4.930  1.00  0.00            
ATOM     88  C26 ACD     1      24.330  12.280   6.120  1.00  0.00            
ATOM     89  H42 ACD     1      25.430  12.280   6.180  1.00  0.00            
ATOM     90  C27 ACD     1      23.800  11.420   7.270  1.00  0.00            
ATOM     91  H43 ACD     1      24.310  10.450   7.270  1.00  0.00            
ATOM     92  H44 ACD     1      24.070  11.930   8.200  1.00  0.00            
ATOM     93  O22 ACD     1      22.330  11.410   7.130  1.00  0.00            
ATOM     94  H45 ACD     1      22.090  11.170   6.230  1.00  0.00            
ATOM     95  O23 ACD     1      25.960  12.430   3.640  1.00  0.00            
ATOM     96  C28 ACD     1      26.670  11.440   2.920  1.00  0.00            
ATOM     97  H46 ACD     1      26.110  10.540   2.640  1.00  0.00            
ATOM     98  C29 ACD     1      27.870  11.050   3.810  1.00  0.00            
ATOM     99  H47 ACD     1      28.160  12.000   4.270  1.00  0.00            
ATOM    100  O24 ACD     1      28.950  10.510   2.980  1.00  0.00            
ATOM    101  C30 ACD     1      27.530  10.170   5.020  1.00  0.00            
ATOM    102  H48 ACD     1      28.450   9.980   5.590  1.00  0.00            
ATOM    103  H49 ACD     1      26.850  10.720   5.690  1.00  0.00            
ATOM    104  O25 ACD     1      26.840   9.040   4.620  1.00  0.00            
ATOM    105  H50 ACD     1      26.540   8.590   5.410  1.00  0.00            
ATOM    106  C31 ACD     1      27.110  12.180   1.660  1.00  0.00            
ATOM    107  H51 ACD     1      27.560  13.080   2.100  1.00  0.00            
ATOM    108  O26 ACD     1      26.030  12.370   0.780  1.00  0.00            
ATOM    109  H52 ACD     1      25.900  11.540   0.300  1.00  0.00            
ATOM    110  C32 ACD     1      28.240  11.500   0.960  1.00  0.00            
ATOM    111  H53 ACD     1      27.780  10.530   0.710  1.00  0.00            
ATOM    112  O27 ACD     1      28.620  12.240  -0.240  1.00  0.00            
ATOM    113  H54 ACD     1      29.260  11.740  -0.740  1.00  0.00            
ATOM    114  C33 ACD     1      29.420  11.250   1.840  1.00  0.00            
ATOM    115  H55 ACD     1      30.170  10.640   1.340  1.00  0.00            
ATOM    116  O28 ACD     1      30.080  12.460   2.350  1.00  0.00            
ATOM    117  C34 ACD     1      31.040  13.200   1.480  1.00  0.00            
ATOM    118  H56 ACD     1      30.990  12.690   0.510  1.00  0.00            
ATOM    119  C35 ACD     1      30.490  14.650   1.220  1.00  0.00            
ATOM    120  H57 ACD     1      30.180  14.960   2.230  1.00  0.00            
ATOM    121  O29 ACD     1      29.360  14.740   0.250  1.00  0.00            
ATOM    122  H58 ACD     1      29.130  13.830   0.050  1.00  0.00            
ATOM    123  C36 ACD     1      31.610  15.540   0.820  1.00  0.00            
ATOM    124  H59 ACD     1      32.020  15.120  -0.110  1.00  0.00            
ATOM    125  O30 ACD     1      31.260  16.960   0.650  1.00  0.00            
ATOM    126  H60 ACD     1      30.730  16.850  -0.140  1.00  0.00            
ATOM    127  C1  AG7     2      28.900  14.320   5.560  1.00  0.00            
ATOM    128  C2  AG7     2      28.700  15.520   4.700  1.00  0.00            
ATOM    129  C3  AG7     2      27.640  16.350   4.670  1.00  0.00            
ATOM    130  C4  AG7     2      27.550  17.630   3.850  1.00  0.00            
ATOM    131  N1  AG7     2      26.600  17.680   2.650  1.00  0.00            
ATOM    132  C5  AG7     2      25.120  17.790   3.090  1.00  0.00            
ATOM    133  C6  AG7     2      24.180  18.000   1.890  1.00  0.00            
ATOM    134  N2  AG7     2      24.190  16.710   0.990  1.00  0.00            
ATOM    135  C7  AG7     2      25.680  16.590   0.440  1.00  0.00            
ATOM    136  C8  AG7     2      26.760  16.570   1.540  1.00  0.00            
ATOM    137  C9  AG7     2      23.170  16.880  -0.070  1.00  0.00            
ATOM    138  C10 AG7     2      21.730  16.990   0.510  1.00  0.00            
ATOM    139  C11 AG7     2      20.930  18.120   0.250  1.00  0.00            
ATOM    140  C12 AG7     2      19.690  18.260   0.910  1.00  0.00            
ATOM    141  C13 AG7     2      19.270  17.240   1.760  1.00  0.00            
ATOM    142  C14 AG7     2      20.080  16.100   2.060  1.00  0.00            
ATOM    143  C15 AG7     2      21.290  16.050   1.430  1.00  0.00            
ATOM    144  C16 AG7     2      23.120  15.730  -1.100  1.00  0.00            
ATOM    145  C17 AG7     2      22.800  16.030  -2.420  1.00  0.00            
ATOM    146  C18 AG7     2      22.950  15.050  -3.430  1.00  0.00            
ATOM    147  C19 AG7     2      23.350  13.750  -3.150  1.00  0.00            
ATOM    148  C20 AG7     2      23.700  13.450  -1.860  1.00  0.00            
ATOM    149  C21 AG7     2      23.530  14.410  -0.850  1.00  0.00            
ATOM    150  C22 AG7     2      30.110  13.700   5.460  1.00  0.00            
ATOM    151  C23 AG7     2      30.410  12.590   6.250  1.00  0.00            
ATOM    152  C24 AG7     2      29.470  12.060   7.180  1.00  0.00            
ATOM    153  C25 AG7     2      28.190  12.670   7.260  1.00  0.00            
ATOM    154  C26 AG7     2      27.930  13.840   6.500  1.00  0.00            
ATOM    155  H1  AG7     2      29.500  15.680   3.980  1.00  0.00            
ATOM    156  H2  AG7     2      26.750  16.120   5.250  1.00  0.00            
ATOM    157  H3  AG7     2      28.560  17.800   3.480  1.00  0.00            
ATOM    158  H4  AG7     2      27.320  18.440   4.550  1.00  0.00            
ATOM    159  H5  AG7     2      26.820  18.530   2.120  1.00  0.00            
ATOM    160  H6  AG7     2      25.060  18.630   3.780  1.00  0.00            
ATOM    161  H7  AG7     2      24.770  16.920   3.650  1.00  0.00            
ATOM    162  H8  AG7     2      24.490  18.860   1.290  1.00  0.00            
ATOM    163  H9  AG7     2      23.150  18.190   2.210  1.00  0.00            
ATOM    164  H10 AG7     2      24.060  15.880   1.590  1.00  0.00            
ATOM    165  H11 AG7     2      25.890  17.450  -0.200  1.00  0.00            
ATOM    166  H12 AG7     2      25.720  15.730  -0.230  1.00  0.00            
ATOM    167  H13 AG7     2      26.700  15.610   2.040  1.00  0.00            
ATOM    168  H14 AG7     2      27.690  16.750   1.000  1.00  0.00            
ATOM    169  H15 AG7     2      23.400  17.810  -0.580  1.00  0.00            
ATOM    170  H16 AG7     2      21.410  18.890  -0.360  1.00  0.00            
ATOM    171  H17 AG7     2      19.060  19.130   0.700  1.00  0.00            
ATOM    172  H18 AG7     2      18.310  17.390   2.240  1.00  0.00            
ATOM    173  H19 AG7     2      19.760  15.400   2.830  1.00  0.00            
ATOM    174  H20 AG7     2      21.780  15.110   1.670  1.00  0.00            
ATOM    175  H21 AG7     2      22.310  16.940  -2.730  1.00  0.00            
ATOM    176  H22 AG7     2      22.640  15.280  -4.450  1.00  0.00            
ATOM    177  H23 AG7     2      23.230  12.980  -3.900  1.00  0.00            
ATOM    178  H24 AG7     2      24.000  12.430  -1.640  1.00  0.00            
ATOM    179  H25 AG7     2      23.780  14.170   0.180  1.00  0.00            
ATOM    180  H26 AG7     2      30.840  14.040   4.720  1.00  0.00            
ATOM    181  H27 AG7     2      31.400  12.150   6.110  1.00  0.00            
ATOM    182  H28 AG7     2      29.610  11.170   7.790  1.00  0.00            
ATOM    183  H29 AG7     2      27.410  12.270   7.900  1.00  0.00            
ATOM    184  H30 AG7     2      26.970  14.330   6.590  1.00  0.00            
TER
ENDMDL
MODEL        1
ATOM      1  H1  ACD     1      22.290  27.070   5.770  1.00  0.00            
ATOM      2  O1  ACD     1      21.950  26.240   5.420  1.00  0.00            
ATOM      3  C1  ACD     1      22.570  25.210   6.190  1.00  0.00            
ATOM      4  H2  ACD     1      22.420  25.520   7.230  1.00  0.00            
ATOM      5  H3  ACD     1      23.650  25.290   6.030  1.00  0.00            
ATOM      6  C2  ACD     1      22.060  23.820   5.920  1.00  0.00            
ATOM      7  H4  ACD     1      22.820  23.130   6.310  1.00  0.00            
ATOM      8  O2  ACD     1      20.790  23.620   6.640  1.00  0.00            
ATOM      9  C3  ACD     1      20.230  22.280   6.610  1.00  0.00            
ATOM     10  H5  ACD     1      19.450  22.270   7.380  1.00  0.00            
ATOM     11  O3  ACD     1      21.220  21.350   6.930  1.00  0.00            
ATOM     12  C4  ACD     1      21.150  20.680   8.210  1.00  0.00            
ATOM     13  H6  ACD     1      20.400  21.130   8.870  1.00  0.00            
ATOM     14  C5  ACD     1      20.760  19.230   7.930  1.00  0.00            
ATOM     15  H7  ACD     1      21.350  18.880   7.070  1.00  0.00            
ATOM     16  O4  ACD     1      19.390  19.190   7.470  1.00  0.00            
ATOM     17  H8  ACD     1      19.270  19.900   6.840  1.00  0.00            
ATOM     18  C6  ACD     1      21.090  18.380   9.080  1.00  0.00            
ATOM     19  H9  ACD     1      20.550  18.810   9.930  1.00  0.00            
ATOM     20  O5  ACD     1      20.870  17.000   8.850  1.00  0.00            
ATOM     21  H10 ACD     1      20.040  16.980   8.370  1.00  0.00            
ATOM     22  C7  ACD     1      22.490  18.460   9.550  1.00  0.00            
ATOM     23  H11 ACD     1      22.690  17.840  10.430  1.00  0.00            
ATOM     24  O6  ACD     1      22.740  19.840   9.920  1.00  0.00            
ATOM     25  C8  ACD     1      22.560  20.730   8.830  1.00  0.00            
ATOM     26  H12 ACD     1      23.400  20.500   8.170  1.00  0.00            
ATOM     27  C9  ACD     1      22.920  22.170   9.210  1.00  0.00            
ATOM     28  H13 ACD     1      23.060  22.800   8.320  1.00  0.00            
ATOM     29  H14 ACD     1      22.030  22.490   9.770  1.00  0.00            
ATOM     30  O7  ACD     1      24.070  22.210  10.080  1.00  0.00            
ATOM     31  H15 ACD     1      23.900  21.560  10.770  1.00  0.00            
ATOM     32  O8  ACD     1      23.360  18.110   8.510  1.00  0.00            
ATOM     33  C10 ACD     1      24.480  17.330   8.870  1.00  0.00            
ATOM     34  H16 ACD     1      24.600  17.280   9.960  1.00  0.00            
ATOM     35  C11 ACD     1      24.190  15.960   8.240  1.00  0.00            
ATOM     36  H17 ACD     1      23.920  16.090   7.180  1.00  0.00            
ATOM     37  O9  ACD     1      23.250  15.270   9.030  1.00  0.00            
ATOM     38  H18 ACD     1      22.480  15.840   9.110  1.00  0.00            
ATOM     39  C12 ACD     1      25.520  15.140   8.180  1.00  0.00            
ATOM     40  H19 ACD     1      25.910  15.070   9.210  1.00  0.00            
ATOM     41  O10 ACD     1      25.380  13.850   7.640  1.00  0.00            
ATOM     42  H20 ACD     1      26.180  13.320   7.700  1.00  0.00            
ATOM     43  C13 ACD     1      26.580  15.970   7.440  1.00  0.00            
ATOM     44  H21 ACD     1      27.510  15.390   7.390  1.00  0.00            
ATOM     45  O11 ACD     1      26.930  17.120   8.200  1.00  0.00            
ATOM     46  C14 ACD     1      25.770  17.990   8.400  1.00  0.00            
ATOM     47  H22 ACD     1      25.530  18.360   7.400  1.00  0.00            
ATOM     48  C15 ACD     1      26.210  19.250   9.100  1.00  0.00            
ATOM     49  H23 ACD     1      27.070  19.620   8.520  1.00  0.00            
ATOM     50  H24 ACD     1      25.400  19.980   8.950  1.00  0.00            
ATOM     51  O12 ACD     1      26.540  19.120  10.490  1.00  0.00            
ATOM     52  H25 ACD     1      27.490  18.990  10.520  1.00  0.00            
ATOM     53  O13 ACD     1      26.150  16.340   6.130  1.00  0.00            
ATOM     54  C16 ACD     1      26.850  15.640   5.110  1.00  0.00            
ATOM     55  H26 ACD     1      27.240  14.680   5.490  1.00  0.00            
ATOM     56  C17 ACD     1      25.820  15.270   4.080  1.00  0.00            
ATOM     57  H27 ACD     1      25.270  16.200   3.880  1.00  0.00            
ATOM     58  O14 ACD     1      24.980  14.250   4.630  1.00  0.00            
ATOM     59  H28 ACD     1      24.910  14.350   5.580  1.00  0.00            
ATOM     60  C18 ACD     1      26.410  14.850   2.750  1.00  0.00            
ATOM     61  H29 ACD     1      27.110  14.000   2.870  1.00  0.00            
ATOM     62  O15 ACD     1      25.420  14.530   1.790  1.00  0.00            
ATOM     63  H30 ACD     1      24.720  14.040   2.230  1.00  0.00            
ATOM     64  C19 ACD     1      27.240  15.980   2.180  1.00  0.00            
ATOM     65  H31 ACD     1      27.500  15.660   1.160  1.00  0.00            
ATOM     66  O16 ACD     1      28.350  16.170   3.060  1.00  0.00            
ATOM     67  C20 ACD     1      27.970  16.490   4.490  1.00  0.00            
ATOM     68  H32 ACD     1      27.510  17.480   4.400  1.00  0.00            
ATOM     69  C21 ACD     1      29.170  16.530   5.360  1.00  0.00            
ATOM     70  H33 ACD     1      29.970  17.090   4.870  1.00  0.00            
ATOM     71  H34 ACD     1      29.010  17.110   6.280  1.00  0.00            
ATOM     72  O17 ACD     1      29.640  15.200   5.640  1.00  0.00            
ATOM     73  H35 ACD     1      30.450  15.410   6.120  1.00  0.00            
ATOM     74  O18 ACD     1      26.470  17.150   2.120  1.00  0.00            
ATOM     75  C22 ACD     1      26.440  17.890   0.900  1.00  0.00            
ATOM     76  H36 ACD     1      26.850  17.340   0.040  1.00  0.00            
ATOM     77  C23 ACD     1      24.940  18.090   0.730  1.00  0.00            
ATOM     78  H37 ACD     1      24.570  18.490   1.690  1.00  0.00            
ATOM     79  O19 ACD     1      24.270  16.830   0.540  1.00  0.00            
ATOM     80  H38 ACD     1      24.640  16.190   1.160  1.00  0.00            
ATOM     81  C24 ACD     1      24.610  19.120  -0.340  1.00  0.00            
ATOM     82  H39 ACD     1      24.950  18.690  -1.290  1.00  0.00            
ATOM     83  O20 ACD     1      23.240  19.480  -0.300  1.00  0.00            
ATOM     84  H40 ACD     1      23.200  20.380  -0.630  1.00  0.00            
ATOM     85  C25 ACD     1      25.390  20.390  -0.110  1.00  0.00            
ATOM     86  H41 ACD     1      25.260  21.090  -0.940  1.00  0.00            
ATOM     87  O21 ACD     1      26.830  20.080   0.020  1.00  0.00            
ATOM     88  C26 ACD     1      27.160  19.180   1.070  1.00  0.00            
ATOM     89  H42 ACD     1      26.890  19.520   2.080  1.00  0.00            
ATOM     90  C27 ACD     1      28.640  19.040   1.000  1.00  0.00            
ATOM     91  H43 ACD     1      29.060  18.180   1.540  1.00  0.00            
ATOM     92  H44 ACD     1      28.950  18.930  -0.040  1.00  0.00            
ATOM     93  O22 ACD     1      29.060  20.300   1.560  1.00  0.00            
ATOM     94  H45 ACD     1      28.980  20.940   0.850  1.00  0.00            
ATOM     95  O23 ACD     1      24.970  21.040   1.070  1.00  0.00            
ATOM     96  C28 ACD     1      24.840  22.450   1.140  1.00  0.00            
ATOM     97  H46 ACD     1      25.450  22.910   0.350  1.00  0.00            
ATOM     98  C29 ACD     1      25.390  22.860   2.490  1.00  0.00            
ATOM     99  H47 ACD     1      25.160  22.120   3.270  1.00  0.00            
ATOM    100  O24 ACD     1      24.820  24.140   2.890  1.00  0.00            
ATOM    101  C30 ACD     1      26.910  22.970   2.590  1.00  0.00            
ATOM    102  H48 ACD     1      27.180  23.350   3.580  1.00  0.00            
ATOM    103  H49 ACD     1      27.360  21.970   2.520  1.00  0.00            
ATOM    104  O25 ACD     1      27.550  23.890   1.640  1.00  0.00            
ATOM    105  H50 ACD     1      28.500  23.830   1.800  1.00  0.00            
ATOM    106  C31 ACD     1      23.350  22.760   0.980  1.00  0.00            
ATOM    107  H51 ACD     1      22.810  22.040   1.600  1.00  0.00            
ATOM    108  O26 ACD     1      23.040  22.610  -0.350  1.00  0.00            
ATOM    109  H52 ACD     1      22.080  22.580  -0.410  1.00  0.00            
ATOM    110  C32 ACD     1      22.950  24.130   1.450  1.00  0.00            
ATOM    111  H53 ACD     1      23.420  24.880   0.810  1.00  0.00            
ATOM    112  O27 ACD     1      21.510  24.300   1.350  1.00  0.00            
ATOM    113  H54 ACD     1      21.040  23.530   1.670  1.00  0.00            
ATOM    114  C33 ACD     1      23.440  24.270   2.920  1.00  0.00            
ATOM    115  H55 ACD     1      23.200  25.250   3.340  1.00  0.00            
ATOM    116  O28 ACD     1      23.020  23.250   3.750  1.00  0.00            
ATOM    117  C34 ACD     1      21.770  23.440   4.460  1.00  0.00            
ATOM    118  H56 ACD     1      21.240  24.280   3.980  1.00  0.00            
ATOM    119  C35 ACD     1      21.000  22.170   4.220  1.00  0.00            
ATOM    120  H57 ACD     1      21.770  21.420   4.450  1.00  0.00            
ATOM    121  O29 ACD     1      20.530  22.160   2.810  1.00  0.00            
ATOM    122  H58 ACD     1      19.590  21.980   2.790  1.00  0.00            
ATOM    123  C36 ACD     1      19.790  22.060   5.150  1.00  0.00            
ATOM    124  H59 ACD     1      19.000  22.770   4.900  1.00  0.00            
ATOM    125  O30 ACD     1      19.320  20.680   4.970  1.00  0.00            
ATOM    126  H60 ACD     1      18.730  20.700   4.210  1.00  0.00            
ATOM    127  C1  AG7     2      25.130  20.260   5.460  1.00  0.00            
ATOM    128  C2  AG7     2      23.740  19.690   5.360  1.00  0.00            
ATOM    129  C3  AG7     2      23.300  18.660   4.620  1.00  0.00            
ATOM    130  C4  AG7     2      21.890  18.110   4.600  1.00  0.00            
ATOM    131  N1  AG7     2      21.340  17.750   3.220  1.00  0.00            
ATOM    132  C5  AG7     2      22.070  16.620   2.520  1.00  0.00            
ATOM    133  C6  AG7     2      21.450  16.380   1.130  1.00  0.00            
ATOM    134  N2  AG7     2      21.310  17.610   0.220  1.00  0.00            
ATOM    135  C7  AG7     2      20.680  18.760   1.090  1.00  0.00            
ATOM    136  C8  AG7     2      21.410  19.020   2.400  1.00  0.00            
ATOM    137  C9  AG7     2      20.430  17.300  -1.060  1.00  0.00            
ATOM    138  C10 AG7     2      20.770  16.040  -1.840  1.00  0.00            
ATOM    139  C11 AG7     2      19.780  15.230  -2.290  1.00  0.00            
ATOM    140  C12 AG7     2      20.010  14.210  -3.210  1.00  0.00            
ATOM    141  C13 AG7     2      21.330  13.880  -3.590  1.00  0.00            
ATOM    142  C14 AG7     2      22.330  14.740  -3.200  1.00  0.00            
ATOM    143  C15 AG7     2      22.060  15.890  -2.390  1.00  0.00            
ATOM    144  C16 AG7     2      20.220  18.430  -2.050  1.00  0.00            
ATOM    145  C17 AG7     2      18.950  19.020  -1.980  1.00  0.00            
ATOM    146  C18 AG7     2      18.740  20.230  -2.620  1.00  0.00            
ATOM    147  C19 AG7     2      19.690  20.880  -3.430  1.00  0.00            
ATOM    148  C20 AG7     2      20.910  20.270  -3.520  1.00  0.00            
ATOM    149  C21 AG7     2      21.190  19.070  -2.860  1.00  0.00            
ATOM    150  C22 AG7     2      25.370  21.400   6.300  1.00  0.00            
ATOM    151  C23 AG7     2      26.690  21.830   6.460  1.00  0.00            
ATOM    152  C24 AG7     2      27.750  21.200   5.730  1.00  0.00            
ATOM    153  C25 AG7     2      27.470  20.110   4.830  1.00  0.00            
ATOM    154  C26 AG7     2      26.190  19.660   4.760  1.00  0.00            
ATOM    155  H1  AG7     2      23.080  20.260   6.010  1.00  0.00            
ATOM    156  H2  AG7     2      24.010  18.170   3.940  1.00  0.00            
ATOM    157  H3  AG7     2      21.270  18.820   5.160  1.00  0.00            
ATOM    158  H4  AG7     2      21.900  17.150   5.130  1.00  0.00            
ATOM    159  H5  AG7     2      20.350  17.520   3.370  1.00  0.00            
ATOM    160  H6  AG7     2      21.880  15.700   3.060  1.00  0.00            
ATOM    161  H7  AG7     2      23.110  16.870   2.300  1.00  0.00            
ATOM    162  H8  AG7     2      20.460  15.930   1.170  1.00  0.00            
ATOM    163  H9  AG7     2      21.950  15.520   0.690  1.00  0.00            
ATOM    164  H10 AG7     2      22.240  17.910  -0.090  1.00  0.00            
ATOM    165  H11 AG7     2      19.630  18.560   1.270  1.00  0.00            
ATOM    166  H12 AG7     2      20.800  19.700   0.530  1.00  0.00            
ATOM    167  H13 AG7     2      22.450  19.320   2.240  1.00  0.00            
ATOM    168  H14 AG7     2      20.810  19.690   3.010  1.00  0.00            
ATOM    169  H15 AG7     2      19.450  17.180  -0.610  1.00  0.00            
ATOM    170  H16 AG7     2      18.750  15.470  -2.020  1.00  0.00            
ATOM    171  H17 AG7     2      19.200  13.570  -3.550  1.00  0.00            
ATOM    172  H18 AG7     2      21.540  13.060  -4.270  1.00  0.00            
ATOM    173  H19 AG7     2      23.260  14.620  -3.740  1.00  0.00            
ATOM    174  H20 AG7     2      22.860  16.600  -2.180  1.00  0.00            
ATOM    175  H21 AG7     2      18.210  18.550  -1.340  1.00  0.00            
ATOM    176  H22 AG7     2      17.740  20.640  -2.540  1.00  0.00            
ATOM    177  H23 AG7     2      19.470  21.810  -3.950  1.00  0.00            
ATOM    178  H24 AG7     2      21.650  20.750  -4.160  1.00  0.00            
ATOM    179  H25 AG7     2      22.150  18.590  -3.030  1.00  0.00            
ATOM    180  H26 AG7     2      24.510  21.880   6.770  1.00  0.00            
ATOM    181  H27 AG7     2      26.880  22.690   7.100  1.00  0.00            
ATOM    182  H28 AG7     2      28.770  21.580   5.770  1.00  0.00            
ATOM    183  H29 AG7     2      28.330  19.620   4.390  1.00  0.00            
ATOM    184  H30 AG7     2      26.000  18.740   4.220  1.00  0.00            
TER
ENDMDL
MODEL        1
ATOM      1  H1  ACD     1      30.990  30.430   6.770  1.00  0.00            
ATOM      2  O1  ACD     1      30.310  30.190   6.140  1.00  0.00            
ATOM      3  C1  ACD     1      30.150  28.810   5.990  1.00  0.00            
ATOM      4  H2  ACD     1      31.140  28.370   5.800  1.00  0.00            
ATOM      5  H3  ACD     1      29.470  28.550   5.170  1.00  0.00            
ATOM      6  C2  ACD     1      29.560  28.220   7.290  1.00  0.00            
ATOM      7  H4  ACD     1      29.510  27.130   7.220  1.00  0.00            
ATOM      8  O2  ACD     1      30.550  28.440   8.320  1.00  0.00            
ATOM      9  C3  ACD     1      30.170  27.940   9.540  1.00  0.00            
ATOM     10  H5  ACD     1      30.910  28.090  10.330  1.00  0.00            
ATOM     11  O3  ACD     1      29.830  26.530   9.420  1.00  0.00            
ATOM     12  C4  ACD     1      30.840  25.580   9.860  1.00  0.00            
ATOM     13  H6  ACD     1      31.860  25.980   9.950  1.00  0.00            
ATOM     14  C5  ACD     1      30.460  25.180  11.280  1.00  0.00            
ATOM     15  H7  ACD     1      29.400  24.900  11.160  1.00  0.00            
ATOM     16  O4  ACD     1      30.430  26.260  12.250  1.00  0.00            
ATOM     17  H8  ACD     1      29.820  26.840  11.780  1.00  0.00            
ATOM     18  C6  ACD     1      31.160  23.890  11.790  1.00  0.00            
ATOM     19  H9  ACD     1      32.220  24.040  12.000  1.00  0.00            
ATOM     20  O5  ACD     1      30.360  23.490  12.960  1.00  0.00            
ATOM     21  H10 ACD     1      30.810  23.830  13.740  1.00  0.00            
ATOM     22  C7  ACD     1      31.020  22.730  10.740  1.00  0.00            
ATOM     23  H11 ACD     1      31.620  21.850  11.000  1.00  0.00            
ATOM     24  O6  ACD     1      31.510  23.220   9.490  1.00  0.00            
ATOM     25  C8  ACD     1      30.820  24.380   8.950  1.00  0.00            
ATOM     26  H12 ACD     1      29.790  24.030   8.800  1.00  0.00            
ATOM     27  C9  ACD     1      31.410  24.830   7.580  1.00  0.00            
ATOM     28  H13 ACD     1      30.900  25.740   7.240  1.00  0.00            
ATOM     29  H14 ACD     1      32.440  25.140   7.800  1.00  0.00            
ATOM     30  O7  ACD     1      31.250  23.860   6.540  1.00  0.00            
ATOM     31  H15 ACD     1      31.330  24.300   5.690  1.00  0.00            
ATOM     32  O8  ACD     1      29.610  22.370  10.660  1.00  0.00            
ATOM     33  C10 ACD     1      29.320  21.000  10.510  1.00  0.00            
ATOM     34  H16 ACD     1      30.210  20.350  10.510  1.00  0.00            
ATOM     35  C11 ACD     1      28.490  20.660  11.740  1.00  0.00            
ATOM     36  H17 ACD     1      27.640  21.360  11.720  1.00  0.00            
ATOM     37  O9  ACD     1      29.190  21.040  12.890  1.00  0.00            
ATOM     38  H18 ACD     1      29.500  21.950  12.810  1.00  0.00            
ATOM     39  C12 ACD     1      27.960  19.260  11.710  1.00  0.00            
ATOM     40  H19 ACD     1      28.750  18.510  11.600  1.00  0.00            
ATOM     41  O10 ACD     1      27.100  18.980  12.890  1.00  0.00            
ATOM     42  H20 ACD     1      26.410  19.650  12.850  1.00  0.00            
ATOM     43  C13 ACD     1      27.080  19.100  10.410  1.00  0.00            
ATOM     44  H21 ACD     1      26.830  18.030  10.360  1.00  0.00            
ATOM     45  O11 ACD     1      27.840  19.460   9.270  1.00  0.00            
ATOM     46  C14 ACD     1      28.500  20.790   9.260  1.00  0.00            
ATOM     47  H22 ACD     1      27.770  21.590   9.090  1.00  0.00            
ATOM     48  C15 ACD     1      29.310  20.810   7.920  1.00  0.00            
ATOM     49  H23 ACD     1      28.770  20.380   7.070  1.00  0.00            
ATOM     50  H24 ACD     1      29.550  21.860   7.720  1.00  0.00            
ATOM     51  O12 ACD     1      30.470  19.970   7.980  1.00  0.00            
ATOM     52  H25 ACD     1      30.260  19.060   8.190  1.00  0.00            
ATOM     53  O13 ACD     1      25.840  19.850  10.360  1.00  0.00            
ATOM     54  C16 ACD     1      24.660  19.260   9.810  1.00  0.00            
ATOM     55  H26 ACD     1      24.470  18.250  10.190  1.00  0.00            
ATOM     56  C17 ACD     1      23.530  20.130  10.330  1.00  0.00            
ATOM     57  H27 ACD     1      23.900  21.160  10.290  1.00  0.00            
ATOM     58  O14 ACD     1      23.180  19.890  11.710  1.00  0.00            
ATOM     59  H28 ACD     1      23.910  20.270  12.200  1.00  0.00            
ATOM     60  C18 ACD     1      22.280  20.030   9.410  1.00  0.00            
ATOM     61  H29 ACD     1      21.750  19.070   9.340  1.00  0.00            
ATOM     62  O15 ACD     1      21.300  20.930   9.850  1.00  0.00            
ATOM     63  H30 ACD     1      20.480  20.460   9.630  1.00  0.00            
ATOM     64  C19 ACD     1      22.700  20.420   7.970  1.00  0.00            
ATOM     65  H31 ACD     1      21.830  20.290   7.310  1.00  0.00            
ATOM     66  O16 ACD     1      23.590  19.400   7.620  1.00  0.00            
ATOM     67  C20 ACD     1      24.850  19.240   8.260  1.00  0.00            
ATOM     68  H32 ACD     1      25.520  20.070   8.010  1.00  0.00            
ATOM     69  C21 ACD     1      25.450  18.040   7.640  1.00  0.00            
ATOM     70  H33 ACD     1      25.220  18.160   6.580  1.00  0.00            
ATOM     71  H34 ACD     1      26.530  18.210   7.700  1.00  0.00            
ATOM     72  O17 ACD     1      25.040  16.700   8.130  1.00  0.00            
ATOM     73  H35 ACD     1      24.080  16.650   8.170  1.00  0.00            
ATOM     74  O18 ACD     1      23.230  21.710   7.870  1.00  0.00            
ATOM     75  C22 ACD     1      22.430  22.770   7.480  1.00  0.00            
ATOM     76  H36 ACD     1      21.370  22.500   7.360  1.00  0.00            
ATOM     77  C23 ACD     1      22.680  23.860   8.520  1.00  0.00            
ATOM     78  H37 ACD     1      23.750  24.110   8.550  1.00  0.00            
ATOM     79  O19 ACD     1      22.300  23.380   9.840  1.00  0.00            
ATOM     80  H38 ACD     1      22.040  22.450   9.810  1.00  0.00            
ATOM     81  C24 ACD     1      21.970  25.150   8.110  1.00  0.00            
ATOM     82  H39 ACD     1      20.930  24.780   8.080  1.00  0.00            
ATOM     83  O20 ACD     1      22.110  26.170   9.020  1.00  0.00            
ATOM     84  H40 ACD     1      22.530  26.920   8.580  1.00  0.00            
ATOM     85  C25 ACD     1      22.450  25.630   6.750  1.00  0.00            
ATOM     86  H41 ACD     1      21.850  26.500   6.470  1.00  0.00            
ATOM     87  O21 ACD     1      22.280  24.580   5.780  1.00  0.00            
ATOM     88  C26 ACD     1      22.940  23.300   6.080  1.00  0.00            
ATOM     89  H42 ACD     1      24.010  23.540   6.100  1.00  0.00            
ATOM     90  C27 ACD     1      22.700  22.380   4.930  1.00  0.00            
ATOM     91  H43 ACD     1      23.000  21.370   5.250  1.00  0.00            
ATOM     92  H44 ACD     1      21.600  22.420   4.870  1.00  0.00            
ATOM     93  O22 ACD     1      23.330  22.710   3.710  1.00  0.00            
ATOM     94  H45 ACD     1      23.100  22.000   3.100  1.00  0.00            
ATOM     95  O23 ACD     1      23.820  26.000   6.840  1.00  0.00            
ATOM     96  C28 ACD     1      24.150  27.130   6.100  1.00  0.00            
ATOM     97  H46 ACD     1      23.370  27.540   5.460  1.00  0.00            
ATOM     98  C29 ACD     1      25.380  26.810   5.240  1.00  0.00            
ATOM     99  H47 ACD     1      26.110  26.260   5.850  1.00  0.00            
ATOM    100  O24 ACD     1      26.040  28.010   4.840  1.00  0.00            
ATOM    101  C30 ACD     1      25.040  26.010   3.960  1.00  0.00            
ATOM    102  H48 ACD     1      25.950  25.900   3.360  1.00  0.00            
ATOM    103  H49 ACD     1      24.730  24.980   4.210  1.00  0.00            
ATOM    104  O25 ACD     1      24.080  26.530   3.150  1.00  0.00            
ATOM    105  H50 ACD     1      23.730  25.830   2.590  1.00  0.00            
ATOM    106  C31 ACD     1      24.460  28.150   7.230  1.00  0.00            
ATOM    107  H51 ACD     1      25.270  27.740   7.850  1.00  0.00            
ATOM    108  O26 ACD     1      23.290  28.490   8.000  1.00  0.00            
ATOM    109  H52 ACD     1      23.160  29.420   8.180  1.00  0.00            
ATOM    110  C32 ACD     1      25.120  29.350   6.590  1.00  0.00            
ATOM    111  H53 ACD     1      24.510  29.810   5.800  1.00  0.00            
ATOM    112  O27 ACD     1      25.260  30.410   7.490  1.00  0.00            
ATOM    113  H54 ACD     1      25.740  31.050   6.970  1.00  0.00            
ATOM    114  C33 ACD     1      26.430  28.870   5.900  1.00  0.00            
ATOM    115  H55 ACD     1      26.860  29.770   5.450  1.00  0.00            
ATOM    116  O28 ACD     1      27.300  28.150   6.780  1.00  0.00            
ATOM    117  C34 ACD     1      28.230  28.840   7.690  1.00  0.00            
ATOM    118  H56 ACD     1      28.280  29.930   7.540  1.00  0.00            
ATOM    119  C35 ACD     1      27.770  28.530   9.120  1.00  0.00            
ATOM    120  H57 ACD     1      27.460  27.480   9.170  1.00  0.00            
ATOM    121  O29 ACD     1      26.660  29.290   9.550  1.00  0.00            
ATOM    122  H58 ACD     1      26.040  29.540   8.850  1.00  0.00            
ATOM    123  C36 ACD     1      29.000  28.690  10.040  1.00  0.00            
ATOM    124  H59 ACD     1      29.280  29.750  10.120  1.00  0.00            
ATOM    125  O30 ACD     1      28.750  28.220  11.350  1.00  0.00            
ATOM    126  H60 ACD     1      28.210  28.860  11.830  1.00  0.00            
ATOM    127  C1  AG7     2      26.840  23.980   7.720  1.00  0.00            
ATOM    128  C2  AG7     2      26.880  24.430   9.160  1.00  0.00            
ATOM    129  C3  AG7     2      26.380  23.790  10.240  1.00  0.00            
ATOM    130  C4  AG7     2      26.540  24.290  11.650  1.00  0.00            
ATOM    131  N1  AG7     2      25.300  24.870  12.240  1.00  0.00            
ATOM    132  C5  AG7     2      24.330  23.780  12.530  1.00  0.00            
ATOM    133  C6  AG7     2      22.900  24.210  13.000  1.00  0.00            
ATOM    134  N2  AG7     2      22.290  25.340  12.150  1.00  0.00            
ATOM    135  C7  AG7     2      23.360  26.470  12.050  1.00  0.00            
ATOM    136  C8  AG7     2      24.670  25.980  11.440  1.00  0.00            
ATOM    137  C9  AG7     2      21.000  25.910  12.730  1.00  0.00            
ATOM    138  C10 AG7     2      21.150  26.570  14.100  1.00  0.00            
ATOM    139  C11 AG7     2      21.460  27.950  14.130  1.00  0.00            
ATOM    140  C12 AG7     2      21.620  28.710  15.330  1.00  0.00            
ATOM    141  C13 AG7     2      21.510  28.010  16.520  1.00  0.00            
ATOM    142  C14 AG7     2      21.140  26.660  16.540  1.00  0.00            
ATOM    143  C15 AG7     2      20.980  25.950  15.330  1.00  0.00            
ATOM    144  C16 AG7     2      19.660  25.120  12.530  1.00  0.00            
ATOM    145  C17 AG7     2      18.420  25.730  12.690  1.00  0.00            
ATOM    146  C18 AG7     2      17.180  25.050  12.570  1.00  0.00            
ATOM    147  C19 AG7     2      17.160  23.670  12.220  1.00  0.00            
ATOM    148  C20 AG7     2      18.350  23.070  11.980  1.00  0.00            
ATOM    149  C21 AG7     2      19.630  23.730  12.130  1.00  0.00            
ATOM    150  C22 AG7     2      27.710  24.550   6.740  1.00  0.00            
ATOM    151  C23 AG7     2      27.800  23.930   5.440  1.00  0.00            
ATOM    152  C24 AG7     2      27.020  22.810   5.030  1.00  0.00            
ATOM    153  C25 AG7     2      26.270  22.170   6.040  1.00  0.00            
ATOM    154  C26 AG7     2      26.170  22.740   7.370  1.00  0.00            
ATOM    155  H1  AG7     2      27.430  25.370   9.230  1.00  0.00            
ATOM    156  H2  AG7     2      25.790  22.880  10.090  1.00  0.00            
ATOM    157  H3  AG7     2      27.330  25.050  11.720  1.00  0.00            
ATOM    158  H4  AG7     2      26.940  23.500  12.290  1.00  0.00            
ATOM    159  H5  AG7     2      25.610  25.300  13.120  1.00  0.00            
ATOM    160  H6  AG7     2      24.730  23.070  13.260  1.00  0.00            
ATOM    161  H7  AG7     2      24.260  23.260  11.570  1.00  0.00            
ATOM    162  H8  AG7     2      23.060  24.580  14.020  1.00  0.00            
ATOM    163  H9  AG7     2      22.210  23.370  13.070  1.00  0.00            
ATOM    164  H10 AG7     2      22.130  25.010  11.190  1.00  0.00            
ATOM    165  H11 AG7     2      23.550  26.850  13.050  1.00  0.00            
ATOM    166  H12 AG7     2      22.940  27.210  11.360  1.00  0.00            
ATOM    167  H13 AG7     2      24.540  25.500  10.460  1.00  0.00            
ATOM    168  H14 AG7     2      25.400  26.780  11.400  1.00  0.00            
ATOM    169  H15 AG7     2      20.710  26.750  12.090  1.00  0.00            
ATOM    170  H16 AG7     2      21.630  28.420  13.170  1.00  0.00            
ATOM    171  H17 AG7     2      21.860  29.770  15.400  1.00  0.00            
ATOM    172  H18 AG7     2      21.500  28.620  17.420  1.00  0.00            
ATOM    173  H19 AG7     2      20.910  26.130  17.460  1.00  0.00            
ATOM    174  H20 AG7     2      20.800  24.880  15.360  1.00  0.00            
ATOM    175  H21 AG7     2      18.440  26.710  13.160  1.00  0.00            
ATOM    176  H22 AG7     2      16.290  25.580  12.900  1.00  0.00            
ATOM    177  H23 AG7     2      16.230  23.110  12.280  1.00  0.00            
ATOM    178  H24 AG7     2      18.380  21.990  11.840  1.00  0.00            
ATOM    179  H25 AG7     2      20.570  23.230  11.940  1.00  0.00            
ATOM    180  H26 AG7     2      28.150  25.540   6.840  1.00  0.00            
ATOM    181  H27 AG7     2      28.300  24.390   4.590  1.00  0.00            
ATOM    182  H28 AG7     2      27.110  22.350   4.050  1.00  0.00            
ATOM    183  H29 AG7     2      25.710  21.250   5.860  1.00  0.00            
ATOM    184  H30 AG7     2      25.610  22.190   8.120  1.00  0.00            
TER
ENDMDL
MODEL        1
ATOM      1  H1  ACD     1      22.950  20.330  14.810  1.00  0.00            
ATOM      2  O1  ACD     1      23.600  20.910  14.420  1.00  0.00            
ATOM      3  C1  ACD     1      24.850  20.130  14.250  1.00  0.00            
ATOM      4  H2  ACD     1      25.600  20.450  14.990  1.00  0.00            
ATOM      5  H3  ACD     1      25.190  20.390  13.230  1.00  0.00            
ATOM      6  C2  ACD     1      24.670  18.640  14.390  1.00  0.00            
ATOM      7  H4  ACD     1      25.680  18.260  14.540  1.00  0.00            
ATOM      8  O2  ACD     1      23.970  18.490  15.650  1.00  0.00            
ATOM      9  C3  ACD     1      23.850  17.200  16.090  1.00  0.00            
ATOM     10  H5  ACD     1      23.250  17.310  17.000  1.00  0.00            
ATOM     11  O3  ACD     1      25.110  16.610  16.250  1.00  0.00            
ATOM     12  C4  ACD     1      25.550  16.460  17.590  1.00  0.00            
ATOM     13  H6  ACD     1      25.040  17.070  18.340  1.00  0.00            
ATOM     14  C5  ACD     1      25.440  14.990  17.910  1.00  0.00            
ATOM     15  H7  ACD     1      25.860  14.290  17.180  1.00  0.00            
ATOM     16  O4  ACD     1      24.030  14.630  18.040  1.00  0.00            
ATOM     17  H8  ACD     1      24.070  13.700  18.280  1.00  0.00            
ATOM     18  C6  ACD     1      26.200  14.620  19.150  1.00  0.00            
ATOM     19  H9  ACD     1      25.810  15.140  20.030  1.00  0.00            
ATOM     20  O5  ACD     1      26.310  13.230  19.430  1.00  0.00            
ATOM     21  H10 ACD     1      25.550  12.920  19.920  1.00  0.00            
ATOM     22  C7  ACD     1      27.680  15.040  18.880  1.00  0.00            
ATOM     23  H11 ACD     1      28.290  14.760  19.750  1.00  0.00            
ATOM     24  O6  ACD     1      27.720  16.480  18.730  1.00  0.00            
ATOM     25  C8  ACD     1      27.030  16.970  17.580  1.00  0.00            
ATOM     26  H12 ACD     1      27.610  16.580  16.740  1.00  0.00            
ATOM     27  C9  ACD     1      27.030  18.500  17.630  1.00  0.00            
ATOM     28  H13 ACD     1      26.260  18.850  16.930  1.00  0.00            
ATOM     29  H14 ACD     1      26.760  18.790  18.660  1.00  0.00            
ATOM     30  O7  ACD     1      28.290  19.020  17.250  1.00  0.00            
ATOM     31  H15 ACD     1      28.820  19.160  18.040  1.00  0.00            
ATOM     32  O8  ACD     1      28.170  14.340  17.730  1.00  0.00            
ATOM     33  C10 ACD     1      29.390  13.630  17.920  1.00  0.00            
ATOM     34  H16 ACD     1      29.640  13.430  18.970  1.00  0.00            
ATOM     35  C11 ACD     1      29.050  12.250  17.400  1.00  0.00            
ATOM     36  H17 ACD     1      28.620  12.260  16.390  1.00  0.00            
ATOM     37  O9  ACD     1      28.220  11.530  18.360  1.00  0.00            
ATOM     38  H18 ACD     1      27.430  12.020  18.620  1.00  0.00            
ATOM     39  C12 ACD     1      30.420  11.470  17.220  1.00  0.00            
ATOM     40  H19 ACD     1      30.980  11.380  18.170  1.00  0.00            
ATOM     41  O10 ACD     1      30.280  10.140  16.770  1.00  0.00            
ATOM     42  H20 ACD     1      29.910  10.220  15.890  1.00  0.00            
ATOM     43  C13 ACD     1      31.240  12.210  16.240  1.00  0.00            
ATOM     44  H21 ACD     1      32.160  11.660  16.020  1.00  0.00            
ATOM     45  O11 ACD     1      31.550  13.490  16.890  1.00  0.00            
ATOM     46  C14 ACD     1      30.470  14.330  17.180  1.00  0.00            
ATOM     47  H22 ACD     1      30.060  14.820  16.290  1.00  0.00            
ATOM     48  C15 ACD     1      31.050  15.460  18.050  1.00  0.00            
ATOM     49  H23 ACD     1      31.850  16.000  17.520  1.00  0.00            
ATOM     50  H24 ACD     1      30.380  16.330  18.120  1.00  0.00            
ATOM     51  O12 ACD     1      31.530  15.000  19.320  1.00  0.00            
ATOM     52  H25 ACD     1      32.150  15.680  19.610  1.00  0.00            
ATOM     53  O13 ACD     1      30.530  12.470  15.070  1.00  0.00            
ATOM     54  C16 ACD     1      30.970  11.840  13.800  1.00  0.00            
ATOM     55  H26 ACD     1      31.820  11.160  13.950  1.00  0.00            
ATOM     56  C17 ACD     1      29.670  11.160  13.220  1.00  0.00            
ATOM     57  H27 ACD     1      28.940  11.970  13.330  1.00  0.00            
ATOM     58  O14 ACD     1      29.400  10.010  14.080  1.00  0.00            
ATOM     59  H28 ACD     1      29.300   9.230  13.520  1.00  0.00            
ATOM     60  C18 ACD     1      29.960  10.810  11.800  1.00  0.00            
ATOM     61  H29 ACD     1      30.720  10.030  11.840  1.00  0.00            
ATOM     62  O15 ACD     1      28.800  10.300  11.210  1.00  0.00            
ATOM     63  H30 ACD     1      28.630  10.780  10.400  1.00  0.00            
ATOM     64  C19 ACD     1      30.420  11.990  10.930  1.00  0.00            
ATOM     65  H31 ACD     1      30.760  11.640   9.950  1.00  0.00            
ATOM     66  O16 ACD     1      31.680  12.460  11.540  1.00  0.00            
ATOM     67  C20 ACD     1      31.440  12.990  12.860  1.00  0.00            
ATOM     68  H32 ACD     1      30.640  13.730  12.830  1.00  0.00            
ATOM     69  C21 ACD     1      32.690  13.680  13.290  1.00  0.00            
ATOM     70  H33 ACD     1      32.550  14.180  14.260  1.00  0.00            
ATOM     71  H34 ACD     1      33.430  12.870  13.380  1.00  0.00            
ATOM     72  O17 ACD     1      33.130  14.640  12.320  1.00  0.00            
ATOM     73  H35 ACD     1      33.370  14.320  11.450  1.00  0.00            
ATOM     74  O18 ACD     1      29.490  13.010  10.930  1.00  0.00            
ATOM     75  C22 ACD     1      29.060  13.550   9.670  1.00  0.00            
ATOM     76  H36 ACD     1      29.760  13.340   8.850  1.00  0.00            
ATOM     77  C23 ACD     1      27.710  12.910   9.310  1.00  0.00            
ATOM     78  H37 ACD     1      27.120  12.880  10.240  1.00  0.00            
ATOM     79  O19 ACD     1      27.840  11.530   8.830  1.00  0.00            
ATOM     80  H38 ACD     1      28.220  11.630   7.950  1.00  0.00            
ATOM     81  C24 ACD     1      27.020  13.720   8.210  1.00  0.00            
ATOM     82  H39 ACD     1      27.600  13.420   7.340  1.00  0.00            
ATOM     83  O20 ACD     1      25.690  13.260   8.040  1.00  0.00            
ATOM     84  H40 ACD     1      25.840  12.390   7.650  1.00  0.00            
ATOM     85  C25 ACD     1      27.060  15.250   8.340  1.00  0.00            
ATOM     86  H41 ACD     1      26.700  15.720   7.430  1.00  0.00            
ATOM     87  O21 ACD     1      28.370  15.640   8.650  1.00  0.00            
ATOM     88  C26 ACD     1      28.840  15.070   9.830  1.00  0.00            
ATOM     89  H42 ACD     1      28.040  15.270  10.550  1.00  0.00            
ATOM     90  C27 ACD     1      30.100  15.860  10.090  1.00  0.00            
ATOM     91  H43 ACD     1      29.840  16.910  10.280  1.00  0.00            
ATOM     92  H44 ACD     1      30.610  15.490  10.980  1.00  0.00            
ATOM     93  O22 ACD     1      30.920  15.860   9.010  1.00  0.00            
ATOM     94  H45 ACD     1      30.470  16.040   8.180  1.00  0.00            
ATOM     95  O23 ACD     1      26.180  15.630   9.390  1.00  0.00            
ATOM     96  C28 ACD     1      25.340  16.760   9.080  1.00  0.00            
ATOM     97  H46 ACD     1      25.020  16.830   8.030  1.00  0.00            
ATOM     98  C29 ACD     1      25.990  18.080   9.650  1.00  0.00            
ATOM     99  H47 ACD     1      26.650  17.900  10.510  1.00  0.00            
ATOM    100  O24 ACD     1      25.080  19.060  10.060  1.00  0.00            
ATOM    101  C30 ACD     1      26.850  18.750   8.580  1.00  0.00            
ATOM    102  H48 ACD     1      27.070  19.790   8.860  1.00  0.00            
ATOM    103  H49 ACD     1      27.770  18.160   8.710  1.00  0.00            
ATOM    104  O25 ACD     1      26.260  18.650   7.320  1.00  0.00            
ATOM    105  H50 ACD     1      25.500  19.240   7.240  1.00  0.00            
ATOM    106  C31 ACD     1      24.050  16.530   9.830  1.00  0.00            
ATOM    107  H51 ACD     1      24.330  16.020  10.760  1.00  0.00            
ATOM    108  O26 ACD     1      23.240  15.670   8.970  1.00  0.00            
ATOM    109  H52 ACD     1      22.370  15.500   9.330  1.00  0.00            
ATOM    110  C32 ACD     1      23.270  17.800  10.280  1.00  0.00            
ATOM    111  H53 ACD     1      22.960  18.380   9.400  1.00  0.00            
ATOM    112  O27 ACD     1      22.110  17.500  11.100  1.00  0.00            
ATOM    113  H54 ACD     1      21.450  18.190  11.010  1.00  0.00            
ATOM    114  C33 ACD     1      24.150  18.690  11.030  1.00  0.00            
ATOM    115  H55 ACD     1      23.600  19.560  11.420  1.00  0.00            
ATOM    116  O28 ACD     1      24.720  17.970  12.170  1.00  0.00            
ATOM    117  C34 ACD     1      23.910  17.920  13.270  1.00  0.00            
ATOM    118  H56 ACD     1      22.950  18.460  13.240  1.00  0.00            
ATOM    119  C35 ACD     1      23.720  16.460  13.740  1.00  0.00            
ATOM    120  H57 ACD     1      24.750  16.100  13.900  1.00  0.00            
ATOM    121  O29 ACD     1      23.050  15.570  12.830  1.00  0.00            
ATOM    122  H58 ACD     1      22.500  16.170  12.320  1.00  0.00            
ATOM    123  C36 ACD     1      23.050  16.350  15.100  1.00  0.00            
ATOM    124  H59 ACD     1      22.000  16.680  15.080  1.00  0.00            
ATOM    125  O30 ACD     1      22.920  14.960  15.590  1.00  0.00            
ATOM    126  H60 ACD     1      23.420  14.800  16.390  1.00  0.00            
ATOM    127  C1  AG7     2      28.840  16.050  13.370  1.00  0.00            
ATOM    128  C2  AG7     2      28.030  14.920  13.890  1.00  0.00            
ATOM    129  C3  AG7     2      26.950  14.470  13.240  1.00  0.00            
ATOM    130  C4  AG7     2      26.120  13.320  13.700  1.00  0.00            
ATOM    131  N1  AG7     2      24.800  13.330  12.940  1.00  0.00            
ATOM    132  C5  AG7     2      23.790  12.520  13.760  1.00  0.00            
ATOM    133  C6  AG7     2      22.400  12.570  13.120  1.00  0.00            
ATOM    134  N2  AG7     2      22.330  12.080  11.660  1.00  0.00            
ATOM    135  C7  AG7     2      23.350  12.850  10.870  1.00  0.00            
ATOM    136  C8  AG7     2      24.820  12.790  11.510  1.00  0.00            
ATOM    137  C9  AG7     2      20.940  12.170  11.050  1.00  0.00            
ATOM    138  C10 AG7     2      20.600  11.030  10.100  1.00  0.00            
ATOM    139  C11 AG7     2      19.250  10.740   9.800  1.00  0.00            
ATOM    140  C12 AG7     2      18.970   9.750   8.810  1.00  0.00            
ATOM    141  C13 AG7     2      20.040   9.070   8.160  1.00  0.00            
ATOM    142  C14 AG7     2      21.360   9.340   8.570  1.00  0.00            
ATOM    143  C15 AG7     2      21.670  10.240   9.610  1.00  0.00            
ATOM    144  C16 AG7     2      20.500  13.490  10.470  1.00  0.00            
ATOM    145  C17 AG7     2      19.820  14.490  11.160  1.00  0.00            
ATOM    146  C18 AG7     2      19.440  15.670  10.450  1.00  0.00            
ATOM    147  C19 AG7     2      19.750  15.860   9.130  1.00  0.00            
ATOM    148  C20 AG7     2      20.420  14.870   8.430  1.00  0.00            
ATOM    149  C21 AG7     2      20.760  13.650   9.100  1.00  0.00            
ATOM    150  C22 AG7     2      30.210  16.160  13.760  1.00  0.00            
ATOM    151  C23 AG7     2      30.950  17.280  13.360  1.00  0.00            
ATOM    152  C24 AG7     2      30.320  18.360  12.760  1.00  0.00            
ATOM    153  C25 AG7     2      28.980  18.310  12.420  1.00  0.00            
ATOM    154  C26 AG7     2      28.240  17.220  12.880  1.00  0.00            
ATOM    155  H1  AG7     2      28.390  14.420  14.780  1.00  0.00            
ATOM    156  H2  AG7     2      26.900  14.960  12.270  1.00  0.00            
ATOM    157  H3  AG7     2      25.990  13.480  14.770  1.00  0.00            
ATOM    158  H4  AG7     2      26.700  12.440  13.400  1.00  0.00            
ATOM    159  H5  AG7     2      24.420  14.290  13.010  1.00  0.00            
ATOM    160  H6  AG7     2      23.750  13.050  14.710  1.00  0.00            
ATOM    161  H7  AG7     2      24.080  11.470  13.820  1.00  0.00            
ATOM    162  H8  AG7     2      22.110  13.610  12.960  1.00  0.00            
ATOM    163  H9  AG7     2      21.770  11.950  13.750  1.00  0.00            
ATOM    164  H10 AG7     2      22.660  11.110  11.590  1.00  0.00            
ATOM    165  H11 AG7     2      23.020  13.890  10.930  1.00  0.00            
ATOM    166  H12 AG7     2      23.320  12.450   9.860  1.00  0.00            
ATOM    167  H13 AG7     2      25.140  11.750  11.480  1.00  0.00            
ATOM    168  H14 AG7     2      25.510  13.460  11.000  1.00  0.00            
ATOM    169  H15 AG7     2      20.270  12.060  11.900  1.00  0.00            
ATOM    170  H16 AG7     2      18.430  11.240  10.300  1.00  0.00            
ATOM    171  H17 AG7     2      17.970   9.460   8.510  1.00  0.00            
ATOM    172  H18 AG7     2      19.750   8.370   7.390  1.00  0.00            
ATOM    173  H19 AG7     2      22.170   8.790   8.110  1.00  0.00            
ATOM    174  H20 AG7     2      22.720  10.350   9.860  1.00  0.00            
ATOM    175  H21 AG7     2      19.590  14.270  12.200  1.00  0.00            
ATOM    176  H22 AG7     2      18.880  16.420  11.010  1.00  0.00            
ATOM    177  H23 AG7     2      19.380  16.690   8.540  1.00  0.00            
ATOM    178  H24 AG7     2      20.620  15.010   7.370  1.00  0.00            
ATOM    179  H25 AG7     2      21.210  12.860   8.500  1.00  0.00            
ATOM    180  H26 AG7     2      30.700  15.240  14.090  1.00  0.00            
ATOM    181  H27 AG7     2      32.020  17.270  13.540  1.00  0.00            
ATOM    182  H28 AG7     2      30.900  19.240  12.520  1.00  0.00            
ATOM    183  H29 AG7     2      28.410  19.150  12.050  1.00  0.00            
ATOM    184  H30 AG7     2      27.160  17.190  12.810  1.00  0.00            
TER
ENDMDL
MODEL        1
ATOM      1  H1  ACD     1      30.170  25.900  41.510  1.00  0.00            
ATOM      2  O1  ACD     1      29.960  25.660  40.600  1.00  0.00            
ATOM      3  C1  ACD     1      30.110  24.230  40.540  1.00  0.00            
ATOM      4  H2  ACD     1      31.120  23.920  40.820  1.00  0.00            
ATOM      5  H3  ACD     1      30.120  23.750  39.550  1.00  0.00            
ATOM      6  C2  ACD     1      29.190  23.570  41.440  1.00  0.00            
ATOM      7  H4  ACD     1      29.570  22.540  41.370  1.00  0.00            
ATOM      8  O2  ACD     1      29.420  23.910  42.810  1.00  0.00            
ATOM      9  C3  ACD     1      28.430  23.450  43.660  1.00  0.00            
ATOM     10  H5  ACD     1      28.670  23.630  44.720  1.00  0.00            
ATOM     11  O3  ACD     1      28.400  22.030  43.680  1.00  0.00            
ATOM     12  C4  ACD     1      28.650  21.290  44.940  1.00  0.00            
ATOM     13  H6  ACD     1      28.600  22.030  45.750  1.00  0.00            
ATOM     14  C5  ACD     1      27.410  20.430  45.140  1.00  0.00            
ATOM     15  H7  ACD     1      27.290  19.830  44.220  1.00  0.00            
ATOM     16  O4  ACD     1      26.190  21.160  45.460  1.00  0.00            
ATOM     17  H8  ACD     1      26.030  21.780  44.740  1.00  0.00            
ATOM     18  C6  ACD     1      27.710  19.610  46.380  1.00  0.00            
ATOM     19  H9  ACD     1      27.710  20.270  47.260  1.00  0.00            
ATOM     20  O5  ACD     1      26.690  18.570  46.730  1.00  0.00            
ATOM     21  H10 ACD     1      25.850  18.970  46.500  1.00  0.00            
ATOM     22  C7  ACD     1      29.070  18.870  46.280  1.00  0.00            
ATOM     23  H11 ACD     1      29.270  18.430  47.270  1.00  0.00            
ATOM     24  O6  ACD     1      30.080  19.830  46.070  1.00  0.00            
ATOM     25  C8  ACD     1      30.030  20.540  44.910  1.00  0.00            
ATOM     26  H12 ACD     1      30.130  19.850  44.060  1.00  0.00            
ATOM     27  C9  ACD     1      31.070  21.500  44.890  1.00  0.00            
ATOM     28  H13 ACD     1      30.810  22.380  44.280  1.00  0.00            
ATOM     29  H14 ACD     1      31.100  22.030  45.850  1.00  0.00            
ATOM     30  O7  ACD     1      32.310  20.950  44.700  1.00  0.00            
ATOM     31  H15 ACD     1      32.860  21.370  45.370  1.00  0.00            
ATOM     32  O8  ACD     1      29.060  17.820  45.320  1.00  0.00            
ATOM     33  C10 ACD     1      29.380  16.500  45.660  1.00  0.00            
ATOM     34  H16 ACD     1      29.920  16.450  46.620  1.00  0.00            
ATOM     35  C11 ACD     1      28.110  15.660  45.750  1.00  0.00            
ATOM     36  H17 ACD     1      27.550  15.990  44.880  1.00  0.00            
ATOM     37  O9  ACD     1      27.350  16.030  46.980  1.00  0.00            
ATOM     38  H18 ACD     1      27.110  16.960  47.010  1.00  0.00            
ATOM     39  C12 ACD     1      28.360  14.230  45.760  1.00  0.00            
ATOM     40  H19 ACD     1      28.990  14.090  46.650  1.00  0.00            
ATOM     41  O10 ACD     1      27.170  13.540  45.810  1.00  0.00            
ATOM     42  H20 ACD     1      26.690  13.890  46.570  1.00  0.00            
ATOM     43  C13 ACD     1      29.210  13.750  44.610  1.00  0.00            
ATOM     44  H21 ACD     1      29.500  12.710  44.800  1.00  0.00            
ATOM     45  O11 ACD     1      30.420  14.580  44.640  1.00  0.00            
ATOM     46  C14 ACD     1      30.270  16.030  44.540  1.00  0.00            
ATOM     47  H22 ACD     1      29.790  16.310  43.590  1.00  0.00            
ATOM     48  C15 ACD     1      31.650  16.620  44.610  1.00  0.00            
ATOM     49  H23 ACD     1      32.180  16.390  43.680  1.00  0.00            
ATOM     50  H24 ACD     1      31.760  17.700  44.780  1.00  0.00            
ATOM     51  O12 ACD     1      32.330  16.110  45.730  1.00  0.00            
ATOM     52  H25 ACD     1      31.990  15.220  45.690  1.00  0.00            
ATOM     53  O13 ACD     1      28.510  13.910  43.330  1.00  0.00            
ATOM     54  C16 ACD     1      28.950  13.160  42.220  1.00  0.00            
ATOM     55  H26 ACD     1      29.020  12.090  42.440  1.00  0.00            
ATOM     56  C17 ACD     1      27.760  13.200  41.280  1.00  0.00            
ATOM     57  H27 ACD     1      27.380  14.220  41.150  1.00  0.00            
ATOM     58  O14 ACD     1      26.720  12.430  41.770  1.00  0.00            
ATOM     59  H28 ACD     1      26.890  11.480  41.720  1.00  0.00            
ATOM     60  C18 ACD     1      28.200  12.750  39.860  1.00  0.00            
ATOM     61  H29 ACD     1      28.710  11.800  40.020  1.00  0.00            
ATOM     62  O15 ACD     1      27.200  12.620  38.940  1.00  0.00            
ATOM     63  H30 ACD     1      26.720  11.840  39.210  1.00  0.00            
ATOM     64  C19 ACD     1      29.280  13.830  39.380  1.00  0.00            
ATOM     65  H31 ACD     1      29.680  13.430  38.440  1.00  0.00            
ATOM     66  O16 ACD     1      30.440  13.790  40.200  1.00  0.00            
ATOM     67  C20 ACD     1      30.220  13.650  41.670  1.00  0.00            
ATOM     68  H32 ACD     1      30.410  14.650  42.100  1.00  0.00            
ATOM     69  C21 ACD     1      31.340  12.750  42.260  1.00  0.00            
ATOM     70  H33 ACD     1      32.310  13.240  42.090  1.00  0.00            
ATOM     71  H34 ACD     1      31.240  12.720  43.360  1.00  0.00            
ATOM     72  O17 ACD     1      31.330  11.390  41.800  1.00  0.00            
ATOM     73  H35 ACD     1      32.000  10.830  42.200  1.00  0.00            
ATOM     74  O18 ACD     1      28.700  15.130  39.400  1.00  0.00            
ATOM     75  C22 ACD     1      28.230  15.630  38.120  1.00  0.00            
ATOM     76  H36 ACD     1      28.080  14.880  37.330  1.00  0.00            
ATOM     77  C23 ACD     1      26.790  16.130  38.320  1.00  0.00            
ATOM     78  H37 ACD     1      26.810  16.770  39.220  1.00  0.00            
ATOM     79  O19 ACD     1      25.940  15.010  38.570  1.00  0.00            
ATOM     80  H38 ACD     1      26.430  14.180  38.510  1.00  0.00            
ATOM     81  C24 ACD     1      26.260  16.970  37.170  1.00  0.00            
ATOM     82  H39 ACD     1      25.880  16.270  36.420  1.00  0.00            
ATOM     83  O20 ACD     1      25.190  17.730  37.690  1.00  0.00            
ATOM     84  H40 ACD     1      25.290  18.670  37.510  1.00  0.00            
ATOM     85  C25 ACD     1      27.240  17.980  36.610  1.00  0.00            
ATOM     86  H41 ACD     1      26.930  18.410  35.650  1.00  0.00            
ATOM     87  O21 ACD     1      28.480  17.280  36.380  1.00  0.00            
ATOM     88  C26 ACD     1      29.120  16.750  37.610  1.00  0.00            
ATOM     89  H42 ACD     1      29.260  17.540  38.350  1.00  0.00            
ATOM     90  C27 ACD     1      30.520  16.220  37.410  1.00  0.00            
ATOM     91  H43 ACD     1      31.130  17.090  37.150  1.00  0.00            
ATOM     92  H44 ACD     1      30.920  15.840  38.360  1.00  0.00            
ATOM     93  O22 ACD     1      30.630  15.050  36.590  1.00  0.00            
ATOM     94  H45 ACD     1      30.180  15.280  35.770  1.00  0.00            
ATOM     95  O23 ACD     1      27.480  19.070  37.580  1.00  0.00            
ATOM     96  C28 ACD     1      27.590  20.380  37.190  1.00  0.00            
ATOM     97  H46 ACD     1      27.580  20.550  36.110  1.00  0.00            
ATOM     98  C29 ACD     1      28.860  20.990  37.870  1.00  0.00            
ATOM     99  H47 ACD     1      28.800  20.740  38.940  1.00  0.00            
ATOM    100  O24 ACD     1      28.790  22.430  37.850  1.00  0.00            
ATOM    101  C30 ACD     1      30.160  20.560  37.160  1.00  0.00            
ATOM    102  H48 ACD     1      31.020  21.100  37.570  1.00  0.00            
ATOM    103  H49 ACD     1      30.310  19.510  37.440  1.00  0.00            
ATOM    104  O25 ACD     1      30.220  20.640  35.700  1.00  0.00            
ATOM    105  H50 ACD     1      31.050  20.290  35.380  1.00  0.00            
ATOM    106  C31 ACD     1      26.320  21.030  37.810  1.00  0.00            
ATOM    107  H51 ACD     1      26.290  20.740  38.870  1.00  0.00            
ATOM    108  O26 ACD     1      25.180  20.550  37.060  1.00  0.00            
ATOM    109  H52 ACD     1      24.470  21.170  36.860  1.00  0.00            
ATOM    110  C32 ACD     1      26.360  22.590  37.820  1.00  0.00            
ATOM    111  H53 ACD     1      26.400  23.000  36.810  1.00  0.00            
ATOM    112  O27 ACD     1      25.260  23.110  38.490  1.00  0.00            
ATOM    113  H54 ACD     1      25.650  23.300  39.350  1.00  0.00            
ATOM    114  C33 ACD     1      27.620  23.020  38.440  1.00  0.00            
ATOM    115  H55 ACD     1      27.690  24.110  38.370  1.00  0.00            
ATOM    116  O28 ACD     1      27.570  22.730  39.840  1.00  0.00            
ATOM    117  C34 ACD     1      27.770  23.740  40.880  1.00  0.00            
ATOM    118  H56 ACD     1      27.670  24.790  40.560  1.00  0.00            
ATOM    119  C35 ACD     1      26.700  23.420  41.910  1.00  0.00            
ATOM    120  H57 ACD     1      26.740  22.320  41.980  1.00  0.00            
ATOM    121  O29 ACD     1      25.390  23.820  41.380  1.00  0.00            
ATOM    122  H58 ACD     1      24.700  23.210  41.650  1.00  0.00            
ATOM    123  C36 ACD     1      27.090  24.020  43.260  1.00  0.00            
ATOM    124  H59 ACD     1      27.250  25.100  43.160  1.00  0.00            
ATOM    125  O30 ACD     1      26.210  23.660  44.300  1.00  0.00            
ATOM    126  H60 ACD     1      25.450  24.250  44.320  1.00  0.00            
ATOM    127  C1  AG7     2      28.420  18.550  41.590  1.00  0.00            
ATOM    128  C2  AG7     2      27.010  18.600  42.040  1.00  0.00            
ATOM    129  C3  AG7     2      26.260  17.530  42.520  1.00  0.00            
ATOM    130  C4  AG7     2      24.820  17.530  42.890  1.00  0.00            
ATOM    131  N1  AG7     2      23.830  17.160  41.780  1.00  0.00            
ATOM    132  C5  AG7     2      24.120  15.750  41.170  1.00  0.00            
ATOM    133  C6  AG7     2      23.110  15.330  40.090  1.00  0.00            
ATOM    134  N2  AG7     2      22.880  16.400  39.040  1.00  0.00            
ATOM    135  C7  AG7     2      22.700  17.870  39.610  1.00  0.00            
ATOM    136  C8  AG7     2      23.800  18.210  40.650  1.00  0.00            
ATOM    137  C9  AG7     2      21.680  16.030  38.170  1.00  0.00            
ATOM    138  C10 AG7     2      21.790  14.670  37.510  1.00  0.00            
ATOM    139  C11 AG7     2      20.780  13.700  37.490  1.00  0.00            
ATOM    140  C12 AG7     2      20.930  12.470  36.930  1.00  0.00            
ATOM    141  C13 AG7     2      22.180  12.080  36.460  1.00  0.00            
ATOM    142  C14 AG7     2      23.220  12.980  36.460  1.00  0.00            
ATOM    143  C15 AG7     2      23.060  14.300  36.950  1.00  0.00            
ATOM    144  C16 AG7     2      21.370  16.970  37.060  1.00  0.00            
ATOM    145  C17 AG7     2      20.080  17.600  37.080  1.00  0.00            
ATOM    146  C18 AG7     2      19.830  18.720  36.230  1.00  0.00            
ATOM    147  C19 AG7     2      20.780  19.030  35.230  1.00  0.00            
ATOM    148  C20 AG7     2      22.030  18.330  35.170  1.00  0.00            
ATOM    149  C21 AG7     2      22.350  17.320  36.110  1.00  0.00            
ATOM    150  C22 AG7     2      29.090  19.750  41.220  1.00  0.00            
ATOM    151  C23 AG7     2      30.360  19.760  40.710  1.00  0.00            
ATOM    152  C24 AG7     2      31.010  18.550  40.520  1.00  0.00            
ATOM    153  C25 AG7     2      30.410  17.330  40.850  1.00  0.00            
ATOM    154  C26 AG7     2      29.070  17.320  41.410  1.00  0.00            
ATOM    155  H1  AG7     2      26.570  19.590  42.000  1.00  0.00            
ATOM    156  H2  AG7     2      26.730  16.550  42.610  1.00  0.00            
ATOM    157  H3  AG7     2      24.630  18.570  43.140  1.00  0.00            
ATOM    158  H4  AG7     2      24.580  16.790  43.660  1.00  0.00            
ATOM    159  H5  AG7     2      22.850  17.240  42.060  1.00  0.00            
ATOM    160  H6  AG7     2      23.970  15.020  41.960  1.00  0.00            
ATOM    161  H7  AG7     2      25.100  15.750  40.690  1.00  0.00            
ATOM    162  H8  AG7     2      22.140  15.030  40.500  1.00  0.00            
ATOM    163  H9  AG7     2      23.550  14.500  39.520  1.00  0.00            
ATOM    164  H10 AG7     2      23.730  16.520  38.480  1.00  0.00            
ATOM    165  H11 AG7     2      21.690  17.910  40.000  1.00  0.00            
ATOM    166  H12 AG7     2      22.770  18.580  38.780  1.00  0.00            
ATOM    167  H13 AG7     2      24.800  18.270  40.220  1.00  0.00            
ATOM    168  H14 AG7     2      23.570  19.160  41.140  1.00  0.00            
ATOM    169  H15 AG7     2      20.770  15.920  38.760  1.00  0.00            
ATOM    170  H16 AG7     2      19.770  14.000  37.750  1.00  0.00            
ATOM    171  H17 AG7     2      20.060  11.830  36.840  1.00  0.00            
ATOM    172  H18 AG7     2      22.290  11.090  36.030  1.00  0.00            
ATOM    173  H19 AG7     2      24.150  12.600  36.060  1.00  0.00            
ATOM    174  H20 AG7     2      24.000  14.860  36.960  1.00  0.00            
ATOM    175  H21 AG7     2      19.400  17.380  37.890  1.00  0.00            
ATOM    176  H22 AG7     2      18.910  19.310  36.300  1.00  0.00            
ATOM    177  H23 AG7     2      20.670  19.940  34.640  1.00  0.00            
ATOM    178  H24 AG7     2      22.840  18.600  34.510  1.00  0.00            
ATOM    179  H25 AG7     2      23.350  16.900  36.140  1.00  0.00            
ATOM    180  H26 AG7     2      28.580  20.700  41.330  1.00  0.00            
ATOM    181  H27 AG7     2      30.760  20.730  40.430  1.00  0.00            
ATOM    182  H28 AG7     2      32.030  18.510  40.150  1.00  0.00            
ATOM    183  H29 AG7     2      30.940  16.390  40.730  1.00  0.00            
ATOM    184  H30 AG7     2      28.590  16.370  41.660  1.00  0.00            
TER
ENDMDL
MODEL        1
ATOM      1  H1  ACD     1      31.360  37.170   5.570  1.00  0.00            
ATOM      2  O1  ACD     1      30.670  36.770   5.040  1.00  0.00            
ATOM      3  C1  ACD     1      30.800  35.340   5.380  1.00  0.00            
ATOM      4  H2  ACD     1      30.480  35.230   6.430  1.00  0.00            
ATOM      5  H3  ACD     1      31.880  35.140   5.390  1.00  0.00            
ATOM      6  C2  ACD     1      30.060  34.400   4.460  1.00  0.00            
ATOM      7  H4  ACD     1      30.320  33.370   4.710  1.00  0.00            
ATOM      8  O2  ACD     1      28.680  34.530   4.830  1.00  0.00            
ATOM      9  C3  ACD     1      27.730  33.710   4.270  1.00  0.00            
ATOM     10  H5  ACD     1      26.750  33.890   4.720  1.00  0.00            
ATOM     11  O3  ACD     1      28.130  32.330   4.370  1.00  0.00            
ATOM     12  C4  ACD     1      27.160  31.340   4.720  1.00  0.00            
ATOM     13  H6  ACD     1      26.190  31.830   4.850  1.00  0.00            
ATOM     14  C5  ACD     1      27.200  30.250   3.590  1.00  0.00            
ATOM     15  H7  ACD     1      28.290  30.100   3.530  1.00  0.00            
ATOM     16  O4  ACD     1      26.500  30.790   2.350  1.00  0.00            
ATOM     17  H8  ACD     1      26.820  31.700   2.310  1.00  0.00            
ATOM     18  C6  ACD     1      26.510  29.010   4.120  1.00  0.00            
ATOM     19  H9  ACD     1      25.420  29.100   4.180  1.00  0.00            
ATOM     20  O5  ACD     1      26.700  27.920   3.210  1.00  0.00            
ATOM     21  H10 ACD     1      26.090  27.250   3.530  1.00  0.00            
ATOM     22  C7  ACD     1      27.110  28.680   5.490  1.00  0.00            
ATOM     23  H11 ACD     1      26.620  27.810   5.960  1.00  0.00            
ATOM     24  O6  ACD     1      26.900  29.710   6.400  1.00  0.00            
ATOM     25  C8  ACD     1      27.580  30.920   6.070  1.00  0.00            
ATOM     26  H12 ACD     1      28.670  30.760   6.040  1.00  0.00            
ATOM     27  C9  ACD     1      27.270  31.900   7.210  1.00  0.00            
ATOM     28  H13 ACD     1      27.630  32.870   6.830  1.00  0.00            
ATOM     29  H14 ACD     1      26.190  31.900   7.410  1.00  0.00            
ATOM     30  O7  ACD     1      28.170  31.450   8.270  1.00  0.00            
ATOM     31  H15 ACD     1      27.940  30.540   8.500  1.00  0.00            
ATOM     32  O8  ACD     1      28.540  28.490   5.240  1.00  0.00            
ATOM     33  C10 ACD     1      29.190  27.300   5.590  1.00  0.00            
ATOM     34  H16 ACD     1      28.490  26.500   5.850  1.00  0.00            
ATOM     35  C11 ACD     1      29.980  26.930   4.310  1.00  0.00            
ATOM     36  H17 ACD     1      30.560  27.810   4.020  1.00  0.00            
ATOM     37  O9  ACD     1      29.120  26.560   3.230  1.00  0.00            
ATOM     38  H18 ACD     1      28.370  27.150   3.290  1.00  0.00            
ATOM     39  C12 ACD     1      31.030  25.840   4.540  1.00  0.00            
ATOM     40  H19 ACD     1      30.480  24.960   4.890  1.00  0.00            
ATOM     41  O10 ACD     1      31.930  25.600   3.490  1.00  0.00            
ATOM     42  H20 ACD     1      31.690  25.940   2.620  1.00  0.00            
ATOM     43  C13 ACD     1      31.840  26.190   5.770  1.00  0.00            
ATOM     44  H21 ACD     1      32.620  25.470   6.030  1.00  0.00            
ATOM     45  O11 ACD     1      30.940  26.370   6.930  1.00  0.00            
ATOM     46  C14 ACD     1      30.120  27.480   6.760  1.00  0.00            
ATOM     47  H22 ACD     1      30.700  28.400   6.620  1.00  0.00            
ATOM     48  C15 ACD     1      29.280  27.630   8.000  1.00  0.00            
ATOM     49  H23 ACD     1      29.980  27.980   8.780  1.00  0.00            
ATOM     50  H24 ACD     1      28.550  28.440   7.940  1.00  0.00            
ATOM     51  O12 ACD     1      28.610  26.420   8.330  1.00  0.00            
ATOM     52  H25 ACD     1      29.210  25.900   8.880  1.00  0.00            
ATOM     53  O13 ACD     1      32.520  27.390   5.490  1.00  0.00            
ATOM     54  C16 ACD     1      33.900  27.380   5.900  1.00  0.00            
ATOM     55  H26 ACD     1      34.180  26.560   6.580  1.00  0.00            
ATOM     56  C17 ACD     1      34.700  27.220   4.590  1.00  0.00            
ATOM     57  H27 ACD     1      34.440  28.100   3.980  1.00  0.00            
ATOM     58  O14 ACD     1      34.460  26.100   3.730  1.00  0.00            
ATOM     59  H28 ACD     1      33.570  26.000   3.380  1.00  0.00            
ATOM     60  C18 ACD     1      36.170  27.230   4.960  1.00  0.00            
ATOM     61  H29 ACD     1      36.340  26.330   5.580  1.00  0.00            
ATOM     62  O15 ACD     1      37.040  27.200   3.800  1.00  0.00            
ATOM     63  H30 ACD     1      37.080  26.290   3.480  1.00  0.00            
ATOM     64  C19 ACD     1      36.420  28.640   5.610  1.00  0.00            
ATOM     65  H31 ACD     1      37.480  28.630   5.910  1.00  0.00            
ATOM     66  O16 ACD     1      35.640  28.680   6.800  1.00  0.00            
ATOM     67  C20 ACD     1      34.230  28.720   6.540  1.00  0.00            
ATOM     68  H32 ACD     1      33.920  29.440   5.760  1.00  0.00            
ATOM     69  C21 ACD     1      33.470  28.940   7.910  1.00  0.00            
ATOM     70  H33 ACD     1      33.840  29.860   8.380  1.00  0.00            
ATOM     71  H34 ACD     1      32.400  29.080   7.740  1.00  0.00            
ATOM     72  O17 ACD     1      33.670  27.970   8.910  1.00  0.00            
ATOM     73  H35 ACD     1      34.460  28.290   9.350  1.00  0.00            
ATOM     74  O18 ACD     1      36.060  29.650   4.680  1.00  0.00            
ATOM     75  C22 ACD     1      37.050  30.390   4.020  1.00  0.00            
ATOM     76  H36 ACD     1      38.020  29.940   4.240  1.00  0.00            
ATOM     77  C23 ACD     1      36.880  30.310   2.490  1.00  0.00            
ATOM     78  H37 ACD     1      35.830  30.360   2.180  1.00  0.00            
ATOM     79  O19 ACD     1      37.460  29.060   2.040  1.00  0.00            
ATOM     80  H38 ACD     1      37.090  28.370   2.610  1.00  0.00            
ATOM     81  C24 ACD     1      37.560  31.540   1.760  1.00  0.00            
ATOM     82  H39 ACD     1      38.620  31.450   2.030  1.00  0.00            
ATOM     83  O20 ACD     1      37.340  31.710   0.390  1.00  0.00            
ATOM     84  H40 ACD     1      36.440  32.070   0.400  1.00  0.00            
ATOM     85  C25 ACD     1      37.040  32.790   2.390  1.00  0.00            
ATOM     86  H41 ACD     1      37.460  33.630   1.840  1.00  0.00            
ATOM     87  O21 ACD     1      37.450  32.800   3.790  1.00  0.00            
ATOM     88  C26 ACD     1      36.930  31.800   4.640  1.00  0.00            
ATOM     89  H42 ACD     1      35.880  32.040   4.810  1.00  0.00            
ATOM     90  C27 ACD     1      37.680  31.800   5.980  1.00  0.00            
ATOM     91  H43 ACD     1      37.360  30.920   6.550  1.00  0.00            
ATOM     92  H44 ACD     1      38.750  31.660   5.810  1.00  0.00            
ATOM     93  O22 ACD     1      37.270  33.070   6.610  1.00  0.00            
ATOM     94  H45 ACD     1      37.730  33.070   7.450  1.00  0.00            
ATOM     95  O23 ACD     1      35.610  32.780   2.280  1.00  0.00            
ATOM     96  C28 ACD     1      34.890  33.780   1.650  1.00  0.00            
ATOM     97  H46 ACD     1      35.440  34.290   0.840  1.00  0.00            
ATOM     98  C29 ACD     1      34.260  34.720   2.640  1.00  0.00            
ATOM     99  H47 ACD     1      33.760  34.180   3.450  1.00  0.00            
ATOM    100  O24 ACD     1      33.220  35.530   2.070  1.00  0.00            
ATOM    101  C30 ACD     1      35.320  35.720   3.270  1.00  0.00            
ATOM    102  H48 ACD     1      34.790  36.200   4.110  1.00  0.00            
ATOM    103  H49 ACD     1      36.220  35.210   3.620  1.00  0.00            
ATOM    104  O25 ACD     1      35.560  36.790   2.350  1.00  0.00            
ATOM    105  H50 ACD     1      34.670  37.090   2.120  1.00  0.00            
ATOM    106  C31 ACD     1      33.730  32.990   0.890  1.00  0.00            
ATOM    107  H51 ACD     1      33.190  32.410   1.640  1.00  0.00            
ATOM    108  O26 ACD     1      34.090  32.100  -0.160  1.00  0.00            
ATOM    109  H52 ACD     1      33.970  32.460  -1.040  1.00  0.00            
ATOM    110  C32 ACD     1      32.710  33.970   0.390  1.00  0.00            
ATOM    111  H53 ACD     1      33.230  34.570  -0.370  1.00  0.00            
ATOM    112  O27 ACD     1      31.690  33.270  -0.210  1.00  0.00            
ATOM    113  H54 ACD     1      30.960  33.480   0.380  1.00  0.00            
ATOM    114  C33 ACD     1      32.170  34.840   1.510  1.00  0.00            
ATOM    115  H55 ACD     1      31.530  35.590   1.030  1.00  0.00            
ATOM    116  O28 ACD     1      31.480  34.130   2.510  1.00  0.00            
ATOM    117  C34 ACD     1      30.250  34.720   3.020  1.00  0.00            
ATOM    118  H56 ACD     1      30.170  35.810   2.870  1.00  0.00            
ATOM    119  C35 ACD     1      29.160  34.030   2.240  1.00  0.00            
ATOM    120  H57 ACD     1      29.340  32.950   2.230  1.00  0.00            
ATOM    121  O29 ACD     1      29.210  34.460   0.870  1.00  0.00            
ATOM    122  H58 ACD     1      29.120  35.420   0.850  1.00  0.00            
ATOM    123  C36 ACD     1      27.720  34.170   2.780  1.00  0.00            
ATOM    124  H59 ACD     1      27.380  35.210   2.770  1.00  0.00            
ATOM    125  O30 ACD     1      26.730  33.400   2.080  1.00  0.00            
ATOM    126  H60 ACD     1      26.460  33.790   1.250  1.00  0.00            
ATOM    127  C1  AG7     2      32.200  30.950  46.210  1.00  0.00            
ATOM    128  C2  AG7     2      32.410  30.200  44.990  1.00  0.00            
ATOM    129  C3  AG7     2      31.420  29.940  44.120  1.00  0.00            
ATOM    130  C4  AG7     2      31.630  28.910  42.950  1.00  0.00            
ATOM    131  N1  AG7     2      32.250  29.660  41.720  1.00  0.00            
ATOM    132  C5  AG7     2      31.060  30.490  41.190  1.00  0.00            
ATOM    133  C6  AG7     2      31.340  31.090  39.760  1.00  0.00            
ATOM    134  N2  AG7     2      31.710  30.040  38.710  1.00  0.00            
ATOM    135  C7  AG7     2      32.880  29.220  39.270  1.00  0.00            
ATOM    136  C8  AG7     2      32.680  28.660  40.730  1.00  0.00            
ATOM    137  C9  AG7     2      32.120  30.730  37.380  1.00  0.00            
ATOM    138  C10 AG7     2      31.280  31.870  36.960  1.00  0.00            
ATOM    139  C11 AG7     2      31.780  33.130  36.580  1.00  0.00            
ATOM    140  C12 AG7     2      30.950  34.120  35.950  1.00  0.00            
ATOM    141  C13 AG7     2      29.590  33.970  36.030  1.00  0.00            
ATOM    142  C14 AG7     2      29.040  32.920  36.720  1.00  0.00            
ATOM    143  C15 AG7     2      29.900  31.870  37.090  1.00  0.00            
ATOM    144  C16 AG7     2      32.220  29.820  36.120  1.00  0.00            
ATOM    145  C17 AG7     2      33.470  29.750  35.590  1.00  0.00            
ATOM    146  C18 AG7     2      33.680  29.060  34.330  1.00  0.00            
ATOM    147  C19 AG7     2      32.610  28.410  33.730  1.00  0.00            
ATOM    148  C20 AG7     2      31.380  28.370  34.400  1.00  0.00            
ATOM    149  C21 AG7     2      31.150  29.120  35.550  1.00  0.00            
ATOM    150  C22 AG7     2      31.220  30.600  47.100  1.00  0.00            
ATOM    151  C23 AG7     2      31.190  31.310  48.320  1.00  0.00            
ATOM    152  C24 AG7     2      32.130  32.300  48.720  1.00  0.00            
ATOM    153  C25 AG7     2      33.140  32.570  47.810  1.00  0.00            
ATOM    154  C26 AG7     2      33.210  31.840  46.600  1.00  0.00            
ATOM    155  H1  AG7     2      33.410  29.810  44.780  1.00  0.00            
ATOM    156  H2  AG7     2      30.410  30.250  44.400  1.00  0.00            
ATOM    157  H3  AG7     2      30.700  28.420  42.680  1.00  0.00            
ATOM    158  H4  AG7     2      32.240  28.090  43.340  1.00  0.00            
ATOM    159  H5  AG7     2      33.070  30.220  41.990  1.00  0.00            
ATOM    160  H6  AG7     2      30.840  31.280  41.910  1.00  0.00            
ATOM    161  H7  AG7     2      30.150  29.890  41.160  1.00  0.00            
ATOM    162  H8  AG7     2      32.100  31.880  39.790  1.00  0.00            
ATOM    163  H9  AG7     2      30.410  31.550  39.420  1.00  0.00            
ATOM    164  H10 AG7     2      30.840  29.530  38.550  1.00  0.00            
ATOM    165  H11 AG7     2      33.770  29.850  39.300  1.00  0.00            
ATOM    166  H12 AG7     2      33.020  28.320  38.680  1.00  0.00            
ATOM    167  H13 AG7     2      31.910  27.890  40.700  1.00  0.00            
ATOM    168  H14 AG7     2      33.560  28.160  41.130  1.00  0.00            
ATOM    169  H15 AG7     2      33.110  31.180  37.470  1.00  0.00            
ATOM    170  H16 AG7     2      32.840  33.210  36.380  1.00  0.00            
ATOM    171  H17 AG7     2      31.430  34.950  35.440  1.00  0.00            
ATOM    172  H18 AG7     2      28.950  34.750  35.630  1.00  0.00            
ATOM    173  H19 AG7     2      27.970  32.850  36.890  1.00  0.00            
ATOM    174  H20 AG7     2      29.460  30.950  37.460  1.00  0.00            
ATOM    175  H21 AG7     2      34.250  30.390  35.980  1.00  0.00            
ATOM    176  H22 AG7     2      34.680  29.000  33.920  1.00  0.00            
ATOM    177  H23 AG7     2      32.770  28.050  32.720  1.00  0.00            
ATOM    178  H24 AG7     2      30.580  27.840  33.890  1.00  0.00            
ATOM    179  H25 AG7     2      30.140  29.240  35.940  1.00  0.00            
ATOM    180  H26 AG7     2      30.500  29.810  46.920  1.00  0.00            
ATOM    181  H27 AG7     2      30.500  31.010  49.110  1.00  0.00            
ATOM    182  H28 AG7     2      32.190  32.810  49.670  1.00  0.00            
ATOM    183  H29 AG7     2      33.860  33.350  48.050  1.00  0.00            
ATOM    184  H30 AG7     2      34.030  32.020  45.920  1.00  0.00            
TER
ENDMDL
MODEL        1
ATOM      1  H1  ACD     1      31.800  24.820   0.200  1.00  0.00            
ATOM      2  O1  ACD     1      31.100  24.670   0.840  1.00  0.00            
ATOM      3  C1  ACD     1      31.200  23.330   1.430  1.00  0.00            
ATOM      4  H2  ACD     1      32.030  23.380   2.150  1.00  0.00            
ATOM      5  H3  ACD     1      31.400  22.590   0.650  1.00  0.00            
ATOM      6  C2  ACD     1      29.950  22.860   2.200  1.00  0.00            
ATOM      7  H4  ACD     1      30.320  21.840   2.350  1.00  0.00            
ATOM      8  O2  ACD     1      29.680  23.460   3.470  1.00  0.00            
ATOM      9  C3  ACD     1      28.710  22.860   4.300  1.00  0.00            
ATOM     10  H5  ACD     1      28.670  23.430   5.240  1.00  0.00            
ATOM     11  O3  ACD     1      29.030  21.460   4.450  1.00  0.00            
ATOM     12  C4  ACD     1      29.510  20.920   5.610  1.00  0.00            
ATOM     13  H6  ACD     1      29.880  21.670   6.320  1.00  0.00            
ATOM     14  C5  ACD     1      28.400  20.130   6.250  1.00  0.00            
ATOM     15  H7  ACD     1      27.940  19.500   5.480  1.00  0.00            
ATOM     16  O4  ACD     1      27.310  21.060   6.650  1.00  0.00            
ATOM     17  H8  ACD     1      26.940  21.420   5.840  1.00  0.00            
ATOM     18  C6  ACD     1      28.870  19.190   7.350  1.00  0.00            
ATOM     19  H9  ACD     1      29.260  19.760   8.200  1.00  0.00            
ATOM     20  O5  ACD     1      27.900  18.260   7.850  1.00  0.00            
ATOM     21  H10 ACD     1      27.860  17.500   7.260  1.00  0.00            
ATOM     22  C7  ACD     1      29.980  18.350   6.740  1.00  0.00            
ATOM     23  H11 ACD     1      30.410  17.770   7.560  1.00  0.00            
ATOM     24  O6  ACD     1      31.050  19.210   6.440  1.00  0.00            
ATOM     25  C8  ACD     1      30.730  20.100   5.320  1.00  0.00            
ATOM     26  H12 ACD     1      30.430  19.490   4.460  1.00  0.00            
ATOM     27  C9  ACD     1      31.930  20.950   4.900  1.00  0.00            
ATOM     28  H13 ACD     1      31.710  21.540   4.000  1.00  0.00            
ATOM     29  H14 ACD     1      32.160  21.560   5.780  1.00  0.00            
ATOM     30  O7  ACD     1      33.050  20.070   4.550  1.00  0.00            
ATOM     31  H15 ACD     1      33.130  19.570   5.370  1.00  0.00            
ATOM     32  O8  ACD     1      29.460  17.650   5.630  1.00  0.00            
ATOM     33  C10 ACD     1      29.830  16.250   5.610  1.00  0.00            
ATOM     34  H16 ACD     1      30.400  15.930   6.490  1.00  0.00            
ATOM     35  C11 ACD     1      28.580  15.370   5.430  1.00  0.00            
ATOM     36  H17 ACD     1      27.970  15.620   4.560  1.00  0.00            
ATOM     37  O9  ACD     1      27.840  15.480   6.650  1.00  0.00            
ATOM     38  H18 ACD     1      27.070  14.910   6.760  1.00  0.00            
ATOM     39  C12 ACD     1      29.020  13.910   5.350  1.00  0.00            
ATOM     40  H19 ACD     1      29.480  13.550   6.270  1.00  0.00            
ATOM     41  O10 ACD     1      27.960  12.960   5.050  1.00  0.00            
ATOM     42  H20 ACD     1      27.480  13.180   4.250  1.00  0.00            
ATOM     43  C13 ACD     1      30.040  13.790   4.270  1.00  0.00            
ATOM     44  H21 ACD     1      30.390  12.760   4.350  1.00  0.00            
ATOM     45  O11 ACD     1      31.100  14.630   4.510  1.00  0.00            
ATOM     46  C14 ACD     1      30.790  16.010   4.460  1.00  0.00            
ATOM     47  H22 ACD     1      30.290  16.300   3.530  1.00  0.00            
ATOM     48  C15 ACD     1      32.150  16.770   4.640  1.00  0.00            
ATOM     49  H23 ACD     1      32.800  16.400   3.830  1.00  0.00            
ATOM     50  H24 ACD     1      31.980  17.840   4.480  1.00  0.00            
ATOM     51  O12 ACD     1      32.790  16.420   5.870  1.00  0.00            
ATOM     52  H25 ACD     1      33.730  16.330   5.710  1.00  0.00            
ATOM     53  O13 ACD     1      29.540  13.990   2.950  1.00  0.00            
ATOM     54  C16 ACD     1      29.500  12.960   1.990  1.00  0.00            
ATOM     55  H26 ACD     1      29.440  11.930   2.360  1.00  0.00            
ATOM     56  C17 ACD     1      28.120  13.170   1.270  1.00  0.00            
ATOM     57  H27 ACD     1      27.880  14.240   1.150  1.00  0.00            
ATOM     58  O14 ACD     1      27.110  12.710   2.090  1.00  0.00            
ATOM     59  H28 ACD     1      27.200  11.790   2.330  1.00  0.00            
ATOM     60  C18 ACD     1      28.090  12.600  -0.090  1.00  0.00            
ATOM     61  H29 ACD     1      28.220  11.520  -0.000  1.00  0.00            
ATOM     62  O15 ACD     1      26.880  12.760  -0.880  1.00  0.00            
ATOM     63  H30 ACD     1      26.130  12.300  -0.500  1.00  0.00            
ATOM     64  C19 ACD     1      29.270  13.100  -0.940  1.00  0.00            
ATOM     65  H31 ACD     1      29.220  12.760  -1.980  1.00  0.00            
ATOM     66  O16 ACD     1      30.500  12.630  -0.290  1.00  0.00            
ATOM     67  C20 ACD     1      30.800  13.040   1.070  1.00  0.00            
ATOM     68  H32 ACD     1      31.110  14.100   1.000  1.00  0.00            
ATOM     69  C21 ACD     1      31.990  12.210   1.550  1.00  0.00            
ATOM     70  H33 ACD     1      32.580  12.100   0.630  1.00  0.00            
ATOM     71  H34 ACD     1      32.470  12.790   2.350  1.00  0.00            
ATOM     72  O17 ACD     1      31.630  10.790   1.820  1.00  0.00            
ATOM     73  H35 ACD     1      31.750  10.300   1.010  1.00  0.00            
ATOM     74  O18 ACD     1      29.260  14.510  -0.980  1.00  0.00            
ATOM     75  C22 ACD     1      28.580  15.250  -1.950  1.00  0.00            
ATOM     76  H36 ACD     1      28.090  14.500  -2.590  1.00  0.00            
ATOM     77  C23 ACD     1      27.600  16.240  -1.350  1.00  0.00            
ATOM     78  H37 ACD     1      28.110  16.890  -0.620  1.00  0.00            
ATOM     79  O19 ACD     1      26.580  15.480  -0.630  1.00  0.00            
ATOM     80  H38 ACD     1      26.720  14.540  -0.750  1.00  0.00            
ATOM     81  C24 ACD     1      26.970  17.070  -2.440  1.00  0.00            
ATOM     82  H39 ACD     1      26.360  16.360  -3.010  1.00  0.00            
ATOM     83  O20 ACD     1      26.100  18.030  -1.930  1.00  0.00            
ATOM     84  H40 ACD     1      25.930  18.640  -2.650  1.00  0.00            
ATOM     85  C25 ACD     1      28.160  17.730  -3.230  1.00  0.00            
ATOM     86  H41 ACD     1      27.890  18.290  -4.140  1.00  0.00            
ATOM     87  O21 ACD     1      28.980  16.650  -3.800  1.00  0.00            
ATOM     88  C26 ACD     1      29.650  15.880  -2.840  1.00  0.00            
ATOM     89  H42 ACD     1      30.270  16.580  -2.260  1.00  0.00            
ATOM     90  C27 ACD     1      30.550  14.960  -3.640  1.00  0.00            
ATOM     91  H43 ACD     1      31.510  15.430  -3.900  1.00  0.00            
ATOM     92  H44 ACD     1      30.850  14.190  -2.910  1.00  0.00            
ATOM     93  O22 ACD     1      30.000  14.360  -4.830  1.00  0.00            
ATOM     94  H45 ACD     1      29.940  15.170  -5.360  1.00  0.00            
ATOM     95  O23 ACD     1      28.900  18.610  -2.340  1.00  0.00            
ATOM     96  C28 ACD     1      28.940  19.990  -2.550  1.00  0.00            
ATOM     97  H46 ACD     1      29.040  20.330  -3.590  1.00  0.00            
ATOM     98  C29 ACD     1      30.180  20.440  -1.780  1.00  0.00            
ATOM     99  H47 ACD     1      30.010  20.010  -0.790  1.00  0.00            
ATOM    100  O24 ACD     1      30.220  21.840  -1.750  1.00  0.00            
ATOM    101  C30 ACD     1      31.430  19.800  -2.410  1.00  0.00            
ATOM    102  H48 ACD     1      32.270  20.360  -1.990  1.00  0.00            
ATOM    103  H49 ACD     1      31.480  18.750  -2.100  1.00  0.00            
ATOM    104  O25 ACD     1      31.610  19.940  -3.880  1.00  0.00            
ATOM    105  H50 ACD     1      31.620  20.850  -4.190  1.00  0.00            
ATOM    106  C31 ACD     1      27.610  20.680  -2.040  1.00  0.00            
ATOM    107  H51 ACD     1      27.410  20.430  -0.990  1.00  0.00            
ATOM    108  O26 ACD     1      26.500  20.540  -2.930  1.00  0.00            
ATOM    109  H52 ACD     1      25.840  21.240  -2.860  1.00  0.00            
ATOM    110  C32 ACD     1      27.930  22.160  -1.920  1.00  0.00            
ATOM    111  H53 ACD     1      28.180  22.470  -2.940  1.00  0.00            
ATOM    112  O27 ACD     1      26.880  22.900  -1.270  1.00  0.00            
ATOM    113  H54 ACD     1      26.720  22.520  -0.400  1.00  0.00            
ATOM    114  C33 ACD     1      29.140  22.390  -1.070  1.00  0.00            
ATOM    115  H55 ACD     1      29.280  23.470  -1.040  1.00  0.00            
ATOM    116  O28 ACD     1      29.000  21.840   0.280  1.00  0.00            
ATOM    117  C34 ACD     1      28.700  22.760   1.390  1.00  0.00            
ATOM    118  H56 ACD     1      28.510  23.780   1.020  1.00  0.00            
ATOM    119  C35 ACD     1      27.510  22.260   2.240  1.00  0.00            
ATOM    120  H57 ACD     1      27.750  21.210   2.460  1.00  0.00            
ATOM    121  O29 ACD     1      26.320  22.190   1.470  1.00  0.00            
ATOM    122  H58 ACD     1      25.790  22.990   1.620  1.00  0.00            
ATOM    123  C36 ACD     1      27.390  22.890   3.610  1.00  0.00            
ATOM    124  H59 ACD     1      27.150  23.940   3.410  1.00  0.00            
ATOM    125  O30 ACD     1      26.390  22.240   4.460  1.00  0.00            
ATOM    126  H60 ACD     1      25.760  21.780   3.890  1.00  0.00            
ATOM    127  C1  AG7     2      31.080  17.990  43.120  1.00  0.00            
ATOM    128  C2  AG7     2      29.860  18.570  43.780  1.00  0.00            
ATOM    129  C3  AG7     2      28.800  17.840  44.140  1.00  0.00            
ATOM    130  C4  AG7     2      27.640  18.410  44.980  1.00  0.00            
ATOM    131  N1  AG7     2      26.300  18.320  44.250  1.00  0.00            
ATOM    132  C5  AG7     2      25.920  16.800  43.990  1.00  0.00            
ATOM    133  C6  AG7     2      24.570  16.700  43.270  1.00  0.00            
ATOM    134  N2  AG7     2      24.380  17.550  42.000  1.00  0.00            
ATOM    135  C7  AG7     2      24.820  19.030  42.250  1.00  0.00            
ATOM    136  C8  AG7     2      26.160  19.070  42.940  1.00  0.00            
ATOM    137  C9  AG7     2      22.840  17.420  41.610  1.00  0.00            
ATOM    138  C10 AG7     2      22.300  16.040  41.280  1.00  0.00            
ATOM    139  C11 AG7     2      20.910  15.790  41.440  1.00  0.00            
ATOM    140  C12 AG7     2      20.440  14.510  41.090  1.00  0.00            
ATOM    141  C13 AG7     2      21.280  13.480  40.570  1.00  0.00            
ATOM    142  C14 AG7     2      22.620  13.740  40.480  1.00  0.00            
ATOM    143  C15 AG7     2      23.120  14.980  40.880  1.00  0.00            
ATOM    144  C16 AG7     2      22.480  18.410  40.510  1.00  0.00            
ATOM    145  C17 AG7     2      21.580  19.490  40.740  1.00  0.00            
ATOM    146  C18 AG7     2      21.280  20.420  39.720  1.00  0.00            
ATOM    147  C19 AG7     2      21.870  20.220  38.440  1.00  0.00            
ATOM    148  C20 AG7     2      22.610  19.070  38.180  1.00  0.00            
ATOM    149  C21 AG7     2      22.920  18.190  39.210  1.00  0.00            
ATOM    150  C22 AG7     2      32.270  18.680  43.210  1.00  0.00            
ATOM    151  C23 AG7     2      33.400  18.230  42.470  1.00  0.00            
ATOM    152  C24 AG7     2      33.390  17.080  41.630  1.00  0.00            
ATOM    153  C25 AG7     2      32.170  16.410  41.540  1.00  0.00            
ATOM    154  C26 AG7     2      30.960  16.890  42.210  1.00  0.00            
ATOM    155  H1  AG7     2      29.910  19.610  44.120  1.00  0.00            
ATOM    156  H2  AG7     2      28.790  16.790  43.870  1.00  0.00            
ATOM    157  H3  AG7     2      27.790  19.480  45.120  1.00  0.00            
ATOM    158  H4  AG7     2      27.560  17.890  45.940  1.00  0.00            
ATOM    159  H5  AG7     2      25.610  18.780  44.860  1.00  0.00            
ATOM    160  H6  AG7     2      25.860  16.240  44.930  1.00  0.00            
ATOM    161  H7  AG7     2      26.690  16.310  43.390  1.00  0.00            
ATOM    162  H8  AG7     2      23.780  17.100  43.910  1.00  0.00            
ATOM    163  H9  AG7     2      24.380  15.670  42.980  1.00  0.00            
ATOM    164  H10 AG7     2      24.990  17.210  41.250  1.00  0.00            
ATOM    165  H11 AG7     2      24.120  19.520  42.940  1.00  0.00            
ATOM    166  H12 AG7     2      24.970  19.590  41.320  1.00  0.00            
ATOM    167  H13 AG7     2      27.010  18.790  42.310  1.00  0.00            
ATOM    168  H14 AG7     2      26.310  20.050  43.400  1.00  0.00            
ATOM    169  H15 AG7     2      22.260  17.760  42.470  1.00  0.00            
ATOM    170  H16 AG7     2      20.270  16.580  41.830  1.00  0.00            
ATOM    171  H17 AG7     2      19.390  14.260  41.170  1.00  0.00            
ATOM    172  H18 AG7     2      20.930  12.480  40.320  1.00  0.00            
ATOM    173  H19 AG7     2      23.340  12.980  40.190  1.00  0.00            
ATOM    174  H20 AG7     2      24.180  15.150  40.730  1.00  0.00            
ATOM    175  H21 AG7     2      21.110  19.720  41.690  1.00  0.00            
ATOM    176  H22 AG7     2      20.640  21.280  39.880  1.00  0.00            
ATOM    177  H23 AG7     2      21.570  20.910  37.660  1.00  0.00            
ATOM    178  H24 AG7     2      22.940  18.830  37.180  1.00  0.00            
ATOM    179  H25 AG7     2      23.400  17.240  39.030  1.00  0.00            
ATOM    180  H26 AG7     2      32.250  19.660  43.690  1.00  0.00            
ATOM    181  H27 AG7     2      34.210  18.950  42.390  1.00  0.00            
ATOM    182  H28 AG7     2      34.240  16.800  41.010  1.00  0.00            
ATOM    183  H29 AG7     2      32.160  15.560  40.850  1.00  0.00            
ATOM    184  H30 AG7     2      30.010  16.370  42.140  1.00  0.00            
TER
ENDMDL
MODEL        1
ATOM      1  H1  ACD     1      37.760  21.050  16.660  1.00  0.00            
ATOM      2  O1  ACD     1      37.360  20.390  17.230  1.00  0.00            
ATOM      3  C1  ACD     1      36.220  19.950  16.530  1.00  0.00            
ATOM      4  H2  ACD     1      36.570  19.720  15.510  1.00  0.00            
ATOM      5  H3  ACD     1      35.490  20.770  16.500  1.00  0.00            
ATOM      6  C2  ACD     1      35.520  18.800  17.180  1.00  0.00            
ATOM      7  H4  ACD     1      36.230  17.990  17.390  1.00  0.00            
ATOM      8  O2  ACD     1      34.980  19.250  18.450  1.00  0.00            
ATOM      9  C3  ACD     1      34.330  18.130  19.170  1.00  0.00            
ATOM     10  H5  ACD     1      34.210  18.510  20.190  1.00  0.00            
ATOM     11  O3  ACD     1      35.000  16.910  19.180  1.00  0.00            
ATOM     12  C4  ACD     1      35.180  16.200  20.400  1.00  0.00            
ATOM     13  H6  ACD     1      34.470  16.510  21.170  1.00  0.00            
ATOM     14  C5  ACD     1      34.800  14.740  20.040  1.00  0.00            
ATOM     15  H7  ACD     1      35.290  14.410  19.120  1.00  0.00            
ATOM     16  O4  ACD     1      33.400  14.550  19.780  1.00  0.00            
ATOM     17  H8  ACD     1      33.250  13.790  19.210  1.00  0.00            
ATOM     18  C6  ACD     1      35.290  13.810  21.100  1.00  0.00            
ATOM     19  H9  ACD     1      34.880  14.120  22.060  1.00  0.00            
ATOM     20  O5  ACD     1      34.990  12.430  20.750  1.00  0.00            
ATOM     21  H10 ACD     1      34.110  12.170  21.030  1.00  0.00            
ATOM     22  C7  ACD     1      36.790  13.960  21.270  1.00  0.00            
ATOM     23  H11 ACD     1      37.230  13.420  22.110  1.00  0.00            
ATOM     24  O6  ACD     1      37.060  15.330  21.710  1.00  0.00            
ATOM     25  C8  ACD     1      36.620  16.390  20.890  1.00  0.00            
ATOM     26  H12 ACD     1      37.260  16.460  20.000  1.00  0.00            
ATOM     27  C9  ACD     1      36.780  17.740  21.600  1.00  0.00            
ATOM     28  H13 ACD     1      36.380  18.520  20.940  1.00  0.00            
ATOM     29  H14 ACD     1      36.190  17.870  22.520  1.00  0.00            
ATOM     30  O7  ACD     1      38.050  17.950  21.970  1.00  0.00            
ATOM     31  H15 ACD     1      38.340  17.300  22.610  1.00  0.00            
ATOM     32  O8  ACD     1      37.430  13.840  20.010  1.00  0.00            
ATOM     33  C10 ACD     1      38.620  13.050  20.020  1.00  0.00            
ATOM     34  H16 ACD     1      38.910  12.830  21.060  1.00  0.00            
ATOM     35  C11 ACD     1      38.100  11.860  19.280  1.00  0.00            
ATOM     36  H17 ACD     1      37.480  12.220  18.440  1.00  0.00            
ATOM     37  O9  ACD     1      37.250  11.120  20.140  1.00  0.00            
ATOM     38  H18 ACD     1      36.390  11.540  20.250  1.00  0.00            
ATOM     39  C12 ACD     1      39.270  11.030  18.710  1.00  0.00            
ATOM     40  H19 ACD     1      39.760  10.520  19.550  1.00  0.00            
ATOM     41  O10 ACD     1      38.840   9.880  17.960  1.00  0.00            
ATOM     42  H20 ACD     1      39.370   9.120  18.190  1.00  0.00            
ATOM     43  C13 ACD     1      40.300  11.830  18.020  1.00  0.00            
ATOM     44  H21 ACD     1      41.130  11.170  17.770  1.00  0.00            
ATOM     45  O11 ACD     1      40.720  12.880  18.890  1.00  0.00            
ATOM     46  C14 ACD     1      39.700  13.850  19.310  1.00  0.00            
ATOM     47  H22 ACD     1      39.250  14.330  18.420  1.00  0.00            
ATOM     48  C15 ACD     1      40.300  14.970  20.200  1.00  0.00            
ATOM     49  H23 ACD     1      41.130  15.480  19.690  1.00  0.00            
ATOM     50  H24 ACD     1      39.450  15.650  20.340  1.00  0.00            
ATOM     51  O12 ACD     1      40.770  14.520  21.450  1.00  0.00            
ATOM     52  H25 ACD     1      41.410  15.140  21.800  1.00  0.00            
ATOM     53  O13 ACD     1      39.830  12.400  16.750  1.00  0.00            
ATOM     54  C16 ACD     1      40.760  12.560  15.670  1.00  0.00            
ATOM     55  H26 ACD     1      41.790  12.230  15.810  1.00  0.00            
ATOM     56  C17 ACD     1      40.190  11.670  14.600  1.00  0.00            
ATOM     57  H27 ACD     1      39.160  11.960  14.370  1.00  0.00            
ATOM     58  O14 ACD     1      40.290  10.290  15.030  1.00  0.00            
ATOM     59  H28 ACD     1      39.620  10.180  15.720  1.00  0.00            
ATOM     60  C18 ACD     1      41.090  11.750  13.400  1.00  0.00            
ATOM     61  H29 ACD     1      42.140  11.490  13.600  1.00  0.00            
ATOM     62  O15 ACD     1      40.580  10.940  12.290  1.00  0.00            
ATOM     63  H30 ACD     1      40.570   9.990  12.450  1.00  0.00            
ATOM     64  C19 ACD     1      41.140  13.150  12.880  1.00  0.00            
ATOM     65  H31 ACD     1      41.860  13.050  12.060  1.00  0.00            
ATOM     66  O16 ACD     1      41.580  14.000  13.890  1.00  0.00            
ATOM     67  C20 ACD     1      40.800  14.000  15.130  1.00  0.00            
ATOM     68  H32 ACD     1      39.780  14.320  14.870  1.00  0.00            
ATOM     69  C21 ACD     1      41.520  15.040  16.040  1.00  0.00            
ATOM     70  H33 ACD     1      41.390  16.060  15.660  1.00  0.00            
ATOM     71  H34 ACD     1      40.890  15.050  16.940  1.00  0.00            
ATOM     72  O17 ACD     1      42.900  14.670  16.370  1.00  0.00            
ATOM     73  H35 ACD     1      43.500  15.010  15.700  1.00  0.00            
ATOM     74  O18 ACD     1      39.960  13.670  12.370  1.00  0.00            
ATOM     75  C22 ACD     1      39.900  14.640  11.320  1.00  0.00            
ATOM     76  H36 ACD     1      40.550  14.390  10.470  1.00  0.00            
ATOM     77  C23 ACD     1      38.490  14.480  10.700  1.00  0.00            
ATOM     78  H37 ACD     1      37.690  14.500  11.450  1.00  0.00            
ATOM     79  O19 ACD     1      38.310  13.200   9.930  1.00  0.00            
ATOM     80  H38 ACD     1      38.050  12.530  10.570  1.00  0.00            
ATOM     81  C24 ACD     1      38.200  15.610   9.790  1.00  0.00            
ATOM     82  H39 ACD     1      38.900  15.520   8.960  1.00  0.00            
ATOM     83  O20 ACD     1      36.890  15.580   9.240  1.00  0.00            
ATOM     84  H40 ACD     1      36.840  14.670   8.940  1.00  0.00            
ATOM     85  C25 ACD     1      38.380  16.960  10.590  1.00  0.00            
ATOM     86  H41 ACD     1      38.160  17.810   9.920  1.00  0.00            
ATOM     87  O21 ACD     1      39.740  17.060  10.960  1.00  0.00            
ATOM     88  C26 ACD     1      40.320  16.010  11.740  1.00  0.00            
ATOM     89  H42 ACD     1      40.030  16.200  12.780  1.00  0.00            
ATOM     90  C27 ACD     1      41.790  16.280  11.620  1.00  0.00            
ATOM     91  H43 ACD     1      41.950  17.330  11.920  1.00  0.00            
ATOM     92  H44 ACD     1      42.450  15.770  12.330  1.00  0.00            
ATOM     93  O22 ACD     1      42.200  16.190  10.240  1.00  0.00            
ATOM     94  H45 ACD     1      43.020  15.700  10.240  1.00  0.00            
ATOM     95  O23 ACD     1      37.520  16.940  11.680  1.00  0.00            
ATOM     96  C28 ACD     1      36.240  17.540  11.690  1.00  0.00            
ATOM     97  H46 ACD     1      35.870  17.780  10.690  1.00  0.00            
ATOM     98  C29 ACD     1      36.410  18.790  12.640  1.00  0.00            
ATOM     99  H47 ACD     1      36.950  18.360  13.500  1.00  0.00            
ATOM    100  O24 ACD     1      35.150  19.250  13.200  1.00  0.00            
ATOM    101  C30 ACD     1      37.210  19.940  12.070  1.00  0.00            
ATOM    102  H48 ACD     1      37.390  20.770  12.760  1.00  0.00            
ATOM    103  H49 ACD     1      38.250  19.640  11.890  1.00  0.00            
ATOM    104  O25 ACD     1      36.480  20.480  10.940  1.00  0.00            
ATOM    105  H50 ACD     1      35.690  20.890  11.280  1.00  0.00            
ATOM    106  C31 ACD     1      35.330  16.560  12.290  1.00  0.00            
ATOM    107  H51 ACD     1      35.840  16.080  13.130  1.00  0.00            
ATOM    108  O26 ACD     1      35.000  15.720  11.230  1.00  0.00            
ATOM    109  H52 ACD     1      35.690  15.670  10.560  1.00  0.00            
ATOM    110  C32 ACD     1      34.020  17.180  12.870  1.00  0.00            
ATOM    111  H53 ACD     1      33.440  17.660  12.070  1.00  0.00            
ATOM    112  O27 ACD     1      33.200  16.150  13.440  1.00  0.00            
ATOM    113  H54 ACD     1      33.010  16.360  14.360  1.00  0.00            
ATOM    114  C33 ACD     1      34.340  18.270  13.890  1.00  0.00            
ATOM    115  H55 ACD     1      33.430  18.830  14.140  1.00  0.00            
ATOM    116  O28 ACD     1      34.970  17.760  15.090  1.00  0.00            
ATOM    117  C34 ACD     1      34.410  18.300  16.330  1.00  0.00            
ATOM    118  H56 ACD     1      33.800  19.190  16.160  1.00  0.00            
ATOM    119  C35 ACD     1      33.390  17.340  17.040  1.00  0.00            
ATOM    120  H57 ACD     1      33.940  16.390  17.140  1.00  0.00            
ATOM    121  O29 ACD     1      32.250  17.140  16.150  1.00  0.00            
ATOM    122  H58 ACD     1      31.420  17.170  16.630  1.00  0.00            
ATOM    123  C36 ACD     1      33.040  17.920  18.430  1.00  0.00            
ATOM    124  H59 ACD     1      32.560  18.890  18.200  1.00  0.00            
ATOM    125  O30 ACD     1      32.260  17.150  19.310  1.00  0.00            
ATOM    126  H60 ACD     1      32.830  16.420  19.580  1.00  0.00            
ATOM    127  C1  AG7     2      37.380  15.270  16.080  1.00  0.00            
ATOM    128  C2  AG7     2      36.450  14.080  15.930  1.00  0.00            
ATOM    129  C3  AG7     2      36.350  13.360  14.820  1.00  0.00            
ATOM    130  C4  AG7     2      35.790  11.900  14.730  1.00  0.00            
ATOM    131  N1  AG7     2      34.530  11.870  13.830  1.00  0.00            
ATOM    132  C5  AG7     2      34.860  12.490  12.480  1.00  0.00            
ATOM    133  C6  AG7     2      33.590  12.730  11.580  1.00  0.00            
ATOM    134  N2  AG7     2      32.540  13.590  12.250  1.00  0.00            
ATOM    135  C7  AG7     2      32.250  13.010  13.580  1.00  0.00            
ATOM    136  C8  AG7     2      33.500  12.770  14.460  1.00  0.00            
ATOM    137  C9  AG7     2      31.220  13.600  11.370  1.00  0.00            
ATOM    138  C10 AG7     2      31.470  14.140   9.980  1.00  0.00            
ATOM    139  C11 AG7     2      30.840  13.470   8.890  1.00  0.00            
ATOM    140  C12 AG7     2      31.140  13.890   7.590  1.00  0.00            
ATOM    141  C13 AG7     2      31.770  15.100   7.330  1.00  0.00            
ATOM    142  C14 AG7     2      32.240  15.810   8.410  1.00  0.00            
ATOM    143  C15 AG7     2      32.040  15.370   9.700  1.00  0.00            
ATOM    144  C16 AG7     2      30.070  14.260  12.070  1.00  0.00            
ATOM    145  C17 AG7     2      28.960  13.590  12.540  1.00  0.00            
ATOM    146  C18 AG7     2      28.050  14.280  13.320  1.00  0.00            
ATOM    147  C19 AG7     2      28.170  15.640  13.660  1.00  0.00            
ATOM    148  C20 AG7     2      29.290  16.270  13.150  1.00  0.00            
ATOM    149  C21 AG7     2      30.250  15.640  12.430  1.00  0.00            
ATOM    150  C22 AG7     2      37.840  15.990  15.000  1.00  0.00            
ATOM    151  C23 AG7     2      38.640  17.070  15.150  1.00  0.00            
ATOM    152  C24 AG7     2      39.030  17.540  16.430  1.00  0.00            
ATOM    153  C25 AG7     2      38.500  16.890  17.560  1.00  0.00            
ATOM    154  C26 AG7     2      37.650  15.790  17.330  1.00  0.00            
ATOM    155  H1  AG7     2      36.130  13.620  16.860  1.00  0.00            
ATOM    156  H2  AG7     2      37.030  13.620  14.020  1.00  0.00            
ATOM    157  H3  AG7     2      35.530  11.500  15.710  1.00  0.00            
ATOM    158  H4  AG7     2      36.520  11.220  14.290  1.00  0.00            
ATOM    159  H5  AG7     2      34.180  10.910  13.710  1.00  0.00            
ATOM    160  H6  AG7     2      35.410  11.770  11.870  1.00  0.00            
ATOM    161  H7  AG7     2      35.390  13.400  12.730  1.00  0.00            
ATOM    162  H8  AG7     2      33.090  11.800  11.310  1.00  0.00            
ATOM    163  H9  AG7     2      33.920  13.040  10.580  1.00  0.00            
ATOM    164  H10 AG7     2      32.920  14.530  12.440  1.00  0.00            
ATOM    165  H11 AG7     2      31.790  12.050  13.330  1.00  0.00            
ATOM    166  H12 AG7     2      31.670  13.690  14.200  1.00  0.00            
ATOM    167  H13 AG7     2      33.970  13.750  14.560  1.00  0.00            
ATOM    168  H14 AG7     2      33.360  12.380  15.470  1.00  0.00            
ATOM    169  H15 AG7     2      30.880  12.580  11.210  1.00  0.00            
ATOM    170  H16 AG7     2      30.350  12.510   9.050  1.00  0.00            
ATOM    171  H17 AG7     2      30.750  13.270   6.780  1.00  0.00            
ATOM    172  H18 AG7     2      31.910  15.450   6.320  1.00  0.00            
ATOM    173  H19 AG7     2      32.710  16.760   8.160  1.00  0.00            
ATOM    174  H20 AG7     2      32.440  16.060  10.440  1.00  0.00            
ATOM    175  H21 AG7     2      28.780  12.540  12.360  1.00  0.00            
ATOM    176  H22 AG7     2      27.250  13.660  13.730  1.00  0.00            
ATOM    177  H23 AG7     2      27.430  16.070  14.330  1.00  0.00            
ATOM    178  H24 AG7     2      29.430  17.330  13.340  1.00  0.00            
ATOM    179  H25 AG7     2      31.140  16.190  12.120  1.00  0.00            
ATOM    180  H26 AG7     2      37.660  15.640  13.990  1.00  0.00            
ATOM    181  H27 AG7     2      39.030  17.640  14.310  1.00  0.00            
ATOM    182  H28 AG7     2      39.620  18.440  16.580  1.00  0.00            
ATOM    183  H29 AG7     2      38.780  17.330  18.510  1.00  0.00            
ATOM    184  H30 AG7     2      37.000  15.390  18.110  1.00  0.00            
TER
ENDMDL
MODEL        1
ATOM      1  H1  ACD     1      28.720  17.880  44.280  1.00  0.00            
ATOM      2  O1  ACD     1      28.320  18.640  43.840  1.00  0.00            
ATOM      3  C1  ACD     1      27.000  18.200  43.700  1.00  0.00            
ATOM      4  H2  ACD     1      26.560  18.740  42.850  1.00  0.00            
ATOM      5  H3  ACD     1      26.320  18.340  44.550  1.00  0.00            
ATOM      6  C2  ACD     1      26.960  16.780  43.330  1.00  0.00            
ATOM      7  H4  ACD     1      27.770  16.620  42.610  1.00  0.00            
ATOM      8  O2  ACD     1      27.350  16.110  44.530  1.00  0.00            
ATOM      9  C3  ACD     1      27.160  14.720  44.670  1.00  0.00            
ATOM     10  H5  ACD     1      27.550  14.490  45.660  1.00  0.00            
ATOM     11  O3  ACD     1      27.980  14.090  43.640  1.00  0.00            
ATOM     12  C4  ACD     1      29.170  13.410  44.020  1.00  0.00            
ATOM     13  H6  ACD     1      29.680  13.960  44.820  1.00  0.00            
ATOM     14  C5  ACD     1      28.650  11.980  44.320  1.00  0.00            
ATOM     15  H7  ACD     1      27.870  11.750  43.580  1.00  0.00            
ATOM     16  O4  ACD     1      28.160  11.850  45.700  1.00  0.00            
ATOM     17  H8  ACD     1      27.980  10.920  45.890  1.00  0.00            
ATOM     18  C6  ACD     1      29.870  11.030  44.210  1.00  0.00            
ATOM     19  H9  ACD     1      30.500  11.310  45.060  1.00  0.00            
ATOM     20  O5  ACD     1      29.550   9.640  44.210  1.00  0.00            
ATOM     21  H10 ACD     1      29.430   9.550  43.260  1.00  0.00            
ATOM     22  C7  ACD     1      30.650  11.170  42.910  1.00  0.00            
ATOM     23  H11 ACD     1      31.570  10.570  42.960  1.00  0.00            
ATOM     24  O6  ACD     1      31.150  12.530  42.840  1.00  0.00            
ATOM     25  C8  ACD     1      30.050  13.470  42.730  1.00  0.00            
ATOM     26  H12 ACD     1      29.440  13.130  41.870  1.00  0.00            
ATOM     27  C9  ACD     1      30.550  14.900  42.540  1.00  0.00            
ATOM     28  H13 ACD     1      29.640  15.510  42.590  1.00  0.00            
ATOM     29  H14 ACD     1      31.270  15.200  43.310  1.00  0.00            
ATOM     30  O7  ACD     1      31.190  15.220  41.310  1.00  0.00            
ATOM     31  H15 ACD     1      32.060  14.810  41.350  1.00  0.00            
ATOM     32  O8  ACD     1      29.840  10.790  41.820  1.00  0.00            
ATOM     33  C10 ACD     1      30.450  10.030  40.670  1.00  0.00            
ATOM     34  H16 ACD     1      31.510   9.850  40.880  1.00  0.00            
ATOM     35  C11 ACD     1      29.690   8.760  40.490  1.00  0.00            
ATOM     36  H17 ACD     1      28.630   9.070  40.460  1.00  0.00            
ATOM     37  O9  ACD     1      30.100   7.830  41.560  1.00  0.00            
ATOM     38  H18 ACD     1      29.370   7.270  41.820  1.00  0.00            
ATOM     39  C12 ACD     1      29.830   8.100  39.140  1.00  0.00            
ATOM     40  H19 ACD     1      30.760   7.510  39.200  1.00  0.00            
ATOM     41  O10 ACD     1      28.880   7.160  38.820  1.00  0.00            
ATOM     42  H20 ACD     1      29.140   6.580  38.100  1.00  0.00            
ATOM     43  C13 ACD     1      29.860   9.120  37.970  1.00  0.00            
ATOM     44  H21 ACD     1      30.230   8.530  37.120  1.00  0.00            
ATOM     45  O11 ACD     1      30.750  10.140  38.310  1.00  0.00            
ATOM     46  C14 ACD     1      30.410  10.890  39.460  1.00  0.00            
ATOM     47  H22 ACD     1      29.420  11.350  39.370  1.00  0.00            
ATOM     48  C15 ACD     1      31.390  12.170  39.540  1.00  0.00            
ATOM     49  H23 ACD     1      31.270  12.670  38.570  1.00  0.00            
ATOM     50  H24 ACD     1      30.990  13.010  40.120  1.00  0.00            
ATOM     51  O12 ACD     1      32.760  11.900  39.870  1.00  0.00            
ATOM     52  H25 ACD     1      33.250  11.720  39.070  1.00  0.00            
ATOM     53  O13 ACD     1      28.500   9.590  37.740  1.00  0.00            
ATOM     54  C16 ACD     1      27.920   9.440  36.420  1.00  0.00            
ATOM     55  H26 ACD     1      28.320   8.570  35.890  1.00  0.00            
ATOM     56  C17 ACD     1      26.410   9.250  36.710  1.00  0.00            
ATOM     57  H27 ACD     1      26.080   9.930  37.500  1.00  0.00            
ATOM     58  O14 ACD     1      26.200   7.960  37.260  1.00  0.00            
ATOM     59  H28 ACD     1      26.240   7.950  38.220  1.00  0.00            
ATOM     60  C18 ACD     1      25.510   9.540  35.550  1.00  0.00            
ATOM     61  H29 ACD     1      25.710   8.740  34.830  1.00  0.00            
ATOM     62  O15 ACD     1      24.110   9.500  35.900  1.00  0.00            
ATOM     63  H30 ACD     1      23.880   8.570  36.010  1.00  0.00            
ATOM     64  C19 ACD     1      25.870  10.900  34.890  1.00  0.00            
ATOM     65  H31 ACD     1      25.340  11.130  33.960  1.00  0.00            
ATOM     66  O16 ACD     1      27.260  10.960  34.580  1.00  0.00            
ATOM     67  C20 ACD     1      28.190  10.660  35.620  1.00  0.00            
ATOM     68  H32 ACD     1      28.440  11.510  36.270  1.00  0.00            
ATOM     69  C21 ACD     1      29.550  10.420  34.950  1.00  0.00            
ATOM     70  H33 ACD     1      30.340   9.980  35.570  1.00  0.00            
ATOM     71  H34 ACD     1      29.430   9.690  34.140  1.00  0.00            
ATOM     72  O17 ACD     1      30.030  11.710  34.530  1.00  0.00            
ATOM     73  H35 ACD     1      30.830  11.660  34.000  1.00  0.00            
ATOM     74  O18 ACD     1      25.590  11.990  35.790  1.00  0.00            
ATOM     75  C22 ACD     1      24.790  13.080  35.340  1.00  0.00            
ATOM     76  H36 ACD     1      24.470  13.060  34.290  1.00  0.00            
ATOM     77  C23 ACD     1      23.490  13.060  36.260  1.00  0.00            
ATOM     78  H37 ACD     1      23.780  12.850  37.290  1.00  0.00            
ATOM     79  O19 ACD     1      22.660  11.970  35.810  1.00  0.00            
ATOM     80  H38 ACD     1      23.230  11.210  35.940  1.00  0.00            
ATOM     81  C24 ACD     1      22.660  14.360  36.190  1.00  0.00            
ATOM     82  H39 ACD     1      22.290  14.560  35.170  1.00  0.00            
ATOM     83  O20 ACD     1      21.530  14.360  37.080  1.00  0.00            
ATOM     84  H40 ACD     1      21.000  13.580  36.890  1.00  0.00            
ATOM     85  C25 ACD     1      23.570  15.500  36.570  1.00  0.00            
ATOM     86  H41 ACD     1      22.990  16.420  36.470  1.00  0.00            
ATOM     87  O21 ACD     1      24.660  15.510  35.640  1.00  0.00            
ATOM     88  C26 ACD     1      25.570  14.360  35.530  1.00  0.00            
ATOM     89  H42 ACD     1      26.140  14.360  36.460  1.00  0.00            
ATOM     90  C27 ACD     1      26.540  14.570  34.350  1.00  0.00            
ATOM     91  H43 ACD     1      27.030  13.590  34.340  1.00  0.00            
ATOM     92  H44 ACD     1      25.950  14.820  33.450  1.00  0.00            
ATOM     93  O22 ACD     1      27.510  15.600  34.500  1.00  0.00            
ATOM     94  H45 ACD     1      27.170  16.420  34.130  1.00  0.00            
ATOM     95  O23 ACD     1      24.130  15.360  37.830  1.00  0.00            
ATOM     96  C28 ACD     1      23.980  16.490  38.670  1.00  0.00            
ATOM     97  H46 ACD     1      23.470  17.340  38.190  1.00  0.00            
ATOM     98  C29 ACD     1      25.260  17.300  38.950  1.00  0.00            
ATOM     99  H47 ACD     1      26.100  16.600  39.070  1.00  0.00            
ATOM    100  O24 ACD     1      25.150  18.220  40.090  1.00  0.00            
ATOM    101  C30 ACD     1      25.680  18.240  37.780  1.00  0.00            
ATOM    102  H48 ACD     1      26.590  18.730  38.140  1.00  0.00            
ATOM    103  H49 ACD     1      25.910  17.750  36.820  1.00  0.00            
ATOM    104  O25 ACD     1      24.820  19.340  37.420  1.00  0.00            
ATOM    105  H50 ACD     1      24.270  19.120  36.660  1.00  0.00            
ATOM    106  C31 ACD     1      23.190  16.090  39.900  1.00  0.00            
ATOM    107  H51 ACD     1      23.620  15.170  40.310  1.00  0.00            
ATOM    108  O26 ACD     1      21.810  15.790  39.620  1.00  0.00            
ATOM    109  H52 ACD     1      21.660  15.480  38.730  1.00  0.00            
ATOM    110  C32 ACD     1      23.160  17.170  40.880  1.00  0.00            
ATOM    111  H53 ACD     1      22.670  18.010  40.380  1.00  0.00            
ATOM    112  O27 ACD     1      22.540  16.780  42.120  1.00  0.00            
ATOM    113  H54 ACD     1      21.640  16.610  41.830  1.00  0.00            
ATOM    114  C33 ACD     1      24.600  17.640  41.260  1.00  0.00            
ATOM    115  H55 ACD     1      24.520  18.400  42.040  1.00  0.00            
ATOM    116  O28 ACD     1      25.420  16.530  41.580  1.00  0.00            
ATOM    117  C34 ACD     1      25.560  16.280  42.960  1.00  0.00            
ATOM    118  H56 ACD     1      24.840  16.810  43.590  1.00  0.00            
ATOM    119  C35 ACD     1      25.210  14.790  43.130  1.00  0.00            
ATOM    120  H57 ACD     1      25.760  14.230  42.370  1.00  0.00            
ATOM    121  O29 ACD     1      23.750  14.510  43.030  1.00  0.00            
ATOM    122  H58 ACD     1      23.330  15.380  42.980  1.00  0.00            
ATOM    123  C36 ACD     1      25.730  14.270  44.480  1.00  0.00            
ATOM    124  H59 ACD     1      25.080  14.670  45.270  1.00  0.00            
ATOM    125  O30 ACD     1      25.660  12.900  44.420  1.00  0.00            
ATOM    126  H60 ACD     1      26.510  12.560  44.720  1.00  0.00            
ATOM    127  C1  AG7     2      28.200  14.210  -3.210  1.00  0.00            
ATOM    128  C2  AG7     2      27.410  12.980  -3.160  1.00  0.00            
ATOM    129  C3  AG7     2      26.230  12.790  -2.470  1.00  0.00            
ATOM    130  C4  AG7     2      25.430  11.480  -2.640  1.00  0.00            
ATOM    131  N1  AG7     2      24.360  11.250  -1.610  1.00  0.00            
ATOM    132  C5  AG7     2      23.330  12.370  -1.530  1.00  0.00            
ATOM    133  C6  AG7     2      22.330  11.960  -0.490  1.00  0.00            
ATOM    134  N2  AG7     2      22.900  11.670   0.910  1.00  0.00            
ATOM    135  C7  AG7     2      23.950  10.640   0.770  1.00  0.00            
ATOM    136  C8  AG7     2      24.990  11.060  -0.250  1.00  0.00            
ATOM    137  C9  AG7     2      21.760  11.230   1.910  1.00  0.00            
ATOM    138  C10 AG7     2      20.690  12.240   2.290  1.00  0.00            
ATOM    139  C11 AG7     2      19.370  11.860   1.970  1.00  0.00            
ATOM    140  C12 AG7     2      18.240  12.670   2.230  1.00  0.00            
ATOM    141  C13 AG7     2      18.430  13.890   2.820  1.00  0.00            
ATOM    142  C14 AG7     2      19.750  14.310   3.170  1.00  0.00            
ATOM    143  C15 AG7     2      20.880  13.510   2.820  1.00  0.00            
ATOM    144  C16 AG7     2      22.290  10.500   3.150  1.00  0.00            
ATOM    145  C17 AG7     2      22.220   9.100   3.140  1.00  0.00            
ATOM    146  C18 AG7     2      22.700   8.300   4.200  1.00  0.00            
ATOM    147  C19 AG7     2      23.420   8.930   5.180  1.00  0.00            
ATOM    148  C20 AG7     2      23.580  10.330   5.190  1.00  0.00            
ATOM    149  C21 AG7     2      23.020  11.080   4.160  1.00  0.00            
ATOM    150  C22 AG7     2      29.050  14.510  -4.290  1.00  0.00            
ATOM    151  C23 AG7     2      29.760  15.670  -4.350  1.00  0.00            
ATOM    152  C24 AG7     2      29.710  16.580  -3.330  1.00  0.00            
ATOM    153  C25 AG7     2      28.930  16.360  -2.200  1.00  0.00            
ATOM    154  C26 AG7     2      28.200  15.150  -2.170  1.00  0.00            
ATOM    155  H1  AG7     2      27.760  12.280  -3.920  1.00  0.00            
ATOM    156  H2  AG7     2      25.840  13.510  -1.760  1.00  0.00            
ATOM    157  H3  AG7     2      26.070  10.610  -2.510  1.00  0.00            
ATOM    158  H4  AG7     2      24.910  11.400  -3.600  1.00  0.00            
ATOM    159  H5  AG7     2      23.910  10.350  -1.820  1.00  0.00            
ATOM    160  H6  AG7     2      22.960  12.540  -2.540  1.00  0.00            
ATOM    161  H7  AG7     2      23.870  13.290  -1.290  1.00  0.00            
ATOM    162  H8  AG7     2      21.860  11.040  -0.850  1.00  0.00            
ATOM    163  H9  AG7     2      21.590  12.760  -0.440  1.00  0.00            
ATOM    164  H10 AG7     2      23.410  12.500   1.240  1.00  0.00            
ATOM    165  H11 AG7     2      23.540   9.650   0.600  1.00  0.00            
ATOM    166  H12 AG7     2      24.490  10.580   1.720  1.00  0.00            
ATOM    167  H13 AG7     2      25.440  12.020   0.000  1.00  0.00            
ATOM    168  H14 AG7     2      25.670  10.210  -0.340  1.00  0.00            
ATOM    169  H15 AG7     2      21.300  10.400   1.370  1.00  0.00            
ATOM    170  H16 AG7     2      19.210  10.880   1.540  1.00  0.00            
ATOM    171  H17 AG7     2      17.240  12.340   1.970  1.00  0.00            
ATOM    172  H18 AG7     2      17.570  14.490   3.120  1.00  0.00            
ATOM    173  H19 AG7     2      19.850  15.240   3.720  1.00  0.00            
ATOM    174  H20 AG7     2      21.860  13.910   3.030  1.00  0.00            
ATOM    175  H21 AG7     2      21.680   8.630   2.320  1.00  0.00            
ATOM    176  H22 AG7     2      22.600   7.220   4.130  1.00  0.00            
ATOM    177  H23 AG7     2      23.800   8.450   6.080  1.00  0.00            
ATOM    178  H24 AG7     2      24.180  10.740   6.000  1.00  0.00            
ATOM    179  H25 AG7     2      23.170  12.150   4.020  1.00  0.00            
ATOM    180  H26 AG7     2      29.010  13.820  -5.130  1.00  0.00            
ATOM    181  H27 AG7     2      30.510  15.800  -5.120  1.00  0.00            
ATOM    182  H28 AG7     2      30.300  17.490  -3.380  1.00  0.00            
ATOM    183  H29 AG7     2      28.940  17.120  -1.430  1.00  0.00            
ATOM    184  H30 AG7     2      27.570  14.930  -1.310  1.00  0.00            
TER
ENDMDL
MODEL        1
ATOM      1  H1  ACD     1      21.300  31.300   7.650  1.00  0.00            
ATOM      2  O1  ACD     1      20.930  31.060   6.800  1.00  0.00            
ATOM      3  C1  ACD     1      19.470  30.980   6.930  1.00  0.00            
ATOM      4  H2  ACD     1      18.960  31.120   5.970  1.00  0.00            
ATOM      5  H3  ACD     1      19.070  31.820   7.510  1.00  0.00            
ATOM      6  C2  ACD     1      19.010  29.630   7.610  1.00  0.00            
ATOM      7  H4  ACD     1      19.530  28.850   7.040  1.00  0.00            
ATOM      8  O2  ACD     1      19.440  29.570   8.970  1.00  0.00            
ATOM      9  C3  ACD     1      19.090  28.320   9.630  1.00  0.00            
ATOM     10  H5  ACD     1      19.460  28.470  10.650  1.00  0.00            
ATOM     11  O3  ACD     1      19.660  27.210   8.980  1.00  0.00            
ATOM     12  C4  ACD     1      20.960  26.900   9.380  1.00  0.00            
ATOM     13  H6  ACD     1      21.400  27.710   9.980  1.00  0.00            
ATOM     14  C5  ACD     1      20.810  25.550  10.220  1.00  0.00            
ATOM     15  H7  ACD     1      20.060  24.890   9.770  1.00  0.00            
ATOM     16  O4  ACD     1      20.410  25.880  11.590  1.00  0.00            
ATOM     17  H8  ACD     1      20.100  25.110  12.080  1.00  0.00            
ATOM     18  C6  ACD     1      22.090  24.760  10.200  1.00  0.00            
ATOM     19  H9  ACD     1      22.870  25.370  10.680  1.00  0.00            
ATOM     20  O5  ACD     1      21.930  23.380  10.750  1.00  0.00            
ATOM     21  H10 ACD     1      21.490  23.030   9.980  1.00  0.00            
ATOM     22  C7  ACD     1      22.570  24.480   8.770  1.00  0.00            
ATOM     23  H11 ACD     1      23.480  23.860   8.740  1.00  0.00            
ATOM     24  O6  ACD     1      22.940  25.750   8.360  1.00  0.00            
ATOM     25  C8  ACD     1      21.810  26.660   8.150  1.00  0.00            
ATOM     26  H12 ACD     1      21.140  26.160   7.430  1.00  0.00            
ATOM     27  C9  ACD     1      22.310  27.990   7.470  1.00  0.00            
ATOM     28  H13 ACD     1      21.510  28.740   7.500  1.00  0.00            
ATOM     29  H14 ACD     1      23.160  28.320   8.080  1.00  0.00            
ATOM     30  O7  ACD     1      22.640  27.760   6.160  1.00  0.00            
ATOM     31  H15 ACD     1      23.540  27.440   6.160  1.00  0.00            
ATOM     32  O8  ACD     1      21.610  23.830   8.010  1.00  0.00            
ATOM     33  C10 ACD     1      22.140  22.840   7.070  1.00  0.00            
ATOM     34  H16 ACD     1      23.200  22.600   7.220  1.00  0.00            
ATOM     35  C11 ACD     1      21.490  21.520   7.540  1.00  0.00            
ATOM     36  H17 ACD     1      20.400  21.640   7.490  1.00  0.00            
ATOM     37  O9  ACD     1      21.850  21.200   8.970  1.00  0.00            
ATOM     38  H18 ACD     1      21.290  20.450   9.220  1.00  0.00            
ATOM     39  C12 ACD     1      21.760  20.340   6.530  1.00  0.00            
ATOM     40  H19 ACD     1      22.820  20.070   6.630  1.00  0.00            
ATOM     41  O10 ACD     1      21.040  19.200   7.000  1.00  0.00            
ATOM     42  H20 ACD     1      21.480  18.430   6.630  1.00  0.00            
ATOM     43  C13 ACD     1      21.510  20.730   5.160  1.00  0.00            
ATOM     44  H21 ACD     1      22.020  20.110   4.410  1.00  0.00            
ATOM     45  O11 ACD     1      22.200  21.890   4.790  1.00  0.00            
ATOM     46  C14 ACD     1      21.870  23.080   5.600  1.00  0.00            
ATOM     47  H22 ACD     1      20.820  23.370   5.460  1.00  0.00            
ATOM     48  C15 ACD     1      22.650  24.320   5.050  1.00  0.00            
ATOM     49  H23 ACD     1      22.470  24.520   3.980  1.00  0.00            
ATOM     50  H24 ACD     1      22.190  25.210   5.520  1.00  0.00            
ATOM     51  O12 ACD     1      24.000  24.210   5.480  1.00  0.00            
ATOM     52  H25 ACD     1      24.330  25.040   5.830  1.00  0.00            
ATOM     53  O13 ACD     1      20.140  20.950   5.010  1.00  0.00            
ATOM     54  C16 ACD     1      19.340  20.040   4.220  1.00  0.00            
ATOM     55  H26 ACD     1      19.830  19.060   4.260  1.00  0.00            
ATOM     56  C17 ACD     1      18.090  19.970   5.010  1.00  0.00            
ATOM     57  H27 ACD     1      17.900  20.980   5.390  1.00  0.00            
ATOM     58  O14 ACD     1      18.140  19.150   6.150  1.00  0.00            
ATOM     59  H28 ACD     1      19.030  19.090   6.520  1.00  0.00            
ATOM     60  C18 ACD     1      16.880  19.630   4.130  1.00  0.00            
ATOM     61  H29 ACD     1      16.860  18.560   3.900  1.00  0.00            
ATOM     62  O15 ACD     1      15.720  19.840   4.880  1.00  0.00            
ATOM     63  H30 ACD     1      15.750  19.090   5.480  1.00  0.00            
ATOM     64  C19 ACD     1      16.880  20.530   2.880  1.00  0.00            
ATOM     65  H31 ACD     1      16.060  20.200   2.240  1.00  0.00            
ATOM     66  O16 ACD     1      18.060  20.210   2.160  1.00  0.00            
ATOM     67  C20 ACD     1      19.260  20.650   2.850  1.00  0.00            
ATOM     68  H32 ACD     1      19.200  21.740   3.010  1.00  0.00            
ATOM     69  C21 ACD     1      20.490  20.340   1.990  1.00  0.00            
ATOM     70  H33 ACD     1      20.230  20.660   0.970  1.00  0.00            
ATOM     71  H34 ACD     1      21.390  20.820   2.400  1.00  0.00            
ATOM     72  O17 ACD     1      20.830  18.960   1.880  1.00  0.00            
ATOM     73  H35 ACD     1      20.180  18.410   1.420  1.00  0.00            
ATOM     74  O18 ACD     1      16.760  21.880   3.290  1.00  0.00            
ATOM     75  C22 ACD     1      15.540  22.630   2.960  1.00  0.00            
ATOM     76  H36 ACD     1      14.800  21.910   2.610  1.00  0.00            
ATOM     77  C23 ACD     1      14.880  23.100   4.250  1.00  0.00            
ATOM     78  H37 ACD     1      15.750  23.390   4.870  1.00  0.00            
ATOM     79  O19 ACD     1      14.270  22.020   4.890  1.00  0.00            
ATOM     80  H38 ACD     1      14.790  21.210   4.850  1.00  0.00            
ATOM     81  C24 ACD     1      13.800  24.160   4.080  1.00  0.00            
ATOM     82  H39 ACD     1      12.930  23.740   3.550  1.00  0.00            
ATOM     83  O20 ACD     1      13.310  24.850   5.280  1.00  0.00            
ATOM     84  H40 ACD     1      13.100  25.750   5.020  1.00  0.00            
ATOM     85  C25 ACD     1      14.330  25.210   3.120  1.00  0.00            
ATOM     86  H41 ACD     1      13.540  25.940   2.940  1.00  0.00            
ATOM     87  O21 ACD     1      14.590  24.510   1.920  1.00  0.00            
ATOM     88  C26 ACD     1      15.790  23.780   1.970  1.00  0.00            
ATOM     89  H42 ACD     1      16.590  24.410   2.380  1.00  0.00            
ATOM     90  C27 ACD     1      16.180  23.210   0.640  1.00  0.00            
ATOM     91  H43 ACD     1      16.980  22.490   0.830  1.00  0.00            
ATOM     92  H44 ACD     1      15.380  22.710   0.090  1.00  0.00            
ATOM     93  O22 ACD     1      16.790  24.170  -0.220  1.00  0.00            
ATOM     94  H45 ACD     1      16.090  24.740  -0.570  1.00  0.00            
ATOM     95  O23 ACD     1      15.400  25.850   3.850  1.00  0.00            
ATOM     96  C28 ACD     1      15.290  27.270   3.730  1.00  0.00            
ATOM     97  H46 ACD     1      14.570  27.520   2.940  1.00  0.00            
ATOM     98  C29 ACD     1      16.730  27.730   3.440  1.00  0.00            
ATOM     99  H47 ACD     1      17.350  27.120   4.120  1.00  0.00            
ATOM    100  O24 ACD     1      16.970  29.120   3.780  1.00  0.00            
ATOM    101  C30 ACD     1      17.030  27.480   1.950  1.00  0.00            
ATOM    102  H48 ACD     1      18.110  27.530   1.760  1.00  0.00            
ATOM    103  H49 ACD     1      16.790  26.430   1.740  1.00  0.00            
ATOM    104  O25 ACD     1      16.310  28.390   1.040  1.00  0.00            
ATOM    105  H50 ACD     1      16.780  29.220   1.080  1.00  0.00            
ATOM    106  C31 ACD     1      14.700  27.830   5.020  1.00  0.00            
ATOM    107  H51 ACD     1      15.000  27.300   5.940  1.00  0.00            
ATOM    108  O26 ACD     1      13.270  27.580   4.980  1.00  0.00            
ATOM    109  H52 ACD     1      13.010  27.670   5.900  1.00  0.00            
ATOM    110  C32 ACD     1      15.040  29.320   5.200  1.00  0.00            
ATOM    111  H53 ACD     1      14.550  29.870   4.390  1.00  0.00            
ATOM    112  O27 ACD     1      14.560  29.870   6.460  1.00  0.00            
ATOM    113  H54 ACD     1      14.960  29.320   7.140  1.00  0.00            
ATOM    114  C33 ACD     1      16.540  29.620   5.070  1.00  0.00            
ATOM    115  H55 ACD     1      16.610  30.710   5.150  1.00  0.00            
ATOM    116  O28 ACD     1      17.290  28.860   6.080  1.00  0.00            
ATOM    117  C34 ACD     1      17.500  29.340   7.440  1.00  0.00            
ATOM    118  H56 ACD     1      16.940  30.290   7.450  1.00  0.00            
ATOM    119  C35 ACD     1      16.880  28.290   8.420  1.00  0.00            
ATOM    120  H57 ACD     1      16.950  27.260   8.060  1.00  0.00            
ATOM    121  O29 ACD     1      15.500  28.610   8.560  1.00  0.00            
ATOM    122  H58 ACD     1      15.230  27.970   9.220  1.00  0.00            
ATOM    123  C36 ACD     1      17.590  28.330   9.750  1.00  0.00            
ATOM    124  H59 ACD     1      17.230  29.200  10.320  1.00  0.00            
ATOM    125  O30 ACD     1      17.230  27.060  10.360  1.00  0.00            
ATOM    126  H60 ACD     1      17.330  27.280  11.290  1.00  0.00            
ATOM    127  C1  AG7     2      19.330  25.370   4.690  1.00  0.00            
ATOM    128  C2  AG7     2      18.890  25.080   6.080  1.00  0.00            
ATOM    129  C3  AG7     2      18.350  23.930   6.550  1.00  0.00            
ATOM    130  C4  AG7     2      18.010  23.860   8.020  1.00  0.00            
ATOM    131  N1  AG7     2      16.610  23.330   8.430  1.00  0.00            
ATOM    132  C5  AG7     2      16.430  21.830   8.110  1.00  0.00            
ATOM    133  C6  AG7     2      15.010  21.310   8.410  1.00  0.00            
ATOM    134  N2  AG7     2      13.970  22.190   7.770  1.00  0.00            
ATOM    135  C7  AG7     2      14.150  23.640   8.190  1.00  0.00            
ATOM    136  C8  AG7     2      15.540  24.170   7.830  1.00  0.00            
ATOM    137  C9  AG7     2      12.510  21.830   8.140  1.00  0.00            
ATOM    138  C10 AG7     2      12.230  21.400   9.590  1.00  0.00            
ATOM    139  C11 AG7     2      11.560  22.280  10.480  1.00  0.00            
ATOM    140  C12 AG7     2      11.310  21.900  11.810  1.00  0.00            
ATOM    141  C13 AG7     2      11.800  20.660  12.310  1.00  0.00            
ATOM    142  C14 AG7     2      12.360  19.740  11.400  1.00  0.00            
ATOM    143  C15 AG7     2      12.520  20.120  10.010  1.00  0.00            
ATOM    144  C16 AG7     2      11.790  20.970   7.110  1.00  0.00            
ATOM    145  C17 AG7     2      12.450  19.920   6.580  1.00  0.00            
ATOM    146  C18 AG7     2      11.750  19.070   5.770  1.00  0.00            
ATOM    147  C19 AG7     2      10.460  19.300   5.310  1.00  0.00            
ATOM    148  C20 AG7     2       9.820  20.450   5.820  1.00  0.00            
ATOM    149  C21 AG7     2      10.440  21.240   6.810  1.00  0.00            
ATOM    150  C22 AG7     2      20.160  26.540   4.500  1.00  0.00            
ATOM    151  C23 AG7     2      20.680  26.800   3.170  1.00  0.00            
ATOM    152  C24 AG7     2      20.290  25.990   2.130  1.00  0.00            
ATOM    153  C25 AG7     2      19.480  24.890   2.340  1.00  0.00            
ATOM    154  C26 AG7     2      19.010  24.530   3.620  1.00  0.00            
ATOM    155  H1  AG7     2      18.970  25.890   6.800  1.00  0.00            
ATOM    156  H2  AG7     2      18.110  23.070   5.920  1.00  0.00            
ATOM    157  H3  AG7     2      18.040  24.860   8.450  1.00  0.00            
ATOM    158  H4  AG7     2      18.770  23.300   8.570  1.00  0.00            
ATOM    159  H5  AG7     2      16.450  23.510   9.430  1.00  0.00            
ATOM    160  H6  AG7     2      17.170  21.240   8.650  1.00  0.00            
ATOM    161  H7  AG7     2      16.630  21.730   7.040  1.00  0.00            
ATOM    162  H8  AG7     2      14.810  21.260   9.480  1.00  0.00            
ATOM    163  H9  AG7     2      14.900  20.290   8.030  1.00  0.00            
ATOM    164  H10 AG7     2      14.060  22.050   6.760  1.00  0.00            
ATOM    165  H11 AG7     2      14.020  23.900   9.240  1.00  0.00            
ATOM    166  H12 AG7     2      13.440  24.190   7.580  1.00  0.00            
ATOM    167  H13 AG7     2      15.550  24.350   6.760  1.00  0.00            
ATOM    168  H14 AG7     2      15.620  25.170   8.260  1.00  0.00            
ATOM    169  H15 AG7     2      11.990  22.790   8.190  1.00  0.00            
ATOM    170  H16 AG7     2      11.250  23.240  10.060  1.00  0.00            
ATOM    171  H17 AG7     2      10.840  22.600  12.490  1.00  0.00            
ATOM    172  H18 AG7     2      11.580  20.340  13.320  1.00  0.00            
ATOM    173  H19 AG7     2      12.680  18.790  11.830  1.00  0.00            
ATOM    174  H20 AG7     2      13.020  19.370   9.400  1.00  0.00            
ATOM    175  H21 AG7     2      13.430  19.560   6.870  1.00  0.00            
ATOM    176  H22 AG7     2      12.230  18.140   5.500  1.00  0.00            
ATOM    177  H23 AG7     2       9.940  18.600   4.660  1.00  0.00            
ATOM    178  H24 AG7     2       8.830  20.660   5.440  1.00  0.00            
ATOM    179  H25 AG7     2       9.970  22.100   7.260  1.00  0.00            
ATOM    180  H26 AG7     2      20.430  27.100   5.390  1.00  0.00            
ATOM    181  H27 AG7     2      21.340  27.640   2.980  1.00  0.00            
ATOM    182  H28 AG7     2      20.670  26.220   1.130  1.00  0.00            
ATOM    183  H29 AG7     2      19.250  24.270   1.480  1.00  0.00            
ATOM    184  H30 AG7     2      18.400  23.660   3.850  1.00  0.00            
TER
ENDMDL
MODEL        1
ATOM      1  H1  ACD     1      30.270  17.090  13.120  1.00  0.00            
ATOM      2  O1  ACD     1      30.750  16.540  12.480  1.00  0.00            
ATOM      3  C1  ACD     1      30.480  17.100  11.140  1.00  0.00            
ATOM      4  H2  ACD     1      29.390  17.150  11.000  1.00  0.00            
ATOM      5  H3  ACD     1      30.900  16.400  10.400  1.00  0.00            
ATOM      6  C2  ACD     1      31.110  18.510  10.960  1.00  0.00            
ATOM      7  H4  ACD     1      30.770  18.880   9.980  1.00  0.00            
ATOM      8  O2  ACD     1      30.650  19.390  12.000  1.00  0.00            
ATOM      9  C3  ACD     1      31.120  20.720  11.900  1.00  0.00            
ATOM     10  H5  ACD     1      30.710  21.250  12.770  1.00  0.00            
ATOM     11  O3  ACD     1      30.760  21.240  10.580  1.00  0.00            
ATOM     12  C4  ACD     1      29.980  22.460  10.520  1.00  0.00            
ATOM     13  H6  ACD     1      30.170  23.170  11.330  1.00  0.00            
ATOM     14  C5  ACD     1      30.410  23.110   9.190  1.00  0.00            
ATOM     15  H7  ACD     1      30.470  22.340   8.410  1.00  0.00            
ATOM     16  O4  ACD     1      31.760  23.560   9.270  1.00  0.00            
ATOM     17  H8  ACD     1      31.860  24.010  10.110  1.00  0.00            
ATOM     18  C6  ACD     1      29.480  24.250   8.740  1.00  0.00            
ATOM     19  H9  ACD     1      29.440  25.010   9.530  1.00  0.00            
ATOM     20  O5  ACD     1      29.930  24.780   7.390  1.00  0.00            
ATOM     21  H10 ACD     1      30.820  25.130   7.530  1.00  0.00            
ATOM     22  C7  ACD     1      28.090  23.540   8.630  1.00  0.00            
ATOM     23  H11 ACD     1      27.320  24.250   8.310  1.00  0.00            
ATOM     24  O6  ACD     1      27.700  22.960   9.930  1.00  0.00            
ATOM     25  C8  ACD     1      28.550  22.040  10.440  1.00  0.00            
ATOM     26  H12 ACD     1      28.440  21.200   9.750  1.00  0.00            
ATOM     27  C9  ACD     1      27.900  21.600  11.670  1.00  0.00            
ATOM     28  H13 ACD     1      26.850  21.390  11.430  1.00  0.00            
ATOM     29  H14 ACD     1      28.320  20.650  12.020  1.00  0.00            
ATOM     30  O7  ACD     1      28.030  22.500  12.830  1.00  0.00            
ATOM     31  H15 ACD     1      27.680  22.020  13.590  1.00  0.00            
ATOM     32  O8  ACD     1      28.080  22.570   7.650  1.00  0.00            
ATOM     33  C10 ACD     1      27.240  22.750   6.520  1.00  0.00            
ATOM     34  H16 ACD     1      26.710  23.700   6.660  1.00  0.00            
ATOM     35  C11 ACD     1      28.090  22.860   5.230  1.00  0.00            
ATOM     36  H17 ACD     1      28.910  22.130   5.270  1.00  0.00            
ATOM     37  O9  ACD     1      28.630  24.150   5.060  1.00  0.00            
ATOM     38  H18 ACD     1      28.970  24.470   5.910  1.00  0.00            
ATOM     39  C12 ACD     1      27.360  22.500   3.930  1.00  0.00            
ATOM     40  H19 ACD     1      26.730  23.360   3.670  1.00  0.00            
ATOM     41  O10 ACD     1      28.290  22.320   2.790  1.00  0.00            
ATOM     42  H20 ACD     1      27.840  22.590   1.990  1.00  0.00            
ATOM     43  C13 ACD     1      26.550  21.250   4.100  1.00  0.00            
ATOM     44  H21 ACD     1      25.830  21.040   3.310  1.00  0.00            
ATOM     45  O11 ACD     1      25.690  21.400   5.170  1.00  0.00            
ATOM     46  C14 ACD     1      26.240  21.600   6.480  1.00  0.00            
ATOM     47  H22 ACD     1      26.720  20.650   6.730  1.00  0.00            
ATOM     48  C15 ACD     1      25.140  21.800   7.520  1.00  0.00            
ATOM     49  H23 ACD     1      25.550  22.180   8.470  1.00  0.00            
ATOM     50  H24 ACD     1      24.480  22.570   7.090  1.00  0.00            
ATOM     51  O12 ACD     1      24.420  20.580   7.800  1.00  0.00            
ATOM     52  H25 ACD     1      23.940  20.350   7.000  1.00  0.00            
ATOM     53  O13 ACD     1      27.360  20.090   4.350  1.00  0.00            
ATOM     54  C16 ACD     1      27.060  18.900   3.660  1.00  0.00            
ATOM     55  H26 ACD     1      26.010  18.820   3.330  1.00  0.00            
ATOM     56  C17 ACD     1      27.870  18.850   2.350  1.00  0.00            
ATOM     57  H27 ACD     1      28.870  19.210   2.630  1.00  0.00            
ATOM     58  O14 ACD     1      27.320  19.700   1.330  1.00  0.00            
ATOM     59  H28 ACD     1      27.890  19.530   0.570  1.00  0.00            
ATOM     60  C18 ACD     1      27.930  17.380   1.860  1.00  0.00            
ATOM     61  H29 ACD     1      26.910  17.040   1.640  1.00  0.00            
ATOM     62  O15 ACD     1      28.790  17.240   0.760  1.00  0.00            
ATOM     63  H30 ACD     1      28.900  16.300   0.590  1.00  0.00            
ATOM     64  C19 ACD     1      28.320  16.380   2.960  1.00  0.00            
ATOM     65  H31 ACD     1      28.260  15.350   2.610  1.00  0.00            
ATOM     66  O16 ACD     1      27.340  16.540   4.030  1.00  0.00            
ATOM     67  C20 ACD     1      27.350  17.760   4.680  1.00  0.00            
ATOM     68  H32 ACD     1      28.350  17.850   5.130  1.00  0.00            
ATOM     69  C21 ACD     1      26.250  17.700   5.750  1.00  0.00            
ATOM     70  H33 ACD     1      26.560  16.940   6.480  1.00  0.00            
ATOM     71  H34 ACD     1      26.310  18.670   6.260  1.00  0.00            
ATOM     72  O17 ACD     1      24.920  17.550   5.220  1.00  0.00            
ATOM     73  H35 ACD     1      24.970  17.010   4.430  1.00  0.00            
ATOM     74  O18 ACD     1      29.600  16.720   3.500  1.00  0.00            
ATOM     75  C22 ACD     1      30.680  15.870   3.330  1.00  0.00            
ATOM     76  H36 ACD     1      30.740  15.390   2.350  1.00  0.00            
ATOM     77  C23 ACD     1      31.900  16.850   3.410  1.00  0.00            
ATOM     78  H37 ACD     1      31.770  17.580   4.220  1.00  0.00            
ATOM     79  O19 ACD     1      31.930  17.600   2.190  1.00  0.00            
ATOM     80  H38 ACD     1      31.780  17.000   1.450  1.00  0.00            
ATOM     81  C24 ACD     1      33.190  16.100   3.640  1.00  0.00            
ATOM     82  H39 ACD     1      33.300  15.550   2.700  1.00  0.00            
ATOM     83  O20 ACD     1      34.280  17.010   3.760  1.00  0.00            
ATOM     84  H40 ACD     1      34.330  17.520   2.940  1.00  0.00            
ATOM     85  C25 ACD     1      33.180  15.190   4.810  1.00  0.00            
ATOM     86  H41 ACD     1      34.170  14.710   4.870  1.00  0.00            
ATOM     87  O21 ACD     1      32.120  14.160   4.560  1.00  0.00            
ATOM     88  C26 ACD     1      30.780  14.780   4.450  1.00  0.00            
ATOM     89  H42 ACD     1      30.570  15.360   5.360  1.00  0.00            
ATOM     90  C27 ACD     1      29.770  13.650   4.340  1.00  0.00            
ATOM     91  H43 ACD     1      30.170  12.900   5.030  1.00  0.00            
ATOM     92  H44 ACD     1      28.770  13.980   4.650  1.00  0.00            
ATOM     93  O22 ACD     1      29.780  13.060   3.020  1.00  0.00            
ATOM     94  H45 ACD     1      29.240  12.270   3.130  1.00  0.00            
ATOM     95  O23 ACD     1      32.830  15.790   6.060  1.00  0.00            
ATOM     96  C28 ACD     1      33.790  15.800   7.070  1.00  0.00            
ATOM     97  H46 ACD     1      34.550  15.020   6.930  1.00  0.00            
ATOM     98  C29 ACD     1      33.070  15.480   8.390  1.00  0.00            
ATOM     99  H47 ACD     1      32.190  16.120   8.500  1.00  0.00            
ATOM    100  O24 ACD     1      33.810  15.810   9.580  1.00  0.00            
ATOM    101  C30 ACD     1      32.690  14.060   8.530  1.00  0.00            
ATOM    102  H48 ACD     1      32.310  13.650   7.580  1.00  0.00            
ATOM    103  H49 ACD     1      33.590  13.510   8.820  1.00  0.00            
ATOM    104  O25 ACD     1      31.720  13.950   9.570  1.00  0.00            
ATOM    105  H50 ACD     1      32.140  14.370  10.330  1.00  0.00            
ATOM    106  C31 ACD     1      34.440  17.220   7.160  1.00  0.00            
ATOM    107  H51 ACD     1      33.600  17.920   7.090  1.00  0.00            
ATOM    108  O26 ACD     1      35.360  17.460   6.140  1.00  0.00            
ATOM    109  H52 ACD     1      34.870  17.260   5.340  1.00  0.00            
ATOM    110  C32 ACD     1      35.150  17.390   8.470  1.00  0.00            
ATOM    111  H53 ACD     1      36.000  16.690   8.450  1.00  0.00            
ATOM    112  O27 ACD     1      35.760  18.640   8.690  1.00  0.00            
ATOM    113  H54 ACD     1      35.790  19.090   7.840  1.00  0.00            
ATOM    114  C33 ACD     1      34.210  17.080   9.590  1.00  0.00            
ATOM    115  H55 ACD     1      34.730  17.190  10.550  1.00  0.00            
ATOM    116  O28 ACD     1      33.050  17.990   9.510  1.00  0.00            
ATOM    117  C34 ACD     1      32.640  18.530  10.790  1.00  0.00            
ATOM    118  H56 ACD     1      33.070  17.870  11.560  1.00  0.00            
ATOM    119  C35 ACD     1      33.300  19.890  10.880  1.00  0.00            
ATOM    120  H57 ACD     1      33.090  20.450   9.960  1.00  0.00            
ATOM    121  O29 ACD     1      34.730  19.800  10.950  1.00  0.00            
ATOM    122  H58 ACD     1      35.100  19.320  10.210  1.00  0.00            
ATOM    123  C36 ACD     1      32.680  20.660  12.040  1.00  0.00            
ATOM    124  H59 ACD     1      32.900  20.150  12.990  1.00  0.00            
ATOM    125  O30 ACD     1      33.120  21.990  12.050  1.00  0.00            
ATOM    126  H60 ACD     1      34.000  21.820  11.690  1.00  0.00            
ATOM    127  C1  AG7     2      29.430  17.920   7.780  1.00  0.00            
ATOM    128  C2  AG7     2      30.650  18.290   7.100  1.00  0.00            
ATOM    129  C3  AG7     2      30.960  19.510   6.630  1.00  0.00            
ATOM    130  C4  AG7     2      32.290  19.700   5.990  1.00  0.00            
ATOM    131  N1  AG7     2      32.250  20.590   4.760  1.00  0.00            
ATOM    132  C5  AG7     2      31.020  20.290   3.900  1.00  0.00            
ATOM    133  C6  AG7     2      31.040  20.910   2.520  1.00  0.00            
ATOM    134  N2  AG7     2      32.280  20.520   1.760  1.00  0.00            
ATOM    135  C7  AG7     2      33.470  21.130   2.570  1.00  0.00            
ATOM    136  C8  AG7     2      33.580  20.500   4.000  1.00  0.00            
ATOM    137  C9  AG7     2      32.320  21.090   0.310  1.00  0.00            
ATOM    138  C10 AG7     2      31.000  20.950  -0.500  1.00  0.00            
ATOM    139  C11 AG7     2      30.400  22.080  -1.000  1.00  0.00            
ATOM    140  C12 AG7     2      29.240  21.960  -1.770  1.00  0.00            
ATOM    141  C13 AG7     2      28.650  20.720  -2.050  1.00  0.00            
ATOM    142  C14 AG7     2      29.120  19.610  -1.450  1.00  0.00            
ATOM    143  C15 AG7     2      30.350  19.700  -0.770  1.00  0.00            
ATOM    144  C16 AG7     2      33.580  20.690  -0.590  1.00  0.00            
ATOM    145  C17 AG7     2      34.600  21.570  -0.720  1.00  0.00            
ATOM    146  C18 AG7     2      35.700  21.240  -1.490  1.00  0.00            
ATOM    147  C19 AG7     2      35.760  20.050  -2.200  1.00  0.00            
ATOM    148  C20 AG7     2      34.790  19.060  -1.960  1.00  0.00            
ATOM    149  C21 AG7     2      33.720  19.380  -1.140  1.00  0.00            
ATOM    150  C22 AG7     2      29.240  16.550   8.070  1.00  0.00            
ATOM    151  C23 AG7     2      28.010  16.140   8.700  1.00  0.00            
ATOM    152  C24 AG7     2      27.070  17.080   9.050  1.00  0.00            
ATOM    153  C25 AG7     2      27.280  18.470   8.830  1.00  0.00            
ATOM    154  C26 AG7     2      28.480  18.830   8.210  1.00  0.00            
ATOM    155  H1  AG7     2      31.290  17.410   7.050  1.00  0.00            
ATOM    156  H2  AG7     2      30.300  20.370   6.670  1.00  0.00            
ATOM    157  H3  AG7     2      32.770  18.750   5.760  1.00  0.00            
ATOM    158  H4  AG7     2      33.020  20.120   6.680  1.00  0.00            
ATOM    159  H5  AG7     2      32.150  21.570   5.070  1.00  0.00            
ATOM    160  H6  AG7     2      30.070  20.410   4.430  1.00  0.00            
ATOM    161  H7  AG7     2      31.010  19.210   3.720  1.00  0.00            
ATOM    162  H8  AG7     2      31.050  22.000   2.570  1.00  0.00            
ATOM    163  H9  AG7     2      30.180  20.440   2.030  1.00  0.00            
ATOM    164  H10 AG7     2      32.370  19.500   1.640  1.00  0.00            
ATOM    165  H11 AG7     2      33.200  22.180   2.700  1.00  0.00            
ATOM    166  H12 AG7     2      34.360  20.940   1.980  1.00  0.00            
ATOM    167  H13 AG7     2      33.870  19.450   3.900  1.00  0.00            
ATOM    168  H14 AG7     2      34.350  21.020   4.570  1.00  0.00            
ATOM    169  H15 AG7     2      32.360  22.170   0.390  1.00  0.00            
ATOM    170  H16 AG7     2      30.820  23.060  -0.760  1.00  0.00            
ATOM    171  H17 AG7     2      28.740  22.840  -2.160  1.00  0.00            
ATOM    172  H18 AG7     2      27.710  20.710  -2.580  1.00  0.00            
ATOM    173  H19 AG7     2      28.530  18.700  -1.390  1.00  0.00            
ATOM    174  H20 AG7     2      30.870  18.790  -0.480  1.00  0.00            
ATOM    175  H21 AG7     2      34.590  22.520  -0.210  1.00  0.00            
ATOM    176  H22 AG7     2      36.530  21.930  -1.500  1.00  0.00            
ATOM    177  H23 AG7     2      36.670  19.900  -2.780  1.00  0.00            
ATOM    178  H24 AG7     2      34.970  18.010  -2.200  1.00  0.00            
ATOM    179  H25 AG7     2      32.980  18.590  -1.080  1.00  0.00            
ATOM    180  H26 AG7     2      29.940  15.740   7.880  1.00  0.00            
ATOM    181  H27 AG7     2      27.890  15.070   8.830  1.00  0.00            
ATOM    182  H28 AG7     2      26.080  16.850   9.450  1.00  0.00            
ATOM    183  H29 AG7     2      26.530  19.210   9.100  1.00  0.00            
ATOM    184  H30 AG7     2      28.670  19.890   8.120  1.00  0.00            
TER
ENDMDL
MODEL        1
ATOM      1  H1  ACD     1      24.700  31.430   9.400  1.00  0.00            
ATOM      2  O1  ACD     1      24.530  30.500   9.220  1.00  0.00            
ATOM      3  C1  ACD     1      23.340  30.230   9.950  1.00  0.00            
ATOM      4  H2  ACD     1      22.470  30.470   9.320  1.00  0.00            
ATOM      5  H3  ACD     1      23.350  30.790  10.900  1.00  0.00            
ATOM      6  C2  ACD     1      23.130  28.780  10.370  1.00  0.00            
ATOM      7  H4  ACD     1      23.390  28.080   9.570  1.00  0.00            
ATOM      8  O2  ACD     1      24.020  28.520  11.490  1.00  0.00            
ATOM      9  C3  ACD     1      23.990  27.210  12.060  1.00  0.00            
ATOM     10  H5  ACD     1      24.610  27.130  12.960  1.00  0.00            
ATOM     11  O3  ACD     1      24.300  26.310  11.080  1.00  0.00            
ATOM     12  C4  ACD     1      25.460  25.520  11.220  1.00  0.00            
ATOM     13  H6  ACD     1      26.050  25.690  12.120  1.00  0.00            
ATOM     14  C5  ACD     1      24.920  24.070  11.170  1.00  0.00            
ATOM     15  H7  ACD     1      24.190  24.150  10.350  1.00  0.00            
ATOM     16  O4  ACD     1      24.300  23.710  12.410  1.00  0.00            
ATOM     17  H8  ACD     1      23.610  24.370  12.580  1.00  0.00            
ATOM     18  C6  ACD     1      25.820  22.920  10.710  1.00  0.00            
ATOM     19  H9  ACD     1      26.530  22.630  11.500  1.00  0.00            
ATOM     20  O5  ACD     1      25.040  21.770  10.420  1.00  0.00            
ATOM     21  H10 ACD     1      25.450  21.330   9.670  1.00  0.00            
ATOM     22  C7  ACD     1      26.620  23.420   9.540  1.00  0.00            
ATOM     23  H11 ACD     1      27.450  22.730   9.360  1.00  0.00            
ATOM     24  O6  ACD     1      27.210  24.680   9.760  1.00  0.00            
ATOM     25  C8  ACD     1      26.300  25.760   9.890  1.00  0.00            
ATOM     26  H12 ACD     1      25.530  25.690   9.110  1.00  0.00            
ATOM     27  C9  ACD     1      26.960  27.140   9.780  1.00  0.00            
ATOM     28  H13 ACD     1      26.150  27.840  10.040  1.00  0.00            
ATOM     29  H14 ACD     1      27.830  27.200  10.450  1.00  0.00            
ATOM     30  O7  ACD     1      27.490  27.530   8.470  1.00  0.00            
ATOM     31  H15 ACD     1      27.590  28.490   8.450  1.00  0.00            
ATOM     32  O8  ACD     1      25.860  23.550   8.370  1.00  0.00            
ATOM     33  C10 ACD     1      26.270  22.790   7.260  1.00  0.00            
ATOM     34  H16 ACD     1      27.370  22.750   7.250  1.00  0.00            
ATOM     35  C11 ACD     1      25.790  21.340   7.360  1.00  0.00            
ATOM     36  H17 ACD     1      24.700  21.360   7.430  1.00  0.00            
ATOM     37  O9  ACD     1      26.520  20.690   8.390  1.00  0.00            
ATOM     38  H18 ACD     1      27.260  20.230   7.970  1.00  0.00            
ATOM     39  C12 ACD     1      25.980  20.610   6.020  1.00  0.00            
ATOM     40  H19 ACD     1      27.080  20.530   5.990  1.00  0.00            
ATOM     41  O10 ACD     1      25.320  19.330   6.060  1.00  0.00            
ATOM     42  H20 ACD     1      25.660  18.910   5.270  1.00  0.00            
ATOM     43  C13 ACD     1      25.420  21.470   4.860  1.00  0.00            
ATOM     44  H21 ACD     1      25.690  20.940   3.950  1.00  0.00            
ATOM     45  O11 ACD     1      26.130  22.730   4.830  1.00  0.00            
ATOM     46  C14 ACD     1      25.920  23.540   5.950  1.00  0.00            
ATOM     47  H22 ACD     1      24.890  23.910   5.960  1.00  0.00            
ATOM     48  C15 ACD     1      26.860  24.750   5.760  1.00  0.00            
ATOM     49  H23 ACD     1      26.550  25.340   4.890  1.00  0.00            
ATOM     50  H24 ACD     1      26.680  25.360   6.660  1.00  0.00            
ATOM     51  O12 ACD     1      28.270  24.500   5.640  1.00  0.00            
ATOM     52  H25 ACD     1      28.490  24.050   4.820  1.00  0.00            
ATOM     53  O13 ACD     1      23.990  21.680   4.950  1.00  0.00            
ATOM     54  C16 ACD     1      23.280  21.390   3.800  1.00  0.00            
ATOM     55  H26 ACD     1      23.610  20.420   3.420  1.00  0.00            
ATOM     56  C17 ACD     1      21.820  21.160   4.280  1.00  0.00            
ATOM     57  H27 ACD     1      21.530  22.060   4.840  1.00  0.00            
ATOM     58  O14 ACD     1      21.740  20.020   5.120  1.00  0.00            
ATOM     59  H28 ACD     1      20.920  19.530   5.050  1.00  0.00            
ATOM     60  C18 ACD     1      20.870  21.070   3.140  1.00  0.00            
ATOM     61  H29 ACD     1      21.200  20.210   2.550  1.00  0.00            
ATOM     62  O15 ACD     1      19.540  20.830   3.540  1.00  0.00            
ATOM     63  H30 ACD     1      19.190  20.120   3.000  1.00  0.00            
ATOM     64  C19 ACD     1      20.900  22.330   2.330  1.00  0.00            
ATOM     65  H31 ACD     1      20.180  22.330   1.510  1.00  0.00            
ATOM     66  O16 ACD     1      22.260  22.300   1.790  1.00  0.00            
ATOM     67  C20 ACD     1      23.310  22.500   2.730  1.00  0.00            
ATOM     68  H32 ACD     1      23.090  23.480   3.170  1.00  0.00            
ATOM     69  C21 ACD     1      24.640  22.570   1.960  1.00  0.00            
ATOM     70  H33 ACD     1      24.480  23.200   1.080  1.00  0.00            
ATOM     71  H34 ACD     1      25.480  22.960   2.550  1.00  0.00            
ATOM     72  O17 ACD     1      25.090  21.300   1.450  1.00  0.00            
ATOM     73  H35 ACD     1      24.380  20.710   1.160  1.00  0.00            
ATOM     74  O18 ACD     1      20.780  23.540   3.230  1.00  0.00            
ATOM     75  C22 ACD     1      19.560  24.350   3.430  1.00  0.00            
ATOM     76  H36 ACD     1      18.860  24.100   2.620  1.00  0.00            
ATOM     77  C23 ACD     1      18.930  24.140   4.780  1.00  0.00            
ATOM     78  H37 ACD     1      19.670  24.390   5.560  1.00  0.00            
ATOM     79  O19 ACD     1      18.390  22.820   4.780  1.00  0.00            
ATOM     80  H38 ACD     1      18.890  22.290   4.160  1.00  0.00            
ATOM     81  C24 ACD     1      17.740  25.110   4.960  1.00  0.00            
ATOM     82  H39 ACD     1      17.180  24.890   4.050  1.00  0.00            
ATOM     83  O20 ACD     1      17.030  24.920   6.220  1.00  0.00            
ATOM     84  H40 ACD     1      17.190  25.700   6.750  1.00  0.00            
ATOM     85  C25 ACD     1      18.260  26.480   4.880  1.00  0.00            
ATOM     86  H41 ACD     1      17.410  27.160   5.030  1.00  0.00            
ATOM     87  O21 ACD     1      18.900  26.680   3.580  1.00  0.00            
ATOM     88  C26 ACD     1      20.010  25.820   3.270  1.00  0.00            
ATOM     89  H42 ACD     1      20.800  25.990   4.020  1.00  0.00            
ATOM     90  C27 ACD     1      20.500  26.190   1.920  1.00  0.00            
ATOM     91  H43 ACD     1      20.970  25.360   1.380  1.00  0.00            
ATOM     92  H44 ACD     1      19.550  26.310   1.390  1.00  0.00            
ATOM     93  O22 ACD     1      21.230  27.440   1.920  1.00  0.00            
ATOM     94  H45 ACD     1      20.580  28.060   2.280  1.00  0.00            
ATOM     95  O23 ACD     1      19.180  26.590   5.900  1.00  0.00            
ATOM     96  C28 ACD     1      19.160  27.800   6.590  1.00  0.00            
ATOM     97  H46 ACD     1      18.550  28.550   6.060  1.00  0.00            
ATOM     98  C29 ACD     1      20.580  28.300   6.730  1.00  0.00            
ATOM     99  H47 ACD     1      21.160  27.450   7.110  1.00  0.00            
ATOM    100  O24 ACD     1      20.730  29.450   7.510  1.00  0.00            
ATOM    101  C30 ACD     1      21.180  28.620   5.410  1.00  0.00            
ATOM    102  H48 ACD     1      22.240  28.890   5.500  1.00  0.00            
ATOM    103  H49 ACD     1      21.210  27.710   4.810  1.00  0.00            
ATOM    104  O25 ACD     1      20.610  29.670   4.700  1.00  0.00            
ATOM    105  H50 ACD     1      20.440  30.410   5.280  1.00  0.00            
ATOM    106  C31 ACD     1      18.590  27.590   8.000  1.00  0.00            
ATOM    107  H51 ACD     1      19.170  26.790   8.480  1.00  0.00            
ATOM    108  O26 ACD     1      17.190  27.250   7.820  1.00  0.00            
ATOM    109  H52 ACD     1      16.880  27.020   8.700  1.00  0.00            
ATOM    110  C32 ACD     1      18.820  28.790   8.870  1.00  0.00            
ATOM    111  H53 ACD     1      18.190  29.570   8.430  1.00  0.00            
ATOM    112  O27 ACD     1      18.430  28.360  10.180  1.00  0.00            
ATOM    113  H54 ACD     1      19.040  27.620  10.300  1.00  0.00            
ATOM    114  C33 ACD     1      20.290  29.230   8.840  1.00  0.00            
ATOM    115  H55 ACD     1      20.530  30.150   9.380  1.00  0.00            
ATOM    116  O28 ACD     1      21.020  28.150   9.440  1.00  0.00            
ATOM    117  C34 ACD     1      21.750  28.370  10.730  1.00  0.00            
ATOM    118  H56 ACD     1      21.240  29.070  11.400  1.00  0.00            
ATOM    119  C35 ACD     1      21.600  27.110  11.500  1.00  0.00            
ATOM    120  H57 ACD     1      21.800  26.300  10.790  1.00  0.00            
ATOM    121  O29 ACD     1      20.250  26.880  12.000  1.00  0.00            
ATOM    122  H58 ACD     1      20.040  25.950  11.950  1.00  0.00            
ATOM    123  C36 ACD     1      22.620  26.980  12.620  1.00  0.00            
ATOM    124  H59 ACD     1      22.330  27.680  13.410  1.00  0.00            
ATOM    125  O30 ACD     1      22.670  25.660  13.170  1.00  0.00            
ATOM    126  H60 ACD     1      22.480  25.780  14.100  1.00  0.00            
ATOM    127  C1  AG7     2      22.780  24.920   7.050  1.00  0.00            
ATOM    128  C2  AG7     2      22.230  23.880   7.990  1.00  0.00            
ATOM    129  C3  AG7     2      21.390  22.910   7.690  1.00  0.00            
ATOM    130  C4  AG7     2      20.940  21.900   8.730  1.00  0.00            
ATOM    131  N1  AG7     2      19.470  21.510   8.560  1.00  0.00            
ATOM    132  C5  AG7     2      19.230  20.790   7.190  1.00  0.00            
ATOM    133  C6  AG7     2      17.720  20.520   6.930  1.00  0.00            
ATOM    134  N2  AG7     2      16.830  21.730   6.920  1.00  0.00            
ATOM    135  C7  AG7     2      17.050  22.450   8.290  1.00  0.00            
ATOM    136  C8  AG7     2      18.560  22.750   8.570  1.00  0.00            
ATOM    137  C9  AG7     2      15.320  21.440   6.570  1.00  0.00            
ATOM    138  C10 AG7     2      14.540  20.650   7.620  1.00  0.00            
ATOM    139  C11 AG7     2      13.380  21.210   8.130  1.00  0.00            
ATOM    140  C12 AG7     2      12.750  20.650   9.290  1.00  0.00            
ATOM    141  C13 AG7     2      13.140  19.380   9.750  1.00  0.00            
ATOM    142  C14 AG7     2      14.270  18.800   9.220  1.00  0.00            
ATOM    143  C15 AG7     2      14.950  19.410   8.170  1.00  0.00            
ATOM    144  C16 AG7     2      15.150  20.970   5.150  1.00  0.00            
ATOM    145  C17 AG7     2      15.440  19.610   4.770  1.00  0.00            
ATOM    146  C18 AG7     2      15.590  19.280   3.360  1.00  0.00            
ATOM    147  C19 AG7     2      15.540  20.280   2.380  1.00  0.00            
ATOM    148  C20 AG7     2      15.210  21.590   2.760  1.00  0.00            
ATOM    149  C21 AG7     2      15.100  21.900   4.120  1.00  0.00            
ATOM    150  C22 AG7     2      23.450  26.080   7.570  1.00  0.00            
ATOM    151  C23 AG7     2      24.010  27.060   6.720  1.00  0.00            
ATOM    152  C24 AG7     2      24.010  26.820   5.340  1.00  0.00            
ATOM    153  C25 AG7     2      23.360  25.720   4.820  1.00  0.00            
ATOM    154  C26 AG7     2      22.730  24.790   5.690  1.00  0.00            
ATOM    155  H1  AG7     2      22.660  23.950   8.990  1.00  0.00            
ATOM    156  H2  AG7     2      21.010  22.780   6.680  1.00  0.00            
ATOM    157  H3  AG7     2      21.030  22.440   9.670  1.00  0.00            
ATOM    158  H4  AG7     2      21.590  21.020   8.680  1.00  0.00            
ATOM    159  H5  AG7     2      19.230  20.940   9.380  1.00  0.00            
ATOM    160  H6  AG7     2      19.750  19.830   7.210  1.00  0.00            
ATOM    161  H7  AG7     2      19.550  21.390   6.340  1.00  0.00            
ATOM    162  H8  AG7     2      17.350  19.900   7.760  1.00  0.00            
ATOM    163  H9  AG7     2      17.640  19.950   6.000  1.00  0.00            
ATOM    164  H10 AG7     2      17.230  22.270   6.140  1.00  0.00            
ATOM    165  H11 AG7     2      16.600  21.730   8.970  1.00  0.00            
ATOM    166  H12 AG7     2      16.560  23.430   8.320  1.00  0.00            
ATOM    167  H13 AG7     2      18.940  23.490   7.860  1.00  0.00            
ATOM    168  H14 AG7     2      18.610  23.180   9.570  1.00  0.00            
ATOM    169  H15 AG7     2      14.920  22.460   6.570  1.00  0.00            
ATOM    170  H16 AG7     2      12.990  22.190   7.870  1.00  0.00            
ATOM    171  H17 AG7     2      12.040  21.280   9.820  1.00  0.00            
ATOM    172  H18 AG7     2      12.780  18.920  10.670  1.00  0.00            
ATOM    173  H19 AG7     2      14.650  17.880   9.650  1.00  0.00            
ATOM    174  H20 AG7     2      15.790  18.810   7.820  1.00  0.00            
ATOM    175  H21 AG7     2      15.650  18.820   5.500  1.00  0.00            
ATOM    176  H22 AG7     2      15.660  18.220   3.120  1.00  0.00            
ATOM    177  H23 AG7     2      15.580  19.970   1.340  1.00  0.00            
ATOM    178  H24 AG7     2      15.040  22.360   2.020  1.00  0.00            
ATOM    179  H25 AG7     2      14.800  22.920   4.360  1.00  0.00            
ATOM    180  H26 AG7     2      23.460  26.160   8.650  1.00  0.00            
ATOM    181  H27 AG7     2      24.390  28.010   7.080  1.00  0.00            
ATOM    182  H28 AG7     2      24.490  27.520   4.650  1.00  0.00            
ATOM    183  H29 AG7     2      23.400  25.460   3.770  1.00  0.00            
ATOM    184  H30 AG7     2      22.320  23.860   5.310  1.00  0.00            
TER
ENDMDL
MODEL        1
ATOM      1  H1  ACD     1      33.980  14.550  11.490  1.00  0.00            
ATOM      2  O1  ACD     1      34.330  14.020  10.770  1.00  0.00            
ATOM      3  C1  ACD     1      33.980  14.750   9.560  1.00  0.00            
ATOM      4  H2  ACD     1      33.000  15.210   9.750  1.00  0.00            
ATOM      5  H3  ACD     1      33.850  14.130   8.670  1.00  0.00            
ATOM      6  C2  ACD     1      34.960  15.800   9.280  1.00  0.00            
ATOM      7  H4  ACD     1      34.430  16.390   8.520  1.00  0.00            
ATOM      8  O2  ACD     1      35.150  16.590  10.400  1.00  0.00            
ATOM      9  C3  ACD     1      36.080  17.620  10.260  1.00  0.00            
ATOM     10  H5  ACD     1      36.230  18.150  11.210  1.00  0.00            
ATOM     11  O3  ACD     1      35.560  18.550   9.290  1.00  0.00            
ATOM     12  C4  ACD     1      35.350  19.940   9.770  1.00  0.00            
ATOM     13  H6  ACD     1      35.940  20.080  10.690  1.00  0.00            
ATOM     14  C5  ACD     1      35.870  20.810   8.600  1.00  0.00            
ATOM     15  H7  ACD     1      35.630  20.280   7.670  1.00  0.00            
ATOM     16  O4  ACD     1      37.300  20.920   8.770  1.00  0.00            
ATOM     17  H8  ACD     1      37.650  20.030   8.820  1.00  0.00            
ATOM     18  C6  ACD     1      35.230  22.190   8.670  1.00  0.00            
ATOM     19  H9  ACD     1      35.570  22.600   9.630  1.00  0.00            
ATOM     20  O5  ACD     1      35.590  23.050   7.550  1.00  0.00            
ATOM     21  H10 ACD     1      35.060  22.730   6.810  1.00  0.00            
ATOM     22  C7  ACD     1      33.700  22.090   8.690  1.00  0.00            
ATOM     23  H11 ACD     1      33.510  23.170   8.710  1.00  0.00            
ATOM     24  O6  ACD     1      33.450  21.460   9.940  1.00  0.00            
ATOM     25  C8  ACD     1      33.850  20.100  10.030  1.00  0.00            
ATOM     26  H12 ACD     1      33.140  19.640   9.340  1.00  0.00            
ATOM     27  C9  ACD     1      33.470  19.640  11.460  1.00  0.00            
ATOM     28  H13 ACD     1      32.430  19.900  11.680  1.00  0.00            
ATOM     29  H14 ACD     1      33.540  18.550  11.480  1.00  0.00            
ATOM     30  O7  ACD     1      34.290  20.300  12.400  1.00  0.00            
ATOM     31  H15 ACD     1      34.500  21.210  12.160  1.00  0.00            
ATOM     32  O8  ACD     1      33.210  21.360   7.570  1.00  0.00            
ATOM     33  C10 ACD     1      32.020  21.980   7.110  1.00  0.00            
ATOM     34  H16 ACD     1      31.880  23.030   7.370  1.00  0.00            
ATOM     35  C11 ACD     1      32.280  22.060   5.660  1.00  0.00            
ATOM     36  H17 ACD     1      32.740  21.100   5.380  1.00  0.00            
ATOM     37  O9  ACD     1      33.220  23.180   5.570  1.00  0.00            
ATOM     38  H18 ACD     1      33.600  23.390   4.710  1.00  0.00            
ATOM     39  C12 ACD     1      31.000  22.350   4.780  1.00  0.00            
ATOM     40  H19 ACD     1      30.590  23.300   5.170  1.00  0.00            
ATOM     41  O10 ACD     1      31.210  22.310   3.390  1.00  0.00            
ATOM     42  H20 ACD     1      31.900  22.970   3.280  1.00  0.00            
ATOM     43  C13 ACD     1      29.900  21.280   5.080  1.00  0.00            
ATOM     44  H21 ACD     1      29.070  21.550   4.420  1.00  0.00            
ATOM     45  O11 ACD     1      29.610  21.370   6.460  1.00  0.00            
ATOM     46  C14 ACD     1      30.780  21.130   7.330  1.00  0.00            
ATOM     47  H22 ACD     1      31.100  20.090   7.200  1.00  0.00            
ATOM     48  C15 ACD     1      30.400  21.210   8.810  1.00  0.00            
ATOM     49  H23 ACD     1      31.100  21.800   9.420  1.00  0.00            
ATOM     50  H24 ACD     1      29.370  21.590   8.920  1.00  0.00            
ATOM     51  O12 ACD     1      30.430  19.900   9.410  1.00  0.00            
ATOM     52  H25 ACD     1      29.590  19.760   9.850  1.00  0.00            
ATOM     53  O13 ACD     1      30.460  20.000   4.900  1.00  0.00            
ATOM     54  C16 ACD     1      29.690  19.100   4.040  1.00  0.00            
ATOM     55  H26 ACD     1      28.640  19.400   3.980  1.00  0.00            
ATOM     56  C17 ACD     1      30.260  19.230   2.640  1.00  0.00            
ATOM     57  H27 ACD     1      31.360  19.250   2.650  1.00  0.00            
ATOM     58  O14 ACD     1      29.910  20.490   2.040  1.00  0.00            
ATOM     59  H28 ACD     1      30.290  21.230   2.520  1.00  0.00            
ATOM     60  C18 ACD     1      29.850  18.090   1.730  1.00  0.00            
ATOM     61  H29 ACD     1      28.760  18.040   1.620  1.00  0.00            
ATOM     62  O15 ACD     1      30.460  18.240   0.520  1.00  0.00            
ATOM     63  H30 ACD     1      30.590  19.170   0.300  1.00  0.00            
ATOM     64  C19 ACD     1      30.080  16.710   2.420  1.00  0.00            
ATOM     65  H31 ACD     1      29.560  15.990   1.780  1.00  0.00            
ATOM     66  O16 ACD     1      29.360  16.660   3.660  1.00  0.00            
ATOM     67  C20 ACD     1      29.810  17.650   4.600  1.00  0.00            
ATOM     68  H32 ACD     1      30.870  17.430   4.760  1.00  0.00            
ATOM     69  C21 ACD     1      29.050  17.370   5.830  1.00  0.00            
ATOM     70  H33 ACD     1      29.050  16.320   6.130  1.00  0.00            
ATOM     71  H34 ACD     1      29.490  17.980   6.640  1.00  0.00            
ATOM     72  O17 ACD     1      27.690  17.740   5.650  1.00  0.00            
ATOM     73  H35 ACD     1      27.370  17.120   4.990  1.00  0.00            
ATOM     74  O18 ACD     1      31.470  16.370   2.610  1.00  0.00            
ATOM     75  C22 ACD     1      32.010  15.220   2.020  1.00  0.00            
ATOM     76  H36 ACD     1      31.540  15.100   1.030  1.00  0.00            
ATOM     77  C23 ACD     1      33.530  15.550   2.030  1.00  0.00            
ATOM     78  H37 ACD     1      33.830  15.810   3.060  1.00  0.00            
ATOM     79  O19 ACD     1      33.740  16.700   1.120  1.00  0.00            
ATOM     80  H38 ACD     1      33.300  16.550   0.280  1.00  0.00            
ATOM     81  C24 ACD     1      34.390  14.440   1.710  1.00  0.00            
ATOM     82  H39 ACD     1      34.170  14.040   0.710  1.00  0.00            
ATOM     83  O20 ACD     1      35.720  14.730   1.830  1.00  0.00            
ATOM     84  H40 ACD     1      35.910  15.240   1.040  1.00  0.00            
ATOM     85  C25 ACD     1      34.060  13.260   2.620  1.00  0.00            
ATOM     86  H41 ACD     1      34.580  12.320   2.390  1.00  0.00            
ATOM     87  O21 ACD     1      32.720  12.950   2.390  1.00  0.00            
ATOM     88  C26 ACD     1      31.730  13.940   2.760  1.00  0.00            
ATOM     89  H42 ACD     1      31.850  14.060   3.840  1.00  0.00            
ATOM     90  C27 ACD     1      30.340  13.360   2.530  1.00  0.00            
ATOM     91  H43 ACD     1      30.330  12.480   3.180  1.00  0.00            
ATOM     92  H44 ACD     1      29.540  14.010   2.930  1.00  0.00            
ATOM     93  O22 ACD     1      30.150  13.140   1.110  1.00  0.00            
ATOM     94  H45 ACD     1      29.210  12.990   0.970  1.00  0.00            
ATOM     95  O23 ACD     1      34.270  13.610   4.070  1.00  0.00            
ATOM     96  C28 ACD     1      35.300  12.910   4.800  1.00  0.00            
ATOM     97  H46 ACD     1      35.510  11.940   4.350  1.00  0.00            
ATOM     98  C29 ACD     1      34.630  12.630   6.130  1.00  0.00            
ATOM     99  H47 ACD     1      34.150  13.550   6.500  1.00  0.00            
ATOM    100  O24 ACD     1      35.560  12.260   7.180  1.00  0.00            
ATOM    101  C30 ACD     1      33.660  11.370   6.200  1.00  0.00            
ATOM    102  H48 ACD     1      33.070  11.350   5.280  1.00  0.00            
ATOM    103  H49 ACD     1      34.250  10.450   6.140  1.00  0.00            
ATOM    104  O25 ACD     1      32.730  11.370   7.280  1.00  0.00            
ATOM    105  H50 ACD     1      33.330  11.170   8.000  1.00  0.00            
ATOM    106  C31 ACD     1      36.600  13.740   4.870  1.00  0.00            
ATOM    107  H51 ACD     1      36.290  14.780   5.000  1.00  0.00            
ATOM    108  O26 ACD     1      37.240  13.650   3.590  1.00  0.00            
ATOM    109  H52 ACD     1      36.600  14.000   2.960  1.00  0.00            
ATOM    110  C32 ACD     1      37.460  13.370   6.040  1.00  0.00            
ATOM    111  H53 ACD     1      37.880  12.360   5.930  1.00  0.00            
ATOM    112  O27 ACD     1      38.530  14.200   6.340  1.00  0.00            
ATOM    113  H54 ACD     1      39.140  14.010   5.620  1.00  0.00            
ATOM    114  C33 ACD     1      36.570  13.270   7.300  1.00  0.00            
ATOM    115  H55 ACD     1      37.090  12.910   8.200  1.00  0.00            
ATOM    116  O28 ACD     1      36.030  14.590   7.520  1.00  0.00            
ATOM    117  C34 ACD     1      36.300  15.230   8.760  1.00  0.00            
ATOM    118  H56 ACD     1      36.600  14.480   9.500  1.00  0.00            
ATOM    119  C35 ACD     1      37.380  16.280   8.540  1.00  0.00            
ATOM    120  H57 ACD     1      37.250  16.760   7.560  1.00  0.00            
ATOM    121  O29 ACD     1      38.740  15.740   8.370  1.00  0.00            
ATOM    122  H58 ACD     1      38.850  15.130   7.630  1.00  0.00            
ATOM    123  C36 ACD     1      37.430  17.180   9.710  1.00  0.00            
ATOM    124  H59 ACD     1      37.990  16.630  10.470  1.00  0.00            
ATOM    125  O30 ACD     1      38.150  18.410   9.380  1.00  0.00            
ATOM    126  H60 ACD     1      38.710  18.260   8.610  1.00  0.00            
ATOM    127  C1  AG7     2      32.180  16.170   6.820  1.00  0.00            
ATOM    128  C2  AG7     2      33.190  16.550   5.820  1.00  0.00            
ATOM    129  C3  AG7     2      34.080  17.580   5.870  1.00  0.00            
ATOM    130  C4  AG7     2      35.200  17.700   4.970  1.00  0.00            
ATOM    131  N1  AG7     2      35.220  18.850   3.920  1.00  0.00            
ATOM    132  C5  AG7     2      33.750  18.990   3.400  1.00  0.00            
ATOM    133  C6  AG7     2      33.750  20.220   2.440  1.00  0.00            
ATOM    134  N2  AG7     2      34.670  20.030   1.220  1.00  0.00            
ATOM    135  C7  AG7     2      36.070  19.940   1.790  1.00  0.00            
ATOM    136  C8  AG7     2      36.250  18.740   2.800  1.00  0.00            
ATOM    137  C9  AG7     2      34.550  21.150   0.210  1.00  0.00            
ATOM    138  C10 AG7     2      33.090  21.350  -0.180  1.00  0.00            
ATOM    139  C11 AG7     2      32.490  22.590   0.160  1.00  0.00            
ATOM    140  C12 AG7     2      31.120  22.830  -0.120  1.00  0.00            
ATOM    141  C13 AG7     2      30.480  21.960  -0.980  1.00  0.00            
ATOM    142  C14 AG7     2      31.150  20.780  -1.460  1.00  0.00            
ATOM    143  C15 AG7     2      32.390  20.430  -0.970  1.00  0.00            
ATOM    144  C16 AG7     2      35.370  21.130  -1.110  1.00  0.00            
ATOM    145  C17 AG7     2      36.040  22.270  -1.650  1.00  0.00            
ATOM    146  C18 AG7     2      36.880  22.090  -2.790  1.00  0.00            
ATOM    147  C19 AG7     2      37.030  20.860  -3.410  1.00  0.00            
ATOM    148  C20 AG7     2      36.530  19.690  -2.750  1.00  0.00            
ATOM    149  C21 AG7     2      35.650  19.870  -1.630  1.00  0.00            
ATOM    150  C22 AG7     2      31.520  14.890   6.820  1.00  0.00            
ATOM    151  C23 AG7     2      30.490  14.560   7.770  1.00  0.00            
ATOM    152  C24 AG7     2      30.150  15.550   8.700  1.00  0.00            
ATOM    153  C25 AG7     2      30.820  16.770   8.750  1.00  0.00            
ATOM    154  C26 AG7     2      31.820  17.120   7.830  1.00  0.00            
ATOM    155  H1  AG7     2      33.360  15.870   4.990  1.00  0.00            
ATOM    156  H2  AG7     2      34.090  18.380   6.600  1.00  0.00            
ATOM    157  H3  AG7     2      35.150  16.770   4.400  1.00  0.00            
ATOM    158  H4  AG7     2      36.110  17.860   5.550  1.00  0.00            
ATOM    159  H5  AG7     2      35.460  19.650   4.520  1.00  0.00            
ATOM    160  H6  AG7     2      33.030  19.040   4.210  1.00  0.00            
ATOM    161  H7  AG7     2      33.560  18.150   2.730  1.00  0.00            
ATOM    162  H8  AG7     2      34.290  21.040   2.930  1.00  0.00            
ATOM    163  H9  AG7     2      32.700  20.450   2.260  1.00  0.00            
ATOM    164  H10 AG7     2      34.500  19.110   0.800  1.00  0.00            
ATOM    165  H11 AG7     2      36.310  20.830   2.380  1.00  0.00            
ATOM    166  H12 AG7     2      36.710  19.840   0.910  1.00  0.00            
ATOM    167  H13 AG7     2      35.970  17.860   2.220  1.00  0.00            
ATOM    168  H14 AG7     2      37.230  18.640   3.270  1.00  0.00            
ATOM    169  H15 AG7     2      34.840  22.070   0.720  1.00  0.00            
ATOM    170  H16 AG7     2      33.030  23.400   0.650  1.00  0.00            
ATOM    171  H17 AG7     2      30.670  23.790   0.100  1.00  0.00            
ATOM    172  H18 AG7     2      29.540  22.260  -1.430  1.00  0.00            
ATOM    173  H19 AG7     2      30.680  20.190  -2.240  1.00  0.00            
ATOM    174  H20 AG7     2      32.860  19.520  -1.330  1.00  0.00            
ATOM    175  H21 AG7     2      35.910  23.260  -1.230  1.00  0.00            
ATOM    176  H22 AG7     2      37.450  22.910  -3.200  1.00  0.00            
ATOM    177  H23 AG7     2      37.710  20.700  -4.240  1.00  0.00            
ATOM    178  H24 AG7     2      36.740  18.760  -3.270  1.00  0.00            
ATOM    179  H25 AG7     2      35.210  18.950  -1.270  1.00  0.00            
ATOM    180  H26 AG7     2      31.790  14.140   6.090  1.00  0.00            
ATOM    181  H27 AG7     2      30.060  13.570   7.830  1.00  0.00            
ATOM    182  H28 AG7     2      29.360  15.390   9.430  1.00  0.00            
ATOM    183  H29 AG7     2      30.580  17.530   9.490  1.00  0.00            
ATOM    184  H30 AG7     2      32.360  18.060   7.860  1.00  0.00            
TER
ENDMDL
MODEL        1
ATOM      1  H1  ACD     1      25.020  29.330   0.640  1.00  0.00            
ATOM      2  O1  ACD     1      25.970  29.520   0.610  1.00  0.00            
ATOM      3  C1  ACD     1      26.580  28.680   1.670  1.00  0.00            
ATOM      4  H2  ACD     1      26.610  29.290   2.580  1.00  0.00            
ATOM      5  H3  ACD     1      27.640  28.620   1.380  1.00  0.00            
ATOM      6  C2  ACD     1      25.990  27.360   1.780  1.00  0.00            
ATOM      7  H4  ACD     1      26.490  26.790   2.570  1.00  0.00            
ATOM      8  O2  ACD     1      24.680  27.630   2.200  1.00  0.00            
ATOM      9  C3  ACD     1      23.880  26.500   2.310  1.00  0.00            
ATOM     10  H5  ACD     1      22.960  26.850   2.790  1.00  0.00            
ATOM     11  O3  ACD     1      24.540  25.510   3.230  1.00  0.00            
ATOM     12  C4  ACD     1      23.750  25.150   4.350  1.00  0.00            
ATOM     13  H6  ACD     1      23.070  26.000   4.510  1.00  0.00            
ATOM     14  C5  ACD     1      22.940  23.850   4.050  1.00  0.00            
ATOM     15  H7  ACD     1      23.550  23.180   3.420  1.00  0.00            
ATOM     16  O4  ACD     1      21.690  24.150   3.420  1.00  0.00            
ATOM     17  H8  ACD     1      21.960  24.290   2.500  1.00  0.00            
ATOM     18  C6  ACD     1      22.650  23.000   5.290  1.00  0.00            
ATOM     19  H9  ACD     1      21.690  23.360   5.680  1.00  0.00            
ATOM     20  O5  ACD     1      22.410  21.680   5.000  1.00  0.00            
ATOM     21  H10 ACD     1      21.650  21.750   4.420  1.00  0.00            
ATOM     22  C7  ACD     1      23.820  23.010   6.210  1.00  0.00            
ATOM     23  H11 ACD     1      23.510  22.460   7.110  1.00  0.00            
ATOM     24  O6  ACD     1      24.130  24.370   6.620  1.00  0.00            
ATOM     25  C8  ACD     1      24.690  25.060   5.540  1.00  0.00            
ATOM     26  H12 ACD     1      25.630  24.590   5.230  1.00  0.00            
ATOM     27  C9  ACD     1      25.090  26.450   5.950  1.00  0.00            
ATOM     28  H13 ACD     1      25.390  27.110   5.130  1.00  0.00            
ATOM     29  H14 ACD     1      24.230  26.920   6.440  1.00  0.00            
ATOM     30  O7  ACD     1      26.240  26.430   6.760  1.00  0.00            
ATOM     31  H15 ACD     1      26.040  25.930   7.550  1.00  0.00            
ATOM     32  O8  ACD     1      24.950  22.350   5.600  1.00  0.00            
ATOM     33  C10 ACD     1      25.730  21.450   6.380  1.00  0.00            
ATOM     34  H16 ACD     1      25.320  21.580   7.390  1.00  0.00            
ATOM     35  C11 ACD     1      25.320  20.070   5.820  1.00  0.00            
ATOM     36  H17 ACD     1      25.440  20.010   4.730  1.00  0.00            
ATOM     37  O9  ACD     1      23.940  19.750   6.070  1.00  0.00            
ATOM     38  H18 ACD     1      23.400  20.470   5.730  1.00  0.00            
ATOM     39  C12 ACD     1      26.140  19.030   6.490  1.00  0.00            
ATOM     40  H19 ACD     1      25.970  19.100   7.570  1.00  0.00            
ATOM     41  O10 ACD     1      25.710  17.690   6.020  1.00  0.00            
ATOM     42  H20 ACD     1      25.660  17.900   5.080  1.00  0.00            
ATOM     43  C13 ACD     1      27.650  19.300   6.220  1.00  0.00            
ATOM     44  H21 ACD     1      28.310  18.570   6.690  1.00  0.00            
ATOM     45  O11 ACD     1      28.040  20.550   6.750  1.00  0.00            
ATOM     46  C14 ACD     1      27.230  21.680   6.280  1.00  0.00            
ATOM     47  H22 ACD     1      27.490  21.910   5.240  1.00  0.00            
ATOM     48  C15 ACD     1      27.710  22.900   7.020  1.00  0.00            
ATOM     49  H23 ACD     1      28.730  22.710   7.400  1.00  0.00            
ATOM     50  H24 ACD     1      27.820  23.690   6.270  1.00  0.00            
ATOM     51  O12 ACD     1      26.880  23.210   8.160  1.00  0.00            
ATOM     52  H25 ACD     1      26.980  22.450   8.730  1.00  0.00            
ATOM     53  O13 ACD     1      27.930  19.380   4.830  1.00  0.00            
ATOM     54  C16 ACD     1      28.010  18.160   4.060  1.00  0.00            
ATOM     55  H26 ACD     1      27.760  17.270   4.650  1.00  0.00            
ATOM     56  C17 ACD     1      27.010  18.230   2.890  1.00  0.00            
ATOM     57  H27 ACD     1      26.980  19.260   2.510  1.00  0.00            
ATOM     58  O14 ACD     1      25.740  17.890   3.420  1.00  0.00            
ATOM     59  H28 ACD     1      25.000  18.300   2.960  1.00  0.00            
ATOM     60  C18 ACD     1      27.390  17.320   1.710  1.00  0.00            
ATOM     61  H29 ACD     1      27.270  16.310   2.120  1.00  0.00            
ATOM     62  O15 ACD     1      26.560  17.490   0.630  1.00  0.00            
ATOM     63  H30 ACD     1      26.580  16.640   0.200  1.00  0.00            
ATOM     64  C19 ACD     1      28.870  17.580   1.320  1.00  0.00            
ATOM     65  H31 ACD     1      29.050  16.840   0.530  1.00  0.00            
ATOM     66  O16 ACD     1      29.700  17.180   2.430  1.00  0.00            
ATOM     67  C20 ACD     1      29.480  17.960   3.640  1.00  0.00            
ATOM     68  H32 ACD     1      29.770  18.980   3.350  1.00  0.00            
ATOM     69  C21 ACD     1      30.390  17.470   4.810  1.00  0.00            
ATOM     70  H33 ACD     1      31.400  17.440   4.380  1.00  0.00            
ATOM     71  H34 ACD     1      30.420  18.190   5.640  1.00  0.00            
ATOM     72  O17 ACD     1      30.070  16.130   5.250  1.00  0.00            
ATOM     73  H35 ACD     1      29.990  15.630   4.440  1.00  0.00            
ATOM     74  O18 ACD     1      29.100  18.910   0.970  1.00  0.00            
ATOM     75  C22 ACD     1      29.730  19.270  -0.250  1.00  0.00            
ATOM     76  H36 ACD     1      30.160  18.360  -0.700  1.00  0.00            
ATOM     77  C23 ACD     1      28.670  19.780  -1.160  1.00  0.00            
ATOM     78  H37 ACD     1      27.990  20.420  -0.580  1.00  0.00            
ATOM     79  O19 ACD     1      27.920  18.700  -1.670  1.00  0.00            
ATOM     80  H38 ACD     1      27.520  18.180  -0.960  1.00  0.00            
ATOM     81  C24 ACD     1      29.210  20.620  -2.310  1.00  0.00            
ATOM     82  H39 ACD     1      29.780  20.130  -3.110  1.00  0.00            
ATOM     83  O20 ACD     1      28.170  21.300  -2.980  1.00  0.00            
ATOM     84  H40 ACD     1      28.370  22.240  -2.950  1.00  0.00            
ATOM     85  C25 ACD     1      30.150  21.720  -1.790  1.00  0.00            
ATOM     86  H41 ACD     1      30.700  22.200  -2.610  1.00  0.00            
ATOM     87  O21 ACD     1      31.160  21.030  -1.090  1.00  0.00            
ATOM     88  C26 ACD     1      30.800  20.330   0.060  1.00  0.00            
ATOM     89  H42 ACD     1      30.420  21.100   0.740  1.00  0.00            
ATOM     90  C27 ACD     1      32.040  19.680   0.720  1.00  0.00            
ATOM     91  H43 ACD     1      32.770  20.500   0.790  1.00  0.00            
ATOM     92  H44 ACD     1      31.690  19.300   1.690  1.00  0.00            
ATOM     93  O22 ACD     1      32.440  18.720  -0.240  1.00  0.00            
ATOM     94  H45 ACD     1      33.330  18.910  -0.550  1.00  0.00            
ATOM     95  O23 ACD     1      29.350  22.630  -0.960  1.00  0.00            
ATOM     96  C28 ACD     1      29.550  24.030  -1.150  1.00  0.00            
ATOM     97  H46 ACD     1      30.370  24.160  -1.870  1.00  0.00            
ATOM     98  C29 ACD     1      29.790  24.650   0.240  1.00  0.00            
ATOM     99  H47 ACD     1      29.090  24.180   0.940  1.00  0.00            
ATOM    100  O24 ACD     1      29.650  26.000   0.220  1.00  0.00            
ATOM    101  C30 ACD     1      31.210  24.270   0.750  1.00  0.00            
ATOM    102  H48 ACD     1      31.430  24.850   1.660  1.00  0.00            
ATOM    103  H49 ACD     1      31.160  23.210   1.020  1.00  0.00            
ATOM    104  O25 ACD     1      32.210  24.590  -0.230  1.00  0.00            
ATOM    105  H50 ACD     1      32.370  25.540  -0.180  1.00  0.00            
ATOM    106  C31 ACD     1      28.250  24.450  -1.840  1.00  0.00            
ATOM    107  H51 ACD     1      27.410  24.120  -1.220  1.00  0.00            
ATOM    108  O26 ACD     1      28.340  23.900  -3.210  1.00  0.00            
ATOM    109  H52 ACD     1      27.450  23.870  -3.590  1.00  0.00            
ATOM    110  C32 ACD     1      28.290  25.950  -1.800  1.00  0.00            
ATOM    111  H53 ACD     1      29.180  26.230  -2.370  1.00  0.00            
ATOM    112  O27 ACD     1      27.180  26.510  -2.420  1.00  0.00            
ATOM    113  H54 ACD     1      27.300  27.470  -2.420  1.00  0.00            
ATOM    114  C33 ACD     1      28.470  26.510  -0.360  1.00  0.00            
ATOM    115  H55 ACD     1      28.310  27.590  -0.250  1.00  0.00            
ATOM    116  O28 ACD     1      27.350  25.980   0.440  1.00  0.00            
ATOM    117  C34 ACD     1      26.080  26.580   0.500  1.00  0.00            
ATOM    118  H56 ACD     1      25.890  27.310  -0.310  1.00  0.00            
ATOM    119  C35 ACD     1      25.100  25.480   0.400  1.00  0.00            
ATOM    120  H57 ACD     1      25.440  24.590   0.930  1.00  0.00            
ATOM    121  O29 ACD     1      24.980  25.100  -1.050  1.00  0.00            
ATOM    122  H58 ACD     1      25.590  25.570  -1.620  1.00  0.00            
ATOM    123  C36 ACD     1      23.680  25.920   0.900  1.00  0.00            
ATOM    124  H59 ACD     1      23.260  26.620   0.160  1.00  0.00            
ATOM    125  O30 ACD     1      22.780  24.830   0.950  1.00  0.00            
ATOM    126  H60 ACD     1      22.610  24.740   0.010  1.00  0.00            
ATOM    127  C1  AG7     2      27.670  22.780  44.640  1.00  0.00            
ATOM    128  C2  AG7     2      26.290  22.520  44.150  1.00  0.00            
ATOM    129  C3  AG7     2      25.960  21.680  43.180  1.00  0.00            
ATOM    130  C4  AG7     2      24.570  21.660  42.650  1.00  0.00            
ATOM    131  N1  AG7     2      24.350  21.130  41.290  1.00  0.00            
ATOM    132  C5  AG7     2      24.810  19.700  41.200  1.00  0.00            
ATOM    133  C6  AG7     2      24.820  18.980  39.840  1.00  0.00            
ATOM    134  N2  AG7     2      25.250  19.900  38.630  1.00  0.00            
ATOM    135  C7  AG7     2      24.810  21.370  38.810  1.00  0.00            
ATOM    136  C8  AG7     2      25.080  21.950  40.200  1.00  0.00            
ATOM    137  C9  AG7     2      24.670  19.540  37.390  1.00  0.00            
ATOM    138  C10 AG7     2      24.940  18.080  37.100  1.00  0.00            
ATOM    139  C11 AG7     2      23.850  17.300  36.610  1.00  0.00            
ATOM    140  C12 AG7     2      24.110  15.920  36.340  1.00  0.00            
ATOM    141  C13 AG7     2      25.410  15.460  36.420  1.00  0.00            
ATOM    142  C14 AG7     2      26.400  16.210  36.990  1.00  0.00            
ATOM    143  C15 AG7     2      26.220  17.590  37.260  1.00  0.00            
ATOM    144  C16 AG7     2      25.110  20.320  36.190  1.00  0.00            
ATOM    145  C17 AG7     2      24.200  20.580  35.170  1.00  0.00            
ATOM    146  C18 AG7     2      24.640  21.280  34.070  1.00  0.00            
ATOM    147  C19 AG7     2      25.950  21.770  34.090  1.00  0.00            
ATOM    148  C20 AG7     2      26.800  21.640  35.150  1.00  0.00            
ATOM    149  C21 AG7     2      26.370  20.840  36.180  1.00  0.00            
ATOM    150  C22 AG7     2      27.960  23.960  45.360  1.00  0.00            
ATOM    151  C23 AG7     2      29.260  24.270  45.850  1.00  0.00            
ATOM    152  C24 AG7     2      30.290  23.300  45.600  1.00  0.00            
ATOM    153  C25 AG7     2      30.040  22.100  44.920  1.00  0.00            
ATOM    154  C26 AG7     2      28.700  21.850  44.410  1.00  0.00            
ATOM    155  H1  AG7     2      25.520  23.230  44.430  1.00  0.00            
ATOM    156  H2  AG7     2      26.680  20.960  42.800  1.00  0.00            
ATOM    157  H3  AG7     2      24.250  22.690  42.510  1.00  0.00            
ATOM    158  H4  AG7     2      23.950  21.150  43.390  1.00  0.00            
ATOM    159  H5  AG7     2      23.320  21.140  41.160  1.00  0.00            
ATOM    160  H6  AG7     2      24.210  19.130  41.930  1.00  0.00            
ATOM    161  H7  AG7     2      25.830  19.670  41.570  1.00  0.00            
ATOM    162  H8  AG7     2      23.810  18.620  39.620  1.00  0.00            
ATOM    163  H9  AG7     2      25.500  18.130  39.930  1.00  0.00            
ATOM    164  H10 AG7     2      26.280  19.790  38.550  1.00  0.00            
ATOM    165  H11 AG7     2      23.770  21.520  38.500  1.00  0.00            
ATOM    166  H12 AG7     2      25.410  21.930  38.090  1.00  0.00            
ATOM    167  H13 AG7     2      26.140  21.950  40.460  1.00  0.00            
ATOM    168  H14 AG7     2      24.760  22.990  40.200  1.00  0.00            
ATOM    169  H15 AG7     2      23.600  19.720  37.470  1.00  0.00            
ATOM    170  H16 AG7     2      22.890  17.780  36.460  1.00  0.00            
ATOM    171  H17 AG7     2      23.300  15.270  36.020  1.00  0.00            
ATOM    172  H18 AG7     2      25.630  14.440  36.110  1.00  0.00            
ATOM    173  H19 AG7     2      27.380  15.790  37.150  1.00  0.00            
ATOM    174  H20 AG7     2      27.060  18.240  37.480  1.00  0.00            
ATOM    175  H21 AG7     2      23.220  20.110  35.260  1.00  0.00            
ATOM    176  H22 AG7     2      24.030  21.520  33.200  1.00  0.00            
ATOM    177  H23 AG7     2      26.120  22.440  33.260  1.00  0.00            
ATOM    178  H24 AG7     2      27.770  22.140  35.180  1.00  0.00            
ATOM    179  H25 AG7     2      27.040  20.630  37.010  1.00  0.00            
ATOM    180  H26 AG7     2      27.300  24.810  45.510  1.00  0.00            
ATOM    181  H27 AG7     2      29.470  25.270  46.220  1.00  0.00            
ATOM    182  H28 AG7     2      31.270  23.500  46.020  1.00  0.00            
ATOM    183  H29 AG7     2      30.920  21.470  44.900  1.00  0.00            
ATOM    184  H30 AG7     2      28.550  20.960  43.820  1.00  0.00            
TER
ENDMDL
MODEL        1
ATOM      1  H1  ACD     1      29.150  26.470  40.050  1.00  0.00            
ATOM      2  O1  ACD     1      29.220  27.380  39.750  1.00  0.00            
ATOM      3  C1  ACD     1      28.500  28.120  40.750  1.00  0.00            
ATOM      4  H2  ACD     1      28.310  29.140  40.410  1.00  0.00            
ATOM      5  H3  ACD     1      29.090  28.160  41.680  1.00  0.00            
ATOM      6  C2  ACD     1      27.090  27.570  40.950  1.00  0.00            
ATOM      7  H4  ACD     1      26.520  27.690  40.020  1.00  0.00            
ATOM      8  O2  ACD     1      27.220  26.200  41.350  1.00  0.00            
ATOM      9  C3  ACD     1      26.010  25.480  41.460  1.00  0.00            
ATOM     10  H5  ACD     1      26.350  24.450  41.630  1.00  0.00            
ATOM     11  O3  ACD     1      25.170  25.570  40.220  1.00  0.00            
ATOM     12  C4  ACD     1      24.940  24.390  39.370  1.00  0.00            
ATOM     13  H6  ACD     1      25.600  23.550  39.630  1.00  0.00            
ATOM     14  C5  ACD     1      23.570  23.900  39.620  1.00  0.00            
ATOM     15  H7  ACD     1      22.800  24.680  39.510  1.00  0.00            
ATOM     16  O4  ACD     1      23.320  23.440  40.920  1.00  0.00            
ATOM     17  H8  ACD     1      23.560  24.140  41.530  1.00  0.00            
ATOM     18  C6  ACD     1      23.230  22.780  38.670  1.00  0.00            
ATOM     19  H9  ACD     1      23.900  21.930  38.860  1.00  0.00            
ATOM     20  O5  ACD     1      21.880  22.380  38.860  1.00  0.00            
ATOM     21  H10 ACD     1      21.850  21.450  39.100  1.00  0.00            
ATOM     22  C7  ACD     1      23.400  23.350  37.220  1.00  0.00            
ATOM     23  H11 ACD     1      23.130  22.570  36.500  1.00  0.00            
ATOM     24  O6  ACD     1      24.780  23.660  37.090  1.00  0.00            
ATOM     25  C8  ACD     1      25.280  24.700  37.890  1.00  0.00            
ATOM     26  H12 ACD     1      24.740  25.610  37.590  1.00  0.00            
ATOM     27  C9  ACD     1      26.780  24.790  37.730  1.00  0.00            
ATOM     28  H13 ACD     1      27.230  25.500  38.440  1.00  0.00            
ATOM     29  H14 ACD     1      27.220  23.820  37.980  1.00  0.00            
ATOM     30  O7  ACD     1      27.080  25.210  36.360  1.00  0.00            
ATOM     31  H15 ACD     1      26.580  24.570  35.840  1.00  0.00            
ATOM     32  O8  ACD     1      22.620  24.510  37.030  1.00  0.00            
ATOM     33  C10 ACD     1      21.230  24.480  36.720  1.00  0.00            
ATOM     34  H16 ACD     1      20.850  23.450  36.810  1.00  0.00            
ATOM     35  C11 ACD     1      20.490  25.270  37.820  1.00  0.00            
ATOM     36  H17 ACD     1      21.170  26.110  38.020  1.00  0.00            
ATOM     37  O9  ACD     1      20.310  24.580  39.100  1.00  0.00            
ATOM     38  H18 ACD     1      20.840  23.770  39.110  1.00  0.00            
ATOM     39  C12 ACD     1      19.190  25.800  37.370  1.00  0.00            
ATOM     40  H19 ACD     1      18.530  24.930  37.330  1.00  0.00            
ATOM     41  O10 ACD     1      18.620  26.730  38.400  1.00  0.00            
ATOM     42  H20 ACD     1      18.360  27.510  37.900  1.00  0.00            
ATOM     43  C13 ACD     1      19.250  26.490  35.990  1.00  0.00            
ATOM     44  H21 ACD     1      18.300  26.760  35.530  1.00  0.00            
ATOM     45  O11 ACD     1      19.780  25.500  35.020  1.00  0.00            
ATOM     46  C14 ACD     1      21.130  25.080  35.250  1.00  0.00            
ATOM     47  H22 ACD     1      21.780  25.950  35.060  1.00  0.00            
ATOM     48  C15 ACD     1      21.460  24.030  34.260  1.00  0.00            
ATOM     49  H23 ACD     1      22.420  23.580  34.530  1.00  0.00            
ATOM     50  H24 ACD     1      20.670  23.270  34.370  1.00  0.00            
ATOM     51  O12 ACD     1      21.640  24.580  32.980  1.00  0.00            
ATOM     52  H25 ACD     1      21.360  23.930  32.330  1.00  0.00            
ATOM     53  O13 ACD     1      20.130  27.600  36.060  1.00  0.00            
ATOM     54  C16 ACD     1      19.560  28.830  35.610  1.00  0.00            
ATOM     55  H26 ACD     1      18.700  28.630  34.960  1.00  0.00            
ATOM     56  C17 ACD     1      19.050  29.690  36.760  1.00  0.00            
ATOM     57  H27 ACD     1      19.890  29.830  37.450  1.00  0.00            
ATOM     58  O14 ACD     1      17.920  29.010  37.420  1.00  0.00            
ATOM     59  H28 ACD     1      17.360  29.620  37.910  1.00  0.00            
ATOM     60  C18 ACD     1      18.770  31.110  36.220  1.00  0.00            
ATOM     61  H29 ACD     1      17.970  30.980  35.480  1.00  0.00            
ATOM     62  O15 ACD     1      18.310  32.010  37.280  1.00  0.00            
ATOM     63  H30 ACD     1      18.980  32.570  37.670  1.00  0.00            
ATOM     64  C19 ACD     1      20.080  31.760  35.640  1.00  0.00            
ATOM     65  H31 ACD     1      19.960  32.750  35.200  1.00  0.00            
ATOM     66  O16 ACD     1      20.480  30.920  34.520  1.00  0.00            
ATOM     67  C20 ACD     1      20.740  29.510  34.840  1.00  0.00            
ATOM     68  H32 ACD     1      21.630  29.420  35.470  1.00  0.00            
ATOM     69  C21 ACD     1      20.920  28.670  33.500  1.00  0.00            
ATOM     70  H33 ACD     1      20.770  27.610  33.750  1.00  0.00            
ATOM     71  H34 ACD     1      20.120  29.030  32.840  1.00  0.00            
ATOM     72  O17 ACD     1      22.250  28.900  32.910  1.00  0.00            
ATOM     73  H35 ACD     1      22.410  29.810  32.650  1.00  0.00            
ATOM     74  O18 ACD     1      21.040  31.680  36.680  1.00  0.00            
ATOM     75  C22 ACD     1      21.890  32.860  36.940  1.00  0.00            
ATOM     76  H36 ACD     1      21.610  33.610  36.180  1.00  0.00            
ATOM     77  C23 ACD     1      21.490  33.300  38.350  1.00  0.00            
ATOM     78  H37 ACD     1      21.620  32.400  38.970  1.00  0.00            
ATOM     79  O19 ACD     1      20.100  33.710  38.460  1.00  0.00            
ATOM     80  H38 ACD     1      19.860  33.870  39.370  1.00  0.00            
ATOM     81  C24 ACD     1      22.460  34.350  38.940  1.00  0.00            
ATOM     82  H39 ACD     1      22.230  35.320  38.490  1.00  0.00            
ATOM     83  O20 ACD     1      22.180  34.530  40.300  1.00  0.00            
ATOM     84  H40 ACD     1      21.370  35.060  40.280  1.00  0.00            
ATOM     85  C25 ACD     1      23.860  34.030  38.730  1.00  0.00            
ATOM     86  H41 ACD     1      24.530  34.800  39.130  1.00  0.00            
ATOM     87  O21 ACD     1      24.080  33.700  37.350  1.00  0.00            
ATOM     88  C26 ACD     1      23.380  32.550  36.840  1.00  0.00            
ATOM     89  H42 ACD     1      23.590  31.690  37.490  1.00  0.00            
ATOM     90  C27 ACD     1      23.910  32.080  35.550  1.00  0.00            
ATOM     91  H43 ACD     1      24.960  31.770  35.670  1.00  0.00            
ATOM     92  H44 ACD     1      23.310  31.210  35.250  1.00  0.00            
ATOM     93  O22 ACD     1      23.610  33.080  34.520  1.00  0.00            
ATOM     94  H45 ACD     1      24.070  32.860  33.710  1.00  0.00            
ATOM     95  O23 ACD     1      24.120  32.830  39.470  1.00  0.00            
ATOM     96  C28 ACD     1      25.170  32.840  40.440  1.00  0.00            
ATOM     97  H46 ACD     1      25.530  33.870  40.570  1.00  0.00            
ATOM     98  C29 ACD     1      26.240  31.920  39.920  1.00  0.00            
ATOM     99  H47 ACD     1      25.740  31.060  39.460  1.00  0.00            
ATOM    100  O24 ACD     1      27.130  31.400  40.950  1.00  0.00            
ATOM    101  C30 ACD     1      27.190  32.630  38.980  1.00  0.00            
ATOM    102  H48 ACD     1      27.880  31.900  38.530  1.00  0.00            
ATOM    103  H49 ACD     1      26.560  33.080  38.200  1.00  0.00            
ATOM    104  O25 ACD     1      27.850  33.760  39.660  1.00  0.00            
ATOM    105  H50 ACD     1      28.600  33.430  40.160  1.00  0.00            
ATOM    106  C31 ACD     1      24.480  32.240  41.720  1.00  0.00            
ATOM    107  H51 ACD     1      23.710  31.500  41.460  1.00  0.00            
ATOM    108  O26 ACD     1      23.810  33.330  42.350  1.00  0.00            
ATOM    109  H52 ACD     1      23.220  33.570  41.630  1.00  0.00            
ATOM    110  C32 ACD     1      25.430  31.590  42.690  1.00  0.00            
ATOM    111  H53 ACD     1      26.040  32.350  43.190  1.00  0.00            
ATOM    112  O27 ACD     1      24.680  30.840  43.670  1.00  0.00            
ATOM    113  H54 ACD     1      24.200  31.550  44.090  1.00  0.00            
ATOM    114  C33 ACD     1      26.440  30.720  42.000  1.00  0.00            
ATOM    115  H55 ACD     1      27.180  30.470  42.780  1.00  0.00            
ATOM    116  O28 ACD     1      25.850  29.520  41.490  1.00  0.00            
ATOM    117  C34 ACD     1      26.320  28.290  42.090  1.00  0.00            
ATOM    118  H56 ACD     1      27.030  28.520  42.890  1.00  0.00            
ATOM    119  C35 ACD     1      25.070  27.560  42.530  1.00  0.00            
ATOM    120  H57 ACD     1      24.340  27.640  41.720  1.00  0.00            
ATOM    121  O29 ACD     1      24.550  28.130  43.740  1.00  0.00            
ATOM    122  H58 ACD     1      24.630  29.090  43.690  1.00  0.00            
ATOM    123  C36 ACD     1      25.320  26.040  42.710  1.00  0.00            
ATOM    124  H59 ACD     1      25.960  25.890  43.590  1.00  0.00            
ATOM    125  O30 ACD     1      24.060  25.320  42.850  1.00  0.00            
ATOM    126  H60 ACD     1      23.730  25.490  43.740  1.00  0.00            
ATOM    127  C1  AG7     2      24.400  28.560  37.080  1.00  0.00            
ATOM    128  C2  AG7     2      23.880  28.840  38.470  1.00  0.00            
ATOM    129  C3  AG7     2      22.620  28.970  38.900  1.00  0.00            
ATOM    130  C4  AG7     2      22.320  29.390  40.310  1.00  0.00            
ATOM    131  N1  AG7     2      21.390  28.420  41.080  1.00  0.00            
ATOM    132  C5  AG7     2      21.580  27.000  40.870  1.00  0.00            
ATOM    133  C6  AG7     2      20.670  26.080  41.680  1.00  0.00            
ATOM    134  N2  AG7     2      19.250  26.200  41.410  1.00  0.00            
ATOM    135  C7  AG7     2      18.870  27.730  41.460  1.00  0.00            
ATOM    136  C8  AG7     2      19.920  28.690  40.780  1.00  0.00            
ATOM    137  C9  AG7     2      18.520  25.420  42.540  1.00  0.00            
ATOM    138  C10 AG7     2      18.850  23.970  42.680  1.00  0.00            
ATOM    139  C11 AG7     2      19.340  23.470  43.950  1.00  0.00            
ATOM    140  C12 AG7     2      19.640  22.080  44.060  1.00  0.00            
ATOM    141  C13 AG7     2      19.430  21.250  42.980  1.00  0.00            
ATOM    142  C14 AG7     2      19.140  21.810  41.770  1.00  0.00            
ATOM    143  C15 AG7     2      18.900  23.150  41.550  1.00  0.00            
ATOM    144  C16 AG7     2      16.980  25.480  42.520  1.00  0.00            
ATOM    145  C17 AG7     2      16.290  25.400  43.730  1.00  0.00            
ATOM    146  C18 AG7     2      14.890  25.610  43.780  1.00  0.00            
ATOM    147  C19 AG7     2      14.170  25.860  42.570  1.00  0.00            
ATOM    148  C20 AG7     2      14.790  25.860  41.290  1.00  0.00            
ATOM    149  C21 AG7     2      16.230  25.730  41.340  1.00  0.00            
ATOM    150  C22 AG7     2      25.780  28.840  36.810  1.00  0.00            
ATOM    151  C23 AG7     2      26.340  28.630  35.500  1.00  0.00            
ATOM    152  C24 AG7     2      25.480  27.890  34.620  1.00  0.00            
ATOM    153  C25 AG7     2      24.160  27.500  34.950  1.00  0.00            
ATOM    154  C26 AG7     2      23.630  27.840  36.150  1.00  0.00            
ATOM    155  H1  AG7     2      24.700  29.110  39.130  1.00  0.00            
ATOM    156  H2  AG7     2      21.820  28.890  38.170  1.00  0.00            
ATOM    157  H3  AG7     2      22.050  30.430  40.440  1.00  0.00            
ATOM    158  H4  AG7     2      23.260  29.330  40.860  1.00  0.00            
ATOM    159  H5  AG7     2      21.510  28.620  42.080  1.00  0.00            
ATOM    160  H6  AG7     2      22.620  26.910  41.170  1.00  0.00            
ATOM    161  H7  AG7     2      21.530  26.680  39.830  1.00  0.00            
ATOM    162  H8  AG7     2      20.770  26.190  42.760  1.00  0.00            
ATOM    163  H9  AG7     2      21.050  25.070  41.540  1.00  0.00            
ATOM    164  H10 AG7     2      19.110  25.850  40.450  1.00  0.00            
ATOM    165  H11 AG7     2      18.700  28.070  42.480  1.00  0.00            
ATOM    166  H12 AG7     2      17.900  27.660  40.960  1.00  0.00            
ATOM    167  H13 AG7     2      19.750  28.690  39.700  1.00  0.00            
ATOM    168  H14 AG7     2      19.720  29.720  41.080  1.00  0.00            
ATOM    169  H15 AG7     2      18.770  25.870  43.500  1.00  0.00            
ATOM    170  H16 AG7     2      19.320  24.090  44.840  1.00  0.00            
ATOM    171  H17 AG7     2      19.960  21.630  44.990  1.00  0.00            
ATOM    172  H18 AG7     2      19.570  20.180  43.120  1.00  0.00            
ATOM    173  H19 AG7     2      19.020  21.190  40.890  1.00  0.00            
ATOM    174  H20 AG7     2      18.740  23.560  40.550  1.00  0.00            
ATOM    175  H21 AG7     2      16.770  25.100  44.660  1.00  0.00            
ATOM    176  H22 AG7     2      14.380  25.540  44.740  1.00  0.00            
ATOM    177  H23 AG7     2      13.100  26.050  42.630  1.00  0.00            
ATOM    178  H24 AG7     2      14.280  26.090  40.360  1.00  0.00            
ATOM    179  H25 AG7     2      16.730  25.800  40.380  1.00  0.00            
ATOM    180  H26 AG7     2      26.360  29.280  37.610  1.00  0.00            
ATOM    181  H27 AG7     2      27.330  28.950  35.190  1.00  0.00            
ATOM    182  H28 AG7     2      25.980  27.610  33.690  1.00  0.00            
ATOM    183  H29 AG7     2      23.600  26.930  34.210  1.00  0.00            
ATOM    184  H30 AG7     2      22.630  27.520  36.430  1.00  0.00            
TER
ENDMDL
MODEL        1
ATOM      1  H1  ACD     1      29.760  27.000  40.270  1.00  0.00            
ATOM      2  O1  ACD     1      29.760  27.960  40.320  1.00  0.00            
ATOM      3  C1  ACD     1      29.190  28.330  41.630  1.00  0.00            
ATOM      4  H2  ACD     1      28.990  29.400  41.640  1.00  0.00            
ATOM      5  H3  ACD     1      29.910  28.310  42.460  1.00  0.00            
ATOM      6  C2  ACD     1      27.970  27.520  42.090  1.00  0.00            
ATOM      7  H4  ACD     1      27.340  27.320  41.220  1.00  0.00            
ATOM      8  O2  ACD     1      28.300  26.250  42.720  1.00  0.00            
ATOM      9  C3  ACD     1      27.200  25.510  43.170  1.00  0.00            
ATOM     10  H5  ACD     1      27.610  24.570  43.540  1.00  0.00            
ATOM     11  O3  ACD     1      26.230  25.190  42.140  1.00  0.00            
ATOM     12  C4  ACD     1      25.830  23.810  42.010  1.00  0.00            
ATOM     13  H6  ACD     1      26.260  23.170  42.800  1.00  0.00            
ATOM     14  C5  ACD     1      24.310  23.880  42.220  1.00  0.00            
ATOM     15  H7  ACD     1      23.960  24.840  41.830  1.00  0.00            
ATOM     16  O4  ACD     1      24.110  23.900  43.650  1.00  0.00            
ATOM     17  H8  ACD     1      24.690  24.600  43.940  1.00  0.00            
ATOM     18  C6  ACD     1      23.460  22.780  41.550  1.00  0.00            
ATOM     19  H9  ACD     1      23.680  21.860  42.110  1.00  0.00            
ATOM     20  O5  ACD     1      22.140  23.140  41.490  1.00  0.00            
ATOM     21  H10 ACD     1      21.920  23.170  42.420  1.00  0.00            
ATOM     22  C7  ACD     1      24.010  22.580  40.120  1.00  0.00            
ATOM     23  H11 ACD     1      23.550  21.800  39.510  1.00  0.00            
ATOM     24  O6  ACD     1      25.420  22.240  40.270  1.00  0.00            
ATOM     25  C8  ACD     1      26.250  23.320  40.670  1.00  0.00            
ATOM     26  H12 ACD     1      26.300  24.110  39.910  1.00  0.00            
ATOM     27  C9  ACD     1      27.690  22.830  40.710  1.00  0.00            
ATOM     28  H13 ACD     1      28.110  23.520  41.450  1.00  0.00            
ATOM     29  H14 ACD     1      27.880  21.840  41.140  1.00  0.00            
ATOM     30  O7  ACD     1      28.350  22.870  39.460  1.00  0.00            
ATOM     31  H15 ACD     1      28.260  22.000  39.040  1.00  0.00            
ATOM     32  O8  ACD     1      23.790  23.810  39.460  1.00  0.00            
ATOM     33  C10 ACD     1      22.850  23.840  38.360  1.00  0.00            
ATOM     34  H16 ACD     1      22.450  22.840  38.190  1.00  0.00            
ATOM     35  C11 ACD     1      21.700  24.840  38.640  1.00  0.00            
ATOM     36  H17 ACD     1      22.090  25.830  38.900  1.00  0.00            
ATOM     37  O9  ACD     1      20.830  24.360  39.670  1.00  0.00            
ATOM     38  H18 ACD     1      21.310  23.960  40.410  1.00  0.00            
ATOM     39  C12 ACD     1      20.880  25.140  37.410  1.00  0.00            
ATOM     40  H19 ACD     1      20.340  24.220  37.160  1.00  0.00            
ATOM     41  O10 ACD     1      19.960  26.220  37.600  1.00  0.00            
ATOM     42  H20 ACD     1      20.010  26.820  36.850  1.00  0.00            
ATOM     43  C13 ACD     1      21.760  25.500  36.180  1.00  0.00            
ATOM     44  H21 ACD     1      21.110  25.440  35.300  1.00  0.00            
ATOM     45  O11 ACD     1      22.740  24.470  35.940  1.00  0.00            
ATOM     46  C14 ACD     1      23.570  24.160  37.070  1.00  0.00            
ATOM     47  H22 ACD     1      24.100  25.100  37.250  1.00  0.00            
ATOM     48  C15 ACD     1      24.630  23.040  36.720  1.00  0.00            
ATOM     49  H23 ACD     1      25.070  22.680  37.660  1.00  0.00            
ATOM     50  H24 ACD     1      24.110  22.140  36.370  1.00  0.00            
ATOM     51  O12 ACD     1      25.640  23.450  35.790  1.00  0.00            
ATOM     52  H25 ACD     1      25.130  23.680  35.020  1.00  0.00            
ATOM     53  O13 ACD     1      22.300  26.820  36.410  1.00  0.00            
ATOM     54  C16 ACD     1      22.390  27.690  35.320  1.00  0.00            
ATOM     55  H26 ACD     1      22.060  27.210  34.390  1.00  0.00            
ATOM     56  C17 ACD     1      21.510  28.830  35.670  1.00  0.00            
ATOM     57  H27 ACD     1      21.630  29.250  36.680  1.00  0.00            
ATOM     58  O14 ACD     1      20.130  28.350  35.700  1.00  0.00            
ATOM     59  H28 ACD     1      19.570  28.950  36.200  1.00  0.00            
ATOM     60  C18 ACD     1      21.740  30.030  34.750  1.00  0.00            
ATOM     61  H29 ACD     1      21.570  29.690  33.720  1.00  0.00            
ATOM     62  O15 ACD     1      20.930  31.130  35.080  1.00  0.00            
ATOM     63  H30 ACD     1      21.140  31.450  35.960  1.00  0.00            
ATOM     64  C19 ACD     1      23.210  30.450  34.800  1.00  0.00            
ATOM     65  H31 ACD     1      23.330  31.320  34.140  1.00  0.00            
ATOM     66  O16 ACD     1      23.870  29.280  34.330  1.00  0.00            
ATOM     67  C20 ACD     1      23.780  28.120  35.140  1.00  0.00            
ATOM     68  H32 ACD     1      24.120  28.360  36.150  1.00  0.00            
ATOM     69  C21 ACD     1      24.530  27.000  34.430  1.00  0.00            
ATOM     70  H33 ACD     1      24.930  26.200  35.070  1.00  0.00            
ATOM     71  H34 ACD     1      23.920  26.540  33.650  1.00  0.00            
ATOM     72  O17 ACD     1      25.790  27.520  33.980  1.00  0.00            
ATOM     73  H35 ACD     1      25.680  28.390  33.590  1.00  0.00            
ATOM     74  O18 ACD     1      23.700  30.770  36.090  1.00  0.00            
ATOM     75  C22 ACD     1      23.980  32.140  36.420  1.00  0.00            
ATOM     76  H36 ACD     1      23.710  32.860  35.640  1.00  0.00            
ATOM     77  C23 ACD     1      23.100  32.530  37.630  1.00  0.00            
ATOM     78  H37 ACD     1      23.110  31.660  38.300  1.00  0.00            
ATOM     79  O19 ACD     1      21.770  32.670  37.100  1.00  0.00            
ATOM     80  H38 ACD     1      21.410  33.520  37.370  1.00  0.00            
ATOM     81  C24 ACD     1      23.640  33.780  38.300  1.00  0.00            
ATOM     82  H39 ACD     1      23.510  34.570  37.540  1.00  0.00            
ATOM     83  O20 ACD     1      22.970  33.980  39.550  1.00  0.00            
ATOM     84  H40 ACD     1      23.220  34.890  39.750  1.00  0.00            
ATOM     85  C25 ACD     1      25.210  33.520  38.530  1.00  0.00            
ATOM     86  H41 ACD     1      25.720  34.340  39.050  1.00  0.00            
ATOM     87  O21 ACD     1      25.830  33.460  37.290  1.00  0.00            
ATOM     88  C26 ACD     1      25.470  32.350  36.500  1.00  0.00            
ATOM     89  H42 ACD     1      25.920  31.460  36.970  1.00  0.00            
ATOM     90  C27 ACD     1      26.130  32.350  35.190  1.00  0.00            
ATOM     91  H43 ACD     1      27.230  32.330  35.290  1.00  0.00            
ATOM     92  H44 ACD     1      25.810  31.430  34.680  1.00  0.00            
ATOM     93  O22 ACD     1      25.780  33.450  34.450  1.00  0.00            
ATOM     94  H45 ACD     1      26.020  33.220  33.550  1.00  0.00            
ATOM     95  O23 ACD     1      25.290  32.400  39.300  1.00  0.00            
ATOM     96  C28 ACD     1      25.680  32.480  40.680  1.00  0.00            
ATOM     97  H46 ACD     1      25.720  33.530  40.970  1.00  0.00            
ATOM     98  C29 ACD     1      27.110  31.900  40.850  1.00  0.00            
ATOM     99  H47 ACD     1      27.270  30.920  40.410  1.00  0.00            
ATOM    100  O24 ACD     1      27.350  31.770  42.260  1.00  0.00            
ATOM    101  C30 ACD     1      28.180  32.760  40.140  1.00  0.00            
ATOM    102  H48 ACD     1      29.190  32.340  40.130  1.00  0.00            
ATOM    103  H49 ACD     1      27.930  32.790  39.070  1.00  0.00            
ATOM    104  O25 ACD     1      28.140  34.070  40.670  1.00  0.00            
ATOM    105  H50 ACD     1      28.510  34.000  41.550  1.00  0.00            
ATOM    106  C31 ACD     1      24.660  31.740  41.570  1.00  0.00            
ATOM    107  H51 ACD     1      24.660  30.750  41.120  1.00  0.00            
ATOM    108  O26 ACD     1      23.330  32.310  41.570  1.00  0.00            
ATOM    109  H52 ACD     1      23.280  32.760  40.720  1.00  0.00            
ATOM    110  C32 ACD     1      25.100  31.410  42.950  1.00  0.00            
ATOM    111  H53 ACD     1      25.250  32.280  43.600  1.00  0.00            
ATOM    112  O27 ACD     1      24.190  30.520  43.640  1.00  0.00            
ATOM    113  H54 ACD     1      23.370  30.990  43.820  1.00  0.00            
ATOM    114  C33 ACD     1      26.450  30.780  42.910  1.00  0.00            
ATOM    115  H55 ACD     1      26.910  30.620  43.890  1.00  0.00            
ATOM    116  O28 ACD     1      26.410  29.480  42.290  1.00  0.00            
ATOM    117  C34 ACD     1      27.080  28.440  43.040  1.00  0.00            
ATOM    118  H56 ACD     1      27.740  28.880  43.790  1.00  0.00            
ATOM    119  C35 ACD     1      25.990  27.590  43.730  1.00  0.00            
ATOM    120  H57 ACD     1      25.230  27.340  42.990  1.00  0.00            
ATOM    121  O29 ACD     1      25.400  28.460  44.760  1.00  0.00            
ATOM    122  H58 ACD     1      25.040  29.200  44.270  1.00  0.00            
ATOM    123  C36 ACD     1      26.520  26.240  44.300  1.00  0.00            
ATOM    124  H59 ACD     1      27.370  26.540  44.920  1.00  0.00            
ATOM    125  O30 ACD     1      25.640  25.480  45.020  1.00  0.00            
ATOM    126  H60 ACD     1      25.720  25.750  45.930  1.00  0.00            
ATOM    127  C1  AG7     2      24.740  28.120  39.210  1.00  0.00            
ATOM    128  C2  AG7     2      23.520  28.470  39.990  1.00  0.00            
ATOM    129  C3  AG7     2      23.180  27.930  41.180  1.00  0.00            
ATOM    130  C4  AG7     2      22.000  28.500  41.940  1.00  0.00            
ATOM    131  N1  AG7     2      20.700  27.820  41.760  1.00  0.00            
ATOM    132  C5  AG7     2      20.720  26.420  42.120  1.00  0.00            
ATOM    133  C6  AG7     2      19.240  25.790  42.060  1.00  0.00            
ATOM    134  N2  AG7     2      18.670  25.820  40.660  1.00  0.00            
ATOM    135  C7  AG7     2      18.720  27.300  40.160  1.00  0.00            
ATOM    136  C8  AG7     2      20.100  28.000  40.330  1.00  0.00            
ATOM    137  C9  AG7     2      17.270  25.260  40.820  1.00  0.00            
ATOM    138  C10 AG7     2      17.100  23.900  41.480  1.00  0.00            
ATOM    139  C11 AG7     2      15.990  23.730  42.300  1.00  0.00            
ATOM    140  C12 AG7     2      15.710  22.550  42.960  1.00  0.00            
ATOM    141  C13 AG7     2      16.520  21.410  42.650  1.00  0.00            
ATOM    142  C14 AG7     2      17.670  21.550  41.830  1.00  0.00            
ATOM    143  C15 AG7     2      17.990  22.800  41.220  1.00  0.00            
ATOM    144  C16 AG7     2      16.410  25.150  39.560  1.00  0.00            
ATOM    145  C17 AG7     2      15.160  25.710  39.520  1.00  0.00            
ATOM    146  C18 AG7     2      14.350  25.480  38.400  1.00  0.00            
ATOM    147  C19 AG7     2      14.870  24.890  37.200  1.00  0.00            
ATOM    148  C20 AG7     2      16.170  24.410  37.180  1.00  0.00            
ATOM    149  C21 AG7     2      16.940  24.600  38.370  1.00  0.00            
ATOM    150  C22 AG7     2      25.380  29.090  38.420  1.00  0.00            
ATOM    151  C23 AG7     2      26.570  28.830  37.770  1.00  0.00            
ATOM    152  C24 AG7     2      27.200  27.620  37.920  1.00  0.00            
ATOM    153  C25 AG7     2      26.500  26.520  38.460  1.00  0.00            
ATOM    154  C26 AG7     2      25.330  26.840  39.200  1.00  0.00            
ATOM    155  H1  AG7     2      22.960  29.270  39.510  1.00  0.00            
ATOM    156  H2  AG7     2      23.850  27.190  41.590  1.00  0.00            
ATOM    157  H3  AG7     2      21.780  29.490  41.530  1.00  0.00            
ATOM    158  H4  AG7     2      22.170  28.410  43.010  1.00  0.00            
ATOM    159  H5  AG7     2      20.050  28.240  42.450  1.00  0.00            
ATOM    160  H6  AG7     2      21.090  26.190  43.110  1.00  0.00            
ATOM    161  H7  AG7     2      21.360  25.940  41.370  1.00  0.00            
ATOM    162  H8  AG7     2      18.560  26.400  42.660  1.00  0.00            
ATOM    163  H9  AG7     2      19.250  24.760  42.420  1.00  0.00            
ATOM    164  H10 AG7     2      19.340  25.260  40.120  1.00  0.00            
ATOM    165  H11 AG7     2      17.940  27.910  40.600  1.00  0.00            
ATOM    166  H12 AG7     2      18.570  27.220  39.080  1.00  0.00            
ATOM    167  H13 AG7     2      20.820  27.780  39.540  1.00  0.00            
ATOM    168  H14 AG7     2      19.840  29.050  40.190  1.00  0.00            
ATOM    169  H15 AG7     2      16.800  25.990  41.490  1.00  0.00            
ATOM    170  H16 AG7     2      15.330  24.570  42.450  1.00  0.00            
ATOM    171  H17 AG7     2      14.780  22.460  43.520  1.00  0.00            
ATOM    172  H18 AG7     2      16.270  20.400  42.970  1.00  0.00            
ATOM    173  H19 AG7     2      18.260  20.660  41.600  1.00  0.00            
ATOM    174  H20 AG7     2      18.870  22.860  40.590  1.00  0.00            
ATOM    175  H21 AG7     2      14.760  26.250  40.370  1.00  0.00            
ATOM    176  H22 AG7     2      13.300  25.730  38.470  1.00  0.00            
ATOM    177  H23 AG7     2      14.150  24.720  36.400  1.00  0.00            
ATOM    178  H24 AG7     2      16.560  23.820  36.360  1.00  0.00            
ATOM    179  H25 AG7     2      17.950  24.180  38.370  1.00  0.00            
ATOM    180  H26 AG7     2      24.900  30.050  38.230  1.00  0.00            
ATOM    181  H27 AG7     2      27.060  29.570  37.150  1.00  0.00            
ATOM    182  H28 AG7     2      28.160  27.380  37.490  1.00  0.00            
ATOM    183  H29 AG7     2      26.860  25.490  38.470  1.00  0.00            
ATOM    184  H30 AG7     2      24.800  26.060  39.740  1.00  0.00            
TER
ENDMDL
MODEL        1
ATOM      1  H1  ACD     1      29.440  14.200   4.520  1.00  0.00            
ATOM      2  O1  ACD     1      28.990  13.410   4.830  1.00  0.00            
ATOM      3  C1  ACD     1      29.150  13.470   6.260  1.00  0.00            
ATOM      4  H2  ACD     1      30.220  13.490   6.510  1.00  0.00            
ATOM      5  H3  ACD     1      28.870  12.470   6.610  1.00  0.00            
ATOM      6  C2  ACD     1      28.360  14.610   6.890  1.00  0.00            
ATOM      7  H4  ACD     1      28.580  14.690   7.960  1.00  0.00            
ATOM      8  O2  ACD     1      28.780  15.820   6.210  1.00  0.00            
ATOM      9  C3  ACD     1      28.100  16.990   6.700  1.00  0.00            
ATOM     10  H5  ACD     1      28.550  17.790   6.100  1.00  0.00            
ATOM     11  O3  ACD     1      28.330  17.110   8.060  1.00  0.00            
ATOM     12  C4  ACD     1      29.370  18.050   8.380  1.00  0.00            
ATOM     13  H6  ACD     1      29.930  18.260   7.460  1.00  0.00            
ATOM     14  C5  ACD     1      28.710  19.350   8.910  1.00  0.00            
ATOM     15  H7  ACD     1      27.980  19.000   9.660  1.00  0.00            
ATOM     16  O4  ACD     1      27.960  19.900   7.770  1.00  0.00            
ATOM     17  H8  ACD     1      27.240  19.310   7.550  1.00  0.00            
ATOM     18  C6  ACD     1      29.810  20.220   9.420  1.00  0.00            
ATOM     19  H9  ACD     1      30.520  20.420   8.610  1.00  0.00            
ATOM     20  O5  ACD     1      29.260  21.370   9.950  1.00  0.00            
ATOM     21  H10 ACD     1      28.710  21.120  10.690  1.00  0.00            
ATOM     22  C7  ACD     1      30.550  19.550  10.540  1.00  0.00            
ATOM     23  H11 ACD     1      31.120  20.370  11.000  1.00  0.00            
ATOM     24  O6  ACD     1      31.270  18.470   9.960  1.00  0.00            
ATOM     25  C8  ACD     1      30.370  17.470   9.440  1.00  0.00            
ATOM     26  H12 ACD     1      29.720  17.050  10.210  1.00  0.00            
ATOM     27  C9  ACD     1      31.280  16.370   8.920  1.00  0.00            
ATOM     28  H13 ACD     1      30.780  15.680   8.240  1.00  0.00            
ATOM     29  H14 ACD     1      32.030  16.830   8.260  1.00  0.00            
ATOM     30  O7  ACD     1      32.060  15.700   9.930  1.00  0.00            
ATOM     31  H15 ACD     1      31.990  14.780   9.660  1.00  0.00            
ATOM     32  O8  ACD     1      29.730  19.150  11.630  1.00  0.00            
ATOM     33  C10 ACD     1      30.090  19.560  12.970  1.00  0.00            
ATOM     34  H16 ACD     1      30.710  20.460  12.880  1.00  0.00            
ATOM     35  C11 ACD     1      28.810  20.040  13.680  1.00  0.00            
ATOM     36  H17 ACD     1      27.910  19.430  13.520  1.00  0.00            
ATOM     37  O9  ACD     1      28.540  21.380  13.180  1.00  0.00            
ATOM     38  H18 ACD     1      27.910  21.880  13.710  1.00  0.00            
ATOM     39  C12 ACD     1      29.000  19.940  15.190  1.00  0.00            
ATOM     40  H19 ACD     1      29.810  20.590  15.540  1.00  0.00            
ATOM     41  O10 ACD     1      27.840  20.250  15.970  1.00  0.00            
ATOM     42  H20 ACD     1      27.130  19.810  15.500  1.00  0.00            
ATOM     43  C13 ACD     1      29.450  18.510  15.540  1.00  0.00            
ATOM     44  H21 ACD     1      29.380  18.540  16.630  1.00  0.00            
ATOM     45  O11 ACD     1      30.770  18.370  15.090  1.00  0.00            
ATOM     46  C14 ACD     1      30.800  18.380  13.650  1.00  0.00            
ATOM     47  H22 ACD     1      30.270  17.460  13.360  1.00  0.00            
ATOM     48  C15 ACD     1      32.150  18.160  13.170  1.00  0.00            
ATOM     49  H23 ACD     1      32.470  17.360  13.850  1.00  0.00            
ATOM     50  H24 ACD     1      32.020  17.780  12.150  1.00  0.00            
ATOM     51  O12 ACD     1      33.010  19.290  13.340  1.00  0.00            
ATOM     52  H25 ACD     1      32.710  19.660  14.180  1.00  0.00            
ATOM     53  O13 ACD     1      28.550  17.530  14.970  1.00  0.00            
ATOM     54  C16 ACD     1      27.370  17.100  15.670  1.00  0.00            
ATOM     55  H26 ACD     1      27.230  17.580  16.650  1.00  0.00            
ATOM     56  C17 ACD     1      26.180  17.360  14.810  1.00  0.00            
ATOM     57  H27 ACD     1      26.350  16.790  13.890  1.00  0.00            
ATOM     58  O14 ACD     1      25.910  18.750  14.590  1.00  0.00            
ATOM     59  H28 ACD     1      24.960  18.880  14.510  1.00  0.00            
ATOM     60  C18 ACD     1      24.970  16.660  15.440  1.00  0.00            
ATOM     61  H29 ACD     1      24.720  17.220  16.360  1.00  0.00            
ATOM     62  O15 ACD     1      23.820  16.840  14.570  1.00  0.00            
ATOM     63  H30 ACD     1      23.380  16.000  14.730  1.00  0.00            
ATOM     64  C19 ACD     1      25.250  15.230  15.870  1.00  0.00            
ATOM     65  H31 ACD     1      24.350  14.840  16.350  1.00  0.00            
ATOM     66  O16 ACD     1      26.340  15.100  16.700  1.00  0.00            
ATOM     67  C20 ACD     1      27.600  15.610  16.050  1.00  0.00            
ATOM     68  H32 ACD     1      27.800  14.990  15.170  1.00  0.00            
ATOM     69  C21 ACD     1      28.750  15.470  17.110  1.00  0.00            
ATOM     70  H33 ACD     1      29.750  15.760  16.770  1.00  0.00            
ATOM     71  H34 ACD     1      28.470  16.110  17.950  1.00  0.00            
ATOM     72  O17 ACD     1      28.930  14.100  17.530  1.00  0.00            
ATOM     73  H35 ACD     1      29.400  14.210  18.370  1.00  0.00            
ATOM     74  O18 ACD     1      25.560  14.540  14.620  1.00  0.00            
ATOM     75  C22 ACD     1      24.950  13.240  14.390  1.00  0.00            
ATOM     76  H36 ACD     1      24.660  12.830  15.370  1.00  0.00            
ATOM     77  C23 ACD     1      23.710  13.400  13.450  1.00  0.00            
ATOM     78  H37 ACD     1      24.090  14.040  12.650  1.00  0.00            
ATOM     79  O19 ACD     1      22.680  14.120  14.180  1.00  0.00            
ATOM     80  H38 ACD     1      22.350  13.600  14.920  1.00  0.00            
ATOM     81  C24 ACD     1      23.190  12.050  12.900  1.00  0.00            
ATOM     82  H39 ACD     1      22.930  11.360  13.720  1.00  0.00            
ATOM     83  O20 ACD     1      22.090  12.130  11.990  1.00  0.00            
ATOM     84  H40 ACD     1      22.290  11.400  11.390  1.00  0.00            
ATOM     85  C25 ACD     1      24.300  11.340  12.170  1.00  0.00            
ATOM     86  H41 ACD     1      23.990  10.360  11.800  1.00  0.00            
ATOM     87  O21 ACD     1      25.370  11.200  13.070  1.00  0.00            
ATOM     88  C26 ACD     1      25.980  12.350  13.660  1.00  0.00            
ATOM     89  H42 ACD     1      26.440  12.970  12.880  1.00  0.00            
ATOM     90  C27 ACD     1      27.080  11.830  14.620  1.00  0.00            
ATOM     91  H43 ACD     1      27.360  12.680  15.260  1.00  0.00            
ATOM     92  H44 ACD     1      26.650  10.990  15.180  1.00  0.00            
ATOM     93  O22 ACD     1      28.220  11.550  13.850  1.00  0.00            
ATOM     94  H45 ACD     1      27.870  10.840  13.310  1.00  0.00            
ATOM     95  O23 ACD     1      24.680  12.060  11.050  1.00  0.00            
ATOM     96  C28 ACD     1      24.810  11.280   9.800  1.00  0.00            
ATOM     97  H46 ACD     1      24.340  10.290   9.880  1.00  0.00            
ATOM     98  C29 ACD     1      26.280  11.200   9.450  1.00  0.00            
ATOM     99  H47 ACD     1      26.930  11.950   9.920  1.00  0.00            
ATOM    100  O24 ACD     1      26.510  11.130   8.040  1.00  0.00            
ATOM    101  C30 ACD     1      26.790   9.810   9.930  1.00  0.00            
ATOM    102  H48 ACD     1      27.850   9.720   9.650  1.00  0.00            
ATOM    103  H49 ACD     1      26.710   9.780  11.020  1.00  0.00            
ATOM    104  O25 ACD     1      26.070   8.690   9.400  1.00  0.00            
ATOM    105  H50 ACD     1      25.890   8.790   8.460  1.00  0.00            
ATOM    106  C31 ACD     1      24.040  12.240   8.880  1.00  0.00            
ATOM    107  H51 ACD     1      24.420  13.250   9.050  1.00  0.00            
ATOM    108  O26 ACD     1      22.620  12.150   9.120  1.00  0.00            
ATOM    109  H52 ACD     1      22.380  11.240   8.920  1.00  0.00            
ATOM    110  C32 ACD     1      24.410  12.090   7.460  1.00  0.00            
ATOM    111  H53 ACD     1      24.140  11.150   6.950  1.00  0.00            
ATOM    112  O27 ACD     1      23.750  13.090   6.680  1.00  0.00            
ATOM    113  H54 ACD     1      22.810  12.870   6.750  1.00  0.00            
ATOM    114  C33 ACD     1      25.980  12.180   7.210  1.00  0.00            
ATOM    115  H55 ACD     1      26.240  12.170   6.150  1.00  0.00            
ATOM    116  O28 ACD     1      26.460  13.390   7.700  1.00  0.00            
ATOM    117  C34 ACD     1      26.850  14.380   6.760  1.00  0.00            
ATOM    118  H56 ACD     1      26.500  14.150   5.750  1.00  0.00            
ATOM    119  C35 ACD     1      26.090  15.650   7.200  1.00  0.00            
ATOM    120  H57 ACD     1      26.400  15.760   8.250  1.00  0.00            
ATOM    121  O29 ACD     1      24.640  15.450   7.160  1.00  0.00            
ATOM    122  H58 ACD     1      24.500  14.490   7.150  1.00  0.00            
ATOM    123  C36 ACD     1      26.570  16.850   6.480  1.00  0.00            
ATOM    124  H59 ACD     1      26.510  16.750   5.390  1.00  0.00            
ATOM    125  O30 ACD     1      26.010  18.140   6.950  1.00  0.00            
ATOM    126  H60 ACD     1      25.100  18.260   6.650  1.00  0.00            
ATOM    127  C1  AG7     2      27.600  15.550  11.310  1.00  0.00            
ATOM    128  C2  AG7     2      26.550  16.540  10.930  1.00  0.00            
ATOM    129  C3  AG7     2      25.200  16.180  10.820  1.00  0.00            
ATOM    130  C4  AG7     2      24.140  17.120  10.420  1.00  0.00            
ATOM    131  N1  AG7     2      22.740  16.690  10.450  1.00  0.00            
ATOM    132  C5  AG7     2      22.360  16.460  11.910  1.00  0.00            
ATOM    133  C6  AG7     2      20.940  15.800  12.090  1.00  0.00            
ATOM    134  N2  AG7     2      20.650  14.610  11.130  1.00  0.00            
ATOM    135  C7  AG7     2      21.050  14.960   9.680  1.00  0.00            
ATOM    136  C8  AG7     2      22.510  15.550   9.510  1.00  0.00            
ATOM    137  C9  AG7     2      19.090  14.320  11.170  1.00  0.00            
ATOM    138  C10 AG7     2      18.450  13.800  12.440  1.00  0.00            
ATOM    139  C11 AG7     2      17.330  14.490  12.890  1.00  0.00            
ATOM    140  C12 AG7     2      16.540  14.030  13.950  1.00  0.00            
ATOM    141  C13 AG7     2      16.870  12.870  14.590  1.00  0.00            
ATOM    142  C14 AG7     2      18.080  12.220  14.260  1.00  0.00            
ATOM    143  C15 AG7     2      18.890  12.640  13.160  1.00  0.00            
ATOM    144  C16 AG7     2      18.490  13.470  10.020  1.00  0.00            
ATOM    145  C17 AG7     2      17.410  14.100   9.380  1.00  0.00            
ATOM    146  C18 AG7     2      16.960  13.540   8.180  1.00  0.00            
ATOM    147  C19 AG7     2      17.530  12.370   7.660  1.00  0.00            
ATOM    148  C20 AG7     2      18.590  11.810   8.300  1.00  0.00            
ATOM    149  C21 AG7     2      19.150  12.370   9.450  1.00  0.00            
ATOM    150  C22 AG7     2      28.530  15.780  12.240  1.00  0.00            
ATOM    151  C23 AG7     2      29.640  14.960  12.500  1.00  0.00            
ATOM    152  C24 AG7     2      29.820  13.770  11.780  1.00  0.00            
ATOM    153  C25 AG7     2      28.850  13.500  10.770  1.00  0.00            
ATOM    154  C26 AG7     2      27.730  14.340  10.650  1.00  0.00            
ATOM    155  H1  AG7     2      26.920  17.540  10.700  1.00  0.00            
ATOM    156  H2  AG7     2      24.920  15.160  11.040  1.00  0.00            
ATOM    157  H3  AG7     2      24.340  17.440   9.390  1.00  0.00            
ATOM    158  H4  AG7     2      24.330  18.010  11.020  1.00  0.00            
ATOM    159  H5  AG7     2      22.160  17.500  10.170  1.00  0.00            
ATOM    160  H6  AG7     2      22.340  17.400  12.460  1.00  0.00            
ATOM    161  H7  AG7     2      22.960  15.730  12.460  1.00  0.00            
ATOM    162  H8  AG7     2      20.110  16.500  11.990  1.00  0.00            
ATOM    163  H9  AG7     2      20.800  15.420  13.100  1.00  0.00            
ATOM    164  H10 AG7     2      21.160  13.780  11.470  1.00  0.00            
ATOM    165  H11 AG7     2      20.320  15.630   9.220  1.00  0.00            
ATOM    166  H12 AG7     2      21.020  14.030   9.110  1.00  0.00            
ATOM    167  H13 AG7     2      23.170  14.720   9.770  1.00  0.00            
ATOM    168  H14 AG7     2      22.780  15.890   8.510  1.00  0.00            
ATOM    169  H15 AG7     2      18.700  15.340  11.130  1.00  0.00            
ATOM    170  H16 AG7     2      16.980  15.300  12.260  1.00  0.00            
ATOM    171  H17 AG7     2      15.630  14.560  14.230  1.00  0.00            
ATOM    172  H18 AG7     2      16.240  12.500  15.390  1.00  0.00            
ATOM    173  H19 AG7     2      18.370  11.330  14.800  1.00  0.00            
ATOM    174  H20 AG7     2      19.780  12.030  13.070  1.00  0.00            
ATOM    175  H21 AG7     2      16.950  14.970   9.840  1.00  0.00            
ATOM    176  H22 AG7     2      16.130  13.940   7.600  1.00  0.00            
ATOM    177  H23 AG7     2      17.130  11.910   6.760  1.00  0.00            
ATOM    178  H24 AG7     2      19.020  10.860   7.990  1.00  0.00            
ATOM    179  H25 AG7     2      20.030  11.930   9.920  1.00  0.00            
ATOM    180  H26 AG7     2      28.460  16.710  12.790  1.00  0.00            
ATOM    181  H27 AG7     2      30.360  15.240  13.260  1.00  0.00            
ATOM    182  H28 AG7     2      30.780  13.260  11.790  1.00  0.00            
ATOM    183  H29 AG7     2      28.980  12.610  10.160  1.00  0.00            
ATOM    184  H30 AG7     2      26.960  14.110   9.920  1.00  0.00            
TER
ENDMDL
MODEL        1
ATOM      1  H1  ACD     1      19.590  11.300  11.810  1.00  0.00            
ATOM      2  O1  ACD     1      18.800  11.820  11.650  1.00  0.00            
ATOM      3  C1  ACD     1      19.180  13.010  11.040  1.00  0.00            
ATOM      4  H2  ACD     1      18.330  13.680  10.860  1.00  0.00            
ATOM      5  H3  ACD     1      19.680  12.760  10.100  1.00  0.00            
ATOM      6  C2  ACD     1      20.210  13.750  11.900  1.00  0.00            
ATOM      7  H4  ACD     1      19.790  13.620  12.900  1.00  0.00            
ATOM      8  O2  ACD     1      21.560  13.260  11.790  1.00  0.00            
ATOM      9  C3  ACD     1      22.590  13.920  12.520  1.00  0.00            
ATOM     10  H5  ACD     1      23.480  13.290  12.420  1.00  0.00            
ATOM     11  O3  ACD     1      22.290  13.920  13.910  1.00  0.00            
ATOM     12  C4  ACD     1      22.980  12.960  14.740  1.00  0.00            
ATOM     13  H6  ACD     1      23.330  12.120  14.120  1.00  0.00            
ATOM     14  C5  ACD     1      24.130  13.660  15.470  1.00  0.00            
ATOM     15  H7  ACD     1      23.720  14.500  16.040  1.00  0.00            
ATOM     16  O4  ACD     1      25.060  14.200  14.510  1.00  0.00            
ATOM     17  H8  ACD     1      24.620  14.760  13.860  1.00  0.00            
ATOM     18  C6  ACD     1      24.810  12.640  16.450  1.00  0.00            
ATOM     19  H9  ACD     1      25.200  11.750  15.950  1.00  0.00            
ATOM     20  O5  ACD     1      25.910  13.090  17.260  1.00  0.00            
ATOM     21  H10 ACD     1      25.580  13.980  17.350  1.00  0.00            
ATOM     22  C7  ACD     1      23.740  12.120  17.400  1.00  0.00            
ATOM     23  H11 ACD     1      24.150  11.370  18.100  1.00  0.00            
ATOM     24  O6  ACD     1      22.750  11.420  16.630  1.00  0.00            
ATOM     25  C8  ACD     1      22.000  12.250  15.750  1.00  0.00            
ATOM     26  H12 ACD     1      21.400  13.000  16.290  1.00  0.00            
ATOM     27  C9  ACD     1      21.060  11.240  15.020  1.00  0.00            
ATOM     28  H13 ACD     1      20.280  10.850  15.680  1.00  0.00            
ATOM     29  H14 ACD     1      20.550  11.710  14.170  1.00  0.00            
ATOM     30  O7  ACD     1      21.900  10.150  14.580  1.00  0.00            
ATOM     31  H15 ACD     1      22.500  10.060  15.320  1.00  0.00            
ATOM     32  O8  ACD     1      23.160  13.260  18.100  1.00  0.00            
ATOM     33  C10 ACD     1      22.850  13.050  19.490  1.00  0.00            
ATOM     34  H16 ACD     1      23.590  12.380  19.960  1.00  0.00            
ATOM     35  C11 ACD     1      22.960  14.360  20.160  1.00  0.00            
ATOM     36  H17 ACD     1      22.530  15.090  19.450  1.00  0.00            
ATOM     37  O9  ACD     1      24.350  14.680  20.380  1.00  0.00            
ATOM     38  H18 ACD     1      24.430  15.570  20.750  1.00  0.00            
ATOM     39  C12 ACD     1      22.250  14.420  21.530  1.00  0.00            
ATOM     40  H19 ACD     1      22.600  13.620  22.200  1.00  0.00            
ATOM     41  O10 ACD     1      22.270  15.680  22.260  1.00  0.00            
ATOM     42  H20 ACD     1      21.850  15.640  23.120  1.00  0.00            
ATOM     43  C13 ACD     1      20.770  14.030  21.260  1.00  0.00            
ATOM     44  H21 ACD     1      20.200  13.960  22.200  1.00  0.00            
ATOM     45  O11 ACD     1      20.670  12.730  20.680  1.00  0.00            
ATOM     46  C14 ACD     1      21.430  12.310  19.590  1.00  0.00            
ATOM     47  H22 ACD     1      20.980  12.840  18.740  1.00  0.00            
ATOM     48  C15 ACD     1      21.510  10.870  19.580  1.00  0.00            
ATOM     49  H23 ACD     1      22.380  10.570  18.990  1.00  0.00            
ATOM     50  H24 ACD     1      21.770  10.640  20.620  1.00  0.00            
ATOM     51  O12 ACD     1      20.260  10.360  19.170  1.00  0.00            
ATOM     52  H25 ACD     1      20.300   9.420  19.000  1.00  0.00            
ATOM     53  O13 ACD     1      20.010  14.960  20.480  1.00  0.00            
ATOM     54  C16 ACD     1      18.940  15.710  21.050  1.00  0.00            
ATOM     55  H26 ACD     1      19.070  15.720  22.140  1.00  0.00            
ATOM     56  C17 ACD     1      18.930  17.130  20.440  1.00  0.00            
ATOM     57  H27 ACD     1      19.260  17.190  19.400  1.00  0.00            
ATOM     58  O14 ACD     1      19.940  17.940  21.070  1.00  0.00            
ATOM     59  H28 ACD     1      19.690  18.020  21.990  1.00  0.00            
ATOM     60  C18 ACD     1      17.600  17.810  20.590  1.00  0.00            
ATOM     61  H29 ACD     1      17.420  17.940  21.660  1.00  0.00            
ATOM     62  O15 ACD     1      17.610  19.110  19.940  1.00  0.00            
ATOM     63  H30 ACD     1      18.230  19.680  20.400  1.00  0.00            
ATOM     64  C19 ACD     1      16.460  16.910  20.030  1.00  0.00            
ATOM     65  H31 ACD     1      15.490  17.390  20.220  1.00  0.00            
ATOM     66  O16 ACD     1      16.410  15.730  20.820  1.00  0.00            
ATOM     67  C20 ACD     1      17.610  15.000  20.690  1.00  0.00            
ATOM     68  H32 ACD     1      17.640  14.550  19.690  1.00  0.00            
ATOM     69  C21 ACD     1      17.520  13.750  21.570  1.00  0.00            
ATOM     70  H33 ACD     1      18.390  13.080  21.470  1.00  0.00            
ATOM     71  H34 ACD     1      17.490  14.100  22.610  1.00  0.00            
ATOM     72  O17 ACD     1      16.360  12.990  21.300  1.00  0.00            
ATOM     73  H35 ACD     1      15.650  13.580  21.050  1.00  0.00            
ATOM     74  O18 ACD     1      16.550  16.700  18.620  1.00  0.00            
ATOM     75  C22 ACD     1      15.260  16.590  17.900  1.00  0.00            
ATOM     76  H36 ACD     1      14.440  16.500  18.620  1.00  0.00            
ATOM     77  C23 ACD     1      15.090  17.950  17.220  1.00  0.00            
ATOM     78  H37 ACD     1      16.090  18.200  16.850  1.00  0.00            
ATOM     79  O19 ACD     1      14.690  19.030  18.130  1.00  0.00            
ATOM     80  H38 ACD     1      13.950  18.810  18.710  1.00  0.00            
ATOM     81  C24 ACD     1      14.240  17.810  15.990  1.00  0.00            
ATOM     82  H39 ACD     1      13.180  17.720  16.260  1.00  0.00            
ATOM     83  O20 ACD     1      14.410  18.890  15.070  1.00  0.00            
ATOM     84  H40 ACD     1      14.130  19.660  15.570  1.00  0.00            
ATOM     85  C25 ACD     1      14.590  16.630  15.120  1.00  0.00            
ATOM     86  H41 ACD     1      13.890  16.490  14.290  1.00  0.00            
ATOM     87  O21 ACD     1      14.410  15.530  15.910  1.00  0.00            
ATOM     88  C26 ACD     1      15.300  15.350  17.030  1.00  0.00            
ATOM     89  H42 ACD     1      16.320  15.310  16.650  1.00  0.00            
ATOM     90  C27 ACD     1      14.970  14.100  17.820  1.00  0.00            
ATOM     91  H43 ACD     1      15.370  13.190  17.340  1.00  0.00            
ATOM     92  H44 ACD     1      15.620  14.160  18.700  1.00  0.00            
ATOM     93  O22 ACD     1      13.610  13.960  18.260  1.00  0.00            
ATOM     94  H45 ACD     1      13.530  13.160  18.780  1.00  0.00            
ATOM     95  O23 ACD     1      15.940  16.610  14.750  1.00  0.00            
ATOM     96  C28 ACD     1      16.180  17.040  13.430  1.00  0.00            
ATOM     97  H46 ACD     1      15.340  17.600  13.010  1.00  0.00            
ATOM     98  C29 ACD     1      16.420  15.730  12.680  1.00  0.00            
ATOM     99  H47 ACD     1      17.040  15.060  13.270  1.00  0.00            
ATOM    100  O24 ACD     1      16.930  16.100  11.360  1.00  0.00            
ATOM    101  C30 ACD     1      15.120  14.990  12.320  1.00  0.00            
ATOM    102  H48 ACD     1      14.490  14.850  13.210  1.00  0.00            
ATOM    103  H49 ACD     1      14.570  15.710  11.700  1.00  0.00            
ATOM    104  O25 ACD     1      15.350  13.850  11.490  1.00  0.00            
ATOM    105  H50 ACD     1      14.630  13.250  11.690  1.00  0.00            
ATOM    106  C31 ACD     1      17.370  18.010  13.440  1.00  0.00            
ATOM    107  H51 ACD     1      18.010  17.690  14.270  1.00  0.00            
ATOM    108  O26 ACD     1      17.100  19.300  13.940  1.00  0.00            
ATOM    109  H52 ACD     1      16.350  19.180  14.540  1.00  0.00            
ATOM    110  C32 ACD     1      18.090  18.020  12.090  1.00  0.00            
ATOM    111  H53 ACD     1      17.400  18.540  11.420  1.00  0.00            
ATOM    112  O27 ACD     1      19.370  18.680  12.130  1.00  0.00            
ATOM    113  H54 ACD     1      19.170  19.570  12.430  1.00  0.00            
ATOM    114  C33 ACD     1      18.240  16.690  11.410  1.00  0.00            
ATOM    115  H55 ACD     1      18.640  16.830  10.410  1.00  0.00            
ATOM    116  O28 ACD     1      19.150  15.840  12.150  1.00  0.00            
ATOM    117  C34 ACD     1      20.230  15.260  11.460  1.00  0.00            
ATOM    118  H56 ACD     1      20.300  15.260  10.370  1.00  0.00            
ATOM    119  C35 ACD     1      21.410  16.070  11.980  1.00  0.00            
ATOM    120  H57 ACD     1      21.190  16.260  13.040  1.00  0.00            
ATOM    121  O29 ACD     1      21.380  17.250  11.200  1.00  0.00            
ATOM    122  H58 ACD     1      20.640  17.780  11.510  1.00  0.00            
ATOM    123  C36 ACD     1      22.740  15.270  11.890  1.00  0.00            
ATOM    124  H59 ACD     1      22.930  15.100  10.820  1.00  0.00            
ATOM    125  O30 ACD     1      23.810  15.980  12.580  1.00  0.00            
ATOM    126  H60 ACD     1      23.920  16.810  12.110  1.00  0.00            
ATOM    127  C1  AG7     2      18.840  14.240  16.540  1.00  0.00            
ATOM    128  C2  AG7     2      19.790  15.330  16.930  1.00  0.00            
ATOM    129  C3  AG7     2      19.530  16.660  16.850  1.00  0.00            
ATOM    130  C4  AG7     2      20.530  17.750  17.260  1.00  0.00            
ATOM    131  N1  AG7     2      20.930  18.710  16.240  1.00  0.00            
ATOM    132  C5  AG7     2      21.170  18.070  14.870  1.00  0.00            
ATOM    133  C6  AG7     2      21.840  19.070  13.880  1.00  0.00            
ATOM    134  N2  AG7     2      23.160  19.610  14.330  1.00  0.00            
ATOM    135  C7  AG7     2      22.850  20.340  15.650  1.00  0.00            
ATOM    136  C8  AG7     2      22.230  19.450  16.700  1.00  0.00            
ATOM    137  C9  AG7     2      23.730  20.620  13.270  1.00  0.00            
ATOM    138  C10 AG7     2      23.990  20.170  11.830  1.00  0.00            
ATOM    139  C11 AG7     2      23.440  20.840  10.720  1.00  0.00            
ATOM    140  C12 AG7     2      23.610  20.280   9.410  1.00  0.00            
ATOM    141  C13 AG7     2      24.320  19.110   9.180  1.00  0.00            
ATOM    142  C14 AG7     2      24.850  18.460  10.330  1.00  0.00            
ATOM    143  C15 AG7     2      24.660  18.990  11.620  1.00  0.00            
ATOM    144  C16 AG7     2      24.920  21.390  13.810  1.00  0.00            
ATOM    145  C17 AG7     2      25.880  20.830  14.710  1.00  0.00            
ATOM    146  C18 AG7     2      27.070  21.520  14.960  1.00  0.00            
ATOM    147  C19 AG7     2      27.310  22.740  14.280  1.00  0.00            
ATOM    148  C20 AG7     2      26.360  23.320  13.400  1.00  0.00            
ATOM    149  C21 AG7     2      25.210  22.610  13.150  1.00  0.00            
ATOM    150  C22 AG7     2      18.430  14.250  15.190  1.00  0.00            
ATOM    151  C23 AG7     2      17.720  13.130  14.730  1.00  0.00            
ATOM    152  C24 AG7     2      17.430  12.050  15.500  1.00  0.00            
ATOM    153  C25 AG7     2      17.860  12.010  16.820  1.00  0.00            
ATOM    154  C26 AG7     2      18.590  13.120  17.330  1.00  0.00            
ATOM    155  H1  AG7     2      20.770  15.130  17.370  1.00  0.00            
ATOM    156  H2  AG7     2      18.500  16.960  16.670  1.00  0.00            
ATOM    157  H3  AG7     2      21.440  17.270  17.630  1.00  0.00            
ATOM    158  H4  AG7     2      20.170  18.250  18.170  1.00  0.00            
ATOM    159  H5  AG7     2      20.130  19.350  16.180  1.00  0.00            
ATOM    160  H6  AG7     2      20.240  17.820  14.350  1.00  0.00            
ATOM    161  H7  AG7     2      21.770  17.160  14.940  1.00  0.00            
ATOM    162  H8  AG7     2      21.060  19.840  13.840  1.00  0.00            
ATOM    163  H9  AG7     2      21.910  18.640  12.880  1.00  0.00            
ATOM    164  H10 AG7     2      23.790  18.810  14.490  1.00  0.00            
ATOM    165  H11 AG7     2      22.310  21.270  15.500  1.00  0.00            
ATOM    166  H12 AG7     2      23.840  20.650  15.990  1.00  0.00            
ATOM    167  H13 AG7     2      22.990  18.710  16.970  1.00  0.00            
ATOM    168  H14 AG7     2      22.070  20.010  17.620  1.00  0.00            
ATOM    169  H15 AG7     2      22.980  21.390  13.070  1.00  0.00            
ATOM    170  H16 AG7     2      22.810  21.710  10.900  1.00  0.00            
ATOM    171  H17 AG7     2      23.070  20.810   8.640  1.00  0.00            
ATOM    172  H18 AG7     2      24.400  18.700   8.180  1.00  0.00            
ATOM    173  H19 AG7     2      25.320  17.500  10.140  1.00  0.00            
ATOM    174  H20 AG7     2      25.160  18.510  12.460  1.00  0.00            
ATOM    175  H21 AG7     2      25.720  19.880  15.210  1.00  0.00            
ATOM    176  H22 AG7     2      27.880  21.120  15.550  1.00  0.00            
ATOM    177  H23 AG7     2      28.200  23.290  14.570  1.00  0.00            
ATOM    178  H24 AG7     2      26.610  24.290  12.970  1.00  0.00            
ATOM    179  H25 AG7     2      24.450  23.040  12.510  1.00  0.00            
ATOM    180  H26 AG7     2      18.630  15.130  14.580  1.00  0.00            
ATOM    181  H27 AG7     2      17.320  13.150  13.720  1.00  0.00            
ATOM    182  H28 AG7     2      17.020  11.180  15.000  1.00  0.00            
ATOM    183  H29 AG7     2      17.540  11.190  17.450  1.00  0.00            
ATOM    184  H30 AG7     2      18.860  13.120  18.380  1.00  0.00            
TER
ENDMDL
MODEL        1
ATOM      1  H1  ACD     1      18.910  13.540  12.540  1.00  0.00            
ATOM      2  O1  ACD     1      18.160  14.100  12.340  1.00  0.00            
ATOM      3  C1  ACD     1      18.670  15.350  11.800  1.00  0.00            
ATOM      4  H2  ACD     1      17.780  15.990  11.760  1.00  0.00            
ATOM      5  H3  ACD     1      19.050  15.180  10.780  1.00  0.00            
ATOM      6  C2  ACD     1      19.850  15.990  12.590  1.00  0.00            
ATOM      7  H4  ACD     1      19.400  16.240  13.560  1.00  0.00            
ATOM      8  O2  ACD     1      20.710  14.930  12.760  1.00  0.00            
ATOM      9  C3  ACD     1      22.040  15.120  13.310  1.00  0.00            
ATOM     10  H5  ACD     1      22.460  14.120  13.180  1.00  0.00            
ATOM     11  O3  ACD     1      21.970  15.490  14.610  1.00  0.00            
ATOM     12  C4  ACD     1      22.180  14.330  15.570  1.00  0.00            
ATOM     13  H6  ACD     1      22.260  13.360  15.060  1.00  0.00            
ATOM     14  C5  ACD     1      23.460  14.600  16.310  1.00  0.00            
ATOM     15  H7  ACD     1      23.510  15.610  16.730  1.00  0.00            
ATOM     16  O4  ACD     1      24.470  14.500  15.330  1.00  0.00            
ATOM     17  H8  ACD     1      24.290  15.140  14.630  1.00  0.00            
ATOM     18  C6  ACD     1      23.680  13.650  17.510  1.00  0.00            
ATOM     19  H9  ACD     1      23.770  12.660  17.050  1.00  0.00            
ATOM     20  O5  ACD     1      24.890  13.800  18.250  1.00  0.00            
ATOM     21  H10 ACD     1      25.480  14.040  17.540  1.00  0.00            
ATOM     22  C7  ACD     1      22.360  13.630  18.340  1.00  0.00            
ATOM     23  H11 ACD     1      22.390  12.790  19.050  1.00  0.00            
ATOM     24  O6  ACD     1      21.200  13.370  17.460  1.00  0.00            
ATOM     25  C8  ACD     1      20.930  14.330  16.490  1.00  0.00            
ATOM     26  H12 ACD     1      20.860  15.320  16.950  1.00  0.00            
ATOM     27  C9  ACD     1      19.690  13.930  15.820  1.00  0.00            
ATOM     28  H13 ACD     1      18.900  13.960  16.580  1.00  0.00            
ATOM     29  H14 ACD     1      19.440  14.460  14.890  1.00  0.00            
ATOM     30  O7  ACD     1      19.860  12.600  15.480  1.00  0.00            
ATOM     31  H15 ACD     1      20.070  12.210  16.330  1.00  0.00            
ATOM     32  O8  ACD     1      22.120  14.880  19.100  1.00  0.00            
ATOM     33  C10 ACD     1      21.310  14.750  20.300  1.00  0.00            
ATOM     34  H16 ACD     1      21.640  13.930  20.950  1.00  0.00            
ATOM     35  C11 ACD     1      21.660  16.050  21.030  1.00  0.00            
ATOM     36  H17 ACD     1      21.570  16.820  20.250  1.00  0.00            
ATOM     37  O9  ACD     1      22.990  15.920  21.510  1.00  0.00            
ATOM     38  H18 ACD     1      22.930  15.430  22.340  1.00  0.00            
ATOM     39  C12 ACD     1      20.620  16.580  22.090  1.00  0.00            
ATOM     40  H19 ACD     1      20.580  15.850  22.920  1.00  0.00            
ATOM     41  O10 ACD     1      20.920  17.780  22.680  1.00  0.00            
ATOM     42  H20 ACD     1      20.640  18.450  22.050  1.00  0.00            
ATOM     43  C13 ACD     1      19.190  16.480  21.580  1.00  0.00            
ATOM     44  H21 ACD     1      18.540  16.640  22.440  1.00  0.00            
ATOM     45  O11 ACD     1      18.980  15.110  21.090  1.00  0.00            
ATOM     46  C14 ACD     1      19.810  14.600  20.030  1.00  0.00            
ATOM     47  H22 ACD     1      19.620  15.120  19.080  1.00  0.00            
ATOM     48  C15 ACD     1      19.360  13.120  19.930  1.00  0.00            
ATOM     49  H23 ACD     1      20.180  12.450  19.660  1.00  0.00            
ATOM     50  H24 ACD     1      19.110  12.630  20.880  1.00  0.00            
ATOM     51  O12 ACD     1      18.180  12.950  19.100  1.00  0.00            
ATOM     52  H25 ACD     1      17.390  12.820  19.640  1.00  0.00            
ATOM     53  O13 ACD     1      19.000  17.480  20.580  1.00  0.00            
ATOM     54  C16 ACD     1      18.260  18.630  21.000  1.00  0.00            
ATOM     55  H26 ACD     1      18.190  18.760  22.090  1.00  0.00            
ATOM     56  C17 ACD     1      19.050  19.910  20.460  1.00  0.00            
ATOM     57  H27 ACD     1      19.300  19.740  19.410  1.00  0.00            
ATOM     58  O14 ACD     1      20.240  19.980  21.270  1.00  0.00            
ATOM     59  H28 ACD     1      20.840  20.600  20.870  1.00  0.00            
ATOM     60  C18 ACD     1      18.110  21.170  20.520  1.00  0.00            
ATOM     61  H29 ACD     1      17.790  21.310  21.560  1.00  0.00            
ATOM     62  O15 ACD     1      18.790  22.360  20.010  1.00  0.00            
ATOM     63  H30 ACD     1      18.880  22.930  20.790  1.00  0.00            
ATOM     64  C19 ACD     1      16.890  20.900  19.770  1.00  0.00            
ATOM     65  H31 ACD     1      16.210  21.750  19.820  1.00  0.00            
ATOM     66  O16 ACD     1      16.200  19.860  20.340  1.00  0.00            
ATOM     67  C20 ACD     1      16.890  18.550  20.280  1.00  0.00            
ATOM     68  H32 ACD     1      17.150  18.410  19.220  1.00  0.00            
ATOM     69  C21 ACD     1      16.110  17.420  20.880  1.00  0.00            
ATOM     70  H33 ACD     1      16.680  16.490  20.770  1.00  0.00            
ATOM     71  H34 ACD     1      15.820  17.610  21.920  1.00  0.00            
ATOM     72  O17 ACD     1      14.780  17.150  20.320  1.00  0.00            
ATOM     73  H35 ACD     1      14.130  17.710  20.750  1.00  0.00            
ATOM     74  O18 ACD     1      17.130  20.630  18.360  1.00  0.00            
ATOM     75  C22 ACD     1      16.280  21.300  17.390  1.00  0.00            
ATOM     76  H36 ACD     1      15.480  21.920  17.810  1.00  0.00            
ATOM     77  C23 ACD     1      17.200  22.250  16.630  1.00  0.00            
ATOM     78  H37 ACD     1      18.030  21.630  16.250  1.00  0.00            
ATOM     79  O19 ACD     1      17.730  23.330  17.410  1.00  0.00            
ATOM     80  H38 ACD     1      18.250  23.020  18.150  1.00  0.00            
ATOM     81  C24 ACD     1      16.340  22.790  15.470  1.00  0.00            
ATOM     82  H39 ACD     1      15.480  23.360  15.850  1.00  0.00            
ATOM     83  O20 ACD     1      17.090  23.710  14.630  1.00  0.00            
ATOM     84  H40 ACD     1      17.490  24.370  15.200  1.00  0.00            
ATOM     85  C25 ACD     1      15.840  21.590  14.630  1.00  0.00            
ATOM     86  H41 ACD     1      15.340  22.060  13.780  1.00  0.00            
ATOM     87  O21 ACD     1      14.930  20.860  15.470  1.00  0.00            
ATOM     88  C26 ACD     1      15.630  20.240  16.540  1.00  0.00            
ATOM     89  H42 ACD     1      16.490  19.670  16.180  1.00  0.00            
ATOM     90  C27 ACD     1      14.660  19.370  17.330  1.00  0.00            
ATOM     91  H43 ACD     1      13.960  18.960  16.600  1.00  0.00            
ATOM     92  H44 ACD     1      15.050  18.450  17.780  1.00  0.00            
ATOM     93  O22 ACD     1      13.970  20.060  18.420  1.00  0.00            
ATOM     94  H45 ACD     1      14.420  19.760  19.210  1.00  0.00            
ATOM     95  O23 ACD     1      16.940  20.750  14.110  1.00  0.00            
ATOM     96  C28 ACD     1      17.580  21.020  12.890  1.00  0.00            
ATOM     97  H46 ACD     1      17.190  21.960  12.470  1.00  0.00            
ATOM     98  C29 ACD     1      17.320  19.820  11.950  1.00  0.00            
ATOM     99  H47 ACD     1      17.270  18.870  12.510  1.00  0.00            
ATOM    100  O24 ACD     1      18.340  19.620  10.940  1.00  0.00            
ATOM    101  C30 ACD     1      15.950  20.040  11.200  1.00  0.00            
ATOM    102  H48 ACD     1      15.210  19.910  12.000  1.00  0.00            
ATOM    103  H49 ACD     1      15.940  21.070  10.820  1.00  0.00            
ATOM    104  O25 ACD     1      15.830  19.020  10.220  1.00  0.00            
ATOM    105  H50 ACD     1      15.710  18.150  10.610  1.00  0.00            
ATOM    106  C31 ACD     1      19.070  21.200  13.260  1.00  0.00            
ATOM    107  H51 ACD     1      19.220  20.530  14.120  1.00  0.00            
ATOM    108  O26 ACD     1      19.280  22.510  13.690  1.00  0.00            
ATOM    109  H52 ACD     1      18.420  22.880  13.930  1.00  0.00            
ATOM    110  C32 ACD     1      20.000  20.810  12.190  1.00  0.00            
ATOM    111  H53 ACD     1      19.900  21.560  11.390  1.00  0.00            
ATOM    112  O27 ACD     1      21.330  20.880  12.670  1.00  0.00            
ATOM    113  H54 ACD     1      21.250  21.520  13.380  1.00  0.00            
ATOM    114  C33 ACD     1      19.640  19.490  11.480  1.00  0.00            
ATOM    115  H55 ACD     1      20.310  19.190  10.660  1.00  0.00            
ATOM    116  O28 ACD     1      19.610  18.410  12.380  1.00  0.00            
ATOM    117  C34 ACD     1      20.480  17.330  12.100  1.00  0.00            
ATOM    118  H56 ACD     1      20.590  17.140  11.020  1.00  0.00            
ATOM    119  C35 ACD     1      21.930  17.550  12.670  1.00  0.00            
ATOM    120  H57 ACD     1      21.760  17.790  13.730  1.00  0.00            
ATOM    121  O29 ACD     1      22.560  18.720  12.060  1.00  0.00            
ATOM    122  H58 ACD     1      22.030  19.470  12.320  1.00  0.00            
ATOM    123  C36 ACD     1      22.760  16.240  12.580  1.00  0.00            
ATOM    124  H59 ACD     1      22.840  15.990  11.510  1.00  0.00            
ATOM    125  O30 ACD     1      24.070  16.430  13.240  1.00  0.00            
ATOM    126  H60 ACD     1      24.500  17.150  12.760  1.00  0.00            
ATOM    127  C1  AG7     2      18.360  17.310  16.770  1.00  0.00            
ATOM    128  C2  AG7     2      19.660  17.820  17.340  1.00  0.00            
ATOM    129  C3  AG7     2      20.150  19.050  17.130  1.00  0.00            
ATOM    130  C4  AG7     2      21.420  19.610  17.810  1.00  0.00            
ATOM    131  N1  AG7     2      22.490  20.050  16.810  1.00  0.00            
ATOM    132  C5  AG7     2      22.780  18.820  15.950  1.00  0.00            
ATOM    133  C6  AG7     2      24.030  18.990  15.070  1.00  0.00            
ATOM    134  N2  AG7     2      25.310  19.670  15.620  1.00  0.00            
ATOM    135  C7  AG7     2      24.940  20.870  16.570  1.00  0.00            
ATOM    136  C8  AG7     2      23.740  20.650  17.480  1.00  0.00            
ATOM    137  C9  AG7     2      26.200  20.010  14.400  1.00  0.00            
ATOM    138  C10 AG7     2      26.470  18.800  13.500  1.00  0.00            
ATOM    139  C11 AG7     2      26.300  18.900  12.110  1.00  0.00            
ATOM    140  C12 AG7     2      26.450  17.750  11.290  1.00  0.00            
ATOM    141  C13 AG7     2      26.940  16.530  11.830  1.00  0.00            
ATOM    142  C14 AG7     2      27.150  16.460  13.200  1.00  0.00            
ATOM    143  C15 AG7     2      27.010  17.600  14.020  1.00  0.00            
ATOM    144  C16 AG7     2      27.430  20.710  14.670  1.00  0.00            
ATOM    145  C17 AG7     2      28.370  20.210  15.640  1.00  0.00            
ATOM    146  C18 AG7     2      29.490  21.000  16.030  1.00  0.00            
ATOM    147  C19 AG7     2      29.930  21.960  15.140  1.00  0.00            
ATOM    148  C20 AG7     2      29.130  22.350  14.080  1.00  0.00            
ATOM    149  C21 AG7     2      27.830  21.840  13.910  1.00  0.00            
ATOM    150  C22 AG7     2      17.940  17.580  15.480  1.00  0.00            
ATOM    151  C23 AG7     2      16.660  17.170  15.030  1.00  0.00            
ATOM    152  C24 AG7     2      15.950  16.210  15.750  1.00  0.00            
ATOM    153  C25 AG7     2      16.410  15.800  16.950  1.00  0.00            
ATOM    154  C26 AG7     2      17.570  16.380  17.470  1.00  0.00            
ATOM    155  H1  AG7     2      20.170  17.190  18.070  1.00  0.00            
ATOM    156  H2  AG7     2      19.650  19.660  16.380  1.00  0.00            
ATOM    157  H3  AG7     2      21.980  18.890  18.400  1.00  0.00            
ATOM    158  H4  AG7     2      21.280  20.450  18.490  1.00  0.00            
ATOM    159  H5  AG7     2      22.100  20.780  16.190  1.00  0.00            
ATOM    160  H6  AG7     2      21.860  18.560  15.420  1.00  0.00            
ATOM    161  H7  AG7     2      23.080  17.990  16.580  1.00  0.00            
ATOM    162  H8  AG7     2      23.800  19.530  14.160  1.00  0.00            
ATOM    163  H9  AG7     2      24.310  17.990  14.720  1.00  0.00            
ATOM    164  H10 AG7     2      25.750  18.900  16.160  1.00  0.00            
ATOM    165  H11 AG7     2      24.850  21.770  15.960  1.00  0.00            
ATOM    166  H12 AG7     2      25.830  20.910  17.200  1.00  0.00            
ATOM    167  H13 AG7     2      24.100  19.810  18.080  1.00  0.00            
ATOM    168  H14 AG7     2      23.520  21.470  18.160  1.00  0.00            
ATOM    169  H15 AG7     2      25.730  20.780  13.780  1.00  0.00            
ATOM    170  H16 AG7     2      25.930  19.840  11.710  1.00  0.00            
ATOM    171  H17 AG7     2      26.120  17.750  10.260  1.00  0.00            
ATOM    172  H18 AG7     2      27.010  15.590  11.280  1.00  0.00            
ATOM    173  H19 AG7     2      27.580  15.590  13.680  1.00  0.00            
ATOM    174  H20 AG7     2      27.100  17.520  15.100  1.00  0.00            
ATOM    175  H21 AG7     2      28.050  19.400  16.300  1.00  0.00            
ATOM    176  H22 AG7     2      30.130  20.700  16.860  1.00  0.00            
ATOM    177  H23 AG7     2      30.840  22.520  15.330  1.00  0.00            
ATOM    178  H24 AG7     2      29.490  23.130  13.420  1.00  0.00            
ATOM    179  H25 AG7     2      27.190  22.180  13.100  1.00  0.00            
ATOM    180  H26 AG7     2      18.620  18.210  14.910  1.00  0.00            
ATOM    181  H27 AG7     2      16.280  17.530  14.080  1.00  0.00            
ATOM    182  H28 AG7     2      15.070  15.720  15.340  1.00  0.00            
ATOM    183  H29 AG7     2      15.900  14.930  17.360  1.00  0.00            
ATOM    184  H30 AG7     2      17.800  16.090  18.490  1.00  0.00            
TER
ENDMDL
MODEL        1
ATOM      1  H1  ACD     1      40.470  35.740   5.840  1.00  0.00            
ATOM      2  O1  ACD     1      40.040  35.410   5.050  1.00  0.00            
ATOM      3  C1  ACD     1      39.260  34.250   5.450  1.00  0.00            
ATOM      4  H2  ACD     1      38.490  34.550   6.170  1.00  0.00            
ATOM      5  H3  ACD     1      39.900  33.470   5.880  1.00  0.00            
ATOM      6  C2  ACD     1      38.520  33.680   4.240  1.00  0.00            
ATOM      7  H4  ACD     1      38.210  34.490   3.580  1.00  0.00            
ATOM      8  O2  ACD     1      39.400  32.990   3.380  1.00  0.00            
ATOM      9  C3  ACD     1      38.890  32.280   2.250  1.00  0.00            
ATOM     10  H5  ACD     1      39.710  31.710   1.790  1.00  0.00            
ATOM     11  O3  ACD     1      38.140  33.160   1.370  1.00  0.00            
ATOM     12  C4  ACD     1      38.770  33.630   0.220  1.00  0.00            
ATOM     13  H6  ACD     1      39.710  33.090   0.060  1.00  0.00            
ATOM     14  C5  ACD     1      37.790  33.140  -0.790  1.00  0.00            
ATOM     15  H7  ACD     1      36.790  33.360  -0.400  1.00  0.00            
ATOM     16  O4  ACD     1      37.790  31.740  -0.910  1.00  0.00            
ATOM     17  H8  ACD     1      37.910  31.330  -0.050  1.00  0.00            
ATOM     18  C6  ACD     1      38.000  33.870  -2.080  1.00  0.00            
ATOM     19  H9  ACD     1      38.960  33.660  -2.560  1.00  0.00            
ATOM     20  O5  ACD     1      36.940  33.670  -3.000  1.00  0.00            
ATOM     21  H10 ACD     1      36.540  34.530  -3.160  1.00  0.00            
ATOM     22  C7  ACD     1      38.090  35.400  -1.910  1.00  0.00            
ATOM     23  H11 ACD     1      38.340  35.830  -2.890  1.00  0.00            
ATOM     24  O6  ACD     1      39.150  35.740  -1.000  1.00  0.00            
ATOM     25  C8  ACD     1      38.920  35.200   0.270  1.00  0.00            
ATOM     26  H12 ACD     1      38.000  35.610   0.710  1.00  0.00            
ATOM     27  C9  ACD     1      40.140  35.540   1.090  1.00  0.00            
ATOM     28  H13 ACD     1      40.000  34.990   2.030  1.00  0.00            
ATOM     29  H14 ACD     1      41.080  35.200   0.650  1.00  0.00            
ATOM     30  O7  ACD     1      40.170  36.960   1.370  1.00  0.00            
ATOM     31  H15 ACD     1      40.320  37.330   0.490  1.00  0.00            
ATOM     32  O8  ACD     1      36.850  35.900  -1.360  1.00  0.00            
ATOM     33  C10 ACD     1      36.340  37.100  -1.950  1.00  0.00            
ATOM     34  H16 ACD     1      37.110  37.560  -2.570  1.00  0.00            
ATOM     35  C11 ACD     1      35.080  36.640  -2.800  1.00  0.00            
ATOM     36  H17 ACD     1      34.340  36.080  -2.210  1.00  0.00            
ATOM     37  O9  ACD     1      35.510  35.780  -3.900  1.00  0.00            
ATOM     38  H18 ACD     1      35.640  36.350  -4.670  1.00  0.00            
ATOM     39  C12 ACD     1      34.380  37.900  -3.230  1.00  0.00            
ATOM     40  H19 ACD     1      35.140  38.530  -3.700  1.00  0.00            
ATOM     41  O10 ACD     1      33.130  37.700  -3.960  1.00  0.00            
ATOM     42  H20 ACD     1      32.660  37.030  -3.470  1.00  0.00            
ATOM     43  C13 ACD     1      33.910  38.710  -1.990  1.00  0.00            
ATOM     44  H21 ACD     1      33.460  39.650  -2.320  1.00  0.00            
ATOM     45  O11 ACD     1      35.120  39.050  -1.290  1.00  0.00            
ATOM     46  C14 ACD     1      35.830  37.950  -0.760  1.00  0.00            
ATOM     47  H22 ACD     1      35.220  37.310  -0.110  1.00  0.00            
ATOM     48  C15 ACD     1      36.990  38.580   0.040  1.00  0.00            
ATOM     49  H23 ACD     1      36.590  39.160   0.880  1.00  0.00            
ATOM     50  H24 ACD     1      37.610  37.770   0.470  1.00  0.00            
ATOM     51  O12 ACD     1      37.820  39.390  -0.720  1.00  0.00            
ATOM     52  H25 ACD     1      37.290  39.960  -1.280  1.00  0.00            
ATOM     53  O13 ACD     1      33.110  37.970  -1.020  1.00  0.00            
ATOM     54  C16 ACD     1      31.640  37.910  -1.140  1.00  0.00            
ATOM     55  H26 ACD     1      31.320  38.310  -2.100  1.00  0.00            
ATOM     56  C17 ACD     1      31.330  36.450  -1.160  1.00  0.00            
ATOM     57  H27 ACD     1      31.900  35.880  -0.420  1.00  0.00            
ATOM     58  O14 ACD     1      31.730  35.950  -2.430  1.00  0.00            
ATOM     59  H28 ACD     1      31.740  34.990  -2.480  1.00  0.00            
ATOM     60  C18 ACD     1      29.770  36.230  -0.770  1.00  0.00            
ATOM     61  H29 ACD     1      29.240  36.790  -1.560  1.00  0.00            
ATOM     62  O15 ACD     1      29.320  34.870  -0.750  1.00  0.00            
ATOM     63  H30 ACD     1      28.650  34.820  -1.430  1.00  0.00            
ATOM     64  C19 ACD     1      29.520  36.840   0.600  1.00  0.00            
ATOM     65  H31 ACD     1      28.480  36.720   0.900  1.00  0.00            
ATOM     66  O16 ACD     1      29.700  38.200   0.500  1.00  0.00            
ATOM     67  C20 ACD     1      31.060  38.620   0.140  1.00  0.00            
ATOM     68  H32 ACD     1      31.740  38.430   0.980  1.00  0.00            
ATOM     69  C21 ACD     1      30.980  40.080   0.050  1.00  0.00            
ATOM     70  H33 ACD     1      31.750  40.460  -0.630  1.00  0.00            
ATOM     71  H34 ACD     1      30.070  40.310  -0.530  1.00  0.00            
ATOM     72  O17 ACD     1      30.920  40.820   1.310  1.00  0.00            
ATOM     73  H35 ACD     1      30.010  40.930   1.590  1.00  0.00            
ATOM     74  O18 ACD     1      30.420  36.270   1.600  1.00  0.00            
ATOM     75  C22 ACD     1      29.840  36.050   2.840  1.00  0.00            
ATOM     76  H36 ACD     1      28.790  36.380   2.850  1.00  0.00            
ATOM     77  C23 ACD     1      29.870  34.570   2.940  1.00  0.00            
ATOM     78  H37 ACD     1      30.820  34.170   2.570  1.00  0.00            
ATOM     79  O19 ACD     1      28.910  34.050   1.970  1.00  0.00            
ATOM     80  H38 ACD     1      29.190  34.300   1.080  1.00  0.00            
ATOM     81  C24 ACD     1      29.640  34.050   4.360  1.00  0.00            
ATOM     82  H39 ACD     1      28.640  34.400   4.620  1.00  0.00            
ATOM     83  O20 ACD     1      29.760  32.650   4.250  1.00  0.00            
ATOM     84  H40 ACD     1      29.600  32.400   5.160  1.00  0.00            
ATOM     85  C25 ACD     1      30.690  34.690   5.320  1.00  0.00            
ATOM     86  H41 ACD     1      30.410  34.230   6.270  1.00  0.00
[truncated: 1,784,318 more chars]
