# Supplementary material for: Achieving Chemical Accuracy in Cyclodextrin Host–Guest Binding via Integrative Atomistic Modelling
Source: Adv Sci (Weinh). 2025 Dec 14;13(10):e19782. doi: 10.1002/advs.202519782 (PMC12915143; doi:10.1002/advs.202519782)
Supplement: Supplementary file 1 — Supporting Information [file ADVS-13-e19782-s003.zip › all_poses/ACD.AK3.pdb]

MODEL        1
ATOM      1  H1  ACD     1      26.800  28.150  28.690  1.00  0.00            
ATOM      2  O1  ACD     1      27.670  27.750  28.790  1.00  0.00            
ATOM      3  C1  ACD     1      27.650  26.720  27.820  1.00  0.00            
ATOM      4  H2  ACD     1      27.330  25.770  28.280  1.00  0.00            
ATOM      5  H3  ACD     1      28.690  26.570  27.510  1.00  0.00            
ATOM      6  C2  ACD     1      26.600  26.990  26.680  1.00  0.00            
ATOM      7  H4  ACD     1      26.670  26.000  26.200  1.00  0.00            
ATOM      8  O2  ACD     1      25.310  27.280  27.270  1.00  0.00            
ATOM      9  C3  ACD     1      24.160  27.250  26.370  1.00  0.00            
ATOM     10  H5  ACD     1      23.240  27.400  26.940  1.00  0.00            
ATOM     11  O3  ACD     1      24.060  25.980  25.690  1.00  0.00            
ATOM     12  C4  ACD     1      22.970  25.130  25.980  1.00  0.00            
ATOM     13  H6  ACD     1      22.190  25.540  26.620  1.00  0.00            
ATOM     14  C5  ACD     1      22.250  24.950  24.590  1.00  0.00            
ATOM     15  H7  ACD     1      23.000  25.000  23.790  1.00  0.00            
ATOM     16  O4  ACD     1      21.260  25.990  24.470  1.00  0.00            
ATOM     17  H8  ACD     1      20.960  26.100  23.560  1.00  0.00            
ATOM     18  C6  ACD     1      21.500  23.590  24.550  1.00  0.00            
ATOM     19  H9  ACD     1      20.590  23.660  25.160  1.00  0.00            
ATOM     20  O5  ACD     1      21.260  23.310  23.120  1.00  0.00            
ATOM     21  H10 ACD     1      21.120  24.220  22.840  1.00  0.00            
ATOM     22  C7  ACD     1      22.390  22.440  25.030  1.00  0.00            
ATOM     23  H11 ACD     1      21.720  21.570  25.050  1.00  0.00            
ATOM     24  O6  ACD     1      22.740  22.670  26.330  1.00  0.00            
ATOM     25  C8  ACD     1      23.580  23.800  26.560  1.00  0.00            
ATOM     26  H12 ACD     1      24.560  23.680  26.090  1.00  0.00            
ATOM     27  C9  ACD     1      23.920  23.880  28.010  1.00  0.00            
ATOM     28  H13 ACD     1      24.080  22.820  28.270  1.00  0.00            
ATOM     29  H14 ACD     1      24.850  24.450  28.110  1.00  0.00            
ATOM     30  O7  ACD     1      22.910  24.410  28.890  1.00  0.00            
ATOM     31  H15 ACD     1      22.520  23.550  29.050  1.00  0.00            
ATOM     32  O8  ACD     1      23.480  22.110  24.220  1.00  0.00            
ATOM     33  C10 ACD     1      23.590  20.780  23.850  1.00  0.00            
ATOM     34  H16 ACD     1      22.970  20.100  24.440  1.00  0.00            
ATOM     35  C11 ACD     1      23.190  20.690  22.370  1.00  0.00            
ATOM     36  H17 ACD     1      23.680  21.500  21.810  1.00  0.00            
ATOM     37  O9  ACD     1      21.780  20.850  22.310  1.00  0.00            
ATOM     38  H18 ACD     1      21.610  21.750  22.610  1.00  0.00            
ATOM     39  C12 ACD     1      23.640  19.320  21.870  1.00  0.00            
ATOM     40  H19 ACD     1      23.130  18.430  22.270  1.00  0.00            
ATOM     41  O10 ACD     1      23.550  19.370  20.450  1.00  0.00            
ATOM     42  H20 ACD     1      24.470  19.510  20.230  1.00  0.00            
ATOM     43  C13 ACD     1      25.140  19.120  22.090  1.00  0.00            
ATOM     44  H21 ACD     1      25.250  18.080  21.780  1.00  0.00            
ATOM     45  O11 ACD     1      25.410  19.200  23.470  1.00  0.00            
ATOM     46  C14 ACD     1      25.110  20.440  24.080  1.00  0.00            
ATOM     47  H22 ACD     1      25.770  21.190  23.620  1.00  0.00            
ATOM     48  C15 ACD     1      25.530  20.350  25.580  1.00  0.00            
ATOM     49  H23 ACD     1      26.610  20.260  25.690  1.00  0.00            
ATOM     50  H24 ACD     1      25.410  21.340  26.040  1.00  0.00            
ATOM     51  O12 ACD     1      24.840  19.350  26.340  1.00  0.00            
ATOM     52  H25 ACD     1      24.960  18.460  25.990  1.00  0.00            
ATOM     53  O13 ACD     1      25.880  20.060  21.270  1.00  0.00            
ATOM     54  C16 ACD     1      27.070  19.530  20.590  1.00  0.00            
ATOM     55  H26 ACD     1      26.920  18.540  20.140  1.00  0.00            
ATOM     56  C17 ACD     1      27.330  20.540  19.490  1.00  0.00            
ATOM     57  H27 ACD     1      27.350  21.570  19.870  1.00  0.00            
ATOM     58  O14 ACD     1      26.270  20.250  18.440  1.00  0.00            
ATOM     59  H28 ACD     1      26.240  20.970  17.810  1.00  0.00            
ATOM     60  C18 ACD     1      28.730  20.470  18.890  1.00  0.00            
ATOM     61  H29 ACD     1      28.850  19.530  18.340  1.00  0.00            
ATOM     62  O15 ACD     1      29.100  21.610  18.080  1.00  0.00            
ATOM     63  H30 ACD     1      28.440  21.750  17.390  1.00  0.00            
ATOM     64  C19 ACD     1      29.740  20.510  20.040  1.00  0.00            
ATOM     65  H31 ACD     1      30.790  20.520  19.700  1.00  0.00            
ATOM     66  O16 ACD     1      29.480  19.390  20.850  1.00  0.00            
ATOM     67  C20 ACD     1      28.250  19.430  21.580  1.00  0.00            
ATOM     68  H32 ACD     1      28.200  20.380  22.130  1.00  0.00            
ATOM     69  C21 ACD     1      28.360  18.210  22.420  1.00  0.00            
ATOM     70  H33 ACD     1      29.220  18.330  23.090  1.00  0.00            
ATOM     71  H34 ACD     1      27.560  18.210  23.180  1.00  0.00            
ATOM     72  O17 ACD     1      28.410  16.950  21.850  1.00  0.00            
ATOM     73  H35 ACD     1      29.290  16.890  21.460  1.00  0.00            
ATOM     74  O18 ACD     1      29.580  21.760  20.770  1.00  0.00            
ATOM     75  C22 ACD     1      30.890  22.300  21.160  1.00  0.00            
ATOM     76  H36 ACD     1      31.710  21.620  20.890  1.00  0.00            
ATOM     77  C23 ACD     1      31.020  23.560  20.330  1.00  0.00            
ATOM     78  H37 ACD     1      30.120  24.170  20.460  1.00  0.00            
ATOM     79  O19 ACD     1      31.140  23.290  18.920  1.00  0.00            
ATOM     80  H38 ACD     1      30.370  22.800  18.610  1.00  0.00            
ATOM     81  C24 ACD     1      32.190  24.390  20.770  1.00  0.00            
ATOM     82  H39 ACD     1      33.120  23.820  20.740  1.00  0.00            
ATOM     83  O20 ACD     1      32.440  25.570  20.020  1.00  0.00            
ATOM     84  H40 ACD     1      32.440  25.370  19.080  1.00  0.00            
ATOM     85  C25 ACD     1      32.080  24.680  22.300  1.00  0.00            
ATOM     86  H41 ACD     1      32.940  25.120  22.800  1.00  0.00            
ATOM     87  O21 ACD     1      32.000  23.400  22.990  1.00  0.00            
ATOM     88  C26 ACD     1      30.840  22.620  22.640  1.00  0.00            
ATOM     89  H42 ACD     1      29.960  23.190  22.940  1.00  0.00            
ATOM     90  C27 ACD     1      30.790  21.400  23.570  1.00  0.00            
ATOM     91  H43 ACD     1      30.860  21.970  24.510  1.00  0.00            
ATOM     92  H44 ACD     1      29.870  20.800  23.510  1.00  0.00            
ATOM     93  O22 ACD     1      31.960  20.560  23.560  1.00  0.00            
ATOM     94  H45 ACD     1      31.760  19.700  23.190  1.00  0.00            
ATOM     95  O23 ACD     1      30.890  25.460  22.570  1.00  0.00            
ATOM     96  C28 ACD     1      30.930  26.470  23.650  1.00  0.00            
ATOM     97  H46 ACD     1      31.950  26.700  24.000  1.00  0.00            
ATOM     98  C29 ACD     1      30.250  26.090  24.930  1.00  0.00            
ATOM     99  H47 ACD     1      29.240  25.780  24.640  1.00  0.00            
ATOM    100  O24 ACD     1      30.170  27.270  25.780  1.00  0.00            
ATOM    101  C30 ACD     1      30.940  24.980  25.640  1.00  0.00            
ATOM    102  H48 ACD     1      30.340  24.830  26.550  1.00  0.00            
ATOM    103  H49 ACD     1      30.690  24.120  25.010  1.00  0.00            
ATOM    104  O25 ACD     1      32.350  25.070  25.990  1.00  0.00            
ATOM    105  H50 ACD     1      32.370  25.070  26.950  1.00  0.00            
ATOM    106  C31 ACD     1      30.250  27.710  23.100  1.00  0.00            
ATOM    107  H51 ACD     1      29.270  27.350  22.740  1.00  0.00            
ATOM    108  O26 ACD     1      30.960  28.240  21.980  1.00  0.00            
ATOM    109  H52 ACD     1      31.410  27.540  21.500  1.00  0.00            
ATOM    110  C32 ACD     1      29.890  28.840  24.080  1.00  0.00            
ATOM    111  H53 ACD     1      30.790  29.440  24.260  1.00  0.00            
ATOM    112  O27 ACD     1      28.960  29.750  23.480  1.00  0.00            
ATOM    113  H54 ACD     1      28.140  29.340  23.230  1.00  0.00            
ATOM    114  C33 ACD     1      29.260  28.280  25.330  1.00  0.00            
ATOM    115  H55 ACD     1      29.130  29.050  26.100  1.00  0.00            
ATOM    116  O28 ACD     1      28.020  27.720  24.910  1.00  0.00            
ATOM    117  C34 ACD     1      26.860  28.120  25.720  1.00  0.00            
ATOM    118  H56 ACD     1      26.980  28.990  26.370  1.00  0.00            
ATOM    119  C35 ACD     1      25.660  28.220  24.770  1.00  0.00            
ATOM    120  H57 ACD     1      25.700  27.260  24.230  1.00  0.00            
ATOM    121  O29 ACD     1      25.960  29.280  23.870  1.00  0.00            
ATOM    122  H58 ACD     1      25.460  29.080  23.070  1.00  0.00            
ATOM    123  C36 ACD     1      24.290  28.420  25.430  1.00  0.00            
ATOM    124  H59 ACD     1      24.320  29.370  25.990  1.00  0.00            
ATOM    125  O30 ACD     1      23.300  28.440  24.370  1.00  0.00            
ATOM    126  H60 ACD     1      23.090  27.510  24.270  1.00  0.00            
ATOM    127  C1  AK3     2      24.060  26.490  20.900  1.00  0.00            
ATOM    128  C2  AK3     2      25.300  25.570  21.220  1.00  0.00            
ATOM    129  C3  AK3     2      25.120  24.590  22.410  1.00  0.00            
ATOM    130  C4  AK3     2      26.290  23.600  22.180  1.00  0.00            
ATOM    131  C5  AK3     2      27.060  24.250  21.070  1.00  0.00            
ATOM    132  C6  AK3     2      27.750  25.550  21.550  1.00  0.00            
ATOM    133  C7  AK3     2      26.480  26.430  21.680  1.00  0.00            
ATOM    134  O1  AK3     2      26.580  27.680  21.720  1.00  0.00            
ATOM    135  C8  AK3     2      25.960  24.700  20.130  1.00  0.00            
ATOM    136  C9  AK3     2      26.480  25.460  18.890  1.00  0.00            
ATOM    137  C10 AK3     2      25.050  23.610  19.560  1.00  0.00            
ATOM    138  H1  AK3     2      23.850  27.170  21.740  1.00  0.00            
ATOM    139  H2  AK3     2      24.200  27.240  20.110  1.00  0.00            
ATOM    140  H3  AK3     2      23.160  25.930  20.640  1.00  0.00            
ATOM    141  H4  AK3     2      24.210  23.990  22.270  1.00  0.00            
ATOM    142  H5  AK3     2      25.160  25.080  23.390  1.00  0.00            
ATOM    143  H6  AK3     2      26.040  22.550  21.980  1.00  0.00            
ATOM    144  H7  AK3     2      26.830  23.570  23.130  1.00  0.00            
ATOM    145  H8  AK3     2      27.710  23.600  20.470  1.00  0.00            
ATOM    146  H9  AK3     2      28.490  25.890  20.810  1.00  0.00            
ATOM    147  H10 AK3     2      28.290  25.420  22.490  1.00  0.00            
ATOM    148  H11 AK3     2      25.560  25.910  18.490  1.00  0.00            
ATOM    149  H12 AK3     2      27.120  26.330  19.090  1.00  0.00            
ATOM    150  H13 AK3     2      27.030  24.840  18.180  1.00  0.00            
ATOM    151  H14 AK3     2      24.570  22.950  20.300  1.00  0.00            
ATOM    152  H15 AK3     2      24.180  23.970  18.990  1.00  0.00            
ATOM    153  H16 AK3     2      25.540  22.880  18.900  1.00  0.00            
TER
ENDMDL
MODEL        1
ATOM      1  H1  ACD     1      28.400  34.310  25.500  1.00  0.00            
ATOM      2  O1  ACD     1      28.030  33.860  24.740  1.00  0.00            
ATOM      3  C1  ACD     1      27.870  32.560  25.340  1.00  0.00            
ATOM      4  H2  ACD     1      27.340  32.630  26.310  1.00  0.00            
ATOM      5  H3  ACD     1      28.880  32.150  25.460  1.00  0.00            
ATOM      6  C2  ACD     1      27.160  31.640  24.370  1.00  0.00            
ATOM      7  H4  ACD     1      27.330  30.600  24.650  1.00  0.00            
ATOM      8  O2  ACD     1      25.760  32.060  24.410  1.00  0.00            
ATOM      9  C3  ACD     1      24.880  31.110  23.610  1.00  0.00            
ATOM     10  H5  ACD     1      23.910  31.580  23.820  1.00  0.00            
ATOM     11  O3  ACD     1      25.100  29.750  24.060  1.00  0.00            
ATOM     12  C4  ACD     1      23.940  29.110  24.530  1.00  0.00            
ATOM     13  H6  ACD     1      23.060  29.770  24.590  1.00  0.00            
ATOM     14  C5  ACD     1      23.710  27.990  23.660  1.00  0.00            
ATOM     15  H7  ACD     1      24.670  27.460  23.680  1.00  0.00            
ATOM     16  O4  ACD     1      23.280  28.550  22.400  1.00  0.00            
ATOM     17  H8  ACD     1      23.880  29.220  22.060  1.00  0.00            
ATOM     18  C6  ACD     1      22.710  27.010  24.280  1.00  0.00            
ATOM     19  H9  ACD     1      21.710  27.470  24.400  1.00  0.00            
ATOM     20  O5  ACD     1      22.620  25.790  23.570  1.00  0.00            
ATOM     21  H10 ACD     1      23.330  25.320  24.010  1.00  0.00            
ATOM     22  C7  ACD     1      23.150  26.530  25.640  1.00  0.00            
ATOM     23  H11 ACD     1      22.370  25.890  26.070  1.00  0.00            
ATOM     24  O6  ACD     1      23.300  27.710  26.430  1.00  0.00            
ATOM     25  C8  ACD     1      24.300  28.660  25.920  1.00  0.00            
ATOM     26  H12 ACD     1      25.270  28.150  25.920  1.00  0.00            
ATOM     27  C9  ACD     1      24.440  29.870  26.860  1.00  0.00            
ATOM     28  H13 ACD     1      24.670  29.460  27.850  1.00  0.00            
ATOM     29  H14 ACD     1      25.220  30.590  26.570  1.00  0.00            
ATOM     30  O7  ACD     1      23.200  30.600  27.020  1.00  0.00            
ATOM     31  H15 ACD     1      22.480  30.010  27.240  1.00  0.00            
ATOM     32  O8  ACD     1      24.350  25.840  25.620  1.00  0.00            
ATOM     33  C10 ACD     1      24.580  24.840  26.590  1.00  0.00            
ATOM     34  H16 ACD     1      23.850  24.860  27.410  1.00  0.00            
ATOM     35  C11 ACD     1      24.530  23.560  25.750  1.00  0.00            
ATOM     36  H17 ACD     1      25.150  23.610  24.840  1.00  0.00            
ATOM     37  O9  ACD     1      23.110  23.340  25.490  1.00  0.00            
ATOM     38  H18 ACD     1      22.820  22.430  25.420  1.00  0.00            
ATOM     39  C12 ACD     1      24.970  22.420  26.660  1.00  0.00            
ATOM     40  H19 ACD     1      24.250  22.370  27.480  1.00  0.00            
ATOM     41  O10 ACD     1      24.800  21.210  25.900  1.00  0.00            
ATOM     42  H20 ACD     1      25.210  20.500  26.410  1.00  0.00            
ATOM     43  C13 ACD     1      26.380  22.600  27.250  1.00  0.00            
ATOM     44  H21 ACD     1      26.560  21.790  27.960  1.00  0.00            
ATOM     45  O11 ACD     1      26.340  23.840  27.890  1.00  0.00            
ATOM     46  C14 ACD     1      25.970  25.010  27.130  1.00  0.00            
ATOM     47  H22 ACD     1      26.650  25.070  26.270  1.00  0.00            
ATOM     48  C15 ACD     1      26.080  26.290  27.990  1.00  0.00            
ATOM     49  H23 ACD     1      26.960  26.320  28.640  1.00  0.00            
ATOM     50  H24 ACD     1      26.290  27.070  27.250  1.00  0.00            
ATOM     51  O12 ACD     1      24.940  26.440  28.860  1.00  0.00            
ATOM     52  H25 ACD     1      25.070  25.800  29.560  1.00  0.00            
ATOM     53  O13 ACD     1      27.370  22.760  26.280  1.00  0.00            
ATOM     54  C16 ACD     1      28.740  22.330  26.440  1.00  0.00            
ATOM     55  H26 ACD     1      28.650  21.370  26.960  1.00  0.00            
ATOM     56  C17 ACD     1      29.320  22.060  25.010  1.00  0.00            
ATOM     57  H27 ACD     1      29.070  22.970  24.430  1.00  0.00            
ATOM     58  O14 ACD     1      28.880  20.910  24.320  1.00  0.00            
ATOM     59  H28 ACD     1      29.350  20.150  24.690  1.00  0.00            
ATOM     60  C18 ACD     1      30.880  21.990  25.120  1.00  0.00            
ATOM     61  H29 ACD     1      31.130  21.090  25.690  1.00  0.00            
ATOM     62  O15 ACD     1      31.560  21.880  23.890  1.00  0.00            
ATOM     63  H30 ACD     1      30.990  22.030  23.130  1.00  0.00            
ATOM     64  C19 ACD     1      31.440  23.160  25.900  1.00  0.00            
ATOM     65  H31 ACD     1      32.470  22.900  26.150  1.00  0.00            
ATOM     66  O16 ACD     1      30.880  23.120  27.230  1.00  0.00            
ATOM     67  C20 ACD     1      29.490  23.280  27.370  1.00  0.00            
ATOM     68  H32 ACD     1      29.210  24.300  27.090  1.00  0.00            
ATOM     69  C21 ACD     1      29.260  23.130  28.810  1.00  0.00            
ATOM     70  H33 ACD     1      29.980  23.830  29.230  1.00  0.00            
ATOM     71  H34 ACD     1      28.260  23.460  29.140  1.00  0.00            
ATOM     72  O17 ACD     1      29.580  21.960  29.410  1.00  0.00            
ATOM     73  H35 ACD     1      29.690  22.190  30.330  1.00  0.00            
ATOM     74  O18 ACD     1      31.190  24.390  25.240  1.00  0.00            
ATOM     75  C22 ACD     1      32.270  25.330  25.250  1.00  0.00            
ATOM     76  H36 ACD     1      33.070  25.040  25.930  1.00  0.00            
ATOM     77  C23 ACD     1      32.820  25.350  23.820  1.00  0.00            
ATOM     78  H37 ACD     1      32.080  25.530  23.030  1.00  0.00            
ATOM     79  O19 ACD     1      33.420  24.040  23.500  1.00  0.00            
ATOM     80  H38 ACD     1      32.810  23.340  23.730  1.00  0.00            
ATOM     81  C24 ACD     1      33.780  26.520  23.640  1.00  0.00            
ATOM     82  H39 ACD     1      34.730  26.340  24.150  1.00  0.00            
ATOM     83  O20 ACD     1      34.060  26.730  22.270  1.00  0.00            
ATOM     84  H40 ACD     1      33.340  27.300  21.990  1.00  0.00            
ATOM     85  C25 ACD     1      33.210  27.870  24.190  1.00  0.00            
ATOM     86  H41 ACD     1      33.910  28.700  24.050  1.00  0.00            
ATOM     87  O21 ACD     1      32.770  27.750  25.520  1.00  0.00            
ATOM     88  C26 ACD     1      31.760  26.730  25.700  1.00  0.00            
ATOM     89  H42 ACD     1      30.900  26.990  25.060  1.00  0.00            
ATOM     90  C27 ACD     1      31.390  26.840  27.140  1.00  0.00            
ATOM     91  H43 ACD     1      31.180  27.910  27.310  1.00  0.00            
ATOM     92  H44 ACD     1      30.520  26.210  27.360  1.00  0.00            
ATOM     93  O22 ACD     1      32.400  26.480  28.020  1.00  0.00            
ATOM     94  H45 ACD     1      32.140  25.730  28.560  1.00  0.00            
ATOM     95  O23 ACD     1      32.120  28.320  23.440  1.00  0.00            
ATOM     96  C28 ACD     1      31.890  29.650  23.080  1.00  0.00            
ATOM     97  H46 ACD     1      32.830  29.980  22.640  1.00  0.00            
ATOM     98  C29 ACD     1      31.260  30.580  24.090  1.00  0.00            
ATOM     99  H47 ACD     1      30.390  30.120  24.560  1.00  0.00            
ATOM    100  O24 ACD     1      30.880  31.810  23.590  1.00  0.00            
ATOM    101  C30 ACD     1      32.140  30.920  25.340  1.00  0.00            
ATOM    102  H48 ACD     1      31.630  31.800  25.760  1.00  0.00            
ATOM    103  H49 ACD     1      32.060  30.100  26.060  1.00  0.00            
ATOM    104  O25 ACD     1      33.460  31.210  25.080  1.00  0.00            
ATOM    105  H50 ACD     1      34.000  30.520  25.460  1.00  0.00            
ATOM    106  C31 ACD     1      31.090  29.470  21.780  1.00  0.00            
ATOM    107  H51 ACD     1      30.130  29.030  22.060  1.00  0.00            
ATOM    108  O26 ACD     1      31.810  28.760  20.720  1.00  0.00            
ATOM    109  H52 ACD     1      32.580  29.330  20.640  1.00  0.00            
ATOM    110  C32 ACD     1      30.720  30.870  21.350  1.00  0.00            
ATOM    111  H53 ACD     1      31.590  31.400  20.950  1.00  0.00            
ATOM    112  O27 ACD     1      29.770  30.640  20.280  1.00  0.00            
ATOM    113  H54 ACD     1      29.660  29.700  20.140  1.00  0.00            
ATOM    114  C33 ACD     1      30.050  31.710  22.410  1.00  0.00            
ATOM    115  H55 ACD     1      29.650  32.680  22.090  1.00  0.00            
ATOM    116  O28 ACD     1      28.880  31.020  22.860  1.00  0.00            
ATOM    117  C34 ACD     1      27.640  31.820  22.950  1.00  0.00            
ATOM    118  H56 ACD     1      27.750  32.880  22.710  1.00  0.00            
ATOM    119  C35 ACD     1      26.720  31.160  21.960  1.00  0.00            
ATOM    120  H57 ACD     1      26.870  30.110  22.260  1.00  0.00            
ATOM    121  O29 ACD     1      27.140  31.460  20.640  1.00  0.00            
ATOM    122  H58 ACD     1      28.030  31.160  20.470  1.00  0.00            
ATOM    123  C36 ACD     1      25.230  31.400  22.180  1.00  0.00            
ATOM    124  H59 ACD     1      25.000  32.460  22.020  1.00  0.00            
ATOM    125  O30 ACD     1      24.430  30.530  21.340  1.00  0.00            
ATOM    126  H60 ACD     1      24.830  30.660  20.470  1.00  0.00            
ATOM    127  C1  AK3     2      25.960  26.970  20.990  1.00  0.00            
ATOM    128  C2  AK3     2      27.370  26.560  21.560  1.00  0.00            
ATOM    129  C3  AK3     2      27.730  27.180  22.910  1.00  0.00            
ATOM    130  C4  AK3     2      29.000  26.340  23.340  1.00  0.00            
ATOM    131  C5  AK3     2      29.120  25.220  22.220  1.00  0.00            
ATOM    132  C6  AK3     2      29.690  26.010  21.000  1.00  0.00            
ATOM    133  C7  AK3     2      28.520  26.900  20.600  1.00  0.00            
ATOM    134  O1  AK3     2      28.620  27.910  19.900  1.00  0.00            
ATOM    135  C8  AK3     2      27.610  25.050  21.810  1.00  0.00            
ATOM    136  C9  AK3     2      27.350  24.170  20.600  1.00  0.00            
ATOM    137  C10 AK3     2      26.660  24.420  22.910  1.00  0.00            
ATOM    138  H1  AK3     2      25.220  26.660  21.740  1.00  0.00            
ATOM    139  H2  AK3     2      25.920  28.060  20.900  1.00  0.00            
ATOM    140  H3  AK3     2      25.670  26.500  20.040  1.00  0.00            
ATOM    141  H4  AK3     2      26.920  27.010  23.640  1.00  0.00            
ATOM    142  H5  AK3     2      27.810  28.270  22.800  1.00  0.00            
ATOM    143  H6  AK3     2      28.890  25.860  24.320  1.00  0.00            
ATOM    144  H7  AK3     2      29.790  27.090  23.230  1.00  0.00            
ATOM    145  H8  AK3     2      29.710  24.330  22.490  1.00  0.00            
ATOM    146  H9  AK3     2      29.930  25.350  20.150  1.00  0.00            
ATOM    147  H10 AK3     2      30.580  26.610  21.210  1.00  0.00            
ATOM    148  H11 AK3     2      27.880  23.220  20.740  1.00  0.00            
ATOM    149  H12 AK3     2      26.270  24.040  20.470  1.00  0.00            
ATOM    150  H13 AK3     2      27.660  24.650  19.670  1.00  0.00            
ATOM    151  H14 AK3     2      26.560  25.020  23.820  1.00  0.00            
ATOM    152  H15 AK3     2      25.630  24.370  22.540  1.00  0.00            
ATOM    153  H16 AK3     2      26.990  23.410  23.190  1.00  0.00            
TER
ENDMDL
MODEL        1
ATOM      1  H1  ACD     1      24.930  23.090  27.540  1.00  0.00            
ATOM      2  O1  ACD     1      25.570  22.460  27.890  1.00  0.00            
ATOM      3  C1  ACD     1      26.800  23.100  27.460  1.00  0.00            
ATOM      4  H2  ACD     1      27.590  22.370  27.670  1.00  0.00            
ATOM      5  H3  ACD     1      26.980  23.950  28.130  1.00  0.00            
ATOM      6  C2  ACD     1      26.800  23.500  26.030  1.00  0.00            
ATOM      7  H4  ACD     1      26.620  22.610  25.420  1.00  0.00            
ATOM      8  O2  ACD     1      25.750  24.490  25.830  1.00  0.00            
ATOM      9  C3  ACD     1      25.550  24.950  24.560  1.00  0.00            
ATOM     10  H5  ACD     1      24.690  25.630  24.550  1.00  0.00            
ATOM     11  O3  ACD     1      25.200  23.840  23.720  1.00  0.00            
ATOM     12  C4  ACD     1      23.830  23.790  23.310  1.00  0.00            
ATOM     13  H6  ACD     1      23.270  24.670  23.670  1.00  0.00            
ATOM     14  C5  ACD     1      24.020  23.900  21.740  1.00  0.00            
ATOM     15  H7  ACD     1      24.800  23.200  21.410  1.00  0.00            
ATOM     16  O4  ACD     1      24.370  25.250  21.410  1.00  0.00            
ATOM     17  H8  ACD     1      25.200  25.510  21.820  1.00  0.00            
ATOM     18  C6  ACD     1      22.640  23.580  21.070  1.00  0.00            
ATOM     19  H9  ACD     1      21.950  24.380  21.360  1.00  0.00            
ATOM     20  O5  ACD     1      22.820  23.420  19.640  1.00  0.00            
ATOM     21  H10 ACD     1      22.890  22.470  19.600  1.00  0.00            
ATOM     22  C7  ACD     1      22.110  22.300  21.580  1.00  0.00            
ATOM     23  H11 ACD     1      21.100  22.070  21.210  1.00  0.00            
ATOM     24  O6  ACD     1      21.940  22.360  23.020  1.00  0.00            
ATOM     25  C8  ACD     1      23.100  22.520  23.750  1.00  0.00            
ATOM     26  H12 ACD     1      23.690  21.610  23.580  1.00  0.00            
ATOM     27  C9  ACD     1      22.800  22.600  25.240  1.00  0.00            
ATOM     28  H13 ACD     1      23.720  22.800  25.800  1.00  0.00            
ATOM     29  H14 ACD     1      22.040  23.340  25.540  1.00  0.00            
ATOM     30  O7  ACD     1      22.340  21.370  25.750  1.00  0.00            
ATOM     31  H15 ACD     1      21.610  21.110  25.180  1.00  0.00            
ATOM     32  O8  ACD     1      23.020  21.200  21.220  1.00  0.00            
ATOM     33  C10 ACD     1      22.440  20.090  20.500  1.00  0.00            
ATOM     34  H16 ACD     1      21.520  20.470  20.050  1.00  0.00            
ATOM     35  C11 ACD     1      23.470  19.760  19.360  1.00  0.00            
ATOM     36  H17 ACD     1      24.490  19.750  19.780  1.00  0.00            
ATOM     37  O9  ACD     1      23.250  20.860  18.430  1.00  0.00            
ATOM     38  H18 ACD     1      23.540  20.650  17.540  1.00  0.00            
ATOM     39  C12 ACD     1      23.230  18.350  18.750  1.00  0.00            
ATOM     40  H19 ACD     1      22.210  18.210  18.400  1.00  0.00            
ATOM     41  O10 ACD     1      24.250  18.100  17.820  1.00  0.00            
ATOM     42  H20 ACD     1      24.140  17.190  17.550  1.00  0.00            
ATOM     43  C13 ACD     1      23.320  17.350  19.920  1.00  0.00            
ATOM     44  H21 ACD     1      23.220  16.350  19.480  1.00  0.00            
ATOM     45  O11 ACD     1      22.270  17.620  20.810  1.00  0.00            
ATOM     46  C14 ACD     1      22.260  18.870  21.500  1.00  0.00            
ATOM     47  H22 ACD     1      23.100  18.870  22.210  1.00  0.00            
ATOM     48  C15 ACD     1      20.980  19.010  22.370  1.00  0.00            
ATOM     49  H23 ACD     1      20.870  20.070  22.620  1.00  0.00            
ATOM     50  H24 ACD     1      20.040  18.780  21.850  1.00  0.00            
ATOM     51  O12 ACD     1      20.970  18.280  23.660  1.00  0.00            
ATOM     52  H25 ACD     1      20.660  17.420  23.350  1.00  0.00            
ATOM     53  O13 ACD     1      24.610  17.460  20.490  1.00  0.00            
ATOM     54  C16 ACD     1      25.350  16.290  20.550  1.00  0.00            
ATOM     55  H26 ACD     1      25.050  15.470  19.890  1.00  0.00            
ATOM     56  C17 ACD     1      26.740  16.620  20.070  1.00  0.00            
ATOM     57  H27 ACD     1      27.180  17.450  20.630  1.00  0.00            
ATOM     58  O14 ACD     1      26.670  16.910  18.660  1.00  0.00            
ATOM     59  H28 ACD     1      26.580  17.850  18.530  1.00  0.00            
ATOM     60  C18 ACD     1      27.600  15.390  20.260  1.00  0.00            
ATOM     61  H29 ACD     1      27.160  14.570  19.670  1.00  0.00            
ATOM     62  O15 ACD     1      28.930  15.680  19.880  1.00  0.00            
ATOM     63  H30 ACD     1      28.870  15.860  18.940  1.00  0.00            
ATOM     64  C19 ACD     1      27.680  15.020  21.760  1.00  0.00            
ATOM     65  H31 ACD     1      28.240  14.110  22.020  1.00  0.00            
ATOM     66  O16 ACD     1      26.360  14.740  22.150  1.00  0.00            
ATOM     67  C20 ACD     1      25.410  15.860  22.040  1.00  0.00            
ATOM     68  H32 ACD     1      25.740  16.700  22.660  1.00  0.00            
ATOM     69  C21 ACD     1      24.070  15.490  22.600  1.00  0.00            
ATOM     70  H33 ACD     1      23.530  16.440  22.580  1.00  0.00            
ATOM     71  H34 ACD     1      23.710  14.810  21.820  1.00  0.00            
ATOM     72  O17 ACD     1      24.110  14.960  23.930  1.00  0.00            
ATOM     73  H35 ACD     1      23.970  15.680  24.560  1.00  0.00            
ATOM     74  O18 ACD     1      28.150  16.110  22.570  1.00  0.00            
ATOM     75  C22 ACD     1      29.260  15.910  23.480  1.00  0.00            
ATOM     76  H36 ACD     1      29.550  14.850  23.550  1.00  0.00            
ATOM     77  C23 ACD     1      30.310  16.860  22.790  1.00  0.00            
ATOM     78  H37 ACD     1      29.760  17.800  22.660  1.00  0.00            
ATOM     79  O19 ACD     1      30.840  16.400  21.530  1.00  0.00            
ATOM     80  H38 ACD     1      30.150  16.120  20.920  1.00  0.00            
ATOM     81  C24 ACD     1      31.390  17.030  23.880  1.00  0.00            
ATOM     82  H39 ACD     1      31.820  16.050  24.090  1.00  0.00            
ATOM     83  O20 ACD     1      32.520  17.730  23.520  1.00  0.00            
ATOM     84  H40 ACD     1      32.790  17.360  22.670  1.00  0.00            
ATOM     85  C25 ACD     1      30.890  17.480  25.180  1.00  0.00            
ATOM     86  H41 ACD     1      31.700  17.460  25.920  1.00  0.00            
ATOM     87  O21 ACD     1      29.940  16.500  25.590  1.00  0.00            
ATOM     88  C26 ACD     1      28.800  16.360  24.840  1.00  0.00            
ATOM     89  H42 ACD     1      28.240  17.290  24.690  1.00  0.00            
ATOM     90  C27 ACD     1      27.890  15.340  25.550  1.00  0.00            
ATOM     91  H43 ACD     1      27.170  14.990  24.800  1.00  0.00            
ATOM     92  H44 ACD     1      28.430  14.430  25.850  1.00  0.00            
ATOM     93  O22 ACD     1      27.190  15.840  26.700  1.00  0.00            
ATOM     94  H45 ACD     1      26.610  16.560  26.430  1.00  0.00            
ATOM     95  O23 ACD     1      30.310  18.820  25.170  1.00  0.00            
ATOM     96  C28 ACD     1      30.720  19.870  26.060  1.00  0.00            
ATOM     97  H46 ACD     1      31.430  19.530  26.820  1.00  0.00            
ATOM     98  C29 ACD     1      29.490  20.480  26.780  1.00  0.00            
ATOM     99  H47 ACD     1      28.620  20.510  26.110  1.00  0.00            
ATOM    100  O24 ACD     1      29.720  21.820  27.310  1.00  0.00            
ATOM    101  C30 ACD     1      28.910  19.520  27.820  1.00  0.00            
ATOM    102  H48 ACD     1      27.860  19.770  28.020  1.00  0.00            
ATOM    103  H49 ACD     1      28.800  18.520  27.390  1.00  0.00            
ATOM    104  O25 ACD     1      29.610  19.260  29.000  1.00  0.00            
ATOM    105  H50 ACD     1      30.010  20.040  29.410  1.00  0.00            
ATOM    106  C31 ACD     1      31.350  20.890  25.150  1.00  0.00            
ATOM    107  H51 ACD     1      30.660  20.990  24.300  1.00  0.00            
ATOM    108  O26 ACD     1      32.610  20.530  24.700  1.00  0.00            
ATOM    109  H52 ACD     1      32.570  19.830  24.040  1.00  0.00            
ATOM    110  C32 ACD     1      31.490  22.260  25.800  1.00  0.00            
ATOM    111  H53 ACD     1      32.210  22.290  26.640  1.00  0.00            
ATOM    112  O27 ACD     1      32.050  23.150  24.820  1.00  0.00            
ATOM    113  H54 ACD     1      32.640  22.550  24.360  1.00  0.00            
ATOM    114  C33 ACD     1      30.170  22.750  26.350  1.00  0.00            
ATOM    115  H55 ACD     1      30.480  23.670  26.860  1.00  0.00            
ATOM    116  O28 ACD     1      29.110  23.010  25.420  1.00  0.00            
ATOM    117  C34 ACD     1      28.190  24.100  25.700  1.00  0.00            
ATOM    118  H56 ACD     1      28.550  24.630  26.600  1.00  0.00            
ATOM    119  C35 ACD     1      28.110  24.850  24.350  1.00  0.00            
ATOM    120  H57 ACD     1      28.030  24.120  23.530  1.00  0.00            
ATOM    121  O29 ACD     1      29.280  25.600  24.190  1.00  0.00            
ATOM    122  H58 ACD     1      29.200  25.860  23.260  1.00  0.00            
ATOM    123  C36 ACD     1      26.790  25.630  24.090  1.00  0.00            
ATOM    124  H59 ACD     1      26.840  26.550  24.690  1.00  0.00            
ATOM    125  O30 ACD     1      26.630  25.960  22.730  1.00  0.00            
ATOM    126  H60 ACD     1      27.430  26.440  22.490  1.00  0.00            
ATOM    127  C1  AK3     2      29.750  19.430  20.160  1.00  0.00            
ATOM    128  C2  AK3     2      28.590  20.320  20.820  1.00  0.00            
ATOM    129  C3  AK3     2      28.290  20.020  22.290  1.00  0.00            
ATOM    130  C4  AK3     2      27.420  21.220  22.830  1.00  0.00            
ATOM    131  C5  AK3     2      27.400  22.090  21.590  1.00  0.00            
ATOM    132  C6  AK3     2      26.400  21.410  20.600  1.00  0.00            
ATOM    133  C7  AK3     2      27.200  20.230  20.090  1.00  0.00            
ATOM    134  O1  AK3     2      27.140  20.010  18.880  1.00  0.00            
ATOM    135  C8  AK3     2      28.780  21.890  20.900  1.00  0.00            
ATOM    136  C9  AK3     2      28.930  22.590  19.510  1.00  0.00            
ATOM    137  C10 AK3     2      30.090  22.450  21.630  1.00  0.00            
ATOM    138  H1  AK3     2      30.050  19.800  19.170  1.00  0.00            
ATOM    139  H2  AK3     2      30.590  19.510  20.860  1.00  0.00            
ATOM    140  H3  AK3     2      29.440  18.390  20.000  1.00  0.00            
ATOM    141  H4  AK3     2      29.250  19.950  22.810  1.00  0.00            
ATOM    142  H5  AK3     2      27.750  19.070  22.410  1.00  0.00            
ATOM    143  H6  AK3     2      27.910  21.730  23.670  1.00  0.00            
ATOM    144  H7  AK3     2      26.450  20.800  23.100  1.00  0.00            
ATOM    145  H8  AK3     2      27.020  23.110  21.680  1.00  0.00            
ATOM    146  H9  AK3     2      26.140  22.050  19.750  1.00  0.00            
ATOM    147  H10 AK3     2      25.460  21.110  21.070  1.00  0.00            
ATOM    148  H11 AK3     2      28.190  22.280  18.760  1.00  0.00            
ATOM    149  H12 AK3     2      28.960  23.680  19.640  1.00  0.00            
ATOM    150  H13 AK3     2      29.900  22.380  19.040  1.00  0.00            
ATOM    151  H14 AK3     2      30.320  22.090  22.640  1.00  0.00            
ATOM    152  H15 AK3     2      30.990  22.100  21.110  1.00  0.00            
ATOM    153  H16 AK3     2      30.120  23.550  21.610  1.00  0.00            
TER
ENDMDL
MODEL        1
ATOM      1  H1  ACD     1      30.020  24.130  27.180  1.00  0.00            
ATOM      2  O1  ACD     1      29.360  24.650  26.710  1.00  0.00            
ATOM      3  C1  ACD     1      28.120  23.960  26.550  1.00  0.00            
ATOM      4  H2  ACD     1      27.730  23.620  27.510  1.00  0.00            
ATOM      5  H3  ACD     1      28.290  23.000  26.060  1.00  0.00            
ATOM      6  C2  ACD     1      27.010  24.810  25.870  1.00  0.00            
ATOM      7  H4  ACD     1      26.210  24.110  25.610  1.00  0.00            
ATOM      8  O2  ACD     1      26.650  25.680  26.890  1.00  0.00            
ATOM      9  C3  ACD     1      25.670  26.670  26.600  1.00  0.00            
ATOM     10  H5  ACD     1      25.540  27.330  27.460  1.00  0.00            
ATOM     11  O3  ACD     1      24.410  26.080  26.220  1.00  0.00            
ATOM     12  C4  ACD     1      23.490  25.890  27.300  1.00  0.00            
ATOM     13  H6  ACD     1      23.920  26.250  28.250  1.00  0.00            
ATOM     14  C5  ACD     1      22.290  26.760  26.950  1.00  0.00            
ATOM     15  H7  ACD     1      21.800  26.430  26.020  1.00  0.00            
ATOM     16  O4  ACD     1      22.700  28.160  26.860  1.00  0.00            
ATOM     17  H8  ACD     1      23.390  28.340  27.510  1.00  0.00            
ATOM     18  C6  ACD     1      21.220  26.750  28.010  1.00  0.00            
ATOM     19  H9  ACD     1      21.570  27.190  28.960  1.00  0.00            
ATOM     20  O5  ACD     1      20.070  27.460  27.570  1.00  0.00            
ATOM     21  H10 ACD     1      19.780  27.260  26.680  1.00  0.00            
ATOM     22  C7  ACD     1      20.880  25.290  28.290  1.00  0.00            
ATOM     23  H11 ACD     1      20.200  25.240  29.150  1.00  0.00            
ATOM     24  O6  ACD     1      22.050  24.500  28.610  1.00  0.00            
ATOM     25  C8  ACD     1      23.090  24.510  27.610  1.00  0.00            
ATOM     26  H12 ACD     1      22.680  23.950  26.760  1.00  0.00            
ATOM     27  C9  ACD     1      24.320  23.670  28.000  1.00  0.00            
ATOM     28  H13 ACD     1      25.000  23.640  27.140  1.00  0.00            
ATOM     29  H14 ACD     1      24.790  24.200  28.850  1.00  0.00            
ATOM     30  O7  ACD     1      23.910  22.350  28.380  1.00  0.00            
ATOM     31  H15 ACD     1      24.680  21.810  28.570  1.00  0.00            
ATOM     32  O8  ACD     1      20.240  24.700  27.100  1.00  0.00            
ATOM     33  C10 ACD     1      19.370  23.610  27.250  1.00  0.00            
ATOM     34  H16 ACD     1      18.510  23.930  27.860  1.00  0.00            
ATOM     35  C11 ACD     1      18.900  23.410  25.810  1.00  0.00            
ATOM     36  H17 ACD     1      19.740  23.480  25.110  1.00  0.00            
ATOM     37  O9  ACD     1      18.100  24.570  25.480  1.00  0.00            
ATOM     38  H18 ACD     1      18.660  25.350  25.400  1.00  0.00            
ATOM     39  C12 ACD     1      18.190  22.150  25.560  1.00  0.00            
ATOM     40  H19 ACD     1      17.240  22.270  26.100  1.00  0.00            
ATOM     41  O10 ACD     1      18.090  21.990  24.130  1.00  0.00            
ATOM     42  H20 ACD     1      17.590  22.720  23.760  1.00  0.00            
ATOM     43  C13 ACD     1      18.960  20.960  26.140  1.00  0.00            
ATOM     44  H21 ACD     1      18.280  20.110  26.040  1.00  0.00            
ATOM     45  O11 ACD     1      19.200  21.150  27.470  1.00  0.00            
ATOM     46  C14 ACD     1      19.940  22.340  27.880  1.00  0.00            
ATOM     47  H22 ACD     1      20.990  22.280  27.570  1.00  0.00            
ATOM     48  C15 ACD     1      19.850  22.230  29.390  1.00  0.00            
ATOM     49  H23 ACD     1      20.000  21.180  29.650  1.00  0.00            
ATOM     50  H24 ACD     1      20.550  22.950  29.840  1.00  0.00            
ATOM     51  O12 ACD     1      18.570  22.540  29.820  1.00  0.00            
ATOM     52  H25 ACD     1      18.540  22.550  30.780  1.00  0.00            
ATOM     53  O13 ACD     1      20.180  20.760  25.430  1.00  0.00            
ATOM     54  C16 ACD     1      20.520  19.430  25.030  1.00  0.00            
ATOM     55  H26 ACD     1      19.790  18.810  25.570  1.00  0.00            
ATOM     56  C17 ACD     1      20.290  19.300  23.540  1.00  0.00            
ATOM     57  H27 ACD     1      20.810  20.070  22.950  1.00  0.00            
ATOM     58  O14 ACD     1      18.940  19.330  23.270  1.00  0.00            
ATOM     59  H28 ACD     1      18.670  20.230  23.490  1.00  0.00            
ATOM     60  C18 ACD     1      20.820  17.970  23.050  1.00  0.00            
ATOM     61  H29 ACD     1      20.270  17.120  23.480  1.00  0.00            
ATOM     62  O15 ACD     1      20.710  17.890  21.610  1.00  0.00            
ATOM     63  H30 ACD     1      21.260  18.620  21.300  1.00  0.00            
ATOM     64  C19 ACD     1      22.320  17.790  23.390  1.00  0.00            
ATOM     65  H31 ACD     1      22.790  16.820  23.180  1.00  0.00            
ATOM     66  O16 ACD     1      22.430  18.000  24.820  1.00  0.00            
ATOM     67  C20 ACD     1      21.940  19.190  25.410  1.00  0.00            
ATOM     68  H32 ACD     1      22.440  20.070  24.970  1.00  0.00            
ATOM     69  C21 ACD     1      22.210  19.290  26.910  1.00  0.00            
ATOM     70  H33 ACD     1      23.290  19.210  27.080  1.00  0.00            
ATOM     71  H34 ACD     1      21.990  20.340  27.170  1.00  0.00            
ATOM     72  O17 ACD     1      21.440  18.400  27.720  1.00  0.00            
ATOM     73  H35 ACD     1      21.650  18.610  28.640  1.00  0.00            
ATOM     74  O18 ACD     1      23.010  18.830  22.630  1.00  0.00            
ATOM     75  C22 ACD     1      24.310  18.570  22.060  1.00  0.00            
ATOM     76  H36 ACD     1      24.360  17.510  21.780  1.00  0.00            
ATOM     77  C23 ACD     1      24.490  19.400  20.820  1.00  0.00            
ATOM     78  H37 ACD     1      24.210  20.440  21.030  1.00  0.00            
ATOM     79  O19 ACD     1      23.550  18.930  19.840  1.00  0.00            
ATOM     80  H38 ACD     1      23.690  17.990  19.700  1.00  0.00            
ATOM     81  C24 ACD     1      26.000  19.410  20.350  1.00  0.00            
ATOM     82  H39 ACD     1      26.170  18.410  19.920  1.00  0.00            
ATOM     83  O20 ACD     1      26.220  20.390  19.310  1.00  0.00            
ATOM     84  H40 ACD     1      26.500  21.230  19.670  1.00  0.00            
ATOM     85  C25 ACD     1      27.000  19.660  21.400  1.00  0.00            
ATOM     86  H41 ACD     1      28.060  19.620  21.110  1.00  0.00            
ATOM     87  O21 ACD     1      26.760  18.710  22.450  1.00  0.00            
ATOM     88  C26 ACD     1      25.450  18.750  23.100  1.00  0.00            
ATOM     89  H42 ACD     1      25.260  19.680  23.650  1.00  0.00            
ATOM     90  C27 ACD     1      25.680  17.760  24.160  1.00  0.00            
ATOM     91  H43 ACD     1      26.530  17.920  24.830  1.00  0.00            
ATOM     92  H44 ACD     1      24.790  17.700  24.800  1.00  0.00            
ATOM     93  O22 ACD     1      25.720  16.460  23.550  1.00  0.00            
ATOM     94  H45 ACD     1      26.500  16.420  22.990  1.00  0.00            
ATOM     95  O23 ACD     1      26.780  20.890  21.980  1.00  0.00            
ATOM     96  C28 ACD     1      27.930  21.720  22.090  1.00  0.00            
ATOM     97  H46 ACD     1      28.880  21.310  21.710  1.00  0.00            
ATOM     98  C29 ACD     1      28.190  22.020  23.570  1.00  0.00            
ATOM     99  H47 ACD     1      27.240  22.390  23.990  1.00  0.00            
ATOM    100  O24 ACD     1      29.160  23.060  23.740  1.00  0.00            
ATOM    101  C30 ACD     1      28.550  20.780  24.280  1.00  0.00            
ATOM    102  H48 ACD     1      28.780  21.100  25.300  1.00  0.00            
ATOM    103  H49 ACD     1      27.680  20.130  24.200  1.00  0.00            
ATOM    104  O25 ACD     1      29.660  20.100  23.730  1.00  0.00            
ATOM    105  H50 ACD     1      29.700  19.250  24.180  1.00  0.00            
ATOM    106  C31 ACD     1      27.660  23.010  21.230  1.00  0.00            
ATOM    107  H51 ACD     1      26.640  23.340  21.480  1.00  0.00            
ATOM    108  O26 ACD     1      27.670  22.740  19.860  1.00  0.00            
ATOM    109  H52 ACD     1      27.320  23.570  19.520  1.00  0.00            
ATOM    110  C32 ACD     1      28.660  24.050  21.570  1.00  0.00            
ATOM    111  H53 ACD     1      29.670  23.750  21.260  1.00  0.00            
ATOM    112  O27 ACD     1      28.280  25.270  20.900  1.00  0.00            
ATOM    113  H54 ACD     1      27.610  25.650  21.470  1.00  0.00            
ATOM    114  C33 ACD     1      28.730  24.310  23.110  1.00  0.00            
ATOM    115  H55 ACD     1      29.520  25.060  23.260  1.00  0.00            
ATOM    116  O28 ACD     1      27.470  24.810  23.530  1.00  0.00            
ATOM    117  C34 ACD     1      27.490  25.610  24.640  1.00  0.00            
ATOM    118  H56 ACD     1      28.440  26.150  24.760  1.00  0.00            
ATOM    119  C35 ACD     1      26.580  26.690  24.150  1.00  0.00            
ATOM    120  H57 ACD     1      25.580  26.350  23.830  1.00  0.00            
ATOM    121  O29 ACD     1      27.300  27.440  23.100  1.00  0.00            
ATOM    122  H58 ACD     1      26.710  28.040  22.630  1.00  0.00            
ATOM    123  C36 ACD     1      26.130  27.580  25.410  1.00  0.00            
ATOM    124  H59 ACD     1      26.960  28.120  25.880  1.00  0.00            
ATOM    125  O30 ACD     1      25.090  28.510  25.030  1.00  0.00            
ATOM    126  H60 ACD     1      24.400  27.940  24.670  1.00  0.00            
ATOM    127  C1  AK3     2      23.890  25.690  21.710  1.00  0.00            
ATOM    128  C2  AK3     2      23.100  24.370  21.930  1.00  0.00            
ATOM    129  C3  AK3     2      23.560  23.630  23.240  1.00  0.00            
ATOM    130  C4  AK3     2      22.470  22.560  23.450  1.00  0.00            
ATOM    131  C5  AK3     2      21.430  22.930  22.350  1.00  0.00            
ATOM    132  C6  AK3     2      21.930  22.340  21.020  1.00  0.00            
ATOM    133  C7  AK3     2      23.110  23.310  20.760  1.00  0.00            
ATOM    134  O1  AK3     2      23.700  23.430  19.680  1.00  0.00            
ATOM    135  C8  AK3     2      21.540  24.510  22.180  1.00  0.00            
ATOM    136  C9  AK3     2      20.630  25.010  20.940  1.00  0.00            
ATOM    137  C10 AK3     2      21.100  25.370  23.400  1.00  0.00            
ATOM    138  H1  AK3     2      23.550  26.160  20.780  1.00  0.00            
ATOM    139  H2  AK3     2      23.650  26.420  22.490  1.00  0.00            
ATOM    140  H3  AK3     2      24.970  25.480  21.650  1.00  0.00            
ATOM    141  H4  AK3     2      23.610  24.350  24.070  1.00  0.00            
ATOM    142  H5  AK3     2      24.550  23.180  23.140  1.00  0.00            
ATOM    143  H6  AK3     2      22.070  22.660  24.470  1.00  0.00            
ATOM    144  H7  AK3     2      22.750  21.510  23.370  1.00  0.00            
ATOM    145  H8  AK3     2      20.370  22.750  22.570  1.00  0.00            
ATOM    146  H9  AK3     2      21.230  22.300  20.180  1.00  0.00            
ATOM    147  H10 AK3     2      22.400  21.360  21.140  1.00  0.00            
ATOM    148  H11 AK3     2      20.820  26.070  20.710  1.00  0.00            
ATOM    149  H12 AK3     2      20.780  24.480  20.000  1.00  0.00            
ATOM    150  H13 AK3     2      19.570  24.860  21.190  1.00  0.00            
ATOM    151  H14 AK3     2      20.010  25.420  23.470  1.00  0.00            
ATOM    152  H15 AK3     2      21.430  24.930  24.350  1.00  0.00            
ATOM    153  H16 AK3     2      21.600  26.330  23.500  1.00  0.00            
TER
ENDMDL
MODEL        1
ATOM      1  H1  ACD     1      33.690  26.260  22.550  1.00  0.00            
ATOM      2  O1  ACD     1      33.460  25.350  22.350  1.00  0.00            
ATOM      3  C1  ACD     1      33.860  25.130  21.040  1.00  0.00            
ATOM      4  H2  ACD     1      33.620  24.100  20.740  1.00  0.00            
ATOM      5  H3  ACD     1      34.950  25.240  20.920  1.00  0.00            
ATOM      6  C2  ACD     1      33.090  26.080  20.070  1.00  0.00            
ATOM      7  H4  ACD     1      32.020  25.980  20.320  1.00  0.00            
ATOM      8  O2  ACD     1      33.680  27.400  20.120  1.00  0.00            
ATOM      9  C3  ACD     1      33.000  28.430  19.380  1.00  0.00            
ATOM     10  H5  ACD     1      33.400  29.430  19.550  1.00  0.00            
ATOM     11  O3  ACD     1      31.680  28.500  19.750  1.00  0.00            
ATOM     12  C4  ACD     1      31.250  29.250  20.910  1.00  0.00            
ATOM     13  H6  ACD     1      31.540  30.300  20.780  1.00  0.00            
ATOM     14  C5  ACD     1      29.720  29.120  20.820  1.00  0.00            
ATOM     15  H7  ACD     1      29.430  28.070  20.680  1.00  0.00            
ATOM     16  O4  ACD     1      29.290  30.000  19.750  1.00  0.00            
ATOM     17  H8  ACD     1      29.380  29.500  18.930  1.00  0.00            
ATOM     18  C6  ACD     1      28.990  29.560  22.130  1.00  0.00            
ATOM     19  H9  ACD     1      29.100  30.650  22.090  1.00  0.00            
ATOM     20  O5  ACD     1      27.610  29.220  22.110  1.00  0.00            
ATOM     21  H10 ACD     1      27.290  29.880  21.490  1.00  0.00            
ATOM     22  C7  ACD     1      29.740  29.030  23.300  1.00  0.00            
ATOM     23  H11 ACD     1      29.350  29.490  24.220  1.00  0.00            
ATOM     24  O6  ACD     1      31.100  29.310  23.220  1.00  0.00            
ATOM     25  C8  ACD     1      31.870  28.680  22.200  1.00  0.00            
ATOM     26  H12 ACD     1      31.710  27.590  22.270  1.00  0.00            
ATOM     27  C9  ACD     1      33.340  28.950  22.670  1.00  0.00            
ATOM     28  H13 ACD     1      33.970  29.150  21.800  1.00  0.00            
ATOM     29  H14 ACD     1      33.460  29.780  23.380  1.00  0.00            
ATOM     30  O7  ACD     1      33.950  27.870  23.350  1.00  0.00            
ATOM     31  H15 ACD     1      34.710  28.090  23.900  1.00  0.00            
ATOM     32  O8  ACD     1      29.530  27.640  23.510  1.00  0.00            
ATOM     33  C10 ACD     1      29.090  27.170  24.790  1.00  0.00            
ATOM     34  H16 ACD     1      29.290  27.900  25.580  1.00  0.00            
ATOM     35  C11 ACD     1      27.580  26.910  24.840  1.00  0.00            
ATOM     36  H17 ACD     1      27.380  26.280  23.970  1.00  0.00            
ATOM     37  O9  ACD     1      26.740  28.070  24.590  1.00  0.00            
ATOM     38  H18 ACD     1      27.120  28.480  23.800  1.00  0.00            
ATOM     39  C12 ACD     1      27.050  26.080  26.060  1.00  0.00            
ATOM     40  H19 ACD     1      27.200  26.760  26.910  1.00  0.00            
ATOM     41  O10 ACD     1      25.700  25.690  26.060  1.00  0.00            
ATOM     42  H20 ACD     1      25.680  24.890  25.530  1.00  0.00            
ATOM     43  C13 ACD     1      27.940  24.840  26.200  1.00  0.00            
ATOM     44  H21 ACD     1      27.740  24.290  27.130  1.00  0.00            
ATOM     45  O11 ACD     1      29.340  25.180  26.200  1.00  0.00            
ATOM     46  C14 ACD     1      29.870  25.910  25.060  1.00  0.00            
ATOM     47  H22 ACD     1      29.700  25.230  24.210  1.00  0.00            
ATOM     48  C15 ACD     1      31.380  25.990  25.110  1.00  0.00            
ATOM     49  H23 ACD     1      31.850  25.010  25.000  1.00  0.00            
ATOM     50  H24 ACD     1      31.710  26.660  24.310  1.00  0.00            
ATOM     51  O12 ACD     1      31.850  26.590  26.320  1.00  0.00            
ATOM     52  H25 ACD     1      31.940  25.860  26.940  1.00  0.00            
ATOM     53  O13 ACD     1      27.680  23.950  25.070  1.00  0.00            
ATOM     54  C16 ACD     1      27.550  22.630  25.370  1.00  0.00            
ATOM     55  H26 ACD     1      27.580  22.380  26.430  1.00  0.00            
ATOM     56  C17 ACD     1      26.180  22.280  24.770  1.00  0.00            
ATOM     57  H27 ACD     1      26.290  22.530  23.710  1.00  0.00            
ATOM     58  O14 ACD     1      25.190  23.090  25.350  1.00  0.00            
ATOM     59  H28 ACD     1      24.480  23.070  24.700  1.00  0.00            
ATOM     60  C18 ACD     1      25.920  20.780  24.860  1.00  0.00            
ATOM     61  H29 ACD     1      25.950  20.450  25.900  1.00  0.00            
ATOM     62  O15 ACD     1      24.780  20.350  24.160  1.00  0.00            
ATOM     63  H30 ACD     1      24.920  20.680  23.270  1.00  0.00            
ATOM     64  C19 ACD     1      27.120  20.030  24.310  1.00  0.00            
ATOM     65  H31 ACD     1      26.970  18.970  24.540  1.00  0.00            
ATOM     66  O16 ACD     1      28.300  20.400  24.970  1.00  0.00            
ATOM     67  C20 ACD     1      28.610  21.700  24.760  1.00  0.00            
ATOM     68  H32 ACD     1      28.740  21.840  23.670  1.00  0.00            
ATOM     69  C21 ACD     1      30.020  22.110  25.190  1.00  0.00            
ATOM     70  H33 ACD     1      30.650  21.340  24.720  1.00  0.00            
ATOM     71  H34 ACD     1      30.310  23.050  24.720  1.00  0.00            
ATOM     72  O17 ACD     1      30.170  22.160  26.650  1.00  0.00            
ATOM     73  H35 ACD     1      30.130  23.070  26.950  1.00  0.00            
ATOM     74  O18 ACD     1      27.190  20.240  22.890  1.00  0.00            
ATOM     75  C22 ACD     1      27.850  19.400  21.960  1.00  0.00            
ATOM     76  H36 ACD     1      27.450  18.390  22.150  1.00  0.00            
ATOM     77  C23 ACD     1      27.280  19.820  20.650  1.00  0.00            
ATOM     78  H37 ACD     1      27.330  20.910  20.720  1.00  0.00            
ATOM     79  O19 ACD     1      25.920  19.370  20.460  1.00  0.00            
ATOM     80  H38 ACD     1      25.780  18.510  20.860  1.00  0.00            
ATOM     81  C24 ACD     1      28.020  19.300  19.460  1.00  0.00            
ATOM     82  H39 ACD     1      27.710  18.260  19.320  1.00  0.00            
ATOM     83  O20 ACD     1      27.620  20.080  18.300  1.00  0.00            
ATOM     84  H40 ACD     1      26.680  20.150  18.470  1.00  0.00            
ATOM     85  C25 ACD     1      29.540  19.570  19.630  1.00  0.00            
ATOM     86  H41 ACD     1      30.140  19.100  18.840  1.00  0.00            
ATOM     87  O21 ACD     1      29.950  18.950  20.820  1.00  0.00            
ATOM     88  C26 ACD     1      29.390  19.520  22.010  1.00  0.00            
ATOM     89  H42 ACD     1      29.670  20.570  22.150  1.00  0.00            
ATOM     90  C27 ACD     1      29.950  18.640  23.150  1.00  0.00            
ATOM     91  H43 ACD     1      31.050  18.650  23.060  1.00  0.00            
ATOM     92  H44 ACD     1      29.770  19.090  24.130  1.00  0.00            
ATOM     93  O22 ACD     1      29.510  17.280  23.070  1.00  0.00            
ATOM     94  H45 ACD     1      29.810  16.930  22.220  1.00  0.00            
ATOM     95  O23 ACD     1      29.880  20.920  19.560  1.00  0.00            
ATOM     96  C28 ACD     1      31.020  21.180  18.650  1.00  0.00            
ATOM     97  H46 ACD     1      31.270  20.240  18.140  1.00  0.00            
ATOM     98  C29 ACD     1      32.100  21.750  19.520  1.00  0.00            
ATOM     99  H47 ACD     1      31.750  22.600  20.120  1.00  0.00            
ATOM    100  O24 ACD     1      33.180  22.310  18.730  1.00  0.00            
ATOM    101  C30 ACD     1      32.710  20.750  20.550  1.00  0.00            
ATOM    102  H48 ACD     1      33.470  21.180  21.220  1.00  0.00            
ATOM    103  H49 ACD     1      32.000  20.470  21.340  1.00  0.00            
ATOM    104  O25 ACD     1      33.260  19.580  19.910  1.00  0.00            
ATOM    105  H50 ACD     1      33.960  19.870  19.310  1.00  0.00            
ATOM    106  C31 ACD     1      30.540  22.230  17.670  1.00  0.00            
ATOM    107  H51 ACD     1      30.110  23.040  18.270  1.00  0.00            
ATOM    108  O26 ACD     1      29.480  21.660  16.850  1.00  0.00            
ATOM    109  H52 ACD     1      28.760  21.210  17.300  1.00  0.00            
ATOM    110  C32 ACD     1      31.750  22.780  16.860  1.00  0.00            
ATOM    111  H53 ACD     1      32.100  21.860  16.380  1.00  0.00            
ATOM    112  O27 ACD     1      31.390  23.780  16.010  1.00  0.00            
ATOM    113  H54 ACD     1      31.750  24.580  16.420  1.00  0.00            
ATOM    114  C33 ACD     1      32.810  23.330  17.800  1.00  0.00            
ATOM    115  H55 ACD     1      33.690  23.550  17.180  1.00  0.00            
ATOM    116  O28 ACD     1      32.350  24.500  18.550  1.00  0.00            
ATOM    117  C34 ACD     1      33.110  25.610  18.580  1.00  0.00            
ATOM    118  H56 ACD     1      34.130  25.440  18.220  1.00  0.00            
ATOM    119  C35 ACD     1      32.480  26.610  17.600  1.00  0.00            
ATOM    120  H57 ACD     1      31.410  26.790  17.800  1.00  0.00            
ATOM    121  O29 ACD     1      32.640  26.210  16.270  1.00  0.00            
ATOM    122  H58 ACD     1      32.490  27.010  15.770  1.00  0.00            
ATOM    123  C36 ACD     1      33.100  28.020  17.890  1.00  0.00            
ATOM    124  H59 ACD     1      34.180  27.910  17.760  1.00  0.00            
ATOM    125  O30 ACD     1      32.450  29.010  17.110  1.00  0.00            
ATOM    126  H60 ACD     1      32.900  29.850  17.180  1.00  0.00            
ATOM    127  C1  AK3     2      26.310  26.930  20.070  1.00  0.00            
ATOM    128  C2  AK3     2      26.580  25.640  19.150  1.00  0.00            
ATOM    129  C3  AK3     2      27.320  25.960  17.810  1.00  0.00            
ATOM    130  C4  AK3     2      27.830  24.570  17.360  1.00  0.00            
ATOM    131  C5  AK3     2      27.390  23.600  18.520  1.00  0.00            
ATOM    132  C6  AK3     2      25.820  23.450  18.410  1.00  0.00            
ATOM    133  C7  AK3     2      25.340  24.830  18.760  1.00  0.00            
ATOM    134  O1  AK3     2      24.260  25.250  18.390  1.00  0.00            
ATOM    135  C8  AK3     2      27.480  24.490  19.800  1.00  0.00            
ATOM    136  C9  AK3     2      27.070  23.850  21.130  1.00  0.00            
ATOM    137  C10 AK3     2      28.930  24.840  20.150  1.00  0.00            
ATOM    138  H1  AK3     2      25.450  27.460  19.640  1.00  0.00            
ATOM    139  H2  AK3     2      25.960  26.690  21.080  1.00  0.00            
ATOM    140  H3  AK3     2      27.200  27.560  20.190  1.00  0.00            
ATOM    141  H4  AK3     2      28.170  26.570  18.140  1.00  0.00            
ATOM    142  H5  AK3     2      26.680  26.510  17.110  1.00  0.00            
ATOM    143  H6  AK3     2      28.910  24.660  17.230  1.00  0.00            
ATOM    144  H7  AK3     2      27.350  24.200  16.440  1.00  0.00            
ATOM    145  H8  AK3     2      27.740  22.560  18.530  1.00  0.00            
ATOM    146  H9  AK3     2      25.590  22.660  19.140  1.00  0.00            
ATOM    147  H10 AK3     2      25.600  23.150  17.380  1.00  0.00            
ATOM    148  H11 AK3     2      27.360  24.410  22.030  1.00  0.00            
ATOM    149  H12 AK3     2      25.990  23.700  21.210  1.00  0.00            
ATOM    150  H13 AK3     2      27.480  22.840  21.210  1.00  0.00            
ATOM    151  H14 AK3     2      29.530  23.930  20.290  1.00  0.00            
ATOM    152  H15 AK3     2      29.480  25.310  19.320  1.00  0.00            
ATOM    153  H16 AK3     2      28.950  25.460  21.060  1.00  0.00            
TER
ENDMDL
MODEL        1
ATOM      1  H1  ACD     1      27.610  25.010  26.550  1.00  0.00            
ATOM      2  O1  ACD     1      26.990  24.280  26.640  1.00  0.00            
ATOM      3  C1  ACD     1      25.610  24.620  26.350  1.00  0.00            
ATOM      4  H2  ACD     1      25.530  25.590  25.850  1.00  0.00            
ATOM      5  H3  ACD     1      25.140  24.640  27.340  1.00  0.00            
ATOM      6  C2  ACD     1      24.990  23.590  25.520  1.00  0.00            
ATOM      7  H4  ACD     1      25.650  23.440  24.670  1.00  0.00            
ATOM      8  O2  ACD     1      24.900  22.370  26.230  1.00  0.00            
ATOM      9  C3  ACD     1      24.280  21.200  25.550  1.00  0.00            
ATOM     10  H5  ACD     1      24.090  20.380  26.250  1.00  0.00            
ATOM     11  O3  ACD     1      25.040  20.820  24.500  1.00  0.00            
ATOM     12  C4  ACD     1      25.690  19.550  24.440  1.00  0.00            
ATOM     13  H6  ACD     1      25.350  18.910  25.260  1.00  0.00            
ATOM     14  C5  ACD     1      25.200  18.890  23.160  1.00  0.00            
ATOM     15  H7  ACD     1      25.250  19.580  22.310  1.00  0.00            
ATOM     16  O4  ACD     1      23.810  18.550  23.430  1.00  0.00            
ATOM     17  H8  ACD     1      23.380  19.370  23.700  1.00  0.00            
ATOM     18  C6  ACD     1      25.980  17.600  22.870  1.00  0.00            
ATOM     19  H9  ACD     1      25.720  16.760  23.520  1.00  0.00            
ATOM     20  O5  ACD     1      25.830  17.130  21.570  1.00  0.00            
ATOM     21  H10 ACD     1      26.410  17.690  21.050  1.00  0.00            
ATOM     22  C7  ACD     1      27.480  17.870  23.020  1.00  0.00            
ATOM     23  H11 ACD     1      28.070  16.950  22.940  1.00  0.00            
ATOM     24  O6  ACD     1      27.740  18.490  24.330  1.00  0.00            
ATOM     25  C8  ACD     1      27.180  19.720  24.550  1.00  0.00            
ATOM     26  H12 ACD     1      27.430  20.240  23.620  1.00  0.00            
ATOM     27  C9  ACD     1      27.730  20.530  25.740  1.00  0.00            
ATOM     28  H13 ACD     1      27.170  21.480  25.700  1.00  0.00            
ATOM     29  H14 ACD     1      27.480  19.940  26.630  1.00  0.00            
ATOM     30  O7  ACD     1      29.100  20.820  25.690  1.00  0.00            
ATOM     31  H15 ACD     1      29.500  19.950  25.710  1.00  0.00            
ATOM     32  O8  ACD     1      27.840  18.770  21.970  1.00  0.00            
ATOM     33  C10 ACD     1      29.230  18.740  21.480  1.00  0.00            
ATOM     34  H16 ACD     1      29.570  17.760  21.130  1.00  0.00            
ATOM     35  C11 ACD     1      29.300  19.650  20.270  1.00  0.00            
ATOM     36  H17 ACD     1      28.720  20.530  20.560  1.00  0.00            
ATOM     37  O9  ACD     1      28.890  18.950  19.100  1.00  0.00            
ATOM     38  H18 ACD     1      29.540  18.600  18.480  1.00  0.00            
ATOM     39  C12 ACD     1      30.710  20.150  19.930  1.00  0.00            
ATOM     40  H19 ACD     1      31.300  19.290  19.600  1.00  0.00            
ATOM     41  O10 ACD     1      30.650  21.010  18.810  1.00  0.00            
ATOM     42  H20 ACD     1      30.310  20.590  18.010  1.00  0.00            
ATOM     43  C13 ACD     1      31.350  20.850  21.110  1.00  0.00            
ATOM     44  H21 ACD     1      32.400  21.130  20.930  1.00  0.00            
ATOM     45  O11 ACD     1      31.380  19.760  22.100  1.00  0.00            
ATOM     46  C14 ACD     1      30.180  19.270  22.580  1.00  0.00            
ATOM     47  H22 ACD     1      29.670  20.030  23.190  1.00  0.00            
ATOM     48  C15 ACD     1      30.650  18.220  23.540  1.00  0.00            
ATOM     49  H23 ACD     1      29.880  17.510  23.850  1.00  0.00            
ATOM     50  H24 ACD     1      31.470  17.670  23.070  1.00  0.00            
ATOM     51  O12 ACD     1      31.200  18.900  24.630  1.00  0.00            
ATOM     52  H25 ACD     1      32.030  19.320  24.400  1.00  0.00            
ATOM     53  O13 ACD     1      30.660  21.980  21.550  1.00  0.00            
ATOM     54  C16 ACD     1      31.430  23.180  21.630  1.00  0.00            
ATOM     55  H26 ACD     1      32.520  23.070  21.630  1.00  0.00            
ATOM     56  C17 ACD     1      31.140  24.080  20.450  1.00  0.00            
ATOM     57  H27 ACD     1      30.050  24.200  20.540  1.00  0.00            
ATOM     58  O14 ACD     1      31.500  23.550  19.180  1.00  0.00            
ATOM     59  H28 ACD     1      31.080  22.690  19.110  1.00  0.00            
ATOM     60  C18 ACD     1      31.810  25.460  20.650  1.00  0.00            
ATOM     61  H29 ACD     1      32.900  25.300  20.650  1.00  0.00            
ATOM     62  O15 ACD     1      31.410  26.340  19.600  1.00  0.00            
ATOM     63  H30 ACD     1      30.820  26.950  20.060  1.00  0.00            
ATOM     64  C19 ACD     1      31.280  26.100  21.940  1.00  0.00            
ATOM     65  H31 ACD     1      31.730  27.080  22.130  1.00  0.00            
ATOM     66  O16 ACD     1      31.590  25.240  23.030  1.00  0.00            
ATOM     67  C20 ACD     1      31.040  23.880  22.910  1.00  0.00            
ATOM     68  H32 ACD     1      29.950  24.000  22.980  1.00  0.00            
ATOM     69  C21 ACD     1      31.400  23.060  24.120  1.00  0.00            
ATOM     70  H33 ACD     1      31.020  23.570  25.020  1.00  0.00            
ATOM     71  H34 ACD     1      30.840  22.120  24.030  1.00  0.00            
ATOM     72  O17 ACD     1      32.770  22.810  24.220  1.00  0.00            
ATOM     73  H35 ACD     1      32.860  21.910  23.920  1.00  0.00            
ATOM     74  O18 ACD     1      29.820  26.220  21.880  1.00  0.00            
ATOM     75  C22 ACD     1      29.290  27.410  22.370  1.00  0.00            
ATOM     76  H36 ACD     1      30.080  28.000  22.830  1.00  0.00            
ATOM     77  C23 ACD     1      28.590  28.190  21.220  1.00  0.00            
ATOM     78  H37 ACD     1      27.820  27.510  20.820  1.00  0.00            
ATOM     79  O19 ACD     1      29.630  28.530  20.230  1.00  0.00            
ATOM     80  H38 ACD     1      30.060  29.360  20.470  1.00  0.00            
ATOM     81  C24 ACD     1      27.880  29.450  21.840  1.00  0.00            
ATOM     82  H39 ACD     1      28.700  30.030  22.270  1.00  0.00            
ATOM     83  O20 ACD     1      27.310  30.240  20.810  1.00  0.00            
ATOM     84  H40 ACD     1      28.100  30.650  20.450  1.00  0.00            
ATOM     85  C25 ACD     1      26.910  29.060  22.960  1.00  0.00            
ATOM     86  H41 ACD     1      26.520  29.910  23.520  1.00  0.00            
ATOM     87  O21 ACD     1      27.640  28.340  23.940  1.00  0.00            
ATOM     88  C26 ACD     1      28.290  27.140  23.470  1.00  0.00            
ATOM     89  H42 ACD     1      27.460  26.540  23.090  1.00  0.00            
ATOM     90  C27 ACD     1      29.000  26.540  24.680  1.00  0.00            
ATOM     91  H43 ACD     1      29.490  25.600  24.390  1.00  0.00            
ATOM     92  H44 ACD     1      29.800  27.210  25.030  1.00  0.00            
ATOM     93  O22 ACD     1      28.150  26.360  25.850  1.00  0.00            
ATOM     94  H45 ACD     1      28.100  27.260  26.180  1.00  0.00            
ATOM     95  O23 ACD     1      25.850  28.250  22.420  1.00  0.00            
ATOM     96  C28 ACD     1      24.620  28.250  23.120  1.00  0.00            
ATOM     97  H46 ACD     1      24.100  29.210  23.060  1.00  0.00            
ATOM     98  C29 ACD     1      24.740  27.940  24.690  1.00  0.00            
ATOM     99  H47 ACD     1      25.570  27.240  24.860  1.00  0.00            
ATOM    100  O24 ACD     1      23.510  27.340  25.220  1.00  0.00            
ATOM    101  C30 ACD     1      24.980  29.180  25.510  1.00  0.00            
ATOM    102  H48 ACD     1      24.820  28.900  26.560  1.00  0.00            
ATOM    103  H49 ACD     1      26.020  29.510  25.400  1.00  0.00            
ATOM    104  O25 ACD     1      24.080  30.240  25.110  1.00  0.00            
ATOM    105  H50 ACD     1      23.220  30.010  25.450  1.00  0.00            
ATOM    106  C31 ACD     1      23.680  27.310  22.280  1.00  0.00            
ATOM    107  H51 ACD     1      24.290  26.450  21.980  1.00  0.00            
ATOM    108  O26 ACD     1      23.200  27.960  21.150  1.00  0.00            
ATOM    109  H52 ACD     1      22.680  27.370  20.610  1.00  0.00            
ATOM    110  C32 ACD     1      22.460  26.910  23.100  1.00  0.00            
ATOM    111  H53 ACD     1      21.900  27.830  23.310  1.00  0.00            
ATOM    112  O27 ACD     1      21.680  25.800  22.340  1.00  0.00            
ATOM    113  H54 ACD     1      21.640  26.020  21.410  1.00  0.00            
ATOM    114  C33 ACD     1      22.930  26.310  24.420  1.00  0.00            
ATOM    115  H55 ACD     1      22.040  25.890  24.890  1.00  0.00            
ATOM    116  O28 ACD     1      23.790  25.200  24.170  1.00  0.00            
ATOM    117  C34 ACD     1      23.620  24.020  25.000  1.00  0.00            
ATOM    118  H56 ACD     1      23.010  24.290  25.880  1.00  0.00            
ATOM    119  C35 ACD     1      22.890  22.930  24.110  1.00  0.00            
ATOM    120  H57 ACD     1      23.460  22.760  23.190  1.00  0.00            
ATOM    121  O29 ACD     1      21.570  23.310  23.630  1.00  0.00            
ATOM    122  H58 ACD     1      21.660  24.090  23.080  1.00  0.00            
ATOM    123  C36 ACD     1      22.880  21.670  24.990  1.00  0.00            
ATOM    124  H59 ACD     1      22.240  21.850  25.860  1.00  0.00            
ATOM    125  O30 ACD     1      22.380  20.580  24.170  1.00  0.00            
ATOM    126  H60 ACD     1      21.960  20.870  23.360  1.00  0.00            
ATOM    127  C1  AK3     2      23.680  23.770  19.970  1.00  0.00            
ATOM    128  C2  AK3     2      25.180  23.690  19.510  1.00  0.00            
ATOM    129  C3  AK3     2      25.980  25.060  19.740  1.00  0.00            
ATOM    130  C4  AK3     2      27.460  24.490  19.530  1.00  0.00            
ATOM    131  C5  AK3     2      27.310  22.940  19.290  1.00  0.00            
ATOM    132  C6  AK3     2      26.850  22.780  17.860  1.00  0.00            
ATOM    133  C7  AK3     2      25.390  23.340  18.050  1.00  0.00            
ATOM    134  O1  AK3     2      24.730  23.870  17.150  1.00  0.00            
ATOM    135  C8  AK3     2      25.990  22.540  20.180  1.00  0.00            
ATOM    136  C9  AK3     2      25.350  21.160  20.090  1.00  0.00            
ATOM    137  C10 AK3     2      26.280  22.670  21.710  1.00  0.00            
ATOM    138  H1  AK3     2      23.380  22.710  20.010  1.00  0.00            
ATOM    139  H2  AK3     2      23.310  24.270  20.870  1.00  0.00            
ATOM    140  H3  AK3     2      22.940  24.110  19.230  1.00  0.00            
ATOM    141  H4  AK3     2      25.780  25.410  20.760  1.00  0.00            
ATOM    142  H5  AK3     2      25.680  25.830  19.020  1.00  0.00            
ATOM    143  H6  AK3     2      28.030  24.720  20.440  1.00  0.00            
ATOM    144  H7  AK3     2      28.000  24.910  18.670  1.00  0.00            
ATOM    145  H8  AK3     2      28.180  22.320  19.520  1.00  0.00            
ATOM    146  H9  AK3     2      26.690  21.780  17.430  1.00  0.00            
ATOM    147  H10 AK3     2      27.480  23.360  17.180  1.00  0.00            
ATOM    148  H11 AK3     2      24.820  21.030  19.140  1.00  0.00            
ATOM    149  H12 AK3     2      26.070  20.330  19.990  1.00  0.00            
ATOM    150  H13 AK3     2      24.630  20.890  20.880  1.00  0.00            
ATOM    151  H14 AK3     2      27.260  23.100  21.950  1.00  0.00            
ATOM    152  H15 AK3     2      25.480  23.220  22.210  1.00  0.00            
ATOM    153  H16 AK3     2      26.290  21.680  22.180  1.00  0.00            
TER
ENDMDL
MODEL        1
ATOM      1  H1  ACD     1      39.760  14.990  20.300  1.00  0.00            
ATOM      2  O1  ACD     1      39.210  15.320  19.580  1.00  0.00            
ATOM      3  C1  ACD     1      37.890  15.450  20.130  1.00  0.00            
ATOM      4  H2  ACD     1      37.980  16.010  21.070  1.00  0.00            
ATOM      5  H3  ACD     1      37.430  14.510  20.460  1.00  0.00            
ATOM      6  C2  ACD     1      37.020  16.350  19.260  1.00  0.00            
ATOM      7  H4  ACD     1      36.070  16.590  19.750  1.00  0.00            
ATOM      8  O2  ACD     1      37.720  17.540  18.950  1.00  0.00            
ATOM      9  C3  ACD     1      36.950  18.420  18.140  1.00  0.00            
ATOM     10  H5  ACD     1      37.520  19.350  18.130  1.00  0.00            
ATOM     11  O3  ACD     1      35.740  18.780  18.760  1.00  0.00            
ATOM     12  C4  ACD     1      35.620  19.870  19.610  1.00  0.00            
ATOM     13  H6  ACD     1      35.940  20.780  19.070  1.00  0.00            
ATOM     14  C5  ACD     1      34.140  20.130  19.710  1.00  0.00            
ATOM     15  H7  ACD     1      33.730  19.140  19.940  1.00  0.00            
ATOM     16  O4  ACD     1      33.550  20.750  18.540  1.00  0.00            
ATOM     17  H8  ACD     1      32.600  20.870  18.650  1.00  0.00            
ATOM     18  C6  ACD     1      33.750  20.930  20.980  1.00  0.00            
ATOM     19  H9  ACD     1      34.230  21.910  20.830  1.00  0.00            
ATOM     20  O5  ACD     1      32.330  20.980  21.250  1.00  0.00            
ATOM     21  H10 ACD     1      32.280  20.480  22.060  1.00  0.00            
ATOM     22  C7  ACD     1      34.490  20.600  22.190  1.00  0.00            
ATOM     23  H11 ACD     1      34.150  21.330  22.940  1.00  0.00            
ATOM     24  O6  ACD     1      35.910  20.720  21.920  1.00  0.00            
ATOM     25  C8  ACD     1      36.390  19.810  20.960  1.00  0.00            
ATOM     26  H12 ACD     1      36.410  18.760  21.290  1.00  0.00            
ATOM     27  C9  ACD     1      37.960  20.130  20.840  1.00  0.00            
ATOM     28  H13 ACD     1      38.360  20.400  21.820  1.00  0.00            
ATOM     29  H14 ACD     1      38.530  19.230  20.570  1.00  0.00            
ATOM     30  O7  ACD     1      38.240  21.180  19.920  1.00  0.00            
ATOM     31  H15 ACD     1      37.830  22.000  20.210  1.00  0.00            
ATOM     32  O8  ACD     1      34.190  19.260  22.620  1.00  0.00            
ATOM     33  C10 ACD     1      33.850  19.050  23.960  1.00  0.00            
ATOM     34  H16 ACD     1      34.050  19.920  24.600  1.00  0.00            
ATOM     35  C11 ACD     1      32.360  18.800  24.030  1.00  0.00            
ATOM     36  H17 ACD     1      32.220  18.030  23.260  1.00  0.00            
ATOM     37  O9  ACD     1      31.570  19.970  23.600  1.00  0.00            
ATOM     38  H18 ACD     1      30.660  20.010  23.880  1.00  0.00            
ATOM     39  C12 ACD     1      31.860  18.180  25.340  1.00  0.00            
ATOM     40  H19 ACD     1      31.890  19.040  26.030  1.00  0.00            
ATOM     41  O10 ACD     1      30.470  17.770  25.350  1.00  0.00            
ATOM     42  H20 ACD     1      29.920  18.510  25.620  1.00  0.00            
ATOM     43  C13 ACD     1      32.830  17.000  25.750  1.00  0.00            
ATOM     44  H21 ACD     1      32.530  16.690  26.760  1.00  0.00            
ATOM     45  O11 ACD     1      34.190  17.430  25.820  1.00  0.00            
ATOM     46  C14 ACD     1      34.700  17.960  24.600  1.00  0.00            
ATOM     47  H22 ACD     1      34.960  17.120  23.940  1.00  0.00            
ATOM     48  C15 ACD     1      36.090  18.510  24.860  1.00  0.00            
ATOM     49  H23 ACD     1      36.480  19.030  23.980  1.00  0.00            
ATOM     50  H24 ACD     1      35.950  19.240  25.670  1.00  0.00            
ATOM     51  O12 ACD     1      37.070  17.490  25.270  1.00  0.00            
ATOM     52  H25 ACD     1      36.960  17.330  26.210  1.00  0.00            
ATOM     53  O13 ACD     1      32.640  15.920  24.820  1.00  0.00            
ATOM     54  C16 ACD     1      32.650  14.640  25.360  1.00  0.00            
ATOM     55  H26 ACD     1      33.000  14.830  26.380  1.00  0.00            
ATOM     56  C17 ACD     1      31.210  14.110  25.360  1.00  0.00            
ATOM     57  H27 ACD     1      30.730  14.060  24.380  1.00  0.00            
ATOM     58  O14 ACD     1      30.430  14.960  26.180  1.00  0.00            
ATOM     59  H28 ACD     1      30.450  15.800  25.710  1.00  0.00            
ATOM     60  C18 ACD     1      31.260  12.750  26.040  1.00  0.00            
ATOM     61  H29 ACD     1      31.750  12.840  27.020  1.00  0.00            
ATOM     62  O15 ACD     1      29.940  12.160  26.230  1.00  0.00            
ATOM     63  H30 ACD     1      29.720  11.770  25.380  1.00  0.00            
ATOM     64  C19 ACD     1      32.210  11.800  25.240  1.00  0.00            
ATOM     65  H31 ACD     1      32.250  10.890  25.860  1.00  0.00            
ATOM     66  O16 ACD     1      33.490  12.430  25.230  1.00  0.00            
ATOM     67  C20 ACD     1      33.620  13.750  24.620  1.00  0.00            
ATOM     68  H32 ACD     1      33.310  13.780  23.570  1.00  0.00            
ATOM     69  C21 ACD     1      35.050  14.270  24.560  1.00  0.00            
ATOM     70  H33 ACD     1      34.940  15.110  23.870  1.00  0.00            
ATOM     71  H34 ACD     1      35.420  14.580  25.550  1.00  0.00            
ATOM     72  O17 ACD     1      35.860  13.310  23.910  1.00  0.00            
ATOM     73  H35 ACD     1      36.030  12.580  24.520  1.00  0.00            
ATOM     74  O18 ACD     1      31.600  11.640  23.970  1.00  0.00            
ATOM     75  C22 ACD     1      32.010  10.560  23.150  1.00  0.00            
ATOM     76  H36 ACD     1      31.530   9.650  23.540  1.00  0.00            
ATOM     77  C23 ACD     1      31.270  10.910  21.770  1.00  0.00            
ATOM     78  H37 ACD     1      31.560  11.930  21.480  1.00  0.00            
ATOM     79  O19 ACD     1      29.840  10.900  21.870  1.00  0.00            
ATOM     80  H38 ACD     1      29.420  10.930  21.010  1.00  0.00            
ATOM     81  C24 ACD     1      31.900  10.120  20.630  1.00  0.00            
ATOM     82  H39 ACD     1      31.500   9.110  20.780  1.00  0.00            
ATOM     83  O20 ACD     1      31.420  10.650  19.400  1.00  0.00            
ATOM     84  H40 ACD     1      32.180  10.620  18.800  1.00  0.00            
ATOM     85  C25 ACD     1      33.410  10.040  20.570  1.00  0.00            
ATOM     86  H41 ACD     1      33.720   9.290  19.830  1.00  0.00            
ATOM     87  O21 ACD     1      33.830   9.600  21.850  1.00  0.00            
ATOM     88  C26 ACD     1      33.530  10.340  23.110  1.00  0.00            
ATOM     89  H42 ACD     1      34.030  11.310  22.970  1.00  0.00            
ATOM     90  C27 ACD     1      34.150   9.440  24.230  1.00  0.00            
ATOM     91  H43 ACD     1      33.930   9.890  25.210  1.00  0.00            
ATOM     92  H44 ACD     1      33.650   8.460  24.190  1.00  0.00            
ATOM     93  O22 ACD     1      35.570   9.280  24.090  1.00  0.00            
ATOM     94  H45 ACD     1      35.610   8.860  23.230  1.00  0.00            
ATOM     95  O23 ACD     1      33.900  11.370  20.200  1.00  0.00            
ATOM     96  C28 ACD     1      34.950  11.310  19.240  1.00  0.00            
ATOM     97  H46 ACD     1      35.320  10.280  19.140  1.00  0.00            
ATOM     98  C29 ACD     1      36.090  12.200  19.790  1.00  0.00            
ATOM     99  H47 ACD     1      35.620  13.150  20.080  1.00  0.00            
ATOM    100  O24 ACD     1      37.070  12.470  18.810  1.00  0.00            
ATOM    101  C30 ACD     1      36.700  11.640  21.100  1.00  0.00            
ATOM    102  H48 ACD     1      37.600  12.180  21.440  1.00  0.00            
ATOM    103  H49 ACD     1      35.910  11.490  21.850  1.00  0.00            
ATOM    104  O25 ACD     1      37.070  10.270  20.950  1.00  0.00            
ATOM    105  H50 ACD     1      36.270   9.740  21.030  1.00  0.00            
ATOM    106  C31 ACD     1      34.380  11.770  17.830  1.00  0.00            
ATOM    107  H51 ACD     1      33.690  12.630  17.830  1.00  0.00            
ATOM    108  O26 ACD     1      33.710  10.680  17.220  1.00  0.00            
ATOM    109  H52 ACD     1      33.550  11.040  16.340  1.00  0.00            
ATOM    110  C32 ACD     1      35.540  12.210  16.990  1.00  0.00            
ATOM    111  H53 ACD     1      35.920  11.230  16.660  1.00  0.00            
ATOM    112  O27 ACD     1      35.060  12.900  15.820  1.00  0.00            
ATOM    113  H54 ACD     1      35.620  12.620  15.090  1.00  0.00            
ATOM    114  C33 ACD     1      36.550  13.090  17.680  1.00  0.00            
ATOM    115  H55 ACD     1      37.280  13.290  16.890  1.00  0.00            
ATOM    116  O28 ACD     1      35.970  14.370  18.090  1.00  0.00            
ATOM    117  C34 ACD     1      36.770  15.560  17.920  1.00  0.00            
ATOM    118  H56 ACD     1      37.690  15.290  17.380  1.00  0.00            
ATOM    119  C35 ACD     1      35.960  16.420  16.950  1.00  0.00            
ATOM    120  H57 ACD     1      34.930  16.640  17.270  1.00  0.00            
ATOM    121  O29 ACD     1      36.020  15.650  15.700  1.00  0.00            
ATOM    122  H58 ACD     1      35.530  14.840  15.810  1.00  0.00            
ATOM    123  C36 ACD     1      36.700  17.790  16.810  1.00  0.00            
ATOM    124  H59 ACD     1      37.670  17.590  16.350  1.00  0.00            
ATOM    125  O30 ACD     1      35.940  18.650  15.950  1.00  0.00            
ATOM    126  H60 ACD     1      35.260  19.080  16.480  1.00  0.00            
ATOM    127  C1  AK3     2      33.080  16.080  21.210  1.00  0.00            
ATOM    128  C2  AK3     2      31.650  16.090  20.660  1.00  0.00            
ATOM    129  C3  AK3     2      30.770  17.380  21.200  1.00  0.00            
ATOM    130  C4  AK3     2      29.690  17.540  20.180  1.00  0.00            
ATOM    131  C5  AK3     2      29.910  16.240  19.320  1.00  0.00            
ATOM    132  C6  AK3     2      29.530  14.990  20.160  1.00  0.00            
ATOM    133  C7  AK3     2      30.770  14.870  21.030  1.00  0.00            
ATOM    134  O1  AK3     2      30.690  14.290  22.120  1.00  0.00            
ATOM    135  C8  AK3     2      31.450  16.120  19.100  1.00  0.00            
ATOM    136  C9  AK3     2      31.940  14.930  18.300  1.00  0.00            
ATOM    137  C10 AK3     2      32.180  17.320  18.470  1.00  0.00            
ATOM    138  H1  AK3     2      33.100  16.400  22.260  1.00  0.00            
ATOM    139  H2  AK3     2      33.510  15.070  21.120  1.00  0.00            
ATOM    140  H3  AK3     2      33.710  16.800  20.670  1.00  0.00            
ATOM    141  H4  AK3     2      31.450  18.250  21.230  1.00  0.00            
ATOM    142  H5  AK3     2      30.330  17.180  22.180  1.00  0.00            
ATOM    143  H6  AK3     2      29.810  18.420  19.530  1.00  0.00            
ATOM    144  H7  AK3     2      28.720  17.450  20.670  1.00  0.00            
ATOM    145  H8  AK3     2      29.350  16.250  18.390  1.00  0.00            
ATOM    146  H9  AK3     2      29.450  14.080  19.550  1.00  0.00            
ATOM    147  H10 AK3     2      28.690  14.940  20.860  1.00  0.00            
ATOM    148  H11 AK3     2      33.030  14.910  18.220  1.00  0.00            
ATOM    149  H12 AK3     2      31.520  13.980  18.630  1.00  0.00            
ATOM    150  H13 AK3     2      31.450  15.140  17.330  1.00  0.00            
ATOM    151  H14 AK3     2      33.260  17.130  18.460  1.00  0.00            
ATOM    152  H15 AK3     2      31.880  17.550  17.440  1.00  0.00            
ATOM    153  H16 AK3     2      31.990  18.220  19.070  1.00  0.00            
TER
ENDMDL
MODEL        1
ATOM      1  H1  ACD     1      29.690  31.980  10.960  1.00  0.00            
ATOM      2  O1  ACD     1      29.860  32.170  11.880  1.00  0.00            
ATOM      3  C1  ACD     1      30.710  31.180  12.510  1.00  0.00            
ATOM      4  H2  ACD     1      31.100  31.690  13.410  1.00  0.00            
ATOM      5  H3  ACD     1      31.540  30.880  11.870  1.00  0.00            
ATOM      6  C2  ACD     1      29.910  29.880  12.860  1.00  0.00            
ATOM      7  H4  ACD     1      29.300  30.030  13.760  1.00  0.00            
ATOM      8  O2  ACD     1      29.030  29.690  11.720  1.00  0.00            
ATOM      9  C3  ACD     1      28.280  28.500  11.620  1.00  0.00            
ATOM     10  H5  ACD     1      27.710  28.620  10.700  1.00  0.00            
ATOM     11  O3  ACD     1      27.330  28.430  12.720  1.00  0.00            
ATOM     12  C4  ACD     1      25.930  28.690  12.420  1.00  0.00            
ATOM     13  H6  ACD     1      25.640  28.680  11.360  1.00  0.00            
ATOM     14  C5  ACD     1      25.170  27.470  12.940  1.00  0.00            
ATOM     15  H7  ACD     1      25.460  27.280  13.980  1.00  0.00            
ATOM     16  O4  ACD     1      25.600  26.370  12.080  1.00  0.00            
ATOM     17  H8  ACD     1      26.550  26.380  12.230  1.00  0.00            
ATOM     18  C6  ACD     1      23.680  27.720  12.930  1.00  0.00            
ATOM     19  H9  ACD     1      23.380  27.700  11.870  1.00  0.00            
ATOM     20  O5  ACD     1      22.950  26.660  13.540  1.00  0.00            
ATOM     21  H10 ACD     1      22.710  26.890  14.450  1.00  0.00            
ATOM     22  C7  ACD     1      23.320  29.080  13.550  1.00  0.00            
ATOM     23  H11 ACD     1      22.260  29.330  13.470  1.00  0.00            
ATOM     24  O6  ACD     1      24.120  30.090  13.020  1.00  0.00            
ATOM     25  C8  ACD     1      25.510  30.000  13.160  1.00  0.00            
ATOM     26  H12 ACD     1      25.790  29.970  14.220  1.00  0.00            
ATOM     27  C9  ACD     1      26.040  31.300  12.520  1.00  0.00            
ATOM     28  H13 ACD     1      27.100  31.060  12.340  1.00  0.00            
ATOM     29  H14 ACD     1      25.630  31.390  11.510  1.00  0.00            
ATOM     30  O7  ACD     1      25.910  32.420  13.370  1.00  0.00            
ATOM     31  H15 ACD     1      26.110  33.180  12.810  1.00  0.00            
ATOM     32  O8  ACD     1      23.610  28.960  14.950  1.00  0.00            
ATOM     33  C10 ACD     1      22.680  29.510  15.990  1.00  0.00            
ATOM     34  H16 ACD     1      21.840  29.870  15.380  1.00  0.00            
ATOM     35  C11 ACD     1      22.220  28.270  16.830  1.00  0.00            
ATOM     36  H17 ACD     1      23.130  27.770  17.190  1.00  0.00            
ATOM     37  O9  ACD     1      21.580  27.350  15.940  1.00  0.00            
ATOM     38  H18 ACD     1      21.070  26.730  16.470  1.00  0.00            
ATOM     39  C12 ACD     1      21.320  28.650  17.970  1.00  0.00            
ATOM     40  H19 ACD     1      20.440  29.190  17.590  1.00  0.00            
ATOM     41  O10 ACD     1      20.880  27.500  18.770  1.00  0.00            
ATOM     42  H20 ACD     1      20.100  27.710  19.280  1.00  0.00            
ATOM     43  C13 ACD     1      22.070  29.620  18.810  1.00  0.00            
ATOM     44  H21 ACD     1      21.420  30.050  19.580  1.00  0.00            
ATOM     45  O11 ACD     1      22.450  30.750  17.990  1.00  0.00            
ATOM     46  C14 ACD     1      23.300  30.560  16.850  1.00  0.00            
ATOM     47  H22 ACD     1      24.300  30.300  17.230  1.00  0.00            
ATOM     48  C15 ACD     1      23.450  31.740  15.970  1.00  0.00            
ATOM     49  H23 ACD     1      24.270  31.530  15.260  1.00  0.00            
ATOM     50  H24 ACD     1      22.500  31.840  15.430  1.00  0.00            
ATOM     51  O12 ACD     1      23.800  32.940  16.680  1.00  0.00            
ATOM     52  H25 ACD     1      24.660  32.760  17.070  1.00  0.00            
ATOM     53  O13 ACD     1      23.230  29.120  19.420  1.00  0.00            
ATOM     54  C16 ACD     1      23.760  29.730  20.640  1.00  0.00            
ATOM     55  H26 ACD     1      22.920  29.910  21.320  1.00  0.00            
ATOM     56  C17 ACD     1      24.540  28.640  21.280  1.00  0.00            
ATOM     57  H27 ACD     1      25.160  28.200  20.500  1.00  0.00            
ATOM     58  O14 ACD     1      23.520  27.640  21.740  1.00  0.00            
ATOM     59  H28 ACD     1      23.180  27.170  20.980  1.00  0.00            
ATOM     60  C18 ACD     1      25.460  28.990  22.380  1.00  0.00            
ATOM     61  H29 ACD     1      24.860  29.280  23.250  1.00  0.00            
ATOM     62  O15 ACD     1      26.270  27.870  22.740  1.00  0.00            
ATOM     63  H30 ACD     1      26.940  27.800  22.050  1.00  0.00            
ATOM     64  C19 ACD     1      26.400  30.130  21.990  1.00  0.00            
ATOM     65  H31 ACD     1      26.970  30.410  22.880  1.00  0.00            
ATOM     66  O16 ACD     1      25.530  31.210  21.600  1.00  0.00            
ATOM     67  C20 ACD     1      24.640  31.030  20.490  1.00  0.00            
ATOM     68  H32 ACD     1      25.190  30.910  19.550  1.00  0.00            
ATOM     69  C21 ACD     1      23.730  32.270  20.480  1.00  0.00            
ATOM     70  H33 ACD     1      24.300  33.140  20.110  1.00  0.00            
ATOM     71  H34 ACD     1      22.980  32.120  19.690  1.00  0.00            
ATOM     72  O17 ACD     1      23.010  32.550  21.700  1.00  0.00            
ATOM     73  H35 ACD     1      23.340  33.400  21.990  1.00  0.00            
ATOM     74  O18 ACD     1      27.310  29.790  20.900  1.00  0.00            
ATOM     75  C22 ACD     1      28.670  30.200  20.970  1.00  0.00            
ATOM     76  H36 ACD     1      28.910  30.680  21.930  1.00  0.00            
ATOM     77  C23 ACD     1      29.500  28.910  21.010  1.00  0.00            
ATOM     78  H37 ACD     1      29.230  28.360  20.100  1.00  0.00            
ATOM     79  O19 ACD     1      29.230  28.140  22.180  1.00  0.00            
ATOM     80  H38 ACD     1      29.810  28.470  22.870  1.00  0.00            
ATOM     81  C24 ACD     1      31.020  29.130  20.800  1.00  0.00            
ATOM     82  H39 ACD     1      31.320  29.520  21.780  1.00  0.00            
ATOM     83  O20 ACD     1      31.660  27.890  20.440  1.00  0.00            
ATOM     84  H40 ACD     1      31.450  27.310  21.180  1.00  0.00            
ATOM     85  C25 ACD     1      31.260  30.220  19.720  1.00  0.00            
ATOM     86  H41 ACD     1      32.320  30.460  19.850  1.00  0.00            
ATOM     87  O21 ACD     1      30.430  31.360  19.920  1.00  0.00            
ATOM     88  C26 ACD     1      29.020  31.070  19.810  1.00  0.00            
ATOM     89  H42 ACD     1      28.820  30.540  18.870  1.00  0.00            
ATOM     90  C27 ACD     1      28.320  32.400  19.820  1.00  0.00            
ATOM     91  H43 ACD     1      27.250  32.210  19.930  1.00  0.00            
ATOM     92  H44 ACD     1      28.640  32.880  20.760  1.00  0.00            
ATOM     93  O22 ACD     1      28.580  33.170  18.680  1.00  0.00            
ATOM     94  H45 ACD     1      29.460  33.520  18.830  1.00  0.00            
ATOM     95  O23 ACD     1      31.120  29.660  18.400  1.00  0.00            
ATOM     96  C28 ACD     1      32.120  29.830  17.390  1.00  0.00            
ATOM     97  H46 ACD     1      33.010  30.350  17.770  1.00  0.00            
ATOM     98  C29 ACD     1      31.490  30.570  16.230  1.00  0.00            
ATOM     99  H47 ACD     1      30.540  30.110  15.940  1.00  0.00            
ATOM    100  O24 ACD     1      32.340  30.510  15.050  1.00  0.00            
ATOM    101  C30 ACD     1      31.360  32.070  16.600  1.00  0.00            
ATOM    102  H48 ACD     1      31.010  32.670  15.750  1.00  0.00            
ATOM    103  H49 ACD     1      30.560  32.220  17.330  1.00  0.00            
ATOM    104  O25 ACD     1      32.610  32.580  17.250  1.00  0.00            
ATOM    105  H50 ACD     1      32.200  33.130  17.910  1.00  0.00            
ATOM    106  C31 ACD     1      32.530  28.380  17.060  1.00  0.00            
ATOM    107  H51 ACD     1      31.610  27.840  16.820  1.00  0.00            
ATOM    108  O26 ACD     1      33.250  27.700  18.130  1.00  0.00            
ATOM    109  H52 ACD     1      32.690  27.760  18.910  1.00  0.00            
ATOM    110  C32 ACD     1      33.340  28.450  15.790  1.00  0.00            
ATOM    111  H53 ACD     1      34.320  28.900  15.980  1.00  0.00            
ATOM    112  O27 ACD     1      33.600  27.140  15.290  1.00  0.00            
ATOM    113  H54 ACD     1      33.700  26.590  16.070  1.00  0.00            
ATOM    114  C33 ACD     1      32.600  29.210  14.660  1.00  0.00            
ATOM    115  H55 ACD     1      33.210  29.350  13.770  1.00  0.00            
ATOM    116  O28 ACD     1      31.440  28.520  14.260  1.00  0.00            
ATOM    117  C34 ACD     1      30.760  28.630  13.020  1.00  0.00            
ATOM    118  H56 ACD     1      31.510  28.750  12.230  1.00  0.00            
ATOM    119  C35 ACD     1      30.110  27.260  12.740  1.00  0.00            
ATOM    120  H57 ACD     1      29.560  27.000  13.660  1.00  0.00            
ATOM    121  O29 ACD     1      31.010  26.250  12.620  1.00  0.00            
ATOM    122  H58 ACD     1      31.710  26.390  13.270  1.00  0.00            
ATOM    123  C36 ACD     1      29.180  27.310  11.540  1.00  0.00            
ATOM    124  H59 ACD     1      29.720  27.470  10.600  1.00  0.00            
ATOM    125  O30 ACD     1      28.590  26.070  11.510  1.00  0.00            
ATOM    126  H60 ACD     1      29.360  25.520  11.720  1.00  0.00            
ATOM    127  C1  AK3     2      28.080  24.670  18.460  1.00  0.00            
ATOM    128  C2  AK3     2      27.640  25.960  17.870  1.00  0.00            
ATOM    129  C3  AK3     2      28.820  26.860  17.370  1.00  0.00            
ATOM    130  C4  AK3     2      28.060  27.910  16.570  1.00  0.00            
ATOM    131  C5  AK3     2      26.590  27.570  16.610  1.00  0.00            
ATOM    132  C6  AK3     2      26.170  27.900  18.120  1.00  0.00            
ATOM    133  C7  AK3     2      26.950  26.870  18.870  1.00  0.00            
ATOM    134  O1  AK3     2      26.970  26.740  20.060  1.00  0.00            
ATOM    135  C8  AK3     2      26.630  26.000  16.650  1.00  0.00            
ATOM    136  C9  AK3     2      25.300  25.220  16.850  1.00  0.00            
ATOM    137  C10 AK3     2      27.260  25.430  15.360  1.00  0.00            
ATOM    138  H1  AK3     2      28.690  24.800  19.360  1.00  0.00            
ATOM    139  H2  AK3     2      27.230  24.030  18.760  1.00  0.00            
ATOM    140  H3  AK3     2      28.730  24.100  17.790  1.00  0.00            
ATOM    141  H4  AK3     2      29.530  26.330  16.720  1.00  0.00            
ATOM    142  H5  AK3     2      29.210  27.330  18.280  1.00  0.00            
ATOM    143  H6  AK3     2      28.400  27.970  15.520  1.00  0.00            
ATOM    144  H7  AK3     2      28.330  28.940  16.840  1.00  0.00            
ATOM    145  H8  AK3     2      25.940  28.050  15.860  1.00  0.00            
ATOM    146  H9  AK3     2      25.110  27.680  18.260  1.00  0.00            
ATOM    147  H10 AK3     2      26.470  28.890  18.480  1.00  0.00            
ATOM    148  H11 AK3     2      25.490  24.150  16.970  1.00  0.00            
ATOM    149  H12 AK3     2      24.880  25.530  17.810  1.00  0.00            
ATOM    150  H13 AK3     2      24.580  25.450  16.050  1.00  0.00            
ATOM    151  H14 AK3     2      27.640  24.420  15.590  1.00  0.00            
ATOM    152  H15 AK3     2      26.610  25.310  14.490  1.00  0.00            
ATOM    153  H16 AK3     2      28.060  26.030  14.910  1.00  0.00            
TER
ENDMDL
MODEL        1
ATOM      1  H1  ACD     1      23.150  17.590  19.250  1.00  0.00            
ATOM      2  O1  ACD     1      23.750  17.710  19.990  1.00  0.00            
ATOM      3  C1  ACD     1      23.800  16.550  20.770  1.00  0.00            
ATOM      4  H2  ACD     1      24.840  16.230  20.910  1.00  0.00            
ATOM      5  H3  ACD     1      23.350  15.720  20.220  1.00  0.00            
ATOM      6  C2  ACD     1      23.100  16.750  22.110  1.00  0.00            
ATOM      7  H4  ACD     1      22.980  15.730  22.490  1.00  0.00            
ATOM      8  O2  ACD     1      24.020  17.550  22.920  1.00  0.00            
ATOM      9  C3  ACD     1      23.640  17.800  24.210  1.00  0.00            
ATOM     10  H5  ACD     1      24.460  18.400  24.630  1.00  0.00            
ATOM     11  O3  ACD     1      23.490  16.570  24.910  1.00  0.00            
ATOM     12  C4  ACD     1      24.700  16.250  25.560  1.00  0.00            
ATOM     13  H6  ACD     1      25.500  16.740  24.990  1.00  0.00            
ATOM     14  C5  ACD     1      24.490  16.690  27.010  1.00  0.00            
ATOM     15  H7  ACD     1      23.610  16.090  27.300  1.00  0.00            
ATOM     16  O4  ACD     1      24.220  18.120  27.100  1.00  0.00            
ATOM     17  H8  ACD     1      23.390  18.170  26.620  1.00  0.00            
ATOM     18  C6  ACD     1      25.610  16.240  27.890  1.00  0.00            
ATOM     19  H9  ACD     1      26.510  16.740  27.510  1.00  0.00            
ATOM     20  O5  ACD     1      25.370  16.660  29.190  1.00  0.00            
ATOM     21  H10 ACD     1      25.590  17.600  29.180  1.00  0.00            
ATOM     22  C7  ACD     1      25.770  14.740  27.790  1.00  0.00            
ATOM     23  H11 ACD     1      26.600  14.380  28.390  1.00  0.00            
ATOM     24  O6  ACD     1      26.020  14.430  26.370  1.00  0.00            
ATOM     25  C8  ACD     1      24.980  14.730  25.490  1.00  0.00            
ATOM     26  H12 ACD     1      24.130  14.090  25.740  1.00  0.00            
ATOM     27  C9  ACD     1      25.510  14.360  24.090  1.00  0.00            
ATOM     28  H13 ACD     1      24.770  14.600  23.320  1.00  0.00            
ATOM     29  H14 ACD     1      26.380  14.970  23.840  1.00  0.00            
ATOM     30  O7  ACD     1      25.970  12.980  24.050  1.00  0.00            
ATOM     31  H15 ACD     1      26.830  12.760  24.400  1.00  0.00            
ATOM     32  O8  ACD     1      24.570  14.130  28.220  1.00  0.00            
ATOM     33  C10 ACD     1      24.610  12.780  28.800  1.00  0.00            
ATOM     34  H16 ACD     1      25.200  12.850  29.720  1.00  0.00            
ATOM     35  C11 ACD     1      23.200  12.480  29.130  1.00  0.00            
ATOM     36  H17 ACD     1      22.500  12.680  28.310  1.00  0.00            
ATOM     37  O9  ACD     1      22.800  13.220  30.330  1.00  0.00            
ATOM     38  H18 ACD     1      21.890  12.960  30.520  1.00  0.00            
ATOM     39  C12 ACD     1      23.120  10.970  29.440  1.00  0.00            
ATOM     40  H19 ACD     1      23.800  10.820  30.290  1.00  0.00            
ATOM     41  O10 ACD     1      21.850  10.540  29.740  1.00  0.00            
ATOM     42  H20 ACD     1      21.540  10.240  28.880  1.00  0.00            
ATOM     43  C13 ACD     1      23.650  10.120  28.290  1.00  0.00            
ATOM     44  H21 ACD     1      23.630   9.030  28.420  1.00  0.00            
ATOM     45  O11 ACD     1      24.960  10.480  28.160  1.00  0.00            
ATOM     46  C14 ACD     1      25.360  11.770  27.890  1.00  0.00            
ATOM     47  H22 ACD     1      25.210  12.020  26.830  1.00  0.00            
ATOM     48  C15 ACD     1      26.860  11.710  27.940  1.00  0.00            
ATOM     49  H23 ACD     1      27.150  10.660  27.870  1.00  0.00            
ATOM     50  H24 ACD     1      27.330  12.140  27.040  1.00  0.00            
ATOM     51  O12 ACD     1      27.430  12.100  29.200  1.00  0.00            
ATOM     52  H25 ACD     1      27.070  11.510  29.870  1.00  0.00            
ATOM     53  O13 ACD     1      22.860  10.430  27.060  1.00  0.00            
ATOM     54  C16 ACD     1      22.530   9.400  26.120  1.00  0.00            
ATOM     55  H26 ACD     1      22.820   8.410  26.510  1.00  0.00            
ATOM     56  C17 ACD     1      21.030   9.490  26.030  1.00  0.00            
ATOM     57  H27 ACD     1      20.830  10.550  25.840  1.00  0.00            
ATOM     58  O14 ACD     1      20.430   9.190  27.280  1.00  0.00            
ATOM     59  H28 ACD     1      19.500   9.400  27.130  1.00  0.00            
ATOM     60  C18 ACD     1      20.470   8.610  24.910  1.00  0.00            
ATOM     61  H29 ACD     1      20.570   7.540  25.110  1.00  0.00            
ATOM     62  O15 ACD     1      19.070   8.980  24.790  1.00  0.00            
ATOM     63  H30 ACD     1      18.780   8.780  23.900  1.00  0.00            
ATOM     64  C19 ACD     1      21.240   8.980  23.620  1.00  0.00            
ATOM     65  H31 ACD     1      21.030   8.260  22.820  1.00  0.00            
ATOM     66  O16 ACD     1      22.650   8.870  23.790  1.00  0.00            
ATOM     67  C20 ACD     1      23.150   9.740  24.790  1.00  0.00            
ATOM     68  H32 ACD     1      22.920  10.780  24.520  1.00  0.00            
ATOM     69  C21 ACD     1      24.690   9.620  24.850  1.00  0.00            
ATOM     70  H33 ACD     1      25.000  10.230  25.710  1.00  0.00            
ATOM     71  H34 ACD     1      24.970   8.580  25.070  1.00  0.00            
ATOM     72  O17 ACD     1      25.420  10.070  23.720  1.00  0.00            
ATOM     73  H35 ACD     1      25.630  11.000  23.870  1.00  0.00            
ATOM     74  O18 ACD     1      20.850  10.260  23.120  1.00  0.00            
ATOM     75  C22 ACD     1      20.730  10.370  21.740  1.00  0.00            
ATOM     76  H36 ACD     1      21.300   9.620  21.180  1.00  0.00            
ATOM     77  C23 ACD     1      19.260  10.220  21.450  1.00  0.00            
ATOM     78  H37 ACD     1      18.760  11.030  21.990  1.00  0.00            
ATOM     79  O19 ACD     1      18.690   8.960  21.860  1.00  0.00            
ATOM     80  H38 ACD     1      17.760   8.970  21.610  1.00  0.00            
ATOM     81  C24 ACD     1      19.070  10.470  19.940  1.00  0.00            
ATOM     82  H39 ACD     1      19.500   9.580  19.470  1.00  0.00            
ATOM     83  O20 ACD     1      17.690  10.500  19.640  1.00  0.00            
ATOM     84  H40 ACD     1      17.240  11.290  19.960  1.00  0.00            
ATOM     85  C25 ACD     1      19.540  11.790  19.440  1.00  0.00            
ATOM     86  H41 ACD     1      19.510  11.970  18.360  1.00  0.00            
ATOM     87  O21 ACD     1      20.890  11.860  19.850  1.00  0.00            
ATOM     88  C26 ACD     1      21.180  11.760  21.320  1.00  0.00            
ATOM     89  H42 ACD     1      20.580  12.420  21.960  1.00  0.00            
ATOM     90  C27 ACD     1      22.660  12.090  21.620  1.00  0.00            
ATOM     91  H43 ACD     1      22.830  12.190  22.700  1.00  0.00            
ATOM     92  H44 ACD     1      23.240  11.330  21.090  1.00  0.00            
ATOM     93  O22 ACD     1      23.010  13.370  21.060  1.00  0.00            
ATOM     94  H45 ACD     1      22.830  13.340  20.120  1.00  0.00            
ATOM     95  O23 ACD     1      18.870  12.910  19.970  1.00  0.00            
ATOM     96  C28 ACD     1      18.980  14.270  19.490  1.00  0.00            
ATOM     97  H46 ACD     1      18.460  14.360  18.530  1.00  0.00            
ATOM     98  C29 ACD     1      20.420  14.730  19.250  1.00  0.00            
ATOM     99  H47 ACD     1      21.150  14.380  19.990  1.00  0.00            
ATOM    100  O24 ACD     1      20.400  16.180  19.160  1.00  0.00            
ATOM    101  C30 ACD     1      20.850  14.310  17.820  1.00  0.00            
ATOM    102  H48 ACD     1      20.780  13.230  17.650  1.00  0.00            
ATOM    103  H49 ACD     1      20.150  14.730  17.090  1.00  0.00            
ATOM    104  O25 ACD     1      22.160  14.750  17.540  1.00  0.00            
ATOM    105  H50 ACD     1      22.090  15.700  17.650  1.00  0.00            
ATOM    106  C31 ACD     1      18.210  15.060  20.550  1.00  0.00            
ATOM    107  H51 ACD     1      18.440  14.670  21.550  1.00  0.00            
ATOM    108  O26 ACD     1      16.840  14.900  20.330  1.00  0.00            
ATOM    109  H52 ACD     1      16.700  13.970  20.530  1.00  0.00            
ATOM    110  C32 ACD     1      18.530  16.600  20.430  1.00  0.00            
ATOM    111  H53 ACD     1      18.050  16.970  19.520  1.00  0.00            
ATOM    112  O27 ACD     1      18.020  17.290  21.490  1.00  0.00            
ATOM    113  H54 ACD     1      17.100  17.020  21.570  1.00  0.00            
ATOM    114  C33 ACD     1      20.010  16.880  20.320  1.00  0.00            
ATOM    115  H55 ACD     1      20.160  17.950  20.170  1.00  0.00            
ATOM    116  O28 ACD     1      20.810  16.400  21.450  1.00  0.00            
ATOM    117  C34 ACD     1      21.760  17.300  22.010  1.00  0.00            
ATOM    118  H56 ACD     1      21.930  18.160  21.340  1.00  0.00            
ATOM    119  C35 ACD     1      21.230  17.760  23.360  1.00  0.00            
ATOM    120  H57 ACD     1      21.020  16.860  23.950  1.00  0.00            
ATOM    121  O29 ACD     1      20.050  18.610  23.230  1.00  0.00            
ATOM    122  H58 ACD     1      19.500  18.230  22.540  1.00  0.00            
ATOM    123  C36 ACD     1      22.280  18.590  24.140  1.00  0.00            
ATOM    124  H59 ACD     1      22.480  19.520  23.590  1.00  0.00            
ATOM    125  O30 ACD     1      21.790  18.920  25.480  1.00  0.00            
ATOM    126  H60 ACD     1      21.170  18.250  25.750  1.00  0.00            
ATOM    127  C1  AK3     2      18.300  15.780  24.600  1.00  0.00            
ATOM    128  C2  AK3     2      18.990  15.000  25.800  1.00  0.00            
ATOM    129  C3  AK3     2      17.930  14.490  26.810  1.00  0.00            
ATOM    130  C4  AK3     2      18.750  13.390  27.490  1.00  0.00            
ATOM    131  C5  AK3     2      20.140  13.390  26.870  1.00  0.00            
ATOM    132  C6  AK3     2      20.840  14.660  27.400  1.00  0.00            
ATOM    133  C7  AK3     2      20.040  15.720  26.650  1.00  0.00            
ATOM    134  O1  AK3     2      20.220  16.920  26.630  1.00  0.00            
ATOM    135  C8  AK3     2      19.770  13.700  25.390  1.00  0.00            
ATOM    136  C9  AK3     2      21.110  13.880  24.560  1.00  0.00            
ATOM    137  C10 AK3     2      18.890  12.570  24.740  1.00  0.00            
ATOM    138  H1  AK3     2      18.870  15.700  23.670  1.00  0.00            
ATOM    139  H2  AK3     2      17.280  15.440  24.360  1.00  0.00            
ATOM    140  H3  AK3     2      18.200  16.840  24.880  1.00  0.00            
ATOM    141  H4  AK3     2      17.050  13.990  26.380  1.00  0.00            
ATOM    142  H5  AK3     2      17.690  15.250  27.570  1.00  0.00            
ATOM    143  H6  AK3     2      18.240  12.430  27.340  1.00  0.00            
ATOM    144  H7  AK3     2      18.820  13.570  28.560  1.00  0.00            
ATOM    145  H8  AK3     2      20.740  12.480  26.960  1.00  0.00            
ATOM    146  H9  AK3     2      21.870  14.850  27.090  1.00  0.00            
ATOM    147  H10 AK3     2      20.690  14.860  28.470  1.00  0.00            
ATOM    148  H11 AK3     2      21.800  14.610  25.000  1.00  0.00            
ATOM    149  H12 AK3     2      21.630  12.920  24.620  1.00  0.00            
ATOM    150  H13 AK3     2      21.000  14.150  23.500  1.00  0.00            
ATOM    151  H14 AK3     2      19.410  11.610  24.820  1.00  0.00            
ATOM    152  H15 AK3     2      17.910  12.350  25.180  1.00  0.00            
ATOM    153  H16 AK3     2      18.770  12.910  23.710  1.00  0.00            
TER
ENDMDL
MODEL        1
ATOM      1  H1  ACD     1      29.010  16.790  19.390  1.00  0.00            
ATOM      2  O1  ACD     1      28.470  17.180  20.080  1.00  0.00            
ATOM      3  C1  ACD     1      27.730  16.190  20.710  1.00  0.00            
ATOM      4  H2  ACD     1      28.430  15.430  21.090  1.00  0.00            
ATOM      5  H3  ACD     1      27.060  15.680  20.010  1.00  0.00            
ATOM      6  C2  ACD     1      26.760  16.680  21.730  1.00  0.00            
ATOM      7  H4  ACD     1      26.260  15.770  22.070  1.00  0.00            
ATOM      8  O2  ACD     1      27.450  17.310  22.870  1.00  0.00            
ATOM      9  C3  ACD     1      26.640  17.710  23.950  1.00  0.00            
ATOM     10  H5  ACD     1      27.160  18.350  24.670  1.00  0.00            
ATOM     11  O3  ACD     1      26.050  16.600  24.630  1.00  0.00            
ATOM     12  C4  ACD     1      26.560  16.280  25.910  1.00  0.00            
ATOM     13  H6  ACD     1      27.530  16.710  26.190  1.00  0.00            
ATOM     14  C5  ACD     1      25.640  16.780  27.020  1.00  0.00            
ATOM     15  H7  ACD     1      24.600  16.510  26.760  1.00  0.00            
ATOM     16  O4  ACD     1      25.670  18.180  27.040  1.00  0.00            
ATOM     17  H8  ACD     1      25.610  18.510  26.140  1.00  0.00            
ATOM     18  C6  ACD     1      25.930  16.120  28.330  1.00  0.00            
ATOM     19  H9  ACD     1      26.880  16.550  28.670  1.00  0.00            
ATOM     20  O5  ACD     1      24.910  16.470  29.250  1.00  0.00            
ATOM     21  H10 ACD     1      24.780  17.410  29.410  1.00  0.00            
ATOM     22  C7  ACD     1      26.050  14.580  28.230  1.00  0.00            
ATOM     23  H11 ACD     1      26.390  14.090  29.150  1.00  0.00            
ATOM     24  O6  ACD     1      27.020  14.290  27.270  1.00  0.00            
ATOM     25  C8  ACD     1      26.730  14.710  25.930  1.00  0.00            
ATOM     26  H12 ACD     1      25.780  14.300  25.580  1.00  0.00            
ATOM     27  C9  ACD     1      27.840  14.300  25.060  1.00  0.00            
ATOM     28  H13 ACD     1      27.730  14.680  24.040  1.00  0.00            
ATOM     29  H14 ACD     1      28.770  14.760  25.430  1.00  0.00            
ATOM     30  O7  ACD     1      27.890  12.950  24.960  1.00  0.00            
ATOM     31  H15 ACD     1      28.730  12.600  24.630  1.00  0.00            
ATOM     32  O8  ACD     1      24.830  14.040  27.800  1.00  0.00            
ATOM     33  C10 ACD     1      24.510  12.660  28.170  1.00  0.00            
ATOM     34  H16 ACD     1      24.810  12.600  29.220  1.00  0.00            
ATOM     35  C11 ACD     1      22.980  12.510  27.970  1.00  0.00            
ATOM     36  H17 ACD     1      22.620  13.070  27.090  1.00  0.00            
ATOM     37  O9  ACD     1      22.220  13.060  29.080  1.00  0.00            
ATOM     38  H18 ACD     1      21.290  12.950  28.870  1.00  0.00            
ATOM     39  C12 ACD     1      22.610  11.040  27.860  1.00  0.00            
ATOM     40  H19 ACD     1      22.740  10.520  28.820  1.00  0.00            
ATOM     41  O10 ACD     1      21.240  10.970  27.510  1.00  0.00            
ATOM     42  H20 ACD     1      21.340  10.740  26.580  1.00  0.00            
ATOM     43  C13 ACD     1      23.410  10.350  26.830  1.00  0.00            
ATOM     44  H21 ACD     1      23.250   9.270  26.770  1.00  0.00            
ATOM     45  O11 ACD     1      24.820  10.330  27.160  1.00  0.00            
ATOM     46  C14 ACD     1      25.360  11.620  27.400  1.00  0.00            
ATOM     47  H22 ACD     1      25.800  12.080  26.510  1.00  0.00            
ATOM     48  C15 ACD     1      26.610  11.260  28.260  1.00  0.00            
ATOM     49  H23 ACD     1      27.170  10.570  27.610  1.00  0.00            
ATOM     50  H24 ACD     1      27.220  12.160  28.380  1.00  0.00            
ATOM     51  O12 ACD     1      26.290  10.780  29.580  1.00  0.00            
ATOM     52  H25 ACD     1      26.160   9.840  29.410  1.00  0.00            
ATOM     53  O13 ACD     1      23.310  10.940  25.520  1.00  0.00            
ATOM     54  C16 ACD     1      23.270  10.090  24.390  1.00  0.00            
ATOM     55  H26 ACD     1      23.510   9.050  24.630  1.00  0.00            
ATOM     56  C17 ACD     1      21.870  10.190  23.740  1.00  0.00            
ATOM     57  H27 ACD     1      21.780  11.220  23.390  1.00  0.00            
ATOM     58  O14 ACD     1      20.820   9.870  24.650  1.00  0.00            
ATOM     59  H28 ACD     1      20.020  10.310  24.350  1.00  0.00            
ATOM     60  C18 ACD     1      21.820   9.380  22.460  1.00  0.00            
ATOM     61  H29 ACD     1      21.970   8.300  22.570  1.00  0.00            
ATOM     62  O15 ACD     1      20.630   9.590  21.640  1.00  0.00            
ATOM     63  H30 ACD     1      21.010   9.870  20.800  1.00  0.00            
ATOM     64  C19 ACD     1      23.000   9.730  21.540  1.00  0.00            
ATOM     65  H31 ACD     1      23.050   9.000  20.720  1.00  0.00            
ATOM     66  O16 ACD     1      24.220   9.560  22.310  1.00  0.00            
ATOM     67  C20 ACD     1      24.300  10.480  23.380  1.00  0.00            
ATOM     68  H32 ACD     1      24.030  11.490  23.070  1.00  0.00            
ATOM     69  C21 ACD     1      25.670  10.310  23.960  1.00  0.00            
ATOM     70  H33 ACD     1      25.740  11.090  24.730  1.00  0.00            
ATOM     71  H34 ACD     1      25.810   9.290  24.340  1.00  0.00            
ATOM     72  O17 ACD     1      26.700  10.490  23.010  1.00  0.00            
ATOM     73  H35 ACD     1      27.420  10.920  23.480  1.00  0.00            
ATOM     74  O18 ACD     1      22.940  11.050  20.990  1.00  0.00            
ATOM     75  C22 ACD     1      23.220  11.220  19.570  1.00  0.00            
ATOM     76  H36 ACD     1      23.600  10.320  19.080  1.00  0.00            
ATOM     77  C23 ACD     1      21.950  11.590  18.940  1.00  0.00            
ATOM     78  H37 ACD     1      21.630  12.470  19.500  1.00  0.00            
ATOM     79  O19 ACD     1      21.040  10.480  19.100  1.00  0.00            
ATOM     80  H38 ACD     1      20.150  10.760  18.850  1.00  0.00            
ATOM     81  C24 ACD     1      22.210  11.960  17.490  1.00  0.00            
ATOM     82  H39 ACD     1      22.640  11.070  17.010  1.00  0.00            
ATOM     83  O20 ACD     1      21.020  12.430  16.870  1.00  0.00            
ATOM     84  H40 ACD     1      20.240  11.900  17.030  1.00  0.00            
ATOM     85  C25 ACD     1      23.290  13.030  17.420  1.00  0.00            
ATOM     86  H41 ACD     1      23.570  13.210  16.380  1.00  0.00            
ATOM     87  O21 ACD     1      24.460  12.610  18.120  1.00  0.00            
ATOM     88  C26 ACD     1      24.290  12.330  19.450  1.00  0.00            
ATOM     89  H42 ACD     1      23.920  13.220  19.970  1.00  0.00            
ATOM     90  C27 ACD     1      25.530  11.800  20.100  1.00  0.00            
ATOM     91  H43 ACD     1      25.540  11.740  21.190  1.00  0.00            
ATOM     92  H44 ACD     1      25.730  10.790  19.700  1.00  0.00            
ATOM     93  O22 ACD     1      26.670  12.550  19.870  1.00  0.00            
ATOM     94  H45 ACD     1      27.400  12.320  20.450  1.00  0.00            
ATOM     95  O23 ACD     1      22.830  14.250  17.990  1.00  0.00            
ATOM     96  C28 ACD     1      23.380  15.470  17.600  1.00  0.00            
ATOM     97  H46 ACD     1      23.180  15.720  16.550  1.00  0.00            
ATOM     98  C29 ACD     1      24.960  15.560  17.720  1.00  0.00            
ATOM     99  H47 ACD     1      25.290  14.920  18.550  1.00  0.00            
ATOM    100  O24 ACD     1      25.490  16.860  17.950  1.00  0.00            
ATOM    101  C30 ACD     1      25.540  15.080  16.400  1.00  0.00            
ATOM    102  H48 ACD     1      25.080  14.220  15.910  1.00  0.00            
ATOM    103  H49 ACD     1      25.350  15.860  15.660  1.00  0.00            
ATOM    104  O25 ACD     1      26.900  15.010  16.350  1.00  0.00            
ATOM    105  H50 ACD     1      27.060  14.670  15.470  1.00  0.00            
ATOM    106  C31 ACD     1      22.590  16.450  18.460  1.00  0.00            
ATOM    107  H51 ACD     1      22.600  15.940  19.430  1.00  0.00            
ATOM    108  O26 ACD     1      21.260  16.650  17.950  1.00  0.00            
ATOM    109  H52 ACD     1      20.760  15.840  18.050  1.00  0.00            
ATOM    110  C32 ACD     1      23.330  17.800  18.580  1.00  0.00            
ATOM    111  H53 ACD     1      23.220  18.380  17.650  1.00  0.00            
ATOM    112  O27 ACD     1      22.630  18.580  19.530  1.00  0.00            
ATOM    113  H54 ACD     1      21.830  18.850  19.080  1.00  0.00            
ATOM    114  C33 ACD     1      24.800  17.660  18.920  1.00  0.00            
ATOM    115  H55 ACD     1      25.390  18.580  18.960  1.00  0.00            
ATOM    116  O28 ACD     1      24.820  17.030  20.250  1.00  0.00            
ATOM    117  C34 ACD     1      25.640  17.670  21.210  1.00  0.00            
ATOM    118  H56 ACD     1      26.050  18.620  20.850  1.00  0.00            
ATOM    119  C35 ACD     1      24.760  18.100  22.330  1.00  0.00            
ATOM    120  H57 ACD     1      24.220  17.270  22.810  1.00  0.00            
ATOM    121  O29 ACD     1      23.840  19.110  21.760  1.00  0.00            
ATOM    122  H58 ACD     1      23.560  18.740  20.910  1.00  0.00            
ATOM    123  C36 ACD     1      25.550  18.720  23.440  1.00  0.00            
ATOM    124  H59 ACD     1      26.080  19.550  22.940  1.00  0.00            
ATOM    125  O30 ACD     1      24.810  19.170  24.580  1.00  0.00            
ATOM    126  H60 ACD     1      24.100  18.530  24.680  1.00  0.00            
ATOM    127  C1  AK3     2      20.440  17.110  22.710  1.00  0.00            
ATOM    128  C2  AK3     2      20.920  15.980  23.740  1.00  0.00            
ATOM    129  C3  AK3     2      19.920  15.520  24.780  1.00  0.00            
ATOM    130  C4  AK3     2      20.570  14.270  25.440  1.00  0.00            
ATOM    131  C5  AK3     2      21.840  14.080  24.560  1.00  0.00            
ATOM    132  C6  AK3     2      22.820  15.130  25.010  1.00  0.00            
ATOM    133  C7  AK3     2      22.180  16.400  24.530  1.00  0.00            
ATOM    134  O1  AK3     2      22.660  17.550  24.800  1.00  0.00            
ATOM    135  C8  AK3     2      21.450  14.620  23.120  1.00  0.00            
ATOM    136  C9  AK3     2      22.640  14.640  22.110  1.00  0.00            
ATOM    137  C10 AK3     2      20.310  13.770  22.380  1.00  0.00            
ATOM    138  H1  AK3     2      21.250  17.730  22.320  1.00  0.00            
ATOM    139  H2  AK3     2      19.940  16.580  21.890  1.00  0.00            
ATOM    140  H3  AK3     2      19.670  17.790  23.110  1.00  0.00            
ATOM    141  H4  AK3     2      18.930  15.210  24.430  1.00  0.00            
ATOM    142  H5  AK3     2      19.630  16.230  25.560  1.00  0.00            
ATOM    143  H6  AK3     2      20.010  13.340  25.580  1.00  0.00            
ATOM    144  H7  AK3     2      20.940  14.440  26.460  1.00  0.00            
ATOM    145  H8  AK3     2      22.290  13.100  24.370  1.00  0.00            
ATOM    146  H9  AK3     2      23.790  15.000  24.530  1.00  0.00            
ATOM    147  H10 AK3     2      22.880  15.280  26.090  1.00  0.00            
ATOM    148  H11 AK3     2      23.350  15.470  22.190  1.00  0.00            
ATOM    149  H12 AK3     2      23.180  13.700  22.290  1.00  0.00            
ATOM    150  H13 AK3     2      22.230  14.670  21.100  1.00  0.00            
ATOM    151  H14 AK3     2      19.390  13.550  22.940  1.00  0.00            
ATOM    152  H15 AK3     2      20.060  14.300  21.450  1.00  0.00            
ATOM    153  H16 AK3     2      20.750  12.810  22.080  1.00  0.00            
TER
ENDMDL
MODEL        1
ATOM      1  H1  ACD     1      27.460  31.930  12.280  1.00  0.00            
ATOM      2  O1  ACD     1      27.020  31.830  11.440  1.00  0.00            
ATOM      3  C1  ACD     1      25.780  31.090  11.620  1.00  0.00            
ATOM      4  H2  ACD     1      25.870  30.060  11.260  1.00  0.00            
ATOM      5  H3  ACD     1      24.980  31.510  10.990  1.00  0.00            
ATOM      6  C2  ACD     1      25.500  31.130  13.140  1.00  0.00            
ATOM      7  H4  ACD     1      26.350  30.910  13.800  1.00  0.00            
ATOM      8  O2  ACD     1      25.080  32.490  13.430  1.00  0.00            
ATOM      9  C3  ACD     1      24.760  32.810  14.810  1.00  0.00            
ATOM     10  H5  ACD     1      24.580  33.880  14.930  1.00  0.00            
ATOM     11  O3  ACD     1      25.750  32.500  15.680  1.00  0.00            
ATOM     12  C4  ACD     1      26.380  33.690  16.280  1.00  0.00            
ATOM     13  H6  ACD     1      26.060  34.660  15.880  1.00  0.00            
ATOM     14  C5  ACD     1      26.130  33.630  17.770  1.00  0.00            
ATOM     15  H7  ACD     1      26.340  32.590  18.050  1.00  0.00            
ATOM     16  O4  ACD     1      24.780  34.010  18.050  1.00  0.00            
ATOM     17  H8  ACD     1      24.240  33.440  17.490  1.00  0.00            
ATOM     18  C6  ACD     1      27.090  34.570  18.510  1.00  0.00            
ATOM     19  H9  ACD     1      26.880  35.610  18.260  1.00  0.00            
ATOM     20  O5  ACD     1      26.860  34.350  19.920  1.00  0.00            
ATOM     21  H10 ACD     1      25.920  34.130  19.920  1.00  0.00            
ATOM     22  C7  ACD     1      28.540  34.260  18.210  1.00  0.00            
ATOM     23  H11 ACD     1      29.170  35.000  18.710  1.00  0.00            
ATOM     24  O6  ACD     1      28.680  34.300  16.800  1.00  0.00            
ATOM     25  C8  ACD     1      27.850  33.460  16.030  1.00  0.00            
ATOM     26  H12 ACD     1      27.970  32.440  16.440  1.00  0.00            
ATOM     27  C9  ACD     1      28.280  33.450  14.570  1.00  0.00            
ATOM     28  H13 ACD     1      29.370  33.360  14.570  1.00  0.00            
ATOM     29  H14 ACD     1      27.870  32.540  14.120  1.00  0.00            
ATOM     30  O7  ACD     1      27.860  34.600  13.760  1.00  0.00            
ATOM     31  H15 ACD     1      28.100  34.470  12.830  1.00  0.00            
ATOM     32  O8  ACD     1      28.780  32.930  18.680  1.00  0.00            
ATOM     33  C10 ACD     1      29.620  32.760  19.790  1.00  0.00            
ATOM     34  H16 ACD     1      29.750  33.720  20.320  1.00  0.00            
ATOM     35  C11 ACD     1      28.900  31.790  20.720  1.00  0.00            
ATOM     36  H17 ACD     1      28.350  31.120  20.040  1.00  0.00            
ATOM     37  O9  ACD     1      27.940  32.580  21.530  1.00  0.00            
ATOM     38  H18 ACD     1      27.550  33.250  20.970  1.00  0.00            
ATOM     39  C12 ACD     1      29.810  30.990  21.710  1.00  0.00            
ATOM     40  H19 ACD     1      30.210  31.770  22.370  1.00  0.00            
ATOM     41  O10 ACD     1      29.130  29.950  22.370  1.00  0.00            
ATOM     42  H20 ACD     1      28.450  30.380  22.900  1.00  0.00            
ATOM     43  C13 ACD     1      30.980  30.460  21.000  1.00  0.00            
ATOM     44  H21 ACD     1      31.610  30.030  21.790  1.00  0.00            
ATOM     45  O11 ACD     1      31.640  31.590  20.370  1.00  0.00            
ATOM     46  C14 ACD     1      31.010  32.300  19.300  1.00  0.00            
ATOM     47  H22 ACD     1      31.060  31.630  18.440  1.00  0.00            
ATOM     48  C15 ACD     1      31.950  33.490  18.920  1.00  0.00            
ATOM     49  H23 ACD     1      31.490  34.260  18.280  1.00  0.00            
ATOM     50  H24 ACD     1      32.080  33.900  19.930  1.00  0.00            
ATOM     51  O12 ACD     1      33.180  32.930  18.470  1.00  0.00            
ATOM     52  H25 ACD     1      33.530  32.430  19.200  1.00  0.00            
ATOM     53  O13 ACD     1      30.700  29.480  20.050  1.00  0.00            
ATOM     54  C16 ACD     1      31.540  28.350  19.860  1.00  0.00            
ATOM     55  H26 ACD     1      32.480  28.380  20.420  1.00  0.00            
ATOM     56  C17 ACD     1      30.750  27.200  20.490  1.00  0.00            
ATOM     57  H27 ACD     1      29.750  27.160  20.050  1.00  0.00            
ATOM     58  O14 ACD     1      30.560  27.330  21.880  1.00  0.00            
ATOM     59  H28 ACD     1      30.120  28.170  22.060  1.00  0.00            
ATOM     60  C18 ACD     1      31.480  25.900  20.020  1.00  0.00            
ATOM     61  H29 ACD     1      32.500  25.890  20.430  1.00  0.00            
ATOM     62  O15 ACD     1      30.800  24.740  20.480  1.00  0.00            
ATOM     63  H30 ACD     1      30.190  25.190  21.070  1.00  0.00            
ATOM     64  C19 ACD     1      31.540  25.810  18.490  1.00  0.00            
ATOM     65  H31 ACD     1      32.190  24.930  18.410  1.00  0.00            
ATOM     66  O16 ACD     1      32.240  26.920  18.100  1.00  0.00            
ATOM     67  C20 ACD     1      31.820  28.290  18.400  1.00  0.00            
ATOM     68  H32 ACD     1      30.860  28.560  17.950  1.00  0.00            
ATOM     69  C21 ACD     1      32.900  29.230  17.940  1.00  0.00            
ATOM     70  H33 ACD     1      32.600  30.280  18.050  1.00  0.00            
ATOM     71  H34 ACD     1      33.650  29.160  18.740  1.00  0.00            
ATOM     72  O17 ACD     1      33.480  28.960  16.690  1.00  0.00            
ATOM     73  H35 ACD     1      33.290  29.750  16.180  1.00  0.00            
ATOM     74  O18 ACD     1      30.240  25.670  17.850  1.00  0.00            
ATOM     75  C22 ACD     1      30.120  24.840  16.720  1.00  0.00            
ATOM     76  H36 ACD     1      30.910  24.090  16.730  1.00  0.00            
ATOM     77  C23 ACD     1      28.800  24.120  16.910  1.00  0.00            
ATOM     78  H37 ACD     1      28.180  24.990  17.160  1.00  0.00            
ATOM     79  O19 ACD     1      28.710  23.240  18.060  1.00  0.00            
ATOM     80  H38 ACD     1      29.180  23.620  18.810  1.00  0.00            
ATOM     81  C24 ACD     1      28.230  23.520  15.640  1.00  0.00            
ATOM     82  H39 ACD     1      28.770  22.650  15.230  1.00  0.00            
ATOM     83  O20 ACD     1      26.880  23.160  15.940  1.00  0.00            
ATOM     84  H40 ACD     1      26.860  22.840  16.850  1.00  0.00            
ATOM     85  C25 ACD     1      28.200  24.480  14.450  1.00  0.00            
ATOM     86  H41 ACD     1      28.010  24.020  13.470  1.00  0.00            
ATOM     87  O21 ACD     1      29.550  24.970  14.310  1.00  0.00            
ATOM     88  C26 ACD     1      30.180  25.590  15.430  1.00  0.00            
ATOM     89  H42 ACD     1      29.730  26.590  15.560  1.00  0.00            
ATOM     90  C27 ACD     1      31.650  25.880  14.930  1.00  0.00            
ATOM     91  H43 ACD     1      31.540  26.310  13.930  1.00  0.00            
ATOM     92  H44 ACD     1      32.190  26.560  15.600  1.00  0.00            
ATOM     93  O22 ACD     1      32.480  24.690  14.790  1.00  0.00            
ATOM     94  H45 ACD     1      33.190  24.890  14.180  1.00  0.00            
ATOM     95  O23 ACD     1      27.370  25.500  14.660  1.00  0.00            
ATOM     96  C28 ACD     1      26.540  25.950  13.610  1.00  0.00            
ATOM     97  H46 ACD     1      26.570  25.160  12.850  1.00  0.00            
ATOM     98  C29 ACD     1      27.030  27.220  12.920  1.00  0.00            
ATOM     99  H47 ACD     1      27.350  28.010  13.620  1.00  0.00            
ATOM    100  O24 ACD     1      26.020  27.710  12.110  1.00  0.00            
ATOM    101  C30 ACD     1      28.220  26.910  11.950  1.00  0.00            
ATOM    102  H48 ACD     1      29.140  26.830  12.540  1.00  0.00            
ATOM    103  H49 ACD     1      28.080  25.950  11.440  1.00  0.00            
ATOM    104  O25 ACD     1      28.370  27.980  11.020  1.00  0.00            
ATOM    105  H50 ACD     1      27.490  28.250  10.770  1.00  0.00            
ATOM    106  C31 ACD     1      25.210  26.050  14.240  1.00  0.00            
ATOM    107  H51 ACD     1      25.300  26.710  15.110  1.00  0.00            
ATOM    108  O26 ACD     1      24.880  24.780  14.800  1.00  0.00            
ATOM    109  H52 ACD     1      25.660  24.240  14.980  1.00  0.00            
ATOM    110  C32 ACD     1      24.190  26.610  13.330  1.00  0.00            
ATOM    111  H53 ACD     1      23.930  25.920  12.520  1.00  0.00            
ATOM    112  O27 ACD     1      22.970  26.860  14.120  1.00  0.00            
ATOM    113  H54 ACD     1      22.630  25.970  14.240  1.00  0.00            
ATOM    114  C33 ACD     1      24.740  27.970  12.680  1.00  0.00            
ATOM    115  H55 ACD     1      24.040  28.320  11.910  1.00  0.00            
ATOM    116  O28 ACD     1      24.930  28.930  13.720  1.00  0.00            
ATOM    117  C34 ACD     1      24.380  30.200  13.680  1.00  0.00            
ATOM    118  H56 ACD     1      23.490  30.270  13.040  1.00  0.00            
ATOM    119  C35 ACD     1      23.970  30.450  15.160  1.00  0.00            
ATOM    120  H57 ACD     1      24.840  30.370  15.830  1.00  0.00            
ATOM    121  O29 ACD     1      22.810  29.640  15.480  1.00  0.00            
ATOM    122  H58 ACD     1      22.910  28.750  15.120  1.00  0.00            
ATOM    123  C36 ACD     1      23.540  31.960  15.130  1.00  0.00            
ATOM    124  H59 ACD     1      22.780  32.150  14.370  1.00  0.00            
ATOM    125  O30 ACD     1      23.070  32.390  16.370  1.00  0.00            
ATOM    126  H60 ACD     1      22.390  31.740  16.600  1.00  0.00            
ATOM    127  C1  AK3     2      25.590  30.400  20.210  1.00  0.00            
ATOM    128  C2  AK3     2      26.120  29.150  19.410  1.00  0.00            
ATOM    129  C3  AK3     2      27.380  28.430  19.940  1.00  0.00            
ATOM    130  C4  AK3     2      27.380  27.090  19.140  1.00  0.00            
ATOM    131  C5  AK3     2      25.950  27.160  18.430  1.00  0.00            
ATOM    132  C6  AK3     2      26.220  28.010  17.210  1.00  0.00            
ATOM    133  C7  AK3     2      26.410  29.320  17.890  1.00  0.00            
ATOM    134  O1  AK3     2      27.150  30.140  17.360  1.00  0.00            
ATOM    135  C8  AK3     2      25.060  28.020  19.410  1.00  0.00            
ATOM    136  C9  AK3     2      23.700  28.310  18.780  1.00  0.00            
ATOM    137  C10 AK3     2      24.690  27.230  20.660  1.00  0.00            
ATOM    138  H1  AK3     2      26.250  31.270  20.070  1.00  0.00            
ATOM    139  H2  AK3     2      24.600  30.790  19.960  1.00  0.00            
ATOM    140  H3  AK3     2      25.490  30.190  21.290  1.00  0.00            
ATOM    141  H4  AK3     2      27.290  28.360  21.030  1.00  0.00            
ATOM    142  H5  AK3     2      28.320  28.970  19.730  1.00  0.00            
ATOM    143  H6  AK3     2      27.350  26.200  19.790  1.00  0.00            
ATOM    144  H7  AK3     2      28.180  27.000  18.390  1.00  0.00            
ATOM    145  H8  AK3     2      25.490  26.170  18.330  1.00  0.00            
ATOM    146  H9  AK3     2      25.270  28.090  16.670  1.00  0.00            
ATOM    147  H10 AK3     2      27.070  27.740  16.560  1.00  0.00            
ATOM    148  H11 AK3     2      23.630  28.820  17.810  1.00  0.00            
ATOM    149  H12 AK3     2      23.210  27.370  18.530  1.00  0.00            
ATOM    150  H13 AK3     2      23.060  28.820  19.520  1.00  0.00            
ATOM    151  H14 AK3     2      25.460  26.490  20.930  1.00  0.00            
ATOM    152  H15 AK3     2      24.550  27.890  21.520  1.00  0.00            
ATOM    153  H16 AK3     2      23.730  26.700  20.640  1.00  0.00            
TER
ENDMDL
MODEL        1
ATOM      1  H1  ACD     1      22.470  19.840  30.630  1.00  0.00            
ATOM      2  O1  ACD     1      22.480  20.800  30.710  1.00  0.00            
ATOM      3  C1  ACD     1      21.490  21.280  29.800  1.00  0.00            
ATOM      4  H2  ACD     1      21.650  22.360  29.720  1.00  0.00            
ATOM      5  H3  ACD     1      20.490  21.130  30.250  1.00  0.00            
ATOM      6  C2  ACD     1      21.540  20.640  28.410  1.00  0.00            
ATOM      7  H4  ACD     1      22.600  20.490  28.190  1.00  0.00            
ATOM      8  O2  ACD     1      20.970  19.320  28.630  1.00  0.00            
ATOM      9  C3  ACD     1      20.740  18.580  27.470  1.00  0.00            
ATOM     10  H5  ACD     1      20.140  17.740  27.850  1.00  0.00            
ATOM     11  O3  ACD     1      21.960  18.130  26.910  1.00  0.00            
ATOM     12  C4  ACD     1      22.330  16.780  27.110  1.00  0.00            
ATOM     13  H6  ACD     1      21.660  16.330  27.850  1.00  0.00            
ATOM     14  C5  ACD     1      22.200  16.010  25.790  1.00  0.00            
ATOM     15  H7  ACD     1      22.790  16.440  24.960  1.00  0.00            
ATOM     16  O4  ACD     1      20.830  15.920  25.380  1.00  0.00            
ATOM     17  H8  ACD     1      20.420  16.780  25.420  1.00  0.00            
ATOM     18  C6  ACD     1      22.700  14.610  25.940  1.00  0.00            
ATOM     19  H9  ACD     1      22.120  14.020  26.660  1.00  0.00            
ATOM     20  O5  ACD     1      22.730  13.940  24.740  1.00  0.00            
ATOM     21  H10 ACD     1      21.880  13.490  24.730  1.00  0.00            
ATOM     22  C7  ACD     1      24.190  14.650  26.440  1.00  0.00            
ATOM     23  H11 ACD     1      24.510  13.640  26.730  1.00  0.00            
ATOM     24  O6  ACD     1      24.260  15.420  27.600  1.00  0.00            
ATOM     25  C8  ACD     1      23.800  16.790  27.570  1.00  0.00            
ATOM     26  H12 ACD     1      24.430  17.250  26.800  1.00  0.00            
ATOM     27  C9  ACD     1      23.960  17.440  28.860  1.00  0.00            
ATOM     28  H13 ACD     1      25.050  17.600  28.880  1.00  0.00            
ATOM     29  H14 ACD     1      23.510  18.430  28.760  1.00  0.00            
ATOM     30  O7  ACD     1      23.520  16.670  30.020  1.00  0.00            
ATOM     31  H15 ACD     1      23.850  15.780  29.930  1.00  0.00            
ATOM     32  O8  ACD     1      24.980  15.250  25.410  1.00  0.00            
ATOM     33  C10 ACD     1      26.200  14.590  25.060  1.00  0.00            
ATOM     34  H16 ACD     1      26.360  13.670  25.640  1.00  0.00            
ATOM     35  C11 ACD     1      26.110  14.330  23.570  1.00  0.00            
ATOM     36  H17 ACD     1      25.980  15.270  23.020  1.00  0.00            
ATOM     37  O9  ACD     1      25.060  13.450  23.330  1.00  0.00            
ATOM     38  H18 ACD     1      24.330  13.630  23.940  1.00  0.00            
ATOM     39  C12 ACD     1      27.490  13.880  23.100  1.00  0.00            
ATOM     40  H19 ACD     1      27.670  13.000  23.720  1.00  0.00            
ATOM     41  O10 ACD     1      27.670  13.540  21.720  1.00  0.00            
ATOM     42  H20 ACD     1      27.510  14.330  21.200  1.00  0.00            
ATOM     43  C13 ACD     1      28.580  14.870  23.510  1.00  0.00            
ATOM     44  H21 ACD     1      29.570  14.500  23.220  1.00  0.00            
ATOM     45  O11 ACD     1      28.610  15.100  24.940  1.00  0.00            
ATOM     46  C14 ACD     1      27.360  15.580  25.450  1.00  0.00            
ATOM     47  H22 ACD     1      27.040  16.590  25.140  1.00  0.00            
ATOM     48  C15 ACD     1      27.520  15.750  26.960  1.00  0.00            
ATOM     49  H23 ACD     1      26.570  15.860  27.500  1.00  0.00            
ATOM     50  H24 ACD     1      27.980  14.820  27.310  1.00  0.00            
ATOM     51  O12 ACD     1      28.350  16.920  27.250  1.00  0.00            
ATOM     52  H25 ACD     1      29.270  16.730  27.060  1.00  0.00            
ATOM     53  O13 ACD     1      28.450  16.100  22.790  1.00  0.00            
ATOM     54  C16 ACD     1      29.520  16.950  22.230  1.00  0.00            
ATOM     55  H26 ACD     1      30.070  16.420  21.440  1.00  0.00            
ATOM     56  C17 ACD     1      28.830  18.050  21.410  1.00  0.00            
ATOM     57  H27 ACD     1      28.050  18.490  22.040  1.00  0.00            
ATOM     58  O14 ACD     1      28.180  17.560  20.190  1.00  0.00            
ATOM     59  H28 ACD     1      27.630  16.780  20.330  1.00  0.00            
ATOM     60  C18 ACD     1      29.780  19.180  21.120  1.00  0.00            
ATOM     61  H29 ACD     1      30.550  18.910  20.380  1.00  0.00            
ATOM     62  O15 ACD     1      29.020  20.210  20.590  1.00  0.00            
ATOM     63  H30 ACD     1      28.620  19.830  19.810  1.00  0.00            
ATOM     64  C19 ACD     1      30.320  19.710  22.490  1.00  0.00            
ATOM     65  H31 ACD     1      30.930  20.610  22.350  1.00  0.00            
ATOM     66  O16 ACD     1      31.110  18.670  22.980  1.00  0.00            
ATOM     67  C20 ACD     1      30.380  17.510  23.400  1.00  0.00            
ATOM     68  H32 ACD     1      29.640  17.670  24.200  1.00  0.00            
ATOM     69  C21 ACD     1      31.440  16.500  23.760  1.00  0.00            
ATOM     70  H33 ACD     1      32.030  17.010  24.530  1.00  0.00            
ATOM     71  H34 ACD     1      31.070  15.660  24.380  1.00  0.00            
ATOM     72  O17 ACD     1      32.250  15.940  22.680  1.00  0.00            
ATOM     73  H35 ACD     1      32.750  16.580  22.150  1.00  0.00            
ATOM     74  O18 ACD     1      29.160  20.020  23.360  1.00  0.00            
ATOM     75  C22 ACD     1      29.100  21.220  24.070  1.00  0.00            
ATOM     76  H36 ACD     1      30.120  21.640  24.140  1.00  0.00            
ATOM     77  C23 ACD     1      28.220  22.160  23.210  1.00  0.00            
ATOM     78  H37 ACD     1      27.260  21.690  22.980  1.00  0.00            
ATOM     79  O19 ACD     1      28.890  22.520  22.040  1.00  0.00            
ATOM     80  H38 ACD     1      28.820  21.810  21.400  1.00  0.00            
ATOM     81  C24 ACD     1      27.820  23.450  23.990  1.00  0.00            
ATOM     82  H39 ACD     1      28.620  24.190  24.130  1.00  0.00            
ATOM     83  O20 ACD     1      26.750  24.120  23.290  1.00  0.00            
ATOM     84  H40 ACD     1      27.100  24.330  22.420  1.00  0.00            
ATOM     85  C25 ACD     1      27.270  23.160  25.360  1.00  0.00            
ATOM     86  H41 ACD     1      27.270  24.050  25.990  1.00  0.00            
ATOM     87  O21 ACD     1      28.260  22.300  25.970  1.00  0.00            
ATOM     88  C26 ACD     1      28.390  21.000  25.350  1.00  0.00            
ATOM     89  H42 ACD     1      27.420  20.500  25.220  1.00  0.00            
ATOM     90  C27 ACD     1      29.240  20.180  26.260  1.00  0.00            
ATOM     91  H43 ACD     1      29.600  19.270  25.770  1.00  0.00            
ATOM     92  H44 ACD     1      30.130  20.720  26.600  1.00  0.00            
ATOM     93  O22 ACD     1      28.540  19.840  27.390  1.00  0.00            
ATOM     94  H45 ACD     1      28.440  18.880  27.390  1.00  0.00            
ATOM     95  O23 ACD     1      25.960  22.660  25.370  1.00  0.00            
ATOM     96  C28 ACD     1      24.990  23.250  26.290  1.00  0.00            
ATOM     97  H46 ACD     1      25.620  23.820  26.980  1.00  0.00            
ATOM     98  C29 ACD     1      24.320  22.110  27.020  1.00  0.00            
ATOM     99  H47 ACD     1      23.810  21.370  26.380  1.00  0.00            
ATOM    100  O24 ACD     1      23.410  22.770  27.940  1.00  0.00            
ATOM    101  C30 ACD     1      25.300  21.310  27.870  1.00  0.00            
ATOM    102  H48 ACD     1      24.790  20.500  28.400  1.00  0.00            
ATOM    103  H49 ACD     1      26.040  20.710  27.310  1.00  0.00            
ATOM    104  O25 ACD     1      25.970  22.190  28.740  1.00  0.00            
ATOM    105  H50 ACD     1      26.330  21.660  29.460  1.00  0.00            
ATOM    106  C31 ACD     1      24.010  24.010  25.420  1.00  0.00            
ATOM    107  H51 ACD     1      23.700  23.180  24.780  1.00  0.00            
ATOM    108  O26 ACD     1      24.590  25.110  24.540  1.00  0.00            
ATOM    109  H52 ACD     1      25.390  24.770  24.140  1.00  0.00            
ATOM    110  C32 ACD     1      22.930  24.550  26.360  1.00  0.00            
ATOM    111  H53 ACD     1      23.350  25.380  26.930  1.00  0.00            
ATOM    112  O27 ACD     1      21.850  25.000  25.570  1.00  0.00            
ATOM    113  H54 ACD     1      21.410  24.240  25.190  1.00  0.00            
ATOM    114  C33 ACD     1      22.340  23.470  27.280  1.00  0.00            
ATOM    115  H55 ACD     1      21.680  24.040  27.940  1.00  0.00            
ATOM    116  O28 ACD     1      21.640  22.450  26.550  1.00  0.00            
ATOM    117  C34 ACD     1      20.830  21.450  27.210  1.00  0.00            
ATOM    118  H56 ACD     1      19.870  21.880  27.530  1.00  0.00            
ATOM    119  C35 ACD     1      20.550  20.530  26.020  1.00  0.00            
ATOM    120  H57 ACD     1      21.510  20.320  25.530  1.00  0.00            
ATOM    121  O29 ACD     1      19.640  21.080  25.040  1.00  0.00            
ATOM    122  H58 ACD     1      20.290  21.720  24.740  1.00  0.00            
ATOM    123  C36 ACD     1      19.850  19.200  26.430  1.00  0.00            
ATOM    124  H59 ACD     1      18.860  19.360  26.860  1.00  0.00            
ATOM    125  O30 ACD     1      19.670  18.300  25.340  1.00  0.00            
ATOM    126  H60 ACD     1      19.240  18.870  24.700  1.00  0.00            
ATOM    127  C1  AK3     2      25.030  20.460  20.890  1.00  0.00            
ATOM    128  C2  AK3     2      24.400  19.460  21.990  1.00  0.00            
ATOM    129  C3  AK3     2      25.100  19.450  23.370  1.00  0.00            
ATOM    130  C4  AK3     2      24.030  18.770  24.270  1.00  0.00            
ATOM    131  C5  AK3     2      22.930  18.420  23.310  1.00  0.00            
ATOM    132  C6  AK3     2      23.480  17.210  22.450  1.00  0.00            
ATOM    133  C7  AK3     2      24.390  17.980  21.490  1.00  0.00            
ATOM    134  O1  AK3     2      24.650  17.530  20.410  1.00  0.00            
ATOM    135  C8  AK3     2      22.850  19.640  22.290  1.00  0.00            
ATOM    136  C9  AK3     2      21.890  19.420  21.100  1.00  0.00            
ATOM    137  C10 AK3     2      22.550  20.980  22.950  1.00  0.00            
ATOM    138  H1  AK3     2      24.890  21.520  21.140  1.00  0.00            
ATOM    139  H2  AK3     2      26.120  20.390  20.840  1.00  0.00            
ATOM    140  H3  AK3     2      24.620  20.360  19.880  1.00  0.00            
ATOM    141  H4  AK3     2      25.260  20.480  23.700  1.00  0.00            
ATOM    142  H5  AK3     2      26.050  18.910  23.330  1.00  0.00            
ATOM    143  H6  AK3     2      23.750  19.410  25.120  1.00  0.00            
ATOM    144  H7  AK3     2      24.440  17.900  24.780  1.00  0.00            
ATOM    145  H8  AK3     2      21.970  18.150  23.750  1.00  0.00            
ATOM    146  H9  AK3     2      22.790  16.600  21.850  1.00  0.00            
ATOM    147  H10 AK3     2      24.130  16.590  23.070  1.00  0.00            
ATOM    148  H11 AK3     2      22.130  18.570  20.450  1.00  0.00            
ATOM    149  H12 AK3     2      20.840  19.490  21.400  1.00  0.00            
ATOM    150  H13 AK3     2      22.140  20.300  20.490  1.00  0.00            
ATOM    151  H14 AK3     2      23.250  21.300  23.720  1.00  0.00            
ATOM    152  H15 AK3     2      22.550  21.800  22.220  1.00  0.00            
ATOM    153  H16 AK3     2      21.530  21.030  23.350  1.00  0.00            
TER
ENDMDL
MODEL        1
ATOM      1  H1  ACD     1      24.030  23.600  10.860  1.00  0.00            
ATOM      2  O1  ACD     1      24.320  23.390  11.750  1.00  0.00            
ATOM      3  C1  ACD     1      25.090  24.540  12.020  1.00  0.00            
ATOM      4  H2  ACD     1      24.840  25.330  11.310  1.00  0.00            
ATOM      5  H3  ACD     1      26.170  24.330  11.950  1.00  0.00            
ATOM      6  C2  ACD     1      24.990  24.910  13.500  1.00  0.00            
ATOM      7  H4  ACD     1      23.900  24.900  13.610  1.00  0.00            
ATOM      8  O2  ACD     1      25.620  23.860  14.250  1.00  0.00            
ATOM      9  C3  ACD     1      25.600  23.930  15.640  1.00  0.00            
ATOM     10  H5  ACD     1      26.130  23.030  15.980  1.00  0.00            
ATOM     11  O3  ACD     1      24.320  24.020  16.180  1.00  0.00            
ATOM     12  C4  ACD     1      23.620  22.700  16.610  1.00  0.00            
ATOM     13  H6  ACD     1      24.350  22.070  17.140  1.00  0.00            
ATOM     14  C5  ACD     1      22.500  23.140  17.580  1.00  0.00            
ATOM     15  H7  ACD     1      22.080  24.100  17.270  1.00  0.00            
ATOM     16  O4  ACD     1      23.070  23.240  18.890  1.00  0.00            
ATOM     17  H8  ACD     1      23.300  24.140  19.170  1.00  0.00            
ATOM     18  C6  ACD     1      21.370  22.200  17.670  1.00  0.00            
ATOM     19  H9  ACD     1      21.890  21.300  18.040  1.00  0.00            
ATOM     20  O5  ACD     1      20.200  22.580  18.390  1.00  0.00            
ATOM     21  H10 ACD     1      20.050  21.890  19.040  1.00  0.00            
ATOM     22  C7  ACD     1      20.880  21.780  16.330  1.00  0.00            
ATOM     23  H11 ACD     1      20.090  21.040  16.500  1.00  0.00            
ATOM     24  O6  ACD     1      21.940  21.170  15.620  1.00  0.00            
ATOM     25  C8  ACD     1      23.180  21.930  15.350  1.00  0.00            
ATOM     26  H12 ACD     1      22.990  22.620  14.520  1.00  0.00            
ATOM     27  C9  ACD     1      24.350  21.040  14.900  1.00  0.00            
ATOM     28  H13 ACD     1      25.340  21.460  15.110  1.00  0.00            
ATOM     29  H14 ACD     1      24.270  20.080  15.430  1.00  0.00            
ATOM     30  O7  ACD     1      24.260  20.920  13.490  1.00  0.00            
ATOM     31  H15 ACD     1      24.430  21.810  13.150  1.00  0.00            
ATOM     32  O8  ACD     1      20.410  22.910  15.660  1.00  0.00            
ATOM     33  C10 ACD     1      19.250  22.770  14.840  1.00  0.00            
ATOM     34  H16 ACD     1      18.880  21.740  14.800  1.00  0.00            
ATOM     35  C11 ACD     1      18.190  23.700  15.400  1.00  0.00            
ATOM     36  H17 ACD     1      18.610  24.710  15.400  1.00  0.00            
ATOM     37  O9  ACD     1      18.020  23.300  16.800  1.00  0.00            
ATOM     38  H18 ACD     1      18.880  23.220  17.210  1.00  0.00            
ATOM     39  C12 ACD     1      16.930  23.720  14.500  1.00  0.00            
ATOM     40  H19 ACD     1      16.500  22.720  14.610  1.00  0.00            
ATOM     41  O10 ACD     1      15.940  24.630  14.860  1.00  0.00            
ATOM     42  H20 ACD     1      15.750  25.190  14.100  1.00  0.00            
ATOM     43  C13 ACD     1      17.360  24.060  13.020  1.00  0.00            
ATOM     44  H21 ACD     1      16.500  23.860  12.360  1.00  0.00            
ATOM     45  O11 ACD     1      18.460  23.250  12.620  1.00  0.00            
ATOM     46  C14 ACD     1      19.650  23.170  13.400  1.00  0.00            
ATOM     47  H22 ACD     1      20.250  24.090  13.410  1.00  0.00            
ATOM     48  C15 ACD     1      20.450  22.130  12.660  1.00  0.00            
ATOM     49  H23 ACD     1      21.430  22.050  13.130  1.00  0.00            
ATOM     50  H24 ACD     1      19.900  21.200  12.870  1.00  0.00            
ATOM     51  O12 ACD     1      20.690  22.320  11.260  1.00  0.00            
ATOM     52  H25 ACD     1      19.840  22.400  10.800  1.00  0.00            
ATOM     53  O13 ACD     1      17.660  25.430  12.940  1.00  0.00            
ATOM     54  C16 ACD     1      17.210  26.080  11.770  1.00  0.00            
ATOM     55  H26 ACD     1      16.830  25.440  10.960  1.00  0.00            
ATOM     56  C17 ACD     1      16.070  27.070  12.240  1.00  0.00            
ATOM     57  H27 ACD     1      16.350  27.520  13.200  1.00  0.00            
ATOM     58  O14 ACD     1      14.810  26.350  12.570  1.00  0.00            
ATOM     59  H28 ACD     1      14.100  27.000  12.550  1.00  0.00            
ATOM     60  C18 ACD     1      15.800  28.170  11.230  1.00  0.00            
ATOM     61  H29 ACD     1      15.240  27.710  10.400  1.00  0.00            
ATOM     62  O15 ACD     1      15.090  29.260  11.810  1.00  0.00            
ATOM     63  H30 ACD     1      15.400  30.080  11.400  1.00  0.00            
ATOM     64  C19 ACD     1      16.980  28.790  10.580  1.00  0.00            
ATOM     65  H31 ACD     1      16.600  29.350   9.720  1.00  0.00            
ATOM     66  O16 ACD     1      17.910  27.820  10.160  1.00  0.00            
ATOM     67  C20 ACD     1      18.410  26.850  11.220  1.00  0.00            
ATOM     68  H32 ACD     1      18.940  27.340  12.040  1.00  0.00            
ATOM     69  C21 ACD     1      19.400  25.940  10.610  1.00  0.00            
ATOM     70  H33 ACD     1      19.700  25.210  11.370  1.00  0.00            
ATOM     71  H34 ACD     1      19.000  25.340   9.790  1.00  0.00            
ATOM     72  O17 ACD     1      20.540  26.670  10.030  1.00  0.00            
ATOM     73  H35 ACD     1      20.050  27.230   9.420  1.00  0.00            
ATOM     74  O18 ACD     1      17.620  29.700  11.510  1.00  0.00            
ATOM     75  C22 ACD     1      18.600  30.710  11.210  1.00  0.00            
ATOM     76  H36 ACD     1      18.130  31.640  10.860  1.00  0.00            
ATOM     77  C23 ACD     1      19.260  31.040  12.500  1.00  0.00            
ATOM     78  H37 ACD     1      19.720  30.140  12.940  1.00  0.00            
ATOM     79  O19 ACD     1      18.240  31.710  13.380  1.00  0.00            
ATOM     80  H38 ACD     1      17.490  31.130  13.540  1.00  0.00            
ATOM     81  C24 ACD     1      20.440  32.020  12.290  1.00  0.00            
ATOM     82  H39 ACD     1      20.040  33.000  12.000  1.00  0.00            
ATOM     83  O20 ACD     1      21.110  32.280  13.510  1.00  0.00            
ATOM     84  H40 ACD     1      20.400  32.570  14.100  1.00  0.00            
ATOM     85  C25 ACD     1      21.420  31.400  11.270  1.00  0.00            
ATOM     86  H41 ACD     1      22.160  32.200  11.130  1.00  0.00            
ATOM     87  O21 ACD     1      20.720  31.140  10.050  1.00  0.00            
ATOM     88  C26 ACD     1      19.590  30.330  10.060  1.00  0.00            
ATOM     89  H42 ACD     1      19.990  29.320  10.160  1.00  0.00            
ATOM     90  C27 ACD     1      19.030  30.400   8.690  1.00  0.00            
ATOM     91  H43 ACD     1      19.870  30.220   7.990  1.00  0.00            
ATOM     92  H44 ACD     1      18.270  29.640   8.430  1.00  0.00            
ATOM     93  O22 ACD     1      18.460  31.620   8.400  1.00  0.00            
ATOM     94  H45 ACD     1      18.510  31.740   7.450  1.00  0.00            
ATOM     95  O23 ACD     1      21.970  30.180  11.680  1.00  0.00            
ATOM     96  C28 ACD     1      23.390  30.010  11.600  1.00  0.00            
ATOM     97  H46 ACD     1      23.890  30.760  10.980  1.00  0.00            
ATOM     98  C29 ACD     1      23.690  28.670  10.990  1.00  0.00            
ATOM     99  H47 ACD     1      23.120  27.880  11.490  1.00  0.00            
ATOM    100  O24 ACD     1      25.040  28.320  11.290  1.00  0.00            
ATOM    101  C30 ACD     1      23.400  28.680   9.510  1.00  0.00            
ATOM    102  H48 ACD     1      23.670  27.640   9.260  1.00  0.00            
ATOM    103  H49 ACD     1      22.360  28.900   9.240  1.00  0.00            
ATOM    104  O25 ACD     1      24.200  29.620   8.820  1.00  0.00            
ATOM    105  H50 ACD     1      25.120  29.360   8.890  1.00  0.00            
ATOM    106  C31 ACD     1      23.750  30.200  13.070  1.00  0.00            
ATOM    107  H51 ACD     1      23.200  29.620  13.820  1.00  0.00            
ATOM    108  O26 ACD     1      23.650  31.640  13.360  1.00  0.00            
ATOM    109  H52 ACD     1      22.700  31.710  13.400  1.00  0.00            
ATOM    110  C32 ACD     1      25.140  29.740  13.320  1.00  0.00            
ATOM    111  H53 ACD     1      25.780  30.490  12.840  1.00  0.00            
ATOM    112  O27 ACD     1      25.470  29.760  14.700  1.00  0.00            
ATOM    113  H54 ACD     1      25.850  28.910  14.930  1.00  0.00            
ATOM    114  C33 ACD     1      25.500  28.400  12.680  1.00  0.00            
ATOM    115  H55 ACD     1      26.590  28.310  12.720  1.00  0.00            
ATOM    116  O28 ACD     1      24.890  27.280  13.380  1.00  0.00            
ATOM    117  C34 ACD     1      25.720  26.200  13.780  1.00  0.00            
ATOM    118  H56 ACD     1      26.700  26.250  13.280  1.00  0.00            
ATOM    119  C35 ACD     1      25.890  26.400  15.270  1.00  0.00            
ATOM    120  H57 ACD     1      24.910  26.650  15.710  1.00  0.00            
ATOM    121  O29 ACD     1      26.870  27.390  15.570  1.00  0.00            
ATOM    122  H58 ACD     1      27.780  27.130  15.440  1.00  0.00            
ATOM    123  C36 ACD     1      26.370  25.090  15.980  1.00  0.00            
ATOM    124  H59 ACD     1      27.390  24.920  15.620  1.00  0.00            
ATOM    125  O30 ACD     1      26.420  25.220  17.390  1.00  0.00            
ATOM    126  H60 ACD     1      27.030  25.940  17.560  1.00  0.00            
ATOM    127  C1  AK3     2      20.250  25.930  17.900  1.00  0.00            
ATOM    128  C2  AK3     2      20.840  27.020  16.940  1.00  0.00            
ATOM    129  C3  AK3     2      21.830  26.440  15.850  1.00  0.00            
ATOM    130  C4  AK3     2      21.920  27.540  14.730  1.00  0.00            
ATOM    131  C5  AK3     2      21.120  28.730  15.430  1.00  0.00            
ATOM    132  C6  AK3     2      21.940  29.120  16.690  1.00  0.00            
ATOM    133  C7  AK3     2      21.690  28.020  17.700  1.00  0.00            
ATOM    134  O1  AK3     2      22.470  27.820  18.660  1.00  0.00            
ATOM    135  C8  AK3     2      19.850  28.000  16.080  1.00  0.00            
ATOM    136  C9  AK3     2      18.930  28.940  16.960  1.00  0.00            
ATOM    137  C10 AK3     2      18.900  27.340  15.040  1.00  0.00            
ATOM    138  H1  AK3     2      20.980  25.430  18.540  1.00  0.00            
ATOM    139  H2  AK3     2      19.710  26.400  18.740  1.00  0.00            
ATOM    140  H3  AK3     2      19.670  25.220  17.310  1.00  0.00            
ATOM    141  H4  AK3     2      21.470  25.510  15.390  1.00  0.00            
ATOM    142  H5  AK3     2      22.810  26.230  16.310  1.00  0.00            
ATOM    143  H6  AK3     2      21.440  27.230  13.790  1.00  0.00            
ATOM    144  H7  AK3     2      22.970  27.740  14.520  1.00  0.00            
ATOM    145  H8  AK3     2      20.850  29.570  14.790  1.00  0.00            
ATOM    146  H9  AK3     2      21.470  30.030  17.060  1.00  0.00            
ATOM    147  H10 AK3     2      23.020  29.230  16.530  1.00  0.00            
ATOM    148  H11 AK3     2      19.490  29.490  17.730  1.00  0.00            
ATOM    149  H12 AK3     2      18.450  29.670  16.300  1.00  0.00            
ATOM    150  H13 AK3     2      18.120  28.330  17.400  1.00  0.00            
ATOM    151  H14 AK3     2      18.120  26.820  15.610  1.00  0.00            
ATOM    152  H15 AK3     2      18.430  28.100  14.410  1.00  0.00            
ATOM    153  H16 AK3     2      19.350  26.570  14.400  1.00  0.00            
TER
ENDMDL
MODEL        1
ATOM      1  H1  ACD     1      18.050  28.020  14.910  1.00  0.00            
ATOM      2  O1  ACD     1      18.140  27.460  15.690  1.00  0.00            
ATOM      3  C1  ACD     1      19.390  27.880  16.200  1.00  0.00            
ATOM      4  H2  ACD     1      19.400  28.970  16.310  1.00  0.00            
ATOM      5  H3  ACD     1      20.130  27.730  15.400  1.00  0.00            
ATOM      6  C2  ACD     1      19.900  27.280  17.500  1.00  0.00            
ATOM      7  H4  ACD     1      20.940  27.600  17.670  1.00  0.00            
ATOM      8  O2  ACD     1      19.040  27.840  18.460  1.00  0.00            
ATOM      9  C3  ACD     1      19.060  27.230  19.710  1.00  0.00            
ATOM     10  H5  ACD     1      18.260  27.730  20.270  1.00  0.00            
ATOM     11  O3  ACD     1      20.350  27.440  20.340  1.00  0.00            
ATOM     12  C4  ACD     1      20.360  28.560  21.170  1.00  0.00            
ATOM     13  H6  ACD     1      19.410  29.070  20.990  1.00  0.00            
ATOM     14  C5  ACD     1      20.490  28.160  22.670  1.00  0.00            
ATOM     15  H7  ACD     1      21.400  27.550  22.710  1.00  0.00            
ATOM     16  O4  ACD     1      19.410  27.410  23.230  1.00  0.00            
ATOM     17  H8  ACD     1      18.590  27.920  23.160  1.00  0.00            
ATOM     18  C6  ACD     1      20.730  29.350  23.590  1.00  0.00            
ATOM     19  H9  ACD     1      19.920  30.080  23.590  1.00  0.00            
ATOM     20  O5  ACD     1      21.010  29.000  24.930  1.00  0.00            
ATOM     21  H10 ACD     1      20.420  28.320  25.250  1.00  0.00            
ATOM     22  C7  ACD     1      21.900  30.150  23.060  1.00  0.00            
ATOM     23  H11 ACD     1      21.910  31.040  23.700  1.00  0.00            
ATOM     24  O6  ACD     1      21.600  30.590  21.730  1.00  0.00            
ATOM     25  C8  ACD     1      21.490  29.550  20.780  1.00  0.00            
ATOM     26  H12 ACD     1      22.450  29.020  20.790  1.00  0.00            
ATOM     27  C9  ACD     1      21.360  30.150  19.420  1.00  0.00            
ATOM     28  H13 ACD     1      21.080  29.320  18.750  1.00  0.00            
ATOM     29  H14 ACD     1      20.480  30.800  19.310  1.00  0.00            
ATOM     30  O7  ACD     1      22.510  30.820  18.960  1.00  0.00            
ATOM     31  H15 ACD     1      22.370  31.160  18.070  1.00  0.00            
ATOM     32  O8  ACD     1      23.190  29.530  23.060  1.00  0.00            
ATOM     33  C10 ACD     1      24.340  30.320  23.420  1.00  0.00            
ATOM     34  H16 ACD     1      24.340  30.630  24.470  1.00  0.00            
ATOM     35  C11 ACD     1      25.430  29.230  23.340  1.00  0.00            
ATOM     36  H17 ACD     1      25.230  28.700  22.400  1.00  0.00            
ATOM     37  O9  ACD     1      25.350  28.330  24.470  1.00  0.00            
ATOM     38  H18 ACD     1      24.500  27.910  24.320  1.00  0.00            
ATOM     39  C12 ACD     1      26.780  29.960  23.110  1.00  0.00            
ATOM     40  H19 ACD     1      27.060  30.590  23.970  1.00  0.00            
ATOM     41  O10 ACD     1      27.870  29.120  22.930  1.00  0.00            
ATOM     42  H20 ACD     1      27.650  28.280  23.350  1.00  0.00            
ATOM     43  C13 ACD     1      26.750  30.990  21.980  1.00  0.00            
ATOM     44  H21 ACD     1      27.680  31.550  21.900  1.00  0.00            
ATOM     45  O11 ACD     1      25.840  31.940  22.450  1.00  0.00            
ATOM     46  C14 ACD     1      24.470  31.590  22.480  1.00  0.00            
ATOM     47  H22 ACD     1      24.110  31.330  21.470  1.00  0.00            
ATOM     48  C15 ACD     1      23.810  32.840  22.890  1.00  0.00            
ATOM     49  H23 ACD     1      22.730  32.760  23.050  1.00  0.00            
ATOM     50  H24 ACD     1      24.280  33.080  23.860  1.00  0.00            
ATOM     51  O12 ACD     1      23.970  33.880  21.960  1.00  0.00            
ATOM     52  H25 ACD     1      23.260  33.910  21.310  1.00  0.00            
ATOM     53  O13 ACD     1      26.170  30.520  20.780  1.00  0.00            
ATOM     54  C16 ACD     1      26.960  30.720  19.590  1.00  0.00            
ATOM     55  H26 ACD     1      27.670  31.540  19.730  1.00  0.00            
ATOM     56  C17 ACD     1      27.730  29.400  19.300  1.00  0.00            
ATOM     57  H27 ACD     1      27.010  28.580  19.430  1.00  0.00            
ATOM     58  O14 ACD     1      28.790  29.360  20.230  1.00  0.00            
ATOM     59  H28 ACD     1      28.330  29.330  21.080  1.00  0.00            
ATOM     60  C18 ACD     1      28.220  29.370  17.850  1.00  0.00            
ATOM     61  H29 ACD     1      29.070  30.070  17.810  1.00  0.00            
ATOM     62  O15 ACD     1      28.690  28.130  17.550  1.00  0.00            
ATOM     63  H30 ACD     1      29.140  27.730  18.300  1.00  0.00            
ATOM     64  C19 ACD     1      27.170  29.770  16.850  1.00  0.00            
ATOM     65  H31 ACD     1      27.630  29.920  15.880  1.00  0.00            
ATOM     66  O16 ACD     1      26.590  31.040  17.220  1.00  0.00            
ATOM     67  C20 ACD     1      25.960  31.000  18.460  1.00  0.00            
ATOM     68  H32 ACD     1      25.150  30.270  18.410  1.00  0.00            
ATOM     69  C21 ACD     1      25.320  32.400  18.660  1.00  0.00            
ATOM     70  H33 ACD     1      24.390  32.370  18.080  1.00  0.00            
ATOM     71  H34 ACD     1      25.030  32.590  19.700  1.00  0.00            
ATOM     72  O17 ACD     1      26.230  33.470  18.250  1.00  0.00            
ATOM     73  H35 ACD     1      26.190  33.440  17.290  1.00  0.00            
ATOM     74  O18 ACD     1      26.110  28.790  16.730  1.00  0.00            
ATOM     75  C22 ACD     1      25.910  28.210  15.440  1.00  0.00            
ATOM     76  H36 ACD     1      26.170  28.910  14.640  1.00  0.00            
ATOM     77  C23 ACD     1      26.620  26.890  15.200  1.00  0.00            
ATOM     78  H37 ACD     1      26.320  26.120  15.930  1.00  0.00            
ATOM     79  O19 ACD     1      27.990  27.020  15.150  1.00  0.00            
ATOM     80  H38 ACD     1      28.290  27.260  16.030  1.00  0.00            
ATOM     81  C24 ACD     1      26.190  26.360  13.800  1.00  0.00            
ATOM     82  H39 ACD     1      26.430  27.060  12.980  1.00  0.00            
ATOM     83  O20 ACD     1      26.760  25.140  13.400  1.00  0.00            
ATOM     84  H40 ACD     1      26.480  24.420  13.980  1.00  0.00            
ATOM     85  C25 ACD     1      24.660  26.320  13.750  1.00  0.00            
ATOM     86  H41 ACD     1      24.390  26.130  12.710  1.00  0.00            
ATOM     87  O21 ACD     1      24.140  27.560  14.010  1.00  0.00            
ATOM     88  C26 ACD     1      24.340  28.170  15.300  1.00  0.00            
ATOM     89  H42 ACD     1      23.880  27.620  16.130  1.00  0.00            
ATOM     90  C27 ACD     1      23.740  29.630  15.190  1.00  0.00            
ATOM     91  H43 ACD     1      24.170  30.210  16.020  1.00  0.00            
ATOM     92  H44 ACD     1      24.050  30.010  14.200  1.00  0.00            
ATOM     93  O22 ACD     1      22.290  29.650  15.210  1.00  0.00            
ATOM     94  H45 ACD     1      21.850  29.380  14.400  1.00  0.00            
ATOM     95  O23 ACD     1      24.170  25.250  14.600  1.00  0.00            
ATOM     96  C28 ACD     1      22.930  24.540  14.280  1.00  0.00            
ATOM     97  H46 ACD     1      23.010  23.910  13.380  1.00  0.00            
ATOM     98  C29 ACD     1      21.740  25.530  14.150  1.00  0.00            
ATOM     99  H47 ACD     1      21.800  26.360  14.870  1.00  0.00            
ATOM    100  O24 ACD     1      20.520  24.880  14.320  1.00  0.00            
ATOM    101  C30 ACD     1      21.670  26.200  12.760  1.00  0.00            
ATOM    102  H48 ACD     1      20.720  26.750  12.760  1.00  0.00            
ATOM    103  H49 ACD     1      22.470  26.940  12.640  1.00  0.00            
ATOM    104  O25 ACD     1      21.570  25.270  11.620  1.00  0.00            
ATOM    105  H50 ACD     1      22.420  24.870  11.430  1.00  0.00            
ATOM    106  C31 ACD     1      22.830  23.630  15.390  1.00  0.00            
ATOM    107  H51 ACD     1      23.130  24.130  16.330  1.00  0.00            
ATOM    108  O26 ACD     1      23.730  22.560  15.210  1.00  0.00            
ATOM    109  H52 ACD     1      24.620  22.910  15.160  1.00  0.00            
ATOM    110  C32 ACD     1      21.410  23.060  15.600  1.00  0.00            
ATOM    111  H53 ACD     1      21.090  22.420  14.760  1.00  0.00            
ATOM    112  O27 ACD     1      21.300  22.250  16.790  1.00  0.00            
ATOM    113  H54 ACD     1      21.960  21.560  16.660  1.00  0.00            
ATOM    114  C33 ACD     1      20.410  24.200  15.610  1.00  0.00            
ATOM    115  H55 ACD     1      19.410  23.770  15.700  1.00  0.00            
ATOM    116  O28 ACD     1      20.740  25.080  16.770  1.00  0.00            
ATOM    117  C34 ACD     1      19.710  25.720  17.490  1.00  0.00            
ATOM    118  H56 ACD     1      18.720  25.500  17.070  1.00  0.00            
ATOM    119  C35 ACD     1      19.810  25.060  18.810  1.00  0.00            
ATOM    120  H57 ACD     1      20.780  25.360  19.240  1.00  0.00            
ATOM    121  O29 ACD     1      19.650  23.570  18.700  1.00  0.00            
ATOM    122  H58 ACD     1      20.230  23.280  17.980  1.00  0.00            
ATOM    123  C36 ACD     1      18.770  25.730  19.670  1.00  0.00            
ATOM    124  H59 ACD     1      17.820  25.520  19.170  1.00  0.00            
ATOM    125  O30 ACD     1      18.710  25.030  20.890  1.00  0.00            
ATOM    126  H60 ACD     1      19.600  25.050  21.250  1.00  0.00            
ATOM    127  C1  AK3     2      23.560  23.460  19.020  1.00  0.00            
ATOM    128  C2  AK3     2      24.090  24.120  20.270  1.00  0.00            
ATOM    129  C3  AK3     2      25.050  23.340  21.220  1.00  0.00            
ATOM    130  C4  AK3     2      25.680  24.400  22.110  1.00  0.00            
ATOM    131  C5  AK3     2      25.040  25.690  21.550  1.00  0.00            
ATOM    132  C6  AK3     2      23.640  25.840  22.070  1.00  0.00            
ATOM    133  C7  AK3     2      23.030  24.690  21.250  1.00  0.00            
ATOM    134  O1  AK3     2      21.860  24.440  21.250  1.00  0.00            
ATOM    135  C8  AK3     2      24.960  25.380  19.970  1.00  0.00            
ATOM    136  C9  AK3     2      24.250  26.510  19.100  1.00  0.00            
ATOM    137  C10 AK3     2      26.370  25.290  19.330  1.00  0.00            
ATOM    138  H1  AK3     2      24.290  23.240  18.230  1.00  0.00            
ATOM    139  H2  AK3     2      23.060  22.490  19.160  1.00  0.00            
ATOM    140  H3  AK3     2      22.780  24.130  18.640  1.00  0.00            
ATOM    141  H4  AK3     2      25.940  22.900  20.750  1.00  0.00            
ATOM    142  H5  AK3     2      24.510  22.560  21.780  1.00  0.00            
ATOM    143  H6  AK3     2      26.770  24.430  22.010  1.00  0.00            
ATOM    144  H7  AK3     2      25.330  24.230  23.140  1.00  0.00            
ATOM    145  H8  AK3     2      25.570  26.610  21.820  1.00  0.00            
ATOM    146  H9  AK3     2      23.260  26.780  21.670  1.00  0.00            
ATOM    147  H10 AK3     2      23.580  25.740  23.160  1.00  0.00            
ATOM    148  H11 AK3     2      24.280  26.250  18.040  1.00  0.00            
ATOM    149  H12 AK3     2      23.240  26.770  19.440  1.00  0.00            
ATOM    150  H13 AK3     2      24.810  27.440  19.260  1.00  0.00            
ATOM    151  H14 AK3     2      27.030  24.560  19.810  1.00  0.00            
ATOM    152  H15 AK3     2      26.290  25.060  18.260  1.00  0.00            
ATOM    153  H16 AK3     2      26.930  26.220  19.510  1.00  0.00            
TER
ENDMDL
MODEL        1
ATOM      1  H1  ACD     1      21.100  24.930   9.130  1.00  0.00            
ATOM      2  O1  ACD     1      21.070  25.230  10.040  1.00  0.00            
ATOM      3  C1  ACD     1      21.770  26.470  10.160  1.00  0.00            
ATOM      4  H2  ACD     1      21.110  27.300   9.870  1.00  0.00            
ATOM      5  H3  ACD     1      22.650  26.400   9.510  1.00  0.00            
ATOM      6  C2  ACD     1      22.300  26.690  11.550  1.00  0.00            
ATOM      7  H4  ACD     1      21.420  26.870  12.170  1.00  0.00            
ATOM      8  O2  ACD     1      22.890  25.560  12.160  1.00  0.00            
ATOM      9  C3  ACD     1      23.310  25.770  13.490  1.00  0.00            
ATOM     10  H5  ACD     1      23.930  24.890  13.700  1.00  0.00            
ATOM     11  O3  ACD     1      22.220  25.940  14.340  1.00  0.00            
ATOM     12  C4  ACD     1      21.540  24.790  14.850  1.00  0.00            
ATOM     13  H6  ACD     1      22.130  24.020  15.370  1.00  0.00            
ATOM     14  C5  ACD     1      20.640  25.420  15.930  1.00  0.00            
ATOM     15  H7  ACD     1      20.160  26.330  15.530  1.00  0.00            
ATOM     16  O4  ACD     1      21.460  25.830  17.060  1.00  0.00            
ATOM     17  H8  ACD     1      21.890  25.020  17.350  1.00  0.00            
ATOM     18  C6  ACD     1      19.470  24.590  16.330  1.00  0.00            
ATOM     19  H9  ACD     1      19.830  23.650  16.770  1.00  0.00            
ATOM     20  O5  ACD     1      18.580  25.360  17.160  1.00  0.00            
ATOM     21  H10 ACD     1      19.060  25.840  17.850  1.00  0.00            
ATOM     22  C7  ACD     1      18.670  24.030  15.130  1.00  0.00            
ATOM     23  H11 ACD     1      17.960  23.260  15.470  1.00  0.00            
ATOM     24  O6  ACD     1      19.550  23.300  14.370  1.00  0.00            
ATOM     25  C8  ACD     1      20.650  24.040  13.800  1.00  0.00            
ATOM     26  H12 ACD     1      20.300  24.810  13.100  1.00  0.00            
ATOM     27  C9  ACD     1      21.510  23.080  13.020  1.00  0.00            
ATOM     28  H13 ACD     1      22.590  23.280  13.130  1.00  0.00            
ATOM     29  H14 ACD     1      21.450  22.090  13.500  1.00  0.00            
ATOM     30  O7  ACD     1      21.120  23.000  11.650  1.00  0.00            
ATOM     31  H15 ACD     1      21.160  23.860  11.230  1.00  0.00            
ATOM     32  O8  ACD     1      18.140  25.120  14.350  1.00  0.00            
ATOM     33  C10 ACD     1      16.830  25.030  13.770  1.00  0.00            
ATOM     34  H16 ACD     1      16.560  23.970  13.800  1.00  0.00            
ATOM     35  C11 ACD     1      15.850  25.920  14.510  1.00  0.00            
ATOM     36  H17 ACD     1      16.260  26.940  14.590  1.00  0.00            
ATOM     37  O9  ACD     1      15.670  25.510  15.870  1.00  0.00            
ATOM     38  H18 ACD     1      16.540  25.350  16.240  1.00  0.00            
ATOM     39  C12 ACD     1      14.550  26.090  13.810  1.00  0.00            
ATOM     40  H19 ACD     1      14.030  25.120  13.840  1.00  0.00            
ATOM     41  O10 ACD     1      13.710  27.020  14.390  1.00  0.00            
ATOM     42  H20 ACD     1      13.180  27.310  13.640  1.00  0.00            
ATOM     43  C13 ACD     1      14.780  26.460  12.300  1.00  0.00            
ATOM     44  H21 ACD     1      13.800  26.370  11.810  1.00  0.00            
ATOM     45  O11 ACD     1      15.640  25.470  11.730  1.00  0.00            
ATOM     46  C14 ACD     1      16.950  25.390  12.280  1.00  0.00            
ATOM     47  H22 ACD     1      17.540  26.310  12.140  1.00  0.00            
ATOM     48  C15 ACD     1      17.730  24.350  11.360  1.00  0.00            
ATOM     49  H23 ACD     1      18.650  24.070  11.890  1.00  0.00            
ATOM     50  H24 ACD     1      17.150  23.420  11.320  1.00  0.00            
ATOM     51  O12 ACD     1      18.000  24.970  10.090  1.00  0.00            
ATOM     52  H25 ACD     1      18.950  25.050   9.980  1.00  0.00            
ATOM     53  O13 ACD     1      15.240  27.820  12.000  1.00  0.00            
ATOM     54  C16 ACD     1      14.500  28.440  10.920  1.00  0.00            
ATOM     55  H26 ACD     1      13.870  27.700  10.400  1.00  0.00            
ATOM     56  C17 ACD     1      13.720  29.550  11.590  1.00  0.00            
ATOM     57  H27 ACD     1      14.420  30.070  12.250  1.00  0.00            
ATOM     58  O14 ACD     1      12.700  28.860  12.390  1.00  0.00            
ATOM     59  H28 ACD     1      12.110  29.580  12.600  1.00  0.00            
ATOM     60  C18 ACD     1      13.140  30.480  10.440  1.00  0.00            
ATOM     61  H29 ACD     1      12.400  29.940   9.830  1.00  0.00            
ATOM     62  O15 ACD     1      12.490  31.690  10.890  1.00  0.00            
ATOM     63  H30 ACD     1      13.190  32.320  11.100  1.00  0.00            
ATOM     64  C19 ACD     1      14.170  31.010   9.500  1.00  0.00            
ATOM     65  H31 ACD     1      13.760  31.560   8.650  1.00  0.00            
ATOM     66  O16 ACD     1      14.790  29.930   9.020  1.00  0.00            
ATOM     67  C20 ACD     1      15.480  29.010   9.960  1.00  0.00            
ATOM     68  H32 ACD     1      16.140  29.600  10.620  1.00  0.00            
ATOM     69  C21 ACD     1      16.330  27.950   9.250  1.00  0.00            
ATOM     70  H33 ACD     1      16.970  27.590  10.060  1.00  0.00            
ATOM     71  H34 ACD     1      15.750  27.060   8.970  1.00  0.00            
ATOM     72  O17 ACD     1      17.260  28.450   8.300  1.00  0.00            
ATOM     73  H35 ACD     1      16.870  28.220   7.450  1.00  0.00            
ATOM     74  O18 ACD     1      15.040  31.840  10.260  1.00  0.00            
ATOM     75  C22 ACD     1      15.950  32.820   9.700  1.00  0.00            
ATOM     76  H36 ACD     1      15.220  33.550   9.320  1.00  0.00            
ATOM     77  C23 ACD     1      16.760  33.340  10.830  1.00  0.00            
ATOM     78  H37 ACD     1      17.060  32.440  11.380  1.00  0.00            
ATOM     79  O19 ACD     1      15.990  34.170  11.690  1.00  0.00            
ATOM     80  H38 ACD     1      15.480  33.590  12.270  1.00  0.00            
ATOM     81  C24 ACD     1      17.990  34.100  10.410  1.00  0.00            
ATOM     82  H39 ACD     1      17.660  35.020   9.900  1.00  0.00            
ATOM     83  O20 ACD     1      18.830  34.340  11.520  1.00  0.00            
ATOM     84  H40 ACD     1      18.230  34.650  12.200  1.00  0.00            
ATOM     85  C25 ACD     1      18.790  33.330   9.390  1.00  0.00            
ATOM     86  H41 ACD     1      19.670  33.910   9.100  1.00  0.00            
ATOM     87  O21 ACD     1      17.950  33.080   8.280  1.00  0.00            
ATOM     88  C26 ACD     1      16.870  32.220   8.680  1.00  0.00            
ATOM     89  H42 ACD     1      17.140  31.190   8.970  1.00  0.00            
ATOM     90  C27 ACD     1      16.140  32.080   7.330  1.00  0.00            
ATOM     91  H43 ACD     1      16.890  31.720   6.610  1.00  0.00            
ATOM     92  H44 ACD     1      15.320  31.350   7.400  1.00  0.00            
ATOM     93  O22 ACD     1      15.540  33.240   6.800  1.00  0.00            
ATOM     94  H45 ACD     1      16.180  33.950   6.870  1.00  0.00            
ATOM     95  O23 ACD     1      19.240  32.120   9.920  1.00  0.00            
ATOM     96  C28 ACD     1      20.610  31.700   9.560  1.00  0.00            
ATOM     97  H46 ACD     1      20.980  32.270   8.690  1.00  0.00            
ATOM     98  C29 ACD     1      20.560  30.210   9.190  1.00  0.00            
ATOM     99  H47 ACD     1      19.960  29.640   9.910  1.00  0.00            
ATOM    100  O24 ACD     1      21.920  29.760   8.960  1.00  0.00            
ATOM    101  C30 ACD     1      19.810  30.140   7.830  1.00  0.00            
ATOM    102  H48 ACD     1      19.690  29.100   7.490  1.00  0.00            
ATOM    103  H49 ACD     1      18.730  30.290   8.010  1.00  0.00            
ATOM    104  O25 ACD     1      20.290  31.040   6.820  1.00  0.00            
ATOM    105  H50 ACD     1      19.900  30.700   6.010  1.00  0.00            
ATOM    106  C31 ACD     1      21.460  31.930  10.790  1.00  0.00            
ATOM    107  H51 ACD     1      20.960  31.380  11.600  1.00  0.00            
ATOM    108  O26 ACD     1      21.410  33.350  11.190  1.00  0.00            
ATOM    109  H52 ACD     1      20.490  33.600  11.360  1.00  0.00            
ATOM    110  C32 ACD     1      22.880  31.320  10.510  1.00  0.00            
ATOM    111  H53 ACD     1      23.330  31.890   9.680  1.00  0.00            
ATOM    112  O27 ACD     1      23.590  31.450  11.680  1.00  0.00            
ATOM    113  H54 ACD     1      23.280  32.240  12.130  1.00  0.00            
ATOM    114  C33 ACD     1      22.800  29.880  10.120  1.00  0.00            
ATOM    115  H55 ACD     1      23.820  29.540   9.910  1.00  0.00            
ATOM    116  O28 ACD     1      22.350  29.070  11.210  1.00  0.00            
ATOM    117  C34 ACD     1      23.170  27.960  11.610  1.00  0.00            
ATOM    118  H56 ACD     1      24.050  27.890  10.960  1.00  0.00            
ATOM    119  C35 ACD     1      23.580  28.230  13.060  1.00  0.00            
ATOM    120  H57 ACD     1      22.660  28.330  13.660  1.00  0.00            
ATOM    121  O29 ACD     1      24.420  29.400  13.010  1.00  0.00            
ATOM    122  H58 ACD     1      23.990  30.060  12.470  1.00  0.00            
ATOM    123  C36 ACD     1      24.270  26.960  13.610  1.00  0.00            
ATOM    124  H59 ACD     1      25.080  26.810  12.880  1.00  0.00            
ATOM    125  O30 ACD     1      24.880  27.140  14.920  1.00  0.00            
ATOM    126  H60 ACD     1      24.210  27.470  15.510  1.00  0.00            
ATOM    127  C1  AK3     2      18.110  28.870  16.590  1.00  0.00            
ATOM    128  C2  AK3     2      18.700  29.600  15.320  1.00  0.00            
ATOM    129  C3  AK3     2      18.990  28.530  14.270  1.00  0.00            
ATOM    130  C4  AK3     2      19.130  29.420  12.990  1.00  0.00            
ATOM    131  C5  AK3     2      18.890  30.830  13.480  1.00  0.00            
ATOM    132  C6  AK3     2      20.130  31.190  14.350  1.00  0.00            
ATOM    133  C7  AK3     2      20.020  30.320  15.590  1.00  0.00            
ATOM    134  O1  AK3     2      20.930  29.910  16.300  1.00  0.00            
ATOM    135  C8  AK3     2      17.800  30.640  14.650  1.00  0.00            
ATOM    136  C9  AK3     2      17.480  31.900  15.470  1.00  0.00            
ATOM    137  C10 AK3     2      16.460  30.100  14.140  1.00  0.00            
ATOM    138  H1  AK3     2      17.170  28.340  16.420  1.00  0.00            
ATOM    139  H2  AK3     2      18.800  28.130  17.010  1.00  0.00            
ATOM    140  H3  AK3     2      18.010  29.690  17.300  1.00  0.00            
ATOM    141  H4  AK3     2      18.150  27.860  14.030  1.00  0.00            
ATOM    142  H5  AK3     2      19.880  27.920  14.440  1.00  0.00            
ATOM    143  H6  AK3     2      18.510  29.130  12.130  1.00  0.00            
ATOM    144  H7  AK3     2      20.190  29.330  12.710  1.00  0.00            
ATOM    145  H8  AK3     2      18.670  31.590  12.720  1.00  0.00            
ATOM    146  H9  AK3     2      20.160  32.270  14.570  1.00  0.00            
ATOM    147  H10 AK3     2      21.050  30.980  13.780  1.00  0.00            
ATOM    148  H11 AK3     2      16.920  31.560  16.350  1.00  0.00            
ATOM    149  H12 AK3     2      18.340  32.550  15.690  1.00  0.00            
ATOM    150  H13 AK3     2      16.930  32.600  14.830  1.00  0.00            
ATOM    151  H14 AK3     2      15.640  30.300  14.840  1.00  0.00            
ATOM    152  H15 AK3     2      16.180  30.800  13.330  1.00  0.00            
ATOM    153  H16 AK3     2      16.440  29.110  13.670  1.00  0.00            
TER
ENDMDL
MODEL        1
ATOM      1  H1  ACD     1      41.280  27.680  24.420  1.00  0.00            
ATOM      2  O1  ACD     1      40.610  28.180  24.880  1.00  0.00            
ATOM      3  C1  ACD     1      39.920  27.160  25.680  1.00  0.00            
ATOM      4  H2  ACD     1      40.360  27.170  26.690  1.00  0.00            
ATOM      5  H3  ACD     1      40.120  26.140  25.320  1.00  0.00            
ATOM      6  C2  ACD     1      38.410  27.480  25.900  1.00  0.00            
ATOM      7  H4  ACD     1      38.000  26.740  26.600  1.00  0.00            
ATOM      8  O2  ACD     1      38.460  28.780  26.520  1.00  0.00            
ATOM      9  C3  ACD     1      37.160  29.290  26.850  1.00  0.00            
ATOM     10  H5  ACD     1      37.430  30.160  27.450  1.00  0.00            
ATOM     11  O3  ACD     1      36.460  28.360  27.720  1.00  0.00            
ATOM     12  C4  ACD     1      36.480  28.570  29.140  1.00  0.00            
ATOM     13  H6  ACD     1      37.140  29.390  29.470  1.00  0.00            
ATOM     14  C5  ACD     1      34.990  28.860  29.400  1.00  0.00            
ATOM     15  H7  ACD     1      34.460  28.050  28.880  1.00  0.00            
ATOM     16  O4  ACD     1      34.500  30.120  28.920  1.00  0.00            
ATOM     17  H8  ACD     1      33.630  30.340  29.240  1.00  0.00            
ATOM     18  C6  ACD     1      34.700  28.680  30.910  1.00  0.00            
ATOM     19  H9  ACD     1      35.170  29.430  31.550  1.00  0.00            
ATOM     20  O5  ACD     1      33.320  28.670  31.110  1.00  0.00            
ATOM     21  H10 ACD     1      33.200  27.790  31.480  1.00  0.00            
ATOM     22  C7  ACD     1      35.240  27.310  31.450  1.00  0.00            
ATOM     23  H11 ACD     1      35.110  27.300  32.540  1.00  0.00            
ATOM     24  O6  ACD     1      36.580  27.270  31.210  1.00  0.00            
ATOM     25  C8  ACD     1      36.980  27.380  29.850  1.00  0.00            
ATOM     26  H12 ACD     1      36.560  26.540  29.290  1.00  0.00            
ATOM     27  C9  ACD     1      38.490  27.220  29.770  1.00  0.00            
ATOM     28  H13 ACD     1      38.860  27.910  29.000  1.00  0.00            
ATOM     29  H14 ACD     1      38.970  27.540  30.700  1.00  0.00            
ATOM     30  O7  ACD     1      38.960  25.850  29.660  1.00  0.00            
ATOM     31  H15 ACD     1      38.610  25.340  28.920  1.00  0.00            
ATOM     32  O8  ACD     1      34.450  26.250  30.890  1.00  0.00            
ATOM     33  C10 ACD     1      34.120  25.220  31.680  1.00  0.00            
ATOM     34  H16 ACD     1      34.770  25.150  32.560  1.00  0.00            
ATOM     35  C11 ACD     1      32.670  25.370  32.080  1.00  0.00            
ATOM     36  H17 ACD     1      32.140  25.630  31.160  1.00  0.00            
ATOM     37  O9  ACD     1      32.720  26.480  32.950  1.00  0.00            
ATOM     38  H18 ACD     1      31.890  26.710  33.370  1.00  0.00            
ATOM     39  C12 ACD     1      32.170  24.140  32.880  1.00  0.00            
ATOM     40  H19 ACD     1      32.710  24.110  33.830  1.00  0.00            
ATOM     41  O10 ACD     1      30.810  24.240  33.190  1.00  0.00            
ATOM     42  H20 ACD     1      30.770  25.140  33.520  1.00  0.00            
ATOM     43  C13 ACD     1      32.410  22.910  32.130  1.00  0.00            
ATOM     44  H21 ACD     1      32.170  22.080  32.810  1.00  0.00            
ATOM     45  O11 ACD     1      33.840  22.850  31.790  1.00  0.00            
ATOM     46  C14 ACD     1      34.280  23.920  30.970  1.00  0.00            
ATOM     47  H22 ACD     1      33.750  23.850  30.010  1.00  0.00            
ATOM     48  C15 ACD     1      35.760  23.690  30.530  1.00  0.00            
ATOM     49  H23 ACD     1      36.050  24.510  29.860  1.00  0.00            
ATOM     50  H24 ACD     1      36.490  23.970  31.300  1.00  0.00            
ATOM     51  O12 ACD     1      36.070  22.530  29.890  1.00  0.00            
ATOM     52  H25 ACD     1      36.010  21.830  30.550  1.00  0.00            
ATOM     53  O13 ACD     1      31.620  22.740  30.960  1.00  0.00            
ATOM     54  C16 ACD     1      31.390  21.420  30.510  1.00  0.00            
ATOM     55  H26 ACD     1      30.750  20.960  31.280  1.00  0.00            
ATOM     56  C17 ACD     1      30.440  21.680  29.310  1.00  0.00            
ATOM     57  H27 ACD     1      30.880  22.520  28.750  1.00  0.00            
ATOM     58  O14 ACD     1      29.100  21.960  29.780  1.00  0.00            
ATOM     59  H28 ACD     1      29.000  22.910  29.860  1.00  0.00            
ATOM     60  C18 ACD     1      30.440  20.400  28.520  1.00  0.00            
ATOM     61  H29 ACD     1      30.040  19.600  29.160  1.00  0.00            
ATOM     62  O15 ACD     1      29.760  20.480  27.290  1.00  0.00            
ATOM     63  H30 ACD     1      28.900  20.750  27.600  1.00  0.00            
ATOM     64  C19 ACD     1      31.790  19.970  28.110  1.00  0.00            
ATOM     65  H31 ACD     1      31.630  19.090  27.470  1.00  0.00            
ATOM     66  O16 ACD     1      32.450  19.530  29.240  1.00  0.00            
ATOM     67  C20 ACD     1      32.640  20.540  30.220  1.00  0.00            
ATOM     68  H32 ACD     1      33.410  21.260  29.930  1.00  0.00            
ATOM     69  C21 ACD     1      33.040  19.810  31.460  1.00  0.00            
ATOM     70  H33 ACD     1      33.810  19.070  31.230  1.00  0.00            
ATOM     71  H34 ACD     1      33.530  20.520  32.140  1.00  0.00            
ATOM     72  O17 ACD     1      31.920  19.130  31.950  1.00  0.00            
ATOM     73  H35 ACD     1      32.290  18.690  32.730  1.00  0.00            
ATOM     74  O18 ACD     1      32.470  20.940  27.260  1.00  0.00            
ATOM     75  C22 ACD     1      33.280  20.400  26.270  1.00  0.00            
ATOM     76  H36 ACD     1      33.060  19.340  26.070  1.00  0.00            
ATOM     77  C23 ACD     1      32.730  21.070  25.040  1.00  0.00            
ATOM     78  H37 ACD     1      32.770  22.140  25.270  1.00  0.00            
ATOM     79  O19 ACD     1      31.380  20.630  24.780  1.00  0.00            
ATOM     80  H38 ACD     1      30.860  20.660  25.590  1.00  0.00            
ATOM     81  C24 ACD     1      33.610  20.830  23.830  1.00  0.00            
ATOM     82  H39 ACD     1      33.520  19.800  23.470  1.00  0.00            
ATOM     83  O20 ACD     1      33.250  21.660  22.710  1.00  0.00            
ATOM     84  H40 ACD     1      32.330  21.950  22.710  1.00  0.00            
ATOM     85  C25 ACD     1      35.050  21.170  24.210  1.00  0.00            
ATOM     86  H41 ACD     1      35.620  20.890  23.310  1.00  0.00            
ATOM     87  O21 ACD     1      35.510  20.430  25.280  1.00  0.00            
ATOM     88  C26 ACD     1      34.780  20.600  26.540  1.00  0.00            
ATOM     89  H42 ACD     1      34.760  21.650  26.860  1.00  0.00            
ATOM     90  C27 ACD     1      35.450  19.810  27.710  1.00  0.00            
ATOM     91  H43 ACD     1      36.510  20.100  27.770  1.00  0.00            
ATOM     92  H44 ACD     1      35.020  20.050  28.690  1.00  0.00            
ATOM     93  O22 ACD     1      35.310  18.350  27.520  1.00  0.00            
ATOM     94  H45 ACD     1      35.670  17.850  28.250  1.00  0.00            
ATOM     95  O23 ACD     1      35.280  22.570  24.450  1.00  0.00            
ATOM     96  C28 ACD     1      36.540  23.140  24.140  1.00  0.00            
ATOM     97  H46 ACD     1      37.270  22.320  24.080  1.00  0.00            
ATOM     98  C29 ACD     1      37.060  24.090  25.230  1.00  0.00            
ATOM     99  H47 ACD     1      36.260  24.830  25.370  1.00  0.00            
ATOM    100  O24 ACD     1      38.300  24.690  24.880  1.00  0.00            
ATOM    101  C30 ACD     1      37.210  23.420  26.630  1.00  0.00            
ATOM    102  H48 ACD     1      36.310  22.830  26.870  1.00  0.00            
ATOM    103  H49 ACD     1      38.030  22.700  26.740  1.00  0.00            
ATOM    104  O25 ACD     1      37.360  24.410  27.610  1.00  0.00            
ATOM    105  H50 ACD     1      36.510  24.840  27.560  1.00  0.00            
ATOM    106  C31 ACD     1      36.480  23.900  22.830  1.00  0.00            
ATOM    107  H51 ACD     1      35.660  24.620  22.930  1.00  0.00            
ATOM    108  O26 ACD     1      36.220  23.060  21.740  1.00  0.00            
ATOM    109  H52 ACD     1      35.320  23.320  21.540  1.00  0.00            
ATOM    110  C32 ACD     1      37.760  24.680  22.510  1.00  0.00            
ATOM    111  H53 ACD     1      38.510  23.880  22.410  1.00  0.00            
ATOM    112  O27 ACD     1      37.660  25.400  21.220  1.00  0.00            
ATOM    113  H54 ACD     1      37.010  26.110  21.280  1.00  0.00            
ATOM    114  C33 ACD     1      38.110  25.550  23.670  1.00  0.00            
ATOM    115  H55 ACD     1      39.080  26.000  23.420  1.00  0.00            
ATOM    116  O28 ACD     1      37.120  26.480  23.950  1.00  0.00            
ATOM    117  C34 ACD     1      37.560  27.630  24.610  1.00  0.00            
ATOM    118  H56 ACD     1      38.220  28.220  23.960  1.00  0.00            
ATOM    119  C35 ACD     1      36.270  28.490  24.780  1.00  0.00            
ATOM    120  H57 ACD     1      35.540  27.770  25.170  1.00  0.00            
ATOM    121  O29 ACD     1      35.910  28.940  23.480  1.00  0.00            
ATOM    122  H58 ACD     1      35.750  28.120  22.990  1.00  0.00            
ATOM    123  C36 ACD     1      36.300  29.710  25.640  1.00  0.00            
ATOM    124  H59 ACD     1      36.870  30.490  25.130  1.00  0.00            
ATOM    125  O30 ACD     1      35.000  30.180  26.190  1.00  0.00            
ATOM    126  H60 ACD     1      34.900  29.740  27.040  1.00  0.00            
ATOM    127  C1  AK3     2      33.360  25.430  24.390  1.00  0.00            
ATOM    128  C2  AK3     2      32.700  25.840  25.750  1.00  0.00            
ATOM    129  C3  AK3     2      32.770  27.380  26.060  1.00  0.00            
ATOM    130  C4  AK3     2      31.840  27.560  27.250  1.00  0.00            
ATOM    131  C5  AK3     2      31.230  26.170  27.470  1.00  0.00            
ATOM    132  C6  AK3     2      32.320  25.290  28.220  1.00  0.00            
ATOM    133  C7  AK3     2      33.270  25.060  26.990  1.00  0.00            
ATOM    134  O1  AK3     2      34.500  25.010  27.230  1.00  0.00            
ATOM    135  C8  AK3     2      31.210  25.550  26.020  1.00  0.00            
ATOM    136  C9  AK3     2      30.810  24.140  26.010  1.00  0.00            
ATOM    137  C10 AK3     2      30.210  26.340  25.090  1.00  0.00            
ATOM    138  H1  AK3     2      33.360  24.330  24.300  1.00  0.00            
ATOM    139  H2  AK3     2      32.710  25.750  23.570  1.00  0.00            
ATOM    140  H3  AK3     2      34.400  25.740  24.300  1.00  0.00            
ATOM    141  H4  AK3     2      32.540  28.000  25.180  1.00  0.00            
ATOM    142  H5  AK3     2      33.760  27.610  26.470  1.00  0.00            
ATOM    143  H6  AK3     2      31.040  28.280  27.010  1.00  0.00            
ATOM    144  H7  AK3     2      32.470  27.810  28.100  1.00  0.00            
ATOM    145  H8  AK3     2      30.270  26.060  27.990  1.00  0.00            
ATOM    146  H9  AK3     2      31.860  24.390  28.640  1.00  0.00            
ATOM    147  H10 AK3     2      32.830  25.810  29.040  1.00  0.00            
ATOM    148  H11 AK3     2      30.790  23.800  24.970  1.00  0.00            
ATOM    149  H12 AK3     2      31.370  23.430  26.640  1.00  0.00            
ATOM    150  H13 AK3     2      29.760  24.010  26.310  1.00  0.00            
ATOM    151  H14 AK3     2      30.270  27.430  25.140  1.00  0.00            
ATOM    152  H15 AK3     2      30.300  26.120  24.020  1.00  0.00            
ATOM    153  H16 AK3     2      29.190  26.060  25.390  1.00  0.00            
TER
ENDMDL
MODEL        1
ATOM      1  H1  ACD     1      18.610  20.970  14.400  1.00  0.00            
ATOM      2  O1  ACD     1      18.800  21.520  13.630  1.00  0.00            
ATOM      3  C1  ACD     1      19.790  22.540  13.720  1.00  0.00            
ATOM      4  H2  ACD     1      19.450  23.420  13.160  1.00  0.00            
ATOM      5  H3  ACD     1      20.740  22.150  13.340  1.00  0.00            
ATOM      6  C2  ACD     1      19.930  22.990  15.150  1.00  0.00            
ATOM      7  H4  ACD     1      19.020  23.450  15.550  1.00  0.00            
ATOM      8  O2  ACD     1      20.230  21.960  16.100  1.00  0.00            
ATOM      9  C3  ACD     1      20.130  22.420  17.550  1.00  0.00            
ATOM     10  H5  ACD     1      20.380  21.580  18.210  1.00  0.00            
ATOM     11  O3  ACD     1      18.840  23.000  17.840  1.00  0.00            
ATOM     12  C4  ACD     1      17.730  22.140  18.160  1.00  0.00            
ATOM     13  H6  ACD     1      17.910  21.530  19.060  1.00  0.00            
ATOM     14  C5  ACD     1      16.700  23.210  18.460  1.00  0.00            
ATOM     15  H7  ACD     1      16.920  24.060  17.800  1.00  0.00            
ATOM     16  O4  ACD     1      16.960  23.850  19.740  1.00  0.00            
ATOM     17  H8  ACD     1      17.820  24.280  19.640  1.00  0.00            
ATOM     18  C6  ACD     1      15.300  22.750  18.300  1.00  0.00            
ATOM     19  H9  ACD     1      15.080  22.100  19.160  1.00  0.00            
ATOM     20  O5  ACD     1      14.500  23.950  18.340  1.00  0.00            
ATOM     21  H10 ACD     1      14.740  24.510  19.090  1.00  0.00            
ATOM     22  C7  ACD     1      15.160  22.030  16.990  1.00  0.00            
ATOM     23  H11 ACD     1      14.130  21.670  17.060  1.00  0.00            
ATOM     24  O6  ACD     1      16.030  20.920  16.860  1.00  0.00            
ATOM     25  C8  ACD     1      17.390  21.220  16.900  1.00  0.00            
ATOM     26  H12 ACD     1      17.440  21.760  15.950  1.00  0.00            
ATOM     27  C9  ACD     1      18.090  19.880  16.850  1.00  0.00            
ATOM     28  H13 ACD     1      19.030  19.900  17.420  1.00  0.00            
ATOM     29  H14 ACD     1      17.470  19.080  17.270  1.00  0.00            
ATOM     30  O7  ACD     1      18.420  19.450  15.550  1.00  0.00            
ATOM     31  H15 ACD     1      18.660  18.530  15.620  1.00  0.00            
ATOM     32  O8  ACD     1      15.310  22.870  15.860  1.00  0.00            
ATOM     33  C10 ACD     1      14.290  22.710  14.880  1.00  0.00            
ATOM     34  H16 ACD     1      13.570  21.960  15.220  1.00  0.00            
ATOM     35  C11 ACD     1      13.730  24.070  14.760  1.00  0.00            
ATOM     36  H17 ACD     1      14.480  24.770  14.390  1.00  0.00            
ATOM     37  O9  ACD     1      13.100  24.380  15.990  1.00  0.00            
ATOM     38  H18 ACD     1      13.740  24.250  16.690  1.00  0.00            
ATOM     39  C12 ACD     1      12.660  24.110  13.600  1.00  0.00            
ATOM     40  H19 ACD     1      12.010  23.290  13.950  1.00  0.00            
ATOM     41  O10 ACD     1      12.010  25.370  13.430  1.00  0.00            
ATOM     42  H20 ACD     1      12.550  25.710  12.710  1.00  0.00            
ATOM     43  C13 ACD     1      13.350  23.740  12.350  1.00  0.00            
ATOM     44  H21 ACD     1      12.580  23.660  11.580  1.00  0.00            
ATOM     45  O11 ACD     1      14.030  22.450  12.440  1.00  0.00            
ATOM     46  C14 ACD     1      14.920  22.260  13.550  1.00  0.00            
ATOM     47  H22 ACD     1      15.800  22.830  13.230  1.00  0.00            
ATOM     48  C15 ACD     1      15.290  20.760  13.540  1.00  0.00            
ATOM     49  H23 ACD     1      16.050  20.670  14.330  1.00  0.00            
ATOM     50  H24 ACD     1      14.360  20.210  13.680  1.00  0.00            
ATOM     51  O12 ACD     1      15.990  20.380  12.360  1.00  0.00            
ATOM     52  H25 ACD     1      16.760  20.940  12.380  1.00  0.00            
ATOM     53  O13 ACD     1      14.250  24.750  11.950  1.00  0.00            
ATOM     54  C16 ACD     1      14.310  25.000  10.600  1.00  0.00            
ATOM     55  H26 ACD     1      13.880  24.130  10.080  1.00  0.00            
ATOM     56  C17 ACD     1      13.460  26.300  10.340  1.00  0.00            
ATOM     57  H27 ACD     1      13.870  27.110  10.950  1.00  0.00            
ATOM     58  O14 ACD     1      12.040  26.160  10.630  1.00  0.00            
ATOM     59  H28 ACD     1      11.500  26.030   9.850  1.00  0.00            
ATOM     60  C18 ACD     1      13.700  26.760   8.980  1.00  0.00            
ATOM     61  H29 ACD     1      13.500  25.930   8.290  1.00  0.00            
ATOM     62  O15 ACD     1      12.870  27.890   8.540  1.00  0.00            
ATOM     63  H30 ACD     1      13.200  28.020   7.640  1.00  0.00            
ATOM     64  C19 ACD     1      15.210  27.010   8.690  1.00  0.00            
ATOM     65  H31 ACD     1      15.270  27.310   7.640  1.00  0.00            
ATOM     66  O16 ACD     1      15.810  25.690   8.860  1.00  0.00            
ATOM     67  C20 ACD     1      15.720  25.130  10.160  1.00  0.00            
ATOM     68  H32 ACD     1      16.310  25.780  10.820  1.00  0.00            
ATOM     69  C21 ACD     1      16.330  23.690  10.120  1.00  0.00            
ATOM     70  H33 ACD     1      15.900  23.180  11.000  1.00  0.00            
ATOM     71  H34 ACD     1      15.950  23.230   9.200  1.00  0.00            
ATOM     72  O17 ACD     1      17.710  23.610  10.090  1.00  0.00            
ATOM     73  H35 ACD     1      17.980  22.690  10.070  1.00  0.00            
ATOM     74  O18 ACD     1      15.790  28.040   9.490  1.00  0.00            
ATOM     75  C22 ACD     1      17.040  28.740   9.050  1.00  0.00            
ATOM     76  H36 ACD     1      16.860  29.350   8.160  1.00  0.00            
ATOM     77  C23 ACD     1      17.400  29.590  10.310  1.00  0.00            
ATOM     78  H37 ACD     1      17.160  28.950  11.160  1.00  0.00            
ATOM     79  O19 ACD     1      16.590  30.810  10.470  1.00  0.00            
ATOM     80  H38 ACD     1      17.020  31.360  11.130  1.00  0.00            
ATOM     81  C24 ACD     1      18.860  29.930  10.390  1.00  0.00            
ATOM     82  H39 ACD     1      19.050  30.790   9.740  1.00  0.00            
ATOM     83  O20 ACD     1      19.190  30.220  11.720  1.00  0.00            
ATOM     84  H40 ACD     1      18.490  30.750  12.100  1.00  0.00            
ATOM     85  C25 ACD     1      19.780  28.750   9.980  1.00  0.00            
ATOM     86  H41 ACD     1      20.800  29.130   9.860  1.00  0.00            
ATOM     87  O21 ACD     1      19.360  28.300   8.720  1.00  0.00            
ATOM     88  C26 ACD     1      18.110  27.670   8.630  1.00  0.00            
ATOM     89  H42 ACD     1      18.140  26.830   9.340  1.00  0.00            
ATOM     90  C27 ACD     1      17.960  27.090   7.220  1.00  0.00            
ATOM     91  H43 ACD     1      18.910  26.660   6.870  1.00  0.00            
ATOM     92  H44 ACD     1      17.120  26.380   7.170  1.00  0.00            
ATOM     93  O22 ACD     1      17.590  28.060   6.220  1.00  0.00            
ATOM     94  H45 ACD     1      18.340  28.650   6.120  1.00  0.00            
ATOM     95  O23 ACD     1      19.750  27.690  10.960  1.00  0.00            
ATOM     96  C28 ACD     1      20.950  27.090  11.320  1.00  0.00            
ATOM     97  H46 ACD     1      21.750  27.460  10.660  1.00  0.00            
ATOM     98  C29 ACD     1      20.760  25.560  11.450  1.00  0.00            
ATOM     99  H47 ACD     1      19.800  25.410  11.960  1.00  0.00            
ATOM    100  O24 ACD     1      21.830  25.060  12.220  1.00  0.00            
ATOM    101  C30 ACD     1      20.660  24.870  10.130  1.00  0.00            
ATOM    102  H48 ACD     1      20.490  23.790  10.270  1.00  0.00            
ATOM    103  H49 ACD     1      19.770  25.190   9.560  1.00  0.00            
ATOM    104  O25 ACD     1      21.780  25.020   9.300  1.00  0.00            
ATOM    105  H50 ACD     1      22.090  25.920   9.200  1.00  0.00            
ATOM    106  C31 ACD     1      21.140  27.810  12.670  1.00  0.00            
ATOM    107  H51 ACD     1      20.180  27.790  13.200  1.00  0.00            
ATOM    108  O26 ACD     1      21.580  29.190  12.560  1.00  0.00            
ATOM    109  H52 ACD     1      20.800  29.580  12.160  1.00  0.00            
ATOM    110  C32 ACD     1      22.160  27.040  13.570  1.00  0.00            
ATOM    111  H53 ACD     1      23.090  27.210  13.010  1.00  0.00            
ATOM    112  O27 ACD     1      22.190  27.570  14.870  1.00  0.00            
ATOM    113  H54 ACD     1      22.590  28.430  14.710  1.00  0.00            
ATOM    114  C33 ACD     1      21.940  25.490  13.590  1.00  0.00            
ATOM    115  H55 ACD     1      22.860  25.040  13.980  1.00  0.00            
ATOM    116  O28 ACD     1      20.830  25.130  14.400  1.00  0.00            
ATOM    117  C34 ACD     1      21.050  24.000  15.240  1.00  0.00            
ATOM    118  H56 ACD     1      21.970  23.470  14.970  1.00  0.00            
ATOM    119  C35 ACD     1      21.120  24.600  16.620  1.00  0.00            
ATOM    120  H57 ACD     1      20.180  25.140  16.790  1.00  0.00            
ATOM    121  O29 ACD     1      22.200  25.510  16.690  1.00  0.00            
ATOM    122  H58 ACD     1      22.090  26.160  16.000  1.00  0.00            
ATOM    123  C36 ACD     1      21.280  23.500  17.730  1.00  0.00            
ATOM    124  H59 ACD     1      22.190  22.910  17.530  1.00  0.00            
ATOM    125  O30 ACD     1      21.240  24.050  19.060  1.00  0.00            
ATOM    126  H60 ACD     1      20.430  24.530  19.230  1.00  0.00            
ATOM    127  C1  AK3     2      15.420  27.070  17.180  1.00  0.00            
ATOM    128  C2  AK3     2      16.500  27.400  16.170  1.00  0.00            
ATOM    129  C3  AK3     2      17.040  26.060  15.410  1.00  0.00            
ATOM    130  C4  AK3     2      17.700  26.610  14.130  1.00  0.00            
ATOM    131  C5  AK3     2      17.580  28.180  14.380  1.00  0.00            
ATOM    132  C6  AK3     2      18.510  28.400  15.560  1.00  0.00            
ATOM    133  C7  AK3     2      17.790  27.950  16.750  1.00  0.00            
ATOM    134  O1  AK3     2      17.970  28.450  17.880  1.00  0.00            
ATOM    135  C8  AK3     2      16.150  28.350  14.990  1.00  0.00            
ATOM    136  C9  AK3     2      15.950  29.800  15.390  1.00  0.00            
ATOM    137  C10 AK3     2      15.020  27.910  14.070  1.00  0.00            
ATOM    138  H1  AK3     2      15.740  26.410  17.990  1.00  0.00            
ATOM    139  H2  AK3     2      14.960  27.960  17.630  1.00  0.00            
ATOM    140  H3  AK3     2      14.550  26.630  16.670  1.00  0.00            
ATOM    141  H4  AK3     2      16.300  25.320  15.090  1.00  0.00            
ATOM    142  H5  AK3     2      17.840  25.500  15.920  1.00  0.00            
ATOM    143  H6  AK3     2      17.300  26.280  13.160  1.00  0.00            
ATOM    144  H7  AK3     2      18.750  26.300  14.060  1.00  0.00            
ATOM    145  H8  AK3     2      17.680  28.810  13.480  1.00  0.00            
ATOM    146  H9  AK3     2      18.730  29.470  15.700  1.00  0.00            
ATOM    147  H10 AK3     2      19.470  27.880  15.480  1.00  0.00            
ATOM    148  H11 AK3     2      16.630  30.240  16.130  1.00  0.00            
ATOM    149  H12 AK3     2      16.120  30.460  14.530  1.00  0.00            
ATOM    150  H13 AK3     2      14.930  29.990  15.740  1.00  0.00            
ATOM    151  H14 AK3     2      14.110  28.230  14.590  1.00  0.00            
ATOM    152  H15 AK3     2      15.000  28.410  13.100  1.00  0.00            
ATOM    153  H16 AK3     2      14.940  26.850  13.830  1.00  0.00            
TER
ENDMDL
MODEL        1
ATOM      1  H1  ACD     1      27.140  28.070  27.370  1.00  0.00            
ATOM      2  O1  ACD     1      27.500  27.690  26.560  1.00  0.00            
ATOM      3  C1  ACD     1      28.740  28.220  26.120  1.00  0.00            
ATOM      4  H2  ACD     1      29.250  28.770  26.920  1.00  0.00            
ATOM      5  H3  ACD     1      28.570  28.920  25.300  1.00  0.00            
ATOM      6  C2  ACD     1      29.730  27.280  25.500  1.00  0.00            
ATOM      7  H4  ACD     1      30.480  27.960  25.090  1.00  0.00            
ATOM      8  O2  ACD     1      30.320  26.450  26.470  1.00  0.00            
ATOM      9  C3  ACD     1      31.430  25.700  26.100  1.00  0.00            
ATOM     10  H5  ACD     1      31.670  25.090  26.980  1.00  0.00            
ATOM     11  O3  ACD     1      32.630  26.520  25.770  1.00  0.00            
ATOM     12  C4  ACD     1      33.440  26.960  26.840  1.00  0.00            
ATOM     13  H6  ACD     1      33.100  26.640  27.830  1.00  0.00            
ATOM     14  C5  ACD     1      34.760  26.270  26.640  1.00  0.00            
ATOM     15  H7  ACD     1      35.230  26.600  25.700  1.00  0.00            
ATOM     16  O4  ACD     1      34.650  24.710  26.550  1.00  0.00            
ATOM     17  H8  ACD     1      35.480  24.450  26.140  1.00  0.00            
ATOM     18  C6  ACD     1      35.740  26.680  27.640  1.00  0.00            
ATOM     19  H9  ACD     1      35.380  26.290  28.610  1.00  0.00            
ATOM     20  O5  ACD     1      37.010  26.150  27.320  1.00  0.00            
ATOM     21  H10 ACD     1      37.190  26.500  26.440  1.00  0.00            
ATOM     22  C7  ACD     1      35.870  28.170  27.810  1.00  0.00            
ATOM     23  H11 ACD     1      36.520  28.330  28.680  1.00  0.00            
ATOM     24  O6  ACD     1      34.620  28.760  28.040  1.00  0.00            
ATOM     25  C8  ACD     1      33.670  28.450  27.040  1.00  0.00            
ATOM     26  H12 ACD     1      34.050  28.930  26.120  1.00  0.00            
ATOM     27  C9  ACD     1      32.330  29.100  27.450  1.00  0.00            
ATOM     28  H13 ACD     1      31.530  28.360  27.560  1.00  0.00            
ATOM     29  H14 ACD     1      32.430  29.590  28.430  1.00  0.00            
ATOM     30  O7  ACD     1      31.910  30.030  26.560  1.00  0.00            
ATOM     31  H15 ACD     1      32.400  30.820  26.840  1.00  0.00            
ATOM     32  O8  ACD     1      36.590  28.790  26.800  1.00  0.00            
ATOM     33  C10 ACD     1      37.230  30.040  26.900  1.00  0.00            
ATOM     34  H16 ACD     1      38.190  30.000  27.440  1.00  0.00            
ATOM     35  C11 ACD     1      37.780  30.100  25.520  1.00  0.00            
ATOM     36  H17 ACD     1      36.970  29.830  24.830  1.00  0.00            
ATOM     37  O9  ACD     1      38.810  29.090  25.270  1.00  0.00            
ATOM     38  H18 ACD     1      38.440  28.200  25.340  1.00  0.00            
ATOM     39  C12 ACD     1      38.300  31.480  25.200  1.00  0.00            
ATOM     40  H19 ACD     1      39.110  31.780  25.870  1.00  0.00            
ATOM     41  O10 ACD     1      38.700  31.570  23.820  1.00  0.00            
ATOM     42  H20 ACD     1      37.890  31.840  23.370  1.00  0.00            
ATOM     43  C13 ACD     1      37.180  32.470  25.460  1.00  0.00            
ATOM     44  H21 ACD     1      37.360  33.530  25.250  1.00  0.00            
ATOM     45  O11 ACD     1      36.840  32.370  26.860  1.00  0.00            
ATOM     46  C14 ACD     1      36.340  31.210  27.330  1.00  0.00            
ATOM     47  H22 ACD     1      35.300  31.070  26.990  1.00  0.00            
ATOM     48  C15 ACD     1      36.230  31.300  28.870  1.00  0.00            
ATOM     49  H23 ACD     1      35.610  32.150  29.190  1.00  0.00            
ATOM     50  H24 ACD     1      35.860  30.390  29.360  1.00  0.00            
ATOM     51  O12 ACD     1      37.490  31.510  29.490  1.00  0.00            
ATOM     52  H25 ACD     1      37.650  32.430  29.240  1.00  0.00            
ATOM     53  O13 ACD     1      36.070  32.150  24.580  1.00  0.00            
ATOM     54  C16 ACD     1      35.470  33.130  23.810  1.00  0.00            
ATOM     55  H26 ACD     1      35.930  34.120  23.920  1.00  0.00            
ATOM     56  C17 ACD     1      35.560  32.580  22.390  1.00  0.00            
ATOM     57  H27 ACD     1      35.080  31.600  22.270  1.00  0.00            
ATOM     58  O14 ACD     1      36.910  32.390  22.000  1.00  0.00            
ATOM     59  H28 ACD     1      37.060  31.780  21.270  1.00  0.00            
ATOM     60  C18 ACD     1      34.750  33.500  21.450  1.00  0.00            
ATOM     61  H29 ACD     1      35.320  34.440  21.400  1.00  0.00            
ATOM     62  O15 ACD     1      34.520  33.000  20.140  1.00  0.00            
ATOM     63  H30 ACD     1      35.330  32.610  19.800  1.00  0.00            
ATOM     64  C19 ACD     1      33.360  33.690  22.010  1.00  0.00            
ATOM     65  H31 ACD     1      32.900  34.410  21.330  1.00  0.00            
ATOM     66  O16 ACD     1      33.310  34.130  23.340  1.00  0.00            
ATOM     67  C20 ACD     1      34.010  33.280  24.260  1.00  0.00            
ATOM     68  H32 ACD     1      33.630  32.250  24.260  1.00  0.00            
ATOM     69  C21 ACD     1      33.970  33.960  25.690  1.00  0.00            
ATOM     70  H33 ACD     1      34.590  33.410  26.410  1.00  0.00            
ATOM     71  H34 ACD     1      34.190  35.040  25.700  1.00  0.00            
ATOM     72  O17 ACD     1      32.640  33.890  26.170  1.00  0.00            
ATOM     73  H35 ACD     1      32.310  34.770  25.960  1.00  0.00            
ATOM     74  O18 ACD     1      32.590  32.520  21.890  1.00  0.00            
ATOM     75  C22 ACD     1      31.170  32.760  21.740  1.00  0.00            
ATOM     76  H36 ACD     1      31.060  33.830  21.930  1.00  0.00            
ATOM     77  C23 ACD     1      30.830  32.530  20.260  1.00  0.00            
ATOM     78  H37 ACD     1      30.970  31.440  20.130  1.00  0.00            
ATOM     79  O19 ACD     1      31.680  33.350  19.470  1.00  0.00            
ATOM     80  H38 ACD     1      32.540  32.960  19.630  1.00  0.00            
ATOM     81  C24 ACD     1      29.360  32.790  20.110  1.00  0.00            
ATOM     82  H39 ACD     1      29.220  33.860  20.260  1.00  0.00            
ATOM     83  O20 ACD     1      28.990  32.400  18.810  1.00  0.00            
ATOM     84  H40 ACD     1      29.160  31.470  18.660  1.00  0.00            
ATOM     85  C25 ACD     1      28.520  31.990  21.070  1.00  0.00            
ATOM     86  H41 ACD     1      27.500  32.380  21.080  1.00  0.00            
ATOM     87  O21 ACD     1      28.940  32.230  22.430  1.00  0.00            
ATOM     88  C26 ACD     1      30.300  31.840  22.630  1.00  0.00            
ATOM     89  H42 ACD     1      30.510  30.790  22.360  1.00  0.00            
ATOM     90  C27 ACD     1      30.590  32.010  24.080  1.00  0.00            
ATOM     91  H43 ACD     1      31.600  31.700  24.370  1.00  0.00            
ATOM     92  H44 ACD     1      30.380  33.040  24.400  1.00  0.00            
ATOM     93  O22 ACD     1      29.820  31.070  24.840  1.00  0.00            
ATOM     94  H45 ACD     1      30.410  30.910  25.570  1.00  0.00            
ATOM     95  O23 ACD     1      28.590  30.620  20.720  1.00  0.00            
ATOM     96  C28 ACD     1      27.620  29.620  21.160  1.00  0.00            
ATOM     97  H46 ACD     1      26.690  29.910  20.650  1.00  0.00            
ATOM     98  C29 ACD     1      27.390  29.540  22.650  1.00  0.00            
ATOM     99  H47 ACD     1      28.400  29.640  23.070  1.00  0.00            
ATOM    100  O24 ACD     1      26.850  28.250  23.020  1.00  0.00            
ATOM    101  C30 ACD     1      26.460  30.580  23.290  1.00  0.00            
ATOM    102  H48 ACD     1      26.520  31.580  22.850  1.00  0.00            
ATOM    103  H49 ACD     1      25.420  30.290  23.110  1.00  0.00            
ATOM    104  O25 ACD     1      26.600  30.440  24.720  1.00  0.00            
ATOM    105  H50 ACD     1      27.540  30.380  24.870  1.00  0.00            
ATOM    106  C31 ACD     1      28.150  28.420  20.430  1.00  0.00            
ATOM    107  H51 ACD     1      29.240  28.300  20.350  1.00  0.00            
ATOM    108  O26 ACD     1      27.540  28.500  19.110  1.00  0.00            
ATOM    109  H52 ACD     1      28.020  29.190  18.650  1.00  0.00            
ATOM    110  C32 ACD     1      27.830  27.080  21.110  1.00  0.00            
ATOM    111  H53 ACD     1      26.800  26.940  20.770  1.00  0.00            
ATOM    112  O27 ACD     1      28.750  26.020  20.690  1.00  0.00            
ATOM    113  H54 ACD     1      28.710  25.960  19.740  1.00  0.00            
ATOM    114  C33 ACD     1      27.740  27.170  22.640  1.00  0.00            
ATOM    115  H55 ACD     1      27.220  26.240  22.900  1.00  0.00            
ATOM    116  O28 ACD     1      29.060  27.200  23.160  1.00  0.00            
ATOM    117  C34 ACD     1      29.320  26.380  24.330  1.00  0.00            
ATOM    118  H56 ACD     1      28.420  25.830  24.620  1.00  0.00            
ATOM    119  C35 ACD     1      30.470  25.470  23.870  1.00  0.00            
ATOM    120  H57 ACD     1      31.260  26.090  23.420  1.00  0.00            
ATOM    121  O29 ACD     1      29.910  24.600  22.860  1.00  0.00            
ATOM    122  H58 ACD     1      29.560  25.180  22.180  1.00  0.00            
ATOM    123  C36 ACD     1      31.120  24.730  24.990  1.00  0.00            
ATOM    124  H59 ACD     1      30.400  23.970  25.330  1.00  0.00            
ATOM    125  O30 ACD     1      32.410  24.170  24.690  1.00  0.00            
ATOM    126  H60 ACD     1      33.040  24.730  25.140  1.00  0.00            
ATOM    127  C1  AK3     2      34.130  25.780  22.370  1.00  0.00            
ATOM    128  C2  AK3     2      33.840  26.950  21.430  1.00  0.00            
ATOM    129  C3  AK3     2      32.520  26.950  20.600  1.00  0.00            
ATOM    130  C4  AK3     2      32.480  28.450  20.060  1.00  0.00            
ATOM    131  C5  AK3     2      33.770  29.040  20.600  1.00  0.00            
ATOM    132  C6  AK3     2      34.980  28.460  19.750  1.00  0.00            
ATOM    133  C7  AK3     2      34.980  27.000  20.320  1.00  0.00            
ATOM    134  O1  AK3     2      35.440  26.090  19.730  1.00  0.00            
ATOM    135  C8  AK3     2      33.960  28.410  21.980  1.00  0.00            
ATOM    136  C9  AK3     2      35.300  28.710  22.770  1.00  0.00            
ATOM    137  C10 AK3     2      32.870  28.780  23.050  1.00  0.00            
ATOM    138  H1  AK3     2      33.850  24.800  21.960  1.00  0.00            
ATOM    139  H2  AK3     2      35.190  25.720  22.640  1.00  0.00            
ATOM    140  H3  AK3     2      33.610  25.990  23.320  1.00  0.00            
ATOM    141  H4  AK3     2      31.590  26.680  21.120  1.00  0.00            
ATOM    142  H5  AK3     2      32.520  26.180  19.820  1.00  0.00            
ATOM    143  H6  AK3     2      31.620  29.030  20.430  1.00  0.00            
ATOM    144  H7  AK3     2      32.590  28.510  18.970  1.00  0.00            
ATOM    145  H8  AK3     2      33.890  30.130  20.590  1.00  0.00            
ATOM    146  H9  AK3     2      35.960  28.910  19.950  1.00  0.00            
ATOM    147  H10 AK3     2      34.710  28.470  18.690  1.00  0.00            
ATOM    148  H11 AK3     2      36.240  28.520  22.220  1.00  0.00            
ATOM    149  H12 AK3     2      35.380  29.750  23.110  1.00  0.00            
ATOM    150  H13 AK3     2      35.290  27.990  23.590  1.00  0.00            
ATOM    151  H14 AK3     2      32.980  28.120  23.920  1.00  0.00            
ATOM    152  H15 AK3     2      32.960  29.810  23.400  1.00  0.00            
ATOM    153  H16 AK3     2      31.810  28.690  22.750  1.00  0.00            
TER
ENDMDL
MODEL        1
ATOM      1  H1  ACD     1      35.830  28.470  17.420  1.00  0.00            
ATOM      2  O1  ACD     1      34.890  28.370  17.240  1.00  0.00            
ATOM      3  C1  ACD     1      34.910  27.050  16.640  1.00  0.00            
ATOM      4  H2  ACD     1      33.890  26.660  16.750  1.00  0.00            
ATOM      5  H3  ACD     1      35.650  26.450  17.200  1.00  0.00            
ATOM      6  C2  ACD     1      35.500  27.120  15.240  1.00  0.00            
ATOM      7  H4  ACD     1      34.760  27.770  14.760  1.00  0.00            
ATOM      8  O2  ACD     1      36.740  27.770  15.310  1.00  0.00            
ATOM      9  C3  ACD     1      37.340  28.040  14.050  1.00  0.00            
ATOM     10  H5  ACD     1      38.210  28.680  14.230  1.00  0.00            
ATOM     11  O3  ACD     1      36.490  28.740  13.190  1.00  0.00            
ATOM     12  C4  ACD     1      36.630  30.210  13.220  1.00  0.00            
ATOM     13  H6  ACD     1      37.630  30.570  12.970  1.00  0.00            
ATOM     14  C5  ACD     1      35.680  30.770  12.090  1.00  0.00            
ATOM     15  H7  ACD     1      34.780  30.150  12.150  1.00  0.00            
ATOM     16  O4  ACD     1      36.260  30.470  10.830  1.00  0.00            
ATOM     17  H8  ACD     1      37.030  30.990  10.580  1.00  0.00            
ATOM     18  C6  ACD     1      35.310  32.230  12.290  1.00  0.00            
ATOM     19  H9  ACD     1      36.200  32.860  12.220  1.00  0.00            
ATOM     20  O5  ACD     1      34.310  32.730  11.380  1.00  0.00            
ATOM     21  H10 ACD     1      34.490  32.310  10.530  1.00  0.00            
ATOM     22  C7  ACD     1      34.780  32.440  13.660  1.00  0.00            
ATOM     23  H11 ACD     1      34.610  33.510  13.800  1.00  0.00            
ATOM     24  O6  ACD     1      35.840  32.160  14.550  1.00  0.00            
ATOM     25  C8  ACD     1      36.280  30.780  14.620  1.00  0.00            
ATOM     26  H12 ACD     1      35.470  30.220  15.100  1.00  0.00            
ATOM     27  C9  ACD     1      37.380  30.860  15.670  1.00  0.00            
ATOM     28  H13 ACD     1      36.960  31.160  16.640  1.00  0.00            
ATOM     29  H14 ACD     1      37.750  29.840  15.800  1.00  0.00            
ATOM     30  O7  ACD     1      38.480  31.710  15.230  1.00  0.00            
ATOM     31  H15 ACD     1      38.190  32.620  15.300  1.00  0.00            
ATOM     32  O8  ACD     1      33.590  31.710  13.930  1.00  0.00            
ATOM     33  C10 ACD     1      32.610  32.320  14.780  1.00  0.00            
ATOM     34  H16 ACD     1      32.800  33.350  15.110  1.00  0.00            
ATOM     35  C11 ACD     1      31.330  32.340  13.860  1.00  0.00            
ATOM     36  H17 ACD     1      31.040  31.350  13.510  1.00  0.00            
ATOM     37  O9  ACD     1      31.550  33.190  12.730  1.00  0.00            
ATOM     38  H18 ACD     1      32.420  32.950  12.410  1.00  0.00            
ATOM     39  C12 ACD     1      30.090  32.600  14.700  1.00  0.00            
ATOM     40  H19 ACD     1      30.310  33.640  14.950  1.00  0.00            
ATOM     41  O10 ACD     1      28.890  32.530  13.890  1.00  0.00            
ATOM     42  H20 ACD     1      28.710  31.590  13.970  1.00  0.00            
ATOM     43  C13 ACD     1      29.990  31.790  15.910  1.00  0.00            
ATOM     44  H21 ACD     1      29.250  32.230  16.600  1.00  0.00            
ATOM     45  O11 ACD     1      31.180  31.770  16.620  1.00  0.00            
ATOM     46  C14 ACD     1      32.340  31.420  15.950  1.00  0.00            
ATOM     47  H22 ACD     1      32.260  30.450  15.460  1.00  0.00            
ATOM     48  C15 ACD     1      33.410  31.470  17.000  1.00  0.00            
ATOM     49  H23 ACD     1      33.010  30.940  17.880  1.00  0.00            
ATOM     50  H24 ACD     1      34.250  30.970  16.510  1.00  0.00            
ATOM     51  O12 ACD     1      33.880  32.820  17.390  1.00  0.00            
ATOM     52  H25 ACD     1      34.800  32.730  17.610  1.00  0.00            
ATOM     53  O13 ACD     1      29.590  30.510  15.560  1.00  0.00            
ATOM     54  C16 ACD     1      28.770  29.840  16.530  1.00  0.00            
ATOM     55  H26 ACD     1      28.810  30.370  17.500  1.00  0.00            
ATOM     56  C17 ACD     1      27.330  29.850  16.080  1.00  0.00            
ATOM     57  H27 ACD     1      27.190  29.290  15.150  1.00  0.00            
ATOM     58  O14 ACD     1      26.830  31.170  16.030  1.00  0.00            
ATOM     59  H28 ACD     1      27.190  31.520  16.850  1.00  0.00            
ATOM     60  C18 ACD     1      26.500  28.930  17.060  1.00  0.00            
ATOM     61  H29 ACD     1      26.540  29.540  17.980  1.00  0.00            
ATOM     62  O15 ACD     1      25.130  28.830  16.680  1.00  0.00            
ATOM     63  H30 ACD     1      25.050  28.280  15.890  1.00  0.00            
ATOM     64  C19 ACD     1      27.080  27.590  17.250  1.00  0.00            
ATOM     65  H31 ACD     1      26.480  27.140  18.050  1.00  0.00            
ATOM     66  O16 ACD     1      28.410  27.650  17.680  1.00  0.00            
ATOM     67  C20 ACD     1      29.410  28.440  16.920  1.00  0.00            
ATOM     68  H32 ACD     1      29.640  27.910  15.980  1.00  0.00            
ATOM     69  C21 ACD     1      30.700  28.480  17.630  1.00  0.00            
ATOM     70  H33 ACD     1      31.130  27.490  17.850  1.00  0.00            
ATOM     71  H34 ACD     1      31.430  29.040  17.040  1.00  0.00            
ATOM     72  O17 ACD     1      30.640  29.170  18.890  1.00  0.00            
ATOM     73  H35 ACD     1      31.550  29.050  19.150  1.00  0.00            
ATOM     74  O18 ACD     1      27.080  26.830  16.020  1.00  0.00            
ATOM     75  C22 ACD     1      27.040  25.360  15.930  1.00  0.00            
ATOM     76  H36 ACD     1      26.040  24.940  16.080  1.00  0.00            
ATOM     77  C23 ACD     1      27.470  25.180  14.410  1.00  0.00            
ATOM     78  H37 ACD     1      28.300  25.880  14.230  1.00  0.00            
ATOM     79  O19 ACD     1      26.320  25.460  13.460  1.00  0.00            
ATOM     80  H38 ACD     1      26.160  26.400  13.430  1.00  0.00            
ATOM     81  C24 ACD     1      27.940  23.740  14.180  1.00  0.00            
ATOM     82  H39 ACD     1      27.120  23.060  14.460  1.00  0.00            
ATOM     83  O20 ACD     1      28.350  23.490  12.810  1.00  0.00            
ATOM     84  H40 ACD     1      27.560  23.640  12.280  1.00  0.00            
ATOM     85  C25 ACD     1      28.990  23.290  15.160  1.00  0.00            
ATOM     86  H41 ACD     1      29.310  22.250  15.020  1.00  0.00            
ATOM     87  O21 ACD     1      28.500  23.410  16.410  1.00  0.00            
ATOM     88  C26 ACD     1      28.070  24.710  16.910  1.00  0.00            
ATOM     89  H42 ACD     1      28.970  25.310  17.110  1.00  0.00            
ATOM     90  C27 ACD     1      27.580  24.410  18.310  1.00  0.00            
ATOM     91  H43 ACD     1      26.980  25.260  18.640  1.00  0.00            
ATOM     92  H44 ACD     1      27.040  23.460  18.360  1.00  0.00            
ATOM     93  O22 ACD     1      28.680  24.310  19.220  1.00  0.00            
ATOM     94  H45 ACD     1      28.380  23.910  20.040  1.00  0.00            
ATOM     95  O23 ACD     1      30.100  24.170  15.060  1.00  0.00            
ATOM     96  C28 ACD     1      31.380  23.600  15.170  1.00  0.00            
ATOM     97  H46 ACD     1      31.370  22.560  15.550  1.00  0.00            
ATOM     98  C29 ACD     1      32.220  24.310  16.220  1.00  0.00            
ATOM     99  H47 ACD     1      32.200  25.390  15.990  1.00  0.00            
ATOM    100  O24 ACD     1      33.540  23.770  16.120  1.00  0.00            
ATOM    101  C30 ACD     1      31.680  24.180  17.620  1.00  0.00            
ATOM    102  H48 ACD     1      32.530  24.390  18.280  1.00  0.00            
ATOM    103  H49 ACD     1      31.050  25.070  17.790  1.00  0.00            
ATOM    104  O25 ACD     1      30.920  22.980  17.920  1.00  0.00            
ATOM    105  H50 ACD     1      30.270  23.150  18.610  1.00  0.00            
ATOM    106  C31 ACD     1      32.050  23.700  13.780  1.00  0.00            
ATOM    107  H51 ACD     1      32.180  24.720  13.390  1.00  0.00            
ATOM    108  O26 ACD     1      31.260  22.930  12.850  1.00  0.00            
ATOM    109  H52 ACD     1      30.360  23.280  12.880  1.00  0.00            
ATOM    110  C32 ACD     1      33.450  23.140  13.850  1.00  0.00            
ATOM    111  H53 ACD     1      33.310  22.130  14.250  1.00  0.00            
ATOM    112  O27 ACD     1      34.100  23.100  12.590  1.00  0.00            
ATOM    113  H54 ACD     1      34.490  23.980  12.680  1.00  0.00            
ATOM    114  C33 ACD     1      34.220  23.890  14.910  1.00  0.00            
ATOM    115  H55 ACD     1      35.160  23.350  15.030  1.00  0.00            
ATOM    116  O28 ACD     1      34.400  25.170  14.480  1.00  0.00            
ATOM    117  C34 ACD     1      35.700  25.770  14.630  1.00  0.00            
ATOM    118  H56 ACD     1      36.330  25.120  15.270  1.00  0.00            
ATOM    119  C35 ACD     1      36.370  25.900  13.310  1.00  0.00            
ATOM    120  H57 ACD     1      35.640  26.400  12.650  1.00  0.00            
ATOM    121  O29 ACD     1      36.690  24.570  12.750  1.00  0.00            
ATOM    122  H58 ACD     1      36.980  24.870  11.880  1.00  0.00            
ATOM    123  C36 ACD     1      37.670  26.720  13.430  1.00  0.00            
ATOM    124  H59 ACD     1      38.490  26.400  14.090  1.00  0.00            
ATOM    125  O30 ACD     1      38.270  26.830  12.170  1.00  0.00            
ATOM    126  H60 ACD     1      37.670  27.300  11.580  1.00  0.00            
ATOM    127  C1  AK3     2      31.880  29.850  10.430  1.00  0.00            
ATOM    128  C2  AK3     2      30.900  28.710  10.840  1.00  0.00            
ATOM    129  C3  AK3     2      30.680  27.670   9.680  1.00  0.00            
ATOM    130  C4  AK3     2      30.200  26.400  10.420  1.00  0.00            
ATOM    131  C5  AK3     2      30.120  26.830  11.920  1.00  0.00            
ATOM    132  C6  AK3     2      28.920  27.880  12.090  1.00  0.00            
ATOM    133  C7  AK3     2      29.460  29.120  11.350  1.00  0.00            
ATOM    134  O1  AK3     2      29.150  30.230  11.720  1.00  0.00            
ATOM    135  C8  AK3     2      31.370  27.810  12.100  1.00  0.00            
ATOM    136  C9  AK3     2      31.530  28.630  13.380  1.00  0.00            
ATOM    137  C10 AK3     2      32.780  27.150  11.980  1.00  0.00            
ATOM    138  H1  AK3     2      31.390  30.580   9.780  1.00  0.00            
ATOM    139  H2  AK3     2      32.150  30.450  11.300  1.00  0.00            
ATOM    140  H3  AK3     2      32.820  29.570   9.940  1.00  0.00            
ATOM    141  H4  AK3     2      31.660  27.430   9.270  1.00  0.00            
ATOM    142  H5  AK3     2      29.960  27.900   8.890  1.00  0.00            
ATOM    143  H6  AK3     2      30.940  25.600  10.320  1.00  0.00            
ATOM    144  H7  AK3     2      29.230  26.040  10.060  1.00  0.00            
ATOM    145  H8  AK3     2      30.090  26.140  12.770  1.00  0.00            
ATOM    146  H9  AK3     2      28.760  28.070  13.160  1.00  0.00            
ATOM    147  H10 AK3     2      27.990  27.670  11.550  1.00  0.00            
ATOM    148  H11 AK3     2      31.630  27.950  14.230  1.00  0.00            
ATOM    149  H12 AK3     2      32.350  29.370  13.330  1.00  0.00            
ATOM    150  H13 AK3     2      30.660  29.230  13.660  1.00  0.00            
ATOM    151  H14 AK3     2      32.820  26.390  11.180  1.00  0.00            
ATOM    152  H15 AK3     2      33.530  27.920  11.750  1.00  0.00            
ATOM    153  H16 AK3     2      33.040  26.710  12.950  1.00  0.00            
TER
ENDMDL
MODEL        1
ATOM      1  H1  ACD     1      24.670  33.190  12.190  1.00  0.00            
ATOM      2  O1  ACD     1      24.180  32.510  12.670  1.00  0.00            
ATOM      3  C1  ACD     1      24.710  32.520  13.960  1.00  0.00            
ATOM      4  H2  ACD     1      24.310  33.430  14.430  1.00  0.00            
ATOM      5  H3  ACD     1      25.800  32.480  14.050  1.00  0.00            
ATOM      6  C2  ACD     1      24.240  31.340  14.870  1.00  0.00            
ATOM      7  H4  ACD     1      24.790  31.330  15.810  1.00  0.00            
ATOM      8  O2  ACD     1      22.840  31.540  14.920  1.00  0.00            
ATOM      9  C3  ACD     1      22.040  30.700  15.740  1.00  0.00            
ATOM     10  H5  ACD     1      21.000  31.020  15.650  1.00  0.00            
ATOM     11  O3  ACD     1      22.490  30.780  17.060  1.00  0.00            
ATOM     12  C4  ACD     1      21.640  31.560  17.890  1.00  0.00            
ATOM     13  H6  ACD     1      20.980  32.260  17.370  1.00  0.00            
ATOM     14  C5  ACD     1      20.730  30.540  18.590  1.00  0.00            
ATOM     15  H7  ACD     1      21.370  29.900  19.210  1.00  0.00            
ATOM     16  O4  ACD     1      19.910  29.790  17.640  1.00  0.00            
ATOM     17  H8  ACD     1      20.470  29.360  16.990  1.00  0.00            
ATOM     18  C6  ACD     1      19.850  31.270  19.610  1.00  0.00            
ATOM     19  H9  ACD     1      19.320  32.040  19.030  1.00  0.00            
ATOM     20  O5  ACD     1      18.870  30.490  20.210  1.00  0.00            
ATOM     21  H10 ACD     1      18.410  30.010  19.510  1.00  0.00            
ATOM     22  C7  ACD     1      20.720  31.970  20.600  1.00  0.00            
ATOM     23  H11 ACD     1      20.100  32.490  21.340  1.00  0.00            
ATOM     24  O6  ACD     1      21.550  32.940  19.850  1.00  0.00            
ATOM     25  C8  ACD     1      22.410  32.330  18.850  1.00  0.00            
ATOM     26  H12 ACD     1      23.110  31.630  19.330  1.00  0.00            
ATOM     27  C9  ACD     1      23.300  33.460  18.260  1.00  0.00            
ATOM     28  H13 ACD     1      24.220  33.080  17.800  1.00  0.00            
ATOM     29  H14 ACD     1      22.720  34.100  17.590  1.00  0.00            
ATOM     30  O7  ACD     1      23.560  34.430  19.310  1.00  0.00            
ATOM     31  H15 ACD     1      24.020  35.210  18.990  1.00  0.00            
ATOM     32  O8  ACD     1      21.600  31.160  21.330  1.00  0.00            
ATOM     33  C10 ACD     1      22.230  31.640  22.580  1.00  0.00            
ATOM     34  H16 ACD     1      21.530  31.790  23.410  1.00  0.00            
ATOM     35  C11 ACD     1      23.090  30.470  22.950  1.00  0.00            
ATOM     36  H17 ACD     1      23.610  30.240  22.000  1.00  0.00            
ATOM     37  O9  ACD     1      22.330  29.320  23.450  1.00  0.00            
ATOM     38  H18 ACD     1      23.020  28.750  23.800  1.00  0.00            
ATOM     39  C12 ACD     1      24.080  30.840  23.990  1.00  0.00            
ATOM     40  H19 ACD     1      23.530  30.970  24.930  1.00  0.00            
ATOM     41  O10 ACD     1      25.020  29.780  24.190  1.00  0.00            
ATOM     42  H20 ACD     1      25.800  30.050  23.690  1.00  0.00            
ATOM     43  C13 ACD     1      24.940  32.030  23.620  1.00  0.00            
ATOM     44  H21 ACD     1      25.570  32.280  24.470  1.00  0.00            
ATOM     45  O11 ACD     1      24.040  33.060  23.420  1.00  0.00            
ATOM     46  C14 ACD     1      22.990  32.940  22.440  1.00  0.00            
ATOM     47  H22 ACD     1      23.450  33.010  21.450  1.00  0.00            
ATOM     48  C15 ACD     1      22.090  34.170  22.770  1.00  0.00            
ATOM     49  H23 ACD     1      21.160  34.200  22.190  1.00  0.00            
ATOM     50  H24 ACD     1      21.690  34.000  23.780  1.00  0.00            
ATOM     51  O12 ACD     1      22.800  35.440  22.660  1.00  0.00            
ATOM     52  H25 ACD     1      23.180  35.480  21.770  1.00  0.00            
ATOM     53  O13 ACD     1      25.690  31.780  22.530  1.00  0.00            
ATOM     54  C16 ACD     1      26.990  32.340  22.520  1.00  0.00            
ATOM     55  H26 ACD     1      27.210  32.960  23.400  1.00  0.00            
ATOM     56  C17 ACD     1      27.890  31.070  22.550  1.00  0.00            
ATOM     57  H27 ACD     1      27.580  30.460  21.700  1.00  0.00            
ATOM     58  O14 ACD     1      27.750  30.350  23.800  1.00  0.00            
ATOM     59  H28 ACD     1      28.000  30.850  24.590  1.00  0.00            
ATOM     60  C18 ACD     1      29.300  31.510  22.250  1.00  0.00            
ATOM     61  H29 ACD     1      29.670  32.230  22.990  1.00  0.00            
ATOM     62  O15 ACD     1      30.150  30.340  22.230  1.00  0.00            
ATOM     63  H30 ACD     1      29.890  29.810  22.990  1.00  0.00            
ATOM     64  C19 ACD     1      29.430  32.290  20.980  1.00  0.00            
ATOM     65  H31 ACD     1      30.450  32.600  20.710  1.00  0.00            
ATOM     66  O16 ACD     1      28.660  33.380  21.080  1.00  0.00            
ATOM     67  C20 ACD     1      27.180  33.150  21.260  1.00  0.00            
ATOM     68  H32 ACD     1      26.840  32.580  20.390  1.00  0.00            
ATOM     69  C21 ACD     1      26.510  34.500  21.230  1.00  0.00            
ATOM     70  H33 ACD     1      26.680  35.000  20.270  1.00  0.00            
ATOM     71  H34 ACD     1      25.430  34.420  21.350  1.00  0.00            
ATOM     72  O17 ACD     1      27.000  35.310  22.260  1.00  0.00            
ATOM     73  H35 ACD     1      26.460  36.100  22.380  1.00  0.00            
ATOM     74  O18 ACD     1      29.020  31.520  19.800  1.00  0.00            
ATOM     75  C22 ACD     1      29.820  31.720  18.620  1.00  0.00            
ATOM     76  H36 ACD     1      30.360  32.670  18.680  1.00  0.00            
ATOM     77  C23 ACD     1      30.750  30.560  18.440  1.00  0.00            
ATOM     78  H37 ACD     1      30.200  29.600  18.430  1.00  0.00            
ATOM     79  O19 ACD     1      31.610  30.620  19.530  1.00  0.00            
ATOM     80  H38 ACD     1      31.270  30.060  20.230  1.00  0.00            
ATOM     81  C24 ACD     1      31.560  30.680  17.090  1.00  0.00            
ATOM     82  H39 ACD     1      32.130  31.610  17.200  1.00  0.00            
ATOM     83  O20 ACD     1      32.350  29.530  16.810  1.00  0.00            
ATOM     84  H40 ACD     1      31.980  28.650  16.850  1.00  0.00            
ATOM     85  C25 ACD     1      30.590  30.910  15.930  1.00  0.00            
ATOM     86  H41 ACD     1      31.200  31.140  15.050  1.00  0.00            
ATOM     87  O21 ACD     1      29.690  32.010  16.230  1.00  0.00            
ATOM     88  C26 ACD     1      28.910  31.840  17.440  1.00  0.00            
ATOM     89  H42 ACD     1      28.250  30.960  17.390  1.00  0.00            
ATOM     90  C27 ACD     1      27.960  33.000  17.500  1.00  0.00            
ATOM     91  H43 ACD     1      27.480  32.930  18.480  1.00  0.00            
ATOM     92  H44 ACD     1      28.480  33.970  17.420  1.00  0.00            
ATOM     93  O22 ACD     1      26.920  32.930  16.500  1.00  0.00            
ATOM     94  H45 ACD     1      26.470  33.780  16.600  1.00  0.00            
ATOM     95  O23 ACD     1      29.860  29.750  15.690  1.00  0.00            
ATOM     96  C28 ACD     1      29.290  29.540  14.320  1.00  0.00            
ATOM     97  H46 ACD     1      30.090  29.390  13.580  1.00  0.00            
ATOM     98  C29 ACD     1      28.450  30.690  13.750  1.00  0.00            
ATOM     99  H47 ACD     1      27.970  31.170  14.600  1.00  0.00            
ATOM    100  O24 ACD     1      27.490  30.280  12.710  1.00  0.00            
ATOM    101  C30 ACD     1      29.280  31.730  12.970  1.00  0.00            
ATOM    102  H48 ACD     1      28.680  32.610  12.680  1.00  0.00            
ATOM    103  H49 ACD     1      30.090  32.240  13.500  1.00  0.00            
ATOM    104  O25 ACD     1      29.790  31.240  11.750  1.00  0.00            
ATOM    105  H50 ACD     1      29.040  31.090  11.170  1.00  0.00            
ATOM    106  C31 ACD     1      28.470  28.300  14.530  1.00  0.00            
ATOM    107  H51 ACD     1      27.730  28.480  15.320  1.00  0.00            
ATOM    108  O26 ACD     1      29.230  27.130  14.680  1.00  0.00            
ATOM    109  H52 ACD     1      29.710  27.250  15.500  1.00  0.00            
ATOM    110  C32 ACD     1      27.520  28.050  13.410  1.00  0.00            
ATOM    111  H53 ACD     1      28.170  27.810  12.560  1.00  0.00            
ATOM    112  O27 ACD     1      26.720  26.940  13.770  1.00  0.00            
ATOM    113  H54 ACD     1      27.510  26.460  14.040  1.00  0.00            
ATOM    114  C33 ACD     1      26.640  29.240  13.160  1.00  0.00            
ATOM    115  H55 ACD     1      25.920  28.980  12.380  1.00  0.00            
ATOM    116  O28 ACD     1      25.910  29.580  14.380  1.00  0.00            
ATOM    117  C34 ACD     1      24.500  29.930  14.270  1.00  0.00            
ATOM    118  H56 ACD     1      24.220  29.910  13.210  1.00  0.00            
ATOM    119  C35 ACD     1      23.690  28.880  14.980  1.00  0.00            
ATOM    120  H57 ACD     1      24.070  28.880  16.010  1.00  0.00            
ATOM    121  O29 ACD     1      23.870  27.620  14.460  1.00  0.00            
ATOM    122  H58 ACD     1      24.770  27.540  14.150  1.00  0.00            
ATOM    123  C36 ACD     1      22.170  29.280  15.120  1.00  0.00            
ATOM    124  H59 ACD     1      21.650  29.290  14.150  1.00  0.00            
ATOM    125  O30 ACD     1      21.490  28.320  15.970  1.00  0.00            
ATOM    126  H60 ACD     1      21.480  27.410  15.640  1.00  0.00            
ATOM    127  C1  AK3     2      25.850  26.640  17.550  1.00  0.00            
ATOM    128  C2  AK3     2      26.200  27.170  18.960  1.00  0.00            
ATOM    129  C3  AK3     2      27.720  27.470  19.210  1.00  0.00            
ATOM    130  C4  AK3     2      27.670  28.220  20.530  1.00  0.00            
ATOM    131  C5  AK3     2      26.120  28.320  20.880  1.00  0.00            
ATOM    132  C6  AK3     2      25.750  26.990  21.350  1.00  0.00            
ATOM    133  C7  AK3     2      25.760  26.230  20.050  1.00  0.00            
ATOM    134  O1  AK3     2      26.190  25.090  20.070  1.00  0.00            
ATOM    135  C8  AK3     2      25.480  28.490  19.470  1.00  0.00            
ATOM    136  C9  AK3     2      23.980  28.410  19.350  1.00  0.00            
ATOM    137  C10 AK3     2      25.920  29.760  18.700  1.00  0.00            
ATOM    138  H1  AK3     2      26.100  27.400  16.800  1.00  0.00            
ATOM    139  H2  AK3     2      26.370  25.740  17.190  1.00  0.00            
ATOM    140  H3  AK3     2      24.780  26.440  17.450  1.00  0.00            
ATOM    141  H4  AK3     2      28.120  28.120  18.420  1.00  0.00            
ATOM    142  H5  AK3     2      28.250  26.530  19.370  1.00  0.00            
ATOM    143  H6  AK3     2      28.140  29.190  20.310  1.00  0.00            
ATOM    144  H7  AK3     2      28.260  27.870  21.380  1.00  0.00            
ATOM    145  H8  AK3     2      25.960  29.150  21.580  1.00  0.00            
ATOM    146  H9  AK3     2      24.710  26.970  21.700  1.00  0.00            
ATOM    147  H10 AK3     2      26.440  26.590  22.110  1.00  0.00            
ATOM    148  H11 AK3     2      23.580  28.320  18.330  1.00  0.00            
ATOM    149  H12 AK3     2      23.510  27.610  19.940  1.00  0.00            
ATOM    150  H13 AK3     2      23.470  29.310  19.730  1.00  0.00            
ATOM    151  H14 AK3     2      26.290  29.550  17.690  1.00  0.00            
ATOM    152  H15 AK3     2      25.170  30.560  18.610  1.00  0.00            
ATOM    153  H16 AK3     2      26.730  30.340  19.160  1.00  0.00            
TER
ENDMDL
MODEL        1
ATOM      1  H1  ACD     1      36.460  10.680  23.240  1.00  0.00            
ATOM      2  O1  ACD     1      35.650  10.240  23.540  1.00  0.00            
ATOM      3  C1  ACD     1      34.720  10.790  22.610  1.00  0.00            
ATOM      4  H2  ACD     1      34.610  11.850  22.880  1.00  0.00            
ATOM      5  H3  ACD     1      33.750  10.340  22.870  1.00  0.00            
ATOM      6  C2  ACD     1      35.130  10.630  21.200  1.00  0.00            
ATOM      7  H4  ACD     1      34.420  11.240  20.630  1.00  0.00            
ATOM      8  O2  ACD     1      36.510  10.950  20.990  1.00  0.00            
ATOM      9  C3  ACD     1      37.090  10.680  19.710  1.00  0.00            
ATOM     10  H5  ACD     1      38.150  10.920  19.800  1.00  0.00            
ATOM     11  O3  ACD     1      36.410  11.440  18.680  1.00  0.00            
ATOM     12  C4  ACD     1      36.960  12.730  18.340  1.00  0.00            
ATOM     13  H6  ACD     1      37.640  13.080  19.130  1.00  0.00            
ATOM     14  C5  ACD     1      37.690  12.470  17.010  1.00  0.00            
ATOM     15  H7  ACD     1      36.910  12.240  16.280  1.00  0.00            
ATOM     16  O4  ACD     1      38.550  11.330  17.100  1.00  0.00            
ATOM     17  H8  ACD     1      38.080  10.650  17.580  1.00  0.00            
ATOM     18  C6  ACD     1      38.390  13.800  16.610  1.00  0.00            
ATOM     19  H9  ACD     1      39.220  14.030  17.290  1.00  0.00            
ATOM     20  O5  ACD     1      38.970  13.760  15.350  1.00  0.00            
ATOM     21  H10 ACD     1      39.580  13.010  15.350  1.00  0.00            
ATOM     22  C7  ACD     1      37.300  14.990  16.620  1.00  0.00            
ATOM     23  H11 ACD     1      37.820  15.960  16.590  1.00  0.00            
ATOM     24  O6  ACD     1      36.620  15.050  17.820  1.00  0.00            
ATOM     25  C8  ACD     1      35.930  13.840  18.200  1.00  0.00            
ATOM     26  H12 ACD     1      35.310  13.530  17.350  1.00  0.00            
ATOM     27  C9  ACD     1      35.110  14.050  19.480  1.00  0.00            
ATOM     28  H13 ACD     1      34.630  13.090  19.690  1.00  0.00            
ATOM     29  H14 ACD     1      35.780  14.220  20.330  1.00  0.00            
ATOM     30  O7  ACD     1      34.140  15.070  19.420  1.00  0.00            
ATOM     31  H15 ACD     1      34.610  15.880  19.610  1.00  0.00            
ATOM     32  O8  ACD     1      36.430  14.840  15.510  1.00  0.00            
ATOM     33  C10 ACD     1      35.390  15.840  15.140  1.00  0.00            
ATOM     34  H16 ACD     1      35.930  16.420  14.380  1.00  0.00            
ATOM     35  C11 ACD     1      34.310  14.900  14.450  1.00  0.00            
ATOM     36  H17 ACD     1      34.070  14.150  15.220  1.00  0.00            
ATOM     37  O9  ACD     1      34.760  14.430  13.230  1.00  0.00            
ATOM     38  H18 ACD     1      35.680  14.200  13.380  1.00  0.00            
ATOM     39  C12 ACD     1      32.970  15.590  14.270  1.00  0.00            
ATOM     40  H19 ACD     1      33.170  16.340  13.490  1.00  0.00            
ATOM     41  O10 ACD     1      31.860  14.750  13.790  1.00  0.00            
ATOM     42  H20 ACD     1      32.090  14.480  12.900  1.00  0.00            
ATOM     43  C13 ACD     1      32.580  16.460  15.530  1.00  0.00            
ATOM     44  H21 ACD     1      31.720  17.100  15.300  1.00  0.00            
ATOM     45  O11 ACD     1      33.620  17.320  15.950  1.00  0.00            
ATOM     46  C14 ACD     1      34.880  16.720  16.290  1.00  0.00            
ATOM     47  H22 ACD     1      34.610  16.130  17.180  1.00  0.00            
ATOM     48  C15 ACD     1      35.760  17.920  16.770  1.00  0.00            
ATOM     49  H23 ACD     1      35.080  18.660  17.210  1.00  0.00            
ATOM     50  H24 ACD     1      36.500  17.550  17.480  1.00  0.00            
ATOM     51  O12 ACD     1      36.400  18.490  15.660  1.00  0.00            
ATOM     52  H25 ACD     1      37.030  19.090  16.060  1.00  0.00            
ATOM     53  O13 ACD     1      32.250  15.680  16.650  1.00  0.00            
ATOM     54  C16 ACD     1      30.950  15.920  17.310  1.00  0.00            
ATOM     55  H26 ACD     1      30.590  16.890  16.970  1.00  0.00            
ATOM     56  C17 ACD     1      29.920  14.860  16.860  1.00  0.00            
ATOM     57  H27 ACD     1      30.330  13.870  17.040  1.00  0.00            
ATOM     58  O14 ACD     1      29.790  14.900  15.420  1.00  0.00            
ATOM     59  H28 ACD     1      30.650  14.800  15.000  1.00  0.00            
ATOM     60  C18 ACD     1      28.620  15.080  17.650  1.00  0.00            
ATOM     61  H29 ACD     1      28.150  16.020  17.310  1.00  0.00            
ATOM     62  O15 ACD     1      27.590  14.120  17.370  1.00  0.00            
ATOM     63  H30 ACD     1      27.580  13.940  16.430  1.00  0.00            
ATOM     64  C19 ACD     1      28.860  14.960  19.150  1.00  0.00            
ATOM     65  H31 ACD     1      27.900  14.960  19.680  1.00  0.00            
ATOM     66  O16 ACD     1      29.760  16.080  19.410  1.00  0.00            
ATOM     67  C20 ACD     1      31.050  16.070  18.780  1.00  0.00            
ATOM     68  H32 ACD     1      31.580  15.220  19.240  1.00  0.00            
ATOM     69  C21 ACD     1      31.810  17.340  19.220  1.00  0.00            
ATOM     70  H33 ACD     1      32.690  17.470  18.580  1.00  0.00            
ATOM     71  H34 ACD     1      31.220  18.250  19.040  1.00  0.00            
ATOM     72  O17 ACD     1      32.260  17.350  20.550  1.00  0.00            
ATOM     73  H35 ACD     1      31.530  17.100  21.120  1.00  0.00            
ATOM     74  O18 ACD     1      29.530  13.710  19.480  1.00  0.00            
ATOM     75  C22 ACD     1      28.980  13.000  20.620  1.00  0.00            
ATOM     76  H36 ACD     1      28.380  13.680  21.230  1.00  0.00            
ATOM     77  C23 ACD     1      28.040  11.920  20.090  1.00  0.00            
ATOM     78  H37 ACD     1      28.510  11.390  19.250  1.00  0.00            
ATOM     79  O19 ACD     1      26.880  12.650  19.520  1.00  0.00            
ATOM     80  H38 ACD     1      27.210  13.010  18.700  1.00  0.00            
ATOM     81  C24 ACD     1      27.600  10.900  21.160  1.00  0.00            
ATOM     82  H39 ACD     1      26.970  11.370  21.930  1.00  0.00            
ATOM     83  O20 ACD     1      26.870   9.850  20.610  1.00  0.00            
ATOM     84  H40 ACD     1      27.350   9.550  19.830  1.00  0.00            
ATOM     85  C25 ACD     1      28.810  10.330  21.870  1.00  0.00            
ATOM     86  H41 ACD     1      28.410   9.770  22.710  1.00  0.00            
ATOM     87  O21 ACD     1      29.630  11.420  22.350  1.00  0.00            
ATOM     88  C26 ACD     1      30.140  12.440  21.380  1.00  0.00            
ATOM     89  H42 ACD     1      30.820  11.920  20.700  1.00  0.00            
ATOM     90  C27 ACD     1      30.860  13.510  22.210  1.00  0.00            
ATOM     91  H43 ACD     1      31.190  14.340  21.580  1.00  0.00            
ATOM     92  H44 ACD     1      30.040  13.850  22.860  1.00  0.00            
ATOM     93  O22 ACD     1      31.960  13.050  22.960  1.00  0.00            
ATOM     94  H45 ACD     1      32.580  13.790  22.930  1.00  0.00            
ATOM     95  O23 ACD     1      29.500   9.390  21.070  1.00  0.00            
ATOM     96  C28 ACD     1      30.300   8.340  21.620  1.00  0.00            
ATOM     97  H46 ACD     1      29.650   7.630  22.140  1.00  0.00            
ATOM     98  C29 ACD     1      31.380   8.790  22.680  1.00  0.00            
ATOM     99  H47 ACD     1      31.750   9.790  22.410  1.00  0.00            
ATOM    100  O24 ACD     1      32.590   7.950  22.660  1.00  0.00            
ATOM    101  C30 ACD     1      30.910   8.740  24.180  1.00  0.00            
ATOM    102  H48 ACD     1      30.010   9.350  24.290  1.00  0.00            
ATOM    103  H49 ACD     1      30.710   7.720  24.530  1.00  0.00            
ATOM    104  O25 ACD     1      31.870   9.360  25.070  1.00  0.00            
ATOM    105  H50 ACD     1      31.740  10.310  24.970  1.00  0.00            
ATOM    106  C31 ACD     1      30.790   7.570  20.390  1.00  0.00            
ATOM    107  H51 ACD     1      31.040   8.380  19.700  1.00  0.00            
ATOM    108  O26 ACD     1      29.740   6.740  19.830  1.00  0.00            
ATOM    109  H52 ACD     1      29.140   7.400  19.480  1.00  0.00            
ATOM    110  C32 ACD     1      32.030   6.860  20.680  1.00  0.00            
ATOM    111  H53 ACD     1      31.680   6.000  21.270  1.00  0.00            
ATOM    112  O27 ACD     1      32.550   6.290  19.520  1.00  0.00            
ATOM    113  H54 ACD     1      31.830   5.790  19.130  1.00  0.00            
ATOM    114  C33 ACD     1      33.100   7.670  21.380  1.00  0.00            
ATOM    115  H55 ACD     1      34.020   7.110  21.580  1.00  0.00            
ATOM    116  O28 ACD     1      33.480   8.810  20.690  1.00  0.00            
ATOM    117  C34 ACD     1      34.930   9.150  20.770  1.00  0.00            
ATOM    118  H56 ACD     1      35.360   8.540  21.570  1.00  0.00            
ATOM    119  C35 ACD     1      35.540   8.770  19.440  1.00  0.00            
ATOM    120  H57 ACD     1      34.900   9.230  18.680  1.00  0.00            
ATOM    121  O29 ACD     1      35.400   7.340  19.420  1.00  0.00            
ATOM    122  H58 ACD     1      34.440   7.280  19.400  1.00  0.00            
ATOM    123  C36 ACD     1      37.010   9.190  19.450  1.00  0.00            
ATOM    124  H59 ACD     1      37.490   8.700  20.310  1.00  0.00            
ATOM    125  O30 ACD     1      37.720   8.930  18.230  1.00  0.00            
ATOM    126  H60 ACD     1      37.610   7.990  18.070  1.00  0.00            
ATOM    127  C1  AK3     2      32.410   8.240  16.980  1.00  0.00            
ATOM    128  C2  AK3     2      32.590   9.540  16.210  1.00  0.00            
ATOM    129  C3  AK3     2      31.800   9.540  14.810  1.00  0.00            
ATOM    130  C4  AK3     2      31.830  11.070  14.390  1.00  0.00            
ATOM    131  C5  AK3     2      32.560  11.730  15.620  1.00  0.00            
ATOM    132  C6  AK3     2      34.070  11.340  15.500  1.00  0.00            
ATOM    133  C7  AK3     2      33.990   9.900  15.860  1.00  0.00            
ATOM    134  O1  AK3     2      34.940   9.180  16.160  1.00  0.00            
ATOM    135  C8  AK3     2      32.090  10.870  16.840  1.00  0.00            
ATOM    136  C9  AK3     2      32.710  11.360  18.200  1.00  0.00            
ATOM    137  C10 AK3     2      30.610  10.830  17.210  1.00  0.00            
ATOM    138  H1  AK3     2      31.350   7.960  16.860  1.00  0.00            
ATOM    139  H2  AK3     2      33.010   7.440  16.530  1.00  0.00            
ATOM    140  H3  AK3     2      32.670   8.340  18.040  1.00  0.00            
ATOM    141  H4  AK3     2      30.830   9.030  14.910  1.00  0.00            
ATOM    142  H5  AK3     2      32.370   8.950  14.090  1.00  0.00            
ATOM    143  H6  AK3     2      30.800  11.430  14.230  1.00  0.00            
ATOM    144  H7  AK3     2      32.430  11.320  13.500  1.00  0.00            
ATOM    145  H8  AK3     2      32.430  12.820  15.720  1.00  0.00            
ATOM    146  H9  AK3     2      34.660  11.870  16.250  1.00  0.00            
ATOM    147  H10 AK3     2      34.550  11.470  14.520  1.00  0.00            
ATOM    148  H11 AK3     2      33.800  11.290  18.140  1.00  0.00            
ATOM    149  H12 AK3     2      32.380  12.370  18.450  1.00  0.00            
ATOM    150  H13 AK3     2      32.450  10.710  19.040  1.00  0.00            
ATOM    151  H14 AK3     2      30.090  11.180  16.310  1.00  0.00            
ATOM    152  H15 AK3     2      30.350   9.840  17.610  1.00  0.00            
ATOM    153  H16 AK3     2      30.240  11.610  17.890  1.00  0.00            
TER
ENDMDL
MODEL        1
ATOM      1  H1  ACD     1      22.000  31.000  12.230  1.00  0.00            
ATOM      2  O1  ACD     1      22.030  30.040  12.310  1.00  0.00            
ATOM      3  C1  ACD     1      21.890  29.820  13.760  1.00  0.00            
ATOM      4  H2  ACD     1      21.010  30.400  14.080  1.00  0.00            
ATOM      5  H3  ACD     1      22.720  30.280  14.310  1.00  0.00            
ATOM      6  C2  ACD     1      21.790  28.410  14.250  1.00  0.00            
ATOM      7  H4  ACD     1      21.810  28.510  15.340  1.00  0.00            
ATOM      8  O2  ACD     1      20.560  27.810  13.730  1.00  0.00            
ATOM      9  C3  ACD     1      20.280  26.510  14.250  1.00  0.00            
ATOM     10  H5  ACD     1      19.350  26.120  13.830  1.00  0.00            
ATOM     11  O3  ACD     1      20.070  26.670  15.640  1.00  0.00            
ATOM     12  C4  ACD     1      18.640  26.870  16.030  1.00  0.00            
ATOM     13  H6  ACD     1      17.990  27.180  15.200  1.00  0.00            
ATOM     14  C5  ACD     1      18.090  25.500  16.570  1.00  0.00            
ATOM     15  H7  ACD     1      18.800  25.140  17.330  1.00  0.00            
ATOM     16  O4  ACD     1      18.040  24.490  15.580  1.00  0.00            
ATOM     17  H8  ACD     1      17.310  24.560  14.950  1.00  0.00            
ATOM     18  C6  ACD     1      16.780  25.700  17.310  1.00  0.00            
ATOM     19  H9  ACD     1      16.060  25.970  16.530  1.00  0.00            
ATOM     20  O5  ACD     1      16.340  24.540  17.940  1.00  0.00            
ATOM     21  H10 ACD     1      17.120  24.270  18.420  1.00  0.00            
ATOM     22  C7  ACD     1      16.820  26.770  18.310  1.00  0.00            
ATOM     23  H11 ACD     1      15.830  27.010  18.710  1.00  0.00            
ATOM     24  O6  ACD     1      17.380  27.950  17.770  1.00  0.00            
ATOM     25  C8  ACD     1      18.660  27.910  17.110  1.00  0.00            
ATOM     26  H12 ACD     1      19.480  27.740  17.810  1.00  0.00            
ATOM     27  C9  ACD     1      18.830  29.310  16.520  1.00  0.00            
ATOM     28  H13 ACD     1      19.790  29.230  16.000  1.00  0.00            
ATOM     29  H14 ACD     1      17.970  29.650  15.930  1.00  0.00            
ATOM     30  O7  ACD     1      19.040  30.320  17.490  1.00  0.00            
ATOM     31  H15 ACD     1      19.620  31.030  17.230  1.00  0.00            
ATOM     32  O8  ACD     1      17.660  26.410  19.380  1.00  0.00            
ATOM     33  C10 ACD     1      17.300  26.740  20.710  1.00  0.00            
ATOM     34  H16 ACD     1      16.390  26.230  21.020  1.00  0.00            
ATOM     35  C11 ACD     1      18.390  26.000  21.550  1.00  0.00            
ATOM     36  H17 ACD     1      19.310  26.050  20.960  1.00  0.00            
ATOM     37  O9  ACD     1      18.090  24.580  21.630  1.00  0.00            
ATOM     38  H18 ACD     1      18.800  24.080  22.050  1.00  0.00            
ATOM     39  C12 ACD     1      18.800  26.730  22.860  1.00  0.00            
ATOM     40  H19 ACD     1      18.020  26.490  23.600  1.00  0.00            
ATOM     41  O10 ACD     1      20.000  26.200  23.410  1.00  0.00            
ATOM     42  H20 ACD     1      20.630  26.330  22.700  1.00  0.00            
ATOM     43  C13 ACD     1      18.970  28.200  22.680  1.00  0.00            
ATOM     44  H21 ACD     1      19.080  28.630  23.680  1.00  0.00            
ATOM     45  O11 ACD     1      17.790  28.810  22.110  1.00  0.00            
ATOM     46  C14 ACD     1      17.300  28.300  20.830  1.00  0.00            
ATOM     47  H22 ACD     1      17.910  28.790  20.060  1.00  0.00            
ATOM     48  C15 ACD     1      15.930  28.800  20.840  1.00  0.00            
ATOM     49  H23 ACD     1      15.350  28.080  20.250  1.00  0.00            
ATOM     50  H24 ACD     1      15.610  28.680  21.880  1.00  0.00            
ATOM     51  O12 ACD     1      15.790  30.120  20.400  1.00  0.00            
ATOM     52  H25 ACD     1      14.900  30.270  20.070  1.00  0.00            
ATOM     53  O13 ACD     1      20.060  28.580  21.860  1.00  0.00            
ATOM     54  C16 ACD     1      20.750  29.740  22.310  1.00  0.00            
ATOM     55  H26 ACD     1      20.360  30.070  23.280  1.00  0.00            
ATOM     56  C17 ACD     1      22.200  29.410  22.670  1.00  0.00            
ATOM     57  H27 ACD     1      22.620  28.980  21.760  1.00  0.00            
ATOM     58  O14 ACD     1      22.300  28.390  23.710  1.00  0.00            
ATOM     59  H28 ACD     1      21.790  28.620  24.490  1.00  0.00            
ATOM     60  C18 ACD     1      23.050  30.740  23.040  1.00  0.00            
ATOM     61  H29 ACD     1      22.530  31.200  23.890  1.00  0.00            
ATOM     62  O15 ACD     1      24.380  30.490  23.310  1.00  0.00            
ATOM     63  H30 ACD     1      24.830  30.690  22.490  1.00  0.00            
ATOM     64  C19 ACD     1      22.950  31.670  21.830  1.00  0.00            
ATOM     65  H31 ACD     1      23.400  32.630  22.110  1.00  0.00            
ATOM     66  O16 ACD     1      21.530  32.010  21.700  1.00  0.00            
ATOM     67  C20 ACD     1      20.650  30.890  21.340  1.00  0.00            
ATOM     68  H32 ACD     1      20.970  30.580  20.340  1.00  0.00            
ATOM     69  C21 ACD     1      19.180  31.340  21.200  1.00  0.00            
ATOM     70  H33 ACD     1      19.150  32.340  20.760  1.00  0.00            
ATOM     71  H34 ACD     1      18.690  30.690  20.460  1.00  0.00            
ATOM     72  O17 ACD     1      18.410  31.570  22.440  1.00  0.00            
ATOM     73  H35 ACD     1      17.580  31.930  22.110  1.00  0.00            
ATOM     74  O18 ACD     1      23.550  31.030  20.650  1.00  0.00            
ATOM     75  C22 ACD     1      24.430  31.800  19.840  1.00  0.00            
ATOM     76  H36 ACD     1      24.480  32.860  20.120  1.00  0.00            
ATOM     77  C23 ACD     1      25.880  31.220  19.970  1.00  0.00            
ATOM     78  H37 ACD     1      25.710  30.160  19.730  1.00  0.00            
ATOM     79  O19 ACD     1      26.210  31.190  21.340  1.00  0.00            
ATOM     80  H38 ACD     1      26.850  30.490  21.530  1.00  0.00            
ATOM     81  C24 ACD     1      26.950  31.820  19.050  1.00  0.00            
ATOM     82  H39 ACD     1      27.010  32.870  19.380  1.00  0.00            
ATOM     83  O20 ACD     1      28.200  31.190  19.250  1.00  0.00            
ATOM     84  H40 ACD     1      28.890  31.740  18.870  1.00  0.00            
ATOM     85  C25 ACD     1      26.390  31.570  17.640  1.00  0.00            
ATOM     86  H41 ACD     1      27.170  31.950  16.980  1.00  0.00            
ATOM     87  O21 ACD     1      25.050  32.280  17.590  1.00  0.00            
ATOM     88  C26 ACD     1      24.080  31.630  18.360  1.00  0.00            
ATOM     89  H42 ACD     1      24.020  30.540  18.220  1.00  0.00            
ATOM     90  C27 ACD     1      22.670  32.160  18.040  1.00  0.00            
ATOM     91  H43 ACD     1      21.970  31.590  18.660  1.00  0.00            
ATOM     92  H44 ACD     1      22.610  33.230  18.260  1.00  0.00            
ATOM     93  O22 ACD     1      22.290  31.960  16.690  1.00  0.00            
ATOM     94  H45 ACD     1      21.410  32.250  16.470  1.00  0.00            
ATOM     95  O23 ACD     1      26.120  30.170  17.250  1.00  0.00            
ATOM     96  C28 ACD     1      26.610  29.740  15.940  1.00  0.00            
ATOM     97  H46 ACD     1      27.680  29.900  15.760  1.00  0.00            
ATOM     98  C29 ACD     1      25.630  30.370  14.920  1.00  0.00            
ATOM     99  H47 ACD     1      24.690  30.450  15.480  1.00  0.00            
ATOM    100  O24 ACD     1      25.540  29.570  13.680  1.00  0.00            
ATOM    101  C30 ACD     1      26.020  31.770  14.520  1.00  0.00            
ATOM    102  H48 ACD     1      25.300  31.960  13.710  1.00  0.00            
ATOM    103  H49 ACD     1      25.850  32.520  15.300  1.00  0.00            
ATOM    104  O25 ACD     1      27.350  31.980  14.020  1.00  0.00            
ATOM    105  H50 ACD     1      27.360  31.640  13.130  1.00  0.00            
ATOM    106  C31 ACD     1      26.460  28.200  16.010  1.00  0.00            
ATOM    107  H51 ACD     1      25.520  28.000  16.540  1.00  0.00            
ATOM    108  O26 ACD     1      27.520  27.680  16.730  1.00  0.00            
ATOM    109  H52 ACD     1      27.500  28.150  17.570  1.00  0.00            
ATOM    110  C32 ACD     1      26.470  27.640  14.650  1.00  0.00            
ATOM    111  H53 ACD     1      27.350  27.950  14.080  1.00  0.00            
ATOM    112  O27 ACD     1      26.420  26.220  14.690  1.00  0.00            
ATOM    113  H54 ACD     1      26.940  25.940  15.460  1.00  0.00            
ATOM    114  C33 ACD     1      25.250  28.190  13.880  1.00  0.00            
ATOM    115  H55 ACD     1      25.140  27.750  12.890  1.00  0.00            
ATOM    116  O28 ACD     1      24.070  28.110  14.630  1.00  0.00            
ATOM    117  C34 ACD     1      22.980  27.570  13.880  1.00  0.00            
ATOM    118  H56 ACD     1      23.080  27.560  12.790  1.00  0.00            
ATOM    119  C35 ACD     1      22.870  26.140  14.390  1.00  0.00            
ATOM    120  H57 ACD     1      22.780  26.190  15.480  1.00  0.00            
ATOM    121  O29 ACD     1      23.960  25.240  14.160  1.00  0.00            
ATOM    122  H58 ACD     1      24.740  25.560  14.620  1.00  0.00            
ATOM    123  C36 ACD     1      21.490  25.620  13.860  1.00  0.00            
ATOM    124  H59 ACD     1      21.580  25.480  12.780  1.00  0.00            
ATOM    125  O30 ACD     1      21.180  24.340  14.410  1.00  0.00            
ATOM    126  H60 ACD     1      21.080  24.620  15.320  1.00  0.00            
ATOM    127  C1  AK3     2      24.610  25.170  17.430  1.00  0.00            
ATOM    128  C2  AK3     2      23.510  25.320  18.520  1.00  0.00            
ATOM    129  C3  AK3     2      23.870  24.640  19.850  1.00  0.00            
ATOM    130  C4  AK3     2      22.870  25.260  20.940  1.00  0.00            
ATOM    131  C5  AK3     2      22.160  26.280  20.030  1.00  0.00            
ATOM    132  C6  AK3     2      21.150  25.390  19.170  1.00  0.00            
ATOM    133  C7  AK3     2      22.090  24.740  18.180  1.00  0.00            
ATOM    134  O1  AK3     2      21.770  24.250  17.100  1.00  0.00            
ATOM    135  C8  AK3     2      23.250  26.780  18.990  1.00  0.00            
ATOM    136  C9  AK3     2      22.670  27.630  17.830  1.00  0.00            
ATOM    137  C10 AK3     2      24.390  27.510  19.630  1.00  0.00            
ATOM    138  H1  AK3     2      24.550  24.150  17.040  1.00  0.00            
ATOM    139  H2  AK3     2      24.520  25.860  16.580  1.00  0.00            
ATOM    140  H3  AK3     2      25.640  25.370  17.750  1.00  0.00            
ATOM    141  H4  AK3     2      24.930  24.780  20.070  1.00  0.00            
ATOM    142  H5  AK3     2      23.760  23.550  19.770  1.00  0.00            
ATOM    143  H6  AK3     2      23.370  25.870  21.700  1.00  0.00            
ATOM    144  H7  AK3     2      22.160  24.530  21.360  1.00  0.00            
ATOM    145  H8  AK3     2      21.640  27.060  20.600  1.00  0.00            
ATOM    146  H9  AK3     2      20.390  26.040  18.710  1.00  0.00            
ATOM    147  H10 AK3     2      20.690  24.620  19.790  1.00  0.00            
ATOM    148  H11 AK3     2      22.140  28.480  18.270  1.00  0.00            
ATOM    149  H12 AK3     2      23.520  27.920  17.210  1.00  0.00            
ATOM    150  H13 AK3     2      21.970  27.150  17.130  1.00  0.00            
ATOM    151  H14 AK3     2      25.270  27.520  18.970  1.00  0.00            
ATOM    152  H15 AK3     2      24.220  28.560  19.910  1.00  0.00            
ATOM    153  H16 AK3     2      24.610  27.120  20.630  1.00  0.00            
TER
ENDMDL
MODEL        1
ATOM      1  H1  ACD     1      22.820  31.800  20.460  1.00  0.00            
ATOM      2  O1  ACD     1      22.220  31.300  19.900  1.00  0.00            
ATOM      3  C1  ACD     1      23.050  30.960  18.820  1.00  0.00            
ATOM      4  H2  ACD     1      23.970  30.600  19.300  1.00  0.00            
ATOM      5  H3  ACD     1      23.280  31.790  18.140  1.00  0.00            
ATOM      6  C2  ACD     1      22.470  29.820  18.010  1.00  0.00            
ATOM      7  H4  ACD     1      23.170  29.660  17.180  1.00  0.00            
ATOM      8  O2  ACD     1      22.530  28.700  18.880  1.00  0.00            
ATOM      9  C3  ACD     1      22.040  27.420  18.400  1.00  0.00            
ATOM     10  H5  ACD     1      22.160  26.650  19.180  1.00  0.00            
ATOM     11  O3  ACD     1      22.640  27.110  17.150  1.00  0.00            
ATOM     12  C4  ACD     1      23.520  26.000  17.290  1.00  0.00            
ATOM     13  H6  ACD     1      23.660  25.830  18.360  1.00  0.00            
ATOM     14  C5  ACD     1      22.730  24.830  16.670  1.00  0.00            
ATOM     15  H7  ACD     1      22.460  25.020  15.620  1.00  0.00            
ATOM     16  O4  ACD     1      21.510  24.470  17.460  1.00  0.00            
ATOM     17  H8  ACD     1      20.890  25.210  17.460  1.00  0.00            
ATOM     18  C6  ACD     1      23.620  23.640  16.600  1.00  0.00            
ATOM     19  H9  ACD     1      23.890  23.210  17.580  1.00  0.00            
ATOM     20  O5  ACD     1      22.850  22.590  15.960  1.00  0.00            
ATOM     21  H10 ACD     1      22.000  22.520  16.390  1.00  0.00            
ATOM     22  C7  ACD     1      24.890  23.970  15.850  1.00  0.00            
ATOM     23  H11 ACD     1      25.520  23.080  15.880  1.00  0.00            
ATOM     24  O6  ACD     1      25.570  25.080  16.460  1.00  0.00            
ATOM     25  C8  ACD     1      24.830  26.300  16.590  1.00  0.00            
ATOM     26  H12 ACD     1      24.550  26.610  15.580  1.00  0.00            
ATOM     27  C9  ACD     1      25.610  27.430  17.360  1.00  0.00            
ATOM     28  H13 ACD     1      24.940  28.280  17.500  1.00  0.00            
ATOM     29  H14 ACD     1      25.840  26.950  18.320  1.00  0.00            
ATOM     30  O7  ACD     1      26.840  27.840  16.750  1.00  0.00            
ATOM     31  H15 ACD     1      27.380  27.080  16.530  1.00  0.00            
ATOM     32  O8  ACD     1      24.530  24.260  14.490  1.00  0.00            
ATOM     33  C10 ACD     1      25.390  23.610  13.520  1.00  0.00            
ATOM     34  H16 ACD     1      26.270  23.150  13.990  1.00  0.00            
ATOM     35  C11 ACD     1      24.550  22.620  12.800  1.00  0.00            
ATOM     36  H17 ACD     1      23.720  23.140  12.300  1.00  0.00            
ATOM     37  O9  ACD     1      23.950  21.650  13.700  1.00  0.00            
ATOM     38  H18 ACD     1      23.400  22.230  14.240  1.00  0.00            
ATOM     39  C12 ACD     1      25.370  21.940  11.710  1.00  0.00            
ATOM     40  H19 ACD     1      26.230  21.540  12.260  1.00  0.00            
ATOM     41  O10 ACD     1      24.560  21.010  10.970  1.00  0.00            
ATOM     42  H20 ACD     1      23.700  21.380  10.760  1.00  0.00            
ATOM     43  C13 ACD     1      25.770  22.960  10.650  1.00  0.00            
ATOM     44  H21 ACD     1      26.360  22.480   9.860  1.00  0.00            
ATOM     45  O11 ACD     1      26.400  23.950  11.400  1.00  0.00            
ATOM     46  C14 ACD     1      25.840  24.640  12.490  1.00  0.00            
ATOM     47  H22 ACD     1      25.060  25.320  12.120  1.00  0.00            
ATOM     48  C15 ACD     1      26.930  25.530  13.100  1.00  0.00            
ATOM     49  H23 ACD     1      26.520  26.040  13.980  1.00  0.00            
ATOM     50  H24 ACD     1      27.830  24.970  13.380  1.00  0.00            
ATOM     51  O12 ACD     1      27.290  26.720  12.310  1.00  0.00            
ATOM     52  H25 ACD     1      28.210  26.550  12.070  1.00  0.00            
ATOM     53  O13 ACD     1      24.600  23.540  10.020  1.00  0.00            
ATOM     54  C16 ACD     1      24.700  24.080   8.750  1.00  0.00            
ATOM     55  H26 ACD     1      25.040  23.260   8.100  1.00  0.00            
ATOM     56  C17 ACD     1      23.280  24.470   8.250  1.00  0.00            
ATOM     57  H27 ACD     1      22.730  24.780   9.140  1.00  0.00            
ATOM     58  O14 ACD     1      22.670  23.320   7.750  1.00  0.00            
ATOM     59  H28 ACD     1      23.160  23.100   6.960  1.00  0.00            
ATOM     60  C18 ACD     1      23.160  25.640   7.270  1.00  0.00            
ATOM     61  H29 ACD     1      23.510  25.290   6.290  1.00  0.00            
ATOM     62  O15 ACD     1      21.780  26.110   7.260  1.00  0.00            
ATOM     63  H30 ACD     1      21.300  25.350   6.920  1.00  0.00            
ATOM     64  C19 ACD     1      24.040  26.760   7.790  1.00  0.00            
ATOM     65  H31 ACD     1      24.110  27.560   7.040  1.00  0.00            
ATOM     66  O16 ACD     1      25.330  26.250   7.780  1.00  0.00            
ATOM     67  C20 ACD     1      25.760  25.210   8.740  1.00  0.00            
ATOM     68  H32 ACD     1      25.930  25.570   9.760  1.00  0.00            
ATOM     69  C21 ACD     1      27.170  24.750   8.480  1.00  0.00            
ATOM     70  H33 ACD     1      27.840  25.620   8.480  1.00  0.00            
ATOM     71  H34 ACD     1      27.560  24.100   9.280  1.00  0.00            
ATOM     72  O17 ACD     1      27.340  24.090   7.190  1.00  0.00            
ATOM     73  H35 ACD     1      26.920  24.630   6.520  1.00  0.00            
ATOM     74  O18 ACD     1      23.780  27.230   9.080  1.00  0.00            
ATOM     75  C22 ACD     1      23.800  28.650   9.150  1.00  0.00            
ATOM     76  H36 ACD     1      24.240  29.250   8.340  1.00  0.00            
ATOM     77  C23 ACD     1      22.340  29.220   9.270  1.00  0.00            
ATOM     78  H37 ACD     1      21.840  28.720  10.110  1.00  0.00            
ATOM     79  O19 ACD     1      21.630  28.950   8.100  1.00  0.00            
ATOM     80  H38 ACD     1      21.750  28.040   7.810  1.00  0.00            
ATOM     81  C24 ACD     1      22.270  30.730   9.650  1.00  0.00            
ATOM     82  H39 ACD     1      22.700  31.230   8.770  1.00  0.00            
ATOM     83  O20 ACD     1      20.920  31.230   9.890  1.00  0.00            
ATOM     84  H40 ACD     1      20.330  30.890   9.210  1.00  0.00            
ATOM     85  C25 ACD     1      23.180  30.960  10.890  1.00  0.00            
ATOM     86  H41 ACD     1      23.290  32.050  10.990  1.00  0.00            
ATOM     87  O21 ACD     1      24.490  30.500  10.560  1.00  0.00            
ATOM     88  C26 ACD     1      24.610  29.100  10.390  1.00  0.00            
ATOM     89  H42 ACD     1      24.080  28.640  11.230  1.00  0.00            
ATOM     90  C27 ACD     1      26.070  28.800  10.320  1.00  0.00            
ATOM     91  H43 ACD     1      26.540  28.900  11.300  1.00  0.00            
ATOM     92  H44 ACD     1      26.260  27.750  10.060  1.00  0.00            
ATOM     93  O22 ACD     1      26.730  29.670   9.380  1.00  0.00            
ATOM     94  H45 ACD     1      26.480  30.600   9.350  1.00  0.00            
ATOM     95  O23 ACD     1      22.500  30.420  12.030  1.00  0.00            
ATOM     96  C28 ACD     1      22.600  31.300  13.180  1.00  0.00            
ATOM     97  H46 ACD     1      23.200  32.210  13.010  1.00  0.00            
ATOM     98  C29 ACD     1      23.220  30.550  14.380  1.00  0.00            
ATOM     99  H47 ACD     1      22.880  29.530  14.610  1.00  0.00            
ATOM    100  O24 ACD     1      23.270  31.390  15.560  1.00  0.00            
ATOM    101  C30 ACD     1      24.680  30.220  14.110  1.00  0.00            
ATOM    102  H48 ACD     1      25.190  29.990  15.060  1.00  0.00            
ATOM    103  H49 ACD     1      24.850  29.280  13.580  1.00  0.00            
ATOM    104  O25 ACD     1      25.430  31.240  13.500  1.00  0.00            
ATOM    105  H50 ACD     1      26.240  30.780  13.260  1.00  0.00            
ATOM    106  C31 ACD     1      21.200  31.670  13.480  1.00  0.00            
ATOM    107  H51 ACD     1      20.480  30.850  13.570  1.00  0.00            
ATOM    108  O26 ACD     1      20.720  32.430  12.380  1.00  0.00            
ATOM    109  H52 ACD     1      20.780  31.970  11.540  1.00  0.00            
ATOM    110  C32 ACD     1      21.330  32.560  14.780  1.00  0.00            
ATOM    111  H53 ACD     1      22.080  33.320  14.550  1.00  0.00            
ATOM    112  O27 ACD     1      20.110  33.040  15.250  1.00  0.00            
ATOM    113  H54 ACD     1      19.520  32.300  15.430  1.00  0.00            
ATOM    114  C33 ACD     1      21.920  31.830  15.930  1.00  0.00            
ATOM    115  H55 ACD     1      21.990  32.540  16.760  1.00  0.00            
ATOM    116  O28 ACD     1      21.010  30.780  16.270  1.00  0.00            
ATOM    117  C34 ACD     1      21.080  30.120  17.540  1.00  0.00            
ATOM    118  H56 ACD     1      20.490  30.650  18.300  1.00  0.00            
ATOM    119  C35 ACD     1      20.300  28.870  17.180  1.00  0.00            
ATOM    120  H57 ACD     1      20.660  28.560  16.190  1.00  0.00            
ATOM    121  O29 ACD     1      18.910  29.150  17.230  1.00  0.00            
ATOM    122  H58 ACD     1      18.350  28.390  17.390  1.00  0.00            
ATOM    123  C36 ACD     1      20.590  27.760  18.190  1.00  0.00            
ATOM    124  H59 ACD     1      20.280  28.090  19.190  1.00  0.00            
ATOM    125  O30 ACD     1      19.900  26.530  17.770  1.00  0.00            
ATOM    126  H60 ACD     1      18.980  26.800  17.790  1.00  0.00            
ATOM    127  C1  AK3     2      19.820  26.600  10.390  1.00  0.00            
ATOM    128  C2  AK3     2      19.720  25.860  11.790  1.00  0.00            
ATOM    129  C3  AK3     2      20.100  24.350  11.820  1.00  0.00            
ATOM    130  C4  AK3     2      20.360  24.140  13.360  1.00  0.00            
ATOM    131  C5  AK3     2      20.090  25.460  14.000  1.00  0.00            
ATOM    132  C6  AK3     2      18.570  25.710  13.930  1.00  0.00            
ATOM    133  C7  AK3     2      18.400  25.960  12.430  1.00  0.00            
ATOM    134  O1  AK3     2      17.310  26.220  11.900  1.00  0.00            
ATOM    135  C8  AK3     2      20.610  26.390  12.920  1.00  0.00            
ATOM    136  C9  AK3     2      20.360  27.870  13.250  1.00  0.00            
ATOM    137  C10 AK3     2      22.190  26.320  12.760  1.00  0.00            
ATOM    138  H1  AK3     2      20.800  26.310   9.980  1.00  0.00            
ATOM    139  H2  AK3     2      19.070  26.430   9.600  1.00  0.00            
ATOM    140  H3  AK3     2      19.790  27.680  10.550  1.00  0.00            
ATOM    141  H4  AK3     2      20.980  24.160  11.200  1.00  0.00            
ATOM    142  H5  AK3     2      19.380  23.650  11.380  1.00  0.00            
ATOM    143  H6  AK3     2      21.380  23.770  13.560  1.00  0.00            
ATOM    144  H7  AK3     2      19.700  23.340  13.710  1.00  0.00            
ATOM    145  H8  AK3     2      20.480  25.660  15.000  1.00  0.00            
ATOM    146  H9  AK3     2      18.110  26.600  14.390  1.00  0.00            
ATOM    147  H10 AK3     2      18.010  24.830  14.270  1.00  0.00            
ATOM    148  H11 AK3     2      19.320  28.180  13.420  1.00  0.00            
ATOM    149  H12 AK3     2      20.950  28.040  14.160  1.00  0.00            
ATOM    150  H13 AK3     2      20.780  28.530  12.480  1.00  0.00            
ATOM    151  H14 AK3     2      22.430  25.350  12.310  1.00  0.00            
ATOM    152  H15 AK3     2      22.570  26.970  11.960  1.00  0.00            
ATOM    153  H16 AK3     2      22.750  26.430  13.700  1.00  0.00            
TER
ENDMDL
MODEL        1
ATOM      1  H1  ACD     1      34.050  27.340  30.160  1.00  0.00            
ATOM      2  O1  ACD     1      34.080  26.380  30.210  1.00  0.00            
ATOM      3  C1  ACD     1      34.880  26.050  31.280  1.00  0.00            
ATOM      4  H2  ACD     1      34.550  26.580  32.180  1.00  0.00            
ATOM      5  H3  ACD     1      35.830  26.570  31.080  1.00  0.00            
ATOM      6  C2  ACD     1      35.200  24.510  31.350  1.00  0.00            
ATOM      7  H4  ACD     1      34.300  23.920  31.140  1.00  0.00            
ATOM      8  O2  ACD     1      36.080  24.170  30.260  1.00  0.00            
ATOM      9  C3  ACD     1      36.550  22.880  30.190  1.00  0.00            
ATOM     10  H5  ACD     1      37.250  22.660  29.380  1.00  0.00            
ATOM     11  O3  ACD     1      35.380  22.050  30.070  1.00  0.00            
ATOM     12  C4  ACD     1      35.210  21.340  28.740  1.00  0.00            
ATOM     13  H6  ACD     1      35.910  21.670  27.970  1.00  0.00            
ATOM     14  C5  ACD     1      35.410  19.830  28.950  1.00  0.00            
ATOM     15  H7  ACD     1      34.690  19.530  29.720  1.00  0.00            
ATOM     16  O4  ACD     1      36.700  19.590  29.400  1.00  0.00            
ATOM     17  H8  ACD     1      36.910  20.070  30.210  1.00  0.00            
ATOM     18  C6  ACD     1      35.080  19.150  27.580  1.00  0.00            
ATOM     19  H9  ACD     1      35.610  19.630  26.750  1.00  0.00            
ATOM     20  O5  ACD     1      35.160  17.770  27.640  1.00  0.00            
ATOM     21  H10 ACD     1      34.260  17.470  27.790  1.00  0.00            
ATOM     22  C7  ACD     1      33.560  19.430  27.260  1.00  0.00            
ATOM     23  H11 ACD     1      33.250  19.040  26.280  1.00  0.00            
ATOM     24  O6  ACD     1      33.390  20.830  27.150  1.00  0.00            
ATOM     25  C8  ACD     1      33.790  21.710  28.230  1.00  0.00            
ATOM     26  H12 ACD     1      33.100  21.600  29.080  1.00  0.00            
ATOM     27  C9  ACD     1      33.730  23.100  27.710  1.00  0.00            
ATOM     28  H13 ACD     1      34.290  23.710  28.430  1.00  0.00            
ATOM     29  H14 ACD     1      34.210  23.120  26.730  1.00  0.00            
ATOM     30  O7  ACD     1      32.360  23.600  27.600  1.00  0.00            
ATOM     31  H15 ACD     1      32.170  23.920  28.480  1.00  0.00            
ATOM     32  O8  ACD     1      32.780  18.860  28.290  1.00  0.00            
ATOM     33  C10 ACD     1      31.540  18.320  27.800  1.00  0.00            
ATOM     34  H16 ACD     1      31.310  18.480  26.730  1.00  0.00            
ATOM     35  C11 ACD     1      31.500  16.850  28.140  1.00  0.00            
ATOM     36  H17 ACD     1      31.650  16.760  29.220  1.00  0.00            
ATOM     37  O9  ACD     1      32.690  16.300  27.510  1.00  0.00            
ATOM     38  H18 ACD     1      32.640  15.340  27.500  1.00  0.00            
ATOM     39  C12 ACD     1      30.190  16.180  27.760  1.00  0.00            
ATOM     40  H19 ACD     1      29.950  16.380  26.710  1.00  0.00            
ATOM     41  O10 ACD     1      30.210  14.790  27.860  1.00  0.00            
ATOM     42  H20 ACD     1      30.150  14.430  28.750  1.00  0.00            
ATOM     43  C13 ACD     1      29.030  16.870  28.520  1.00  0.00            
ATOM     44  H21 ACD     1      28.070  16.440  28.210  1.00  0.00            
ATOM     45  O11 ACD     1      29.120  18.300  28.200  1.00  0.00            
ATOM     46  C14 ACD     1      30.370  18.980  28.520  1.00  0.00            
ATOM     47  H22 ACD     1      30.460  18.960  29.620  1.00  0.00            
ATOM     48  C15 ACD     1      30.160  20.370  28.000  1.00  0.00            
ATOM     49  H23 ACD     1      29.210  20.720  28.410  1.00  0.00            
ATOM     50  H24 ACD     1      30.990  20.990  28.340  1.00  0.00            
ATOM     51  O12 ACD     1      30.110  20.570  26.610  1.00  0.00            
ATOM     52  H25 ACD     1      29.800  19.780  26.170  1.00  0.00            
ATOM     53  O13 ACD     1      29.130  16.570  29.950  1.00  0.00            
ATOM     54  C16 ACD     1      27.970  16.650  30.800  1.00  0.00            
ATOM     55  H26 ACD     1      27.360  15.770  30.550  1.00  0.00            
ATOM     56  C17 ACD     1      28.620  16.440  32.200  1.00  0.00            
ATOM     57  H27 ACD     1      29.440  17.150  32.310  1.00  0.00            
ATOM     58  O14 ACD     1      28.950  15.040  32.300  1.00  0.00            
ATOM     59  H28 ACD     1      29.260  14.720  33.160  1.00  0.00            
ATOM     60  C18 ACD     1      27.600  16.790  33.300  1.00  0.00            
ATOM     61  H29 ACD     1      26.680  16.190  33.230  1.00  0.00            
ATOM     62  O15 ACD     1      28.170  16.710  34.620  1.00  0.00            
ATOM     63  H30 ACD     1      28.220  17.630  34.900  1.00  0.00            
ATOM     64  C19 ACD     1      27.090  18.210  33.070  1.00  0.00            
ATOM     65  H31 ACD     1      26.330  18.410  33.840  1.00  0.00            
ATOM     66  O16 ACD     1      26.450  18.290  31.850  1.00  0.00            
ATOM     67  C20 ACD     1      27.230  17.960  30.680  1.00  0.00            
ATOM     68  H32 ACD     1      27.940  18.790  30.570  1.00  0.00            
ATOM     69  C21 ACD     1      26.220  18.010  29.500  1.00  0.00            
ATOM     70  H33 ACD     1      25.500  18.820  29.670  1.00  0.00            
ATOM     71  H34 ACD     1      26.720  18.240  28.560  1.00  0.00            
ATOM     72  O17 ACD     1      25.470  16.790  29.440  1.00  0.00            
ATOM     73  H35 ACD     1      24.600  16.980  29.070  1.00  0.00            
ATOM     74  O18 ACD     1      28.180  19.180  33.090  1.00  0.00            
ATOM     75  C22 ACD     1      27.870  20.370  33.750  1.00  0.00            
ATOM     76  H36 ACD     1      26.830  20.400  34.090  1.00  0.00            
ATOM     77  C23 ACD     1      28.730  20.350  35.000  1.00  0.00            
ATOM     78  H37 ACD     1      29.790  20.230  34.700  1.00  0.00            
ATOM     79  O19 ACD     1      28.300  19.260  35.870  1.00  0.00            
ATOM     80  H38 ACD     1      29.000  19.130  36.520  1.00  0.00            
ATOM     81  C24 ACD     1      28.870  21.730  35.690  1.00  0.00            
ATOM     82  H39 ACD     1      27.830  21.970  35.910  1.00  0.00            
ATOM     83  O20 ACD     1      29.700  21.620  36.830  1.00  0.00            
ATOM     84  H40 ACD     1      30.580  21.880  36.550  1.00  0.00            
ATOM     85  C25 ACD     1      29.320  22.830  34.750  1.00  0.00            
ATOM     86  H41 ACD     1      29.150  23.850  35.110  1.00  0.00            
ATOM     87  O21 ACD     1      28.450  22.750  33.660  1.00  0.00            
ATOM     88  C26 ACD     1      28.310  21.520  32.850  1.00  0.00            
ATOM     89  H42 ACD     1      29.250  21.190  32.380  1.00  0.00            
ATOM     90  C27 ACD     1      27.390  21.780  31.670  1.00  0.00            
ATOM     91  H43 ACD     1      27.860  22.540  31.030  1.00  0.00            
ATOM     92  H44 ACD     1      27.340  20.880  31.050  1.00  0.00            
ATOM     93  O22 ACD     1      26.120  22.280  32.140  1.00  0.00            
ATOM     94  H45 ACD     1      26.140  22.880  32.890  1.00  0.00            
ATOM     95  O23 ACD     1      30.640  22.660  34.220  1.00  0.00            
ATOM     96  C28 ACD     1      31.400  23.820  34.290  1.00  0.00            
ATOM     97  H46 ACD     1      30.750  24.650  34.600  1.00  0.00            
ATOM     98  C29 ACD     1      32.020  24.180  33.000  1.00  0.00            
ATOM     99  H47 ACD     1      32.610  23.290  32.760  1.00  0.00            
ATOM    100  O24 ACD     1      32.860  25.270  33.110  1.00  0.00            
ATOM    101  C30 ACD     1      31.050  24.460  31.840  1.00  0.00            
ATOM    102  H48 ACD     1      30.450  23.550  31.730  1.00  0.00            
ATOM    103  H49 ACD     1      30.570  25.440  32.010  1.00  0.00            
ATOM    104  O25 ACD     1      31.690  24.490  30.550  1.00  0.00            
ATOM    105  H50 ACD     1      32.280  25.240  30.660  1.00  0.00            
ATOM    106  C31 ACD     1      32.480  23.620  35.390  1.00  0.00            
ATOM    107  H51 ACD     1      33.070  22.780  35.010  1.00  0.00            
ATOM    108  O26 ACD     1      31.850  23.380  36.700  1.00  0.00            
ATOM    109  H52 ACD     1      32.590  23.330  37.310  1.00  0.00            
ATOM    110  C32 ACD     1      33.330  24.850  35.440  1.00  0.00            
ATOM    111  H53 ACD     1      32.680  25.700  35.720  1.00  0.00            
ATOM    112  O27 ACD     1      34.350  24.710  36.410  1.00  0.00            
ATOM    113  H54 ACD     1      35.060  24.280  35.930  1.00  0.00            
ATOM    114  C33 ACD     1      33.890  25.110  33.990  1.00  0.00            
ATOM    115  H55 ACD     1      34.540  25.990  34.010  1.00  0.00            
ATOM    116  O28 ACD     1      34.740  23.970  33.670  1.00  0.00            
ATOM    117  C34 ACD     1      35.770  24.120  32.660  1.00  0.00            
ATOM    118  H56 ACD     1      36.460  24.930  32.910  1.00  0.00            
ATOM    119  C35 ACD     1      36.660  22.790  32.770  1.00  0.00            
ATOM    120  H57 ACD     1      35.950  21.960  32.890  1.00  0.00            
ATOM    121  O29 ACD     1      37.580  22.800  33.830  1.00  0.00            
ATOM    122  H58 ACD     1      38.150  22.030  33.810  1.00  0.00            
ATOM    123  C36 ACD     1      37.370  22.550  31.400  1.00  0.00            
ATOM    124  H59 ACD     1      38.200  23.260  31.490  1.00  0.00            
ATOM    125  O30 ACD     1      37.870  21.150  31.250  1.00  0.00            
ATOM    126  H60 ACD     1      38.250  20.860  32.090  1.00  0.00            
ATOM    127  C1  AK3     2      35.330  18.860  32.450  1.00  0.00            
ATOM    128  C2  AK3     2      33.900  19.100  33.000  1.00  0.00            
ATOM    129  C3  AK3     2      32.990  19.920  32.160  1.00  0.00            
ATOM    130  C4  AK3     2      31.550  19.540  32.720  1.00  0.00            
ATOM    131  C5  AK3     2      31.950  18.610  33.900  1.00  0.00            
ATOM    132  C6  AK3     2      32.550  19.480  35.030  1.00  0.00            
ATOM    133  C7  AK3     2      33.880  19.760  34.380  1.00  0.00            
ATOM    134  O1  AK3     2      34.640  20.660  34.790  1.00  0.00            
ATOM    135  C8  AK3     2      33.170  17.780  33.330  1.00  0.00            
ATOM    136  C9  AK3     2      33.790  16.790  34.310  1.00  0.00            
ATOM    137  C10 AK3     2      32.870  16.940  32.070  1.00  0.00            
ATOM    138  H1  AK3     2      36.030  18.360  33.130  1.00  0.00            
ATOM    139  H2  AK3     2      35.470  18.240  31.550  1.00  0.00            
ATOM    140  H3  AK3     2      35.730  19.860  32.250  1.00  0.00            
ATOM    141  H4  AK3     2      32.940  19.670  31.100  1.00  0.00            
ATOM    142  H5  AK3     2      33.370  20.930  32.370  1.00  0.00            
ATOM    143  H6  AK3     2      31.010  19.020  31.910  1.00  0.00            
ATOM    144  H7  AK3     2      31.030  20.420  33.110  1.00  0.00            
ATOM    145  H8  AK3     2      31.130  17.910  34.110  1.00  0.00            
ATOM    146  H9  AK3     2      32.730  19.010  36.000  1.00  0.00            
ATOM    147  H10 AK3     2      31.970  20.390  35.220  1.00  0.00            
ATOM    148  H11 AK3     2      34.620  16.360  33.740  1.00  0.00            
ATOM    149  H12 AK3     2      34.060  17.140  35.310  1.00  0.00            
ATOM    150  H13 AK3     2      33.010  16.030  34.410  1.00  0.00            
ATOM    151  H14 AK3     2      32.100  16.230  32.400  1.00  0.00            
ATOM    152  H15 AK3     2      32.550  17.570  31.240  1.00  0.00            
ATOM    153  H16 AK3     2      33.770  16.420  31.700  1.00  0.00            
TER
ENDMDL
MODEL        1
ATOM      1  H1  ACD     1      26.260  27.410  11.080  1.00  0.00            
ATOM      2  O1  ACD     1      25.980  26.910  11.850  1.00  0.00            
ATOM      3  C1  ACD     1      24.790  27.570  12.370  1.00  0.00            
ATOM      4  H2  ACD     1      24.090  27.660  11.530  1.00  0.00            
ATOM      5  H3  ACD     1      25.070  28.570  12.730  1.00  0.00            
ATOM      6  C2  ACD     1      24.200  26.760  13.510  1.00  0.00            
ATOM      7  H4  ACD     1      23.370  27.310  13.980  1.00  0.00            
ATOM      8  O2  ACD     1      23.520  25.560  13.030  1.00  0.00            
ATOM      9  C3  ACD     1      22.910  24.740  14.090  1.00  0.00            
ATOM     10  H5  ACD     1      22.620  23.820  13.560  1.00  0.00            
ATOM     11  O3  ACD     1      21.810  25.380  14.730  1.00  0.00            
ATOM     12  C4  ACD     1      20.570  25.100  14.160  1.00  0.00            
ATOM     13  H6  ACD     1      20.690  24.960  13.070  1.00  0.00            
ATOM     14  C5  ACD     1      19.950  23.900  14.910  1.00  0.00            
ATOM     15  H7  ACD     1      20.100  24.200  15.960  1.00  0.00            
ATOM     16  O4  ACD     1      20.650  22.640  14.640  1.00  0.00            
ATOM     17  H8  ACD     1      20.750  22.570  13.690  1.00  0.00            
ATOM     18  C6  ACD     1      18.500  23.720  14.590  1.00  0.00            
ATOM     19  H9  ACD     1      18.440  23.320  13.570  1.00  0.00            
ATOM     20  O5  ACD     1      17.940  22.680  15.400  1.00  0.00            
ATOM     21  H10 ACD     1      18.070  23.080  16.270  1.00  0.00            
ATOM     22  C7  ACD     1      17.690  24.980  14.670  1.00  0.00            
ATOM     23  H11 ACD     1      16.710  24.760  14.220  1.00  0.00            
ATOM     24  O6  ACD     1      18.330  25.940  13.890  1.00  0.00            
ATOM     25  C8  ACD     1      19.670  26.360  14.280  1.00  0.00            
ATOM     26  H12 ACD     1      19.760  26.740  15.300  1.00  0.00            
ATOM     27  C9  ACD     1      20.120  27.490  13.300  1.00  0.00            
ATOM     28  H13 ACD     1      21.190  27.580  13.550  1.00  0.00            
ATOM     29  H14 ACD     1      20.110  27.090  12.280  1.00  0.00            
ATOM     30  O7  ACD     1      19.450  28.700  13.540  1.00  0.00            
ATOM     31  H15 ACD     1      18.810  28.640  12.820  1.00  0.00            
ATOM     32  O8  ACD     1      17.560  25.570  15.980  1.00  0.00            
ATOM     33  C10 ACD     1      16.400  26.370  16.260  1.00  0.00            
ATOM     34  H16 ACD     1      15.530  25.690  16.260  1.00  0.00            
ATOM     35  C11 ACD     1      16.630  26.740  17.780  1.00  0.00            
ATOM     36  H17 ACD     1      17.670  27.090  17.870  1.00  0.00            
ATOM     37  O9  ACD     1      16.360  25.570  18.600  1.00  0.00            
ATOM     38  H18 ACD     1      16.620  25.730  19.510  1.00  0.00            
ATOM     39  C12 ACD     1      15.660  27.940  18.150  1.00  0.00            
ATOM     40  H19 ACD     1      14.650  27.510  18.190  1.00  0.00            
ATOM     41  O10 ACD     1      16.020  28.500  19.380  1.00  0.00            
ATOM     42  H20 ACD     1      16.680  27.900  19.750  1.00  0.00            
ATOM     43  C13 ACD     1      15.750  29.100  17.140  1.00  0.00            
ATOM     44  H21 ACD     1      15.040  29.860  17.480  1.00  0.00            
ATOM     45  O11 ACD     1      15.340  28.660  15.890  1.00  0.00            
ATOM     46  C14 ACD     1      16.150  27.610  15.310  1.00  0.00            
ATOM     47  H22 ACD     1      17.110  28.020  14.980  1.00  0.00            
ATOM     48  C15 ACD     1      15.330  27.250  13.990  1.00  0.00            
ATOM     49  H23 ACD     1      15.820  26.510  13.350  1.00  0.00            
ATOM     50  H24 ACD     1      14.400  26.710  14.200  1.00  0.00            
ATOM     51  O12 ACD     1      15.070  28.440  13.250  1.00  0.00            
ATOM     52  H25 ACD     1      14.540  29.000  13.830  1.00  0.00            
ATOM     53  O13 ACD     1      17.090  29.500  17.020  1.00  0.00            
ATOM     54  C16 ACD     1      17.320  30.870  16.800  1.00  0.00            
ATOM     55  H26 ACD     1      16.390  31.450  16.750  1.00  0.00            
ATOM     56  C17 ACD     1      18.170  31.350  17.990  1.00  0.00            
ATOM     57  H27 ACD     1      19.130  30.820  18.030  1.00  0.00            
ATOM     58  O14 ACD     1      17.420  31.170  19.150  1.00  0.00            
ATOM     59  H28 ACD     1      17.080  30.270  19.110  1.00  0.00            
ATOM     60  C18 ACD     1      18.490  32.780  17.820  1.00  0.00            
ATOM     61  H29 ACD     1      17.540  33.320  17.680  1.00  0.00            
ATOM     62  O15 ACD     1      19.160  33.290  18.980  1.00  0.00            
ATOM     63  H30 ACD     1      18.540  33.010  19.660  1.00  0.00            
ATOM     64  C19 ACD     1      19.320  32.930  16.600  1.00  0.00            
ATOM     65  H31 ACD     1      19.620  33.970  16.480  1.00  0.00            
ATOM     66  O16 ACD     1      18.500  32.580  15.500  1.00  0.00            
ATOM     67  C20 ACD     1      17.950  31.260  15.420  1.00  0.00            
ATOM     68  H32 ACD     1      18.820  30.630  15.200  1.00  0.00            
ATOM     69  C21 ACD     1      16.880  31.240  14.400  1.00  0.00            
ATOM     70  H33 ACD     1      17.290  31.410  13.390  1.00  0.00            
ATOM     71  H34 ACD     1      16.610  30.180  14.310  1.00  0.00            
ATOM     72  O17 ACD     1      15.760  32.140  14.660  1.00  0.00            
ATOM     73  H35 ACD     1      16.080  33.040  14.550  1.00  0.00            
ATOM     74  O18 ACD     1      20.440  32.010  16.570  1.00  0.00            
ATOM     75  C22 ACD     1      21.660  32.740  16.140  1.00  0.00            
ATOM     76  H36 ACD     1      21.450  33.670  15.600  1.00  0.00            
ATOM     77  C23 ACD     1      22.410  33.210  17.410  1.00  0.00            
ATOM     78  H37 ACD     1      22.580  32.310  18.010  1.00  0.00            
ATOM     79  O19 ACD     1      21.570  34.180  18.060  1.00  0.00            
ATOM     80  H38 ACD     1      20.880  33.820  18.610  1.00  0.00            
ATOM     81  C24 ACD     1      23.820  33.720  16.970  1.00  0.00            
ATOM     82  H39 ACD     1      23.670  34.590  16.330  1.00  0.00            
ATOM     83  O20 ACD     1      24.640  33.980  18.060  1.00  0.00            
ATOM     84  H40 ACD     1      24.650  33.210  18.630  1.00  0.00            
ATOM     85  C25 ACD     1      24.590  32.690  16.040  1.00  0.00            
ATOM     86  H41 ACD     1      25.560  33.020  15.650  1.00  0.00            
ATOM     87  O21 ACD     1      23.710  32.470  14.930  1.00  0.00            
ATOM     88  C26 ACD     1      22.450  31.840  15.210  1.00  0.00            
ATOM     89  H42 ACD     1      22.540  30.890  15.760  1.00  0.00            
ATOM     90  C27 ACD     1      21.680  31.520  13.940  1.00  0.00            
ATOM     91  H43 ACD     1      20.720  31.130  14.270  1.00  0.00            
ATOM     92  H44 ACD     1      21.590  32.410  13.300  1.00  0.00            
ATOM     93  O22 ACD     1      22.340  30.450  13.280  1.00  0.00            
ATOM     94  H45 ACD     1      21.850  30.040  12.570  1.00  0.00            
ATOM     95  O23 ACD     1      24.810  31.390  16.650  1.00  0.00            
ATOM     96  C28 ACD     1      26.050  30.760  16.330  1.00  0.00            
ATOM     97  H46 ACD     1      26.920  31.400  16.470  1.00  0.00            
ATOM     98  C29 ACD     1      26.090  30.300  14.900  1.00  0.00            
ATOM     99  H47 ACD     1      25.110  29.970  14.530  1.00  0.00            
ATOM    100  O24 ACD     1      27.110  29.320  14.760  1.00  0.00            
ATOM    101  C30 ACD     1      26.440  31.330  13.790  1.00  0.00            
ATOM    102  H48 ACD     1      26.640  30.710  12.910  1.00  0.00            
ATOM    103  H49 ACD     1      25.620  32.000  13.500  1.00  0.00            
ATOM    104  O25 ACD     1      27.540  32.110  14.160  1.00  0.00            
ATOM    105  H50 ACD     1      28.280  31.530  14.370  1.00  0.00            
ATOM    106  C31 ACD     1      26.140  29.620  17.370  1.00  0.00            
ATOM    107  H51 ACD     1      25.200  29.050  17.370  1.00  0.00            
ATOM    108  O26 ACD     1      26.440  30.170  18.640  1.00  0.00            
ATOM    109  H52 ACD     1      27.180  30.780  18.690  1.00  0.00            
ATOM    110  C32 ACD     1      27.120  28.580  16.920  1.00  0.00            
ATOM    111  H53 ACD     1      28.140  28.980  16.940  1.00  0.00            
ATOM    112  O27 ACD     1      27.110  27.370  17.730  1.00  0.00            
ATOM    113  H54 ACD     1      27.630  27.580  18.520  1.00  0.00            
ATOM    114  C33 ACD     1      26.890  28.160  15.490  1.00  0.00            
ATOM    115  H55 ACD     1      27.640  27.380  15.330  1.00  0.00            
ATOM    116  O28 ACD     1      25.520  27.630  15.360  1.00  0.00            
ATOM    117  C34 ACD     1      25.210  26.420  14.620  1.00  0.00            
ATOM    118  H56 ACD     1      26.070  25.950  14.120  1.00  0.00            
ATOM    119  C35 ACD     1      24.650  25.520  15.740  1.00  0.00            
ATOM    120  H57 ACD     1      23.860  26.010  16.320  1.00  0.00            
ATOM    121  O29 ACD     1      25.780  25.210  16.590  1.00  0.00            
ATOM    122  H58 ACD     1      26.290  25.960  16.910  1.00  0.00            
ATOM    123  C36 ACD     1      23.980  24.280  15.140  1.00  0.00            
ATOM    124  H59 ACD     1      24.760  23.810  14.530  1.00  0.00            
ATOM    125  O30 ACD     1      23.470  23.390  16.090  1.00  0.00            
ATOM    126  H60 ACD     1      23.000  23.770  16.840  1.00  0.00            
ATOM    127  C1  AK3     2      24.040  27.130  19.330  1.00  0.00            
ATOM    128  C2  AK3     2      22.480  27.080  19.200  1.00  0.00            
ATOM    129  C3  AK3     2      21.800  27.190  20.600  1.00  0.00            
ATOM    130  C4  AK3     2      20.340  27.600  20.270  1.00  0.00            
ATOM    131  C5  AK3     2      20.360  27.620  18.750  1.00  0.00            
ATOM    132  C6  AK3     2      20.470  26.150  18.350  1.00  0.00            
ATOM    133  C7  AK3     2      21.930  25.760  18.640  1.00  0.00            
ATOM    134  O1  AK3     2      22.470  24.860  18.040  1.00  0.00            
ATOM    135  C8  AK3     2      21.790  28.120  18.350  1.00  0.00            
ATOM    136  C9  AK3     2      22.030  28.130  16.860  1.00  0.00            
ATOM    137  C10 AK3     2      22.170  29.610  18.670  1.00  0.00            
ATOM    138  H1  AK3     2      24.590  26.820  18.440  1.00  0.00            
ATOM    139  H2  AK3     2      24.380  28.160  19.520  1.00  0.00            
ATOM    140  H3  AK3     2      24.430  26.680  20.250  1.00  0.00            
ATOM    141  H4  AK3     2      22.230  27.870  21.350  1.00  0.00            
ATOM    142  H5  AK3     2      21.700  26.270  21.200  1.00  0.00            
ATOM    143  H6  AK3     2      20.100  28.610  20.630  1.00  0.00            
ATOM    144  H7  AK3     2      19.540  26.990  20.720  1.00  0.00            
ATOM    145  H8  AK3     2      19.460  28.000  18.260  1.00  0.00            
ATOM    146  H9  AK3     2      20.240  25.950  17.300  1.00  0.00            
ATOM    147  H10 AK3     2      19.800  25.420  18.820  1.00  0.00            
ATOM    148  H11 AK3     2      21.450  28.930  16.390  1.00  0.00            
ATOM    149  H12 AK3     2      23.090  28.320  16.660  1.00  0.00            
ATOM    150  H13 AK3     2      21.730  27.200  16.370  1.00  0.00            
ATOM    151  H14 AK3     2      21.340  30.160  18.210  1.00  0.00            
ATOM    152  H15 AK3     2      22.240  29.870  19.730  1.00  0.00            
ATOM    153  H16 AK3     2      23.140  29.940  18.280  1.00  0.00            
TER
ENDMDL
MODEL        1
ATOM      1  H1  ACD     1      18.630  32.760  20.370  1.00  0.00            
ATOM      2  O1  ACD     1      18.230  31.880  20.340  1.00  0.00            
ATOM      3  C1  ACD     1      19.040  31.130  19.400  1.00  0.00            
ATOM      4  H2  ACD     1      19.770  30.540  19.960  1.00  0.00            
ATOM      5  H3  ACD     1      19.640  31.780  18.750  1.00  0.00            
ATOM      6  C2  ACD     1      18.310  30.200  18.490  1.00  0.00            
ATOM      7  H4  ACD     1      19.000  29.900  17.690  1.00  0.00            
ATOM      8  O2  ACD     1      18.070  29.050  19.300  1.00  0.00            
ATOM      9  C3  ACD     1      17.340  28.030  18.750  1.00  0.00            
ATOM     10  H5  ACD     1      17.260  27.200  19.470  1.00  0.00            
ATOM     11  O3  ACD     1      18.060  27.430  17.660  1.00  0.00            
ATOM     12  C4  ACD     1      18.540  26.070  17.800  1.00  0.00            
ATOM     13  H6  ACD     1      18.500  25.730  18.850  1.00  0.00            
ATOM     14  C5  ACD     1      17.810  25.250  16.710  1.00  0.00            
ATOM     15  H7  ACD     1      18.040  25.790  15.790  1.00  0.00            
ATOM     16  O4  ACD     1      16.460  25.110  17.130  1.00  0.00            
ATOM     17  H8  ACD     1      16.130  26.010  17.070  1.00  0.00            
ATOM     18  C6  ACD     1      18.520  23.880  16.550  1.00  0.00            
ATOM     19  H9  ACD     1      18.510  23.380  17.530  1.00  0.00            
ATOM     20  O5  ACD     1      17.950  23.040  15.460  1.00  0.00            
ATOM     21  H10 ACD     1      17.070  22.740  15.700  1.00  0.00            
ATOM     22  C7  ACD     1      19.980  24.100  16.190  1.00  0.00            
ATOM     23  H11 ACD     1      20.450  23.110  16.240  1.00  0.00            
ATOM     24  O6  ACD     1      20.630  24.940  17.130  1.00  0.00            
ATOM     25  C8  ACD     1      20.050  26.220  17.480  1.00  0.00            
ATOM     26  H12 ACD     1      20.390  26.950  16.730  1.00  0.00            
ATOM     27  C9  ACD     1      20.760  26.840  18.600  1.00  0.00            
ATOM     28  H13 ACD     1      20.560  27.910  18.730  1.00  0.00            
ATOM     29  H14 ACD     1      20.490  26.320  19.540  1.00  0.00            
ATOM     30  O7  ACD     1      22.180  26.690  18.450  1.00  0.00            
ATOM     31  H15 ACD     1      22.260  25.740  18.360  1.00  0.00            
ATOM     32  O8  ACD     1      20.150  24.650  14.880  1.00  0.00            
ATOM     33  C10 ACD     1      21.190  24.130  14.090  1.00  0.00            
ATOM     34  H16 ACD     1      21.830  23.510  14.730  1.00  0.00            
ATOM     35  C11 ACD     1      20.550  23.360  12.940  1.00  0.00            
ATOM     36  H17 ACD     1      20.000  24.170  12.440  1.00  0.00            
ATOM     37  O9  ACD     1      19.760  22.340  13.460  1.00  0.00            
ATOM     38  H18 ACD     1      19.150  22.750  14.070  1.00  0.00            
ATOM     39  C12 ACD     1      21.650  22.840  12.040  1.00  0.00            
ATOM     40  H19 ACD     1      22.250  22.150  12.660  1.00  0.00            
ATOM     41  O10 ACD     1      21.130  22.010  10.930  1.00  0.00            
ATOM     42  H20 ACD     1      20.340  22.490  10.660  1.00  0.00            
ATOM     43  C13 ACD     1      22.600  23.910  11.620  1.00  0.00            
ATOM     44  H21 ACD     1      23.490  23.510  11.130  1.00  0.00            
ATOM     45  O11 ACD     1      23.050  24.640  12.750  1.00  0.00            
ATOM     46  C14 ACD     1      22.060  25.260  13.610  1.00  0.00            
ATOM     47  H22 ACD     1      21.410  25.990  13.110  1.00  0.00            
ATOM     48  C15 ACD     1      22.700  25.950  14.810  1.00  0.00            
ATOM     49  H23 ACD     1      21.810  26.290  15.350  1.00  0.00            
ATOM     50  H24 ACD     1      23.280  25.310  15.480  1.00  0.00            
ATOM     51  O12 ACD     1      23.450  27.050  14.390  1.00  0.00            
ATOM     52  H25 ACD     1      24.170  26.570  13.970  1.00  0.00            
ATOM     53  O13 ACD     1      21.860  24.800  10.770  1.00  0.00            
ATOM     54  C16 ACD     1      22.570  25.620   9.820  1.00  0.00            
ATOM     55  H26 ACD     1      23.050  25.000   9.060  1.00  0.00            
ATOM     56  C17 ACD     1      21.420  26.480   9.260  1.00  0.00            
ATOM     57  H27 ACD     1      20.860  26.910  10.100  1.00  0.00            
ATOM     58  O14 ACD     1      20.580  25.660   8.400  1.00  0.00            
ATOM     59  H28 ACD     1      21.030  25.500   7.570  1.00  0.00            
ATOM     60  C18 ACD     1      21.950  27.730   8.410  1.00  0.00            
ATOM     61  H29 ACD     1      22.570  27.250   7.630  1.00  0.00            
ATOM     62  O15 ACD     1      20.850  28.400   7.820  1.00  0.00            
ATOM     63  H30 ACD     1      20.830  28.180   6.890  1.00  0.00            
ATOM     64  C19 ACD     1      22.910  28.560   9.250  1.00  0.00            
ATOM     65  H31 ACD     1      23.330  29.280   8.540  1.00  0.00            
ATOM     66  O16 ACD     1      23.920  27.610   9.610  1.00  0.00            
ATOM     67  C20 ACD     1      23.700  26.470  10.400  1.00  0.00            
ATOM     68  H32 ACD     1      23.390  26.780  11.400  1.00  0.00            
ATOM     69  C21 ACD     1      25.000  25.760  10.550  1.00  0.00            
ATOM     70  H33 ACD     1      25.680  26.430  11.090  1.00  0.00            
ATOM     71  H34 ACD     1      24.960  24.830  11.120  1.00  0.00            
ATOM     72  O17 ACD     1      25.530  25.520   9.270  1.00  0.00            
ATOM     73  H35 ACD     1      25.370  26.270   8.680  1.00  0.00            
ATOM     74  O18 ACD     1      22.220  29.040  10.430  1.00  0.00            
ATOM     75  C22 ACD     1      22.360  30.400  10.730  1.00  0.00            
ATOM     76  H36 ACD     1      23.130  30.820  10.070  1.00  0.00            
ATOM     77  C23 ACD     1      20.990  30.950  10.380  1.00  0.00            
ATOM     78  H37 ACD     1      20.260  30.280  10.870  1.00  0.00            
ATOM     79  O19 ACD     1      20.610  30.860   9.020  1.00  0.00            
ATOM     80  H38 ACD     1      20.460  29.950   8.760  1.00  0.00            
ATOM     81  C24 ACD     1      20.720  32.330  10.870  1.00  0.00            
ATOM     82  H39 ACD     1      21.310  33.040  10.270  1.00  0.00            
ATOM     83  O20 ACD     1      19.360  32.770  10.740  1.00  0.00            
ATOM     84  H40 ACD     1      19.180  32.400   9.870  1.00  0.00            
ATOM     85  C25 ACD     1      21.240  32.520  12.290  1.00  0.00            
ATOM     86  H41 ACD     1      21.270  33.590  12.530  1.00  0.00            
ATOM     87  O21 ACD     1      22.590  32.060  12.360  1.00  0.00            
ATOM     88  C26 ACD     1      22.730  30.640  12.160  1.00  0.00            
ATOM     89  H42 ACD     1      22.050  30.080  12.810  1.00  0.00            
ATOM     90  C27 ACD     1      24.140  30.230  12.520  1.00  0.00            
ATOM     91  H43 ACD     1      24.400  30.580  13.520  1.00  0.00            
ATOM     92  H44 ACD     1      24.140  29.130  12.490  1.00  0.00            
ATOM     93  O22 ACD     1      25.140  30.600  11.500  1.00  0.00            
ATOM     94  H45 ACD     1      26.010  30.620  11.910  1.00  0.00            
ATOM     95  O23 ACD     1      20.390  31.940  13.240  1.00  0.00            
ATOM     96  C28 ACD     1      19.810  32.760  14.270  1.00  0.00            
ATOM     97  H46 ACD     1      20.250  33.760  14.270  1.00  0.00            
ATOM     98  C29 ACD     1      20.050  32.120  15.640  1.00  0.00            
ATOM     99  H47 ACD     1      19.610  31.120  15.620  1.00  0.00            
ATOM    100  O24 ACD     1      19.290  32.660  16.740  1.00  0.00            
ATOM    101  C30 ACD     1      21.580  32.090  15.920  1.00  0.00            
ATOM    102  H48 ACD     1      21.730  31.610  16.900  1.00  0.00            
ATOM    103  H49 ACD     1      21.960  31.490  15.090  1.00  0.00            
ATOM    104  O25 ACD     1      22.150  33.370  15.910  1.00  0.00            
ATOM    105  H50 ACD     1      21.740  33.790  16.670  1.00  0.00            
ATOM    106  C31 ACD     1      18.240  32.790  14.010  1.00  0.00            
ATOM    107  H51 ACD     1      17.890  31.750  14.000  1.00  0.00            
ATOM    108  O26 ACD     1      17.950  33.500  12.810  1.00  0.00            
ATOM    109  H52 ACD     1      18.340  32.940  12.140  1.00  0.00            
ATOM    110  C32 ACD     1      17.570  33.370  15.210  1.00  0.00            
ATOM    111  H53 ACD     1      17.970  34.370  15.400  1.00  0.00            
ATOM    112  O27 ACD     1      16.130  33.540  15.080  1.00  0.00            
ATOM    113  H54 ACD     1      15.870  34.450  15.230  1.00  0.00            
ATOM    114  C33 ACD     1      17.870  32.670  16.520  1.00  0.00            
ATOM    115  H55 ACD     1      17.440  33.330  17.270  1.00  0.00            
ATOM    116  O28 ACD     1      17.300  31.390  16.530  1.00  0.00            
ATOM    117  C34 ACD     1      17.030  30.770  17.830  1.00  0.00            
ATOM    118  H56 ACD     1      16.500  31.520  18.430  1.00  0.00            
ATOM    119  C35 ACD     1      15.970  29.750  17.550  1.00  0.00            
ATOM    120  H57 ACD     1      16.050  29.300  16.560  1.00  0.00            
ATOM    121  O29 ACD     1      14.720  30.430  17.480  1.00  0.00            
ATOM    122  H58 ACD     1      14.660  30.740  16.570  1.00  0.00            
ATOM    123  C36 ACD     1      15.970  28.530  18.480  1.00  0.00            
ATOM    124  H59 ACD     1      15.530  28.930  19.410  1.00  0.00            
ATOM    125  O30 ACD     1      15.190  27.510  17.910  1.00  0.00            
ATOM    126  H60 ACD     1      14.280  27.790  17.760  1.00  0.00            
ATOM    127  C1  AK3     2      17.110  29.860  11.200  1.00  0.00            
ATOM    128  C2  AK3     2      17.230  28.320  11.590  1.00  0.00            
ATOM    129  C3  AK3     2      17.910  27.420  10.510  1.00  0.00            
ATOM    130  C4  AK3     2      18.290  26.110  11.310  1.00  0.00            
ATOM    131  C5  AK3     2      17.790  26.450  12.760  1.00  0.00            
ATOM    132  C6  AK3     2      16.310  26.270  12.700  1.00  0.00            
ATOM    133  C7  AK3     2      15.920  27.530  11.950  1.00  0.00            
ATOM    134  O1  AK3     2      14.870  28.090  12.150  1.00  0.00            
ATOM    135  C8  AK3     2      18.030  27.990  12.860  1.00  0.00            
ATOM    136  C9  AK3     2      17.430  28.600  14.120  1.00  0.00            
ATOM    137  C10 AK3     2      19.520  28.480  12.870  1.00  0.00            
ATOM    138  H1  AK3     2      16.550  30.040  10.270  1.00  0.00            
ATOM    139  H2  AK3     2      16.610  30.450  11.970  1.00  0.00            
ATOM    140  H3  AK3     2      18.070  30.360  10.990  1.00  0.00            
ATOM    141  H4  AK3     2      18.890  27.810  10.220  1.00  0.00            
ATOM    142  H5  AK3     2      17.240  27.320   9.650  1.00  0.00            
ATOM    143  H6  AK3     2      19.380  25.960  11.290  1.00  0.00            
ATOM    144  H7  AK3     2      17.800  25.260  10.820  1.00  0.00            
ATOM    145  H8  AK3     2      18.210  25.880  13.590  1.00  0.00            
ATOM    146  H9  AK3     2      15.950  26.300  13.730  1.00  0.00            
ATOM    147  H10 AK3     2      15.910  25.390  12.180  1.00  0.00            
ATOM    148  H11 AK3     2      17.520  29.690  14.190  1.00  0.00            
ATOM    149  H12 AK3     2      16.380  28.410  14.340  1.00  0.00            
ATOM    150  H13 AK3     2      17.900  28.140  15.000  1.00  0.00            
ATOM    151  H14 AK3     2      19.620  29.570  12.780  1.00  0.00            
ATOM    152  H15 AK3     2      20.010  28.320  13.840  1.00  0.00            
ATOM    153  H16 AK3     2      20.180  28.020  12.120  1.00  0.00            
TER
ENDMDL
MODEL        1
ATOM      1  H1  ACD     1      14.220  34.030  31.860  1.00  0.00            
ATOM      2  O1  ACD     1      14.950  33.620  32.340  1.00  0.00            
ATOM      3  C1  ACD     1      14.530  32.290  32.690  1.00  0.00            
ATOM      4  H2  ACD     1      13.730  32.230  33.440  1.00  0.00            
ATOM      5  H3  ACD     1      15.470  31.790  32.940  1.00  0.00            
ATOM      6  C2  ACD     1      13.930  31.590  31.410  1.00  0.00            
ATOM      7  H4  ACD     1      13.860  30.550  31.750  1.00  0.00            
ATOM      8  O2  ACD     1      12.530  32.140  31.300  1.00  0.00            
ATOM      9  C3  ACD     1      11.790  31.440  30.300  1.00  0.00            
ATOM     10  H5  ACD     1      10.780  31.860  30.360  1.00  0.00            
ATOM     11  O3  ACD     1      11.800  30.040  30.500  1.00  0.00            
ATOM     12  C4  ACD     1      10.700  29.380  30.970  1.00  0.00            
ATOM     13  H6  ACD     1       9.840  30.070  30.990  1.00  0.00            
ATOM     14  C5  ACD     1      10.510  28.240  29.960  1.00  0.00            
ATOM     15  H7  ACD     1      11.460  27.700  29.880  1.00  0.00            
ATOM     16  O4  ACD     1      10.040  28.730  28.640  1.00  0.00            
ATOM     17  H8  ACD     1      10.620  29.450  28.380  1.00  0.00            
ATOM     18  C6  ACD     1       9.560  27.160  30.460  1.00  0.00            
ATOM     19  H9  ACD     1       8.550  27.580  30.600  1.00  0.00            
ATOM     20  O5  ACD     1       9.540  26.020  29.620  1.00  0.00            
ATOM     21  H10 ACD     1       9.240  26.340  28.760  1.00  0.00            
ATOM     22  C7  ACD     1       9.980  26.710  31.860  1.00  0.00            
ATOM     23  H11 ACD     1       9.170  26.040  32.160  1.00  0.00            
ATOM     24  O6  ACD     1      10.050  27.790  32.780  1.00  0.00            
ATOM     25  C8  ACD     1      11.070  28.800  32.400  1.00  0.00            
ATOM     26  H12 ACD     1      12.090  28.420  32.340  1.00  0.00            
ATOM     27  C9  ACD     1      11.170  29.960  33.390  1.00  0.00            
ATOM     28  H13 ACD     1      11.850  30.740  33.020  1.00  0.00            
ATOM     29  H14 ACD     1      10.180  30.340  33.660  1.00  0.00            
ATOM     30  O7  ACD     1      11.750  29.350  34.490  1.00  0.00            
ATOM     31  H15 ACD     1      11.180  28.790  35.020  1.00  0.00            
ATOM     32  O8  ACD     1      11.220  25.950  31.840  1.00  0.00            
ATOM     33  C10 ACD     1      11.400  24.770  32.600  1.00  0.00            
ATOM     34  H16 ACD     1      10.640  24.710  33.380  1.00  0.00            
ATOM     35  C11 ACD     1      11.370  23.540  31.790  1.00  0.00            
ATOM     36  H17 ACD     1      12.180  23.520  31.060  1.00  0.00            
ATOM     37  O9  ACD     1      10.070  23.430  31.180  1.00  0.00            
ATOM     38  H18 ACD     1      10.010  24.070  30.470  1.00  0.00            
ATOM     39  C12 ACD     1      11.600  22.350  32.710  1.00  0.00            
ATOM     40  H19 ACD     1      10.800  22.510  33.450  1.00  0.00            
ATOM     41  O10 ACD     1      11.370  21.110  32.010  1.00  0.00            
ATOM     42  H20 ACD     1      10.420  21.030  31.870  1.00  0.00            
ATOM     43  C13 ACD     1      12.890  22.480  33.470  1.00  0.00            
ATOM     44  H21 ACD     1      12.840  21.670  34.200  1.00  0.00            
ATOM     45  O11 ACD     1      12.950  23.700  34.150  1.00  0.00            
ATOM     46  C14 ACD     1      12.740  24.870  33.360  1.00  0.00            
ATOM     47  H22 ACD     1      13.580  24.930  32.660  1.00  0.00            
ATOM     48  C15 ACD     1      12.830  26.070  34.270  1.00  0.00            
ATOM     49  H23 ACD     1      12.810  26.950  33.620  1.00  0.00            
ATOM     50  H24 ACD     1      12.040  26.200  35.020  1.00  0.00            
ATOM     51  O12 ACD     1      14.080  26.100  34.970  1.00  0.00            
ATOM     52  H25 ACD     1      14.260  25.230  35.330  1.00  0.00            
ATOM     53  O13 ACD     1      14.070  22.440  32.600  1.00  0.00            
ATOM     54  C16 ACD     1      15.320  21.860  33.090  1.00  0.00            
ATOM     55  H26 ACD     1      15.050  20.870  33.490  1.00  0.00            
ATOM     56  C17 ACD     1      16.130  21.550  31.820  1.00  0.00            
ATOM     57  H27 ACD     1      16.270  22.450  31.200  1.00  0.00            
ATOM     58  O14 ACD     1      15.440  20.370  31.160  1.00  0.00            
ATOM     59  H28 ACD     1      14.490  20.560  31.120  1.00  0.00            
ATOM     60  C18 ACD     1      17.620  21.170  32.150  1.00  0.00            
ATOM     61  H29 ACD     1      17.670  20.230  32.710  1.00  0.00            
ATOM     62  O15 ACD     1      18.460  21.060  31.000  1.00  0.00            
ATOM     63  H30 ACD     1      18.700  21.900  30.610  1.00  0.00            
ATOM     64  C19 ACD     1      18.130  22.310  33.050  1.00  0.00            
ATOM     65  H31 ACD     1      19.190  22.140  33.250  1.00  0.00            
ATOM     66  O16 ACD     1      17.470  22.330  34.250  1.00  0.00            
ATOM     67  C20 ACD     1      16.050  22.740  34.150  1.00  0.00            
ATOM     68  H32 ACD     1      16.020  23.800  33.870  1.00  0.00            
ATOM     69  C21 ACD     1      15.380  22.640  35.460  1.00  0.00            
ATOM     70  H33 ACD     1      14.330  22.330  35.410  1.00  0.00            
ATOM     71  H34 ACD     1      15.880  21.790  35.930  1.00  0.00            
ATOM     72  O17 ACD     1      15.530  23.800  36.250  1.00  0.00            
ATOM     73  H35 ACD     1      16.450  23.870  36.530  1.00  0.00            
ATOM     74  O18 ACD     1      18.030  23.590  32.400  1.00  0.00            
ATOM     75  C22 ACD     1      19.170  24.420  32.320  1.00  0.00            
ATOM     76  H36 ACD     1      20.110  24.040  32.740  1.00  0.00            
ATOM     77  C23 ACD     1      19.420  24.690  30.800  1.00  0.00            
ATOM     78  H37 ACD     1      18.500  25.130  30.400  1.00  0.00            
ATOM     79  O19 ACD     1      19.760  23.500  29.970  1.00  0.00            
ATOM     80  H38 ACD     1      19.740  23.760  29.050  1.00  0.00            
ATOM     81  C24 ACD     1      20.420  25.790  30.560  1.00  0.00            
ATOM     82  H39 ACD     1      21.390  25.430  30.910  1.00  0.00            
ATOM     83  O20 ACD     1      20.420  26.260  29.220  1.00  0.00            
ATOM     84  H40 ACD     1      21.020  25.730  28.690  1.00  0.00            
ATOM     85  C25 ACD     1      20.030  27.040  31.360  1.00  0.00            
ATOM     86  H41 ACD     1      20.750  27.860  31.340  1.00  0.00            
ATOM     87  O21 ACD     1      19.940  26.700  32.750  1.00  0.00            
ATOM     88  C26 ACD     1      18.910  25.730  33.050  1.00  0.00            
ATOM     89  H42 ACD     1      17.890  26.040  32.780  1.00  0.00            
ATOM     90  C27 ACD     1      18.790  25.540  34.550  1.00  0.00            
ATOM     91  H43 ACD     1      18.660  26.510  35.050  1.00  0.00            
ATOM     92  H44 ACD     1      17.950  24.900  34.840  1.00  0.00            
ATOM     93  O22 ACD     1      20.010  25.060  35.140  1.00  0.00            
ATOM     94  H45 ACD     1      20.550  25.850  35.250  1.00  0.00            
ATOM     95  O23 ACD     1      18.770  27.700  30.980  1.00  0.00            
ATOM     96  C28 ACD     1      18.700  29.100  30.900  1.00  0.00            
ATOM     97  H46 ACD     1      19.560  29.690  31.240  1.00  0.00            
ATOM     98  C29 ACD     1      17.440  29.500  31.690  1.00  0.00            
ATOM     99  H47 ACD     1      16.580  28.950  31.300  1.00  0.00            
ATOM    100  O24 ACD     1      17.280  30.910  31.530  1.00  0.00            
ATOM    101  C30 ACD     1      17.660  29.100  33.120  1.00  0.00            
ATOM    102  H48 ACD     1      18.220  28.170  33.270  1.00  0.00            
ATOM    103  H49 ACD     1      18.190  29.910  33.620  1.00  0.00            
ATOM    104  O25 ACD     1      16.420  28.800  33.700  1.00  0.00            
ATOM    105  H50 ACD     1      16.360  27.870  33.930  1.00  0.00            
ATOM    106  C31 ACD     1      18.540  29.470  29.380  1.00  0.00            
ATOM    107  H51 ACD     1      17.740  28.900  28.890  1.00  0.00            
ATOM    108  O26 ACD     1      19.790  29.110  28.720  1.00  0.00            
ATOM    109  H52 ACD     1      19.960  28.170  28.770  1.00  0.00            
ATOM    110  C32 ACD     1      18.200  30.950  29.240  1.00  0.00            
ATOM    111  H53 ACD     1      19.110  31.530  29.470  1.00  0.00            
ATOM    112  O27 ACD     1      17.770  31.260  27.890  1.00  0.00            
ATOM    113  H54 ACD     1      18.600  31.190  27.400  1.00  0.00            
ATOM    114  C33 ACD     1      17.060  31.400  30.180  1.00  0.00            
ATOM    115  H55 ACD     1      17.010  32.490  30.120  1.00  0.00            
ATOM    116  O28 ACD     1      15.790  30.800  29.910  1.00  0.00            
ATOM    117  C34 ACD     1      14.620  31.670  30.050  1.00  0.00            
ATOM    118  H56 ACD     1      15.070  32.670  29.960  1.00  0.00            
ATOM    119  C35 ACD     1      13.750  31.250  28.830  1.00  0.00            
ATOM    120  H57 ACD     1      13.700  30.160  28.890  1.00  0.00            
ATOM    121  O29 ACD     1      14.420  31.620  27.640  1.00  0.00            
ATOM    122  H58 ACD     1      15.330  31.490  27.920  1.00  0.00            
ATOM    123  C36 ACD     1      12.330  31.740  28.880  1.00  0.00            
ATOM    124  H59 ACD     1      12.360  32.810  28.660  1.00  0.00            
ATOM    125  O30 ACD     1      11.520  31.130  27.800  1.00  0.00            
ATOM    126  H60 ACD     1      11.500  31.830  27.140  1.00  0.00            
ATOM    127  C1  AK3     2      12.850  24.680  27.970  1.00  0.00            
ATOM    128  C2  AK3     2      13.990  25.620  28.460  1.00  0.00            
ATOM    129  C3  AK3     2      14.010  25.830  30.000  1.00  0.00            
ATOM    130  C4  AK3     2      15.460  26.430  30.290  1.00  0.00            
ATOM    131  C5  AK3     2      16.110  26.350  28.850  1.00  0.00            
ATOM    132  C6  AK3     2      15.580  27.530  27.980  1.00  0.00            
ATOM    133  C7  AK3     2      14.160  27.060  27.820  1.00  0.00            
ATOM    134  O1  AK3     2      13.210  27.810  27.570  1.00  0.00            
ATOM    135  C8  AK3     2      15.430  25.070  28.160  1.00  0.00            
ATOM    136  C9  AK3     2      15.910  24.920  26.670  1.00  0.00            
ATOM    137  C10 AK3     2      15.890  23.800  28.830  1.00  0.00            
ATOM    138  H1  AK3     2      12.810  24.650  26.870  1.00  0.00            
ATOM    139  H2  AK3     2      12.920  23.660  28.350  1.00  0.00            
ATOM    140  H3  AK3     2      11.850  24.940  28.330  1.00  0.00            
ATOM    141  H4  AK3     2      13.830  24.910  30.570  1.00  0.00            
ATOM    142  H5  AK3     2      13.260  26.510  30.410  1.00  0.00            
ATOM    143  H6  AK3     2      15.950  25.760  31.010  1.00  0.00            
ATOM    144  H7  AK3     2      15.350  27.440  30.700  1.00  0.00            
ATOM    145  H8  AK3     2      17.200  26.370  28.920  1.00  0.00            
ATOM    146  H9  AK3     2      16.090  27.540  27.010  1.00  0.00            
ATOM    147  H10 AK3     2      15.740  28.460  28.540  1.00  0.00            
ATOM    148  H11 AK3     2      15.470  25.760  26.120  1.00  0.00            
ATOM    149  H12 AK3     2      16.980  25.080  26.480  1.00  0.00            
ATOM    150  H13 AK3     2      15.550  23.960  26.270  1.00  0.00            
ATOM    151  H14 AK3     2      15.500  23.770  29.860  1.00  0.00            
ATOM    152  H15 AK3     2      15.430  22.990  28.260  1.00  0.00            
ATOM    153  H16 AK3     2      16.970  23.620  28.830  1.00  0.00            
TER
ENDMDL
MODEL        1
ATOM      1  H1  ACD     1      40.580  16.170  25.600  1.00  0.00            
ATOM      2  O1  ACD     1      39.880  16.830  25.580  1.00  0.00            
ATOM      3  C1  ACD     1      38.740  16.550  24.780  1.00  0.00            
ATOM      4  H2  ACD     1      38.490  15.500  24.970  1.00  0.00            
ATOM      5  H3  ACD     1      38.960  16.590  23.710  1.00  0.00            
ATOM      6  C2  ACD     1      37.590  17.530  25.030  1.00  0.00            
ATOM      7  H4  ACD     1      37.550  17.800  26.090  1.00  0.00            
ATOM      8  O2  ACD     1      37.800  18.720  24.240  1.00  0.00            
ATOM      9  C3  ACD     1      36.750  19.730  24.300  1.00  0.00            
ATOM     10  H5  ACD     1      37.130  20.390  23.510  1.00  0.00            
ATOM     11  O3  ACD     1      36.710  20.330  25.530  1.00  0.00            
ATOM     12  C4  ACD     1      37.260  21.560  25.760  1.00  0.00            
ATOM     13  H6  ACD     1      37.430  21.980  24.770  1.00  0.00            
ATOM     14  C5  ACD     1      36.130  22.520  26.160  1.00  0.00            
ATOM     15  H7  ACD     1      35.600  21.980  26.960  1.00  0.00            
ATOM     16  O4  ACD     1      35.170  22.670  25.060  1.00  0.00            
ATOM     17  H8  ACD     1      34.560  23.260  25.500  1.00  0.00            
ATOM     18  C6  ACD     1      36.730  23.790  26.760  1.00  0.00            
ATOM     19  H9  ACD     1      37.140  24.350  25.910  1.00  0.00            
ATOM     20  O5  ACD     1      35.740  24.620  27.430  1.00  0.00            
ATOM     21  H10 ACD     1      35.970  24.550  28.360  1.00  0.00            
ATOM     22  C7  ACD     1      37.890  23.570  27.660  1.00  0.00            
ATOM     23  H11 ACD     1      38.340  24.520  27.950  1.00  0.00            
ATOM     24  O6  ACD     1      38.880  22.710  27.140  1.00  0.00            
ATOM     25  C8  ACD     1      38.370  21.480  26.740  1.00  0.00            
ATOM     26  H12 ACD     1      37.950  20.880  27.560  1.00  0.00            
ATOM     27  C9  ACD     1      39.500  20.560  26.270  1.00  0.00            
ATOM     28  H13 ACD     1      40.380  20.760  26.900  1.00  0.00            
ATOM     29  H14 ACD     1      39.230  19.500  26.370  1.00  0.00            
ATOM     30  O7  ACD     1      39.780  20.760  24.890  1.00  0.00            
ATOM     31  H15 ACD     1      39.030  20.430  24.380  1.00  0.00            
ATOM     32  O8  ACD     1      37.380  22.930  28.860  1.00  0.00            
ATOM     33  C10 ACD     1      37.900  23.470  30.140  1.00  0.00            
ATOM     34  H16 ACD     1      38.860  23.980  29.960  1.00  0.00            
ATOM     35  C11 ACD     1      36.940  24.560  30.680  1.00  0.00            
ATOM     36  H17 ACD     1      35.890  24.250  30.610  1.00  0.00            
ATOM     37  O9  ACD     1      37.110  25.740  29.820  1.00  0.00            
ATOM     38  H18 ACD     1      36.220  26.110  29.780  1.00  0.00            
ATOM     39  C12 ACD     1      37.240  24.890  32.160  1.00  0.00            
ATOM     40  H19 ACD     1      38.130  25.510  32.020  1.00  0.00            
ATOM     41  O10 ACD     1      36.240  25.730  32.680  1.00  0.00            
ATOM     42  H20 ACD     1      36.390  26.660  32.500  1.00  0.00            
ATOM     43  C13 ACD     1      37.440  23.620  32.980  1.00  0.00            
ATOM     44  H21 ACD     1      37.880  23.910  33.940  1.00  0.00            
ATOM     45  O11 ACD     1      38.430  22.780  32.350  1.00  0.00            
ATOM     46  C14 ACD     1      38.100  22.230  31.100  1.00  0.00            
ATOM     47  H22 ACD     1      37.090  21.800  31.190  1.00  0.00            
ATOM     48  C15 ACD     1      39.040  21.180  30.510  1.00  0.00            
ATOM     49  H23 ACD     1      39.010  20.320  31.180  1.00  0.00            
ATOM     50  H24 ACD     1      38.620  20.730  29.600  1.00  0.00            
ATOM     51  O12 ACD     1      40.380  21.650  30.490  1.00  0.00            
ATOM     52  H25 ACD     1      41.000  20.910  30.520  1.00  0.00            
ATOM     53  O13 ACD     1      36.230  22.860  33.230  1.00  0.00            
ATOM     54  C16 ACD     1      36.030  22.030  34.410  1.00  0.00            
ATOM     55  H26 ACD     1      35.970  22.640  35.330  1.00  0.00            
ATOM     56  C17 ACD     1      34.650  21.390  34.150  1.00  0.00            
ATOM     57  H27 ACD     1      34.620  21.000  33.120  1.00  0.00            
ATOM     58  O14 ACD     1      33.510  22.230  34.410  1.00  0.00            
ATOM     59  H28 ACD     1      33.580  22.930  33.760  1.00  0.00            
ATOM     60  C18 ACD     1      34.360  20.120  34.900  1.00  0.00            
ATOM     61  H29 ACD     1      34.260  20.320  35.980  1.00  0.00            
ATOM     62  O15 ACD     1      33.180  19.470  34.470  1.00  0.00            
ATOM     63  H30 ACD     1      32.600  20.230  34.490  1.00  0.00            
ATOM     64  C19 ACD     1      35.570  19.210  34.890  1.00  0.00            
ATOM     65  H31 ACD     1      35.360  18.240  35.370  1.00  0.00            
ATOM     66  O16 ACD     1      36.750  19.890  35.370  1.00  0.00            
ATOM     67  C20 ACD     1      37.150  20.940  34.510  1.00  0.00            
ATOM     68  H32 ACD     1      37.460  20.460  33.570  1.00  0.00            
ATOM     69  C21 ACD     1      38.490  21.350  35.040  1.00  0.00            
ATOM     70  H33 ACD     1      39.150  20.500  35.290  1.00  0.00            
ATOM     71  H34 ACD     1      39.120  21.920  34.350  1.00  0.00            
ATOM     72  O17 ACD     1      38.230  22.070  36.230  1.00  0.00            
ATOM     73  H35 ACD     1      38.030  21.420  36.910  1.00  0.00            
ATOM     74  O18 ACD     1      35.930  18.750  33.540  1.00  0.00            
ATOM     75  C22 ACD     1      36.010  17.310  33.360  1.00  0.00            
ATOM     76  H36 ACD     1      36.150  16.810  34.320  1.00  0.00            
ATOM     77  C23 ACD     1      34.750  16.920  32.720  1.00  0.00            
ATOM     78  H37 ACD     1      34.700  17.530  31.810  1.00  0.00            
ATOM     79  O19 ACD     1      33.550  17.020  33.580  1.00  0.00            
ATOM     80  H38 ACD     1      33.350  17.940  33.720  1.00  0.00            
ATOM     81  C24 ACD     1      34.810  15.430  32.290  1.00  0.00            
ATOM     82  H39 ACD     1      34.870  14.910  33.250  1.00  0.00            
ATOM     83  O20 ACD     1      33.700  14.980  31.560  1.00  0.00            
ATOM     84  H40 ACD     1      32.910  15.480  31.810  1.00  0.00            
ATOM     85  C25 ACD     1      36.080  15.130  31.510  1.00  0.00            
ATOM     86  H41 ACD     1      36.160  14.050  31.330  1.00  0.00            
ATOM     87  O21 ACD     1      37.150  15.670  32.190  1.00  0.00            
ATOM     88  C26 ACD     1      37.210  17.030  32.490  1.00  0.00            
ATOM     89  H42 ACD     1      37.110  17.640  31.580  1.00  0.00            
ATOM     90  C27 ACD     1      38.500  17.510  33.120  1.00  0.00            
ATOM     91  H43 ACD     1      38.470  18.600  33.260  1.00  0.00            
ATOM     92  H44 ACD     1      38.670  16.930  34.030  1.00  0.00            
ATOM     93  O22 ACD     1      39.630  17.180  32.240  1.00  0.00            
ATOM     94  H45 ACD     1      39.710  16.220  32.240  1.00  0.00            
ATOM     95  O23 ACD     1      35.930  15.680  30.270  1.00  0.00            
ATOM     96  C28 ACD     1      36.220  14.910  29.100  1.00  0.00            
ATOM     97  H46 ACD     1      36.760  13.970  29.260  1.00  0.00            
ATOM     98  C29 ACD     1      37.120  15.790  28.280  1.00  0.00            
ATOM     99  H47 ACD     1      36.630  16.770  28.180  1.00  0.00            
ATOM    100  O24 ACD     1      37.290  15.190  27.000  1.00  0.00            
ATOM    101  C30 ACD     1      38.500  16.000  29.000  1.00  0.00            
ATOM    102  H48 ACD     1      38.340  16.120  30.080  1.00  0.00            
ATOM    103  H49 ACD     1      39.150  15.110  29.030  1.00  0.00            
ATOM    104  O25 ACD     1      39.160  17.110  28.400  1.00  0.00            
ATOM    105  H50 ACD     1      39.270  16.860  27.470  1.00  0.00            
ATOM    106  C31 ACD     1      34.840  14.620  28.420  1.00  0.00            
ATOM    107  H51 ACD     1      34.260  15.540  28.310  1.00  0.00            
ATOM    108  O26 ACD     1      34.110  13.610  29.110  1.00  0.00            
ATOM    109  H52 ACD     1      33.790  14.170  29.820  1.00  0.00            
ATOM    110  C32 ACD     1      35.210  14.010  27.050  1.00  0.00            
ATOM    111  H53 ACD     1      35.690  13.030  27.210  1.00  0.00            
ATOM    112  O27 ACD     1      34.050  13.890  26.190  1.00  0.00            
ATOM    113  H54 ACD     1      33.530  14.680  26.380  1.00  0.00            
ATOM    114  C33 ACD     1      36.180  14.920  26.250  1.00  0.00            
ATOM    115  H55 ACD     1      36.380  14.370  25.320  1.00  0.00            
ATOM    116  O28 ACD     1      35.650  16.160  25.940  1.00  0.00            
ATOM    117  C34 ACD     1      36.140  16.920  24.820  1.00  0.00            
ATOM    118  H56 ACD     1      36.120  16.410  23.840  1.00  0.00            
ATOM    119  C35 ACD     1      35.110  18.030  24.830  1.00  0.00            
ATOM    120  H57 ACD     1      34.980  18.570  25.780  1.00  0.00            
ATOM    121  O29 ACD     1      33.900  17.450  24.350  1.00  0.00            
ATOM    122  H58 ACD     1      33.400  17.020  25.040  1.00  0.00            
ATOM    123  C36 ACD     1      35.420  19.110  23.830  1.00  0.00            
ATOM    124  H59 ACD     1      35.620  18.710  22.820  1.00  0.00            
ATOM    125  O30 ACD     1      34.430  20.160  23.710  1.00  0.00            
ATOM    126  H60 ACD     1      34.680  20.850  24.330  1.00  0.00            
ATOM    127  C1  AK3     2      32.320  20.530  27.210  1.00  0.00            
ATOM    128  C2  AK3     2      32.510  20.530  28.780  1.00  0.00            
ATOM    129  C3  AK3     2      31.360  19.910  29.600  1.00  0.00            
ATOM    130  C4  AK3     2      31.950  19.510  30.950  1.00  0.00            
ATOM    131  C5  AK3     2      33.400  20.100  30.840  1.00  0.00            
ATOM    132  C6  AK3     2      33.300  21.680  30.810  1.00  0.00            
ATOM    133  C7  AK3     2      32.850  21.910  29.380  1.00  0.00            
ATOM    134  O1  AK3     2      33.150  22.900  28.760  1.00  0.00            
ATOM    135  C8  AK3     2      33.720  19.680  29.330  1.00  0.00            
ATOM    136  C9  AK3     2      35.090  20.170  28.810  1.00  0.00            
ATOM    137  C10 AK3     2      33.820  18.180  28.920  1.00  0.00            
ATOM    138  H1  AK3     2      31.420  21.070  26.910  1.00  0.00            
ATOM    139  H2  AK3     2      33.100  21.050  26.630  1.00  0.00            
ATOM    140  H3  AK3     2      32.240  19.470  26.970  1.00  0.00            
ATOM    141  H4  AK3     2      30.810  19.100  29.110  1.00  0.00            
ATOM    142  H5  AK3     2      30.490  20.570  29.700  1.00  0.00            
ATOM    143  H6  AK3     2      32.030  18.420  31.030  1.00  0.00            
ATOM    144  H7  AK3     2      31.370  19.950  31.780  1.00  0.00            
ATOM    145  H8  AK3     2      34.160  19.790  31.570  1.00  0.00            
ATOM    146  H9  AK3     2      34.260  22.200  30.950  1.00  0.00            
ATOM    147  H10 AK3     2      32.610  22.050  31.580  1.00  0.00            
ATOM    148  H11 AK3     2      35.460  21.170  29.040  1.00  0.00            
ATOM    149  H12 AK3     2      35.870  19.400  28.910  1.00  0.00            
ATOM    150  H13 AK3     2      35.000  20.130  27.720  1.00  0.00            
ATOM    151  H14 AK3     2      34.650  17.640  29.390  1.00  0.00            
ATOM    152  H15 AK3     2      32.920  17.610  29.180  1.00  0.00            
ATOM    153  H16 AK3     2      33.870  17.920  27.860  1.00  0.00            
TER
ENDMDL
MODEL        1
ATOM      1  H1  ACD     1      26.340  45.620  19.090  1.00  0.00            
ATOM      2  O1  ACD     1      26.290  44.680  19.300  1.00  0.00            
ATOM      3  C1  ACD     1      25.310  44.120  18.430  1.00  0.00            
ATOM      4  H2  ACD     1      24.480  44.840  18.350  1.00  0.00            
ATOM      5  H3  ACD     1      24.800  43.330  19.000  1.00  0.00            
ATOM      6  C2  ACD     1      25.850  43.780  17.070  1.00  0.00            
ATOM      7  H4  ACD     1      25.080  43.410  16.390  1.00  0.00            
ATOM      8  O2  ACD     1      26.370  45.060  16.590  1.00  0.00            
ATOM      9  C3  ACD     1      27.120  44.980  15.430  1.00  0.00            
ATOM     10  H5  ACD     1      27.450  46.010  15.270  1.00  0.00            
ATOM     11  O3  ACD     1      26.350  44.470  14.300  1.00  0.00            
ATOM     12  C4  ACD     1      25.930  45.410  13.390  1.00  0.00            
ATOM     13  H6  ACD     1      26.060  46.450  13.700  1.00  0.00            
ATOM     14  C5  ACD     1      26.710  45.210  12.130  1.00  0.00            
ATOM     15  H7  ACD     1      26.690  44.160  11.840  1.00  0.00            
ATOM     16  O4  ACD     1      28.050  45.680  12.230  1.00  0.00            
ATOM     17  H8  ACD     1      28.000  46.600  12.480  1.00  0.00            
ATOM     18  C6  ACD     1      26.020  45.870  10.940  1.00  0.00            
ATOM     19  H9  ACD     1      25.990  46.960  11.050  1.00  0.00            
ATOM     20  O5  ACD     1      26.670  45.360   9.790  1.00  0.00            
ATOM     21  H10 ACD     1      27.320  46.050   9.620  1.00  0.00            
ATOM     22  C7  ACD     1      24.480  45.700  10.860  1.00  0.00            
ATOM     23  H11 ACD     1      24.250  46.460  10.110  1.00  0.00            
ATOM     24  O6  ACD     1      23.940  45.980  12.130  1.00  0.00            
ATOM     25  C8  ACD     1      24.400  45.180  13.290  1.00  0.00            
ATOM     26  H12 ACD     1      24.250  44.100  13.150  1.00  0.00            
ATOM     27  C9  ACD     1      23.640  45.670  14.520  1.00  0.00            
ATOM     28  H13 ACD     1      24.150  45.470  15.470  1.00  0.00            
ATOM     29  H14 ACD     1      23.640  46.760  14.400  1.00  0.00            
ATOM     30  O7  ACD     1      22.250  45.190  14.420  1.00  0.00            
ATOM     31  H15 ACD     1      22.210  44.460  15.050  1.00  0.00            
ATOM     32  O8  ACD     1      24.030  44.470  10.380  1.00  0.00            
ATOM     33  C10 ACD     1      22.960  44.520   9.430  1.00  0.00            
ATOM     34  H16 ACD     1      22.630  45.540   9.230  1.00  0.00            
ATOM     35  C11 ACD     1      23.630  43.850   8.210  1.00  0.00            
ATOM     36  H17 ACD     1      23.990  42.850   8.470  1.00  0.00            
ATOM     37  O9  ACD     1      24.680  44.710   7.750  1.00  0.00            
ATOM     38  H18 ACD     1      25.400  44.690   8.380  1.00  0.00            
ATOM     39  C12 ACD     1      22.550  43.720   7.130  1.00  0.00            
ATOM     40  H19 ACD     1      22.070  44.690   6.940  1.00  0.00            
ATOM     41  O10 ACD     1      23.100  43.160   5.850  1.00  0.00            
ATOM     42  H20 ACD     1      23.450  43.930   5.390  1.00  0.00            
ATOM     43  C13 ACD     1      21.450  42.750   7.640  1.00  0.00            
ATOM     44  H21 ACD     1      20.700  42.610   6.850  1.00  0.00            
ATOM     45  O11 ACD     1      20.870  43.410   8.750  1.00  0.00            
ATOM     46  C14 ACD     1      21.750  43.710   9.880  1.00  0.00            
ATOM     47  H22 ACD     1      22.130  42.770  10.310  1.00  0.00            
ATOM     48  C15 ACD     1      20.900  44.380  10.990  1.00  0.00            
ATOM     49  H23 ACD     1      21.560  44.750  11.780  1.00  0.00            
ATOM     50  H24 ACD     1      20.270  45.140  10.520  1.00  0.00            
ATOM     51  O12 ACD     1      20.040  43.360  11.560  1.00  0.00            
ATOM     52  H25 ACD     1      19.430  43.190  10.830  1.00  0.00            
ATOM     53  O13 ACD     1      21.960  41.440   7.960  1.00  0.00            
ATOM     54  C16 ACD     1      21.060  40.330   8.070  1.00  0.00            
ATOM     55  H26 ACD     1      20.520  40.230   7.120  1.00  0.00            
ATOM     56  C17 ACD     1      21.940  39.060   8.180  1.00  0.00            
ATOM     57  H27 ACD     1      22.920  39.260   8.640  1.00  0.00            
ATOM     58  O14 ACD     1      22.360  38.740   6.820  1.00  0.00            
ATOM     59  H28 ACD     1      22.940  39.410   6.460  1.00  0.00            
ATOM     60  C18 ACD     1      21.260  37.880   8.870  1.00  0.00            
ATOM     61  H29 ACD     1      20.540  37.500   8.140  1.00  0.00            
ATOM     62  O15 ACD     1      22.280  36.930   9.280  1.00  0.00            
ATOM     63  H30 ACD     1      22.500  37.190  10.180  1.00  0.00            
ATOM     64  C19 ACD     1      20.480  38.220  10.110  1.00  0.00            
ATOM     65  H31 ACD     1      19.950  37.310  10.410  1.00  0.00            
ATOM     66  O16 ACD     1      19.560  39.210   9.710  1.00  0.00            
ATOM     67  C20 ACD     1      20.010  40.450   9.200  1.00  0.00            
ATOM     68  H32 ACD     1      20.530  40.960  10.020  1.00  0.00            
ATOM     69  C21 ACD     1      18.730  41.170   8.810  1.00  0.00            
ATOM     70  H33 ACD     1      18.940  41.940   8.060  1.00  0.00            
ATOM     71  H34 ACD     1      18.060  40.360   8.490  1.00  0.00            
ATOM     72  O17 ACD     1      18.130  41.900   9.900  1.00  0.00            
ATOM     73  H35 ACD     1      17.320  42.180   9.460  1.00  0.00            
ATOM     74  O18 ACD     1      21.300  38.720  11.120  1.00  0.00            
ATOM     75  C22 ACD     1      20.960  38.270  12.440  1.00  0.00            
ATOM     76  H36 ACD     1      19.960  37.810  12.490  1.00  0.00            
ATOM     77  C23 ACD     1      22.010  37.260  12.910  1.00  0.00            
ATOM     78  H37 ACD     1      23.000  37.720  12.810  1.00  0.00            
ATOM     79  O19 ACD     1      22.100  36.050  12.090  1.00  0.00            
ATOM     80  H38 ACD     1      21.290  35.530  12.090  1.00  0.00            
ATOM     81  C24 ACD     1      21.720  36.950  14.420  1.00  0.00            
ATOM     82  H39 ACD     1      20.720  36.500  14.460  1.00  0.00            
ATOM     83  O20 ACD     1      22.730  36.030  14.880  1.00  0.00            
ATOM     84  H40 ACD     1      23.570  36.500  14.970  1.00  0.00            
ATOM     85  C25 ACD     1      21.750  38.260  15.200  1.00  0.00            
ATOM     86  H41 ACD     1      21.260  38.030  16.150  1.00  0.00            
ATOM     87  O21 ACD     1      21.000  39.290  14.660  1.00  0.00            
ATOM     88  C26 ACD     1      21.150  39.570  13.290  1.00  0.00            
ATOM     89  H42 ACD     1      22.130  40.020  13.100  1.00  0.00            
ATOM     90  C27 ACD     1      20.080  40.590  12.990  1.00  0.00            
ATOM     91  H43 ACD     1      20.070  41.410  13.720  1.00  0.00            
ATOM     92  H44 ACD     1      20.370  40.970  12.000  1.00  0.00            
ATOM     93  O22 ACD     1      18.770  39.990  12.910  1.00  0.00            
ATOM     94  H45 ACD     1      18.600  39.540  13.740  1.00  0.00            
ATOM     95  O23 ACD     1      23.130  38.700  15.260  1.00  0.00            
ATOM     96  C28 ACD     1      23.510  39.260  16.520  1.00  0.00            
ATOM     97  H46 ACD     1      22.900  38.890  17.350  1.00  0.00            
ATOM     98  C29 ACD     1      23.590  40.790  16.500  1.00  0.00            
ATOM     99  H47 ACD     1      24.240  41.150  15.690  1.00  0.00            
ATOM    100  O24 ACD     1      24.070  41.190  17.750  1.00  0.00            
ATOM    101  C30 ACD     1      22.290  41.510  16.290  1.00  0.00            
ATOM    102  H48 ACD     1      21.980  41.260  15.260  1.00  0.00            
ATOM    103  H49 ACD     1      21.530  41.110  16.970  1.00  0.00            
ATOM    104  O25 ACD     1      22.310  42.860  16.530  1.00  0.00            
ATOM    105  H50 ACD     1      22.250  42.980  17.480  1.00  0.00            
ATOM    106  C31 ACD     1      24.900  38.710  16.810  1.00  0.00            
ATOM    107  H51 ACD     1      25.580  38.990  15.990  1.00  0.00            
ATOM    108  O26 ACD     1      24.870  37.220  16.830  1.00  0.00            
ATOM    109  H52 ACD     1      25.790  36.950  16.740  1.00  0.00            
ATOM    110  C32 ACD     1      25.400  39.290  18.170  1.00  0.00            
ATOM    111  H53 ACD     1      24.750  38.990  19.000  1.00  0.00            
ATOM    112  O27 ACD     1      26.720  38.910  18.570  1.00  0.00            
ATOM    113  H54 ACD     1      27.420  39.380  18.110  1.00  0.00            
ATOM    114  C33 ACD     1      25.370  40.810  18.110  1.00  0.00            
ATOM    115  H55 ACD     1      25.580  41.280  19.080  1.00  0.00            
ATOM    116  O28 ACD     1      26.360  41.310  17.140  1.00  0.00            
ATOM    117  C34 ACD     1      26.960  42.630  17.220  1.00  0.00            
ATOM    118  H56 ACD     1      27.450  42.620  18.200  1.00  0.00            
ATOM    119  C35 ACD     1      28.080  42.730  16.170  1.00  0.00            
ATOM    120  H57 ACD     1      27.690  42.160  15.320  1.00  0.00            
ATOM    121  O29 ACD     1      29.250  42.140  16.640  1.00  0.00            
ATOM    122  H58 ACD     1      29.830  41.990  15.890  1.00  0.00            
ATOM    123  C36 ACD     1      28.390  44.070  15.650  1.00  0.00            
ATOM    124  H59 ACD     1      29.000  44.600  16.400  1.00  0.00            
ATOM    125  O30 ACD     1      29.150  44.010  14.430  1.00  0.00            
ATOM    126  H60 ACD     1      29.440  44.900  14.240  1.00  0.00            
ATOM    127  C1  AK3     2      28.380  39.210  10.860  1.00  0.00            
ATOM    128  C2  AK3     2      27.130  39.960  11.360  1.00  0.00            
ATOM    129  C3  AK3     2      26.450  40.920  10.260  1.00  0.00            
ATOM    130  C4  AK3     2      25.030  41.210  10.920  1.00  0.00            
ATOM    131  C5  AK3     2      25.090  40.330  12.200  1.00  0.00            
ATOM    132  C6  AK3     2      25.980  41.120  13.220  1.00  0.00            
ATOM    133  C7  AK3     2      27.340  40.790  12.690  1.00  0.00            
ATOM    134  O1  AK3     2      28.320  40.740  13.360  1.00  0.00            
ATOM    135  C8  AK3     2      25.890  39.060  11.780  1.00  0.00            
ATOM    136  C9  AK3     2      26.120  38.040  12.950  1.00  0.00            
ATOM    137  C10 AK3     2      25.310  38.150  10.650  1.00  0.00            
ATOM    138  H1  AK3     2      29.090  39.980  10.520  1.00  0.00            
ATOM    139  H2  AK3     2      28.810  38.490  11.560  1.00  0.00            
ATOM    140  H3  AK3     2      28.190  38.600   9.960  1.00  0.00            
ATOM    141  H4  AK3     2      26.470  40.510   9.250  1.00  0.00            
ATOM    142  H5  AK3     2      27.040  41.830  10.110  1.00  0.00            
ATOM    143  H6  AK3     2      24.300  40.890  10.160  1.00  0.00            
ATOM    144  H7  AK3     2      24.840  42.290  11.020  1.00  0.00            
ATOM    145  H8  AK3     2      24.110  40.060  12.630  1.00  0.00            
ATOM    146  H9  AK3     2      25.820  40.740  14.240  1.00  0.00            
ATOM    147  H10 AK3     2      25.700  42.170  13.360  1.00  0.00            
ATOM    148  H11 AK3     2      26.550  38.450  13.880  1.00  0.00            
ATOM    149  H12 AK3     2      25.140  37.670  13.290  1.00  0.00            
ATOM    150  H13 AK3     2      26.810  37.230  12.690  1.00  0.00            
ATOM    151  H14 AK3     2      24.660  37.410  11.110  1.00  0.00            
ATOM    152  H15 AK3     2      24.760  38.640   9.840  1.00  0.00            
ATOM    153  H16 AK3     2      26.130  37.540  10.240  1.00  0.00            
TER
ENDMDL
MODEL        1
ATOM      1  H1  ACD     1      36.280  12.720  31.430  1.00  0.00            
ATOM      2  O1  ACD     1      35.580  12.070  31.350  1.00  0.00            
ATOM      3  C1  ACD     1      34.560  12.630  32.140  1.00  0.00            
ATOM      4  H2  ACD     1      33.880  11.800  32.370  1.00  0.00            
ATOM      5  H3  ACD     1      34.040  13.380  31.530  1.00  0.00            
ATOM      6  C2  ACD     1      35.000  13.220  33.420  1.00  0.00            
ATOM      7  H4  ACD     1      35.580  12.400  33.860  1.00  0.00            
ATOM      8  O2  ACD     1      35.930  14.230  33.120  1.00  0.00            
ATOM      9  C3  ACD     1      36.520  14.850  34.260  1.00  0.00            
ATOM     10  H5  ACD     1      37.170  15.670  33.950  1.00  0.00            
ATOM     11  O3  ACD     1      37.300  13.890  35.000  1.00  0.00            
ATOM     12  C4  ACD     1      38.680  13.970  34.930  1.00  0.00            
ATOM     13  H6  ACD     1      39.060  14.640  34.150  1.00  0.00            
ATOM     14  C5  ACD     1      39.190  14.270  36.340  1.00  0.00            
ATOM     15  H7  ACD     1      38.730  13.600  37.070  1.00  0.00            
ATOM     16  O4  ACD     1      38.910  15.570  36.740  1.00  0.00            
ATOM     17  H8  ACD     1      37.950  15.530  36.850  1.00  0.00            
ATOM     18  C6  ACD     1      40.650  14.010  36.380  1.00  0.00            
ATOM     19  H9  ACD     1      41.130  14.750  35.730  1.00  0.00            
ATOM     20  O5  ACD     1      41.090  14.260  37.770  1.00  0.00            
ATOM     21  H10 ACD     1      41.290  15.200  37.820  1.00  0.00            
ATOM     22  C7  ACD     1      40.930  12.570  36.010  1.00  0.00            
ATOM     23  H11 ACD     1      42.010  12.410  35.970  1.00  0.00            
ATOM     24  O6  ACD     1      40.450  12.250  34.770  1.00  0.00            
ATOM     25  C8  ACD     1      39.110  12.580  34.510  1.00  0.00            
ATOM     26  H12 ACD     1      38.470  11.810  34.970  1.00  0.00            
ATOM     27  C9  ACD     1      38.880  12.390  32.980  1.00  0.00            
ATOM     28  H13 ACD     1      37.810  12.580  32.830  1.00  0.00            
ATOM     29  H14 ACD     1      39.560  13.030  32.400  1.00  0.00            
ATOM     30  O7  ACD     1      39.010  11.040  32.470  1.00  0.00            
ATOM     31  H15 ACD     1      38.300  10.580  32.940  1.00  0.00            
ATOM     32  O8  ACD     1      40.380  11.660  37.070  1.00  0.00            
ATOM     33  C10 ACD     1      40.940  10.350  37.300  1.00  0.00            
ATOM     34  H16 ACD     1      41.970  10.540  37.610  1.00  0.00            
ATOM     35  C11 ACD     1      40.060   9.800  38.400  1.00  0.00            
ATOM     36  H17 ACD     1      39.010   9.990  38.150  1.00  0.00            
ATOM     37  O9  ACD     1      40.450  10.460  39.640  1.00  0.00            
ATOM     38  H18 ACD     1      41.240  10.050  40.000  1.00  0.00            
ATOM     39  C12 ACD     1      40.100   8.310  38.590  1.00  0.00            
ATOM     40  H19 ACD     1      41.140   8.100  38.860  1.00  0.00            
ATOM     41  O10 ACD     1      39.240   7.860  39.650  1.00  0.00            
ATOM     42  H20 ACD     1      39.390   8.410  40.420  1.00  0.00            
ATOM     43  C13 ACD     1      39.910   7.580  37.260  1.00  0.00            
ATOM     44  H21 ACD     1      40.190   6.540  37.410  1.00  0.00            
ATOM     45  O11 ACD     1      40.840   8.120  36.350  1.00  0.00            
ATOM     46  C14 ACD     1      40.880   9.470  35.950  1.00  0.00            
ATOM     47  H22 ACD     1      39.990   9.670  35.350  1.00  0.00            
ATOM     48  C15 ACD     1      41.980   9.620  34.860  1.00  0.00            
ATOM     49  H23 ACD     1      42.090   8.640  34.370  1.00  0.00            
ATOM     50  H24 ACD     1      41.580  10.270  34.080  1.00  0.00            
ATOM     51  O12 ACD     1      43.230  10.030  35.420  1.00  0.00            
ATOM     52  H25 ACD     1      43.900   9.880  34.740  1.00  0.00            
ATOM     53  O13 ACD     1      38.590   7.680  36.780  1.00  0.00            
ATOM     54  C16 ACD     1      37.880   6.490  36.380  1.00  0.00            
ATOM     55  H26 ACD     1      38.590   5.650  36.370  1.00  0.00            
ATOM     56  C17 ACD     1      36.690   6.360  37.360  1.00  0.00            
ATOM     57  H27 ACD     1      36.080   7.260  37.320  1.00  0.00            
ATOM     58  O14 ACD     1      37.190   6.250  38.740  1.00  0.00            
ATOM     59  H28 ACD     1      37.580   7.110  38.930  1.00  0.00            
ATOM     60  C18 ACD     1      35.930   5.090  36.840  1.00  0.00            
ATOM     61  H29 ACD     1      36.610   4.230  36.890  1.00  0.00            
ATOM     62  O15 ACD     1      34.760   4.800  37.620  1.00  0.00            
ATOM     63  H30 ACD     1      34.000   5.110  37.120  1.00  0.00            
ATOM     64  C19 ACD     1      35.430   5.380  35.410  1.00  0.00            
ATOM     65  H31 ACD     1      34.920   4.490  35.010  1.00  0.00            
ATOM     66  O16 ACD     1      36.520   5.500  34.540  1.00  0.00            
ATOM     67  C20 ACD     1      37.390   6.620  34.910  1.00  0.00            
ATOM     68  H32 ACD     1      36.850   7.570  34.740  1.00  0.00            
ATOM     69  C21 ACD     1      38.510   6.670  33.990  1.00  0.00            
ATOM     70  H33 ACD     1      39.080   7.570  34.240  1.00  0.00            
ATOM     71  H34 ACD     1      39.290   5.900  34.060  1.00  0.00            
ATOM     72  O17 ACD     1      38.140   6.650  32.560  1.00  0.00            
ATOM     73  H35 ACD     1      37.580   5.870  32.500  1.00  0.00            
ATOM     74  O18 ACD     1      34.600   6.540  35.420  1.00  0.00            
ATOM     75  C22 ACD     1      33.460   6.470  34.490  1.00  0.00            
ATOM     76  H36 ACD     1      33.510   5.580  33.840  1.00  0.00            
ATOM     77  C23 ACD     1      32.310   6.470  35.470  1.00  0.00            
ATOM     78  H37 ACD     1      32.350   7.280  36.210  1.00  0.00            
ATOM     79  O19 ACD     1      32.210   5.320  36.380  1.00  0.00            
ATOM     80  H38 ACD     1      31.710   4.670  35.890  1.00  0.00            
ATOM     81  C24 ACD     1      31.000   6.670  34.690  1.00  0.00            
ATOM     82  H39 ACD     1      30.900   5.840  33.970  1.00  0.00            
ATOM     83  O20 ACD     1      29.890   6.720  35.560  1.00  0.00            
ATOM     84  H40 ACD     1      29.980   7.480  36.140  1.00  0.00            
ATOM     85  C25 ACD     1      30.970   7.940  33.800  1.00  0.00            
ATOM     86  H41 ACD     1      30.120   8.030  33.110  1.00  0.00            
ATOM     87  O21 ACD     1      32.100   7.860  32.990  1.00  0.00            
ATOM     88  C26 ACD     1      33.380   7.770  33.710  1.00  0.00            
ATOM     89  H42 ACD     1      33.480   8.680  34.310  1.00  0.00            
ATOM     90  C27 ACD     1      34.430   7.780  32.760  1.00  0.00            
ATOM     91  H43 ACD     1      35.400   8.020  33.230  1.00  0.00            
ATOM     92  H44 ACD     1      34.480   6.810  32.240  1.00  0.00            
ATOM     93  O22 ACD     1      34.200   8.880  31.920  1.00  0.00            
ATOM     94  H45 ACD     1      34.040   8.510  31.050  1.00  0.00            
ATOM     95  O23 ACD     1      30.990   9.070  34.640  1.00  0.00            
ATOM     96  C28 ACD     1      30.540  10.390  34.210  1.00  0.00            
ATOM     97  H46 ACD     1      29.490  10.350  33.900  1.00  0.00            
ATOM     98  C29 ACD     1      31.420  10.890  33.080  1.00  0.00            
ATOM     99  H47 ACD     1      32.470  10.620  33.250  1.00  0.00            
ATOM    100  O24 ACD     1      31.240  12.260  33.010  1.00  0.00            
ATOM    101  C30 ACD     1      30.960  10.400  31.650  1.00  0.00            
ATOM    102  H48 ACD     1      30.360   9.480  31.700  1.00  0.00            
ATOM    103  H49 ACD     1      30.380  11.230  31.220  1.00  0.00            
ATOM    104  O25 ACD     1      32.050  10.230  30.760  1.00  0.00            
ATOM    105  H50 ACD     1      32.720   9.800  31.300  1.00  0.00            
ATOM    106  C31 ACD     1      30.540  11.290  35.470  1.00  0.00            
ATOM    107  H51 ACD     1      31.470  11.070  36.010  1.00  0.00            
ATOM    108  O26 ACD     1      29.510  11.020  36.360  1.00  0.00            
ATOM    109  H52 ACD     1      29.490  10.090  36.590  1.00  0.00            
ATOM    110  C32 ACD     1      30.520  12.750  35.190  1.00  0.00            
ATOM    111  H53 ACD     1      29.560  12.870  34.660  1.00  0.00            
ATOM    112  O27 ACD     1      30.700  13.590  36.350  1.00  0.00            
ATOM    113  H54 ACD     1      31.630  13.730  36.540  1.00  0.00            
ATOM    114  C33 ACD     1      31.530  13.080  34.100  1.00  0.00            
ATOM    115  H55 ACD     1      31.410  14.120  33.790  1.00  0.00            
ATOM    116  O28 ACD     1      32.840  12.850  34.490  1.00  0.00            
ATOM    117  C34 ACD     1      33.850  13.830  34.220  1.00  0.00            
ATOM    118  H56 ACD     1      33.380  14.590  33.580  1.00  0.00            
ATOM    119  C35 ACD     1      34.370  14.350  35.500  1.00  0.00            
ATOM    120  H57 ACD     1      34.760  13.470  36.030  1.00  0.00            
ATOM    121  O29 ACD     1      33.310  14.910  36.290  1.00  0.00            
ATOM    122  H58 ACD     1      33.480  15.080  37.220  1.00  0.00            
ATOM    123  C36 ACD     1      35.460  15.350  35.230  1.00  0.00            
ATOM    124  H59 ACD     1      35.000  16.230  34.760  1.00  0.00            
ATOM    125  O30 ACD     1      36.090  15.720  36.450  1.00  0.00            
ATOM    126  H60 ACD     1      36.090  16.680  36.450  1.00  0.00            
ATOM    127  C1  AK3     2      36.530  12.160  38.120  1.00  0.00            
ATOM    128  C2  AK3     2      35.710  10.890  38.340  1.00  0.00            
ATOM    129  C3  AK3     2      36.370   9.700  39.170  1.00  0.00            
ATOM    130  C4  AK3     2      35.180   8.970  39.740  1.00  0.00            
ATOM    131  C5  AK3     2      34.010   9.730  39.080  1.00  0.00            
ATOM    132  C6  AK3     2      33.940   9.400  37.580  1.00  0.00            
ATOM    133  C7  AK3     2      35.150  10.140  37.160  1.00  0.00            
ATOM    134  O1  AK3     2      35.560  10.200  35.990  1.00  0.00            
ATOM    135  C8  AK3     2      34.410  11.210  39.080  1.00  0.00            
ATOM    136  C9  AK3     2      33.450  12.220  38.280  1.00  0.00            
ATOM    137  C10 AK3     2      34.700  11.840  40.470  1.00  0.00            
ATOM    138  H1  AK3     2      35.950  12.970  37.660  1.00  0.00            
ATOM    139  H2  AK3     2      37.010  12.570  39.020  1.00  0.00            
ATOM    140  H3  AK3     2      37.290  11.990  37.350  1.00  0.00            
ATOM    141  H4  AK3     2      37.010  10.090  39.970  1.00  0.00            
ATOM    142  H5  AK3     2      36.980   9.100  38.490  1.00  0.00            
ATOM    143  H6  AK3     2      35.090   9.080  40.820  1.00  0.00            
ATOM    144  H7  AK3     2      35.210   7.890  39.570  1.00  0.00            
ATOM    145  H8  AK3     2      33.050   9.510  39.560  1.00  0.00            
ATOM    146  H9  AK3     2      33.000   9.840  37.210  1.00  0.00            
ATOM    147  H10 AK3     2      34.100   8.320  37.440  1.00  0.00            
ATOM    148  H11 AK3     2      33.640  13.250  38.620  1.00  0.00            
ATOM    149  H12 AK3     2      33.530  12.210  37.190  1.00  0.00            
ATOM    150  H13 AK3     2      32.430  12.030  38.600  1.00  0.00            
ATOM    151  H14 AK3     2      35.560  11.410  41.000  1.00  0.00            
ATOM    152  H15 AK3     2      34.940  12.900  40.280  1.00  0.00            
ATOM    153  H16 AK3     2      33.860  11.720  41.170  1.00  0.00            
TER
ENDMDL
MODEL        1
ATOM      1  H1  ACD     1      33.980  10.120  31.120  1.00  0.00            
ATOM      2  O1  ACD     1      33.840  10.950  30.650  1.00  0.00            
ATOM      3  C1  ACD     1      32.760  11.630  31.390  1.00  0.00            
ATOM      4  H2  ACD     1      31.890  10.980  31.510  1.00  0.00            
ATOM      5  H3  ACD     1      32.450  12.420  30.690  1.00  0.00            
ATOM      6  C2  ACD     1      33.290  12.420  32.620  1.00  0.00            
ATOM      7  H4  ACD     1      33.820  11.680  33.230  1.00  0.00            
ATOM      8  O2  ACD     1      34.170  13.410  32.150  1.00  0.00            
ATOM      9  C3  ACD     1      34.740  14.240  33.110  1.00  0.00            
ATOM     10  H5  ACD     1      35.380  15.050  32.750  1.00  0.00            
ATOM     11  O3  ACD     1      35.520  13.420  33.940  1.00  0.00            
ATOM     12  C4  ACD     1      36.930  13.430  33.750  1.00  0.00            
ATOM     13  H6  ACD     1      37.140  14.060  32.870  1.00  0.00            
ATOM     14  C5  ACD     1      37.380  14.050  35.090  1.00  0.00            
ATOM     15  H7  ACD     1      36.900  13.510  35.920  1.00  0.00            
ATOM     16  O4  ACD     1      37.070  15.410  35.150  1.00  0.00            
ATOM     17  H8  ACD     1      36.110  15.380  35.170  1.00  0.00            
ATOM     18  C6  ACD     1      38.910  13.790  35.350  1.00  0.00            
ATOM     19  H9  ACD     1      39.410  14.330  34.540  1.00  0.00            
ATOM     20  O5  ACD     1      39.370  14.090  36.650  1.00  0.00            
ATOM     21  H10 ACD     1      39.020  13.300  37.070  1.00  0.00            
ATOM     22  C7  ACD     1      39.270  12.380  35.190  1.00  0.00            
ATOM     23  H11 ACD     1      40.350  12.220  35.220  1.00  0.00            
ATOM     24  O6  ACD     1      38.850  11.960  33.900  1.00  0.00            
ATOM     25  C8  ACD     1      37.470  12.020  33.570  1.00  0.00            
ATOM     26  H12 ACD     1      36.950  11.360  34.280  1.00  0.00            
ATOM     27  C9  ACD     1      37.150  11.360  32.190  1.00  0.00            
ATOM     28  H13 ACD     1      36.090  11.580  32.020  1.00  0.00            
ATOM     29  H14 ACD     1      37.700  11.880  31.400  1.00  0.00            
ATOM     30  O7  ACD     1      37.380   9.990  32.060  1.00  0.00            
ATOM     31  H15 ACD     1      38.320   9.810  32.020  1.00  0.00            
ATOM     32  O8  ACD     1      38.680  11.570  36.200  1.00  0.00            
ATOM     33  C10 ACD     1      39.490  10.410  36.440  1.00  0.00            
ATOM     34  H16 ACD     1      40.560  10.640  36.550  1.00  0.00            
ATOM     35  C11 ACD     1      38.800   9.910  37.750  1.00  0.00            
ATOM     36  H17 ACD     1      37.710   9.940  37.590  1.00  0.00            
ATOM     37  O9  ACD     1      39.170  10.790  38.920  1.00  0.00            
ATOM     38  H18 ACD     1      40.130  10.820  38.960  1.00  0.00            
ATOM     39  C12 ACD     1      38.970   8.420  38.030  1.00  0.00            
ATOM     40  H19 ACD     1      40.030   8.210  38.230  1.00  0.00            
ATOM     41  O10 ACD     1      38.220   8.060  39.200  1.00  0.00            
ATOM     42  H20 ACD     1      38.460   8.680  39.900  1.00  0.00            
ATOM     43  C13 ACD     1      38.730   7.590  36.780  1.00  0.00            
ATOM     44  H21 ACD     1      38.900   6.540  37.010  1.00  0.00            
ATOM     45  O11 ACD     1      39.540   8.040  35.760  1.00  0.00            
ATOM     46  C14 ACD     1      39.350   9.440  35.260  1.00  0.00            
ATOM     47  H22 ACD     1      38.360   9.450  34.780  1.00  0.00            
ATOM     48  C15 ACD     1      40.510   9.580  34.220  1.00  0.00            
ATOM     49  H23 ACD     1      40.240   8.880  33.420  1.00  0.00            
ATOM     50  H24 ACD     1      40.470  10.540  33.670  1.00  0.00            
ATOM     51  O12 ACD     1      41.790   9.560  34.910  1.00  0.00            
ATOM     52  H25 ACD     1      41.820   8.780  35.470  1.00  0.00            
ATOM     53  O13 ACD     1      37.280   7.620  36.380  1.00  0.00            
ATOM     54  C16 ACD     1      36.750   6.320  36.070  1.00  0.00            
ATOM     55  H26 ACD     1      37.560   5.580  35.930  1.00  0.00            
ATOM     56  C17 ACD     1      35.780   5.940  37.210  1.00  0.00            
ATOM     57  H27 ACD     1      35.180   6.840  37.400  1.00  0.00            
ATOM     58  O14 ACD     1      36.650   5.740  38.370  1.00  0.00            
ATOM     59  H28 ACD     1      37.210   6.500  38.550  1.00  0.00            
ATOM     60  C18 ACD     1      34.990   4.700  36.810  1.00  0.00            
ATOM     61  H29 ACD     1      35.700   3.870  36.780  1.00  0.00            
ATOM     62  O15 ACD     1      34.010   4.400  37.810  1.00  0.00            
ATOM     63  H30 ACD     1      33.270   4.930  37.520  1.00  0.00            
ATOM     64  C19 ACD     1      34.290   4.900  35.430  1.00  0.00            
ATOM     65  H31 ACD     1      33.810   3.960  35.130  1.00  0.00            
ATOM     66  O16 ACD     1      35.250   5.270  34.470  1.00  0.00            
ATOM     67  C20 ACD     1      36.020   6.440  34.690  1.00  0.00            
ATOM     68  H32 ACD     1      35.370   7.320  34.630  1.00  0.00            
ATOM     69  C21 ACD     1      37.010   6.590  33.570  1.00  0.00            
ATOM     70  H33 ACD     1      37.610   7.470  33.850  1.00  0.00            
ATOM     71  H34 ACD     1      37.690   5.730  33.590  1.00  0.00            
ATOM     72  O17 ACD     1      36.330   6.780  32.340  1.00  0.00            
ATOM     73  H35 ACD     1      35.610   6.140  32.350  1.00  0.00            
ATOM     74  O18 ACD     1      33.340   5.950  35.590  1.00  0.00            
ATOM     75  C22 ACD     1      32.030   5.700  35.160  1.00  0.00            
ATOM     76  H36 ACD     1      31.860   4.740  34.660  1.00  0.00            
ATOM     77  C23 ACD     1      31.060   5.960  36.300  1.00  0.00            
ATOM     78  H37 ACD     1      31.340   6.950  36.700  1.00  0.00            
ATOM     79  O19 ACD     1      31.250   5.140  37.460  1.00  0.00            
ATOM     80  H38 ACD     1      30.720   5.450  38.200  1.00  0.00            
ATOM     81  C24 ACD     1      29.620   6.020  35.790  1.00  0.00            
ATOM     82  H39 ACD     1      29.280   5.040  35.410  1.00  0.00            
ATOM     83  O20 ACD     1      28.680   6.400  36.760  1.00  0.00            
ATOM     84  H40 ACD     1      29.040   7.180  37.180  1.00  0.00            
ATOM     85  C25 ACD     1      29.500   7.100  34.660  1.00  0.00            
ATOM     86  H41 ACD     1      28.430   7.100  34.430  1.00  0.00            
ATOM     87  O21 ACD     1      30.350   6.770  33.650  1.00  0.00            
ATOM     88  C26 ACD     1      31.770   6.710  34.020  1.00  0.00            
ATOM     89  H42 ACD     1      32.000   7.730  34.360  1.00  0.00            
ATOM     90  C27 ACD     1      32.550   6.390  32.780  1.00  0.00            
ATOM     91  H43 ACD     1      33.620   6.210  32.950  1.00  0.00            
ATOM     92  H44 ACD     1      32.140   5.460  32.370  1.00  0.00            
ATOM     93  O22 ACD     1      32.420   7.390  31.820  1.00  0.00            
ATOM     94  H45 ACD     1      33.240   7.880  31.710  1.00  0.00            
ATOM     95  O23 ACD     1      29.810   8.330  35.210  1.00  0.00            
ATOM     96  C28 ACD     1      29.190   9.520  34.620  1.00  0.00            
ATOM     97  H46 ACD     1      28.130   9.300  34.470  1.00  0.00            
ATOM     98  C29 ACD     1      29.760   9.920  33.250  1.00  0.00            
ATOM     99  H47 ACD     1      30.790   9.530  33.220  1.00  0.00            
ATOM    100  O24 ACD     1      29.650  11.290  32.870  1.00  0.00            
ATOM    101  C30 ACD     1      29.060   9.080  32.160  1.00  0.00            
ATOM    102  H48 ACD     1      28.380   8.310  32.530  1.00  0.00            
ATOM    103  H49 ACD     1      28.470   9.730  31.500  1.00  0.00            
ATOM    104  O25 ACD     1      29.990   8.500  31.220  1.00  0.00            
ATOM    105  H50 ACD     1      30.560   7.920  31.720  1.00  0.00            
ATOM    106  C31 ACD     1      29.250  10.670  35.610  1.00  0.00            
ATOM    107  H51 ACD     1      30.240  10.620  36.080  1.00  0.00            
ATOM    108  O26 ACD     1      28.230  10.480  36.550  1.00  0.00            
ATOM    109  H52 ACD     1      28.500   9.660  36.970  1.00  0.00            
ATOM    110  C32 ACD     1      29.060  12.100  35.020  1.00  0.00            
ATOM    111  H53 ACD     1      28.020  12.310  34.750  1.00  0.00            
ATOM    112  O27 ACD     1      29.520  12.980  36.030  1.00  0.00            
ATOM    113  H54 ACD     1      30.300  13.390  35.660  1.00  0.00            
ATOM    114  C33 ACD     1      30.000  12.240  33.810  1.00  0.00            
ATOM    115  H55 ACD     1      29.830  13.230  33.370  1.00  0.00            
ATOM    116  O28 ACD     1      31.370  12.120  34.130  1.00  0.00            
ATOM    117  C34 ACD     1      32.200  13.060  33.470  1.00  0.00            
ATOM    118  H56 ACD     1      31.640  13.760  32.830  1.00  0.00            
ATOM    119  C35 ACD     1      32.680  14.010  34.540  1.00  0.00            
ATOM    120  H57 ACD     1      33.230  13.440  35.300  1.00  0.00            
ATOM    121  O29 ACD     1      31.640  14.690  35.160  1.00  0.00            
ATOM    122  H58 ACD     1      31.910  15.170  35.950  1.00  0.00            
ATOM    123  C36 ACD     1      33.670  15.000  33.850  1.00  0.00            
ATOM    124  H59 ACD     1      33.060  15.540  33.120  1.00  0.00            
ATOM    125  O30 ACD     1      34.300  15.920  34.790  1.00  0.00            
ATOM    126  H60 ACD     1      34.060  15.600  35.670  1.00  0.00            
ATOM    127  C1  AK3     2      35.400  11.630  37.100  1.00  0.00            
ATOM    128  C2  AK3     2      34.480  10.490  37.700  1.00  0.00            
ATOM    129  C3  AK3     2      35.240   9.590  38.780  1.00  0.00            
ATOM    130  C4  AK3     2      34.090   8.880  39.520  1.00  0.00            
ATOM    131  C5  AK3     2      32.860   9.560  38.920  1.00  0.00            
ATOM    132  C6  AK3     2      32.740   8.820  37.520  1.00  0.00            
ATOM    133  C7  AK3     2      33.850   9.490  36.730  1.00  0.00            
ATOM    134  O1  AK3     2      34.110   9.380  35.550  1.00  0.00            
ATOM    135  C8  AK3     2      33.310  10.980  38.560  1.00  0.00            
ATOM    136  C9  AK3     2      32.230  11.750  37.690  1.00  0.00            
ATOM    137  C10 AK3     2      33.560  11.890  39.790  1.00  0.00            
ATOM    138  H1  AK3     2      34.770  12.240  36.450  1.00  0.00            
ATOM    139  H2  AK3     2      35.850  12.300  37.850  1.00  0.00            
ATOM    140  H3  AK3     2      36.180  11.230  36.450  1.00  0.00            
ATOM    141  H4  AK3     2      35.800  10.280  39.410  1.00  0.00            
ATOM    142  H5  AK3     2      35.940   8.860  38.320  1.00  0.00            
ATOM    143  H6  AK3     2      34.170   9.200  40.560  1.00  0.00            
ATOM    144  H7  AK3     2      34.290   7.800  39.480  1.00  0.00            
ATOM    145  H8  AK3     2      31.950   9.470  39.530  1.00  0.00            
ATOM    146  H9  AK3     2      31.760   8.870  37.020  1.00  0.00            
ATOM    147  H10 AK3     2      33.030   7.760  37.590  1.00  0.00            
ATOM    148  H11 AK3     2      31.230  11.430  38.010  1.00  0.00            
ATOM    149  H12 AK3     2      32.290  12.840  37.780  1.00  0.00            
ATOM    150  H13 AK3     2      32.330  11.600  36.610  1.00  0.00            
ATOM    151  H14 AK3     2      34.370  11.520  40.430  1.00  0.00            
ATOM    152  H15 AK3     2      33.970  12.860  39.480  1.00  0.00            
ATOM    153  H16 AK3     2      32.740  12.050  40.500  1.00  0.00            
TER
ENDMDL
MODEL        1
ATOM      1  H1  ACD     1      34.580   7.280  34.390  1.00  0.00            
ATOM      2  O1  ACD     1      34.350   7.450  33.470  1.00  0.00            
ATOM      3  C1  ACD     1      33.590   8.640  33.480  1.00  0.00            
ATOM      4  H2  ACD     1      32.640   8.540  34.020  1.00  0.00            
ATOM      5  H3  ACD     1      33.350   8.740  32.420  1.00  0.00            
ATOM      6  C2  ACD     1      34.370   9.860  33.960  1.00  0.00            
ATOM      7  H4  ACD     1      34.970   9.630  34.860  1.00  0.00            
ATOM      8  O2  ACD     1      35.460  10.080  32.980  1.00  0.00            
ATOM      9  C3  ACD     1      36.370  11.110  33.300  1.00  0.00            
ATOM     10  H5  ACD     1      37.070  11.150  32.460  1.00  0.00            
ATOM     11  O3  ACD     1      37.110  10.720  34.470  1.00  0.00            
ATOM     12  C4  ACD     1      38.470  10.320  34.360  1.00  0.00            
ATOM     13  H6  ACD     1      38.690  10.240  33.290  1.00  0.00            
ATOM     14  C5  ACD     1      39.300  11.480  34.990  1.00  0.00            
ATOM     15  H7  ACD     1      38.840  11.750  35.950  1.00  0.00            
ATOM     16  O4  ACD     1      39.170  12.600  34.130  1.00  0.00            
ATOM     17  H8  ACD     1      38.240  12.850  34.100  1.00  0.00            
ATOM     18  C6  ACD     1      40.710  11.060  35.240  1.00  0.00            
ATOM     19  H9  ACD     1      41.190  10.750  34.300  1.00  0.00            
ATOM     20  O5  ACD     1      41.440  12.130  35.810  1.00  0.00            
ATOM     21  H10 ACD     1      41.400  12.800  35.130  1.00  0.00            
ATOM     22  C7  ACD     1      40.830   9.800  36.070  1.00  0.00            
ATOM     23  H11 ACD     1      41.890   9.550  36.180  1.00  0.00            
ATOM     24  O6  ACD     1      40.120   8.770  35.270  1.00  0.00            
ATOM     25  C8  ACD     1      38.710   9.020  35.050  1.00  0.00            
ATOM     26  H12 ACD     1      38.170   9.020  36.010  1.00  0.00            
ATOM     27  C9  ACD     1      38.170   7.820  34.210  1.00  0.00            
ATOM     28  H13 ACD     1      37.230   7.950  33.660  1.00  0.00            
ATOM     29  H14 ACD     1      38.900   7.520  33.450  1.00  0.00            
ATOM     30  O7  ACD     1      37.920   6.680  35.070  1.00  0.00            
ATOM     31  H15 ACD     1      37.110   6.800  35.580  1.00  0.00            
ATOM     32  O8  ACD     1      40.180   9.900  37.350  1.00  0.00            
ATOM     33  C10 ACD     1      40.640   8.940  38.410  1.00  0.00            
ATOM     34  H16 ACD     1      41.700   9.150  38.600  1.00  0.00            
ATOM     35  C11 ACD     1      39.880   9.330  39.670  1.00  0.00            
ATOM     36  H17 ACD     1      38.800   9.410  39.510  1.00  0.00            
ATOM     37  O9  ACD     1      40.470  10.580  40.050  1.00  0.00            
ATOM     38  H18 ACD     1      40.300  11.210  39.350  1.00  0.00            
ATOM     39  C12 ACD     1      39.990   8.190  40.630  1.00  0.00            
ATOM     40  H19 ACD     1      41.030   7.870  40.770  1.00  0.00            
ATOM     41  O10 ACD     1      39.370   8.680  41.890  1.00  0.00            
ATOM     42  H20 ACD     1      39.900   9.440  42.160  1.00  0.00            
ATOM     43  C13 ACD     1      39.310   6.980  40.160  1.00  0.00            
ATOM     44  H21 ACD     1      39.210   6.220  40.940  1.00  0.00            
ATOM     45  O11 ACD     1      40.130   6.590  39.100  1.00  0.00            
ATOM     46  C14 ACD     1      40.460   7.470  38.010  1.00  0.00            
ATOM     47  H22 ACD     1      39.690   7.400  37.230  1.00  0.00            
ATOM     48  C15 ACD     1      41.670   6.830  37.250  1.00  0.00            
ATOM     49  H23 ACD     1      41.520   5.750  37.120  1.00  0.00            
ATOM     50  H24 ACD     1      41.790   7.260  36.250  1.00  0.00            
ATOM     51  O12 ACD     1      42.870   6.870  38.040  1.00  0.00            
ATOM     52  H25 ACD     1      42.670   6.410  38.870  1.00  0.00            
ATOM     53  O13 ACD     1      37.960   7.130  39.700  1.00  0.00            
ATOM     54  C16 ACD     1      36.980   6.300  40.310  1.00  0.00            
ATOM     55  H26 ACD     1      37.430   5.390  40.740  1.00  0.00            
ATOM     56  C17 ACD     1      36.240   7.130  41.390  1.00  0.00            
ATOM     57  H27 ACD     1      35.920   8.060  40.910  1.00  0.00            
ATOM     58  O14 ACD     1      37.060   7.420  42.510  1.00  0.00            
ATOM     59  H28 ACD     1      37.790   7.930  42.150  1.00  0.00            
ATOM     60  C18 ACD     1      35.010   6.390  41.830  1.00  0.00            
ATOM     61  H29 ACD     1      35.280   5.600  42.540  1.00  0.00            
ATOM     62  O15 ACD     1      34.130   7.320  42.490  1.00  0.00            
ATOM     63  H30 ACD     1      33.260   7.320  42.080  1.00  0.00            
ATOM     64  C19 ACD     1      34.170   5.780  40.680  1.00  0.00            
ATOM     65  H31 ACD     1      33.350   5.140  41.010  1.00  0.00            
ATOM     66  O16 ACD     1      35.040   5.080  39.890  1.00  0.00            
ATOM     67  C20 ACD     1      36.030   5.810  39.220  1.00  0.00            
ATOM     68  H32 ACD     1      35.600   6.640  38.650  1.00  0.00            
ATOM     69  C21 ACD     1      36.830   4.830  38.220  1.00  0.00            
ATOM     70  H33 ACD     1      37.740   5.360  37.900  1.00  0.00            
ATOM     71  H34 ACD     1      37.180   3.920  38.720  1.00  0.00            
ATOM     72  O17 ACD     1      36.010   4.610  37.020  1.00  0.00            
ATOM     73  H35 ACD     1      36.620   4.180  36.420  1.00  0.00            
ATOM     74  O18 ACD     1      33.500   6.850  39.850  1.00  0.00            
ATOM     75  C22 ACD     1      32.120   6.560  39.650  1.00  0.00            
ATOM     76  H36 ACD     1      31.990   5.510  39.940  1.00  0.00            
ATOM     77  C23 ACD     1      31.330   7.370  40.680  1.00  0.00            
ATOM     78  H37 ACD     1      31.680   8.400  40.520  1.00  0.00            
ATOM     79  O19 ACD     1      31.410   6.900  42.030  1.00  0.00            
ATOM     80  H38 ACD     1      30.960   7.560  42.560  1.00  0.00            
ATOM     81  C24 ACD     1      29.900   7.560  40.240  1.00  0.00            
ATOM     82  H39 ACD     1      29.300   6.660  40.430  1.00  0.00            
ATOM     83  O20 ACD     1      29.260   8.640  41.000  1.00  0.00            
ATOM     84  H40 ACD     1      29.710   9.460  40.770  1.00  0.00            
ATOM     85  C25 ACD     1      29.830   7.880  38.780  1.00  0.00            
ATOM     86  H41 ACD     1      28.760   7.830  38.580  1.00  0.00            
ATOM     87  O21 ACD     1      30.460   6.930  37.980  1.00  0.00            
ATOM     88  C26 ACD     1      31.850   6.790  38.160  1.00  0.00            
ATOM     89  H42 ACD     1      32.400   7.680  37.820  1.00  0.00            
ATOM     90  C27 ACD     1      32.290   5.560  37.300  1.00  0.00            
ATOM     91  H43 ACD     1      33.230   5.120  37.640  1.00  0.00            
ATOM     92  H44 ACD     1      31.520   4.790  37.430  1.00  0.00            
ATOM     93  O22 ACD     1      32.370   5.770  35.860  1.00  0.00            
ATOM     94  H45 ACD     1      32.390   4.930  35.410  1.00  0.00            
ATOM     95  O23 ACD     1      30.300   9.180  38.370  1.00  0.00            
ATOM     96  C28 ACD     1      29.950   9.810  37.110  1.00  0.00            
ATOM     97  H46 ACD     1      28.910  10.120  36.950  1.00  0.00            
ATOM     98  C29 ACD     1      30.510   9.080  35.870  1.00  0.00            
ATOM     99  H47 ACD     1      31.470   8.670  36.220  1.00  0.00            
ATOM    100  O24 ACD     1      30.710   9.920  34.730  1.00  0.00            
ATOM    101  C30 ACD     1      29.490   8.140  35.280  1.00  0.00            
ATOM    102  H48 ACD     1      28.900   7.700  36.100  1.00  0.00            
ATOM    103  H49 ACD     1      28.750   8.680  34.670  1.00  0.00            
ATOM    104  O25 ACD     1      30.150   7.160  34.510  1.00  0.00            
ATOM    105  H50 ACD     1      30.910   6.940  35.060  1.00  0.00            
ATOM    106  C31 ACD     1      30.510  11.270  37.290  1.00  0.00            
ATOM    107  H51 ACD     1      31.470  11.060  37.780  1.00  0.00            
ATOM    108  O26 ACD     1      29.670  11.990  38.250  1.00  0.00            
ATOM    109  H52 ACD     1      29.740  12.930  38.090  1.00  0.00            
ATOM    110  C32 ACD     1      30.700  11.990  35.940  1.00  0.00            
ATOM    111  H53 ACD     1      29.690  12.150  35.550  1.00  0.00            
ATOM    112  O27 ACD     1      31.420  13.250  36.070  1.00  0.00            
ATOM    113  H54 ACD     1      32.350  13.050  35.970  1.00  0.00            
ATOM    114  C33 ACD     1      31.400  11.140  34.910  1.00  0.00            
ATOM    115  H55 ACD     1      31.470  11.610  33.930  1.00  0.00            
ATOM    116  O28 ACD     1      32.720  10.820  35.290  1.00  0.00            
ATOM    117  C34 ACD     1      33.650  11.100  34.220  1.00  0.00            
ATOM    118  H56 ACD     1      33.180  11.390  33.280  1.00  0.00            
ATOM    119  C35 ACD     1      34.550  12.210  34.510  1.00  0.00            
ATOM    120  H57 ACD     1      35.100  12.030  35.440  1.00  0.00            
ATOM    121  O29 ACD     1      33.770  13.390  34.680  1.00  0.00            
ATOM    122  H58 ACD     1      34.270  14.130  35.020  1.00  0.00            
ATOM    123  C36 ACD     1      35.630  12.420  33.480  1.00  0.00            
ATOM    124  H59 ACD     1      35.320  12.760  32.490  1.00  0.00            
ATOM    125  O30 ACD     1      36.570  13.390  33.940  1.00  0.00            
ATOM    126  H60 ACD     1      36.500  14.240  33.490  1.00  0.00            
ATOM    127  C1  AK3     2      37.130  11.740  38.140  1.00  0.00            
ATOM    128  C2  AK3     2      36.090  11.270  39.180  1.00  0.00            
ATOM    129  C3  AK3     2      36.640  10.930  40.580  1.00  0.00            
ATOM    130  C4  AK3     2      35.330  11.070  41.490  1.00  0.00            
ATOM    131  C5  AK3     2      34.280  11.410  40.430  1.00  0.00            
ATOM    132  C6  AK3     2      34.110  10.060  39.670  1.00  0.00            
ATOM    133  C7  AK3     2      35.200  10.160  38.720  1.00  0.00            
ATOM    134  O1  AK3     2      35.680   9.130  38.230  1.00  0.00            
ATOM    135  C8  AK3     2      34.990  12.340  39.450  1.00  0.00            
ATOM    136  C9  AK3     2      34.080  12.730  38.250  1.00  0.00            
ATOM    137  C10 AK3     2      35.350  13.740  40.060  1.00  0.00            
ATOM    138  H1  AK3     2      36.630  12.200  37.270  1.00  0.00            
ATOM    139  H2  AK3     2      37.930  12.380  38.540  1.00  0.00            
ATOM    140  H3  AK3     2      37.770  10.920  37.780  1.00  0.00            
ATOM    141  H4  AK3     2      37.360  11.710  40.840  1.00  0.00            
ATOM    142  H5  AK3     2      37.000   9.900  40.690  1.00  0.00            
ATOM    143  H6  AK3     2      35.430  11.850  42.250  1.00  0.00            
ATOM    144  H7  AK3     2      35.090  10.120  41.980  1.00  0.00            
ATOM    145  H8  AK3     2      33.390  11.860  40.880  1.00  0.00            
ATOM    146  H9  AK3     2      33.200  10.040  39.050  1.00  0.00            
ATOM    147  H10 AK3     2      34.260   9.090  40.150  1.00  0.00            
ATOM    148  H11 AK3     2      33.170  13.130  38.710  1.00  0.00            
ATOM    149  H12 AK3     2      34.520  13.510  37.610  1.00  0.00            
ATOM    150  H13 AK3     2      33.790  11.880  37.620  1.00  0.00            
ATOM    151  H14 AK3     2      35.880  13.680  41.010  1.00  0.00            
ATOM    152  H15 AK3     2      35.950  14.350  39.380  1.00  0.00            
ATOM    153  H16 AK3     2      34.400  14.260  40.260  1.00  0.00            
TER
ENDMDL
MODEL        1
ATOM      1  H1  ACD     1      36.610   8.510  36.030  1.00  0.00            
ATOM      2  O1  ACD     1      36.770   9.110  35.290  1.00  0.00            
ATOM      3  C1  ACD     1      36.080  10.350  35.620  1.00  0.00            
ATOM      4  H2  ACD     1      35.050  10.030  35.860  1.00  0.00            
ATOM      5  H3  ACD     1      35.920  10.940  34.700  1.00  0.00            
ATOM      6  C2  ACD     1      36.740  11.120  36.700  1.00  0.00            
ATOM      7  H4  ACD     1      36.920  10.480  37.570  1.00  0.00            
ATOM      8  O2  ACD     1      37.980  11.630  36.180  1.00  0.00            
ATOM      9  C3  ACD     1      38.790  12.480  37.010  1.00  0.00            
ATOM     10  H5  ACD     1      39.690  12.670  36.420  1.00  0.00            
ATOM     11  O3  ACD     1      39.100  11.780  38.210  1.00  0.00            
ATOM     12  C4  ACD     1      40.420  11.270  38.340  1.00  0.00            
ATOM     13  H6  ACD     1      40.970  11.380  37.400  1.00  0.00            
ATOM     14  C5  ACD     1      41.210  12.030  39.390  1.00  0.00            
ATOM     15  H7  ACD     1      40.670  12.130  40.340  1.00  0.00            
ATOM     16  O4  ACD     1      41.370  13.380  38.970  1.00  0.00            
ATOM     17  H8  ACD     1      40.550  13.760  38.650  1.00  0.00            
ATOM     18  C6  ACD     1      42.610  11.340  39.710  1.00  0.00            
ATOM     19  H9  ACD     1      43.320  11.510  38.890  1.00  0.00            
ATOM     20  O5  ACD     1      43.240  11.950  40.850  1.00  0.00            
ATOM     21  H10 ACD     1      42.870  11.520  41.620  1.00  0.00            
ATOM     22  C7  ACD     1      42.480   9.870  39.930  1.00  0.00            
ATOM     23  H11 ACD     1      43.430   9.340  40.060  1.00  0.00            
ATOM     24  O6  ACD     1      41.760   9.400  38.800  1.00  0.00            
ATOM     25  C8  ACD     1      40.440   9.790  38.610  1.00  0.00            
ATOM     26  H12 ACD     1      39.920   9.540  39.550  1.00  0.00            
ATOM     27  C9  ACD     1      39.720   9.080  37.390  1.00  0.00            
ATOM     28  H13 ACD     1      38.770   9.600  37.180  1.00  0.00            
ATOM     29  H14 ACD     1      40.300   9.300  36.480  1.00  0.00            
ATOM     30  O7  ACD     1      39.500   7.650  37.420  1.00  0.00            
ATOM     31  H15 ACD     1      38.590   7.540  37.690  1.00  0.00            
ATOM     32  O8  ACD     1      41.690   9.600  41.150  1.00  0.00            
ATOM     33  C10 ACD     1      41.690   8.250  41.650  1.00  0.00            
ATOM     34  H16 ACD     1      42.680   8.060  42.080  1.00  0.00            
ATOM     35  C11 ACD     1      40.780   8.430  42.910  1.00  0.00            
ATOM     36  H17 ACD     1      39.830   8.800  42.480  1.00  0.00            
ATOM     37  O9  ACD     1      41.430   9.380  43.790  1.00  0.00            
ATOM     38  H18 ACD     1      41.560  10.240  43.380  1.00  0.00            
ATOM     39  C12 ACD     1      40.420   7.160  43.620  1.00  0.00            
ATOM     40  H19 ACD     1      41.210   6.790  44.290  1.00  0.00            
ATOM     41  O10 ACD     1      39.400   7.350  44.580  1.00  0.00            
ATOM     42  H20 ACD     1      39.760   8.060  45.130  1.00  0.00            
ATOM     43  C13 ACD     1      40.050   6.060  42.680  1.00  0.00            
ATOM     44  H21 ACD     1      40.100   5.100  43.200  1.00  0.00            
ATOM     45  O11 ACD     1      40.990   6.020  41.680  1.00  0.00            
ATOM     46  C14 ACD     1      41.050   7.120  40.800  1.00  0.00            
ATOM     47  H22 ACD     1      40.060   7.360  40.390  1.00  0.00            
ATOM     48  C15 ACD     1      41.920   6.470  39.700  1.00  0.00            
ATOM     49  H23 ACD     1      41.480   5.490  39.450  1.00  0.00            
ATOM     50  H24 ACD     1      42.070   7.050  38.780  1.00  0.00            
ATOM     51  O12 ACD     1      43.240   6.310  40.280  1.00  0.00            
ATOM     52  H25 ACD     1      43.810   5.880  39.640  1.00  0.00            
ATOM     53  O13 ACD     1      38.720   6.370  42.230  1.00  0.00            
ATOM     54  C16 ACD     1      37.740   5.310  42.150  1.00  0.00            
ATOM     55  H26 ACD     1      38.290   4.400  42.420  1.00  0.00            
ATOM     56  C17 ACD     1      36.700   5.550  43.200  1.00  0.00            
ATOM     57  H27 ACD     1      36.380   6.580  43.030  1.00  0.00            
ATOM     58  O14 ACD     1      37.330   5.470  44.510  1.00  0.00            
ATOM     59  H28 ACD     1      37.990   6.150  44.390  1.00  0.00            
ATOM     60  C18 ACD     1      35.580   4.540  43.020  1.00  0.00            
ATOM     61  H29 ACD     1      36.010   3.550  43.220  1.00  0.00            
ATOM     62  O15 ACD     1      34.460   4.950  43.810  1.00  0.00            
ATOM     63  H30 ACD     1      33.890   5.530  43.300  1.00  0.00            
ATOM     64  C19 ACD     1      35.140   4.690  41.540  1.00  0.00            
ATOM     65  H31 ACD     1      34.340   3.980  41.270  1.00  0.00            
ATOM     66  O16 ACD     1      36.170   4.360  40.690  1.00  0.00            
ATOM     67  C20 ACD     1      37.300   5.230  40.730  1.00  0.00            
ATOM     68  H32 ACD     1      37.070   6.240  40.390  1.00  0.00            
ATOM     69  C21 ACD     1      38.360   4.640  39.820  1.00  0.00            
ATOM     70  H33 ACD     1      39.350   5.030  40.080  1.00  0.00            
ATOM     71  H34 ACD     1      38.460   3.550  39.820  1.00  0.00            
ATOM     72  O17 ACD     1      38.100   4.980  38.480  1.00  0.00            
ATOM     73  H35 ACD     1      38.530   4.370  37.860  1.00  0.00            
ATOM     74  O18 ACD     1      34.660   6.060  41.280  1.00  0.00            
ATOM     75  C22 ACD     1      33.380   6.170  40.620  1.00  0.00            
ATOM     76  H36 ACD     1      32.810   5.230  40.590  1.00  0.00            
ATOM     77  C23 ACD     1      32.580   7.110  41.590  1.00  0.00            
ATOM     78  H37 ACD     1      33.110   8.070  41.720  1.00  0.00            
ATOM     79  O19 ACD     1      32.310   6.410  42.800  1.00  0.00            
ATOM     80  H38 ACD     1      31.890   6.990  43.440  1.00  0.00            
ATOM     81  C24 ACD     1      31.260   7.470  41.000  1.00  0.00            
ATOM     82  H39 ACD     1      30.670   6.550  40.840  1.00  0.00            
ATOM     83  O20 ACD     1      30.500   8.410  41.700  1.00  0.00            
ATOM     84  H40 ACD     1      30.690   9.200  41.190  1.00  0.00            
ATOM     85  C25 ACD     1      31.500   8.070  39.600  1.00  0.00            
ATOM     86  H41 ACD     1      30.520   8.340  39.190  1.00  0.00            
ATOM     87  O21 ACD     1      32.200   7.200  38.730  1.00  0.00            
ATOM     88  C26 ACD     1      33.510   6.690  39.220  1.00  0.00            
ATOM     89  H42 ACD     1      34.190   7.560  39.260  1.00  0.00            
ATOM     90  C27 ACD     1      34.000   5.640  38.180  1.00  0.00            
ATOM     91  H43 ACD     1      34.940   5.260  38.610  1.00  0.00            
ATOM     92  H44 ACD     1      33.310   4.790  38.180  1.00  0.00            
ATOM     93  O22 ACD     1      34.240   6.070  36.830  1.00  0.00            
ATOM     94  H45 ACD     1      33.370   6.360  36.520  1.00  0.00            
ATOM     95  O23 ACD     1      32.240   9.270  39.600  1.00  0.00            
ATOM     96  C28 ACD     1      31.940  10.340  38.660  1.00  0.00            
ATOM     97  H46 ACD     1      30.860  10.410  38.500  1.00  0.00            
ATOM     98  C29 ACD     1      32.720  10.060  37.300  1.00  0.00            
ATOM     99  H47 ACD     1      33.650   9.550  37.600  1.00  0.00            
ATOM    100  O24 ACD     1      32.890  11.330  36.590  1.00  0.00            
ATOM    101  C30 ACD     1      32.000   9.170  36.350  1.00  0.00            
ATOM    102  H48 ACD     1      31.460   8.360  36.860  1.00  0.00            
ATOM    103  H49 ACD     1      31.090   9.640  35.990  1.00  0.00            
ATOM    104  O25 ACD     1      32.790   8.650  35.340  1.00  0.00            
ATOM    105  H50 ACD     1      32.370   7.960  34.830  1.00  0.00            
ATOM    106  C31 ACD     1      32.330  11.550  39.530  1.00  0.00            
ATOM    107  H51 ACD     1      33.340  11.400  39.940  1.00  0.00            
ATOM    108  O26 ACD     1      31.410  11.800  40.620  1.00  0.00            
ATOM    109  H52 ACD     1      31.440  12.690  41.000  1.00  0.00            
ATOM    110  C32 ACD     1      32.540  12.720  38.610  1.00  0.00            
ATOM    111  H53 ACD     1      31.620  13.030  38.100  1.00  0.00            
ATOM    112  O27 ACD     1      33.100  13.780  39.310  1.00  0.00            
ATOM    113  H54 ACD     1      34.040  13.810  39.090  1.00  0.00            
ATOM    114  C33 ACD     1      33.470  12.350  37.460  1.00  0.00            
ATOM    115  H55 ACD     1      33.520  13.250  36.820  1.00  0.00            
ATOM    116  O28 ACD     1      34.730  11.970  37.890  1.00  0.00            
ATOM    117  C34 ACD     1      35.860  12.370  37.080  1.00  0.00            
ATOM    118  H56 ACD     1      35.580  12.930  36.180  1.00  0.00            
ATOM    119  C35 ACD     1      36.600  13.320  37.930  1.00  0.00            
ATOM    120  H57 ACD     1      36.660  12.950  38.960  1.00  0.00            
ATOM    121  O29 ACD     1      35.730  14.480  38.000  1.00  0.00            
ATOM    122  H58 ACD     1      35.680  14.830  37.110  1.00  0.00            
ATOM    123  C36 ACD     1      37.990  13.710  37.380  1.00  0.00            
ATOM    124  H59 ACD     1      37.870  14.180  36.390  1.00  0.00            
ATOM    125  O30 ACD     1      38.780  14.460  38.270  1.00  0.00            
ATOM    126  H60 ACD     1      38.410  15.350  38.280  1.00  0.00            
ATOM    127  C1  AK3     2      38.460  11.510   0.120  1.00  0.00            
ATOM    128  C2  AK3     2      37.090  10.800   0.230  1.00  0.00            
ATOM    129  C3  AK3     2      37.020   9.660   1.350  1.00  0.00            
ATOM    130  C4  AK3     2      35.480   9.380   1.620  1.00  0.00            
ATOM    131  C5  AK3     2      34.930  10.340   0.560  1.00  0.00            
ATOM    132  C6  AK3     2      35.280   9.660  -0.770  1.00  0.00            
ATOM    133  C7  AK3     2      36.710   9.990  -1.060  1.00  0.00            
ATOM    134  O1  AK3     2      37.440   9.270  -1.700  1.00  0.00            
ATOM    135  C8  AK3     2      35.820  11.570   0.510  1.00  0.00            
ATOM    136  C9  AK3     2      35.500  12.540  -0.620  1.00  0.00            
ATOM    137  C10 AK3     2      35.830  12.470   1.800  1.00  0.00            
ATOM    138  H1  AK3     2      38.410  12.320  -0.620  1.00  0.00            
ATOM    139  H2  AK3     2      38.850  11.820   1.100  1.00  0.00            
ATOM    140  H3  AK3     2      39.200  10.810  -0.290  1.00  0.00            
ATOM    141  H4  AK3     2      37.450   9.980   2.310  1.00  0.00            
ATOM    142  H5  AK3     2      37.640   8.810   1.030  1.00  0.00            
ATOM    143  H6  AK3     2      35.110   9.670   2.610  1.00  0.00            
ATOM    144  H7  AK3     2      35.160   8.340   1.470  1.00  0.00            
ATOM    145  H8  AK3     2      33.860  10.520   0.660  1.00  0.00            
ATOM    146  H9  AK3     2      34.580   9.870  -1.590  1.00  0.00            
ATOM    147  H10 AK3     2      35.310   8.560  -0.760  1.00  0.00            
ATOM    148  H11 AK3     2      35.220  12.120  -1.600  1.00  0.00            
ATOM    149  H12 AK3     2      34.720  13.270  -0.370  1.00  0.00            
ATOM    150  H13 AK3     2      36.350  13.220  -0.790  1.00  0.00            
ATOM    151  H14 AK3     2      36.600  13.240   1.690  1.00  0.00            
ATOM    152  H15 AK3     2      34.820  12.860   1.980  1.00  0.00            
ATOM    153  H16 AK3     2      36.030  11.890   2.700  1.00  0.00            
TER
ENDMDL
MODEL        1
ATOM      1  H1  ACD     1      24.870  15.240  20.730  1.00  0.00            
ATOM      2  O1  ACD     1      25.750  15.420  20.390  1.00  0.00            
ATOM      3  C1  ACD     1      26.090  16.670  21.030  1.00  0.00
[truncated: 1,416,970 more chars]
