# Supplementary material for: Achieving Chemical Accuracy in Cyclodextrin Host–Guest Binding via Integrative Atomistic Modelling
Source: Adv Sci (Weinh). 2025 Dec 14;13(10):e19782. doi: 10.1002/advs.202519782 (PMC12915143; doi:10.1002/advs.202519782)
Supplement: Supplementary file 1 — Supporting Information [file ADVS-13-e19782-s003.zip › all_poses/ACD.AL1.pdb]

MODEL        1
ATOM      1  H1  ACD     1      19.800  27.420   7.860  1.00  0.00            
ATOM      2  O1  ACD     1      20.430  27.510   7.130  1.00  0.00            
ATOM      3  C1  ACD     1      21.530  26.690   7.440  1.00  0.00            
ATOM      4  H2  ACD     1      21.550  26.520   8.530  1.00  0.00            
ATOM      5  H3  ACD     1      22.430  27.230   7.090  1.00  0.00            
ATOM      6  C2  ACD     1      21.600  25.270   6.740  1.00  0.00            
ATOM      7  H4  ACD     1      22.530  24.770   7.050  1.00  0.00            
ATOM      8  O2  ACD     1      20.450  24.490   7.200  1.00  0.00            
ATOM      9  C3  ACD     1      20.150  23.260   6.670  1.00  0.00            
ATOM     10  H5  ACD     1      19.190  22.970   7.110  1.00  0.00            
ATOM     11  O3  ACD     1      21.100  22.320   6.890  1.00  0.00            
ATOM     12  C4  ACD     1      20.840  20.910   7.330  1.00  0.00            
ATOM     13  H6  ACD     1      19.760  20.760   7.440  1.00  0.00            
ATOM     14  C5  ACD     1      21.250  20.100   6.100  1.00  0.00            
ATOM     15  H7  ACD     1      21.870  20.730   5.440  1.00  0.00            
ATOM     16  O4  ACD     1      20.040  19.900   5.360  1.00  0.00            
ATOM     17  H8  ACD     1      19.870  20.790   5.050  1.00  0.00            
ATOM     18  C6  ACD     1      21.960  18.800   6.440  1.00  0.00            
ATOM     19  H9  ACD     1      21.100  18.210   6.790  1.00  0.00            
ATOM     20  O5  ACD     1      22.450  18.240   5.290  1.00  0.00            
ATOM     21  H10 ACD     1      23.410  18.220   5.370  1.00  0.00            
ATOM     22  C7  ACD     1      23.030  18.840   7.610  1.00  0.00            
ATOM     23  H11 ACD     1      23.140  17.900   8.160  1.00  0.00            
ATOM     24  O6  ACD     1      22.750  19.860   8.510  1.00  0.00            
ATOM     25  C8  ACD     1      21.540  20.530   8.630  1.00  0.00            
ATOM     26  H12 ACD     1      21.750  21.460   9.190  1.00  0.00            
ATOM     27  C9  ACD     1      20.610  19.730   9.550  1.00  0.00            
ATOM     28  H13 ACD     1      19.550  20.030   9.540  1.00  0.00            
ATOM     29  H14 ACD     1      20.510  18.710   9.170  1.00  0.00            
ATOM     30  O7  ACD     1      21.060  19.630  10.950  1.00  0.00            
ATOM     31  H15 ACD     1      21.950  19.260  10.970  1.00  0.00            
ATOM     32  O8  ACD     1      24.340  19.150   7.060  1.00  0.00            
ATOM     33  C10 ACD     1      25.570  18.530   7.330  1.00  0.00            
ATOM     34  H16 ACD     1      25.280  17.600   7.840  1.00  0.00            
ATOM     35  C11 ACD     1      26.170  18.120   5.860  1.00  0.00            
ATOM     36  H17 ACD     1      26.060  19.070   5.310  1.00  0.00            
ATOM     37  O9  ACD     1      25.370  17.210   5.140  1.00  0.00            
ATOM     38  H18 ACD     1      25.830  16.440   4.780  1.00  0.00            
ATOM     39  C12 ACD     1      27.670  17.780   6.080  1.00  0.00            
ATOM     40  H19 ACD     1      27.660  16.790   6.550  1.00  0.00            
ATOM     41  O10 ACD     1      28.220  17.690   4.780  1.00  0.00            
ATOM     42  H20 ACD     1      28.680  18.530   4.670  1.00  0.00            
ATOM     43  C13 ACD     1      28.480  18.770   6.880  1.00  0.00            
ATOM     44  H21 ACD     1      29.390  18.190   7.060  1.00  0.00            
ATOM     45  O11 ACD     1      27.830  18.880   8.090  1.00  0.00            
ATOM     46  C14 ACD     1      26.490  19.330   8.210  1.00  0.00            
ATOM     47  H22 ACD     1      26.610  20.350   7.810  1.00  0.00            
ATOM     48  C15 ACD     1      26.050  19.520   9.620  1.00  0.00            
ATOM     49  H23 ACD     1      26.910  20.020  10.080  1.00  0.00            
ATOM     50  H24 ACD     1      25.310  20.300   9.840  1.00  0.00            
ATOM     51  O12 ACD     1      25.840  18.370  10.320  1.00  0.00            
ATOM     52  H25 ACD     1      26.450  17.710   9.990  1.00  0.00            
ATOM     53  O13 ACD     1      28.740  20.050   6.200  1.00  0.00            
ATOM     54  C16 ACD     1      30.140  20.340   5.820  1.00  0.00            
ATOM     55  H26 ACD     1      30.770  19.500   6.160  1.00  0.00            
ATOM     56  C17 ACD     1      30.310  20.480   4.270  1.00  0.00            
ATOM     57  H27 ACD     1      29.540  21.170   3.900  1.00  0.00            
ATOM     58  O14 ACD     1      30.080  19.200   3.700  1.00  0.00            
ATOM     59  H28 ACD     1      30.160  19.190   2.740  1.00  0.00            
ATOM     60  C18 ACD     1      31.650  21.070   3.880  1.00  0.00            
ATOM     61  H29 ACD     1      32.420  20.320   4.120  1.00  0.00            
ATOM     62  O15 ACD     1      31.570  21.350   2.480  1.00  0.00            
ATOM     63  H30 ACD     1      31.140  22.210   2.370  1.00  0.00            
ATOM     64  C19 ACD     1      31.870  22.410   4.500  1.00  0.00            
ATOM     65  H31 ACD     1      32.820  22.880   4.200  1.00  0.00            
ATOM     66  O16 ACD     1      31.850  22.230   5.880  1.00  0.00            
ATOM     67  C20 ACD     1      30.650  21.630   6.510  1.00  0.00            
ATOM     68  H32 ACD     1      29.940  22.470   6.500  1.00  0.00            
ATOM     69  C21 ACD     1      30.890  21.400   7.930  1.00  0.00            
ATOM     70  H33 ACD     1      31.060  22.380   8.390  1.00  0.00            
ATOM     71  H34 ACD     1      29.900  21.090   8.300  1.00  0.00            
ATOM     72  O17 ACD     1      31.960  20.510   8.180  1.00  0.00            
ATOM     73  H35 ACD     1      32.770  20.920   7.870  1.00  0.00            
ATOM     74  O18 ACD     1      30.810  23.320   4.050  1.00  0.00            
ATOM     75  C22 ACD     1      30.900  24.690   3.860  1.00  0.00            
ATOM     76  H36 ACD     1      31.900  25.020   3.570  1.00  0.00            
ATOM     77  C23 ACD     1      29.990  24.870   2.630  1.00  0.00            
ATOM     78  H37 ACD     1      29.130  24.200   2.740  1.00  0.00            
ATOM     79  O19 ACD     1      30.720  24.460   1.470  1.00  0.00            
ATOM     80  H38 ACD     1      30.270  24.960   0.790  1.00  0.00            
ATOM     81  C24 ACD     1      29.460  26.280   2.420  1.00  0.00            
ATOM     82  H39 ACD     1      30.290  26.980   2.240  1.00  0.00            
ATOM     83  O20 ACD     1      28.600  26.180   1.340  1.00  0.00            
ATOM     84  H40 ACD     1      27.680  26.010   1.550  1.00  0.00            
ATOM     85  C25 ACD     1      28.720  26.820   3.690  1.00  0.00            
ATOM     86  H41 ACD     1      28.520  27.890   3.550  1.00  0.00            
ATOM     87  O21 ACD     1      29.630  26.730   4.770  1.00  0.00            
ATOM     88  C26 ACD     1      30.340  25.500   5.070  1.00  0.00            
ATOM     89  H42 ACD     1      29.590  24.800   5.450  1.00  0.00            
ATOM     90  C27 ACD     1      31.350  25.830   6.150  1.00  0.00            
ATOM     91  H43 ACD     1      30.830  26.040   7.090  1.00  0.00            
ATOM     92  H44 ACD     1      31.940  24.950   6.430  1.00  0.00            
ATOM     93  O22 ACD     1      32.170  26.940   5.810  1.00  0.00            
ATOM     94  H45 ACD     1      31.740  27.720   5.460  1.00  0.00            
ATOM     95  O23 ACD     1      27.480  26.230   3.900  1.00  0.00            
ATOM     96  C28 ACD     1      26.230  26.980   3.680  1.00  0.00            
ATOM     97  H46 ACD     1      26.430  27.860   3.060  1.00  0.00            
ATOM     98  C29 ACD     1      25.600  27.390   4.940  1.00  0.00            
ATOM     99  H47 ACD     1      25.760  26.540   5.620  1.00  0.00            
ATOM    100  O24 ACD     1      24.240  27.760   4.810  1.00  0.00            
ATOM    101  C30 ACD     1      26.420  28.510   5.540  1.00  0.00            
ATOM    102  H48 ACD     1      25.680  28.870   6.280  1.00  0.00            
ATOM    103  H49 ACD     1      27.280  28.090   6.070  1.00  0.00            
ATOM    104  O25 ACD     1      26.950  29.490   4.700  1.00  0.00            
ATOM    105  H50 ACD     1      26.290  30.130   4.420  1.00  0.00            
ATOM    106  C31 ACD     1      25.270  26.120   2.730  1.00  0.00            
ATOM    107  H51 ACD     1      24.990  25.180   3.230  1.00  0.00            
ATOM    108  O26 ACD     1      25.830  26.080   1.480  1.00  0.00            
ATOM    109  H52 ACD     1      25.300  25.520   0.890  1.00  0.00            
ATOM    110  C32 ACD     1      23.870  26.770   2.700  1.00  0.00            
ATOM    111  H53 ACD     1      23.900  27.820   2.380  1.00  0.00            
ATOM    112  O27 ACD     1      22.960  25.910   1.960  1.00  0.00            
ATOM    113  H54 ACD     1      23.230  26.190   1.080  1.00  0.00            
ATOM    114  C33 ACD     1      23.320  26.930   4.120  1.00  0.00            
ATOM    115  H55 ACD     1      22.420  27.550   4.080  1.00  0.00            
ATOM    116  O28 ACD     1      22.990  25.680   4.780  1.00  0.00            
ATOM    117  C34 ACD     1      21.620  25.490   5.210  1.00  0.00            
ATOM    118  H56 ACD     1      20.900  26.270   4.930  1.00  0.00            
ATOM    119  C35 ACD     1      21.130  24.200   4.500  1.00  0.00            
ATOM    120  H57 ACD     1      21.980  23.510   4.560  1.00  0.00            
ATOM    121  O29 ACD     1      20.870  24.370   3.120  1.00  0.00            
ATOM    122  H58 ACD     1      21.760  24.600   2.830  1.00  0.00            
ATOM    123  C36 ACD     1      19.960  23.500   5.180  1.00  0.00            
ATOM    124  H59 ACD     1      19.160  24.250   5.030  1.00  0.00            
ATOM    125  O30 ACD     1      19.550  22.280   4.460  1.00  0.00            
ATOM    126  H60 ACD     1      19.310  22.630   3.590  1.00  0.00            
ATOM    127  C1  AL1     2      27.470  22.910   7.770  1.00  0.00            
ATOM    128  C2  AL1     2      26.450  23.810   7.060  1.00  0.00            
ATOM    129  C3  AL1     2      27.140  25.150   7.200  1.00  0.00            
ATOM    130  C4  AL1     2      26.860  26.060   8.090  1.00  0.00            
ATOM    131  C5  AL1     2      25.810  25.870   9.080  1.00  0.00            
ATOM    132  O1  AL1     2      25.620  26.670  10.000  1.00  0.00            
ATOM    133  C6  AL1     2      24.950  24.700   8.920  1.00  0.00            
ATOM    134  C7  AL1     2      25.280  23.750   7.990  1.00  0.00            
ATOM    135  C8  AL1     2      24.400  22.580   7.850  1.00  0.00            
ATOM    136  C9  AL1     2      24.090  22.390   6.410  1.00  0.00            
ATOM    137  C10 AL1     2      25.250  22.200   5.480  1.00  0.00            
ATOM    138  C11 AL1     2      26.130  23.430   5.570  1.00  0.00            
ATOM    139  C12 AL1     2      27.240  23.180   4.520  1.00  0.00            
ATOM    140  O2  AL1     2      28.360  22.950   4.930  1.00  0.00            
ATOM    141  C13 AL1     2      26.900  22.930   3.060  1.00  0.00            
ATOM    142  C14 AL1     2      25.810  21.800   2.910  1.00  0.00            
ATOM    143  C15 AL1     2      26.560  20.440   3.180  1.00  0.00            
ATOM    144  C16 AL1     2      24.740  22.040   3.980  1.00  0.00            
ATOM    145  C17 AL1     2      23.630  21.080   3.560  1.00  0.00            
ATOM    146  C18 AL1     2      23.810  20.880   2.000  1.00  0.00            
ATOM    147  C19 AL1     2      25.050  21.660   1.560  1.00  0.00            
ATOM    148  O3  AL1     2      24.620  22.940   1.040  1.00  0.00            
ATOM    149  C20 AL1     2      25.930  21.070   0.440  1.00  0.00            
ATOM    150  O4  AL1     2      25.780  19.900  -0.050  1.00  0.00            
ATOM    151  C21 AL1     2      27.080  21.950  -0.190  1.00  0.00            
ATOM    152  O5  AL1     2      28.300  21.120  -0.220  1.00  0.00            
ATOM    153  H1  AL1     2      27.140  22.620   8.780  1.00  0.00            
ATOM    154  H2  AL1     2      27.550  22.060   7.080  1.00  0.00            
ATOM    155  H3  AL1     2      28.460  23.380   7.750  1.00  0.00            
ATOM    156  H4  AL1     2      27.860  25.370   6.420  1.00  0.00            
ATOM    157  H5  AL1     2      27.370  27.020   8.180  1.00  0.00            
ATOM    158  H6  AL1     2      24.050  24.640   9.530  1.00  0.00            
ATOM    159  H7  AL1     2      23.440  22.800   8.340  1.00  0.00            
ATOM    160  H8  AL1     2      24.920  21.650   8.120  1.00  0.00            
ATOM    161  H9  AL1     2      23.360  23.100   6.000  1.00  0.00            
ATOM    162  H10 AL1     2      23.570  21.440   6.260  1.00  0.00            
ATOM    163  H11 AL1     2      25.910  21.380   5.760  1.00  0.00            
ATOM    164  H12 AL1     2      25.530  24.300   5.250  1.00  0.00            
ATOM    165  H13 AL1     2      27.760  22.510   2.520  1.00  0.00            
ATOM    166  H14 AL1     2      26.610  23.870   2.570  1.00  0.00            
ATOM    167  H15 AL1     2      25.960  19.520   3.120  1.00  0.00            
ATOM    168  H16 AL1     2      27.410  20.330   2.480  1.00  0.00            
ATOM    169  H17 AL1     2      27.070  20.420   4.150  1.00  0.00            
ATOM    170  H18 AL1     2      24.390  23.070   3.840  1.00  0.00            
ATOM    171  H19 AL1     2      22.640  21.530   3.700  1.00  0.00            
ATOM    172  H20 AL1     2      23.630  20.130   4.100  1.00  0.00            
ATOM    173  H21 AL1     2      22.910  21.110   1.410  1.00  0.00            
ATOM    174  H22 AL1     2      23.840  19.810   1.770  1.00  0.00            
ATOM    175  H23 AL1     2      23.960  22.770   0.340  1.00  0.00            
ATOM    176  H24 AL1     2      27.300  22.900   0.320  1.00  0.00            
ATOM    177  H25 AL1     2      26.760  22.340  -1.160  1.00  0.00            
ATOM    178  H26 AL1     2      28.150  20.470  -0.930  1.00  0.00            
TER
ENDMDL
MODEL        1
ATOM      1  H1  ACD     1      23.020  30.080   7.790  1.00  0.00            
ATOM      2  O1  ACD     1      23.810  29.940   7.260  1.00  0.00            
ATOM      3  C1  ACD     1      24.430  28.620   7.550  1.00  0.00            
ATOM      4  H2  ACD     1      24.470  28.480   8.640  1.00  0.00            
ATOM      5  H3  ACD     1      25.490  28.520   7.290  1.00  0.00            
ATOM      6  C2  ACD     1      23.620  27.510   6.860  1.00  0.00            
ATOM      7  H4  ACD     1      24.160  26.600   7.150  1.00  0.00            
ATOM      8  O2  ACD     1      22.300  27.330   7.520  1.00  0.00            
ATOM      9  C3  ACD     1      21.510  26.240   6.990  1.00  0.00            
ATOM     10  H5  ACD     1      20.540  26.340   7.490  1.00  0.00            
ATOM     11  O3  ACD     1      21.930  24.890   7.320  1.00  0.00            
ATOM     12  C4  ACD     1      21.180  23.900   7.920  1.00  0.00            
ATOM     13  H6  ACD     1      20.200  24.290   8.220  1.00  0.00            
ATOM     14  C5  ACD     1      21.040  22.780   6.860  1.00  0.00            
ATOM     15  H7  ACD     1      21.910  22.890   6.210  1.00  0.00            
ATOM     16  O4  ACD     1      19.890  22.980   6.040  1.00  0.00            
ATOM     17  H8  ACD     1      20.080  23.740   5.490  1.00  0.00            
ATOM     18  C6  ACD     1      21.080  21.300   7.380  1.00  0.00            
ATOM     19  H9  ACD     1      20.130  21.180   7.920  1.00  0.00            
ATOM     20  O5  ACD     1      21.140  20.340   6.310  1.00  0.00            
ATOM     21  H10 ACD     1      22.090  20.230   6.400  1.00  0.00            
ATOM     22  C7  ACD     1      22.270  21.020   8.310  1.00  0.00            
ATOM     23  H11 ACD     1      21.900  20.180   8.920  1.00  0.00            
ATOM     24  O6  ACD     1      22.630  22.140   9.040  1.00  0.00            
ATOM     25  C8  ACD     1      21.820  23.340   9.210  1.00  0.00            
ATOM     26  H12 ACD     1      22.480  24.120   9.620  1.00  0.00            
ATOM     27  C9  ACD     1      20.730  23.000  10.240  1.00  0.00            
ATOM     28  H13 ACD     1      20.060  23.870  10.310  1.00  0.00            
ATOM     29  H14 ACD     1      20.100  22.120  10.100  1.00  0.00            
ATOM     30  O7  ACD     1      21.250  22.910  11.580  1.00  0.00            
ATOM     31  H15 ACD     1      21.080  23.750  12.000  1.00  0.00            
ATOM     32  O8  ACD     1      23.420  20.600   7.450  1.00  0.00            
ATOM     33  C10 ACD     1      24.350  19.630   7.860  1.00  0.00            
ATOM     34  H16 ACD     1      23.850  18.810   8.390  1.00  0.00            
ATOM     35  C11 ACD     1      24.710  18.950   6.550  1.00  0.00            
ATOM     36  H17 ACD     1      24.990  19.680   5.790  1.00  0.00            
ATOM     37  O9  ACD     1      23.590  18.270   6.030  1.00  0.00            
ATOM     38  H18 ACD     1      23.150  17.770   6.720  1.00  0.00            
ATOM     39  C12 ACD     1      25.890  18.040   6.720  1.00  0.00            
ATOM     40  H19 ACD     1      25.660  17.160   7.330  1.00  0.00            
ATOM     41  O10 ACD     1      26.240  17.480   5.490  1.00  0.00            
ATOM     42  H20 ACD     1      26.780  18.080   4.970  1.00  0.00            
ATOM     43  C13 ACD     1      27.100  18.740   7.310  1.00  0.00            
ATOM     44  H21 ACD     1      27.780  17.940   7.630  1.00  0.00            
ATOM     45  O11 ACD     1      26.720  19.410   8.510  1.00  0.00            
ATOM     46  C14 ACD     1      25.530  20.260   8.580  1.00  0.00            
ATOM     47  H22 ACD     1      25.770  21.210   8.100  1.00  0.00            
ATOM     48  C15 ACD     1      25.360  20.440  10.070  1.00  0.00            
ATOM     49  H23 ACD     1      26.330  20.670  10.530  1.00  0.00            
ATOM     50  H24 ACD     1      24.650  21.260  10.260  1.00  0.00            
ATOM     51  O12 ACD     1      24.760  19.360  10.690  1.00  0.00            
ATOM     52  H25 ACD     1      24.570  19.600  11.590  1.00  0.00            
ATOM     53  O13 ACD     1      27.760  19.620   6.340  1.00  0.00            
ATOM     54  C16 ACD     1      28.990  19.360   5.670  1.00  0.00            
ATOM     55  H26 ACD     1      29.250  18.330   5.930  1.00  0.00            
ATOM     56  C17 ACD     1      28.860  19.460   4.160  1.00  0.00            
ATOM     57  H27 ACD     1      28.320  20.400   3.980  1.00  0.00            
ATOM     58  O14 ACD     1      28.170  18.340   3.540  1.00  0.00            
ATOM     59  H28 ACD     1      28.330  18.150   2.620  1.00  0.00            
ATOM     60  C18 ACD     1      30.220  19.610   3.480  1.00  0.00            
ATOM     61  H29 ACD     1      30.700  18.650   3.700  1.00  0.00            
ATOM     62  O15 ACD     1      30.150  19.810   2.070  1.00  0.00            
ATOM     63  H30 ACD     1      30.000  20.760   1.970  1.00  0.00            
ATOM     64  C19 ACD     1      31.060  20.730   4.010  1.00  0.00            
ATOM     65  H31 ACD     1      32.070  20.570   3.620  1.00  0.00            
ATOM     66  O16 ACD     1      31.180  20.690   5.450  1.00  0.00            
ATOM     67  C20 ACD     1      30.100  20.230   6.270  1.00  0.00            
ATOM     68  H32 ACD     1      29.510  21.130   6.500  1.00  0.00            
ATOM     69  C21 ACD     1      30.730  19.690   7.580  1.00  0.00            
ATOM     70  H33 ACD     1      31.500  20.390   7.940  1.00  0.00            
ATOM     71  H34 ACD     1      29.990  19.660   8.380  1.00  0.00            
ATOM     72  O17 ACD     1      31.380  18.460   7.390  1.00  0.00            
ATOM     73  H35 ACD     1      31.060  17.900   8.100  1.00  0.00            
ATOM     74  O18 ACD     1      30.560  22.000   3.470  1.00  0.00            
ATOM     75  C22 ACD     1      31.370  23.170   3.140  1.00  0.00            
ATOM     76  H36 ACD     1      32.380  22.860   2.840  1.00  0.00            
ATOM     77  C23 ACD     1      30.630  23.770   1.960  1.00  0.00            
ATOM     78  H37 ACD     1      29.560  23.600   2.110  1.00  0.00            
ATOM     79  O19 ACD     1      31.000  23.050   0.770  1.00  0.00            
ATOM     80  H38 ACD     1      30.380  23.270   0.070  1.00  0.00            
ATOM     81  C24 ACD     1      30.760  25.300   1.730  1.00  0.00            
ATOM     82  H39 ACD     1      31.790  25.540   1.410  1.00  0.00            
ATOM     83  O20 ACD     1      29.810  25.690   0.720  1.00  0.00            
ATOM     84  H40 ACD     1      28.920  25.720   1.080  1.00  0.00            
ATOM     85  C25 ACD     1      30.450  26.060   3.100  1.00  0.00            
ATOM     86  H41 ACD     1      30.790  27.090   2.940  1.00  0.00            
ATOM     87  O21 ACD     1      31.480  25.530   4.030  1.00  0.00            
ATOM     88  C26 ACD     1      31.370  24.150   4.320  1.00  0.00            
ATOM     89  H42 ACD     1      30.410  23.990   4.840  1.00  0.00            
ATOM     90  C27 ACD     1      32.350  23.810   5.440  1.00  0.00            
ATOM     91  H43 ACD     1      32.460  24.650   6.130  1.00  0.00            
ATOM     92  H44 ACD     1      32.090  23.020   6.150  1.00  0.00            
ATOM     93  O22 ACD     1      33.650  23.640   4.910  1.00  0.00            
ATOM     94  H45 ACD     1      34.210  23.610   5.690  1.00  0.00            
ATOM     95  O23 ACD     1      29.080  25.930   3.530  1.00  0.00            
ATOM     96  C28 ACD     1      28.220  27.040   3.310  1.00  0.00            
ATOM     97  H46 ACD     1      28.750  27.820   2.760  1.00  0.00            
ATOM     98  C29 ACD     1      27.940  27.520   4.740  1.00  0.00            
ATOM     99  H47 ACD     1      27.570  26.690   5.350  1.00  0.00            
ATOM    100  O24 ACD     1      26.910  28.540   4.710  1.00  0.00            
ATOM    101  C30 ACD     1      29.180  28.280   5.360  1.00  0.00            
ATOM    102  H48 ACD     1      29.060  28.710   6.370  1.00  0.00            
ATOM    103  H49 ACD     1      30.020  27.580   5.470  1.00  0.00            
ATOM    104  O25 ACD     1      29.720  29.270   4.510  1.00  0.00            
ATOM    105  H50 ACD     1      29.040  29.950   4.400  1.00  0.00            
ATOM    106  C31 ACD     1      26.950  26.590   2.650  1.00  0.00            
ATOM    107  H51 ACD     1      26.430  25.940   3.360  1.00  0.00            
ATOM    108  O26 ACD     1      27.100  25.900   1.420  1.00  0.00            
ATOM    109  H52 ACD     1      26.540  25.120   1.430  1.00  0.00            
ATOM    110  C32 ACD     1      25.930  27.680   2.700  1.00  0.00            
ATOM    111  H53 ACD     1      26.400  28.440   2.060  1.00  0.00            
ATOM    112  O27 ACD     1      24.690  27.230   2.100  1.00  0.00            
ATOM    113  H54 ACD     1      24.950  27.060   1.190  1.00  0.00            
ATOM    114  C33 ACD     1      25.630  28.210   4.130  1.00  0.00            
ATOM    115  H55 ACD     1      25.070  29.120   3.940  1.00  0.00            
ATOM    116  O28 ACD     1      24.900  27.220   4.930  1.00  0.00            
ATOM    117  C34 ACD     1      23.610  27.660   5.350  1.00  0.00            
ATOM    118  H56 ACD     1      23.420  28.700   5.060  1.00  0.00            
ATOM    119  C35 ACD     1      22.560  26.670   4.730  1.00  0.00            
ATOM    120  H57 ACD     1      22.990  25.660   4.780  1.00  0.00            
ATOM    121  O29 ACD     1      22.250  27.040   3.300  1.00  0.00            
ATOM    122  H58 ACD     1      23.130  27.220   2.980  1.00  0.00            
ATOM    123  C36 ACD     1      21.290  26.520   5.510  1.00  0.00            
ATOM    124  H59 ACD     1      20.690  27.440   5.470  1.00  0.00            
ATOM    125  O30 ACD     1      20.350  25.630   4.920  1.00  0.00            
ATOM    126  H60 ACD     1      20.280  25.850   3.980  1.00  0.00            
ATOM    127  C1  AL1     2      27.820  23.030   8.120  1.00  0.00            
ATOM    128  C2  AL1     2      27.400  24.230   7.230  1.00  0.00            
ATOM    129  C3  AL1     2      28.640  25.170   7.110  1.00  0.00            
ATOM    130  C4  AL1     2      28.870  26.270   7.820  1.00  0.00            
ATOM    131  C5  AL1     2      27.750  26.830   8.670  1.00  0.00            
ATOM    132  O1  AL1     2      27.860  27.850   9.350  1.00  0.00            
ATOM    133  C6  AL1     2      26.450  26.080   8.750  1.00  0.00            
ATOM    134  C7  AL1     2      26.270  24.890   8.090  1.00  0.00            
ATOM    135  C8  AL1     2      24.980  24.160   8.210  1.00  0.00            
ATOM    136  C9  AL1     2      24.500  23.900   6.830  1.00  0.00            
ATOM    137  C10 AL1     2      25.410  23.190   5.780  1.00  0.00            
ATOM    138  C11 AL1     2      26.770  23.880   5.820  1.00  0.00            
ATOM    139  C12 AL1     2      27.640  23.140   4.840  1.00  0.00            
ATOM    140  O2  AL1     2      28.620  22.640   5.240  1.00  0.00            
ATOM    141  C13 AL1     2      27.150  23.020   3.390  1.00  0.00            
ATOM    142  C14 AL1     2      25.750  22.460   3.330  1.00  0.00            
ATOM    143  C15 AL1     2      25.780  20.980   3.780  1.00  0.00            
ATOM    144  C16 AL1     2      24.880  23.300   4.300  1.00  0.00            
ATOM    145  C17 AL1     2      23.340  22.930   3.980  1.00  0.00            
ATOM    146  C18 AL1     2      23.420  22.550   2.470  1.00  0.00            
ATOM    147  C19 AL1     2      24.910  22.660   1.980  1.00  0.00            
ATOM    148  O3  AL1     2      25.200  23.960   1.430  1.00  0.00            
ATOM    149  C20 AL1     2      25.270  21.620   0.860  1.00  0.00            
ATOM    150  O4  AL1     2      24.730  20.520   0.920  1.00  0.00            
ATOM    151  C21 AL1     2      26.400  21.940  -0.130  1.00  0.00            
ATOM    152  O5  AL1     2      27.430  20.940  -0.280  1.00  0.00            
ATOM    153  H1  AL1     2      27.080  22.800   8.900  1.00  0.00            
ATOM    154  H2  AL1     2      27.940  22.110   7.540  1.00  0.00            
ATOM    155  H3  AL1     2      28.740  23.270   8.660  1.00  0.00            
ATOM    156  H4  AL1     2      29.390  24.720   6.460  1.00  0.00            
ATOM    157  H5  AL1     2      29.830  26.760   7.690  1.00  0.00            
ATOM    158  H6  AL1     2      25.650  26.510   9.350  1.00  0.00            
ATOM    159  H7  AL1     2      24.300  24.830   8.740  1.00  0.00            
ATOM    160  H8  AL1     2      25.040  23.170   8.680  1.00  0.00            
ATOM    161  H9  AL1     2      24.120  24.820   6.370  1.00  0.00            
ATOM    162  H10 AL1     2      23.650  23.210   6.970  1.00  0.00            
ATOM    163  H11 AL1     2      25.620  22.190   6.170  1.00  0.00            
ATOM    164  H12 AL1     2      26.610  24.820   5.280  1.00  0.00            
ATOM    165  H13 AL1     2      27.850  22.370   2.850  1.00  0.00            
ATOM    166  H14 AL1     2      27.270  24.030   2.990  1.00  0.00            
ATOM    167  H15 AL1     2      24.780  20.550   3.900  1.00  0.00            
ATOM    168  H16 AL1     2      26.280  20.420   2.980  1.00  0.00            
ATOM    169  H17 AL1     2      26.390  20.890   4.690  1.00  0.00            
ATOM    170  H18 AL1     2      24.910  24.350   3.990  1.00  0.00            
ATOM    171  H19 AL1     2      22.630  23.730   4.220  1.00  0.00            
ATOM    172  H20 AL1     2      23.150  22.040   4.600  1.00  0.00            
ATOM    173  H21 AL1     2      22.740  23.140   1.840  1.00  0.00            
ATOM    174  H22 AL1     2      22.950  21.560   2.530  1.00  0.00            
ATOM    175  H23 AL1     2      24.550  24.100   0.720  1.00  0.00            
ATOM    176  H24 AL1     2      26.850  22.840   0.300  1.00  0.00            
ATOM    177  H25 AL1     2      25.970  22.300  -1.070  1.00  0.00            
ATOM    178  H26 AL1     2      26.980  20.160  -0.640  1.00  0.00            
TER
ENDMDL
MODEL        1
ATOM      1  H1  ACD     1      21.970  30.400   7.230  1.00  0.00            
ATOM      2  O1  ACD     1      22.900  30.300   6.990  1.00  0.00            
ATOM      3  C1  ACD     1      23.330  29.180   7.660  1.00  0.00            
ATOM      4  H2  ACD     1      22.870  29.130   8.650  1.00  0.00            
ATOM      5  H3  ACD     1      24.420  29.300   7.700  1.00  0.00            
ATOM      6  C2  ACD     1      22.880  27.900   6.900  1.00  0.00            
ATOM      7  H4  ACD     1      23.370  27.100   7.470  1.00  0.00            
ATOM      8  O2  ACD     1      21.490  27.790   7.060  1.00  0.00            
ATOM      9  C3  ACD     1      20.790  26.650   6.510  1.00  0.00            
ATOM     10  H5  ACD     1      19.730  26.650   6.790  1.00  0.00            
ATOM     11  O3  ACD     1      21.310  25.440   7.010  1.00  0.00            
ATOM     12  C4  ACD     1      20.420  24.440   7.600  1.00  0.00            
ATOM     13  H6  ACD     1      19.350  24.610   7.470  1.00  0.00            
ATOM     14  C5  ACD     1      20.550  23.110   6.840  1.00  0.00            
ATOM     15  H7  ACD     1      21.580  23.130   6.450  1.00  0.00            
ATOM     16  O4  ACD     1      19.560  23.020   5.750  1.00  0.00            
ATOM     17  H8  ACD     1      19.690  23.750   5.140  1.00  0.00            
ATOM     18  C6  ACD     1      20.470  21.840   7.740  1.00  0.00            
ATOM     19  H9  ACD     1      19.450  21.920   8.140  1.00  0.00            
ATOM     20  O5  ACD     1      20.590  20.620   6.980  1.00  0.00            
ATOM     21  H10 ACD     1      20.110  20.770   6.170  1.00  0.00            
ATOM     22  C7  ACD     1      21.570  21.920   8.860  1.00  0.00            
ATOM     23  H11 ACD     1      21.210  21.140   9.540  1.00  0.00            
ATOM     24  O6  ACD     1      21.680  23.230   9.480  1.00  0.00            
ATOM     25  C8  ACD     1      20.760  24.360   9.090  1.00  0.00            
ATOM     26  H12 ACD     1      21.310  25.290   9.260  1.00  0.00            
ATOM     27  C9  ACD     1      19.510  24.300  10.030  1.00  0.00            
ATOM     28  H13 ACD     1      18.890  25.120   9.670  1.00  0.00            
ATOM     29  H14 ACD     1      18.960  23.370   9.850  1.00  0.00            
ATOM     30  O7  ACD     1      19.750  24.430  11.400  1.00  0.00            
ATOM     31  H15 ACD     1      20.330  23.690  11.600  1.00  0.00            
ATOM     32  O8  ACD     1      22.880  21.560   8.280  1.00  0.00            
ATOM     33  C10 ACD     1      23.660  20.470   8.910  1.00  0.00            
ATOM     34  H16 ACD     1      23.060  19.890   9.620  1.00  0.00            
ATOM     35  C11 ACD     1      24.150  19.630   7.770  1.00  0.00            
ATOM     36  H17 ACD     1      24.490  20.380   7.040  1.00  0.00            
ATOM     37  O9  ACD     1      23.020  18.950   7.040  1.00  0.00            
ATOM     38  H18 ACD     1      22.280  19.560   6.980  1.00  0.00            
ATOM     39  C12 ACD     1      25.250  18.630   8.210  1.00  0.00            
ATOM     40  H19 ACD     1      24.800  17.960   8.950  1.00  0.00            
ATOM     41  O10 ACD     1      25.790  17.840   7.150  1.00  0.00            
ATOM     42  H20 ACD     1      26.480  18.340   6.720  1.00  0.00            
ATOM     43  C13 ACD     1      26.410  19.260   8.950  1.00  0.00            
ATOM     44  H21 ACD     1      27.000  18.470   9.420  1.00  0.00            
ATOM     45  O11 ACD     1      25.820  20.060   9.970  1.00  0.00            
ATOM     46  C14 ACD     1      24.780  21.050   9.660  1.00  0.00            
ATOM     47  H22 ACD     1      25.200  21.930   9.160  1.00  0.00            
ATOM     48  C15 ACD     1      24.380  21.740  11.030  1.00  0.00            
ATOM     49  H23 ACD     1      25.310  22.200  11.390  1.00  0.00            
ATOM     50  H24 ACD     1      23.620  22.520  10.910  1.00  0.00            
ATOM     51  O12 ACD     1      23.950  20.880  12.070  1.00  0.00            
ATOM     52  H25 ACD     1      23.820  21.490  12.800  1.00  0.00            
ATOM     53  O13 ACD     1      27.270  20.120   8.140  1.00  0.00            
ATOM     54  C16 ACD     1      28.690  19.770   7.880  1.00  0.00            
ATOM     55  H26 ACD     1      29.020  18.800   8.270  1.00  0.00            
ATOM     56  C17 ACD     1      28.920  19.700   6.340  1.00  0.00            
ATOM     57  H27 ACD     1      28.370  20.560   5.950  1.00  0.00            
ATOM     58  O14 ACD     1      28.150  18.670   5.800  1.00  0.00            
ATOM     59  H28 ACD     1      28.460  18.430   4.930  1.00  0.00            
ATOM     60  C18 ACD     1      30.360  19.590   5.880  1.00  0.00            
ATOM     61  H29 ACD     1      30.820  18.710   6.350  1.00  0.00            
ATOM     62  O15 ACD     1      30.430  19.540   4.480  1.00  0.00            
ATOM     63  H30 ACD     1      30.670  20.430   4.210  1.00  0.00            
ATOM     64  C19 ACD     1      31.160  20.810   6.350  1.00  0.00            
ATOM     65  H31 ACD     1      32.240  20.700   6.250  1.00  0.00            
ATOM     66  O16 ACD     1      30.940  20.990   7.750  1.00  0.00            
ATOM     67  C20 ACD     1      29.600  20.930   8.290  1.00  0.00            
ATOM     68  H32 ACD     1      29.080  21.860   8.060  1.00  0.00            
ATOM     69  C21 ACD     1      29.590  20.800   9.780  1.00  0.00            
ATOM     70  H33 ACD     1      30.260  21.610  10.060  1.00  0.00            
ATOM     71  H34 ACD     1      28.620  20.950  10.280  1.00  0.00            
ATOM     72  O17 ACD     1      30.180  19.600  10.340  1.00  0.00            
ATOM     73  H35 ACD     1      30.120  19.490  11.290  1.00  0.00            
ATOM     74  O18 ACD     1      30.660  21.860   5.490  1.00  0.00            
ATOM     75  C22 ACD     1      31.460  23.050   5.310  1.00  0.00            
ATOM     76  H36 ACD     1      32.480  22.640   5.280  1.00  0.00            
ATOM     77  C23 ACD     1      31.070  23.600   3.960  1.00  0.00            
ATOM     78  H37 ACD     1      30.010  23.500   3.720  1.00  0.00            
ATOM     79  O19 ACD     1      31.830  22.900   2.980  1.00  0.00            
ATOM     80  H38 ACD     1      31.460  22.980   2.090  1.00  0.00            
ATOM     81  C24 ACD     1      31.170  25.150   3.910  1.00  0.00            
ATOM     82  H39 ACD     1      32.220  25.470   3.990  1.00  0.00            
ATOM     83  O20 ACD     1      30.830  25.660   2.650  1.00  0.00            
ATOM     84  H40 ACD     1      29.880  25.550   2.580  1.00  0.00            
ATOM     85  C25 ACD     1      30.390  25.880   4.940  1.00  0.00            
ATOM     86  H41 ACD     1      30.750  26.910   4.970  1.00  0.00            
ATOM     87  O21 ACD     1      30.630  25.360   6.210  1.00  0.00            
ATOM     88  C26 ACD     1      31.430  24.130   6.460  1.00  0.00            
ATOM     89  H42 ACD     1      31.030  23.630   7.350  1.00  0.00            
ATOM     90  C27 ACD     1      32.820  24.510   6.990  1.00  0.00            
ATOM     91  H43 ACD     1      32.800  25.280   7.770  1.00  0.00            
ATOM     92  H44 ACD     1      33.220  23.570   7.380  1.00  0.00            
ATOM     93  O22 ACD     1      33.710  25.030   5.980  1.00  0.00            
ATOM     94  H45 ACD     1      34.610  25.110   6.320  1.00  0.00            
ATOM     95  O23 ACD     1      28.980  25.900   4.750  1.00  0.00            
ATOM     96  C28 ACD     1      28.290  27.090   4.200  1.00  0.00            
ATOM     97  H46 ACD     1      28.950  27.730   3.600  1.00  0.00            
ATOM     98  C29 ACD     1      27.770  27.890   5.410  1.00  0.00            
ATOM     99  H47 ACD     1      27.370  27.140   6.090  1.00  0.00            
ATOM    100  O24 ACD     1      26.730  28.720   4.960  1.00  0.00            
ATOM    101  C30 ACD     1      28.840  28.650   6.110  1.00  0.00            
ATOM    102  H48 ACD     1      28.520  29.180   7.010  1.00  0.00            
ATOM    103  H49 ACD     1      29.540  27.910   6.530  1.00  0.00            
ATOM    104  O25 ACD     1      29.510  29.570   5.300  1.00  0.00            
ATOM    105  H50 ACD     1      29.190  30.460   5.490  1.00  0.00            
ATOM    106  C31 ACD     1      27.170  26.500   3.410  1.00  0.00            
ATOM    107  H51 ACD     1      26.710  25.750   4.060  1.00  0.00            
ATOM    108  O26 ACD     1      27.700  25.870   2.260  1.00  0.00            
ATOM    109  H52 ACD     1      27.150  25.100   2.070  1.00  0.00            
ATOM    110  C32 ACD     1      26.110  27.530   3.050  1.00  0.00            
ATOM    111  H53 ACD     1      26.580  28.290   2.410  1.00  0.00            
ATOM    112  O27 ACD     1      25.030  27.030   2.300  1.00  0.00            
ATOM    113  H54 ACD     1      25.430  26.870   1.440  1.00  0.00            
ATOM    114  C33 ACD     1      25.570  28.190   4.340  1.00  0.00            
ATOM    115  H55 ACD     1      24.960  29.030   4.010  1.00  0.00            
ATOM    116  O28 ACD     1      24.720  27.400   5.210  1.00  0.00            
ATOM    117  C34 ACD     1      23.290  27.770   5.400  1.00  0.00            
ATOM    118  H56 ACD     1      23.060  28.770   5.000  1.00  0.00            
ATOM    119  C35 ACD     1      22.410  26.730   4.660  1.00  0.00            
ATOM    120  H57 ACD     1      22.740  25.690   4.840  1.00  0.00            
ATOM    121  O29 ACD     1      22.460  26.840   3.250  1.00  0.00            
ATOM    122  H58 ACD     1      23.350  27.110   3.010  1.00  0.00            
ATOM    123  C36 ACD     1      20.960  26.800   5.020  1.00  0.00            
ATOM    124  H59 ACD     1      20.580  27.790   4.730  1.00  0.00            
ATOM    125  O30 ACD     1      20.230  25.780   4.390  1.00  0.00            
ATOM    126  H60 ACD     1      20.410  25.870   3.450  1.00  0.00            
ATOM    127  C1  AL1     2      27.270  23.870   9.080  1.00  0.00            
ATOM    128  C2  AL1     2      26.850  24.970   8.100  1.00  0.00            
ATOM    129  C3  AL1     2      28.000  25.960   8.220  1.00  0.00            
ATOM    130  C4  AL1     2      27.890  27.190   8.840  1.00  0.00            
ATOM    131  C5  AL1     2      26.680  27.720   9.410  1.00  0.00            
ATOM    132  O1  AL1     2      26.600  28.910   9.720  1.00  0.00            
ATOM    133  C6  AL1     2      25.550  26.740   9.410  1.00  0.00            
ATOM    134  C7  AL1     2      25.570  25.550   8.750  1.00  0.00            
ATOM    135  C8  AL1     2      24.380  24.720   8.620  1.00  0.00            
ATOM    136  C9  AL1     2      24.100  24.280   7.150  1.00  0.00            
ATOM    137  C10 AL1     2      25.260  23.610   6.440  1.00  0.00            
ATOM    138  C11 AL1     2      26.520  24.480   6.640  1.00  0.00            
ATOM    139  C12 AL1     2      27.690  23.760   5.930  1.00  0.00            
ATOM    140  O2  AL1     2      28.750  23.570   6.500  1.00  0.00            
ATOM    141  C13 AL1     2      27.510  23.080   4.570  1.00  0.00            
ATOM    142  C14 AL1     2      26.140  22.450   4.280  1.00  0.00            
ATOM    143  C15 AL1     2      26.020  20.980   4.780  1.00  0.00            
ATOM    144  C16 AL1     2      25.050  23.310   4.980  1.00  0.00            
ATOM    145  C17 AL1     2      23.680  22.890   4.460  1.00  0.00            
ATOM    146  C18 AL1     2      23.970  22.550   3.020  1.00  0.00            
ATOM    147  C19 AL1     2      25.540  22.560   2.800  1.00  0.00            
ATOM    148  O3  AL1     2      25.930  23.780   2.160  1.00  0.00            
ATOM    149  C20 AL1     2      26.050  21.380   1.940  1.00  0.00            
ATOM    150  O4  AL1     2      25.410  20.350   1.700  1.00  0.00            
ATOM    151  C21 AL1     2      27.370  21.660   1.270  1.00  0.00            
ATOM    152  O5  AL1     2      27.970  20.530   0.580  1.00  0.00            
ATOM    153  H1  AL1     2      26.860  24.040  10.080  1.00  0.00            
ATOM    154  H2  AL1     2      26.970  22.840   8.840  1.00  0.00            
ATOM    155  H3  AL1     2      28.360  23.820   9.170  1.00  0.00            
ATOM    156  H4  AL1     2      28.910  25.560   7.780  1.00  0.00            
ATOM    157  H5  AL1     2      28.740  27.850   8.770  1.00  0.00            
ATOM    158  H6  AL1     2      24.590  27.080   9.780  1.00  0.00            
ATOM    159  H7  AL1     2      23.560  25.220   9.150  1.00  0.00            
ATOM    160  H8  AL1     2      24.540  23.860   9.280  1.00  0.00            
ATOM    161  H9  AL1     2      23.840  25.190   6.600  1.00  0.00            
ATOM    162  H10 AL1     2      23.250  23.580   7.100  1.00  0.00            
ATOM    163  H11 AL1     2      25.400  22.600   6.860  1.00  0.00            
ATOM    164  H12 AL1     2      26.370  25.410   6.070  1.00  0.00            
ATOM    165  H13 AL1     2      28.300  22.330   4.420  1.00  0.00            
ATOM    166  H14 AL1     2      27.700  23.770   3.740  1.00  0.00            
ATOM    167  H15 AL1     2      24.970  20.680   4.660  1.00  0.00            
ATOM    168  H16 AL1     2      26.700  20.270   4.290  1.00  0.00            
ATOM    169  H17 AL1     2      26.150  20.910   5.860  1.00  0.00            
ATOM    170  H18 AL1     2      25.010  24.300   4.510  1.00  0.00            
ATOM    171  H19 AL1     2      22.930  23.690   4.540  1.00  0.00            
ATOM    172  H20 AL1     2      23.350  21.960   4.940  1.00  0.00            
ATOM    173  H21 AL1     2      23.410  23.220   2.350  1.00  0.00            
ATOM    174  H22 AL1     2      23.590  21.540   2.820  1.00  0.00            
ATOM    175  H23 AL1     2      25.430  23.900   1.330  1.00  0.00            
ATOM    176  H24 AL1     2      27.980  21.910   2.150  1.00  0.00            
ATOM    177  H25 AL1     2      27.310  22.480   0.550  1.00  0.00            
ATOM    178  H26 AL1     2      27.330  20.400  -0.140  1.00  0.00            
TER
ENDMDL
MODEL        1
ATOM      1  H1  ACD     1      20.990  28.070   9.540  1.00  0.00            
ATOM      2  O1  ACD     1      20.670  27.410   8.920  1.00  0.00            
ATOM      3  C1  ACD     1      21.740  26.680   8.350  1.00  0.00            
ATOM      4  H2  ACD     1      22.690  26.950   8.830  1.00  0.00            
ATOM      5  H3  ACD     1      21.770  26.880   7.270  1.00  0.00            
ATOM      6  C2  ACD     1      21.640  25.130   8.600  1.00  0.00            
ATOM      7  H4  ACD     1      22.690  24.800   8.520  1.00  0.00            
ATOM      8  O2  ACD     1      21.180  24.720   9.920  1.00  0.00            
ATOM      9  C3  ACD     1      21.330  23.310  10.240  1.00  0.00            
ATOM     10  H5  ACD     1      20.900  23.090  11.220  1.00  0.00            
ATOM     11  O3  ACD     1      22.700  22.820  10.170  1.00  0.00            
ATOM     12  C4  ACD     1      23.140  21.670  11.080  1.00  0.00            
ATOM     13  H6  ACD     1      22.370  21.550  11.850  1.00  0.00            
ATOM     14  C5  ACD     1      23.270  20.360  10.240  1.00  0.00            
ATOM     15  H7  ACD     1      23.510  20.500   9.180  1.00  0.00            
ATOM     16  O4  ACD     1      21.970  19.680  10.400  1.00  0.00            
ATOM     17  H8  ACD     1      21.410  20.230   9.860  1.00  0.00            
ATOM     18  C6  ACD     1      24.470  19.420  10.680  1.00  0.00            
ATOM     19  H9  ACD     1      24.370  19.060  11.710  1.00  0.00            
ATOM     20  O5  ACD     1      24.450  18.230   9.890  1.00  0.00            
ATOM     21  H10 ACD     1      23.550  17.910  10.030  1.00  0.00            
ATOM     22  C7  ACD     1      25.770  20.230  10.490  1.00  0.00            
ATOM     23  H11 ACD     1      26.560  19.670  11.000  1.00  0.00            
ATOM     24  O6  ACD     1      25.640  21.560  10.970  1.00  0.00            
ATOM     25  C8  ACD     1      24.490  22.070  11.720  1.00  0.00            
ATOM     26  H12 ACD     1      24.470  23.160  11.690  1.00  0.00            
ATOM     27  C9  ACD     1      24.600  21.590  13.180  1.00  0.00            
ATOM     28  H13 ACD     1      23.620  21.770  13.640  1.00  0.00            
ATOM     29  H14 ACD     1      24.910  20.540  13.210  1.00  0.00            
ATOM     30  O7  ACD     1      25.540  22.330  13.960  1.00  0.00            
ATOM     31  H15 ACD     1      26.340  22.390  13.440  1.00  0.00            
ATOM     32  O8  ACD     1      26.120  20.400   9.090  1.00  0.00            
ATOM     33  C10 ACD     1      27.430  19.980   8.650  1.00  0.00            
ATOM     34  H16 ACD     1      28.110  19.490   9.350  1.00  0.00            
ATOM     35  C11 ACD     1      27.140  19.060   7.440  1.00  0.00            
ATOM     36  H17 ACD     1      26.460  19.690   6.860  1.00  0.00            
ATOM     37  O9  ACD     1      26.370  17.960   7.890  1.00  0.00            
ATOM     38  H18 ACD     1      25.680  18.440   8.350  1.00  0.00            
ATOM     39  C12 ACD     1      28.320  18.740   6.610  1.00  0.00            
ATOM     40  H19 ACD     1      29.050  18.150   7.170  1.00  0.00            
ATOM     41  O10 ACD     1      27.910  17.950   5.450  1.00  0.00            
ATOM     42  H20 ACD     1      28.090  18.410   4.630  1.00  0.00            
ATOM     43  C13 ACD     1      29.080  19.950   6.110  1.00  0.00            
ATOM     44  H21 ACD     1      30.080  19.690   5.750  1.00  0.00            
ATOM     45  O11 ACD     1      29.320  20.780   7.250  1.00  0.00            
ATOM     46  C14 ACD     1      28.180  21.170   8.100  1.00  0.00            
ATOM     47  H22 ACD     1      27.510  21.750   7.450  1.00  0.00            
ATOM     48  C15 ACD     1      28.690  22.110   9.130  1.00  0.00            
ATOM     49  H23 ACD     1      29.240  22.960   8.710  1.00  0.00            
ATOM     50  H24 ACD     1      27.810  22.480   9.670  1.00  0.00            
ATOM     51  O12 ACD     1      29.480  21.470  10.120  1.00  0.00            
ATOM     52  H25 ACD     1      30.200  20.990   9.700  1.00  0.00            
ATOM     53  O13 ACD     1      28.520  20.720   5.040  1.00  0.00            
ATOM     54  C16 ACD     1      29.180  20.830   3.820  1.00  0.00            
ATOM     55  H26 ACD     1      30.130  20.290   3.800  1.00  0.00            
ATOM     56  C17 ACD     1      28.240  20.130   2.770  1.00  0.00            
ATOM     57  H27 ACD     1      27.220  20.510   2.850  1.00  0.00            
ATOM     58  O14 ACD     1      28.190  18.710   2.960  1.00  0.00            
ATOM     59  H28 ACD     1      28.550  18.220   2.210  1.00  0.00            
ATOM     60  C18 ACD     1      28.740  20.480   1.380  1.00  0.00            
ATOM     61  H29 ACD     1      29.760  20.080   1.340  1.00  0.00            
ATOM     62  O15 ACD     1      28.030  19.770   0.320  1.00  0.00            
ATOM     63  H30 ACD     1      27.160  19.510   0.640  1.00  0.00            
ATOM     64  C19 ACD     1      28.760  21.990   1.140  1.00  0.00            
ATOM     65  H31 ACD     1      29.210  22.080   0.150  1.00  0.00            
ATOM     66  O16 ACD     1      29.570  22.710   2.160  1.00  0.00            
ATOM     67  C20 ACD     1      29.470  22.360   3.530  1.00  0.00            
ATOM     68  H32 ACD     1      28.720  23.010   3.990  1.00  0.00            
ATOM     69  C21 ACD     1      30.740  22.850   4.270  1.00  0.00            
ATOM     70  H33 ACD     1      30.600  22.740   5.360  1.00  0.00            
ATOM     71  H34 ACD     1      31.540  22.200   3.900  1.00  0.00            
ATOM     72  O17 ACD     1      31.040  24.220   3.960  1.00  0.00            
ATOM     73  H35 ACD     1      31.840  24.460   4.440  1.00  0.00            
ATOM     74  O18 ACD     1      27.460  22.460   1.240  1.00  0.00            
ATOM     75  C22 ACD     1      26.960  23.600   0.460  1.00  0.00            
ATOM     76  H36 ACD     1      27.600  23.730  -0.420  1.00  0.00            
ATOM     77  C23 ACD     1      25.480  23.230   0.180  1.00  0.00            
ATOM     78  H37 ACD     1      25.060  22.740   1.060  1.00  0.00            
ATOM     79  O19 ACD     1      25.440  22.280  -0.890  1.00  0.00            
ATOM     80  H38 ACD     1      24.540  22.010  -1.080  1.00  0.00            
ATOM     81  C24 ACD     1      24.720  24.460  -0.130  1.00  0.00            
ATOM     82  H39 ACD     1      25.090  24.880  -1.080  1.00  0.00            
ATOM     83  O20 ACD     1      23.370  24.100  -0.300  1.00  0.00            
ATOM     84  H40 ACD     1      22.950  24.020   0.570  1.00  0.00            
ATOM     85  C25 ACD     1      24.670  25.470   1.040  1.00  0.00            
ATOM     86  H41 ACD     1      24.190  26.440   0.860  1.00  0.00            
ATOM     87  O21 ACD     1      26.080  25.830   1.270  1.00  0.00            
ATOM     88  C26 ACD     1      27.190  24.850   1.340  1.00  0.00            
ATOM     89  H42 ACD     1      27.260  24.590   2.410  1.00  0.00            
ATOM     90  C27 ACD     1      28.480  25.570   1.020  1.00  0.00            
ATOM     91  H43 ACD     1      29.120  24.870   0.490  1.00  0.00            
ATOM     92  H44 ACD     1      28.190  26.420   0.390  1.00  0.00            
ATOM     93  O22 ACD     1      29.160  26.090   2.210  1.00  0.00            
ATOM     94  H45 ACD     1      29.340  25.380   2.830  1.00  0.00            
ATOM     95  O23 ACD     1      23.990  24.920   2.220  1.00  0.00            
ATOM     96  C28 ACD     1      22.720  25.420   2.720  1.00  0.00            
ATOM     97  H46 ACD     1      22.270  25.960   1.880  1.00  0.00            
ATOM     98  C29 ACD     1      22.850  26.310   4.000  1.00  0.00            
ATOM     99  H47 ACD     1      23.600  25.880   4.670  1.00  0.00            
ATOM    100  O24 ACD     1      21.650  26.480   4.790  1.00  0.00            
ATOM    101  C30 ACD     1      23.330  27.680   3.580  1.00  0.00            
ATOM    102  H48 ACD     1      23.420  28.350   4.450  1.00  0.00            
ATOM    103  H49 ACD     1      24.310  27.620   3.090  1.00  0.00            
ATOM    104  O25 ACD     1      22.350  28.280   2.690  1.00  0.00            
ATOM    105  H50 ACD     1      21.540  28.460   3.160  1.00  0.00            
ATOM    106  C31 ACD     1      21.820  24.280   2.970  1.00  0.00            
ATOM    107  H51 ACD     1      22.380  23.570   3.590  1.00  0.00            
ATOM    108  O26 ACD     1      21.510  23.590   1.780  1.00  0.00            
ATOM    109  H52 ACD     1      21.220  22.740   2.130  1.00  0.00            
ATOM    110  C32 ACD     1      20.540  24.610   3.790  1.00  0.00            
ATOM    111  H53 ACD     1      19.810  25.240   3.260  1.00  0.00            
ATOM    112  O27 ACD     1      19.990  23.340   4.090  1.00  0.00            
ATOM    113  H54 ACD     1      20.380  23.020   4.910  1.00  0.00            
ATOM    114  C33 ACD     1      20.860  25.380   5.120  1.00  0.00            
ATOM    115  H55 ACD     1      19.950  25.860   5.470  1.00  0.00            
ATOM    116  O28 ACD     1      21.460  24.520   6.190  1.00  0.00            
ATOM    117  C34 ACD     1      20.840  24.460   7.450  1.00  0.00            
ATOM    118  H56 ACD     1      19.880  24.970   7.320  1.00  0.00            
ATOM    119  C35 ACD     1      20.590  22.940   7.690  1.00  0.00            
ATOM    120  H57 ACD     1      21.450  22.350   7.350  1.00  0.00            
ATOM    121  O29 ACD     1      19.450  22.560   6.900  1.00  0.00            
ATOM    122  H58 ACD     1      19.360  21.610   7.060  1.00  0.00            
ATOM    123  C36 ACD     1      20.350  22.750   9.230  1.00  0.00            
ATOM    124  H59 ACD     1      19.420  23.330   9.250  1.00  0.00            
ATOM    125  O30 ACD     1      20.000  21.400   9.480  1.00  0.00            
ATOM    126  H60 ACD     1      19.450  21.340  10.260  1.00  0.00            
ATOM    127  C1  AL1     2      27.520  24.070   6.380  1.00  0.00            
ATOM    128  C2  AL1     2      26.000  24.470   6.050  1.00  0.00            
ATOM    129  C3  AL1     2      26.110  25.640   5.040  1.00  0.00            
ATOM    130  C4  AL1     2      25.810  26.950   5.320  1.00  0.00            
ATOM    131  C5  AL1     2      25.300  27.350   6.670  1.00  0.00            
ATOM    132  O1  AL1     2      24.940  28.490   6.950  1.00  0.00            
ATOM    133  C6  AL1     2      25.130  26.310   7.680  1.00  0.00            
ATOM    134  C7  AL1     2      25.420  24.990   7.390  1.00  0.00            
ATOM    135  C8  AL1     2      25.050  23.890   8.390  1.00  0.00            
ATOM    136  C9  AL1     2      24.250  22.840   7.800  1.00  0.00            
ATOM    137  C10 AL1     2      24.700  22.220   6.480  1.00  0.00            
ATOM    138  C11 AL1     2      25.110  23.280   5.450  1.00  0.00            
ATOM    139  C12 AL1     2      25.500  22.610   4.160  1.00  0.00            
ATOM    140  O2  AL1     2      26.520  22.810   3.640  1.00  0.00            
ATOM    141  C13 AL1     2      24.490  21.660   3.460  1.00  0.00            
ATOM    142  C14 AL1     2      24.000  20.640   4.500  1.00  0.00            
ATOM    143  C15 AL1     2      25.210  19.610   4.710  1.00  0.00            
ATOM    144  C16 AL1     2      23.580  21.380   5.820  1.00  0.00            
ATOM    145  C17 AL1     2      22.920  20.250   6.580  1.00  0.00            
ATOM    146  C18 AL1     2      22.230  19.370   5.500  1.00  0.00            
ATOM    147  C19 AL1     2      22.630  19.920   4.110  1.00  0.00            
ATOM    148  O3  AL1     2      21.640  20.870   3.740  1.00  0.00            
ATOM    149  C20 AL1     2      22.920  18.840   2.990  1.00  0.00            
ATOM    150  O4  AL1     2      23.090  17.650   3.250  1.00  0.00            
ATOM    151  C21 AL1     2      22.950  19.390   1.540  1.00  0.00            
ATOM    152  O5  AL1     2      24.240  19.170   0.900  1.00  0.00            
ATOM    153  H1  AL1     2      27.750  23.940   7.440  1.00  0.00            
ATOM    154  H2  AL1     2      27.830  23.160   5.850  1.00  0.00            
ATOM    155  H3  AL1     2      28.100  24.910   5.980  1.00  0.00            
ATOM    156  H4  AL1     2      26.590  25.450   4.090  1.00  0.00            
ATOM    157  H5  AL1     2      25.860  27.710   4.540  1.00  0.00            
ATOM    158  H6  AL1     2      24.680  26.640   8.620  1.00  0.00            
ATOM    159  H7  AL1     2      24.660  24.300   9.330  1.00  0.00            
ATOM    160  H8  AL1     2      25.990  23.370   8.610  1.00  0.00            
ATOM    161  H9  AL1     2      23.190  23.110   7.750  1.00  0.00            
ATOM    162  H10 AL1     2      24.330  22.030   8.530  1.00  0.00            
ATOM    163  H11 AL1     2      25.600  21.650   6.750  1.00  0.00            
ATOM    164  H12 AL1     2      24.150  23.790   5.310  1.00  0.00            
ATOM    165  H13 AL1     2      25.110  21.120   2.740  1.00  0.00            
ATOM    166  H14 AL1     2      23.690  22.230   2.980  1.00  0.00            
ATOM    167  H15 AL1     2      24.980  18.830   5.450  1.00  0.00            
ATOM    168  H16 AL1     2      25.450  19.050   3.800  1.00  0.00            
ATOM    169  H17 AL1     2      26.150  20.120   4.960  1.00  0.00            
ATOM    170  H18 AL1     2      22.860  22.160   5.550  1.00  0.00            
ATOM    171  H19 AL1     2      22.130  20.440   7.320  1.00  0.00            
ATOM    172  H20 AL1     2      23.670  19.660   7.110  1.00  0.00            
ATOM    173  H21 AL1     2      21.140  19.320   5.560  1.00  0.00            
ATOM    174  H22 AL1     2      22.560  18.320   5.600  1.00  0.00            
ATOM    175  H23 AL1     2      20.860  20.400   3.420  1.00  0.00            
ATOM    176  H24 AL1     2      22.640  20.440   1.470  1.00  0.00            
ATOM    177  H25 AL1     2      22.280  18.740   0.970  1.00  0.00            
ATOM    178  H26 AL1     2      24.500  18.260   1.140  1.00  0.00            
TER
ENDMDL
MODEL        1
ATOM      1  H1  ACD     1      20.820  30.420   7.050  1.00  0.00            
ATOM      2  O1  ACD     1      20.990  29.580   6.620  1.00  0.00            
ATOM      3  C1  ACD     1      21.970  28.990   7.390  1.00  0.00            
ATOM      4  H2  ACD     1      21.990  29.310   8.440  1.00  0.00            
ATOM      5  H3  ACD     1      22.970  29.340   7.070  1.00  0.00            
ATOM      6  C2  ACD     1      21.970  27.450   7.400  1.00  0.00            
ATOM      7  H4  ACD     1      22.720  27.120   8.120  1.00  0.00            
ATOM      8  O2  ACD     1      20.750  26.870   7.900  1.00  0.00            
ATOM      9  C3  ACD     1      20.690  25.490   8.030  1.00  0.00            
ATOM     10  H5  ACD     1      19.700  25.120   8.340  1.00  0.00            
ATOM     11  O3  ACD     1      21.710  25.040   8.940  1.00  0.00            
ATOM     12  C4  ACD     1      21.390  24.230  10.090  1.00  0.00            
ATOM     13  H6  ACD     1      20.310  24.180  10.260  1.00  0.00            
ATOM     14  C5  ACD     1      21.970  22.800   9.830  1.00  0.00            
ATOM     15  H7  ACD     1      22.760  22.940   9.080  1.00  0.00            
ATOM     16  O4  ACD     1      20.960  22.020   9.030  1.00  0.00            
ATOM     17  H8  ACD     1      20.760  22.500   8.230  1.00  0.00            
ATOM     18  C6  ACD     1      22.650  22.140  11.090  1.00  0.00            
ATOM     19  H9  ACD     1      21.920  22.090  11.910  1.00  0.00            
ATOM     20  O5  ACD     1      23.170  20.830  10.800  1.00  0.00            
ATOM     21  H10 ACD     1      24.110  21.040  10.820  1.00  0.00            
ATOM     22  C7  ACD     1      23.690  23.060  11.740  1.00  0.00            
ATOM     23  H11 ACD     1      23.740  22.890  12.820  1.00  0.00            
ATOM     24  O6  ACD     1      23.370  24.470  11.700  1.00  0.00            
ATOM     25  C8  ACD     1      22.040  24.860  11.350  1.00  0.00            
ATOM     26  H12 ACD     1      22.030  25.920  11.080  1.00  0.00            
ATOM     27  C9  ACD     1      21.170  24.810  12.650  1.00  0.00            
ATOM     28  H13 ACD     1      20.130  24.900  12.300  1.00  0.00            
ATOM     29  H14 ACD     1      21.380  23.850  13.120  1.00  0.00            
ATOM     30  O7  ACD     1      21.570  25.770  13.610  1.00  0.00            
ATOM     31  H15 ACD     1      21.360  26.690  13.410  1.00  0.00            
ATOM     32  O8  ACD     1      24.940  23.010  11.050  1.00  0.00            
ATOM     33  C10 ACD     1      26.180  22.860  11.900  1.00  0.00            
ATOM     34  H16 ACD     1      25.920  22.490  12.900  1.00  0.00            
ATOM     35  C11 ACD     1      27.020  21.870  11.070  1.00  0.00            
ATOM     36  H17 ACD     1      26.960  22.180  10.010  1.00  0.00            
ATOM     37  O9  ACD     1      26.390  20.540  11.200  1.00  0.00            
ATOM     38  H18 ACD     1      26.800  19.960  10.560  1.00  0.00            
ATOM     39  C12 ACD     1      28.530  21.920  11.460  1.00  0.00            
ATOM     40  H19 ACD     1      28.640  21.460  12.450  1.00  0.00            
ATOM     41  O10 ACD     1      29.200  21.100  10.480  1.00  0.00            
ATOM     42  H20 ACD     1      29.790  21.610   9.930  1.00  0.00            
ATOM     43  C13 ACD     1      29.090  23.290  11.530  1.00  0.00            
ATOM     44  H21 ACD     1      30.000  23.220  12.140  1.00  0.00            
ATOM     45  O11 ACD     1      28.200  24.080  12.280  1.00  0.00            
ATOM     46  C14 ACD     1      26.840  24.220  12.080  1.00  0.00            
ATOM     47  H22 ACD     1      26.700  24.840  11.190  1.00  0.00            
ATOM     48  C15 ACD     1      26.290  25.010  13.320  1.00  0.00            
ATOM     49  H23 ACD     1      26.960  25.860  13.490  1.00  0.00            
ATOM     50  H24 ACD     1      25.380  25.510  12.980  1.00  0.00            
ATOM     51  O12 ACD     1      26.040  24.170  14.490  1.00  0.00            
ATOM     52  H25 ACD     1      25.400  24.700  14.980  1.00  0.00            
ATOM     53  O13 ACD     1      29.420  23.900  10.240  1.00  0.00            
ATOM     54  C16 ACD     1      30.840  24.100   9.830  1.00  0.00            
ATOM     55  H26 ACD     1      31.500  23.510  10.480  1.00  0.00            
ATOM     56  C17 ACD     1      31.080  23.550   8.430  1.00  0.00            
ATOM     57  H27 ACD     1      30.250  23.880   7.790  1.00  0.00            
ATOM     58  O14 ACD     1      31.110  22.070   8.430  1.00  0.00            
ATOM     59  H28 ACD     1      31.140  21.830   7.500  1.00  0.00            
ATOM     60  C18 ACD     1      32.360  24.170   7.780  1.00  0.00            
ATOM     61  H29 ACD     1      33.160  23.660   8.320  1.00  0.00            
ATOM     62  O15 ACD     1      32.370  23.700   6.450  1.00  0.00            
ATOM     63  H30 ACD     1      32.330  22.750   6.280  1.00  0.00            
ATOM     64  C19 ACD     1      32.580  25.640   7.880  1.00  0.00            
ATOM     65  H31 ACD     1      33.600  25.870   7.530  1.00  0.00            
ATOM     66  O16 ACD     1      32.460  25.880   9.320  1.00  0.00            
ATOM     67  C20 ACD     1      31.180  25.620   9.900  1.00  0.00            
ATOM     68  H32 ACD     1      30.480  26.320   9.420  1.00  0.00            
ATOM     69  C21 ACD     1      31.330  26.070  11.360  1.00  0.00            
ATOM     70  H33 ACD     1      31.690  27.110  11.410  1.00  0.00            
ATOM     71  H34 ACD     1      30.330  25.890  11.780  1.00  0.00            
ATOM     72  O17 ACD     1      32.310  25.260  12.070  1.00  0.00            
ATOM     73  H35 ACD     1      32.040  25.290  13.000  1.00  0.00            
ATOM     74  O18 ACD     1      31.560  26.440   7.230  1.00  0.00            
ATOM     75  C22 ACD     1      31.610  27.090   5.980  1.00  0.00            
ATOM     76  H36 ACD     1      32.620  27.110   5.540  1.00  0.00            
ATOM     77  C23 ACD     1      30.770  26.370   4.880  1.00  0.00            
ATOM     78  H37 ACD     1      29.850  25.910   5.240  1.00  0.00            
ATOM     79  O19 ACD     1      31.410  25.170   4.400  1.00  0.00            
ATOM     80  H38 ACD     1      31.520  24.560   5.140  1.00  0.00            
ATOM     81  C24 ACD     1      30.300  27.300   3.780  1.00  0.00            
ATOM     82  H39 ACD     1      31.170  27.830   3.370  1.00  0.00            
ATOM     83  O20 ACD     1      29.630  26.590   2.690  1.00  0.00            
ATOM     84  H40 ACD     1      30.180  25.820   2.530  1.00  0.00            
ATOM     85  C25 ACD     1      29.300  28.310   4.490  1.00  0.00            
ATOM     86  H41 ACD     1      29.060  29.190   3.880  1.00  0.00            
ATOM     87  O21 ACD     1      29.870  28.910   5.650  1.00  0.00            
ATOM     88  C26 ACD     1      31.150  28.520   6.230  1.00  0.00            
ATOM     89  H42 ACD     1      31.040  28.680   7.310  1.00  0.00            
ATOM     90  C27 ACD     1      32.170  29.630   5.980  1.00  0.00            
ATOM     91  H43 ACD     1      31.730  30.620   6.190  1.00  0.00            
ATOM     92  H44 ACD     1      33.000  29.410   6.660  1.00  0.00            
ATOM     93  O22 ACD     1      32.480  29.560   4.600  1.00  0.00            
ATOM     94  H45 ACD     1      31.880  30.220   4.250  1.00  0.00            
ATOM     95  O23 ACD     1      28.000  27.750   4.870  1.00  0.00            
ATOM     96  C28 ACD     1      26.840  28.140   4.190  1.00  0.00            
ATOM     97  H46 ACD     1      27.160  28.650   3.270  1.00  0.00            
ATOM     98  C29 ACD     1      26.040  29.070   5.050  1.00  0.00            
ATOM     99  H47 ACD     1      25.970  28.640   6.050  1.00  0.00            
ATOM    100  O24 ACD     1      24.630  29.220   4.660  1.00  0.00            
ATOM    101  C30 ACD     1      26.720  30.450   5.140  1.00  0.00            
ATOM    102  H48 ACD     1      26.170  31.200   5.720  1.00  0.00            
ATOM    103  H49 ACD     1      27.710  30.300   5.580  1.00  0.00            
ATOM    104  O25 ACD     1      26.840  30.990   3.820  1.00  0.00            
ATOM    105  H50 ACD     1      27.510  31.670   3.750  1.00  0.00            
ATOM    106  C31 ACD     1      26.080  26.920   3.750  1.00  0.00            
ATOM    107  H51 ACD     1      26.030  26.240   4.610  1.00  0.00            
ATOM    108  O26 ACD     1      26.860  26.320   2.730  1.00  0.00            
ATOM    109  H52 ACD     1      27.810  26.450   2.770  1.00  0.00            
ATOM    110  C32 ACD     1      24.640  27.230   3.290  1.00  0.00            
ATOM    111  H53 ACD     1      24.670  27.850   2.390  1.00  0.00            
ATOM    112  O27 ACD     1      24.010  26.020   2.950  1.00  0.00            
ATOM    113  H54 ACD     1      24.710  25.670   2.400  1.00  0.00            
ATOM    114  C33 ACD     1      23.880  28.020   4.400  1.00  0.00            
ATOM    115  H55 ACD     1      22.960  28.490   4.020  1.00  0.00            
ATOM    116  O28 ACD     1      23.670  27.270   5.620  1.00  0.00            
ATOM    117  C34 ACD     1      22.310  26.930   5.970  1.00  0.00            
ATOM    118  H56 ACD     1      21.530  27.410   5.370  1.00  0.00            
ATOM    119  C35 ACD     1      22.210  25.380   5.930  1.00  0.00            
ATOM    120  H57 ACD     1      23.130  24.970   6.370  1.00  0.00            
ATOM    121  O29 ACD     1      22.050  24.940   4.560  1.00  0.00            
ATOM    122  H58 ACD     1      22.780  25.270   4.030  1.00  0.00            
ATOM    123  C36 ACD     1      20.920  24.770   6.650  1.00  0.00            
ATOM    124  H59 ACD     1      20.110  25.140   6.010  1.00  0.00            
ATOM    125  O30 ACD     1      20.850  23.420   6.710  1.00  0.00            
ATOM    126  H60 ACD     1      21.080  23.110   5.820  1.00  0.00            
ATOM    127  C1  AL1     2      27.760  27.010   9.960  1.00  0.00            
ATOM    128  C2  AL1     2      26.940  27.270   8.680  1.00  0.00            
ATOM    129  C3  AL1     2      27.580  28.450   8.020  1.00  0.00            
ATOM    130  C4  AL1     2      27.280  29.760   8.230  1.00  0.00            
ATOM    131  C5  AL1     2      26.120  30.210   9.040  1.00  0.00            
ATOM    132  O1  AL1     2      25.920  31.360   9.380  1.00  0.00            
ATOM    133  C6  AL1     2      25.240  29.100   9.460  1.00  0.00            
ATOM    134  C7  AL1     2      25.590  27.740   9.220  1.00  0.00            
ATOM    135  C8  AL1     2      24.760  26.670   9.860  1.00  0.00            
ATOM    136  C9  AL1     2      24.650  25.480   8.820  1.00  0.00            
ATOM    137  C10 AL1     2      25.930  24.910   8.300  1.00  0.00            
ATOM    138  C11 AL1     2      26.740  26.090   7.670  1.00  0.00            
ATOM    139  C12 AL1     2      28.030  25.460   7.100  1.00  0.00            
ATOM    140  O2  AL1     2      29.100  25.810   7.520  1.00  0.00            
ATOM    141  C13 AL1     2      27.800  24.370   6.020  1.00  0.00            
ATOM    142  C14 AL1     2      26.870  23.220   6.540  1.00  0.00            
ATOM    143  C15 AL1     2      27.750  22.320   7.440  1.00  0.00            
ATOM    144  C16 AL1     2      25.620  23.850   7.140  1.00  0.00            
ATOM    145  C17 AL1     2      24.640  22.710   7.360  1.00  0.00            
ATOM    146  C18 AL1     2      24.890  21.760   6.220  1.00  0.00            
ATOM    147  C19 AL1     2      26.150  22.290   5.460  1.00  0.00            
ATOM    148  O3  AL1     2      25.660  23.140   4.330  1.00  0.00            
ATOM    149  C20 AL1     2      27.070  21.180   4.850  1.00  0.00            
ATOM    150  O4  AL1     2      26.980  19.970   5.110  1.00  0.00            
ATOM    151  C21 AL1     2      28.190  21.580   3.910  1.00  0.00            
ATOM    152  O5  AL1     2      28.910  20.470   3.340  1.00  0.00            
ATOM    153  H1  AL1     2      27.200  26.880  10.900  1.00  0.00            
ATOM    154  H2  AL1     2      28.360  26.090  10.020  1.00  0.00            
ATOM    155  H3  AL1     2      28.420  27.870  10.120  1.00  0.00            
ATOM    156  H4  AL1     2      28.520  28.210   7.530  1.00  0.00            
ATOM    157  H5  AL1     2      27.950  30.540   7.860  1.00  0.00            
ATOM    158  H6  AL1     2      24.360  29.420  10.010  1.00  0.00            
ATOM    159  H7  AL1     2      23.730  26.940  10.120  1.00  0.00            
ATOM    160  H8  AL1     2      25.110  26.260  10.810  1.00  0.00            
ATOM    161  H9  AL1     2      23.960  25.780   8.030  1.00  0.00            
ATOM    162  H10 AL1     2      24.050  24.700   9.290  1.00  0.00            
ATOM    163  H11 AL1     2      26.560  24.410   9.040  1.00  0.00            
ATOM    164  H12 AL1     2      26.230  26.630   6.860  1.00  0.00            
ATOM    165  H13 AL1     2      28.800  24.000   5.780  1.00  0.00            
ATOM    166  H14 AL1     2      27.360  24.800   5.110  1.00  0.00            
ATOM    167  H15 AL1     2      27.190  21.470   7.870  1.00  0.00            
ATOM    168  H16 AL1     2      28.610  21.870   6.940  1.00  0.00            
ATOM    169  H17 AL1     2      28.080  22.870   8.340  1.00  0.00            
ATOM    170  H18 AL1     2      25.200  24.450   6.330  1.00  0.00            
ATOM    171  H19 AL1     2      23.590  23.020   7.280  1.00  0.00            
ATOM    172  H20 AL1     2      24.790  22.150   8.300  1.00  0.00            
ATOM    173  H21 AL1     2      24.080  21.490   5.530  1.00  0.00            
ATOM    174  H22 AL1     2      25.050  20.760   6.640  1.00  0.00            
ATOM    175  H23 AL1     2      25.250  22.590   3.640  1.00  0.00            
ATOM    176  H24 AL1     2      28.910  22.250   4.400  1.00  0.00            
ATOM    177  H25 AL1     2      27.800  22.200   3.090  1.00  0.00            
ATOM    178  H26 AL1     2      28.350  20.040   2.670  1.00  0.00            
TER
ENDMDL
MODEL        1
ATOM      1  H1  ACD     1      22.390  20.420  16.960  1.00  0.00            
ATOM      2  O1  ACD     1      22.400  21.190  16.390  1.00  0.00            
ATOM      3  C1  ACD     1      21.120  21.860  16.360  1.00  0.00            
ATOM      4  H2  ACD     1      21.170  22.890  15.990  1.00  0.00            
ATOM      5  H3  ACD     1      20.790  22.110  17.380  1.00  0.00            
ATOM      6  C2  ACD     1      19.990  21.120  15.730  1.00  0.00            
ATOM      7  H4  ACD     1      20.300  21.020  14.680  1.00  0.00            
ATOM      8  O2  ACD     1      19.960  19.780  16.390  1.00  0.00            
ATOM      9  C3  ACD     1      18.790  18.940  16.170  1.00  0.00            
ATOM     10  H5  ACD     1      18.770  18.000  16.720  1.00  0.00            
ATOM     11  O3  ACD     1      18.980  18.440  14.810  1.00  0.00            
ATOM     12  C4  ACD     1      18.910  17.030  14.340  1.00  0.00            
ATOM     13  H6  ACD     1      18.890  16.360  15.220  1.00  0.00            
ATOM     14  C5  ACD     1      17.700  16.830  13.520  1.00  0.00            
ATOM     15  H7  ACD     1      17.500  17.810  13.080  1.00  0.00            
ATOM     16  O4  ACD     1      16.650  16.470  14.370  1.00  0.00            
ATOM     17  H8  ACD     1      16.470  17.180  14.990  1.00  0.00            
ATOM     18  C6  ACD     1      17.840  15.850  12.340  1.00  0.00            
ATOM     19  H9  ACD     1      17.920  14.840  12.770  1.00  0.00            
ATOM     20  O5  ACD     1      16.680  16.050  11.480  1.00  0.00            
ATOM     21  H10 ACD     1      17.010  16.720  10.870  1.00  0.00            
ATOM     22  C7  ACD     1      19.100  16.140  11.460  1.00  0.00            
ATOM     23  H11 ACD     1      19.410  15.260  10.890  1.00  0.00            
ATOM     24  O6  ACD     1      20.160  16.700  12.270  1.00  0.00            
ATOM     25  C8  ACD     1      20.270  16.550  13.650  1.00  0.00            
ATOM     26  H12 ACD     1      21.130  17.090  14.070  1.00  0.00            
ATOM     27  C9  ACD     1      20.550  15.070  13.860  1.00  0.00            
ATOM     28  H13 ACD     1      20.660  14.790  14.920  1.00  0.00            
ATOM     29  H14 ACD     1      19.670  14.540  13.480  1.00  0.00            
ATOM     30  O7  ACD     1      21.760  14.750  13.190  1.00  0.00            
ATOM     31  H15 ACD     1      22.430  15.320  13.570  1.00  0.00            
ATOM     32  O8  ACD     1      18.690  17.180  10.560  1.00  0.00            
ATOM     33  C10 ACD     1      18.990  17.180   9.120  1.00  0.00            
ATOM     34  H16 ACD     1      19.070  16.140   8.780  1.00  0.00            
ATOM     35  C11 ACD     1      17.790  17.900   8.420  1.00  0.00            
ATOM     36  H17 ACD     1      17.610  18.890   8.860  1.00  0.00            
ATOM     37  O9  ACD     1      16.660  17.030   8.630  1.00  0.00            
ATOM     38  H18 ACD     1      15.910  17.460   8.210  1.00  0.00            
ATOM     39  C12 ACD     1      18.100  18.130   6.920  1.00  0.00            
ATOM     40  H19 ACD     1      18.210  17.120   6.510  1.00  0.00            
ATOM     41  O10 ACD     1      17.040  18.820   6.270  1.00  0.00            
ATOM     42  H20 ACD     1      16.760  18.320   5.500  1.00  0.00            
ATOM     43  C13 ACD     1      19.430  18.890   6.690  1.00  0.00            
ATOM     44  H21 ACD     1      19.620  18.830   5.610  1.00  0.00            
ATOM     45  O11 ACD     1      20.430  18.260   7.340  1.00  0.00            
ATOM     46  C14 ACD     1      20.290  17.960   8.790  1.00  0.00            
ATOM     47  H22 ACD     1      20.220  18.890   9.370  1.00  0.00            
ATOM     48  C15 ACD     1      21.580  17.200   9.200  1.00  0.00            
ATOM     49  H23 ACD     1      21.490  17.030  10.280  1.00  0.00            
ATOM     50  H24 ACD     1      21.590  16.210   8.720  1.00  0.00            
ATOM     51  O12 ACD     1      22.710  18.000   8.890  1.00  0.00            
ATOM     52  H25 ACD     1      22.680  18.190   7.950  1.00  0.00            
ATOM     53  O13 ACD     1      19.380  20.340   6.940  1.00  0.00            
ATOM     54  C16 ACD     1      19.440  21.390   5.930  1.00  0.00            
ATOM     55  H26 ACD     1      19.620  20.970   4.930  1.00  0.00            
ATOM     56  C17 ACD     1      18.140  22.160   5.930  1.00  0.00            
ATOM     57  H27 ACD     1      18.010  22.380   7.000  1.00  0.00            
ATOM     58  O14 ACD     1      17.020  21.370   5.480  1.00  0.00            
ATOM     59  H28 ACD     1      16.910  20.540   5.940  1.00  0.00            
ATOM     60  C18 ACD     1      18.080  23.440   5.130  1.00  0.00            
ATOM     61  H29 ACD     1      18.230  23.050   4.120  1.00  0.00            
ATOM     62  O15 ACD     1      16.920  24.220   5.340  1.00  0.00            
ATOM     63  H30 ACD     1      16.170  23.630   5.240  1.00  0.00            
ATOM     64  C19 ACD     1      19.300  24.340   5.530  1.00  0.00            
ATOM     65  H31 ACD     1      19.420  25.250   4.940  1.00  0.00            
ATOM     66  O16 ACD     1      20.480  23.640   5.350  1.00  0.00            
ATOM     67  C20 ACD     1      20.630  22.390   6.090  1.00  0.00            
ATOM     68  H32 ACD     1      20.730  22.630   7.150  1.00  0.00            
ATOM     69  C21 ACD     1      22.050  21.900   5.850  1.00  0.00            
ATOM     70  H33 ACD     1      22.370  21.090   6.510  1.00  0.00            
ATOM     71  H34 ACD     1      22.280  21.620   4.820  1.00  0.00            
ATOM     72  O17 ACD     1      22.960  22.950   6.080  1.00  0.00            
ATOM     73  H35 ACD     1      22.410  23.670   5.760  1.00  0.00            
ATOM     74  O18 ACD     1      19.140  24.680   6.840  1.00  0.00            
ATOM     75  C22 ACD     1      19.320  26.010   7.430  1.00  0.00            
ATOM     76  H36 ACD     1      19.320  26.710   6.580  1.00  0.00            
ATOM     77  C23 ACD     1      18.030  26.150   8.190  1.00  0.00            
ATOM     78  H37 ACD     1      17.940  25.130   8.590  1.00  0.00            
ATOM     79  O19 ACD     1      16.930  26.510   7.290  1.00  0.00            
ATOM     80  H38 ACD     1      16.970  25.950   6.500  1.00  0.00            
ATOM     81  C24 ACD     1      18.200  27.170   9.340  1.00  0.00            
ATOM     82  H39 ACD     1      18.300  28.180   8.940  1.00  0.00            
ATOM     83  O20 ACD     1      17.040  27.270  10.200  1.00  0.00            
ATOM     84  H40 ACD     1      17.180  26.500  10.760  1.00  0.00            
ATOM     85  C25 ACD     1      19.330  26.800  10.210  1.00  0.00            
ATOM     86  H41 ACD     1      19.420  27.680  10.850  1.00  0.00            
ATOM     87  O21 ACD     1      20.580  26.810   9.500  1.00  0.00            
ATOM     88  C26 ACD     1      20.650  26.010   8.300  1.00  0.00            
ATOM     89  H42 ACD     1      20.920  24.980   8.550  1.00  0.00            
ATOM     90  C27 ACD     1      21.700  26.560   7.410  1.00  0.00            
ATOM     91  H43 ACD     1      21.700  26.310   6.340  1.00  0.00            
ATOM     92  H44 ACD     1      21.510  27.640   7.340  1.00  0.00            
ATOM     93  O22 ACD     1      22.970  26.180   7.940  1.00  0.00            
ATOM     94  H45 ACD     1      23.010  26.640   8.790  1.00  0.00            
ATOM     95  O23 ACD     1      19.230  25.660  11.080  1.00  0.00            
ATOM     96  C28 ACD     1      18.940  25.820  12.460  1.00  0.00            
ATOM     97  H46 ACD     1      18.690  26.880  12.560  1.00  0.00            
ATOM     98  C29 ACD     1      20.110  25.430  13.320  1.00  0.00            
ATOM     99  H47 ACD     1      20.470  24.490  12.900  1.00  0.00            
ATOM    100  O24 ACD     1      19.800  25.140  14.690  1.00  0.00            
ATOM    101  C30 ACD     1      21.290  26.380  13.300  1.00  0.00            
ATOM    102  H48 ACD     1      22.160  26.000  13.840  1.00  0.00            
ATOM    103  H49 ACD     1      21.620  26.560  12.270  1.00  0.00            
ATOM    104  O25 ACD     1      20.860  27.600  13.890  1.00  0.00            
ATOM    105  H50 ACD     1      21.610  28.200  14.040  1.00  0.00            
ATOM    106  C31 ACD     1      17.690  24.970  12.810  1.00  0.00            
ATOM    107  H51 ACD     1      17.820  23.920  12.530  1.00  0.00            
ATOM    108  O26 ACD     1      16.600  25.550  12.150  1.00  0.00            
ATOM    109  H52 ACD     1      15.860  24.940  12.280  1.00  0.00            
ATOM    110  C32 ACD     1      17.490  24.950  14.340  1.00  0.00            
ATOM    111  H53 ACD     1      17.460  26.010  14.650  1.00  0.00            
ATOM    112  O27 ACD     1      16.250  24.250  14.680  1.00  0.00            
ATOM    113  H54 ACD     1      15.540  24.880  14.510  1.00  0.00            
ATOM    114  C33 ACD     1      18.670  24.320  15.030  1.00  0.00            
ATOM    115  H55 ACD     1      18.490  24.510  16.090  1.00  0.00            
ATOM    116  O28 ACD     1      18.780  22.870  14.770  1.00  0.00            
ATOM    117  C34 ACD     1      18.640  21.910  15.760  1.00  0.00            
ATOM    118  H56 ACD     1      18.530  22.340  16.760  1.00  0.00            
ATOM    119  C35 ACD     1      17.440  20.960  15.430  1.00  0.00            
ATOM    120  H57 ACD     1      17.490  20.520  14.430  1.00  0.00            
ATOM    121  O29 ACD     1      16.150  21.660  15.600  1.00  0.00            
ATOM    122  H58 ACD     1      16.210  22.570  15.310  1.00  0.00            
ATOM    123  C36 ACD     1      17.470  19.700  16.340  1.00  0.00            
ATOM    124  H59 ACD     1      17.460  20.050  17.380  1.00  0.00            
ATOM    125  O30 ACD     1      16.360  18.910  16.090  1.00  0.00            
ATOM    126  H60 ACD     1      15.650  19.440  16.470  1.00  0.00            
ATOM    127  C1  AL1     2      21.630  21.180   9.750  1.00  0.00            
ATOM    128  C2  AL1     2      21.060  21.900  10.960  1.00  0.00            
ATOM    129  C3  AL1     2      21.740  23.230  10.990  1.00  0.00            
ATOM    130  C4  AL1     2      22.780  23.520  11.760  1.00  0.00            
ATOM    131  C5  AL1     2      23.330  22.650  12.830  1.00  0.00            
ATOM    132  O1  AL1     2      24.240  22.930  13.560  1.00  0.00            
ATOM    133  C6  AL1     2      22.480  21.410  13.040  1.00  0.00            
ATOM    134  C7  AL1     2      21.490  21.050  12.190  1.00  0.00            
ATOM    135  C8  AL1     2      20.800  19.700  12.220  1.00  0.00            
ATOM    136  C9  AL1     2      19.290  19.900  12.210  1.00  0.00            
ATOM    137  C10 AL1     2      18.750  20.760  11.040  1.00  0.00            
ATOM    138  C11 AL1     2      19.490  22.060  10.870  1.00  0.00            
ATOM    139  C12 AL1     2      18.860  22.800   9.720  1.00  0.00            
ATOM    140  O2  AL1     2      19.550  23.090   8.810  1.00  0.00            
ATOM    141  C13 AL1     2      17.360  23.090   9.730  1.00  0.00            
ATOM    142  C14 AL1     2      16.510  21.860  10.030  1.00  0.00            
ATOM    143  C15 AL1     2      16.420  21.110   8.670  1.00  0.00            
ATOM    144  C16 AL1     2      17.230  21.070  11.200  1.00  0.00            
ATOM    145  C17 AL1     2      16.290  19.960  11.550  1.00  0.00            
ATOM    146  C18 AL1     2      14.860  20.630  11.280  1.00  0.00            
ATOM    147  C19 AL1     2      15.120  22.080  10.650  1.00  0.00            
ATOM    148  O3  AL1     2      15.140  23.020  11.740  1.00  0.00            
ATOM    149  C20 AL1     2      14.070  22.610   9.630  1.00  0.00            
ATOM    150  O4  AL1     2      13.340  21.830   9.040  1.00  0.00            
ATOM    151  C21 AL1     2      14.010  24.130   9.340  1.00  0.00            
ATOM    152  O5  AL1     2      13.900  24.560   8.010  1.00  0.00            
ATOM    153  H1  AL1     2      20.880  20.930   8.980  1.00  0.00            
ATOM    154  H2  AL1     2      22.390  21.840   9.330  1.00  0.00            
ATOM    155  H3  AL1     2      22.160  20.230   9.900  1.00  0.00            
ATOM    156  H4  AL1     2      21.240  24.040  10.460  1.00  0.00            
ATOM    157  H5  AL1     2      23.280  24.480  11.690  1.00  0.00            
ATOM    158  H6  AL1     2      22.830  20.800  13.870  1.00  0.00            
ATOM    159  H7  AL1     2      21.000  19.180  13.160  1.00  0.00            
ATOM    160  H8  AL1     2      21.090  19.120  11.340  1.00  0.00            
ATOM    161  H9  AL1     2      19.110  20.460  13.130  1.00  0.00            
ATOM    162  H10 AL1     2      18.900  18.870  12.180  1.00  0.00            
ATOM    163  H11 AL1     2      18.820  20.150  10.120  1.00  0.00            
ATOM    164  H12 AL1     2      19.230  22.600  11.790  1.00  0.00            
ATOM    165  H13 AL1     2      17.040  23.450   8.750  1.00  0.00            
ATOM    166  H14 AL1     2      17.210  23.930  10.430  1.00  0.00            
ATOM    167  H15 AL1     2      15.920  20.140   8.790  1.00  0.00            
ATOM    168  H16 AL1     2      15.880  21.630   7.870  1.00  0.00            
ATOM    169  H17 AL1     2      17.410  20.920   8.250  1.00  0.00            
ATOM    170  H18 AL1     2      17.290  21.660  12.120  1.00  0.00            
ATOM    171  H19 AL1     2      16.330  19.590  12.580  1.00  0.00            
ATOM    172  H20 AL1     2      16.380  19.070  10.910  1.00  0.00            
ATOM    173  H21 AL1     2      14.400  20.690  12.270  1.00  0.00            
ATOM    174  H22 AL1     2      14.310  19.970  10.610  1.00  0.00            
ATOM    175  H23 AL1     2      14.460  22.840  12.410  1.00  0.00            
ATOM    176  H24 AL1     2      14.920  24.520   9.810  1.00  0.00            
ATOM    177  H25 AL1     2      13.220  24.560   9.970  1.00  0.00            
ATOM    178  H26 AL1     2      12.940  24.590   7.910  1.00  0.00            
TER
ENDMDL
MODEL        1
ATOM      1  H1  ACD     1      26.960  27.230   5.050  1.00  0.00            
ATOM      2  O1  ACD     1      27.830  27.110   4.660  1.00  0.00            
ATOM      3  C1  ACD     1      27.660  26.340   3.520  1.00  0.00            
ATOM      4  H2  ACD     1      28.590  25.820   3.260  1.00  0.00            
ATOM      5  H3  ACD     1      27.320  26.980   2.700  1.00  0.00            
ATOM      6  C2  ACD     1      26.510  25.350   3.790  1.00  0.00            
ATOM      7  H4  ACD     1      26.850  24.630   4.540  1.00  0.00            
ATOM      8  O2  ACD     1      25.350  25.990   4.340  1.00  0.00            
ATOM      9  C3  ACD     1      24.190  25.320   4.560  1.00  0.00            
ATOM     10  H5  ACD     1      23.450  26.010   4.970  1.00  0.00            
ATOM     11  O3  ACD     1      24.440  24.320   5.570  1.00  0.00            
ATOM     12  C4  ACD     1      23.450  24.060   6.640  1.00  0.00            
ATOM     13  H6  ACD     1      22.700  24.860   6.710  1.00  0.00            
ATOM     14  C5  ACD     1      22.720  22.780   6.250  1.00  0.00            
ATOM     15  H7  ACD     1      23.360  22.270   5.530  1.00  0.00            
ATOM     16  O4  ACD     1      21.510  23.050   5.530  1.00  0.00            
ATOM     17  H8  ACD     1      21.690  23.430   4.660  1.00  0.00            
ATOM     18  C6  ACD     1      22.420  21.780   7.390  1.00  0.00            
ATOM     19  H9  ACD     1      21.450  22.050   7.820  1.00  0.00            
ATOM     20  O5  ACD     1      22.280  20.480   6.750  1.00  0.00            
ATOM     21  H10 ACD     1      22.980  19.950   7.140  1.00  0.00            
ATOM     22  C7  ACD     1      23.400  21.760   8.600  1.00  0.00            
ATOM     23  H11 ACD     1      22.940  21.250   9.460  1.00  0.00            
ATOM     24  O6  ACD     1      23.510  23.150   8.960  1.00  0.00            
ATOM     25  C8  ACD     1      24.200  23.950   7.960  1.00  0.00            
ATOM     26  H12 ACD     1      25.130  23.380   7.820  1.00  0.00            
ATOM     27  C9  ACD     1      24.590  25.320   8.500  1.00  0.00            
ATOM     28  H13 ACD     1      25.290  25.170   9.330  1.00  0.00            
ATOM     29  H14 ACD     1      25.090  25.880   7.690  1.00  0.00            
ATOM     30  O7  ACD     1      23.510  26.170   8.850  1.00  0.00            
ATOM     31  H15 ACD     1      23.830  27.000   9.220  1.00  0.00            
ATOM     32  O8  ACD     1      24.700  21.120   8.270  1.00  0.00            
ATOM     33  C10 ACD     1      25.180  20.020   9.060  1.00  0.00            
ATOM     34  H16 ACD     1      24.670  19.950  10.030  1.00  0.00            
ATOM     35  C11 ACD     1      25.120  18.800   8.110  1.00  0.00            
ATOM     36  H17 ACD     1      25.540  19.060   7.130  1.00  0.00            
ATOM     37  O9  ACD     1      23.740  18.540   7.820  1.00  0.00            
ATOM     38  H18 ACD     1      23.290  18.230   8.610  1.00  0.00            
ATOM     39  C12 ACD     1      25.950  17.620   8.510  1.00  0.00            
ATOM     40  H19 ACD     1      25.470  17.140   9.370  1.00  0.00            
ATOM     41  O10 ACD     1      25.810  16.580   7.520  1.00  0.00            
ATOM     42  H20 ACD     1      24.850  16.560   7.460  1.00  0.00            
ATOM     43  C13 ACD     1      27.380  17.830   8.940  1.00  0.00            
ATOM     44  H21 ACD     1      27.620  16.890   9.460  1.00  0.00            
ATOM     45  O11 ACD     1      27.320  18.930   9.830  1.00  0.00            
ATOM     46  C14 ACD     1      26.680  20.200   9.400  1.00  0.00            
ATOM     47  H22 ACD     1      27.140  20.520   8.460  1.00  0.00            
ATOM     48  C15 ACD     1      26.900  21.350  10.390  1.00  0.00            
ATOM     49  H23 ACD     1      26.470  22.300  10.060  1.00  0.00            
ATOM     50  H24 ACD     1      26.470  21.140  11.380  1.00  0.00            
ATOM     51  O12 ACD     1      28.300  21.640  10.620  1.00  0.00            
ATOM     52  H25 ACD     1      28.710  20.780  10.730  1.00  0.00            
ATOM     53  O13 ACD     1      28.310  17.980   7.870  1.00  0.00            
ATOM     54  C16 ACD     1      29.370  16.980   7.660  1.00  0.00            
ATOM     55  H26 ACD     1      29.400  16.350   8.560  1.00  0.00            
ATOM     56  C17 ACD     1      29.020  16.120   6.450  1.00  0.00            
ATOM     57  H27 ACD     1      28.590  16.660   5.600  1.00  0.00            
ATOM     58  O14 ACD     1      27.950  15.190   6.810  1.00  0.00            
ATOM     59  H28 ACD     1      27.140  15.600   7.120  1.00  0.00            
ATOM     60  C18 ACD     1      30.240  15.320   6.040  1.00  0.00            
ATOM     61  H29 ACD     1      30.490  14.760   6.950  1.00  0.00            
ATOM     62  O15 ACD     1      29.870  14.450   4.970  1.00  0.00            
ATOM     63  H30 ACD     1      29.270  13.820   5.380  1.00  0.00            
ATOM     64  C19 ACD     1      31.390  16.270   5.590  1.00  0.00            
ATOM     65  H31 ACD     1      32.250  15.660   5.290  1.00  0.00            
ATOM     66  O16 ACD     1      31.750  17.130   6.720  1.00  0.00            
ATOM     67  C20 ACD     1      30.730  17.770   7.550  1.00  0.00            
ATOM     68  H32 ACD     1      30.620  18.790   7.150  1.00  0.00            
ATOM     69  C21 ACD     1      31.170  18.130   9.030  1.00  0.00            
ATOM     70  H33 ACD     1      31.940  18.910   9.090  1.00  0.00            
ATOM     71  H34 ACD     1      30.350  18.590   9.600  1.00  0.00            
ATOM     72  O17 ACD     1      31.540  17.010   9.740  1.00  0.00            
ATOM     73  H35 ACD     1      32.220  16.550   9.250  1.00  0.00            
ATOM     74  O18 ACD     1      31.090  16.960   4.330  1.00  0.00            
ATOM     75  C22 ACD     1      32.180  17.630   3.590  1.00  0.00            
ATOM     76  H36 ACD     1      33.030  16.950   3.560  1.00  0.00            
ATOM     77  C23 ACD     1      31.560  17.670   2.170  1.00  0.00            
ATOM     78  H37 ACD     1      30.540  18.020   2.340  1.00  0.00            
ATOM     79  O19 ACD     1      31.600  16.430   1.500  1.00  0.00            
ATOM     80  H38 ACD     1      30.910  15.850   1.850  1.00  0.00            
ATOM     81  C24 ACD     1      31.980  18.800   1.240  1.00  0.00            
ATOM     82  H39 ACD     1      33.040  18.580   1.050  1.00  0.00            
ATOM     83  O20 ACD     1      31.220  18.970   0.010  1.00  0.00            
ATOM     84  H40 ACD     1      30.330  19.240   0.250  1.00  0.00            
ATOM     85  C25 ACD     1      31.920  20.160   1.970  1.00  0.00            
ATOM     86  H41 ACD     1      32.420  20.890   1.330  1.00  0.00            
ATOM     87  O21 ACD     1      32.750  20.060   3.160  1.00  0.00            
ATOM     88  C26 ACD     1      32.510  18.990   4.180  1.00  0.00            
ATOM     89  H42 ACD     1      31.650  19.280   4.800  1.00  0.00            
ATOM     90  C27 ACD     1      33.780  18.980   5.080  1.00  0.00            
ATOM     91  H43 ACD     1      33.810  20.010   5.460  1.00  0.00            
ATOM     92  H44 ACD     1      33.690  18.310   5.950  1.00  0.00            
ATOM     93  O22 ACD     1      34.960  18.650   4.200  1.00  0.00            
ATOM     94  H45 ACD     1      35.730  18.500   4.750  1.00  0.00            
ATOM     95  O23 ACD     1      30.550  20.710   2.210  1.00  0.00            
ATOM     96  C28 ACD     1      29.960  21.650   1.120  1.00  0.00            
ATOM     97  H46 ACD     1      30.540  21.540   0.190  1.00  0.00            
ATOM     98  C29 ACD     1      30.090  23.110   1.650  1.00  0.00            
ATOM     99  H47 ACD     1      29.790  23.240   2.690  1.00  0.00            
ATOM    100  O24 ACD     1      29.260  23.980   0.810  1.00  0.00            
ATOM    101  C30 ACD     1      31.490  23.700   1.550  1.00  0.00            
ATOM    102  H48 ACD     1      31.390  24.780   1.730  1.00  0.00            
ATOM    103  H49 ACD     1      32.140  23.400   2.380  1.00  0.00            
ATOM    104  O25 ACD     1      32.020  23.490   0.200  1.00  0.00            
ATOM    105  H50 ACD     1      31.470  24.090  -0.290  1.00  0.00            
ATOM    106  C31 ACD     1      28.530  21.210   0.770  1.00  0.00            
ATOM    107  H51 ACD     1      27.950  21.150   1.700  1.00  0.00            
ATOM    108  O26 ACD     1      28.440  19.950   0.120  1.00  0.00            
ATOM    109  H52 ACD     1      27.500  19.740   0.150  1.00  0.00            
ATOM    110  C32 ACD     1      27.780  22.380   0.090  1.00  0.00            
ATOM    111  H53 ACD     1      28.250  22.510  -0.900  1.00  0.00            
ATOM    112  O27 ACD     1      26.400  22.110  -0.070  1.00  0.00            
ATOM    113  H54 ACD     1      26.310  21.270  -0.530  1.00  0.00            
ATOM    114  C33 ACD     1      27.850  23.730   0.880  1.00  0.00            
ATOM    115  H55 ACD     1      27.480  24.630   0.380  1.00  0.00            
ATOM    116  O28 ACD     1      27.340  23.740   2.220  1.00  0.00            
ATOM    117  C34 ACD     1      26.180  24.590   2.500  1.00  0.00            
ATOM    118  H56 ACD     1      26.070  25.320   1.680  1.00  0.00            
ATOM    119  C35 ACD     1      24.830  23.860   2.560  1.00  0.00            
ATOM    120  H57 ACD     1      24.930  22.990   3.230  1.00  0.00            
ATOM    121  O29 ACD     1      24.470  23.280   1.250  1.00  0.00            
ATOM    122  H58 ACD     1      25.240  22.920   0.790  1.00  0.00            
ATOM    123  C36 ACD     1      23.700  24.780   3.150  1.00  0.00            
ATOM    124  H59 ACD     1      23.510  25.630   2.480  1.00  0.00            
ATOM    125  O30 ACD     1      22.460  24.100   3.250  1.00  0.00            
ATOM    126  H60 ACD     1      22.450  23.550   2.460  1.00  0.00            
ATOM    127  C1  AL1     2      29.750  21.060   7.070  1.00  0.00            
ATOM    128  C2  AL1     2      29.240  21.700   5.650  1.00  0.00            
ATOM    129  C3  AL1     2      30.550  21.940   5.000  1.00  0.00            
ATOM    130  C4  AL1     2      31.190  23.120   5.120  1.00  0.00            
ATOM    131  C5  AL1     2      30.580  24.330   5.740  1.00  0.00            
ATOM    132  O1  AL1     2      31.210  25.340   5.900  1.00  0.00            
ATOM    133  C6  AL1     2      29.190  24.230   6.170  1.00  0.00            
ATOM    134  C7  AL1     2      28.590  23.040   6.070  1.00  0.00            
ATOM    135  C8  AL1     2      27.190  22.890   6.510  1.00  0.00            
ATOM    136  C9  AL1     2      26.330  22.090   5.480  1.00  0.00            
ATOM    137  C10 AL1     2      26.940  20.750   5.130  1.00  0.00            
ATOM    138  C11 AL1     2      28.360  20.910   4.700  1.00  0.00            
ATOM    139  C12 AL1     2      28.750  19.430   4.420  1.00  0.00            
ATOM    140  O2  AL1     2      29.420  18.910   5.300  1.00  0.00            
ATOM    141  C13 AL1     2      28.010  18.670   3.300  1.00  0.00            
ATOM    142  C14 AL1     2      26.470  18.640   3.600  1.00  0.00            
ATOM    143  C15 AL1     2      26.150  17.720   4.830  1.00  0.00            
ATOM    144  C16 AL1     2      26.030  20.100   3.980  1.00  0.00            
ATOM    145  C17 AL1     2      24.500  20.050   4.060  1.00  0.00            
ATOM    146  C18 AL1     2      24.130  19.140   2.890  1.00  0.00            
ATOM    147  C19 AL1     2      25.400  18.380   2.440  1.00  0.00            
ATOM    148  O3  AL1     2      25.910  18.910   1.200  1.00  0.00            
ATOM    149  C20 AL1     2      25.130  16.810   2.260  1.00  0.00            
ATOM    150  O4  AL1     2      24.090  16.220   2.550  1.00  0.00            
ATOM    151  C21 AL1     2      26.220  16.090   1.540  1.00  0.00            
ATOM    152  O5  AL1     2      26.590  14.900   2.280  1.00  0.00            
ATOM    153  H1  AL1     2      29.760  21.770   7.910  1.00  0.00            
ATOM    154  H2  AL1     2      29.060  20.240   7.280  1.00  0.00            
ATOM    155  H3  AL1     2      30.760  20.690   6.870  1.00  0.00            
ATOM    156  H4  AL1     2      31.040  21.050   4.600  1.00  0.00            
ATOM    157  H5  AL1     2      32.230  23.250   4.830  1.00  0.00            
ATOM    158  H6  AL1     2      28.740  25.100   6.640  1.00  0.00            
ATOM    159  H7  AL1     2      26.770  23.900   6.620  1.00  0.00            
ATOM    160  H8  AL1     2      27.160  22.560   7.550  1.00  0.00            
ATOM    161  H9  AL1     2      26.210  22.680   4.570  1.00  0.00            
ATOM    162  H10 AL1     2      25.350  21.890   5.940  1.00  0.00            
ATOM    163  H11 AL1     2      26.970  20.130   6.030  1.00  0.00            
ATOM    164  H12 AL1     2      28.380  21.430   3.730  1.00  0.00            
ATOM    165  H13 AL1     2      28.430  17.660   3.310  1.00  0.00            
ATOM    166  H14 AL1     2      28.270  18.980   2.280  1.00  0.00            
ATOM    167  H15 AL1     2      25.080  17.650   5.100  1.00  0.00            
ATOM    168  H16 AL1     2      26.510  16.710   4.630  1.00  0.00            
ATOM    169  H17 AL1     2      26.670  18.020   5.750  1.00  0.00            
ATOM    170  H18 AL1     2      26.320  20.710   3.110  1.00  0.00            
ATOM    171  H19 AL1     2      23.980  21.010   4.020  1.00  0.00            
ATOM    172  H20 AL1     2      24.190  19.520   4.970  1.00  0.00            
ATOM    173  H21 AL1     2      23.760  19.800   2.100  1.00  0.00            
ATOM    174  H22 AL1     2      23.330  18.510   3.300  1.00  0.00            
ATOM    175  H23 AL1     2      25.130  18.800   0.630  1.00  0.00            
ATOM    176  H24 AL1     2      27.070  16.770   1.400  1.00  0.00            
ATOM    177  H25 AL1     2      25.770  15.750   0.600  1.00  0.00            
ATOM    178  H26 AL1     2      26.080  14.290   1.730  1.00  0.00            
TER
ENDMDL
MODEL        1
ATOM      1  H1  ACD     1      13.960  24.730  10.410  1.00  0.00            
ATOM      2  O1  ACD     1      14.650  24.410   9.820  1.00  0.00            
ATOM      3  C1  ACD     1      15.870  25.120  10.140  1.00  0.00            
ATOM      4  H2  ACD     1      15.710  25.500  11.160  1.00  0.00            
ATOM      5  H3  ACD     1      16.110  26.000   9.540  1.00  0.00            
ATOM      6  C2  ACD     1      17.130  24.200  10.260  1.00  0.00            
ATOM      7  H4  ACD     1      18.040  24.760  10.520  1.00  0.00            
ATOM      8  O2  ACD     1      16.920  23.400  11.430  1.00  0.00            
ATOM      9  C3  ACD     1      17.890  22.470  11.910  1.00  0.00            
ATOM     10  H5  ACD     1      17.420  22.010  12.780  1.00  0.00            
ATOM     11  O3  ACD     1      19.180  23.050  12.060  1.00  0.00            
ATOM     12  C4  ACD     1      19.900  22.890  13.270  1.00  0.00            
ATOM     13  H6  ACD     1      19.260  22.360  13.990  1.00  0.00            
ATOM     14  C5  ACD     1      21.150  22.110  13.020  1.00  0.00            
ATOM     15  H7  ACD     1      21.210  22.150  11.920  1.00  0.00            
ATOM     16  O4  ACD     1      20.840  20.780  13.540  1.00  0.00            
ATOM     17  H8  ACD     1      21.610  20.250  13.770  1.00  0.00            
ATOM     18  C6  ACD     1      22.430  22.700  13.610  1.00  0.00            
ATOM     19  H9  ACD     1      22.570  22.490  14.680  1.00  0.00            
ATOM     20  O5  ACD     1      23.530  22.070  12.980  1.00  0.00            
ATOM     21  H10 ACD     1      23.940  22.870  12.620  1.00  0.00            
ATOM     22  C7  ACD     1      22.580  24.190  13.560  1.00  0.00            
ATOM     23  H11 ACD     1      23.140  24.470  14.460  1.00  0.00            
ATOM     24  O6  ACD     1      21.300  24.850  13.510  1.00  0.00            
ATOM     25  C8  ACD     1      20.070  24.240  13.900  1.00  0.00            
ATOM     26  H12 ACD     1      19.210  24.860  13.650  1.00  0.00            
ATOM     27  C9  ACD     1      20.010  24.170  15.440  1.00  0.00            
ATOM     28  H13 ACD     1      20.270  25.130  15.890  1.00  0.00            
ATOM     29  H14 ACD     1      18.950  23.970  15.680  1.00  0.00            
ATOM     30  O7  ACD     1      20.900  23.190  16.160  1.00  0.00            
ATOM     31  H15 ACD     1      20.750  23.480  17.070  1.00  0.00            
ATOM     32  O8  ACD     1      23.420  24.480  12.410  1.00  0.00            
ATOM     33  C10 ACD     1      24.470  25.510  12.440  1.00  0.00            
ATOM     34  H16 ACD     1      24.970  25.490  13.410  1.00  0.00            
ATOM     35  C11 ACD     1      25.390  25.060  11.310  1.00  0.00            
ATOM     36  H17 ACD     1      24.800  24.920  10.400  1.00  0.00            
ATOM     37  O9  ACD     1      25.960  23.840  11.640  1.00  0.00            
ATOM     38  H18 ACD     1      26.850  23.580  11.370  1.00  0.00            
ATOM     39  C12 ACD     1      26.500  26.070  11.050  1.00  0.00            
ATOM     40  H19 ACD     1      27.060  26.220  11.980  1.00  0.00            
ATOM     41  O10 ACD     1      27.440  25.640  10.020  1.00  0.00            
ATOM     42  H20 ACD     1      27.040  25.820   9.170  1.00  0.00            
ATOM     43  C13 ACD     1      26.000  27.420  10.650  1.00  0.00            
ATOM     44  H21 ACD     1      26.790  28.180  10.600  1.00  0.00            
ATOM     45  O11 ACD     1      25.090  27.800  11.670  1.00  0.00            
ATOM     46  C14 ACD     1      24.000  26.920  12.070  1.00  0.00            
ATOM     47  H22 ACD     1      23.390  26.710  11.180  1.00  0.00            
ATOM     48  C15 ACD     1      23.190  27.610  13.160  1.00  0.00            
ATOM     49  H23 ACD     1      22.300  27.060  13.490  1.00  0.00            
ATOM     50  H24 ACD     1      23.740  27.740  14.090  1.00  0.00            
ATOM     51  O12 ACD     1      22.760  28.840  12.610  1.00  0.00            
ATOM     52  H25 ACD     1      23.600  29.230  12.370  1.00  0.00            
ATOM     53  O13 ACD     1      25.310  27.460   9.390  1.00  0.00            
ATOM     54  C16 ACD     1      25.750  28.370   8.360  1.00  0.00            
ATOM     55  H26 ACD     1      26.620  28.860   8.820  1.00  0.00            
ATOM     56  C17 ACD     1      26.260  27.580   7.160  1.00  0.00            
ATOM     57  H27 ACD     1      25.400  26.950   6.890  1.00  0.00            
ATOM     58  O14 ACD     1      27.420  26.740   7.440  1.00  0.00            
ATOM     59  H28 ACD     1      27.830  26.400   6.640  1.00  0.00            
ATOM     60  C18 ACD     1      26.510  28.460   5.890  1.00  0.00            
ATOM     61  H29 ACD     1      27.350  29.160   6.000  1.00  0.00            
ATOM     62  O15 ACD     1      26.780  27.640   4.760  1.00  0.00            
ATOM     63  H30 ACD     1      25.930  27.220   4.600  1.00  0.00            
ATOM     64  C19 ACD     1      25.280  29.190   5.520  1.00  0.00            
ATOM     65  H31 ACD     1      25.390  29.770   4.600  1.00  0.00            
ATOM     66  O16 ACD     1      24.880  29.990   6.570  1.00  0.00            
ATOM     67  C20 ACD     1      24.680  29.390   7.920  1.00  0.00            
ATOM     68  H32 ACD     1      23.710  28.880   7.860  1.00  0.00            
ATOM     69  C21 ACD     1      24.680  30.480   8.950  1.00  0.00            
ATOM     70  H33 ACD     1      23.790  31.060   8.670  1.00  0.00            
ATOM     71  H34 ACD     1      24.600  30.150   9.990  1.00  0.00            
ATOM     72  O17 ACD     1      25.890  31.290   8.890  1.00  0.00            
ATOM     73  H35 ACD     1      25.690  31.910   8.180  1.00  0.00            
ATOM     74  O18 ACD     1      24.280  28.270   5.070  1.00  0.00            
ATOM     75  C22 ACD     1      23.090  28.510   4.200  1.00  0.00            
ATOM     76  H36 ACD     1      23.240  29.240   3.400  1.00  0.00            
ATOM     77  C23 ACD     1      22.770  27.150   3.610  1.00  0.00            
ATOM     78  H37 ACD     1      22.960  26.370   4.350  1.00  0.00            
ATOM     79  O19 ACD     1      23.710  26.910   2.520  1.00  0.00            
ATOM     80  H38 ACD     1      23.710  26.030   2.150  1.00  0.00            
ATOM     81  C24 ACD     1      21.350  27.050   3.100  1.00  0.00            
ATOM     82  H39 ACD     1      21.230  27.870   2.380  1.00  0.00            
ATOM     83  O20 ACD     1      21.100  25.690   2.550  1.00  0.00            
ATOM     84  H40 ACD     1      21.000  25.070   3.280  1.00  0.00            
ATOM     85  C25 ACD     1      20.360  27.370   4.090  1.00  0.00            
ATOM     86  H41 ACD     1      19.390  27.470   3.580  1.00  0.00            
ATOM     87  O21 ACD     1      20.600  28.660   4.560  1.00  0.00            
ATOM     88  C26 ACD     1      21.910  29.070   5.090  1.00  0.00            
ATOM     89  H42 ACD     1      22.130  28.720   6.110  1.00  0.00            
ATOM     90  C27 ACD     1      21.970  30.560   5.180  1.00  0.00            
ATOM     91  H43 ACD     1      23.030  30.870   5.160  1.00  0.00            
ATOM     92  H44 ACD     1      21.460  30.890   4.260  1.00  0.00            
ATOM     93  O22 ACD     1      21.220  31.000   6.300  1.00  0.00            
ATOM     94  H45 ACD     1      20.320  30.800   6.050  1.00  0.00            
ATOM     95  O23 ACD     1      20.130  26.370   5.020  1.00  0.00            
ATOM     96  C28 ACD     1      18.860  25.610   4.930  1.00  0.00            
ATOM     97  H46 ACD     1      18.420  25.660   3.920  1.00  0.00            
ATOM     98  C29 ACD     1      17.810  26.040   5.960  1.00  0.00            
ATOM     99  H47 ACD     1      18.270  25.990   6.960  1.00  0.00            
ATOM    100  O24 ACD     1      16.760  25.120   6.140  1.00  0.00            
ATOM    101  C30 ACD     1      17.170  27.360   5.650  1.00  0.00            
ATOM    102  H48 ACD     1      16.520  27.700   6.470  1.00  0.00            
ATOM    103  H49 ACD     1      17.950  28.120   5.530  1.00  0.00            
ATOM    104  O25 ACD     1      16.430  27.440   4.460  1.00  0.00            
ATOM    105  H50 ACD     1      16.490  28.340   4.140  1.00  0.00            
ATOM    106  C31 ACD     1      19.230  24.140   5.140  1.00  0.00            
ATOM    107  H51 ACD     1      19.960  24.050   5.960  1.00  0.00            
ATOM    108  O26 ACD     1      19.820  23.470   4.000  1.00  0.00            
ATOM    109  H52 ACD     1      20.050  22.610   4.370  1.00  0.00            
ATOM    110  C32 ACD     1      17.970  23.330   5.510  1.00  0.00            
ATOM    111  H53 ACD     1      17.320  23.250   4.620  1.00  0.00            
ATOM    112  O27 ACD     1      18.430  22.030   5.810  1.00  0.00            
ATOM    113  H54 ACD     1      18.460  22.060   6.770  1.00  0.00            
ATOM    114  C33 ACD     1      17.110  23.870   6.680  1.00  0.00            
ATOM    115  H55 ACD     1      16.210  23.260   6.740  1.00  0.00            
ATOM    116  O28 ACD     1      17.840  23.890   7.920  1.00  0.00            
ATOM    117  C34 ACD     1      17.300  23.180   9.100  1.00  0.00            
ATOM    118  H56 ACD     1      16.330  22.700   8.930  1.00  0.00            
ATOM    119  C35 ACD     1      18.240  22.030   9.500  1.00  0.00            
ATOM    120  H57 ACD     1      19.250  22.430   9.680  1.00  0.00            
ATOM    121  O29 ACD     1      18.330  21.060   8.420  1.00  0.00            
ATOM    122  H58 ACD     1      18.960  20.440   8.800  1.00  0.00            
ATOM    123  C36 ACD     1      17.990  21.390  10.810  1.00  0.00            
ATOM    124  H59 ACD     1      17.020  20.870  10.740  1.00  0.00            
ATOM    125  O30 ACD     1      18.960  20.460  11.200  1.00  0.00            
ATOM    126  H60 ACD     1      19.520  20.890  11.860  1.00  0.00            
ATOM    127  C1  AL1     2      21.640  28.160   9.380  1.00  0.00            
ATOM    128  C2  AL1     2      20.600  27.160   8.850  1.00  0.00            
ATOM    129  C3  AL1     2      19.750  27.950   7.900  1.00  0.00            
ATOM    130  C4  AL1     2      18.600  28.650   8.220  1.00  0.00            
ATOM    131  C5  AL1     2      17.880  28.350   9.450  1.00  0.00            
ATOM    132  O1  AL1     2      16.750  28.790   9.690  1.00  0.00            
ATOM    133  C6  AL1     2      18.520  27.400  10.370  1.00  0.00            
ATOM    134  C7  AL1     2      19.720  26.800  10.020  1.00  0.00            
ATOM    135  C8  AL1     2      20.450  25.990  11.020  1.00  0.00            
ATOM    136  C9  AL1     2      20.870  24.670  10.390  1.00  0.00            
ATOM    137  C10 AL1     2      21.850  24.860   9.250  1.00  0.00            
ATOM    138  C11 AL1     2      21.210  25.870   8.220  1.00  0.00            
ATOM    139  C12 AL1     2      22.380  25.910   7.200  1.00  0.00            
ATOM    140  O2  AL1     2      23.020  26.940   7.050  1.00  0.00            
ATOM    141  C13 AL1     2      22.700  24.680   6.390  1.00  0.00            
ATOM    142  C14 AL1     2      23.190  23.570   7.390  1.00  0.00            
ATOM    143  C15 AL1     2      24.560  24.030   7.930  1.00  0.00            
ATOM    144  C16 AL1     2      22.090  23.490   8.540  1.00  0.00            
ATOM    145  C17 AL1     2      22.370  22.240   9.300  1.00  0.00            
ATOM    146  C18 AL1     2      22.910  21.260   8.180  1.00  0.00            
ATOM    147  C19 AL1     2      23.190  22.080   6.880  1.00  0.00            
ATOM    148  O3  AL1     2      21.940  21.930   6.160  1.00  0.00            
ATOM    149  C20 AL1     2      24.410  21.600   6.160  1.00  0.00            
ATOM    150  O4  AL1     2      25.370  21.020   6.670  1.00  0.00            
ATOM    151  C21 AL1     2      24.340  21.800   4.600  1.00  0.00            
ATOM    152  O5  AL1     2      25.520  21.360   3.980  1.00  0.00            
ATOM    153  H1  AL1     2      21.860  28.820   8.530  1.00  0.00            
ATOM    154  H2  AL1     2      21.290  28.770  10.210  1.00  0.00            
ATOM    155  H3  AL1     2      22.580  27.630   9.590  1.00  0.00            
ATOM    156  H4  AL1     2      20.160  28.000   6.890  1.00  0.00            
ATOM    157  H5  AL1     2      18.060  29.250   7.480  1.00  0.00            
ATOM    158  H6  AL1     2      17.990  27.140  11.280  1.00  0.00            
ATOM    159  H7  AL1     2      19.850  25.650  11.870  1.00  0.00            
ATOM    160  H8  AL1     2      21.310  26.480  11.480  1.00  0.00            
ATOM    161  H9  AL1     2      20.050  24.110   9.940  1.00  0.00            
ATOM    162  H10 AL1     2      21.340  24.080  11.190  1.00  0.00            
ATOM    163  H11 AL1     2      22.790  25.320   9.570  1.00  0.00            
ATOM    164  H12 AL1     2      20.350  25.360   7.780  1.00  0.00            
ATOM    165  H13 AL1     2      23.580  24.820   5.750  1.00  0.00            
ATOM    166  H14 AL1     2      21.810  24.380   5.820  1.00  0.00            
ATOM    167  H15 AL1     2      24.970  23.430   8.750  1.00  0.00            
ATOM    168  H16 AL1     2      25.380  24.220   7.220  1.00  0.00            
ATOM    169  H17 AL1     2      24.530  25.060   8.320  1.00  0.00            
ATOM    170  H18 AL1     2      21.190  23.270   7.960  1.00  0.00            
ATOM    171  H19 AL1     2      21.400  21.910   9.680  1.00  0.00            
ATOM    172  H20 AL1     2      22.990  22.450  10.180  1.00  0.00            
ATOM    173  H21 AL1     2      22.080  20.590   7.940  1.00  0.00            
ATOM    174  H22 AL1     2      23.740  20.670   8.570  1.00  0.00            
ATOM    175  H23 AL1     2      21.790  21.010   6.440  1.00  0.00            
ATOM    176  H24 AL1     2      24.170  22.870   4.420  1.00  0.00            
ATOM    177  H25 AL1     2      23.440  21.310   4.210  1.00  0.00            
ATOM    178  H26 AL1     2      25.810  20.550   4.450  1.00  0.00            
TER
ENDMDL
MODEL        1
ATOM      1  H1  ACD     1      21.430  22.190   5.060  1.00  0.00            
ATOM      2  O1  ACD     1      21.960  22.370   4.280  1.00  0.00            
ATOM      3  C1  ACD     1      23.360  22.290   4.620  1.00  0.00            
ATOM      4  H2  ACD     1      23.590  23.210   5.170  1.00  0.00            
ATOM      5  H3  ACD     1      24.010  22.430   3.750  1.00  0.00            
ATOM      6  C2  ACD     1      23.680  21.010   5.410  1.00  0.00            
ATOM      7  H4  ACD     1      24.780  20.910   5.370  1.00  0.00            
ATOM      8  O2  ACD     1      23.250  21.280   6.820  1.00  0.00            
ATOM      9  C3  ACD     1      23.710  20.280   7.680  1.00  0.00            
ATOM     10  H5  ACD     1      23.340  20.530   8.680  1.00  0.00            
ATOM     11  O3  ACD     1      25.110  20.120   7.650  1.00  0.00            
ATOM     12  C4  ACD     1      25.740  20.440   8.850  1.00  0.00            
ATOM     13  H6  ACD     1      24.970  20.590   9.630  1.00  0.00            
ATOM     14  C5  ACD     1      26.680  19.290   9.130  1.00  0.00            
ATOM     15  H7  ACD     1      27.280  19.070   8.250  1.00  0.00            
ATOM     16  O4  ACD     1      25.870  18.230   9.490  1.00  0.00            
ATOM     17  H8  ACD     1      25.090  18.350   8.940  1.00  0.00            
ATOM     18  C6  ACD     1      27.740  19.560  10.180  1.00  0.00            
ATOM     19  H9  ACD     1      27.290  19.710  11.170  1.00  0.00            
ATOM     20  O5  ACD     1      28.600  18.440  10.250  1.00  0.00            
ATOM     21  H10 ACD     1      28.060  17.650  10.350  1.00  0.00            
ATOM     22  C7  ACD     1      28.550  20.770   9.810  1.00  0.00            
ATOM     23  H11 ACD     1      29.280  20.870  10.620  1.00  0.00            
ATOM     24  O6  ACD     1      27.610  21.810   9.700  1.00  0.00            
ATOM     25  C8  ACD     1      26.600  21.680   8.730  1.00  0.00            
ATOM     26  H12 ACD     1      27.120  21.510   7.770  1.00  0.00            
ATOM     27  C9  ACD     1      25.860  22.980   8.620  1.00  0.00            
ATOM     28  H13 ACD     1      24.820  22.800   8.310  1.00  0.00            
ATOM     29  H14 ACD     1      25.870  23.480   9.590  1.00  0.00            
ATOM     30  O7  ACD     1      26.580  23.870   7.700  1.00  0.00            
ATOM     31  H15 ACD     1      26.380  23.720   6.770  1.00  0.00            
ATOM     32  O8  ACD     1      29.200  20.610   8.580  1.00  0.00            
ATOM     33  C10 ACD     1      30.480  21.160   8.440  1.00  0.00            
ATOM     34  H16 ACD     1      30.750  21.530   9.440  1.00  0.00            
ATOM     35  C11 ACD     1      31.400  20.020   8.140  1.00  0.00            
ATOM     36  H17 ACD     1      30.830  19.430   7.410  1.00  0.00            
ATOM     37  O9  ACD     1      31.490  19.300   9.360  1.00  0.00            
ATOM     38  H18 ACD     1      30.600  18.980   9.540  1.00  0.00            
ATOM     39  C12 ACD     1      32.780  20.420   7.620  1.00  0.00            
ATOM     40  H19 ACD     1      33.300  20.930   8.440  1.00  0.00            
ATOM     41  O10 ACD     1      33.550  19.320   7.090  1.00  0.00            
ATOM     42  H20 ACD     1      33.130  19.130   6.250  1.00  0.00            
ATOM     43  C13 ACD     1      32.520  21.380   6.480  1.00  0.00            
ATOM     44  H21 ACD     1      33.490  21.770   6.160  1.00  0.00            
ATOM     45  O11 ACD     1      31.880  22.520   7.010  1.00  0.00            
ATOM     46  C14 ACD     1      30.540  22.260   7.440  1.00  0.00            
ATOM     47  H22 ACD     1      29.940  21.960   6.580  1.00  0.00            
ATOM     48  C15 ACD     1      30.030  23.530   8.080  1.00  0.00            
ATOM     49  H23 ACD     1      29.050  23.330   8.530  1.00  0.00            
ATOM     50  H24 ACD     1      30.660  23.830   8.930  1.00  0.00            
ATOM     51  O12 ACD     1      29.960  24.670   7.200  1.00  0.00            
ATOM     52  H25 ACD     1      30.720  24.640   6.610  1.00  0.00            
ATOM     53  O13 ACD     1      31.880  20.840   5.370  1.00  0.00            
ATOM     54  C16 ACD     1      32.480  20.860   4.110  1.00  0.00            
ATOM     55  H26 ACD     1      33.540  21.150   4.090  1.00  0.00            
ATOM     56  C17 ACD     1      32.400  19.370   3.540  1.00  0.00            
ATOM     57  H27 ACD     1      31.370  19.060   3.730  1.00  0.00            
ATOM     58  O14 ACD     1      33.350  18.550   4.280  1.00  0.00            
ATOM     59  H28 ACD     1      33.570  17.760   3.770  1.00  0.00            
ATOM     60  C18 ACD     1      32.630  19.370   2.000  1.00  0.00            
ATOM     61  H29 ACD     1      33.670  19.580   1.740  1.00  0.00            
ATOM     62  O15 ACD     1      32.270  18.050   1.480  1.00  0.00            
ATOM     63  H30 ACD     1      31.490  17.780   1.970  1.00  0.00            
ATOM     64  C19 ACD     1      31.610  20.340   1.400  1.00  0.00            
ATOM     65  H31 ACD     1      31.680  20.370   0.310  1.00  0.00            
ATOM     66  O16 ACD     1      31.930  21.640   1.880  1.00  0.00            
ATOM     67  C20 ACD     1      31.730  21.900   3.240  1.00  0.00            
ATOM     68  H32 ACD     1      30.670  21.830   3.490  1.00  0.00            
ATOM     69  C21 ACD     1      32.150  23.320   3.520  1.00  0.00            
ATOM     70  H33 ACD     1      31.800  24.030   2.770  1.00  0.00            
ATOM     71  H34 ACD     1      31.680  23.580   4.480  1.00  0.00            
ATOM     72  O17 ACD     1      33.540  23.450   3.810  1.00  0.00            
ATOM     73  H35 ACD     1      33.640  24.290   4.270  1.00  0.00            
ATOM     74  O18 ACD     1      30.160  20.060   1.720  1.00  0.00            
ATOM     75  C22 ACD     1      29.520  19.020   0.920  1.00  0.00            
ATOM     76  H36 ACD     1      30.230  18.520   0.250  1.00  0.00            
ATOM     77  C23 ACD     1      29.000  17.960   1.890  1.00  0.00            
ATOM     78  H37 ACD     1      28.450  18.500   2.670  1.00  0.00            
ATOM     79  O19 ACD     1      30.010  17.190   2.450  1.00  0.00            
ATOM     80  H38 ACD     1      29.720  16.680   3.210  1.00  0.00            
ATOM     81  C24 ACD     1      28.150  16.890   1.190  1.00  0.00            
ATOM     82  H39 ACD     1      28.750  16.300   0.480  1.00  0.00            
ATOM     83  O20 ACD     1      27.580  16.000   2.160  1.00  0.00            
ATOM     84  H40 ACD     1      26.940  16.600   2.560  1.00  0.00            
ATOM     85  C25 ACD     1      27.040  17.540   0.430  1.00  0.00            
ATOM     86  H41 ACD     1      26.570  16.720  -0.120  1.00  0.00            
ATOM     87  O21 ACD     1      27.640  18.470  -0.470  1.00  0.00            
ATOM     88  C26 ACD     1      28.350  19.560   0.120  1.00  0.00            
ATOM     89  H42 ACD     1      27.670  20.090   0.800  1.00  0.00            
ATOM     90  C27 ACD     1      28.760  20.580  -0.870  1.00  0.00            
ATOM     91  H43 ACD     1      29.340  21.400  -0.430  1.00  0.00            
ATOM     92  H44 ACD     1      29.340  20.000  -1.600  1.00  0.00            
ATOM     93  O22 ACD     1      27.570  21.130  -1.520  1.00  0.00            
ATOM     94  H45 ACD     1      27.820  21.690  -2.260  1.00  0.00            
ATOM     95  O23 ACD     1      26.120  18.060   1.250  1.00  0.00            
ATOM     96  C28 ACD     1      24.850  18.350   0.620  1.00  0.00            
ATOM     97  H46 ACD     1      24.850  17.930  -0.390  1.00  0.00            
ATOM     98  C29 ACD     1      24.690  19.880   0.590  1.00  0.00            
ATOM     99  H47 ACD     1      25.660  20.320   0.340  1.00  0.00            
ATOM    100  O24 ACD     1      24.060  20.500   1.730  1.00  0.00            
ATOM    101  C30 ACD     1      23.930  20.330  -0.590  1.00  0.00            
ATOM    102  H48 ACD     1      24.370  20.000  -1.540  1.00  0.00            
ATOM    103  H49 ACD     1      22.920  19.920  -0.580  1.00  0.00            
ATOM    104  O25 ACD     1      23.890  21.740  -0.730  1.00  0.00            
ATOM    105  H50 ACD     1      23.800  22.070   0.170  1.00  0.00            
ATOM    106  C31 ACD     1      23.790  17.600   1.430  1.00  0.00            
ATOM    107  H51 ACD     1      24.310  17.320   2.350  1.00  0.00            
ATOM    108  O26 ACD     1      23.280  16.390   0.900  1.00  0.00            
ATOM    109  H52 ACD     1      22.830  16.590   0.070  1.00  0.00            
ATOM    110  C32 ACD     1      22.600  18.490   1.850  1.00  0.00            
ATOM    111  H53 ACD     1      22.020  18.610   0.930  1.00  0.00            
ATOM    112  O27 ACD     1      21.780  17.900   2.840  1.00  0.00            
ATOM    113  H54 ACD     1      21.670  16.990   2.560  1.00  0.00            
ATOM    114  C33 ACD     1      23.120  19.760   2.490  1.00  0.00            
ATOM    115  H55 ACD     1      22.300  20.470   2.670  1.00  0.00            
ATOM    116  O28 ACD     1      23.800  19.460   3.740  1.00  0.00            
ATOM    117  C34 ACD     1      23.020  19.780   4.910  1.00  0.00            
ATOM    118  H56 ACD     1      21.920  19.750   4.850  1.00  0.00            
ATOM    119  C35 ACD     1      23.400  18.590   5.820  1.00  0.00            
ATOM    120  H57 ACD     1      24.500  18.500   5.890  1.00  0.00            
ATOM    121  O29 ACD     1      22.790  17.380   5.420  1.00  0.00            
ATOM    122  H58 ACD     1      22.270  17.520   4.620  1.00  0.00            
ATOM    123  C36 ACD     1      22.980  18.930   7.320  1.00  0.00            
ATOM    124  H59 ACD     1      21.900  19.120   7.420  1.00  0.00            
ATOM    125  O30 ACD     1      23.430  17.870   8.160  1.00  0.00            
ATOM    126  H60 ACD     1      22.800  17.170   7.960  1.00  0.00            
ATOM    127  C1  AL1     2      30.940  27.500  -0.500  1.00  0.00            
ATOM    128  C2  AL1     2      29.810  26.850  -1.330  1.00  0.00            
ATOM    129  C3  AL1     2      30.480  26.080  -2.450  1.00  0.00            
ATOM    130  C4  AL1     2      30.270  26.200  -3.720  1.00  0.00            
ATOM    131  C5  AL1     2      29.430  27.180  -4.300  1.00  0.00            
ATOM    132  O1  AL1     2      29.200  27.380  -5.490  1.00  0.00            
ATOM    133  C6  AL1     2      28.780  28.060  -3.290  1.00  0.00            
ATOM    134  C7  AL1     2      28.950  27.910  -1.980  1.00  0.00            
ATOM    135  C8  AL1     2      28.170  28.660  -0.960  1.00  0.00            
ATOM    136  C9  AL1     2      27.270  27.710  -0.080  1.00  0.00            
ATOM    137  C10 AL1     2      27.960  26.580   0.570  1.00  0.00            
ATOM    138  C11 AL1     2      28.870  25.850  -0.470  1.00  0.00            
ATOM    139  C12 AL1     2      29.570  24.650   0.140  1.00  0.00            
ATOM    140  O2  AL1     2      30.760  24.410   0.160  1.00  0.00            
ATOM    141  C13 AL1     2      28.570  23.690   0.900  1.00  0.00            
ATOM    142  C14 AL1     2      27.650  24.360   1.950  1.00  0.00            
ATOM    143  C15 AL1     2      28.530  25.040   3.120  1.00  0.00            
ATOM    144  C16 AL1     2      26.990  25.580   1.190  1.00  0.00            
ATOM    145  C17 AL1     2      25.850  25.980   2.120  1.00  0.00            
ATOM    146  C18 AL1     2      25.480  24.770   3.050  1.00  0.00            
ATOM    147  C19 AL1     2      26.430  23.610   2.540  1.00  0.00            
ATOM    148  O3  AL1     2      25.670  22.840   1.610  1.00  0.00            
ATOM    149  C20 AL1     2      26.840  22.660   3.690  1.00  0.00            
ATOM    150  O4  AL1     2      26.610  22.920   4.880  1.00  0.00            
ATOM    151  C21 AL1     2      27.470  21.360   3.230  1.00  0.00            
ATOM    152  O5  AL1     2      26.660  20.250   3.460  1.00  0.00            
ATOM    153  H1  AL1     2      30.620  28.100   0.360  1.00  0.00            
ATOM    154  H2  AL1     2      31.800  26.860  -0.260  1.00  0.00            
ATOM    155  H3  AL1     2      31.550  28.170  -1.120  1.00  0.00            
ATOM    156  H4  AL1     2      31.150  25.260  -2.180  1.00  0.00            
ATOM    157  H5  AL1     2      30.820  25.590  -4.440  1.00  0.00            
ATOM    158  H6  AL1     2      28.110  28.770  -3.770  1.00  0.00            
ATOM    159  H7  AL1     2      27.460  29.340  -1.440  1.00  0.00            
ATOM    160  H8  AL1     2      28.790  29.330  -0.360  1.00  0.00            
ATOM    161  H9  AL1     2      26.350  27.430  -0.610  1.00  0.00            
ATOM    162  H10 AL1     2      26.860  28.300   0.750  1.00  0.00            
ATOM    163  H11 AL1     2      28.590  27.020   1.350  1.00  0.00            
ATOM    164  H12 AL1     2      28.210  25.360  -1.210  1.00  0.00            
ATOM    165  H13 AL1     2      29.160  22.870   1.340  1.00  0.00            
ATOM    166  H14 AL1     2      27.920  23.300   0.110  1.00  0.00            
ATOM    167  H15 AL1     2      29.030  24.280   3.730  1.00  0.00            
ATOM    168  H16 AL1     2      29.380  25.680   2.830  1.00  0.00            
ATOM    169  H17 AL1     2      27.860  25.570   3.810  1.00  0.00            
ATOM    170  H18 AL1     2      26.490  25.150   0.320  1.00  0.00            
ATOM    171  H19 AL1     2      25.000  26.160   1.460  1.00  0.00            
ATOM    172  H20 AL1     2      26.050  26.910   2.670  1.00  0.00            
ATOM    173  H21 AL1     2      24.400  24.630   2.900  1.00  0.00            
ATOM    174  H22 AL1     2      25.710  25.090   4.070  1.00  0.00            
ATOM    175  H23 AL1     2      24.950  23.430   1.330  1.00  0.00            
ATOM    176  H24 AL1     2      28.350  21.190   3.850  1.00  0.00            
ATOM    177  H25 AL1     2      27.840  21.360   2.200  1.00  0.00            
ATOM    178  H26 AL1     2      25.980  20.150   2.780  1.00  0.00            
TER
ENDMDL
MODEL        1
ATOM      1  H1  ACD     1       9.190  29.960   8.150  1.00  0.00            
ATOM      2  O1  ACD     1       8.990  29.490   7.340  1.00  0.00            
ATOM      3  C1  ACD     1       8.430  30.380   6.370  1.00  0.00            
ATOM      4  H2  ACD     1       9.110  31.210   6.170  1.00  0.00            
ATOM      5  H3  ACD     1       7.470  30.760   6.760  1.00  0.00            
ATOM      6  C2  ACD     1       8.300  29.580   5.110  1.00  0.00            
ATOM      7  H4  ACD     1       9.200  28.990   4.860  1.00  0.00            
ATOM      8  O2  ACD     1       7.260  28.640   5.300  1.00  0.00            
ATOM      9  C3  ACD     1       6.780  27.930   4.170  1.00  0.00            
ATOM     10  H5  ACD     1       5.910  27.310   4.400  1.00  0.00            
ATOM     11  O3  ACD     1       7.870  27.130   3.590  1.00  0.00            
ATOM     12  C4  ACD     1       7.600  25.950   2.820  1.00  0.00            
ATOM     13  H6  ACD     1       6.560  25.780   2.510  1.00  0.00            
ATOM     14  C5  ACD     1       8.450  26.080   1.510  1.00  0.00            
ATOM     15  H7  ACD     1       9.490  26.290   1.780  1.00  0.00            
ATOM     16  O4  ACD     1       7.910  27.110   0.700  1.00  0.00            
ATOM     17  H8  ACD     1       8.440  27.270  -0.090  1.00  0.00            
ATOM     18  C6  ACD     1       8.340  24.830   0.750  1.00  0.00            
ATOM     19  H9  ACD     1       7.290  24.490   0.750  1.00  0.00            
ATOM     20  O5  ACD     1       8.950  24.840  -0.560  1.00  0.00            
ATOM     21  H10 ACD     1       9.350  25.670  -0.860  1.00  0.00            
ATOM     22  C7  ACD     1       8.900  23.710   1.640  1.00  0.00            
ATOM     23  H11 ACD     1       8.770  22.760   1.120  1.00  0.00            
ATOM     24  O6  ACD     1       8.260  23.570   2.880  1.00  0.00            
ATOM     25  C8  ACD     1       8.130  24.740   3.650  1.00  0.00            
ATOM     26  H12 ACD     1       9.140  25.070   3.930  1.00  0.00            
ATOM     27  C9  ACD     1       7.260  24.450   4.800  1.00  0.00            
ATOM     28  H13 ACD     1       7.230  25.240   5.560  1.00  0.00            
ATOM     29  H14 ACD     1       6.270  24.330   4.350  1.00  0.00            
ATOM     30  O7  ACD     1       7.700  23.270   5.580  1.00  0.00            
ATOM     31  H15 ACD     1       7.670  22.650   4.850  1.00  0.00            
ATOM     32  O8  ACD     1      10.260  23.980   1.790  1.00  0.00            
ATOM     33  C10 ACD     1      11.160  22.930   1.760  1.00  0.00            
ATOM     34  H16 ACD     1      10.760  21.910   1.770  1.00  0.00            
ATOM     35  C11 ACD     1      11.970  23.050   0.400  1.00  0.00            
ATOM     36  H17 ACD     1      12.460  24.010   0.230  1.00  0.00            
ATOM     37  O9  ACD     1      11.070  22.710  -0.680  1.00  0.00            
ATOM     38  H18 ACD     1      10.430  23.420  -0.630  1.00  0.00            
ATOM     39  C12 ACD     1      13.210  22.200   0.460  1.00  0.00            
ATOM     40  H19 ACD     1      12.850  21.160   0.530  1.00  0.00            
ATOM     41  O10 ACD     1      14.000  22.370  -0.680  1.00  0.00            
ATOM     42  H20 ACD     1      14.360  23.260  -0.690  1.00  0.00            
ATOM     43  C13 ACD     1      14.020  22.550   1.690  1.00  0.00            
ATOM     44  H21 ACD     1      14.910  21.940   1.840  1.00  0.00            
ATOM     45  O11 ACD     1      13.260  22.320   2.850  1.00  0.00            
ATOM     46  C14 ACD     1      12.080  23.140   2.970  1.00  0.00            
ATOM     47  H22 ACD     1      12.270  24.170   3.290  1.00  0.00            
ATOM     48  C15 ACD     1      11.400  22.650   4.270  1.00  0.00            
ATOM     49  H23 ACD     1      10.420  23.100   4.470  1.00  0.00            
ATOM     50  H24 ACD     1      11.100  21.660   3.890  1.00  0.00            
ATOM     51  O12 ACD     1      12.270  22.680   5.360  1.00  0.00            
ATOM     52  H25 ACD     1      12.900  21.970   5.250  1.00  0.00            
ATOM     53  O13 ACD     1      14.280  23.950   1.510  1.00  0.00            
ATOM     54  C16 ACD     1      15.700  24.300   1.570  1.00  0.00            
ATOM     55  H26 ACD     1      16.410  23.470   1.460  1.00  0.00            
ATOM     56  C17 ACD     1      15.770  25.220   0.370  1.00  0.00            
ATOM     57  H27 ACD     1      14.980  25.980   0.410  1.00  0.00            
ATOM     58  O14 ACD     1      15.640  24.470  -0.920  1.00  0.00            
ATOM     59  H28 ACD     1      15.000  24.940  -1.470  1.00  0.00            
ATOM     60  C18 ACD     1      17.040  26.110   0.310  1.00  0.00            
ATOM     61  H29 ACD     1      17.940  25.490   0.380  1.00  0.00            
ATOM     62  O15 ACD     1      17.110  27.110  -0.770  1.00  0.00            
ATOM     63  H30 ACD     1      16.940  26.600  -1.560  1.00  0.00            
ATOM     64  C19 ACD     1      17.100  26.800   1.710  1.00  0.00            
ATOM     65  H31 ACD     1      18.080  27.260   1.880  1.00  0.00            
ATOM     66  O16 ACD     1      16.960  25.840   2.770  1.00  0.00            
ATOM     67  C20 ACD     1      15.900  24.970   2.910  1.00  0.00            
ATOM     68  H32 ACD     1      14.990  25.460   3.260  1.00  0.00            
ATOM     69  C21 ACD     1      16.170  23.830   3.870  1.00  0.00            
ATOM     70  H33 ACD     1      15.270  23.190   3.860  1.00  0.00            
ATOM     71  H34 ACD     1      17.070  23.210   3.720  1.00  0.00            
ATOM     72  O17 ACD     1      16.020  24.270   5.200  1.00  0.00            
ATOM     73  H35 ACD     1      16.680  24.890   5.530  1.00  0.00            
ATOM     74  O18 ACD     1      16.120  27.700   1.980  1.00  0.00            
ATOM     75  C22 ACD     1      16.480  29.140   2.070  1.00  0.00            
ATOM     76  H36 ACD     1      17.570  29.200   1.940  1.00  0.00            
ATOM     77  C23 ACD     1      15.700  29.840   0.910  1.00  0.00            
ATOM     78  H37 ACD     1      14.690  29.420   1.000  1.00  0.00            
ATOM     79  O19 ACD     1      16.230  29.510  -0.420  1.00  0.00            
ATOM     80  H38 ACD     1      16.520  28.600  -0.520  1.00  0.00            
ATOM     81  C24 ACD     1      15.670  31.300   1.140  1.00  0.00            
ATOM     82  H39 ACD     1      16.690  31.690   1.210  1.00  0.00            
ATOM     83  O20 ACD     1      15.020  32.020   0.090  1.00  0.00            
ATOM     84  H40 ACD     1      14.110  32.190   0.330  1.00  0.00            
ATOM     85  C25 ACD     1      15.050  31.640   2.490  1.00  0.00            
ATOM     86  H41 ACD     1      15.000  32.720   2.660  1.00  0.00            
ATOM     87  O21 ACD     1      15.890  31.040   3.500  1.00  0.00            
ATOM     88  C26 ACD     1      16.030  29.650   3.470  1.00  0.00            
ATOM     89  H42 ACD     1      15.020  29.260   3.650  1.00  0.00            
ATOM     90  C27 ACD     1      16.950  29.120   4.590  1.00  0.00            
ATOM     91  H43 ACD     1      16.930  28.030   4.440  1.00  0.00            
ATOM     92  H44 ACD     1      17.950  29.560   4.480  1.00  0.00            
ATOM     93  O22 ACD     1      16.530  29.440   5.920  1.00  0.00            
ATOM     94  H45 ACD     1      16.420  30.390   6.020  1.00  0.00            
ATOM     95  O23 ACD     1      13.710  31.110   2.620  1.00  0.00            
ATOM     96  C28 ACD     1      12.710  32.000   2.970  1.00  0.00            
ATOM     97  H46 ACD     1      13.160  33.000   3.050  1.00  0.00            
ATOM     98  C29 ACD     1      12.020  31.600   4.260  1.00  0.00            
ATOM     99  H47 ACD     1      11.860  30.510   4.250  1.00  0.00            
ATOM    100  O24 ACD     1      10.930  32.400   4.540  1.00  0.00            
ATOM    101  C30 ACD     1      12.890  31.770   5.460  1.00  0.00            
ATOM    102  H48 ACD     1      13.880  31.320   5.300  1.00  0.00            
ATOM    103  H49 ACD     1      13.130  32.840   5.460  1.00  0.00            
ATOM    104  O25 ACD     1      12.270  31.350   6.660  1.00  0.00            
ATOM    105  H50 ACD     1      12.100  30.410   6.550  1.00  0.00            
ATOM    106  C31 ACD     1      11.640  32.040   1.830  1.00  0.00            
ATOM    107  H51 ACD     1      11.310  30.990   1.750  1.00  0.00            
ATOM    108  O26 ACD     1      12.180  32.490   0.510  1.00  0.00            
ATOM    109  H52 ACD     1      11.480  32.770  -0.090  1.00  0.00            
ATOM    110  C32 ACD     1      10.460  32.900   2.230  1.00  0.00            
ATOM    111  H53 ACD     1      10.810  33.920   2.400  1.00  0.00            
ATOM    112  O27 ACD     1       9.300  32.890   1.280  1.00  0.00            
ATOM    113  H54 ACD     1       8.790  33.640   1.590  1.00  0.00            
ATOM    114  C33 ACD     1       9.930  32.340   3.530  1.00  0.00            
ATOM    115  H55 ACD     1       9.120  33.020   3.810  1.00  0.00            
ATOM    116  O28 ACD     1       9.360  30.950   3.370  1.00  0.00            
ATOM    117  C34 ACD     1       8.060  30.550   3.940  1.00  0.00            
ATOM    118  H56 ACD     1       7.430  31.400   4.240  1.00  0.00            
ATOM    119  C35 ACD     1       7.500  29.910   2.690  1.00  0.00            
ATOM    120  H57 ACD     1       8.250  29.200   2.320  1.00  0.00            
ATOM    121  O29 ACD     1       7.090  30.870   1.680  1.00  0.00            
ATOM    122  H58 ACD     1       7.830  31.450   1.490  1.00  0.00            
ATOM    123  C36 ACD     1       6.330  28.990   3.130  1.00  0.00            
ATOM    124  H59 ACD     1       5.510  29.570   3.580  1.00  0.00            
ATOM    125  O30 ACD     1       5.820  28.320   2.020  1.00  0.00            
ATOM    126  H60 ACD     1       6.580  28.000   1.530  1.00  0.00            
ATOM    127  C1  AL1     2      14.220  24.840  11.390  1.00  0.00            
ATOM    128  C2  AL1     2      13.310  26.120  11.510  1.00  0.00            
ATOM    129  C3  AL1     2      14.090  27.060  12.420  1.00  0.00            
ATOM    130  C4  AL1     2      13.870  27.360  13.720  1.00  0.00            
ATOM    131  C5  AL1     2      12.620  26.930  14.370  1.00  0.00            
ATOM    132  O1  AL1     2      12.460  27.190  15.520  1.00  0.00            
ATOM    133  C6  AL1     2      11.700  26.010  13.630  1.00  0.00            
ATOM    134  C7  AL1     2      12.070  25.660  12.330  1.00  0.00            
ATOM    135  C8  AL1     2      11.070  24.780  11.600  1.00  0.00            
ATOM    136  C9  AL1     2      10.410  25.540  10.390  1.00  0.00            
ATOM    137  C10 AL1     2      11.670  25.840   9.440  1.00  0.00            
ATOM    138  C11 AL1     2      12.800  26.760  10.140  1.00  0.00            
ATOM    139  C12 AL1     2      13.970  27.120   9.210  1.00  0.00            
ATOM    140  O2  AL1     2      15.130  26.860   9.350  1.00  0.00            
ATOM    141  C13 AL1     2      13.510  27.830   8.000  1.00  0.00            
ATOM    142  C14 AL1     2      12.530  26.870   7.240  1.00  0.00            
ATOM    143  C15 AL1     2      13.450  25.590   6.920  1.00  0.00            
ATOM    144  C16 AL1     2      11.320  26.540   8.130  1.00  0.00            
ATOM    145  C17 AL1     2      10.270  25.850   7.200  1.00  0.00            
ATOM    146  C18 AL1     2      10.600  26.510   5.800  1.00  0.00            
ATOM    147  C19 AL1     2      11.840  27.380   5.950  1.00  0.00            
ATOM    148  O3  AL1     2      11.390  28.810   6.130  1.00  0.00            
ATOM    149  C20 AL1     2      12.740  27.440   4.680  1.00  0.00            
ATOM    150  O4  AL1     2      13.930  27.300   4.560  1.00  0.00            
ATOM    151  C21 AL1     2      12.050  27.550   3.360  1.00  0.00            
ATOM    152  O5  AL1     2      12.990  27.580   2.260  1.00  0.00            
ATOM    153  H1  AL1     2      15.180  25.190  11.000  1.00  0.00            
ATOM    154  H2  AL1     2      14.470  24.470  12.390  1.00  0.00            
ATOM    155  H3  AL1     2      13.880  24.040  10.720  1.00  0.00            
ATOM    156  H4  AL1     2      14.970  27.460  11.930  1.00  0.00            
ATOM    157  H5  AL1     2      14.470  28.020  14.340  1.00  0.00            
ATOM    158  H6  AL1     2      10.760  25.820  14.140  1.00  0.00            
ATOM    159  H7  AL1     2      10.290  24.410  12.280  1.00  0.00            
ATOM    160  H8  AL1     2      11.490  23.840  11.240  1.00  0.00            
ATOM    161  H9  AL1     2       9.890  26.490  10.580  1.00  0.00            
ATOM    162  H10 AL1     2       9.710  24.930   9.810  1.00  0.00            
ATOM    163  H11 AL1     2      12.100  24.850   9.220  1.00  0.00            
ATOM    164  H12 AL1     2      12.330  27.700  10.450  1.00  0.00            
ATOM    165  H13 AL1     2      14.320  28.140   7.340  1.00  0.00            
ATOM    166  H14 AL1     2      13.050  28.730   8.430  1.00  0.00            
ATOM    167  H15 AL1     2      12.830  24.950   6.280  1.00  0.00            
ATOM    168  H16 AL1     2      14.360  25.910   6.400  1.00  0.00            
ATOM    169  H17 AL1     2      13.790  24.950   7.750  1.00  0.00            
ATOM    170  H18 AL1     2      10.980  27.540   8.430  1.00  0.00            
ATOM    171  H19 AL1     2       9.230  25.950   7.540  1.00  0.00            
ATOM    172  H20 AL1     2      10.600  24.810   7.170  1.00  0.00            
ATOM    173  H21 AL1     2       9.720  27.120   5.570  1.00  0.00            
ATOM    174  H22 AL1     2      10.730  25.740   5.030  1.00  0.00            
ATOM    175  H23 AL1     2      10.600  28.760   6.690  1.00  0.00            
ATOM    176  H24 AL1     2      11.380  28.410   3.310  1.00  0.00            
ATOM    177  H25 AL1     2      11.480  26.620   3.240  1.00  0.00            
ATOM    178  H26 AL1     2      13.900  27.560   2.610  1.00  0.00            
TER
ENDMDL
MODEL        1
ATOM      1  H1  ACD     1       9.500  29.020   8.750  1.00  0.00            
ATOM      2  O1  ACD     1       9.460  28.800   7.810  1.00  0.00            
ATOM      3  C1  ACD     1       8.520  29.560   7.160  1.00  0.00            
ATOM      4  H2  ACD     1       9.110  30.410   6.800  1.00  0.00            
ATOM      5  H3  ACD     1       7.740  29.900   7.860  1.00  0.00            
ATOM      6  C2  ACD     1       7.840  28.780   6.020  1.00  0.00            
ATOM      7  H4  ACD     1       8.530  28.150   5.440  1.00  0.00            
ATOM      8  O2  ACD     1       6.870  27.730   6.530  1.00  0.00            
ATOM      9  C3  ACD     1       6.060  27.070   5.570  1.00  0.00            
ATOM     10  H5  ACD     1       5.430  26.390   6.150  1.00  0.00            
ATOM     11  O3  ACD     1       6.930  26.310   4.710  1.00  0.00            
ATOM     12  C4  ACD     1       6.600  24.940   4.550  1.00  0.00            
ATOM     13  H6  ACD     1       5.660  24.710   5.060  1.00  0.00            
ATOM     14  C5  ACD     1       6.420  24.850   2.970  1.00  0.00            
ATOM     15  H7  ACD     1       7.320  25.390   2.660  1.00  0.00            
ATOM     16  O4  ACD     1       5.220  25.440   2.430  1.00  0.00            
ATOM     17  H8  ACD     1       4.680  24.810   1.950  1.00  0.00            
ATOM     18  C6  ACD     1       6.470  23.370   2.570  1.00  0.00            
ATOM     19  H9  ACD     1       5.560  22.900   2.950  1.00  0.00            
ATOM     20  O5  ACD     1       6.540  23.280   1.140  1.00  0.00            
ATOM     21  H10 ACD     1       5.670  23.580   0.860  1.00  0.00            
ATOM     22  C7  ACD     1       7.610  22.700   3.170  1.00  0.00            
ATOM     23  H11 ACD     1       7.600  21.660   2.830  1.00  0.00            
ATOM     24  O6  ACD     1       7.580  22.660   4.550  1.00  0.00            
ATOM     25  C8  ACD     1       7.680  24.050   5.100  1.00  0.00            
ATOM     26  H12 ACD     1       8.630  24.460   4.760  1.00  0.00            
ATOM     27  C9  ACD     1       7.540  24.000   6.610  1.00  0.00            
ATOM     28  H13 ACD     1       7.650  25.050   6.930  1.00  0.00            
ATOM     29  H14 ACD     1       6.550  23.610   6.870  1.00  0.00            
ATOM     30  O7  ACD     1       8.520  23.190   7.170  1.00  0.00            
ATOM     31  H15 ACD     1       8.600  23.220   8.120  1.00  0.00            
ATOM     32  O8  ACD     1       8.830  23.310   2.740  1.00  0.00            
ATOM     33  C10 ACD     1       9.870  22.410   2.260  1.00  0.00            
ATOM     34  H16 ACD     1       9.770  21.470   2.810  1.00  0.00            
ATOM     35  C11 ACD     1       9.750  22.260   0.770  1.00  0.00            
ATOM     36  H17 ACD     1       9.750  23.270   0.360  1.00  0.00            
ATOM     37  O9  ACD     1       8.560  21.560   0.420  1.00  0.00            
ATOM     38  H18 ACD     1       7.870  22.160   0.740  1.00  0.00            
ATOM     39  C12 ACD     1      10.930  21.610   0.140  1.00  0.00            
ATOM     40  H19 ACD     1      10.950  20.580   0.520  1.00  0.00            
ATOM     41  O10 ACD     1      10.710  21.610  -1.230  1.00  0.00            
ATOM     42  H20 ACD     1       9.770  21.460  -1.380  1.00  0.00            
ATOM     43  C13 ACD     1      12.250  22.340   0.580  1.00  0.00            
ATOM     44  H21 ACD     1      13.170  21.850   0.260  1.00  0.00            
ATOM     45  O11 ACD     1      12.280  22.280   2.020  1.00  0.00            
ATOM     46  C14 ACD     1      11.220  23.000   2.730  1.00  0.00            
ATOM     47  H22 ACD     1      11.370  24.080   2.610  1.00  0.00            
ATOM     48  C15 ACD     1      11.460  22.690   4.260  1.00  0.00            
ATOM     49  H23 ACD     1      10.540  22.900   4.830  1.00  0.00            
ATOM     50  H24 ACD     1      11.680  21.610   4.360  1.00  0.00            
ATOM     51  O12 ACD     1      12.450  23.530   4.740  1.00  0.00            
ATOM     52  H25 ACD     1      13.190  23.320   4.170  1.00  0.00            
ATOM     53  O13 ACD     1      12.260  23.680   0.100  1.00  0.00            
ATOM     54  C16 ACD     1      13.530  24.310  -0.120  1.00  0.00            
ATOM     55  H26 ACD     1      14.190  23.540  -0.560  1.00  0.00            
ATOM     56  C17 ACD     1      13.250  25.380  -1.200  1.00  0.00            
ATOM     57  H27 ACD     1      12.340  25.950  -1.000  1.00  0.00            
ATOM     58  O14 ACD     1      13.070  24.790  -2.530  1.00  0.00            
ATOM     59  H28 ACD     1      12.120  24.820  -2.640  1.00  0.00            
ATOM     60  C18 ACD     1      14.470  26.250  -1.320  1.00  0.00            
ATOM     61  H29 ACD     1      15.400  25.730  -1.550  1.00  0.00            
ATOM     62  O15 ACD     1      14.120  27.150  -2.290  1.00  0.00            
ATOM     63  H30 ACD     1      13.670  26.620  -2.950  1.00  0.00            
ATOM     64  C19 ACD     1      14.720  26.960  -0.080  1.00  0.00            
ATOM     65  H31 ACD     1      15.580  27.600  -0.270  1.00  0.00            
ATOM     66  O16 ACD     1      15.070  25.910   0.870  1.00  0.00            
ATOM     67  C20 ACD     1      14.160  24.850   1.180  1.00  0.00            
ATOM     68  H32 ACD     1      13.410  25.180   1.910  1.00  0.00            
ATOM     69  C21 ACD     1      15.000  23.770   1.820  1.00  0.00            
ATOM     70  H33 ACD     1      14.600  22.770   1.600  1.00  0.00            
ATOM     71  H34 ACD     1      16.040  23.670   1.480  1.00  0.00            
ATOM     72  O17 ACD     1      14.840  23.810   3.250  1.00  0.00            
ATOM     73  H35 ACD     1      15.370  24.570   3.490  1.00  0.00            
ATOM     74  O18 ACD     1      13.550  27.670   0.300  1.00  0.00            
ATOM     75  C22 ACD     1      13.720  29.110   0.320  1.00  0.00            
ATOM     76  H36 ACD     1      14.650  29.320  -0.230  1.00  0.00            
ATOM     77  C23 ACD     1      12.430  29.570  -0.320  1.00  0.00            
ATOM     78  H37 ACD     1      11.630  29.110   0.280  1.00  0.00            
ATOM     79  O19 ACD     1      12.280  29.190  -1.690  1.00  0.00            
ATOM     80  H38 ACD     1      12.920  28.490  -1.860  1.00  0.00            
ATOM     81  C24 ACD     1      12.380  31.090  -0.250  1.00  0.00            
ATOM     82  H39 ACD     1      13.290  31.430  -0.750  1.00  0.00            
ATOM     83  O20 ACD     1      11.160  31.570  -0.850  1.00  0.00            
ATOM     84  H40 ACD     1      10.590  31.640  -0.070  1.00  0.00            
ATOM     85  C25 ACD     1      12.510  31.540   1.150  1.00  0.00            
ATOM     86  H41 ACD     1      12.610  32.620   1.070  1.00  0.00            
ATOM     87  O21 ACD     1      13.770  31.030   1.610  1.00  0.00            
ATOM     88  C26 ACD     1      13.870  29.580   1.760  1.00  0.00            
ATOM     89  H42 ACD     1      13.060  29.160   2.360  1.00  0.00            
ATOM     90  C27 ACD     1      15.240  29.180   2.190  1.00  0.00            
ATOM     91  H43 ACD     1      15.430  28.110   2.050  1.00  0.00            
ATOM     92  H44 ACD     1      15.980  29.750   1.630  1.00  0.00            
ATOM     93  O22 ACD     1      15.380  29.300   3.570  1.00  0.00            
ATOM     94  H45 ACD     1      15.000  30.120   3.890  1.00  0.00            
ATOM     95  O23 ACD     1      11.340  30.970   1.820  1.00  0.00            
ATOM     96  C28 ACD     1      10.620  31.910   2.560  1.00  0.00            
ATOM     97  H46 ACD     1      11.060  32.920   2.530  1.00  0.00            
ATOM     98  C29 ACD     1      10.640  31.510   4.060  1.00  0.00            
ATOM     99  H47 ACD     1      10.510  30.420   4.140  1.00  0.00            
ATOM    100  O24 ACD     1       9.590  32.060   4.810  1.00  0.00            
ATOM    101  C30 ACD     1      11.970  31.980   4.600  1.00  0.00            
ATOM    102  H48 ACD     1      12.730  31.780   3.830  1.00  0.00            
ATOM    103  H49 ACD     1      11.960  33.060   4.780  1.00  0.00            
ATOM    104  O25 ACD     1      12.440  31.330   5.800  1.00  0.00            
ATOM    105  H50 ACD     1      12.220  30.390   5.750  1.00  0.00            
ATOM    106  C31 ACD     1       9.190  32.050   2.030  1.00  0.00            
ATOM    107  H51 ACD     1       8.940  31.010   1.800  1.00  0.00            
ATOM    108  O26 ACD     1       9.150  32.930   0.920  1.00  0.00            
ATOM    109  H52 ACD     1       9.150  33.870   1.140  1.00  0.00            
ATOM    110  C32 ACD     1       8.150  32.540   3.040  1.00  0.00            
ATOM    111  H53 ACD     1       8.350  33.610   3.210  1.00  0.00            
ATOM    112  O27 ACD     1       6.840  32.370   2.500  1.00  0.00            
ATOM    113  H54 ACD     1       6.970  32.740   1.620  1.00  0.00            
ATOM    114  C33 ACD     1       8.310  31.800   4.360  1.00  0.00            
ATOM    115  H55 ACD     1       7.630  32.220   5.100  1.00  0.00            
ATOM    116  O28 ACD     1       8.180  30.450   4.220  1.00  0.00            
ATOM    117  C34 ACD     1       7.240  29.690   5.010  1.00  0.00            
ATOM    118  H56 ACD     1       6.560  30.420   5.460  1.00  0.00            
ATOM    119  C35 ACD     1       6.330  28.980   3.980  1.00  0.00            
ATOM    120  H57 ACD     1       6.830  28.290   3.280  1.00  0.00            
ATOM    121  O29 ACD     1       5.530  29.930   3.200  1.00  0.00            
ATOM    122  H58 ACD     1       6.040  30.700   2.930  1.00  0.00            
ATOM    123  C36 ACD     1       5.390  28.100   4.730  1.00  0.00            
ATOM    124  H59 ACD     1       4.900  28.780   5.430  1.00  0.00            
ATOM    125  O30 ACD     1       4.350  27.530   3.840  1.00  0.00            
ATOM    126  H60 ACD     1       4.690  26.820   3.280  1.00  0.00            
ATOM    127  C1  AL1     2      15.920  27.020  10.970  1.00  0.00            
ATOM    128  C2  AL1     2      14.960  28.210  10.610  1.00  0.00            
ATOM    129  C3  AL1     2      15.770  29.590  10.520  1.00  0.00            
ATOM    130  C4  AL1     2      15.800  30.470  11.530  1.00  0.00            
ATOM    131  C5  AL1     2      15.010  30.370  12.770  1.00  0.00            
ATOM    132  O1  AL1     2      15.100  31.110  13.720  1.00  0.00            
ATOM    133  C6  AL1     2      14.000  29.280  12.750  1.00  0.00            
ATOM    134  C7  AL1     2      14.000  28.320  11.820  1.00  0.00            
ATOM    135  C8  AL1     2      12.940  27.230  11.980  1.00  0.00            
ATOM    136  C9  AL1     2      12.220  26.870  10.680  1.00  0.00            
ATOM    137  C10 AL1     2      13.080  26.840   9.390  1.00  0.00            
ATOM    138  C11 AL1     2      14.070  28.010   9.350  1.00  0.00            
ATOM    139  C12 AL1     2      14.870  27.900   8.070  1.00  0.00            
ATOM    140  O2  AL1     2      16.030  27.850   7.960  1.00  0.00            
ATOM    141  C13 AL1     2      14.050  27.910   6.750  1.00  0.00            
ATOM    142  C14 AL1     2      12.990  26.820   6.820  1.00  0.00            
ATOM    143  C15 AL1     2      13.730  25.430   6.720  1.00  0.00            
ATOM    144  C16 AL1     2      12.190  26.930   8.150  1.00  0.00            
ATOM    145  C17 AL1     2      11.030  25.970   7.920  1.00  0.00            
ATOM    146  C18 AL1     2      10.730  26.090   6.400  1.00  0.00            
ATOM    147  C19 AL1     2      11.830  26.990   5.770  1.00  0.00            
ATOM    148  O3  AL1     2      11.360  28.370   5.760  1.00  0.00            
ATOM    149  C20 AL1     2      12.180  26.680   4.300  1.00  0.00            
ATOM    150  O4  AL1     2      13.340  26.580   3.860  1.00  0.00            
ATOM    151  C21 AL1     2      10.880  26.490   3.390  1.00  0.00            
ATOM    152  O5  AL1     2      11.110  26.550   1.990  1.00  0.00            
ATOM    153  H1  AL1     2      16.180  27.020  12.040  1.00  0.00            
ATOM    154  H2  AL1     2      15.560  26.060  10.590  1.00  0.00            
ATOM    155  H3  AL1     2      16.860  27.220  10.430  1.00  0.00            
ATOM    156  H4  AL1     2      16.530  29.660   9.740  1.00  0.00            
ATOM    157  H5  AL1     2      16.590  31.220  11.590  1.00  0.00            
ATOM    158  H6  AL1     2      13.240  29.340  13.520  1.00  0.00            
ATOM    159  H7  AL1     2      12.170  27.390  12.750  1.00  0.00            
ATOM    160  H8  AL1     2      13.510  26.300  12.100  1.00  0.00            
ATOM    161  H9  AL1     2      11.640  27.790  10.520  1.00  0.00            
ATOM    162  H10 AL1     2      11.550  26.010  10.800  1.00  0.00            
ATOM    163  H11 AL1     2      13.650  25.910   9.340  1.00  0.00            
ATOM    164  H12 AL1     2      13.570  28.990   9.310  1.00  0.00            
ATOM    165  H13 AL1     2      14.770  27.700   5.950  1.00  0.00            
ATOM    166  H14 AL1     2      13.570  28.890   6.660  1.00  0.00            
ATOM    167  H15 AL1     2      13.080  24.570   6.950  1.00  0.00            
ATOM    168  H16 AL1     2      14.300  25.310   5.790  1.00  0.00            
ATOM    169  H17 AL1     2      14.480  25.290   7.510  1.00  0.00            
ATOM    170  H18 AL1     2      11.770  27.950   8.130  1.00  0.00            
ATOM    171  H19 AL1     2      10.180  26.190   8.580  1.00  0.00            
ATOM    172  H20 AL1     2      11.370  24.930   8.000  1.00  0.00            
ATOM    173  H21 AL1     2       9.720  26.500   6.200  1.00  0.00            
ATOM    174  H22 AL1     2      10.730  25.090   5.950  1.00  0.00            
ATOM    175  H23 AL1     2      10.720  28.420   6.490  1.00  0.00            
ATOM    176  H24 AL1     2      10.170  27.260   3.730  1.00  0.00            
ATOM    177  H25 AL1     2      10.360  25.530   3.470  1.00  0.00            
ATOM    178  H26 AL1     2      12.030  26.820   1.830  1.00  0.00            
TER
ENDMDL
MODEL        1
ATOM      1  H1  ACD     1       9.700  30.660   7.800  1.00  0.00            
ATOM      2  O1  ACD     1      10.240  30.650   7.010  1.00  0.00            
ATOM      3  C1  ACD     1       9.630  31.720   6.230  1.00  0.00            
ATOM      4  H2  ACD     1      10.430  31.950   5.520  1.00  0.00            
ATOM      5  H3  ACD     1       9.460  32.620   6.830  1.00  0.00            
ATOM      6  C2  ACD     1       8.360  31.280   5.590  1.00  0.00            
ATOM      7  H4  ACD     1       8.620  30.460   4.900  1.00  0.00            
ATOM      8  O2  ACD     1       7.440  30.770   6.580  1.00  0.00            
ATOM      9  C3  ACD     1       6.170  30.250   6.110  1.00  0.00            
ATOM     10  H5  ACD     1       5.540  29.960   6.960  1.00  0.00            
ATOM     11  O3  ACD     1       6.360  29.140   5.170  1.00  0.00            
ATOM     12  C4  ACD     1       5.410  28.050   5.050  1.00  0.00            
ATOM     13  H6  ACD     1       4.570  28.160   5.750  1.00  0.00            
ATOM     14  C5  ACD     1       5.020  27.980   3.600  1.00  0.00            
ATOM     15  H7  ACD     1       5.970  27.990   3.050  1.00  0.00            
ATOM     16  O4  ACD     1       4.180  29.110   3.270  1.00  0.00            
ATOM     17  H8  ACD     1       4.120  29.150   2.310  1.00  0.00            
ATOM     18  C6  ACD     1       4.300  26.660   3.340  1.00  0.00            
ATOM     19  H9  ACD     1       3.440  26.630   4.020  1.00  0.00            
ATOM     20  O5  ACD     1       4.000  26.460   1.940  1.00  0.00            
ATOM     21  H10 ACD     1       3.060  26.660   1.880  1.00  0.00            
ATOM     22  C7  ACD     1       5.210  25.530   3.750  1.00  0.00            
ATOM     23  H11 ACD     1       4.650  24.600   3.580  1.00  0.00            
ATOM     24  O6  ACD     1       5.510  25.580   5.180  1.00  0.00            
ATOM     25  C8  ACD     1       6.160  26.790   5.590  1.00  0.00            
ATOM     26  H12 ACD     1       7.160  26.680   5.150  1.00  0.00            
ATOM     27  C9  ACD     1       6.320  26.840   7.100  1.00  0.00            
ATOM     28  H13 ACD     1       6.610  27.790   7.560  1.00  0.00            
ATOM     29  H14 ACD     1       5.350  26.650   7.570  1.00  0.00            
ATOM     30  O7  ACD     1       7.210  25.870   7.610  1.00  0.00            
ATOM     31  H15 ACD     1       6.960  25.050   7.170  1.00  0.00            
ATOM     32  O8  ACD     1       6.400  25.450   2.970  1.00  0.00            
ATOM     33  C10 ACD     1       6.910  24.200   2.350  1.00  0.00            
ATOM     34  H16 ACD     1       6.400  23.360   2.820  1.00  0.00            
ATOM     35  C11 ACD     1       6.550  24.230   0.860  1.00  0.00            
ATOM     36  H17 ACD     1       6.880  25.240   0.590  1.00  0.00            
ATOM     37  O9  ACD     1       5.090  24.230   0.760  1.00  0.00            
ATOM     38  H18 ACD     1       4.780  25.110   0.990  1.00  0.00            
ATOM     39  C12 ACD     1       7.270  23.190   0.030  1.00  0.00            
ATOM     40  H19 ACD     1       6.980  22.180   0.340  1.00  0.00            
ATOM     41  O10 ACD     1       7.050  23.420  -1.400  1.00  0.00            
ATOM     42  H20 ACD     1       6.140  23.740  -1.380  1.00  0.00            
ATOM     43  C13 ACD     1       8.790  23.310   0.340  1.00  0.00            
ATOM     44  H21 ACD     1       9.350  22.510  -0.170  1.00  0.00            
ATOM     45  O11 ACD     1       8.970  23.180   1.720  1.00  0.00            
ATOM     46  C14 ACD     1       8.440  24.130   2.590  1.00  0.00            
ATOM     47  H22 ACD     1       8.940  25.060   2.290  1.00  0.00            
ATOM     48  C15 ACD     1       8.790  23.710   4.040  1.00  0.00            
ATOM     49  H23 ACD     1       8.260  24.290   4.810  1.00  0.00            
ATOM     50  H24 ACD     1       8.500  22.660   4.200  1.00  0.00            
ATOM     51  O12 ACD     1      10.160  23.910   4.340  1.00  0.00            
ATOM     52  H25 ACD     1      10.340  23.620   5.240  1.00  0.00            
ATOM     53  O13 ACD     1       9.190  24.620  -0.140  1.00  0.00            
ATOM     54  C16 ACD     1      10.290  24.730  -1.030  1.00  0.00            
ATOM     55  H26 ACD     1      10.550  23.750  -1.470  1.00  0.00            
ATOM     56  C17 ACD     1       9.810  25.730  -2.110  1.00  0.00            
ATOM     57  H27 ACD     1       9.370  26.590  -1.600  1.00  0.00            
ATOM     58  O14 ACD     1       8.870  25.130  -2.960  1.00  0.00            
ATOM     59  H28 ACD     1       8.060  25.040  -2.450  1.00  0.00            
ATOM     60  C18 ACD     1      11.030  26.290  -2.870  1.00  0.00            
ATOM     61  H29 ACD     1      11.500  25.480  -3.440  1.00  0.00            
ATOM     62  O15 ACD     1      10.700  27.290  -3.870  1.00  0.00            
ATOM     63  H30 ACD     1      10.110  26.920  -4.530  1.00  0.00            
ATOM     64  C19 ACD     1      11.940  26.980  -1.900  1.00  0.00            
ATOM     65  H31 ACD     1      12.730  27.420  -2.520  1.00  0.00            
ATOM     66  O16 ACD     1      12.450  25.900  -1.080  1.00  0.00            
ATOM     67  C20 ACD     1      11.460  25.320  -0.210  1.00  0.00            
ATOM     68  H32 ACD     1      10.990  26.060   0.450  1.00  0.00            
ATOM     69  C21 ACD     1      12.150  24.280   0.680  1.00  0.00            
ATOM     70  H33 ACD     1      11.480  23.600   1.220  1.00  0.00            
ATOM     71  H34 ACD     1      12.870  23.590   0.220  1.00  0.00            
ATOM     72  O17 ACD     1      12.970  24.950   1.680  1.00  0.00            
ATOM     73  H35 ACD     1      12.500  25.600   2.200  1.00  0.00            
ATOM     74  O18 ACD     1      11.220  28.020  -1.120  1.00  0.00            
ATOM     75  C22 ACD     1      11.810  29.340  -1.350  1.00  0.00            
ATOM     76  H36 ACD     1      12.570  29.270  -2.130  1.00  0.00            
ATOM     77  C23 ACD     1      10.700  30.270  -1.900  1.00  0.00            
ATOM     78  H37 ACD     1       9.780  30.290  -1.300  1.00  0.00            
ATOM     79  O19 ACD     1      10.520  29.950  -3.290  1.00  0.00            
ATOM     80  H38 ACD     1      10.450  28.990  -3.360  1.00  0.00            
ATOM     81  C24 ACD     1      11.170  31.770  -1.930  1.00  0.00            
ATOM     82  H39 ACD     1      11.910  31.900  -2.730  1.00  0.00            
ATOM     83  O20 ACD     1      10.030  32.600  -2.180  1.00  0.00            
ATOM     84  H40 ACD     1       9.900  32.960  -1.300  1.00  0.00            
ATOM     85  C25 ACD     1      11.770  32.180  -0.590  1.00  0.00            
ATOM     86  H41 ACD     1      12.170  33.190  -0.580  1.00  0.00            
ATOM     87  O21 ACD     1      12.840  31.300  -0.310  1.00  0.00            
ATOM     88  C26 ACD     1      12.390  29.920  -0.070  1.00  0.00            
ATOM     89  H42 ACD     1      11.630  29.920   0.710  1.00  0.00            
ATOM     90  C27 ACD     1      13.510  29.050   0.510  1.00  0.00            
ATOM     91  H43 ACD     1      13.320  27.960   0.500  1.00  0.00            
ATOM     92  H44 ACD     1      14.370  29.240  -0.150  1.00  0.00            
ATOM     93  O22 ACD     1      13.690  29.500   1.850  1.00  0.00            
ATOM     94  H45 ACD     1      14.040  30.380   1.700  1.00  0.00            
ATOM     95  O23 ACD     1      10.790  32.080   0.420  1.00  0.00            
ATOM     96  C28 ACD     1      10.710  33.100   1.430  1.00  0.00            
ATOM     97  H46 ACD     1      11.470  33.870   1.260  1.00  0.00            
ATOM     98  C29 ACD     1      10.960  32.550   2.820  1.00  0.00            
ATOM     99  H47 ACD     1      10.440  31.610   3.010  1.00  0.00            
ATOM    100  O24 ACD     1      10.570  33.510   3.800  1.00  0.00            
ATOM    101  C30 ACD     1      12.450  32.350   3.100  1.00  0.00            
ATOM    102  H48 ACD     1      12.870  31.890   2.200  1.00  0.00            
ATOM    103  H49 ACD     1      12.970  33.310   3.250  1.00  0.00            
ATOM    104  O25 ACD     1      12.740  31.430   4.190  1.00  0.00            
ATOM    105  H50 ACD     1      12.220  30.620   4.110  1.00  0.00            
ATOM    106  C31 ACD     1       9.320  33.660   1.160  1.00  0.00            
ATOM    107  H51 ACD     1       8.590  32.850   1.210  1.00  0.00            
ATOM    108  O26 ACD     1       9.290  34.300  -0.160  1.00  0.00            
ATOM    109  H52 ACD     1       8.390  34.550  -0.380  1.00  0.00            
ATOM    110  C32 ACD     1       8.950  34.550   2.310  1.00  0.00            
ATOM    111  H53 ACD     1       9.580  35.450   2.210  1.00  0.00            
ATOM    112  O27 ACD     1       7.540  34.870   2.270  1.00  0.00            
ATOM    113  H54 ACD     1       7.420  35.620   2.860  1.00  0.00            
ATOM    114  C33 ACD     1       9.170  33.940   3.720  1.00  0.00            
ATOM    115  H55 ACD     1       9.000  34.690   4.500  1.00  0.00            
ATOM    116  O28 ACD     1       8.410  32.780   3.760  1.00  0.00            
ATOM    117  C34 ACD     1       7.640  32.430   4.890  1.00  0.00            
ATOM    118  H56 ACD     1       7.550  33.270   5.580  1.00  0.00            
ATOM    119  C35 ACD     1       6.370  31.940   4.270  1.00  0.00            
ATOM    120  H57 ACD     1       6.570  31.110   3.580  1.00  0.00            
ATOM    121  O29 ACD     1       5.690  33.080   3.650  1.00  0.00            
ATOM    122  H58 ACD     1       6.390  33.630   3.280  1.00  0.00            
ATOM    123  C36 ACD     1       5.540  31.390   5.460  1.00  0.00            
ATOM    124  H59 ACD     1       5.520  32.260   6.120  1.00  0.00            
ATOM    125  O30 ACD     1       4.210  31.020   5.100  1.00  0.00            
ATOM    126  H60 ACD     1       4.260  30.190   4.610  1.00  0.00            
ATOM    127  C1  AL1     2      16.080  26.050   8.320  1.00  0.00            
ATOM    128  C2  AL1     2      15.720  27.500   8.410  1.00  0.00            
ATOM    129  C3  AL1     2      16.890  28.420   7.970  1.00  0.00            
ATOM    130  C4  AL1     2      17.680  29.090   8.830  1.00  0.00            
ATOM    131  C5  AL1     2      17.400  29.100  10.310  1.00  0.00            
ATOM    132  O1  AL1     2      18.030  29.790  11.090  1.00  0.00            
ATOM    133  C6  AL1     2      16.150  28.430  10.710  1.00  0.00            
ATOM    134  C7  AL1     2      15.310  27.780   9.870  1.00  0.00            
ATOM    135  C8  AL1     2      14.060  27.070  10.400  1.00  0.00            
ATOM    136  C9  AL1     2      12.850  27.330   9.510  1.00  0.00            
ATOM    137  C10 AL1     2      13.100  27.060   8.020  1.00  0.00            
ATOM    138  C11 AL1     2      14.450  27.830   7.520  1.00  0.00            
ATOM    139  C12 AL1     2      14.650  27.640   6.020  1.00  0.00            
ATOM    140  O2  AL1     2      15.660  27.020   5.640  1.00  0.00            
ATOM    141  C13 AL1     2      13.430  28.030   5.070  1.00  0.00            
ATOM    142  C14 AL1     2      12.240  27.280   5.540  1.00  0.00            
ATOM    143  C15 AL1     2      12.410  25.720   5.370  1.00  0.00            
ATOM    144  C16 AL1     2      11.970  27.600   7.010  1.00  0.00            
ATOM    145  C17 AL1     2      10.550  27.160   7.240  1.00  0.00            
ATOM    146  C18 AL1     2       9.800  27.450   5.900  1.00  0.00            
ATOM    147  C19 AL1     2      10.910  27.820   4.910  1.00  0.00            
ATOM    148  O3  AL1     2      10.880  29.280   4.880  1.00  0.00            
ATOM    149  C20 AL1     2      10.650  27.400   3.430  1.00  0.00            
ATOM    150  O4  AL1     2      11.500  26.840   2.670  1.00  0.00            
ATOM    151  C21 AL1     2       9.470  27.980   2.760  1.00  0.00            
ATOM    152  O5  AL1     2       9.600  27.950   1.320  1.00  0.00            
ATOM    153  H1  AL1     2      16.800  25.850   7.510  1.00  0.00            
ATOM    154  H2  AL1     2      16.720  25.810   9.180  1.00  0.00            
ATOM    155  H3  AL1     2      15.290  25.300   8.280  1.00  0.00            
ATOM    156  H4  AL1     2      17.130  28.480   6.910  1.00  0.00            
ATOM    157  H5  AL1     2      18.510  29.660   8.420  1.00  0.00            
ATOM    158  H6  AL1     2      15.960  28.650  11.760  1.00  0.00            
ATOM    159  H7  AL1     2      13.880  27.630  11.320  1.00  0.00            
ATOM    160  H8  AL1     2      14.220  25.990  10.500  1.00  0.00            
ATOM    161  H9  AL1     2      12.640  28.400   9.610  1.00  0.00            
ATOM    162  H10 AL1     2      11.960  26.840   9.910  1.00  0.00            
ATOM    163  H11 AL1     2      13.210  25.980   7.910  1.00  0.00            
ATOM    164  H12 AL1     2      14.260  28.900   7.690  1.00  0.00            
ATOM    165  H13 AL1     2      13.610  27.640   4.060  1.00  0.00            
ATOM    166  H14 AL1     2      13.270  29.110   5.040  1.00  0.00            
ATOM    167  H15 AL1     2      12.390  25.380   4.330  1.00  0.00            
ATOM    168  H16 AL1     2      13.360  25.330   5.760  1.00  0.00            
ATOM    169  H17 AL1     2      11.660  25.210   5.980  1.00  0.00            
ATOM    170  H18 AL1     2      12.030  28.680   7.120  1.00  0.00            
ATOM    171  H19 AL1     2      10.010  27.630   8.060  1.00  0.00            
ATOM    172  H20 AL1     2      10.470  26.090   7.490  1.00  0.00            
ATOM    173  H21 AL1     2       9.010  28.200   6.020  1.00  0.00            
ATOM    174  H22 AL1     2       9.250  26.520   5.690  1.00  0.00            
ATOM    175  H23 AL1     2      10.760  29.660   5.770  1.00  0.00            
ATOM    176  H24 AL1     2       9.300  29.010   3.080  1.00  0.00            
ATOM    177  H25 AL1     2       8.670  27.420   3.240  1.00  0.00            
ATOM    178  H26 AL1     2      10.480  27.550   1.160  1.00  0.00            
TER
ENDMDL
MODEL        1
ATOM      1  H1  ACD     1      25.500  21.170   5.840  1.00  0.00            
ATOM      2  O1  ACD     1      25.840  20.600   5.150  1.00  0.00            
ATOM      3  C1  ACD     1      27.210  20.320   5.490  1.00  0.00            
ATOM      4  H2  ACD     1      27.790  21.210   5.200  1.00  0.00            
ATOM      5  H3  ACD     1      27.480  19.550   4.750  1.00  0.00            
ATOM      6  C2  ACD     1      27.550  19.960   6.950  1.00  0.00            
ATOM      7  H4  ACD     1      28.650  19.920   6.930  1.00  0.00            
ATOM      8  O2  ACD     1      27.190  21.050   7.800  1.00  0.00            
ATOM      9  C3  ACD     1      27.450  20.870   9.160  1.00  0.00            
ATOM     10  H5  ACD     1      27.100  21.760   9.700  1.00  0.00            
ATOM     11  O3  ACD     1      28.840  20.600   9.270  1.00  0.00            
ATOM     12  C4  ACD     1      29.590  21.570  10.100  1.00  0.00            
ATOM     13  H6  ACD     1      28.910  22.170  10.710  1.00  0.00            
ATOM     14  C5  ACD     1      30.360  20.720  11.130  1.00  0.00            
ATOM     15  H7  ACD     1      30.840  19.850  10.670  1.00  0.00            
ATOM     16  O4  ACD     1      29.440  20.110  12.070  1.00  0.00            
ATOM     17  H8  ACD     1      28.670  19.720  11.650  1.00  0.00            
ATOM     18  C6  ACD     1      31.410  21.590  11.810  1.00  0.00            
ATOM     19  H9  ACD     1      30.930  22.470  12.280  1.00  0.00            
ATOM     20  O5  ACD     1      32.130  20.850  12.770  1.00  0.00            
ATOM     21  H10 ACD     1      32.560  20.090  12.360  1.00  0.00            
ATOM     22  C7  ACD     1      32.300  22.080  10.740  1.00  0.00            
ATOM     23  H11 ACD     1      33.060  22.670  11.270  1.00  0.00            
ATOM     24  O6  ACD     1      31.620  23.000   9.950  1.00  0.00            
ATOM     25  C8  ACD     1      30.480  22.440   9.210  1.00  0.00            
ATOM     26  H12 ACD     1      30.790  21.790   8.390  1.00  0.00            
ATOM     27  C9  ACD     1      29.610  23.580   8.620  1.00  0.00            
ATOM     28  H13 ACD     1      28.700  23.200   8.140  1.00  0.00            
ATOM     29  H14 ACD     1      29.360  24.270   9.430  1.00  0.00            
ATOM     30  O7  ACD     1      30.400  24.260   7.610  1.00  0.00            
ATOM     31  H15 ACD     1      31.180  24.610   8.050  1.00  0.00            
ATOM     32  O8  ACD     1      32.840  21.030   9.990  1.00  0.00            
ATOM     33  C10 ACD     1      34.140  20.540  10.460  1.00  0.00            
ATOM     34  H16 ACD     1      34.450  21.120  11.340  1.00  0.00            
ATOM     35  C11 ACD     1      34.160  19.030  10.770  1.00  0.00            
ATOM     36  H17 ACD     1      33.790  18.620   9.820  1.00  0.00            
ATOM     37  O9  ACD     1      33.440  18.740  11.940  1.00  0.00            
ATOM     38  H18 ACD     1      33.490  17.800  12.170  1.00  0.00            
ATOM     39  C12 ACD     1      35.550  18.400  10.860  1.00  0.00            
ATOM     40  H19 ACD     1      36.050  18.870  11.710  1.00  0.00            
ATOM     41  O10 ACD     1      35.440  16.960  10.910  1.00  0.00            
ATOM     42  H20 ACD     1      35.500  16.550  10.040  1.00  0.00            
ATOM     43  C13 ACD     1      36.360  18.820   9.590  1.00  0.00            
ATOM     44  H21 ACD     1      37.350  18.370   9.680  1.00  0.00            
ATOM     45  O11 ACD     1      36.460  20.230   9.480  1.00  0.00            
ATOM     46  C14 ACD     1      35.200  20.870   9.380  1.00  0.00            
ATOM     47  H22 ACD     1      34.750  20.620   8.420  1.00  0.00            
ATOM     48  C15 ACD     1      35.510  22.330   9.210  1.00  0.00            
ATOM     49  H23 ACD     1      34.560  22.890   9.250  1.00  0.00            
ATOM     50  H24 ACD     1      36.220  22.700   9.970  1.00  0.00            
ATOM     51  O12 ACD     1      36.060  22.660   7.910  1.00  0.00            
ATOM     52  H25 ACD     1      35.370  22.900   7.280  1.00  0.00            
ATOM     53  O13 ACD     1      35.750  18.250   8.440  1.00  0.00            
ATOM     54  C16 ACD     1      36.530  17.490   7.430  1.00  0.00            
ATOM     55  H26 ACD     1      37.600  17.730   7.470  1.00  0.00            
ATOM     56  C17 ACD     1      36.280  15.980   7.790  1.00  0.00            
ATOM     57  H27 ACD     1      35.200  15.860   7.960  1.00  0.00            
ATOM     58  O14 ACD     1      36.940  15.670   9.020  1.00  0.00            
ATOM     59  H28 ACD     1      37.770  15.240   8.790  1.00  0.00            
ATOM     60  C18 ACD     1      36.540  15.080   6.570  1.00  0.00            
ATOM     61  H29 ACD     1      37.620  15.210   6.420  1.00  0.00            
ATOM     62  O15 ACD     1      36.260  13.750   6.800  1.00  0.00            
ATOM     63  H30 ACD     1      35.320  13.550   6.750  1.00  0.00            
ATOM     64  C19 ACD     1      35.900  15.550   5.300  1.00  0.00            
ATOM     65  H31 ACD     1      36.170  14.970   4.420  1.00  0.00            
ATOM     66  O16 ACD     1      36.320  16.810   5.040  1.00  0.00            
ATOM     67  C20 ACD     1      36.150  17.820   6.030  1.00  0.00            
ATOM     68  H32 ACD     1      35.130  18.200   6.130  1.00  0.00            
ATOM     69  C21 ACD     1      36.860  19.050   5.480  1.00  0.00            
ATOM     70  H33 ACD     1      36.580  19.160   4.420  1.00  0.00            
ATOM     71  H34 ACD     1      36.660  19.930   6.110  1.00  0.00            
ATOM     72  O17 ACD     1      38.240  18.880   5.480  1.00  0.00            
ATOM     73  H35 ACD     1      38.360  17.970   5.210  1.00  0.00            
ATOM     74  O18 ACD     1      34.420  15.510   5.440  1.00  0.00            
ATOM     75  C22 ACD     1      33.720  14.380   4.890  1.00  0.00            
ATOM     76  H36 ACD     1      34.430  13.700   4.400  1.00  0.00            
ATOM     77  C23 ACD     1      32.950  13.800   6.070  1.00  0.00            
ATOM     78  H37 ACD     1      32.530  14.620   6.670  1.00  0.00            
ATOM     79  O19 ACD     1      33.870  13.070   6.900  1.00  0.00            
ATOM     80  H38 ACD     1      33.450  12.540   7.580  1.00  0.00            
ATOM     81  C24 ACD     1      31.810  12.890   5.540  1.00  0.00            
ATOM     82  H39 ACD     1      32.380  12.070   5.090  1.00  0.00            
ATOM     83  O20 ACD     1      30.960  12.450   6.600  1.00  0.00            
ATOM     84  H40 ACD     1      30.320  13.160   6.710  1.00  0.00            
ATOM     85  C25 ACD     1      30.960  13.590   4.540  1.00  0.00            
ATOM     86  H41 ACD     1      30.190  12.910   4.140  1.00  0.00            
ATOM     87  O21 ACD     1      31.810  13.930   3.440  1.00  0.00            
ATOM     88  C26 ACD     1      32.810  14.960   3.800  1.00  0.00            
ATOM     89  H42 ACD     1      32.270  15.860   4.110  1.00  0.00            
ATOM     90  C27 ACD     1      33.660  15.210   2.530  1.00  0.00            
ATOM     91  H43 ACD     1      34.520  15.860   2.720  1.00  0.00            
ATOM     92  H44 ACD     1      34.100  14.240   2.280  1.00  0.00            
ATOM     93  O22 ACD     1      32.860  15.680   1.420  1.00  0.00            
ATOM     94  H45 ACD     1      32.240  14.950   1.340  1.00  0.00            
ATOM     95  O23 ACD     1      30.470  14.690   5.260  1.00  0.00            
ATOM     96  C28 ACD     1      29.070  14.970   5.130  1.00  0.00            
ATOM     97  H46 ACD     1      28.560  14.210   4.530  1.00  0.00            
ATOM     98  C29 ACD     1      28.930  16.340   4.520  1.00  0.00            
ATOM     99  H47 ACD     1      29.550  17.040   5.100  1.00  0.00            
ATOM    100  O24 ACD     1      27.510  16.730   4.500  1.00  0.00            
ATOM    101  C30 ACD     1      29.430  16.390   3.060  1.00  0.00            
ATOM    102  H48 ACD     1      30.480  16.080   3.040  1.00  0.00            
ATOM    103  H49 ACD     1      28.930  15.600   2.470  1.00  0.00            
ATOM    104  O25 ACD     1      29.380  17.670   2.440  1.00  0.00            
ATOM    105  H50 ACD     1      29.640  18.220   3.180  1.00  0.00            
ATOM    106  C31 ACD     1      28.380  14.850   6.490  1.00  0.00            
ATOM    107  H51 ACD     1      29.010  15.410   7.190  1.00  0.00            
ATOM    108  O26 ACD     1      28.210  13.460   6.870  1.00  0.00            
ATOM    109  H52 ACD     1      28.480  13.490   7.800  1.00  0.00            
ATOM    110  C32 ACD     1      26.960  15.430   6.330  1.00  0.00            
ATOM    111  H53 ACD     1      26.620  14.650   5.640  1.00  0.00            
ATOM    112  O27 ACD     1      26.200  15.390   7.500  1.00  0.00            
ATOM    113  H54 ACD     1      26.480  16.080   8.100  1.00  0.00            
ATOM    114  C33 ACD     1      26.920  16.860   5.810  1.00  0.00            
ATOM    115  H55 ACD     1      25.860  17.140   5.720  1.00  0.00            
ATOM    116  O28 ACD     1      27.740  17.710   6.580  1.00  0.00            
ATOM    117  C34 ACD     1      26.930  18.660   7.380  1.00  0.00            
ATOM    118  H56 ACD     1      25.880  18.620   7.080  1.00  0.00            
ATOM    119  C35 ACD     1      27.160  18.440   8.890  1.00  0.00            
ATOM    120  H57 ACD     1      28.220  18.270   9.110  1.00  0.00            
ATOM    121  O29 ACD     1      26.490  17.270   9.290  1.00  0.00            
ATOM    122  H58 ACD     1      26.270  17.270  10.230  1.00  0.00            
ATOM    123  C36 ACD     1      26.630  19.700   9.600  1.00  0.00            
ATOM    124  H59 ACD     1      25.560  19.830   9.400  1.00  0.00            
ATOM    125  O30 ACD     1      26.860  19.500  10.970  1.00  0.00            
ATOM    126  H60 ACD     1      26.240  20.090  11.420  1.00  0.00            
ATOM    127  C1  AL1     2      36.300  20.120  -0.090  1.00  0.00            
ATOM    128  C2  AL1     2      34.960  19.460  -0.320  1.00  0.00            
ATOM    129  C3  AL1     2      35.270  17.990  -0.650  1.00  0.00            
ATOM    130  C4  AL1     2      35.220  17.440  -1.890  1.00  0.00            
ATOM    131  C5  AL1     2      34.820  18.150  -3.070  1.00  0.00            
ATOM    132  O1  AL1     2      34.750  17.580  -4.160  1.00  0.00            
ATOM    133  C6  AL1     2      34.400  19.540  -2.830  1.00  0.00            
ATOM    134  C7  AL1     2      34.460  20.120  -1.580  1.00  0.00            
ATOM    135  C8  AL1     2      34.000  21.560  -1.360  1.00  0.00            
ATOM    136  C9  AL1     2      33.060  21.750  -0.150  1.00  0.00            
ATOM    137  C10 AL1     2      33.540  20.990   1.110  1.00  0.00            
ATOM    138  C11 AL1     2      33.950  19.560   0.820  1.00  0.00            
ATOM    139  C12 AL1     2      34.310  18.780   2.130  1.00  0.00            
ATOM    140  O2  AL1     2      35.380  18.360   2.430  1.00  0.00            
ATOM    141  C13 AL1     2      33.220  18.820   3.210  1.00  0.00            
ATOM    142  C14 AL1     2      32.840  20.290   3.530  1.00  0.00            
ATOM    143  C15 AL1     2      34.120  21.020   4.130  1.00  0.00            
ATOM    144  C16 AL1     2      32.420  20.910   2.160  1.00  0.00            
ATOM    145  C17 AL1     2      31.650  22.220   2.480  1.00  0.00            
ATOM    146  C18 AL1     2      31.100  21.940   3.870  1.00  0.00            
ATOM    147  C19 AL1     2      31.520  20.540   4.310  1.00  0.00            
ATOM    148  O3  AL1     2      30.520  19.610   4.050  1.00  0.00            
ATOM    149  C20 AL1     2      31.890  20.410   5.850  1.00  0.00            
ATOM    150  O4  AL1     2      32.290  21.360   6.550  1.00  0.00            
ATOM    151  C21 AL1     2      31.570  19.060   6.550  1.00  0.00            
ATOM    152  O5  AL1     2      32.050  19.020   7.900  1.00  0.00            
ATOM    153  H1  AL1     2      36.270  21.170   0.220  1.00  0.00            
ATOM    154  H2  AL1     2      36.820  19.670   0.760  1.00  0.00            
ATOM    155  H3  AL1     2      36.920  20.100  -1.000  1.00  0.00            
ATOM    156  H4  AL1     2      35.660  17.450   0.200  1.00  0.00            
ATOM    157  H5  AL1     2      35.660  16.470  -2.110  1.00  0.00            
ATOM    158  H6  AL1     2      33.980  20.060  -3.690  1.00  0.00            
ATOM    159  H7  AL1     2      33.500  21.940  -2.260  1.00  0.00            
ATOM    160  H8  AL1     2      34.930  22.120  -1.180  1.00  0.00            
ATOM    161  H9  AL1     2      32.040  21.420  -0.390  1.00  0.00            
ATOM    162  H10 AL1     2      32.980  22.820   0.080  1.00  0.00            
ATOM    163  H11 AL1     2      34.380  21.510   1.590  1.00  0.00            
ATOM    164  H12 AL1     2      33.040  19.080   0.450  1.00  0.00            
ATOM    165  H13 AL1     2      33.570  18.430   4.180  1.00  0.00            
ATOM    166  H14 AL1     2      32.400  18.160   2.910  1.00  0.00            
ATOM    167  H15 AL1     2      34.430  20.630   5.110  1.00  0.00            
ATOM    168  H16 AL1     2      35.030  20.950   3.510  1.00  0.00            
ATOM    169  H17 AL1     2      33.930  22.090   4.280  1.00  0.00            
ATOM    170  H18 AL1     2      31.660  20.290   1.660  1.00  0.00            
ATOM    171  H19 AL1     2      30.970  22.520   1.680  1.00  0.00            
ATOM    172  H20 AL1     2      32.380  23.020   2.640  1.00  0.00            
ATOM    173  H21 AL1     2      30.040  22.210   3.960  1.00  0.00            
ATOM    174  H22 AL1     2      31.490  22.750   4.490  1.00  0.00            
ATOM    175  H23 AL1     2      29.870  20.160   3.580  1.00  0.00            
ATOM    176  H24 AL1     2      31.990  18.220   5.980  1.00  0.00            
ATOM    177  H25 AL1     2      30.500  18.830   6.530  1.00  0.00            
ATOM    178  H26 AL1     2      32.340  19.900   8.190  1.00  0.00            
TER
ENDMDL
MODEL        1
ATOM      1  H1  ACD     1      11.610  27.520   8.070  1.00  0.00            
ATOM      2  O1  ACD     1      10.790  27.390   7.590  1.00  0.00            
ATOM      3  C1  ACD     1      10.220  28.690   7.430  1.00  0.00            
ATOM      4  H2  ACD     1      10.870  29.330   6.810  1.00  0.00            
ATOM      5  H3  ACD     1      10.170  29.160   8.420  1.00  0.00            
ATOM      6  C2  ACD     1       8.810  28.590   6.790  1.00  0.00            
ATOM      7  H4  ACD     1       8.890  28.030   5.850  1.00  0.00            
ATOM      8  O2  ACD     1       8.010  27.910   7.770  1.00  0.00            
ATOM      9  C3  ACD     1       6.650  27.780   7.520  1.00  0.00            
ATOM     10  H5  ACD     1       6.280  27.330   8.450  1.00  0.00            
ATOM     11  O3  ACD     1       6.580  26.960   6.320  1.00  0.00            
ATOM     12  C4  ACD     1       5.680  25.880   6.350  1.00  0.00            
ATOM     13  H6  ACD     1       4.960  25.980   7.160  1.00  0.00            
ATOM     14  C5  ACD     1       4.810  26.040   5.090  1.00  0.00            
ATOM     15  H7  ACD     1       5.520  26.170   4.260  1.00  0.00            
ATOM     16  O4  ACD     1       3.970  27.190   5.030  1.00  0.00            
ATOM     17  H8  ACD     1       3.430  27.120   4.240  1.00  0.00            
ATOM     18  C6  ACD     1       3.960  24.830   4.780  1.00  0.00            
ATOM     19  H9  ACD     1       3.200  24.700   5.560  1.00  0.00            
ATOM     20  O5  ACD     1       3.200  24.780   3.570  1.00  0.00            
ATOM     21  H10 ACD     1       2.340  25.120   3.840  1.00  0.00            
ATOM     22  C7  ACD     1       4.900  23.590   4.760  1.00  0.00            
ATOM     23  H11 ACD     1       4.210  22.740   4.720  1.00  0.00            
ATOM     24  O6  ACD     1       5.520  23.410   6.040  1.00  0.00            
ATOM     25  C8  ACD     1       6.410  24.460   6.380  1.00  0.00            
ATOM     26  H12 ACD     1       7.300  24.400   5.750  1.00  0.00            
ATOM     27  C9  ACD     1       7.030  24.130   7.770  1.00  0.00            
ATOM     28  H13 ACD     1       7.520  25.050   8.130  1.00  0.00            
ATOM     29  H14 ACD     1       6.200  24.030   8.480  1.00  0.00            
ATOM     30  O7  ACD     1       8.060  23.110   7.730  1.00  0.00            
ATOM     31  H15 ACD     1       8.390  23.030   8.630  1.00  0.00            
ATOM     32  O8  ACD     1       5.950  23.770   3.760  1.00  0.00            
ATOM     33  C10 ACD     1       6.060  22.590   2.950  1.00  0.00            
ATOM     34  H16 ACD     1       5.600  21.720   3.440  1.00  0.00            
ATOM     35  C11 ACD     1       5.240  22.840   1.640  1.00  0.00            
ATOM     36  H17 ACD     1       5.400  23.870   1.280  1.00  0.00            
ATOM     37  O9  ACD     1       3.860  22.720   1.950  1.00  0.00            
ATOM     38  H18 ACD     1       3.640  23.570   2.330  1.00  0.00            
ATOM     39  C12 ACD     1       5.640  21.900   0.550  1.00  0.00            
ATOM     40  H19 ACD     1       5.260  20.940   0.910  1.00  0.00            
ATOM     41  O10 ACD     1       5.050  22.140  -0.690  1.00  0.00            
ATOM     42  H20 ACD     1       5.110  23.090  -0.860  1.00  0.00            
ATOM     43  C13 ACD     1       7.190  21.820   0.420  1.00  0.00            
ATOM     44  H21 ACD     1       7.430  21.100  -0.370  1.00  0.00            
ATOM     45  O11 ACD     1       7.710  21.370   1.640  1.00  0.00            
ATOM     46  C14 ACD     1       7.580  22.350   2.680  1.00  0.00            
ATOM     47  H22 ACD     1       7.920  23.290   2.230  1.00  0.00            
ATOM     48  C15 ACD     1       8.420  21.990   3.880  1.00  0.00            
ATOM     49  H23 ACD     1       8.250  22.640   4.750  1.00  0.00            
ATOM     50  H24 ACD     1       8.110  20.970   4.120  1.00  0.00            
ATOM     51  O12 ACD     1       9.780  22.040   3.630  1.00  0.00            
ATOM     52  H25 ACD     1      10.190  21.250   3.980  1.00  0.00            
ATOM     53  O13 ACD     1       7.610  23.140   0.010  1.00  0.00            
ATOM     54  C16 ACD     1       8.690  23.420  -0.920  1.00  0.00            
ATOM     55  H26 ACD     1       8.930  22.530  -1.510  1.00  0.00            
ATOM     56  C17 ACD     1       8.380  24.570  -1.890  1.00  0.00            
ATOM     57  H27 ACD     1       7.910  25.400  -1.340  1.00  0.00            
ATOM     58  O14 ACD     1       7.490  24.170  -2.880  1.00  0.00            
ATOM     59  H28 ACD     1       6.700  23.900  -2.410  1.00  0.00            
ATOM     60  C18 ACD     1       9.540  25.120  -2.580  1.00  0.00            
ATOM     61  H29 ACD     1      10.090  24.380  -3.180  1.00  0.00            
ATOM     62  O15 ACD     1       9.300  26.330  -3.350  1.00  0.00            
ATOM     63  H30 ACD     1       9.320  26.130  -4.290  1.00  0.00            
ATOM     64  C19 ACD     1      10.710  25.460  -1.530  1.00  0.00            
ATOM     65  H31 ACD     1      11.600  25.810  -2.070  1.00  0.00            
ATOM     66  O16 ACD     1      11.050  24.290  -0.840  1.00  0.00            
ATOM     67  C20 ACD     1      10.000  23.590  -0.090  1.00  0.00            
ATOM     68  H32 ACD     1       9.790  24.210   0.790  1.00  0.00            
ATOM     69  C21 ACD     1      10.550  22.230   0.250  1.00  0.00            
ATOM     70  H33 ACD     1       9.780  21.570   0.660  1.00  0.00            
ATOM     71  H34 ACD     1      11.030  21.670  -0.560  1.00  0.00            
ATOM     72  O17 ACD     1      11.510  22.440   1.310  1.00  0.00            
ATOM     73  H35 ACD     1      11.020  22.380   2.140  1.00  0.00            
ATOM     74  O18 ACD     1      10.320  26.420  -0.540  1.00  0.00            
ATOM     75  C22 ACD     1      10.930  27.700  -0.680  1.00  0.00            
ATOM     76  H36 ACD     1      11.430  27.860  -1.640  1.00  0.00            
ATOM     77  C23 ACD     1       9.710  28.710  -0.690  1.00  0.00            
ATOM     78  H37 ACD     1       9.200  28.360   0.220  1.00  0.00            
ATOM     79  O19 ACD     1       8.750  28.480  -1.790  1.00  0.00            
ATOM     80  H38 ACD     1       9.010  27.670  -2.230  1.00  0.00            
ATOM     81  C24 ACD     1      10.110  30.130  -0.580  1.00  0.00            
ATOM     82  H39 ACD     1      10.630  30.340  -1.510  1.00  0.00            
ATOM     83  O20 ACD     1       9.090  31.100  -0.350  1.00  0.00            
ATOM     84  H40 ACD     1       9.300  31.560   0.470  1.00  0.00            
ATOM     85  C25 ACD     1      11.130  30.300   0.520  1.00  0.00            
ATOM     86  H41 ACD     1      11.600  31.290   0.420  1.00  0.00            
ATOM     87  O21 ACD     1      12.200  29.400   0.310  1.00  0.00            
ATOM     88  C26 ACD     1      11.850  28.010   0.460  1.00  0.00            
ATOM     89  H42 ACD     1      11.500  27.820   1.490  1.00  0.00            
ATOM     90  C27 ACD     1      13.180  27.260   0.260  1.00  0.00            
ATOM     91  H43 ACD     1      12.880  26.210   0.120  1.00  0.00            
ATOM     92  H44 ACD     1      13.620  27.650  -0.660  1.00  0.00            
ATOM     93  O22 ACD     1      14.070  27.230   1.440  1.00  0.00            
ATOM     94  H45 ACD     1      14.380  28.130   1.600  1.00  0.00            
ATOM     95  O23 ACD     1      10.500  30.120   1.760  1.00  0.00            
ATOM     96  C28 ACD     1      10.750  31.180   2.720  1.00  0.00            
ATOM     97  H46 ACD     1      11.470  31.930   2.400  1.00  0.00            
ATOM     98  C29 ACD     1      11.300  30.440   3.940  1.00  0.00            
ATOM     99  H47 ACD     1      10.750  29.500   4.030  1.00  0.00            
ATOM    100  O24 ACD     1      11.070  31.150   5.180  1.00  0.00            
ATOM    101  C30 ACD     1      12.790  30.190   3.710  1.00  0.00            
ATOM    102  H48 ACD     1      13.050  29.930   2.680  1.00  0.00            
ATOM    103  H49 ACD     1      13.290  31.160   3.850  1.00  0.00            
ATOM    104  O25 ACD     1      13.310  29.260   4.610  1.00  0.00            
ATOM    105  H50 ACD     1      12.720  28.500   4.650  1.00  0.00            
ATOM    106  C31 ACD     1       9.370  31.800   2.950  1.00  0.00            
ATOM    107  H51 ACD     1       8.590  31.030   2.890  1.00  0.00            
ATOM    108  O26 ACD     1       9.110  32.800   1.890  1.00  0.00            
ATOM    109  H52 ACD     1       9.600  33.610   2.050  1.00  0.00            
ATOM    110  C32 ACD     1       9.400  32.470   4.350  1.00  0.00            
ATOM    111  H53 ACD     1      10.090  33.320   4.360  1.00  0.00            
ATOM    112  O27 ACD     1       8.130  32.980   4.710  1.00  0.00            
ATOM    113  H54 ACD     1       7.670  32.180   4.990  1.00  0.00            
ATOM    114  C33 ACD     1       9.800  31.510   5.450  1.00  0.00            
ATOM    115  H55 ACD     1       9.700  32.060   6.390  1.00  0.00            
ATOM    116  O28 ACD     1       8.980  30.400   5.330  1.00  0.00            
ATOM    117  C34 ACD     1       8.290  29.980   6.510  1.00  0.00            
ATOM    118  H56 ACD     1       8.450  30.570   7.420  1.00  0.00            
ATOM    119  C35 ACD     1       6.820  29.870   6.120  1.00  0.00            
ATOM    120  H57 ACD     1       6.790  29.090   5.350  1.00  0.00            
ATOM    121  O29 ACD     1       6.230  31.030   5.520  1.00  0.00            
ATOM    122  H58 ACD     1       5.370  30.780   5.170  1.00  0.00            
ATOM    123  C36 ACD     1       6.070  29.190   7.250  1.00  0.00            
ATOM    124  H59 ACD     1       6.200  29.820   8.130  1.00  0.00            
ATOM    125  O30 ACD     1       4.620  29.140   6.980  1.00  0.00            
ATOM    126  H60 ACD     1       4.520  28.590   6.200  1.00  0.00            
ATOM    127  C1  AL1     2      16.370  21.630   6.780  1.00  0.00            
ATOM    128  C2  AL1     2      16.340  23.070   7.360  1.00  0.00            
ATOM    129  C3  AL1     2      17.680  23.770   7.190  1.00  0.00            
ATOM    130  C4  AL1     2      18.410  24.400   8.100  1.00  0.00            
ATOM    131  C5  AL1     2      17.960  24.430   9.520  1.00  0.00            
ATOM    132  O1  AL1     2      18.630  25.120  10.320  1.00  0.00            
ATOM    133  C6  AL1     2      16.720  23.710   9.800  1.00  0.00            
ATOM    134  C7  AL1     2      16.000  23.060   8.850  1.00  0.00            
ATOM    135  C8  AL1     2      14.650  22.450   9.250  1.00  0.00            
ATOM    136  C9  AL1     2      13.550  23.320   8.700  1.00  0.00            
ATOM    137  C10 AL1     2      13.790  23.460   7.230  1.00  0.00            
ATOM    138  C11 AL1     2      15.220  23.990   6.780  1.00  0.00            
ATOM    139  C12 AL1     2      15.290  24.270   5.280  1.00  0.00            
ATOM    140  O2  AL1     2      16.110  23.800   4.550  1.00  0.00            
ATOM    141  C13 AL1     2      14.100  25.080   4.700  1.00  0.00            
ATOM    142  C14 AL1     2      12.710  24.500   5.050  1.00  0.00            
ATOM    143  C15 AL1     2      12.560  23.060   4.450  1.00  0.00            
ATOM    144  C16 AL1     2      12.700  24.360   6.600  1.00  0.00            
ATOM    145  C17 AL1     2      11.200  24.100   6.970  1.00  0.00            
ATOM    146  C18 AL1     2      10.400  24.790   5.780  1.00  0.00            
ATOM    147  C19 AL1     2      11.400  25.430   4.780  1.00  0.00            
ATOM    148  O3  AL1     2      11.670  26.810   5.140  1.00  0.00            
ATOM    149  C20 AL1     2      10.750  25.360   3.350  1.00  0.00            
ATOM    150  O4  AL1     2      11.240  25.090   2.310  1.00  0.00            
ATOM    151  C21 AL1     2       9.280  25.850   3.330  1.00  0.00            
ATOM    152  O5  AL1     2       8.730  26.390   2.040  1.00  0.00            
ATOM    153  H1  AL1     2      16.940  21.530   5.850  1.00  0.00            
ATOM    154  H2  AL1     2      16.850  21.030   7.560  1.00  0.00            
ATOM    155  H3  AL1     2      15.380  21.180   6.660  1.00  0.00            
ATOM    156  H4  AL1     2      18.080  23.750   6.180  1.00  0.00            
ATOM    157  H5  AL1     2      19.340  24.920   7.880  1.00  0.00            
ATOM    158  H6  AL1     2      16.340  23.850  10.820  1.00  0.00            
ATOM    159  H7  AL1     2      14.590  22.440  10.350  1.00  0.00            
ATOM    160  H8  AL1     2      14.630  21.400   8.920  1.00  0.00            
ATOM    161  H9  AL1     2      13.560  24.300   9.190  1.00  0.00            
ATOM    162  H10 AL1     2      12.590  22.880   9.010  1.00  0.00            
ATOM    163  H11 AL1     2      13.660  22.460   6.790  1.00  0.00            
ATOM    164  H12 AL1     2      15.250  24.930   7.340  1.00  0.00            
ATOM    165  H13 AL1     2      14.290  25.060   3.620  1.00  0.00            
ATOM    166  H14 AL1     2      14.130  26.120   5.070  1.00  0.00            
ATOM    167  H15 AL1     2      12.540  22.990   3.360  1.00  0.00            
ATOM    168  H16 AL1     2      13.470  22.460   4.560  1.00  0.00            
ATOM    169  H17 AL1     2      11.700  22.500   4.840  1.00  0.00            
ATOM    170  H18 AL1     2      12.880  25.330   7.080  1.00  0.00            
ATOM    171  H19 AL1     2      10.890  24.580   7.900  1.00  0.00            
ATOM    172  H20 AL1     2      11.000  23.030   7.050  1.00  0.00            
ATOM    173  H21 AL1     2       9.730  25.540   6.210  1.00  0.00            
ATOM    174  H22 AL1     2       9.760  24.080   5.250  1.00  0.00            
ATOM    175  H23 AL1     2      11.440  26.950   6.070  1.00  0.00            
ATOM    176  H24 AL1     2       9.160  26.610   4.110  1.00  0.00            
ATOM    177  H25 AL1     2       8.720  24.960   3.640  1.00  0.00            
ATOM    178  H26 AL1     2       9.310  26.120   1.310  1.00  0.00            
TER
ENDMDL
MODEL        1
ATOM      1  H1  ACD     1       9.210  26.740   7.930  1.00  0.00            
ATOM      2  O1  ACD     1       9.550  27.430   7.370  1.00  0.00            
ATOM      3  C1  ACD     1       8.460  28.320   7.160  1.00  0.00            
ATOM      4  H2  ACD     1       8.800  29.190   6.590  1.00  0.00            
ATOM      5  H3  ACD     1       8.060  28.680   8.120  1.00  0.00            
ATOM      6  C2  ACD     1       7.290  27.610   6.400  1.00  0.00            
ATOM      7  H4  ACD     1       7.490  27.430   5.340  1.00  0.00            
ATOM      8  O2  ACD     1       6.920  26.430   7.070  1.00  0.00            
ATOM      9  C3  ACD     1       5.730  25.750   6.680  1.00  0.00            
ATOM     10  H5  ACD     1       5.560  24.850   7.280  1.00  0.00            
ATOM     11  O3  ACD     1       5.820  25.350   5.380  1.00  0.00            
ATOM     12  C4  ACD     1       5.130  24.140   4.940  1.00  0.00            
ATOM     13  H6  ACD     1       4.370  23.910   5.690  1.00  0.00            
ATOM     14  C5  ACD     1       4.490  24.420   3.640  1.00  0.00            
ATOM     15  H7  ACD     1       5.310  24.700   2.960  1.00  0.00            
ATOM     16  O4  ACD     1       3.530  25.420   3.700  1.00  0.00            
ATOM     17  H8  ACD     1       3.380  25.840   2.850  1.00  0.00            
ATOM     18  C6  ACD     1       4.000  23.060   3.170  1.00  0.00            
ATOM     19  H9  ACD     1       3.320  22.640   3.910  1.00  0.00            
ATOM     20  O5  ACD     1       3.370  23.190   1.880  1.00  0.00            
ATOM     21  H10 ACD     1       2.510  23.590   2.010  1.00  0.00            
ATOM     22  C7  ACD     1       5.120  22.050   3.130  1.00  0.00            
ATOM     23  H11 ACD     1       4.680  21.130   2.740  1.00  0.00            
ATOM     24  O6  ACD     1       5.580  21.810   4.440  1.00  0.00            
ATOM     25  C8  ACD     1       6.170  23.000   4.980  1.00  0.00            
ATOM     26  H12 ACD     1       6.990  23.380   4.360  1.00  0.00            
ATOM     27  C9  ACD     1       6.750  22.640   6.330  1.00  0.00            
ATOM     28  H13 ACD     1       7.460  23.350   6.780  1.00  0.00            
ATOM     29  H14 ACD     1       5.950  22.490   7.060  1.00  0.00            
ATOM     30  O7  ACD     1       7.440  21.420   6.280  1.00  0.00            
ATOM     31  H15 ACD     1       7.280  20.950   5.460  1.00  0.00            
ATOM     32  O8  ACD     1       6.180  22.480   2.280  1.00  0.00            
ATOM     33  C10 ACD     1       6.910  21.480   1.480  1.00  0.00            
ATOM     34  H16 ACD     1       6.920  20.540   2.060  1.00  0.00            
ATOM     35  C11 ACD     1       6.290  21.230   0.170  1.00  0.00            
ATOM     36  H17 ACD     1       6.110  22.160  -0.380  1.00  0.00            
ATOM     37  O9  ACD     1       5.150  20.360   0.290  1.00  0.00            
ATOM     38  H18 ACD     1       4.710  20.410  -0.560  1.00  0.00            
ATOM     39  C12 ACD     1       7.260  20.390  -0.630  1.00  0.00            
ATOM     40  H19 ACD     1       7.510  19.500  -0.040  1.00  0.00            
ATOM     41  O10 ACD     1       6.790  19.960  -1.900  1.00  0.00            
ATOM     42  H20 ACD     1       6.700  20.780  -2.400  1.00  0.00            
ATOM     43  C13 ACD     1       8.570  21.240  -0.800  1.00  0.00            
ATOM     44  H21 ACD     1       9.240  20.690  -1.460  1.00  0.00            
ATOM     45  O11 ACD     1       9.140  21.360   0.410  1.00  0.00            
ATOM     46  C14 ACD     1       8.360  21.980   1.440  1.00  0.00            
ATOM     47  H22 ACD     1       8.430  23.050   1.220  1.00  0.00            
ATOM     48  C15 ACD     1       9.080  21.610   2.720  1.00  0.00            
ATOM     49  H23 ACD     1       8.370  21.590   3.550  1.00  0.00            
ATOM     50  H24 ACD     1       9.440  20.580   2.700  1.00  0.00            
ATOM     51  O12 ACD     1      10.230  22.530   3.010  1.00  0.00            
ATOM     52  H25 ACD     1      10.860  22.310   2.330  1.00  0.00            
ATOM     53  O13 ACD     1       8.390  22.550  -1.310  1.00  0.00            
ATOM     54  C16 ACD     1       9.510  23.160  -2.000  1.00  0.00            
ATOM     55  H26 ACD     1      10.040  22.480  -2.680  1.00  0.00            
ATOM     56  C17 ACD     1       8.980  24.350  -2.830  1.00  0.00            
ATOM     57  H27 ACD     1       8.220  24.780  -2.160  1.00  0.00            
ATOM     58  O14 ACD     1       8.350  23.860  -4.050  1.00  0.00            
ATOM     59  H28 ACD     1       8.290  24.560  -4.700  1.00  0.00            
ATOM     60  C18 ACD     1      10.050  25.400  -3.210  1.00  0.00            
ATOM     61  H29 ACD     1      10.800  24.930  -3.850  1.00  0.00            
ATOM     62  O15 ACD     1       9.510  26.590  -3.840  1.00  0.00            
ATOM     63  H30 ACD     1       9.400  26.160  -4.690  1.00  0.00            
ATOM     64  C19 ACD     1      10.680  25.870  -1.960  1.00  0.00            
ATOM     65  H31 ACD     1      11.560  26.450  -2.240  1.00  0.00            
ATOM     66  O16 ACD     1      11.350  24.730  -1.370  1.00  0.00            
ATOM     67  C20 ACD     1      10.530  23.570  -0.940  1.00  0.00            
ATOM     68  H32 ACD     1       9.970  23.730  -0.010  1.00  0.00            
ATOM     69  C21 ACD     1      11.520  22.510  -0.580  1.00  0.00            
ATOM     70  H33 ACD     1      11.180  21.490  -0.780  1.00  0.00            
ATOM     71  H34 ACD     1      12.410  22.590  -1.220  1.00  0.00            
ATOM     72  O17 ACD     1      11.930  22.400   0.860  1.00  0.00            
ATOM     73  H35 ACD     1      12.570  23.100   1.020  1.00  0.00            
ATOM     74  O18 ACD     1       9.860  26.560  -1.030  1.00  0.00            
ATOM     75  C22 ACD     1       9.740  28.020  -1.150  1.00  0.00            
ATOM     76  H36 ACD     1      10.260  28.190  -2.090  1.00  0.00            
ATOM     77  C23 ACD     1       8.270  28.470  -1.370  1.00  0.00            
ATOM     78  H37 ACD     1       7.640  27.930  -0.650  1.00  0.00            
ATOM     79  O19 ACD     1       7.770  28.120  -2.660  1.00  0.00            
ATOM     80  H38 ACD     1       8.370  27.530  -3.120  1.00  0.00            
ATOM     81  C24 ACD     1       8.140  29.960  -1.030  1.00  0.00            
ATOM     82  H39 ACD     1       8.590  30.440  -1.900  1.00  0.00            
ATOM     83  O20 ACD     1       6.750  30.320  -0.820  1.00  0.00            
ATOM     84  H40 ACD     1       6.530  30.200   0.110  1.00  0.00            
ATOM     85  C25 ACD     1       8.880  30.410   0.210  1.00  0.00            
ATOM     86  H41 ACD     1       8.850  31.500   0.280  1.00  0.00            
ATOM     87  O21 ACD     1      10.280  30.000   0.130  1.00  0.00            
ATOM     88  C26 ACD     1      10.490  28.600   0.020  1.00  0.00            
ATOM     89  H42 ACD     1      10.060  28.060   0.880  1.00  0.00            
ATOM     90  C27 ACD     1      11.990  28.340  -0.170  1.00  0.00            
ATOM     91  H43 ACD     1      12.210  27.360  -0.610  1.00  0.00            
ATOM     92  H44 ACD     1      12.330  29.080  -0.900  1.00  0.00            
ATOM     93  O22 ACD     1      12.750  28.470   1.010  1.00  0.00            
ATOM     94  H45 ACD     1      13.480  27.870   0.810  1.00  0.00            
ATOM     95  O23 ACD     1       8.180  29.840   1.340  1.00  0.00            
ATOM     96  C28 ACD     1       7.990  30.780   2.400  1.00  0.00            
ATOM     97  H46 ACD     1       8.340  31.780   2.130  1.00  0.00            
ATOM     98  C29 ACD     1       8.710  30.150   3.600  1.00  0.00            
ATOM     99  H47 ACD     1       8.490  29.070   3.580  1.00  0.00            
ATOM    100  O24 ACD     1       8.230  30.710   4.750  1.00  0.00            
ATOM    101  C30 ACD     1      10.250  30.250   3.460  1.00  0.00            
ATOM    102  H48 ACD     1      10.520  29.760   2.520  1.00  0.00            
ATOM    103  H49 ACD     1      10.550  31.300   3.370  1.00  0.00            
ATOM    104  O25 ACD     1      10.970  29.690   4.560  1.00  0.00            
ATOM    105  H50 ACD     1      10.840  28.750   4.430  1.00  0.00            
ATOM    106  C31 ACD     1       6.480  30.890   2.670  1.00  0.00            
ATOM    107  H51 ACD     1       6.020  29.900   2.750  1.00  0.00            
ATOM    108  O26 ACD     1       5.850  31.700   1.640  1.00  0.00            
ATOM    109  H52 ACD     1       6.140  32.600   1.760  1.00  0.00            
ATOM    110  C32 ACD     1       6.160  31.490   4.050  1.00  0.00            
ATOM    111  H53 ACD     1       6.410  32.560   4.040  1.00  0.00            
ATOM    112  O27 ACD     1       4.750  31.370   4.260  1.00  0.00            
ATOM    113  H54 ACD     1       4.550  30.430   4.270  1.00  0.00            
ATOM    114  C33 ACD     1       6.850  30.610   5.040  1.00  0.00            
ATOM    115  H55 ACD     1       6.780  30.870   6.100  1.00  0.00            
ATOM    116  O28 ACD     1       6.420  29.250   4.970  1.00  0.00            
ATOM    117  C34 ACD     1       6.150  28.590   6.170  1.00  0.00            
ATOM    118  H56 ACD     1       6.100  29.230   7.060  1.00  0.00            
ATOM    119  C35 ACD     1       4.770  27.910   6.000  1.00  0.00            
ATOM    120  H57 ACD     1       4.790  27.450   5.000  1.00  0.00            
ATOM    121  O29 ACD     1       3.700  28.850   6.190  1.00  0.00            
ATOM    122  H58 ACD     1       3.380  29.030   5.310  1.00  0.00            
ATOM    123  C36 ACD     1       4.580  26.690   6.850  1.00  0.00            
ATOM    124  H59 ACD     1       4.470  27.080   7.880  1.00  0.00            
ATOM    125  O30 ACD     1       3.360  25.960   6.500  1.00  0.00            
ATOM    126  H60 ACD     1       3.240  25.920   5.550  1.00  0.00            
ATOM    127  C1  AL1     2      16.430  24.770   7.290  1.00  0.00            
ATOM    128  C2  AL1     2      15.650  26.040   7.420  1.00  0.00            
ATOM    129  C3  AL1     2      16.640  27.110   6.920  1.00  0.00            
ATOM    130  C4  AL1     2      17.210  28.040   7.710  1.00  0.00            
ATOM    131  C5  AL1     2      16.820  28.270   9.100  1.00  0.00            
ATOM    132  O1  AL1     2      17.250  29.230   9.730  1.00  0.00            
ATOM    133  C6  AL1     2      15.860  27.330   9.610  1.00  0.00            
ATOM    134  C7  AL1     2      15.300  26.340   8.900  1.00  0.00            
ATOM    135  C8  AL1     2      14.220  25.430   9.490  1.00  0.00            
ATOM    136  C9  AL1     2      13.050  25.100   8.620  1.00  0.00            
ATOM    137  C10 AL1     2      13.300  25.020   7.070  1.00  0.00            
ATOM    138  C11 AL1     2      14.340  26.110   6.530  1.00  0.00            
ATOM    139  C12 AL1     2      14.470  26.050   4.990  1.00  0.00            
ATOM    140  O2  AL1     2      15.570  25.740   4.460  1.00  0.00            
ATOM    141  C13 AL1     2      13.180  26.290   4.290  1.00  0.00            
ATOM    142  C14 AL1     2      12.120  25.260   4.670  1.00  0.00            
ATOM    143  C15 AL1     2      12.560  23.850   4.230  1.00  0.00            
ATOM    144  C16 AL1     2      11.990  25.230   6.260  1.00  0.00            
ATOM    145  C17 AL1     2      10.690  24.470   6.430  1.00  0.00            
ATOM    146  C18 AL1     2       9.770  24.760   5.230  1.00  0.00            
ATOM    147  C19 AL1     2      10.600  25.680   4.310  1.00  0.00            
ATOM    148  O3  AL1     2      10.210  27.030   4.650  1.00  0.00            
ATOM    149  C20 AL1     2      10.240  25.540   2.810  1.00  0.00            
ATOM    150  O4  AL1     2      10.950  25.310   1.870  1.00  0.00            
ATOM    151  C21 AL1     2       8.740  25.880   2.480  1.00  0.00            
ATOM    152  O5  AL1     2       8.260  25.290   1.280  1.00  0.00            
ATOM    153  H1  AL1     2      15.630  24.030   7.420  1.00  0.00            
ATOM    154  H2  AL1     2      16.810  24.660   6.260  1.00  0.00            
ATOM    155  H3  AL1     2      17.200  24.670   8.060  1.00  0.00            
ATOM    156  H4  AL1     2      16.930  27.160   5.870  1.00  0.00            
ATOM    157  H5  AL1     2      17.830  28.850   7.330  1.00  0.00            
ATOM    158  H6  AL1     2      15.400  27.560  10.580  1.00  0.00            
ATOM    159  H7  AL1     2      13.920  25.870  10.450  1.00  0.00            
ATOM    160  H8  AL1     2      14.710  24.470   9.710  1.00  0.00            
ATOM    161  H9  AL1     2      12.330  25.910   8.800  1.00  0.00            
ATOM    162  H10 AL1     2      12.470  24.190   8.850  1.00  0.00            
ATOM    163  H11 AL1     2      13.670  24.020   6.840  1.00  0.00            
ATOM    164  H12 AL1     2      13.860  27.060   6.790  1.00  0.00            
ATOM    165  H13 AL1     2      13.350  26.270   3.200  1.00  0.00            
ATOM    166  H14 AL1     2      12.870  27.290   4.600  1.00  0.00            
ATOM    167  H15 AL1     2      12.460  23.820   3.130  1.00  0.00            
ATOM    168  H16 AL1     2      13.630  23.650   4.340  1.00  0.00            
ATOM    169  H17 AL1     2      11.990  22.980   4.570  1.00  0.00            
ATOM    170  H18 AL1     2      11.760  26.260   6.560  1.00  0.00            
ATOM    171  H19 AL1     2      10.210  24.870   7.330  1.00  0.00            
ATOM    172  H20 AL1     2      10.870  23.390   6.520  1.00  0.00            
ATOM    173  H21 AL1     2       8.910  25.240   5.710  1.00  0.00            
ATOM    174  H22 AL1     2       9.410  23.850   4.730  1.00  0.00            
ATOM    175  H23 AL1     2      10.330  27.160   5.600  1.00  0.00            
ATOM    176  H24 AL1     2       8.680  26.970   2.410  1.00  0.00            
ATOM    177  H25 AL1     2       8.070  25.570   3.290  1.00  0.00            
ATOM    178  H26 AL1     2       8.960  25.510   0.640  1.00  0.00            
TER
ENDMDL
MODEL        1
ATOM      1  H1  ACD     1      33.500  24.800   1.710  1.00  0.00            
ATOM      2  O1  ACD     1      32.890  24.250   2.210  1.00  0.00            
ATOM      3  C1  ACD     1      31.900  23.770   1.270  1.00  0.00            
ATOM      4  H2  ACD     1      32.380  23.040   0.610  1.00  0.00            
ATOM      5  H3  ACD     1      31.510  24.560   0.620  1.00  0.00            
ATOM      6  C2  ACD     1      30.730  23.060   1.990  1.00  0.00            
ATOM      7  H4  ACD     1      30.120  22.730   1.140  1.00  0.00            
ATOM      8  O2  ACD     1      31.200  22.030   2.810  1.00  0.00            
ATOM      9  C3  ACD     1      30.150  21.310   3.430  1.00  0.00            
ATOM     10  H5  ACD     1      30.610  20.450   3.920  1.00  0.00            
ATOM     11  O3  ACD     1      29.190  20.740   2.490  1.00  0.00            
ATOM     12  C4  ACD     1      29.030  19.300   2.380  1.00  0.00            
ATOM     13  H6  ACD     1      29.820  18.720   2.870  1.00  0.00            
ATOM     14  C5  ACD     1      27.640  18.940   2.850  1.00  0.00            
ATOM     15  H7  ACD     1      26.960  19.630   2.350  1.00  0.00            
ATOM     16  O4  ACD     1      27.420  19.140   4.320  1.00  0.00            
ATOM     17  H8  ACD     1      27.680  20.040   4.520  1.00  0.00            
ATOM     18  C6  ACD     1      27.140  17.550   2.450  1.00  0.00            
ATOM     19  H9  ACD     1      27.710  16.760   2.960  1.00  0.00            
ATOM     20  O5  ACD     1      25.780  17.540   2.830  1.00  0.00            
ATOM     21  H10 ACD     1      25.740  18.100   3.600  1.00  0.00            
ATOM     22  C7  ACD     1      27.300  17.330   0.990  1.00  0.00            
ATOM     23  H11 ACD     1      27.080  16.270   0.820  1.00  0.00            
ATOM     24  O6  ACD     1      28.640  17.610   0.630  1.00  0.00            
ATOM     25  C8  ACD     1      29.170  18.940   0.920  1.00  0.00            
ATOM     26  H12 ACD     1      28.540  19.710   0.450  1.00  0.00            
ATOM     27  C9  ACD     1      30.570  19.010   0.430  1.00  0.00            
ATOM     28  H13 ACD     1      30.970  19.990   0.700  1.00  0.00            
ATOM     29  H14 ACD     1      31.140  18.240   0.970  1.00  0.00            
ATOM     30  O7  ACD     1      30.800  18.840  -0.940  1.00  0.00            
ATOM     31  H15 ACD     1      30.250  19.390  -1.510  1.00  0.00            
ATOM     32  O8  ACD     1      26.460  18.160   0.180  1.00  0.00            
ATOM     33  C10 ACD     1      25.630  17.530  -0.730  1.00  0.00            
ATOM     34  H16 ACD     1      25.690  16.430  -0.770  1.00  0.00            
ATOM     35  C11 ACD     1      24.290  17.980  -0.270  1.00  0.00            
ATOM     36  H17 ACD     1      24.300  19.050  -0.040  1.00  0.00            
ATOM     37  O9  ACD     1      23.900  17.240   0.870  1.00  0.00            
ATOM     38  H18 ACD     1      24.520  17.480   1.570  1.00  0.00            
ATOM     39  C12 ACD     1      23.400  17.740  -1.480  1.00  0.00            
ATOM     40  H19 ACD     1      23.440  16.670  -1.750  1.00  0.00            
ATOM     41  O10 ACD     1      22.000  17.930  -1.150  1.00  0.00            
ATOM     42  H20 ACD     1      21.890  18.740  -0.650  1.00  0.00            
ATOM     43  C13 ACD     1      23.780  18.600  -2.660  1.00  0.00            
ATOM     44  H21 ACD     1      23.070  18.550  -3.480  1.00  0.00            
ATOM     45  O11 ACD     1      25.060  18.080  -3.150  1.00  0.00            
ATOM     46  C14 ACD     1      26.130  18.090  -2.130  1.00  0.00            
ATOM     47  H22 ACD     1      26.450  19.120  -1.960  1.00  0.00            
ATOM     48  C15 ACD     1      27.280  17.250  -2.790  1.00  0.00            
ATOM     49  H23 ACD     1      27.500  17.650  -3.790  1.00  0.00            
ATOM     50  H24 ACD     1      28.200  17.500  -2.250  1.00  0.00            
ATOM     51  O12 ACD     1      26.880  15.840  -2.790  1.00  0.00            
ATOM     52  H25 ACD     1      25.940  15.840  -2.990  1.00  0.00            
ATOM     53  O13 ACD     1      23.920  19.990  -2.340  1.00  0.00            
ATOM     54  C16 ACD     1      22.780  20.840  -2.440  1.00  0.00            
ATOM     55  H26 ACD     1      21.850  20.290  -2.650  1.00  0.00            
ATOM     56  C17 ACD     1      22.610  21.400  -1.070  1.00  0.00            
ATOM     57  H27 ACD     1      23.620  21.720  -0.790  1.00  0.00            
ATOM     58  O14 ACD     1      22.130  20.320  -0.200  1.00  0.00            
ATOM     59  H28 ACD     1      22.580  20.370   0.640  1.00  0.00            
ATOM     60  C18 ACD     1      21.650  22.610  -1.070  1.00  0.00            
ATOM     61  H29 ACD     1      20.690  22.200  -1.430  1.00  0.00            
ATOM     62  O15 ACD     1      21.670  23.300   0.170  1.00  0.00            
ATOM     63  H30 ACD     1      21.600  22.630   0.850  1.00  0.00            
ATOM     64  C19 ACD     1      22.180  23.630  -2.080  1.00  0.00            
ATOM     65  H31 ACD     1      21.430  24.430  -2.030  1.00  0.00            
ATOM     66  O16 ACD     1      22.190  23.030  -3.330  1.00  0.00            
ATOM     67  C20 ACD     1      23.150  21.910  -3.470  1.00  0.00            
ATOM     68  H32 ACD     1      24.200  22.190  -3.320  1.00  0.00            
ATOM     69  C21 ACD     1      22.980  21.390  -4.880  1.00  0.00            
ATOM     70  H33 ACD     1      23.120  20.310  -5.030  1.00  0.00            
ATOM     71  H34 ACD     1      21.900  21.510  -5.050  1.00  0.00            
ATOM     72  O17 ACD     1      23.810  22.120  -5.850  1.00  0.00            
ATOM     73  H35 ACD     1      23.870  21.470  -6.550  1.00  0.00            
ATOM     74  O18 ACD     1      23.430  24.130  -1.790  1.00  0.00            
ATOM     75  C22 ACD     1      23.680  25.550  -1.870  1.00  0.00            
ATOM     76  H36 ACD     1      22.920  26.020  -2.520  1.00  0.00            
ATOM     77  C23 ACD     1      23.450  26.160  -0.470  1.00  0.00            
ATOM     78  H37 ACD     1      23.970  25.570   0.300  1.00  0.00            
ATOM     79  O19 ACD     1      21.970  26.240  -0.220  1.00  0.00            
ATOM     80  H38 ACD     1      21.700  25.390   0.150  1.00  0.00            
ATOM     81  C24 ACD     1      24.160  27.580  -0.390  1.00  0.00            
ATOM     82  H39 ACD     1      23.670  28.320  -1.020  1.00  0.00            
ATOM     83  O20 ACD     1      24.110  28.110   0.930  1.00  0.00            
ATOM     84  H40 ACD     1      23.200  28.370   1.110  1.00  0.00            
ATOM     85  C25 ACD     1      25.610  27.570  -0.970  1.00  0.00            
ATOM     86  H41 ACD     1      25.930  28.620  -0.880  1.00  0.00            
ATOM     87  O21 ACD     1      25.520  27.110  -2.330  1.00  0.00            
ATOM     88  C26 ACD     1      25.070  25.780  -2.510  1.00  0.00            
ATOM     89  H42 ACD     1      25.750  25.130  -1.940  1.00  0.00            
ATOM     90  C27 ACD     1      25.120  25.400  -4.020  1.00  0.00            
ATOM     91  H43 ACD     1      24.980  24.310  -4.050  1.00  0.00            
ATOM     92  H44 ACD     1      24.270  25.820  -4.570  1.00  0.00            
ATOM     93  O22 ACD     1      26.400  25.720  -4.550  1.00  0.00            
ATOM     94  H45 ACD     1      26.590  26.590  -4.190  1.00  0.00            
ATOM     95  O23 ACD     1      26.330  26.700  -0.120  1.00  0.00            
ATOM     96  C28 ACD     1      27.440  27.330   0.510  1.00  0.00            
ATOM     97  H46 ACD     1      27.460  28.420   0.340  1.00  0.00            
ATOM     98  C29 ACD     1      28.710  26.760  -0.110  1.00  0.00            
ATOM     99  H47 ACD     1      28.540  25.690  -0.280  1.00  0.00            
ATOM    100  O24 ACD     1      29.910  26.710   0.660  1.00  0.00            
ATOM    101  C30 ACD     1      29.010  27.500  -1.380  1.00  0.00            
ATOM    102  H48 ACD     1      28.120  27.490  -2.030  1.00  0.00            
ATOM    103  H49 ACD     1      29.170  28.550  -1.120  1.00  0.00            
ATOM    104  O25 ACD     1      30.080  26.830  -2.130  1.00  0.00            
ATOM    105  H50 ACD     1      30.730  26.320  -1.640  1.00  0.00            
ATOM    106  C31 ACD     1      27.360  27.190   2.000  1.00  0.00            
ATOM    107  H51 ACD     1      27.010  26.170   2.190  1.00  0.00            
ATOM    108  O26 ACD     1      26.410  28.170   2.440  1.00  0.00            
ATOM    109  H52 ACD     1      25.600  28.190   1.930  1.00  0.00            
ATOM    110  C32 ACD     1      28.770  27.300   2.660  1.00  0.00            
ATOM    111  H53 ACD     1      29.140  28.330   2.510  1.00  0.00            
ATOM    112  O27 ACD     1      28.670  26.970   4.080  1.00  0.00            
ATOM    113  H54 ACD     1      28.530  26.030   4.240  1.00  0.00            
ATOM    114  C33 ACD     1      29.770  26.290   1.990  1.00  0.00            
ATOM    115  H55 ACD     1      30.800  26.420   2.350  1.00  0.00            
ATOM    116  O28 ACD     1      29.270  24.960   2.050  1.00  0.00            
ATOM    117  C34 ACD     1      29.960  24.060   2.900  1.00  0.00            
ATOM    118  H56 ACD     1      30.690  24.610   3.520  1.00  0.00            
ATOM    119  C35 ACD     1      28.870  23.430   3.790  1.00  0.00            
ATOM    120  H57 ACD     1      28.010  23.040   3.230  1.00  0.00            
ATOM    121  O29 ACD     1      28.510  24.300   4.840  1.00  0.00            
ATOM    122  H58 ACD     1      29.220  24.580   5.420  1.00  0.00            
ATOM    123  C36 ACD     1      29.510  22.190   4.450  1.00  0.00            
ATOM    124  H59 ACD     1      30.350  22.540   5.070  1.00  0.00            
ATOM    125  O30 ACD     1      28.560  21.470   5.230  1.00  0.00            
ATOM    126  H60 ACD     1      28.550  21.750   6.150  1.00  0.00            
ATOM    127  C1  AL1     2      33.280  25.490  37.110  1.00  0.00            
ATOM    128  C2  AL1     2      33.820  24.190  37.720  1.00  0.00            
ATOM    129  C3  AL1     2      34.790  24.500  38.900  1.00  0.00            
ATOM    130  C4  AL1     2      36.090  24.150  38.890  1.00  0.00            
ATOM    131  C5  AL1     2      36.690  23.510  37.750  1.00  0.00            
ATOM    132  O1  AL1     2      37.890  23.290  37.640  1.00  0.00            
ATOM    133  C6  AL1     2      35.850  23.140  36.590  1.00  0.00            
ATOM    134  C7  AL1     2      34.530  23.490  36.540  1.00  0.00            
ATOM    135  C8  AL1     2      33.640  23.120  35.390  1.00  0.00            
ATOM    136  C9  AL1     2      32.460  22.270  35.820  1.00  0.00            
ATOM    137  C10 AL1     2      31.730  22.850  37.010  1.00  0.00            
ATOM    138  C11 AL1     2      32.670  23.200  38.180  1.00  0.00            
ATOM    139  C12 AL1     2      31.880  23.470  39.540  1.00  0.00            
ATOM    140  O2  AL1     2      32.020  24.450  40.190  1.00  0.00            
ATOM    141  C13 AL1     2      30.670  22.470  39.840  1.00  0.00            
ATOM    142  C14 AL1     2      29.750  22.410  38.640  1.00  0.00            
ATOM    143  C15 AL1     2      29.150  23.890  38.500  1.00  0.00            
ATOM    144  C16 AL1     2      30.620  21.870  37.510  1.00  0.00            
ATOM    145  C17 AL1     2      29.690  21.350  36.460  1.00  0.00            
ATOM    146  C18 AL1     2      28.460  20.870  37.200  1.00  0.00            
ATOM    147  C19 AL1     2      28.610  21.300  38.700  1.00  0.00            
ATOM    148  O3  AL1     2      28.970  20.140  39.460  1.00  0.00            
ATOM    149  C20 AL1     2      27.260  21.820  39.310  1.00  0.00            
ATOM    150  O4  AL1     2      26.460  22.370  38.570  1.00  0.00            
ATOM    151  C21 AL1     2      27.020  21.780  40.830  1.00  0.00            
ATOM    152  O5  AL1     2      25.850  22.510  41.380  1.00  0.00            
ATOM    153  H1  AL1     2      32.800  25.400  36.130  1.00  0.00            
ATOM    154  H2  AL1     2      32.670  26.070  37.810  1.00  0.00            
ATOM    155  H3  AL1     2      34.190  26.080  36.900  1.00  0.00            
ATOM    156  H4  AL1     2      34.400  25.080  39.740  1.00  0.00            
ATOM    157  H5  AL1     2      36.740  24.260  39.760  1.00  0.00            
ATOM    158  H6  AL1     2      36.310  22.640  35.730  1.00  0.00            
ATOM    159  H7  AL1     2      34.160  22.480  34.660  1.00  0.00            
ATOM    160  H8  AL1     2      33.280  23.960  34.790  1.00  0.00            
ATOM    161  H9  AL1     2      32.710  21.230  36.080  1.00  0.00            
ATOM    162  H10 AL1     2      31.760  22.250  34.980  1.00  0.00            
ATOM    163  H11 AL1     2      31.170  23.740  36.700  1.00  0.00            
ATOM    164  H12 AL1     2      33.180  22.280  38.490  1.00  0.00            
ATOM    165  H13 AL1     2      30.020  22.900  40.610  1.00  0.00            
ATOM    166  H14 AL1     2      31.120  21.470  39.950  1.00  0.00            
ATOM    167  H15 AL1     2      28.370  23.790  37.740  1.00  0.00            
ATOM    168  H16 AL1     2      28.760  24.250  39.460  1.00  0.00            
ATOM    169  H17 AL1     2      29.900  24.640  38.200  1.00  0.00            
ATOM    170  H18 AL1     2      31.070  20.940  37.880  1.00  0.00            
ATOM    171  H19 AL1     2      30.100  20.540  35.840  1.00  0.00            
ATOM    172  H20 AL1     2      29.400  22.200  35.830  1.00  0.00            
ATOM    173  H21 AL1     2      28.320  19.790  37.130  1.00  0.00            
ATOM    174  H22 AL1     2      27.580  21.310  36.720  1.00  0.00            
ATOM    175  H23 AL1     2      29.390  19.500  38.860  1.00  0.00            
ATOM    176  H24 AL1     2      27.860  22.320  41.290  1.00  0.00            
ATOM    177  H25 AL1     2      27.040  20.750  41.200  1.00  0.00            
ATOM    178  H26 AL1     2      25.330  22.950  40.680  1.00  0.00            
TER
ENDMDL
MODEL        1
ATOM      1  H1  ACD     1      25.130  26.260   7.840  1.00  0.00            
ATOM      2  O1  ACD     1      25.330  25.480   7.330  1.00  0.00            
ATOM      3  C1  ACD     1      24.940  24.450   8.310  1.00  0.00            
ATOM      4  H2  ACD     1      25.390  24.660   9.290  1.00  0.00            
ATOM      5  H3  ACD     1      25.440  23.530   8.010  1.00  0.00            
ATOM      6  C2  ACD     1      23.420  24.310   8.440  1.00  0.00            
ATOM      7  H4  ACD     1      23.160  23.360   8.930  1.00  0.00            
ATOM      8  O2  ACD     1      23.000  25.350   9.310  1.00  0.00            
ATOM      9  C3  ACD     1      21.650  25.320   9.760  1.00  0.00            
ATOM     10  H5  ACD     1      21.380  26.260  10.270  1.00  0.00            
ATOM     11  O3  ACD     1      21.350  24.150  10.430  1.00  0.00            
ATOM     12  C4  ACD     1      21.550  24.160  11.840  1.00  0.00            
ATOM     13  H6  ACD     1      21.320  25.120  12.320  1.00  0.00            
ATOM     14  C5  ACD     1      20.530  23.100  12.340  1.00  0.00            
ATOM     15  H7  ACD     1      20.510  22.310  11.570  1.00  0.00            
ATOM     16  O4  ACD     1      19.160  23.620  12.320  1.00  0.00            
ATOM     17  H8  ACD     1      18.640  23.540  13.120  1.00  0.00            
ATOM     18  C6  ACD     1      20.900  22.540  13.700  1.00  0.00            
ATOM     19  H9  ACD     1      20.850  23.270  14.520  1.00  0.00            
ATOM     20  O5  ACD     1      20.000  21.420  13.990  1.00  0.00            
ATOM     21  H10 ACD     1      20.470  20.780  13.440  1.00  0.00            
ATOM     22  C7  ACD     1      22.320  22.040  13.640  1.00  0.00            
ATOM     23  H11 ACD     1      22.440  21.460  14.570  1.00  0.00            
ATOM     24  O6  ACD     1      23.110  23.200  13.500  1.00  0.00            
ATOM     25  C8  ACD     1      23.040  23.790  12.160  1.00  0.00            
ATOM     26  H12 ACD     1      23.480  23.070  11.450  1.00  0.00            
ATOM     27  C9  ACD     1      23.850  24.980  12.340  1.00  0.00            
ATOM     28  H13 ACD     1      23.650  25.540  11.410  1.00  0.00            
ATOM     29  H14 ACD     1      23.530  25.660  13.130  1.00  0.00            
ATOM     30  O7  ACD     1      25.300  24.810  12.490  1.00  0.00            
ATOM     31  H15 ACD     1      25.470  25.520  13.120  1.00  0.00            
ATOM     32  O8  ACD     1      22.530  21.170  12.580  1.00  0.00            
ATOM     33  C10 ACD     1      22.880  19.810  12.930  1.00  0.00            
ATOM     34  H16 ACD     1      22.660  19.590  13.980  1.00  0.00            
ATOM     35  C11 ACD     1      21.970  18.910  12.100  1.00  0.00            
ATOM     36  H17 ACD     1      22.220  19.320  11.110  1.00  0.00            
ATOM     37  O9  ACD     1      20.580  19.190  12.370  1.00  0.00            
ATOM     38  H18 ACD     1      20.050  18.700  11.740  1.00  0.00            
ATOM     39  C12 ACD     1      22.500  17.480  12.250  1.00  0.00            
ATOM     40  H19 ACD     1      22.300  17.200  13.290  1.00  0.00            
ATOM     41  O10 ACD     1      21.800  16.560  11.370  1.00  0.00            
ATOM     42  H20 ACD     1      20.850  16.730  11.450  1.00  0.00            
ATOM     43  C13 ACD     1      24.000  17.460  11.880  1.00  0.00            
ATOM     44  H21 ACD     1      24.370  16.460  12.130  1.00  0.00            
ATOM     45  O11 ACD     1      24.750  18.340  12.740  1.00  0.00            
ATOM     46  C14 ACD     1      24.350  19.630  12.590  1.00  0.00            
ATOM     47  H22 ACD     1      24.480  19.870  11.530  1.00  0.00            
ATOM     48  C15 ACD     1      25.270  20.610  13.240  1.00  0.00            
ATOM     49  H23 ACD     1      26.300  20.330  12.990  1.00  0.00            
ATOM     50  H24 ACD     1      25.120  21.600  12.810  1.00  0.00            
ATOM     51  O12 ACD     1      25.140  20.720  14.710  1.00  0.00            
ATOM     52  H25 ACD     1      25.800  20.160  15.110  1.00  0.00            
ATOM     53  O13 ACD     1      24.350  17.760  10.500  1.00  0.00            
ATOM     54  C16 ACD     1      25.370  17.090   9.920  1.00  0.00            
ATOM     55  H26 ACD     1      25.820  16.380  10.630  1.00  0.00            
ATOM     56  C17 ACD     1      24.760  16.360   8.730  1.00  0.00            
ATOM     57  H27 ACD     1      24.350  17.150   8.080  1.00  0.00            
ATOM     58  O14 ACD     1      23.780  15.440   9.140  1.00  0.00            
ATOM     59  H28 ACD     1      23.160  15.990   9.620  1.00  0.00            
ATOM     60  C18 ACD     1      25.900  15.580   8.060  1.00  0.00            
ATOM     61  H29 ACD     1      26.480  14.880   8.680  1.00  0.00            
ATOM     62  O15 ACD     1      25.470  14.890   6.870  1.00  0.00            
ATOM     63  H30 ACD     1      24.540  15.030   6.660  1.00  0.00            
ATOM     64  C19 ACD     1      26.930  16.580   7.610  1.00  0.00            
ATOM     65  H31 ACD     1      27.830  16.150   7.150  1.00  0.00            
ATOM     66  O16 ACD     1      27.450  17.260   8.750  1.00  0.00            
ATOM     67  C20 ACD     1      26.550  18.010   9.530  1.00  0.00            
ATOM     68  H32 ACD     1      26.130  18.830   8.930  1.00  0.00            
ATOM     69  C21 ACD     1      27.250  18.660  10.720  1.00  0.00            
ATOM     70  H33 ACD     1      28.120  19.230  10.360  1.00  0.00            
ATOM     71  H34 ACD     1      26.590  19.460  11.080  1.00  0.00            
ATOM     72  O17 ACD     1      27.710  17.830  11.760  1.00  0.00            
ATOM     73  H35 ACD     1      27.940  18.490  12.420  1.00  0.00            
ATOM     74  O18 ACD     1      26.370  17.660   6.750  1.00  0.00            
ATOM     75  C22 ACD     1      27.060  18.120   5.630  1.00  0.00            
ATOM     76  H36 ACD     1      27.960  17.520   5.450  1.00  0.00            
ATOM     77  C23 ACD     1      26.160  17.860   4.400  1.00  0.00            
ATOM     78  H37 ACD     1      25.160  18.220   4.660  1.00  0.00            
ATOM     79  O19 ACD     1      26.090  16.450   4.150  1.00  0.00            
ATOM     80  H38 ACD     1      25.690  16.130   4.970  1.00  0.00            
ATOM     81  C24 ACD     1      26.550  18.780   3.300  1.00  0.00            
ATOM     82  H39 ACD     1      27.450  18.440   2.780  1.00  0.00            
ATOM     83  O20 ACD     1      25.530  18.830   2.310  1.00  0.00            
ATOM     84  H40 ACD     1      24.990  19.560   2.610  1.00  0.00            
ATOM     85  C25 ACD     1      26.720  20.170   3.740  1.00  0.00            
ATOM     86  H41 ACD     1      27.090  20.810   2.930  1.00  0.00            
ATOM     87  O21 ACD     1      27.830  20.150   4.640  1.00  0.00            
ATOM     88  C26 ACD     1      27.610  19.570   5.900  1.00  0.00            
ATOM     89  H42 ACD     1      26.750  20.090   6.350  1.00  0.00            
ATOM     90  C27 ACD     1      28.810  19.610   6.850  1.00  0.00            
ATOM     91  H43 ACD     1      28.470  19.160   7.790  1.00  0.00            
ATOM     92  H44 ACD     1      29.650  19.000   6.470  1.00  0.00            
ATOM     93  O22 ACD     1      29.350  20.960   7.180  1.00  0.00            
ATOM     94  H45 ACD     1      28.730  21.350   7.790  1.00  0.00            
ATOM     95  O23 ACD     1      25.520  20.590   4.390  1.00  0.00            
ATOM     96  C28 ACD     1      24.910  21.750   3.900  1.00  0.00            
ATOM     97  H46 ACD     1      25.270  21.890   2.870  1.00  0.00            
ATOM     98  C29 ACD     1      25.360  22.930   4.720  1.00  0.00            
ATOM     99  H47 ACD     1      25.430  22.520   5.740  1.00  0.00            
ATOM    100  O24 ACD     1      24.440  24.030   4.710  1.00  0.00            
ATOM    101  C30 ACD     1      26.720  23.340   4.210  1.00  0.00            
ATOM    102  H48 ACD     1      27.500  22.570   4.330  1.00  0.00            
ATOM    103  H49 ACD     1      26.830  23.550   3.130  1.00  0.00            
ATOM    104  O25 ACD     1      27.160  24.420   4.940  1.00  0.00            
ATOM    105  H50 ACD     1      26.280  24.820   5.000  1.00  0.00            
ATOM    106  C31 ACD     1      23.390  21.530   3.950  1.00  0.00            
ATOM    107  H51 ACD     1      23.220  21.090   4.940  1.00  0.00            
ATOM    108  O26 ACD     1      23.030  20.540   2.980  1.00  0.00            
ATOM    109  H52 ACD     1      23.330  20.870   2.130  1.00  0.00            
ATOM    110  C32 ACD     1      22.600  22.790   3.870  1.00  0.00            
ATOM    111  H53 ACD     1      22.590  23.110   2.820  1.00  0.00            
ATOM    112  O27 ACD     1      21.250  22.570   4.240  1.00  0.00            
ATOM    113  H54 ACD     1      21.160  22.880   5.150  1.00  0.00            
ATOM    114  C33 ACD     1      23.050  23.730   4.940  1.00  0.00            
ATOM    115  H55 ACD     1      22.510  24.680   4.930  1.00  0.00            
ATOM    116  O28 ACD     1      22.780  23.270   6.330  1.00  0.00            
ATOM    117  C34 ACD     1      22.520  24.390   7.220  1.00  0.00            
ATOM    118  H56 ACD     1      22.830  25.310   6.710  1.00  0.00            
ATOM    119  C35 ACD     1      21.020  24.220   7.640  1.00  0.00            
ATOM    120  H57 ACD     1      20.960  23.260   8.160  1.00  0.00            
ATOM    121  O29 ACD     1      20.200  24.280   6.460  1.00  0.00            
ATOM    122  H58 ACD     1      19.280  24.060   6.640  1.00  0.00            
ATOM    123  C36 ACD     1      20.680  25.360   8.620  1.00  0.00            
ATOM    124  H59 ACD     1      20.980  26.290   8.120  1.00  0.00            
ATOM    125  O30 ACD     1      19.290  25.440   9.010  1.00  0.00            
ATOM    126  H60 ACD     1      18.990  24.590   9.320  1.00  0.00            
ATOM    127  C1  AL1     2      21.250  17.800   7.940  1.00  0.00            
ATOM    128  C2  AL1     2      21.580  19.190   7.260  1.00  0.00            
ATOM    129  C3  AL1     2      23.050  19.160   6.820  1.00  0.00            
ATOM    130  C4  AL1     2      24.050  19.750   7.570  1.00  0.00            
ATOM    131  C5  AL1     2      23.780  20.530   8.740  1.00  0.00            
ATOM    132  O1  AL1     2      24.750  21.000   9.350  1.00  0.00            
ATOM    133  C6  AL1     2      22.370  20.820   9.000  1.00  0.00            
ATOM    134  C7  AL1     2      21.360  20.220   8.340  1.00  0.00            
ATOM    135  C8  AL1     2      19.900  20.540   8.760  1.00  0.00            
ATOM    136  C9  AL1     2      18.990  20.740   7.610  1.00  0.00            
ATOM    137  C10 AL1     2      19.070  19.710   6.530  1.00  0.00            
ATOM    138  C11 AL1     2      20.610  19.490   6.060  1.00  0.00            
ATOM    139  C12 AL1     2      20.670  18.680   4.760  1.00  0.00            
ATOM    140  O2  AL1     2      21.290  17.610   4.690  1.00  0.00            
ATOM    141  C13 AL1     2      19.800  19.200   3.580  1.00  0.00            
ATOM    142  C14 AL1     2      18.300  19.230   4.040  1.00  0.00            
ATOM    143  C15 AL1     2      17.880  17.790   4.350  1.00  0.00            
ATOM    144  C16 AL1     2      18.160  20.100   5.290  1.00  0.00            
ATOM    145  C17 AL1     2      16.630  20.330   5.390  1.00  0.00            
ATOM    146  C18 AL1     2      16.140  20.280   3.960  1.00  0.00            
ATOM    147  C19 AL1     2      17.320  19.890   3.000  1.00  0.00            
ATOM    148  O3  AL1     2      17.910  21.090   2.380  1.00  0.00            
ATOM    149  C20 AL1     2      16.720  19.080   1.760  1.00  0.00            
ATOM    150  O4  AL1     2      17.180  17.980   1.430  1.00  0.00            
ATOM    151  C21 AL1     2      15.590  19.850   0.950  1.00  0.00            
ATOM    152  O5  AL1     2      15.400  19.320  -0.350  1.00  0.00            
ATOM    153  H1  AL1     2      21.670  17.820   8.960  1.00  0.00            
ATOM    154  H2  AL1     2      20.180  17.590   8.030  1.00  0.00            
ATOM    155  H3  AL1     2      21.880  17.070   7.420  1.00  0.00            
ATOM    156  H4  AL1     2      23.260  18.430   6.030  1.00  0.00            
ATOM    157  H5  AL1     2      25.120  19.670   7.360  1.00  0.00            
ATOM    158  H6  AL1     2      22.160  21.490   9.830  1.00  0.00            
ATOM    159  H7  AL1     2      19.850  21.480   9.330  1.00  0.00            
ATOM    160  H8  AL1     2      19.540  19.720   9.400  1.00  0.00            
ATOM    161  H9  AL1     2      19.200  21.720   7.170  1.00  0.00            
ATOM    162  H10 AL1     2      17.930  20.780   7.890  1.00  0.00            
ATOM    163  H11 AL1     2      18.610  18.830   7.010  1.00  0.00            
ATOM    164  H12 AL1     2      20.940  20.490   5.760  1.00  0.00            
ATOM    165  H13 AL1     2      20.040  18.610   2.690  1.00  0.00            
ATOM    166  H14 AL1     2      20.140  20.220   3.400  1.00  0.00            
ATOM    167  H15 AL1     2      17.930  17.170   3.450  1.00  0.00            
ATOM    168  H16 AL1     2      18.520  17.260   5.060  1.00  0.00            
ATOM    169  H17 AL1     2      16.850  17.760   4.730  1.00  0.00            
ATOM    170  H18 AL1     2      18.550  21.070   4.970  1.00  0.00            
ATOM    171  H19 AL1     2      16.360  21.290   5.820  1.00  0.00            
ATOM    172  H20 AL1     2      16.290  19.530   6.060  1.00  0.00            
ATOM    173  H21 AL1     2      15.650  21.220   3.660  1.00  0.00            
ATOM    174  H22 AL1     2      15.440  19.440   3.840  1.00  0.00            
ATOM    175  H23 AL1     2      18.550  20.680   1.770  1.00  0.00            
ATOM    176  H24 AL1     2      15.800  20.930   0.990  1.00  0.00            
ATOM    177  H25 AL1     2      14.650  19.630   1.470  1.00  0.00            
ATOM    178  H26 AL1     2      15.100  18.410  -0.220  1.00  0.00            
TER
ENDMDL
MODEL        1
ATOM      1  H1  ACD     1      24.060  28.490   5.540  1.00  0.00            
ATOM      2  O1  ACD     1      24.770  27.840   5.480  1.00  0.00            
ATOM      3  C1  ACD     1      24.650  26.990   6.630  1.00  0.00            
ATOM      4  H2  ACD     1      25.030  27.470   7.540  1.00  0.00            
ATOM      5  H3  ACD     1      25.220  26.070   6.400  1.00  0.00            
ATOM      6  C2  ACD     1      23.300  26.470   6.790  1.00  0.00            
ATOM      7  H4  ACD     1      23.430  25.700   7.560  1.00  0.00            
ATOM      8  O2  ACD     1      22.560  27.590   7.200  1.00  0.00            
ATOM      9  C3  ACD     1      21.300  27.200   7.610  1.00  0.00            
ATOM     10  H5  ACD     1      20.720  28.060   7.960  1.00  0.00            
ATOM     11  O3  ACD     1      21.350  26.220   8.700  1.00  0.00            
ATOM     12  C4  ACD     1      21.270  26.720  10.030  1.00  0.00            
ATOM     13  H6  ACD     1      20.750  27.680  10.060  1.00  0.00            
ATOM     14  C5  ACD     1      20.330  25.690  10.850  1.00  0.00            
ATOM     15  H7  ACD     1      20.690  24.720  10.470  1.00  0.00            
ATOM     16  O4  ACD     1      18.930  25.830  10.750  1.00  0.00            
ATOM     17  H8  ACD     1      18.680  26.650  11.180  1.00  0.00            
ATOM     18  C6  ACD     1      20.740  25.640  12.350  1.00  0.00            
ATOM     19  H9  ACD     1      20.480  26.570  12.870  1.00  0.00            
ATOM     20  O5  ACD     1      20.150  24.480  12.940  1.00  0.00            
ATOM     21  H10 ACD     1      20.600  23.740  12.510  1.00  0.00            
ATOM     22  C7  ACD     1      22.230  25.540  12.450  1.00  0.00            
ATOM     23  H11 ACD     1      22.430  25.530  13.520  1.00  0.00            
ATOM     24  O6  ACD     1      22.860  26.730  11.940  1.00  0.00            
ATOM     25  C8  ACD     1      22.710  26.910  10.480  1.00  0.00            
ATOM     26  H12 ACD     1      23.310  26.130   9.980  1.00  0.00            
ATOM     27  C9  ACD     1      23.310  28.250  10.290  1.00  0.00            
ATOM     28  H13 ACD     1      23.090  28.650   9.290  1.00  0.00            
ATOM     29  H14 ACD     1      22.760  28.990  10.890  1.00  0.00            
ATOM     30  O7  ACD     1      24.700  28.380  10.580  1.00  0.00            
ATOM     31  H15 ACD     1      25.130  27.560  10.320  1.00  0.00            
ATOM     32  O8  ACD     1      22.750  24.340  11.890  1.00  0.00            
ATOM     33  C10 ACD     1      23.180  23.300  12.820  1.00  0.00            
ATOM     34  H16 ACD     1      22.880  23.450  13.860  1.00  0.00            
ATOM     35  C11 ACD     1      22.610  22.020  12.330  1.00  0.00            
ATOM     36  H17 ACD     1      22.880  21.840  11.280  1.00  0.00            
ATOM     37  O9  ACD     1      21.150  22.000  12.440  1.00  0.00            
ATOM     38  H18 ACD     1      20.760  21.130  12.320  1.00  0.00            
ATOM     39  C12 ACD     1      23.270  20.880  13.090  1.00  0.00            
ATOM     40  H19 ACD     1      23.090  20.980  14.170  1.00  0.00            
ATOM     41  O10 ACD     1      22.650  19.640  12.660  1.00  0.00            
ATOM     42  H20 ACD     1      22.370  19.060  13.370  1.00  0.00            
ATOM     43  C13 ACD     1      24.840  20.920  12.920  1.00  0.00            
ATOM     44  H21 ACD     1      25.290  20.180  13.580  1.00  0.00            
ATOM     45  O11 ACD     1      25.290  22.150  13.410  1.00  0.00            
ATOM     46  C14 ACD     1      24.730  23.310  12.780  1.00  0.00            
ATOM     47  H22 ACD     1      25.050  23.300  11.730  1.00  0.00            
ATOM     48  C15 ACD     1      25.380  24.580  13.440  1.00  0.00            
ATOM     49  H23 ACD     1      26.460  24.420  13.420  1.00  0.00            
ATOM     50  H24 ACD     1      25.230  25.450  12.790  1.00  0.00            
ATOM     51  O12 ACD     1      24.830  24.820  14.780  1.00  0.00            
ATOM     52  H25 ACD     1      25.440  24.530  15.460  1.00  0.00            
ATOM     53  O13 ACD     1      25.210  20.880  11.580  1.00  0.00            
ATOM     54  C16 ACD     1      26.260  19.950  11.300  1.00  0.00            
ATOM     55  H26 ACD     1      26.620  19.340  12.150  1.00  0.00            
ATOM     56  C17 ACD     1      25.490  19.000  10.330  1.00  0.00            
ATOM     57  H27 ACD     1      24.990  19.510   9.490  1.00  0.00            
ATOM     58  O14 ACD     1      24.530  18.310  11.080  1.00  0.00            
ATOM     59  H28 ACD     1      23.930  18.860  11.580  1.00  0.00            
ATOM     60  C18 ACD     1      26.460  18.080   9.660  1.00  0.00            
ATOM     61  H29 ACD     1      26.850  17.350  10.380  1.00  0.00            
ATOM     62  O15 ACD     1      25.760  17.320   8.660  1.00  0.00            
ATOM     63  H30 ACD     1      25.190  16.780   9.200  1.00  0.00            
ATOM     64  C19 ACD     1      27.550  18.860   9.000  1.00  0.00            
ATOM     65  H31 ACD     1      28.250  18.110   8.630  1.00  0.00            
ATOM     66  O16 ACD     1      28.180  19.750   9.880  1.00  0.00            
ATOM     67  C20 ACD     1      27.390  20.700  10.600  1.00  0.00            
ATOM     68  H32 ACD     1      26.950  21.400   9.880  1.00  0.00            
ATOM     69  C21 ACD     1      28.340  21.470  11.540  1.00  0.00            
ATOM     70  H33 ACD     1      29.140  22.000  11.020  1.00  0.00            
ATOM     71  H34 ACD     1      27.770  22.230  12.080  1.00  0.00            
ATOM     72  O17 ACD     1      28.830  20.580  12.470  1.00  0.00            
ATOM     73  H35 ACD     1      29.340  19.820  12.170  1.00  0.00            
ATOM     74  O18 ACD     1      27.050  19.640   7.970  1.00  0.00            
ATOM     75  C22 ACD     1      27.770  19.540   6.760  1.00  0.00            
ATOM     76  H36 ACD     1      28.600  18.830   6.730  1.00  0.00            
ATOM     77  C23 ACD     1      26.680  18.950   5.820  1.00  0.00            
ATOM     78  H37 ACD     1      25.850  19.680   5.830  1.00  0.00            
ATOM     79  O19 ACD     1      26.340  17.620   6.040  1.00  0.00            
ATOM     80  H38 ACD     1      26.200  17.520   6.990  1.00  0.00            
ATOM     81  C24 ACD     1      27.140  19.210   4.330  1.00  0.00            
ATOM     82  H39 ACD     1      28.070  18.640   4.150  1.00  0.00            
ATOM     83  O20 ACD     1      26.100  18.890   3.420  1.00  0.00            
ATOM     84  H40 ACD     1      25.390  19.510   3.580  1.00  0.00            
ATOM     85  C25 ACD     1      27.500  20.640   4.110  1.00  0.00            
ATOM     86  H41 ACD     1      27.840  20.850   3.090  1.00  0.00            
ATOM     87  O21 ACD     1      28.560  20.960   5.020  1.00  0.00            
ATOM     88  C26 ACD     1      28.210  20.960   6.390  1.00  0.00            
ATOM     89  H42 ACD     1      27.310  21.560   6.540  1.00  0.00            
ATOM     90  C27 ACD     1      29.320  21.470   7.170  1.00  0.00            
ATOM     91  H43 ACD     1      29.100  21.210   8.220  1.00  0.00            
ATOM     92  H44 ACD     1      30.290  20.990   7.000  1.00  0.00            
ATOM     93  O22 ACD     1      29.480  22.890   7.100  1.00  0.00            
ATOM     94  H45 ACD     1      29.950  22.980   6.260  1.00  0.00            
ATOM     95  O23 ACD     1      26.290  21.450   4.420  1.00  0.00            
ATOM     96  C28 ACD     1      25.900  22.530   3.590  1.00  0.00            
ATOM     97  H46 ACD     1      26.490  22.580   2.670  1.00  0.00            
ATOM     98  C29 ACD     1      26.090  23.820   4.430  1.00  0.00            
ATOM     99  H47 ACD     1      25.740  23.800   5.470  1.00  0.00            
ATOM    100  O24 ACD     1      25.350  24.850   3.800  1.00  0.00            
ATOM    101  C30 ACD     1      27.570  24.250   4.470  1.00  0.00            
ATOM    102  H48 ACD     1      28.210  23.500   4.950  1.00  0.00            
ATOM    103  H49 ACD     1      27.830  24.500   3.430  1.00  0.00            
ATOM    104  O25 ACD     1      27.630  25.510   5.160  1.00  0.00            
ATOM    105  H50 ACD     1      26.910  26.130   5.030  1.00  0.00            
ATOM    106  C31 ACD     1      24.410  22.210   3.270  1.00  0.00            
ATOM    107  H51 ACD     1      23.960  21.810   4.180  1.00  0.00            
ATOM    108  O26 ACD     1      24.430  21.240   2.250  1.00  0.00            
ATOM    109  H52 ACD     1      23.520  20.970   2.060  1.00  0.00            
ATOM    110  C32 ACD     1      23.630  23.490   2.850  1.00  0.00            
ATOM    111  H53 ACD     1      23.830  23.770   1.810  1.00  0.00            
ATOM    112  O27 ACD     1      22.170  23.310   2.880  1.00  0.00            
ATOM    113  H54 ACD     1      21.870  23.640   3.740  1.00  0.00            
ATOM    114  C33 ACD     1      23.920  24.670   3.760  1.00  0.00            
ATOM    115  H55 ACD     1      23.490  25.500   3.200  1.00  0.00            
ATOM    116  O28 ACD     1      23.430  24.580   5.110  1.00  0.00            
ATOM    117  C34 ACD     1      22.770  25.880   5.510  1.00  0.00            
ATOM    118  H56 ACD     1      22.790  26.630   4.710  1.00  0.00            
ATOM    119  C35 ACD     1      21.280  25.510   5.760  1.00  0.00            
ATOM    120  H57 ACD     1      21.220  24.640   6.420  1.00  0.00            
ATOM    121  O29 ACD     1      20.640  25.120   4.590  1.00  0.00            
ATOM    122  H58 ACD     1      19.690  25.190   4.630  1.00  0.00            
ATOM    123  C36 ACD     1      20.470  26.710   6.420  1.00  0.00            
ATOM    124  H59 ACD     1      20.320  27.540   5.710  1.00  0.00            
ATOM    125  O30 ACD     1      19.270  26.140   6.960  1.00  0.00            
ATOM    126  H60 ACD     1      19.610  25.690   7.730  1.00  0.00            
ATOM    127  C1  AL1     2      22.110  19.920   9.010  1.00  0.00            
ATOM    128  C2  AL1     2      22.360  21.030   8.000  1.00  0.00            
ATOM    129  C3  AL1     2      23.900  20.950   7.780  1.00  0.00            
ATOM    130  C4  AL1     2      24.710  21.920   8.240  1.00  0.00            
ATOM    131  C5  AL1     2      24.220  23.210   8.800  1.00  0.00            
ATOM    132  O1  AL1     2      25.020  24.090   9.070  1.00  0.00            
ATOM    133  C6  AL1     2      22.760  23.320   9.000  1.00  0.00            
ATOM    134  C7  AL1     2      21.910  22.410   8.540  1.00  0.00            
ATOM    135  C8  AL1     2      20.430  22.670   8.610  1.00  0.00            
ATOM    136  C9  AL1     2      19.600  22.260   7.370  1.00  0.00            
ATOM    137  C10 AL1     2      20.110  20.870   6.670  1.00  0.00            
ATOM    138  C11 AL1     2      21.660  20.810   6.600  1.00  0.00            
ATOM    139  C12 AL1     2      22.090  19.600   5.720  1.00  0.00            
ATOM    140  O2  AL1     2      22.790  18.690   6.070  1.00  0.00            
ATOM    141  C13 AL1     2      21.420  19.520   4.350  1.00  0.00            
ATOM    142  C14 AL1     2      19.850  19.430   4.450  1.00  0.00            
ATOM    143  C15 AL1     2      19.430  18.080   5.080  1.00  0.00            
ATOM    144  C16 AL1     2      19.440  20.680   5.230  1.00  0.00            
ATOM    145  C17 AL1     2      17.990  21.040   5.030  1.00  0.00            
ATOM    146  C18 AL1     2      17.730  20.500   3.610  1.00  0.00            
ATOM    147  C19 AL1     2      19.090  19.750   3.090  1.00  0.00            
ATOM    148  O3  AL1     2      19.740  20.720   2.190  1.00  0.00            
ATOM    149  C20 AL1     2      18.650  18.490   2.180  1.00  0.00            
ATOM    150  O4  AL1     2      17.450  18.370   1.740  1.00  0.00            
ATOM    151  C21 AL1     2      19.720  17.570   1.820  1.00  0.00            
ATOM    152  O5  AL1     2      19.410  16.230   2.050  1.00  0.00            
ATOM    153  H1  AL1     2      22.600  20.170   9.960  1.00  0.00            
ATOM    154  H2  AL1     2      21.050  19.920   9.290  1.00  0.00            
ATOM    155  H3  AL1     2      22.480  18.940   8.680  1.00  0.00            
ATOM    156  H4  AL1     2      24.320  20.060   7.310  1.00  0.00            
ATOM    157  H5  AL1     2      25.790  21.890   8.230  1.00  0.00            
ATOM    158  H6  AL1     2      22.500  24.240   9.500  1.00  0.00            
ATOM    159  H7  AL1     2      20.270  23.750   8.730  1.00  0.00            
ATOM    160  H8  AL1     2      19.930  22.180   9.460  1.00  0.00            
ATOM    161  H9  AL1     2      19.690  23.030   6.590  1.00  0.00            
ATOM    162  H10 AL1     2      18.600  22.190   7.810  1.00  0.00            
ATOM    163  H11 AL1     2      19.790  19.960   7.190  1.00  0.00            
ATOM    164  H12 AL1     2      21.960  21.690   6.010  1.00  0.00            
ATOM    165  H13 AL1     2      21.750  18.590   3.870  1.00  0.00            
ATOM    166  H14 AL1     2      21.720  20.410   3.800  1.00  0.00            
ATOM    167  H15 AL1     2      19.400  18.140   6.180  1.00  0.00            
ATOM    168  H16 AL1     2      18.340  17.970   4.960  1.00  0.00            
ATOM    169  H17 AL1     2      20.010  17.250   4.660  1.00  0.00            
ATOM    170  H18 AL1     2      19.790  21.610   4.770  1.00  0.00            
ATOM    171  H19 AL1     2      17.790  22.120   5.080  1.00  0.00            
ATOM    172  H20 AL1     2      17.510  20.510   5.860  1.00  0.00            
ATOM    173  H21 AL1     2      17.320  21.180   2.860  1.00  0.00            
ATOM    174  H22 AL1     2      16.960  19.720   3.670  1.00  0.00            
ATOM    175  H23 AL1     2      20.590  20.310   1.940  1.00  0.00            
ATOM    176  H24 AL1     2      20.670  17.990   2.180  1.00  0.00            
ATOM    177  H25 AL1     2      19.830  17.780   0.750  1.00  0.00            
ATOM    178  H26 AL1     2      18.890  15.950   1.270  1.00  0.00            
TER
ENDMDL
MODEL        1
ATOM      1  H1  ACD     1      11.460  23.370   0.800  1.00  0.00            
ATOM      2  O1  ACD     1      11.800  24.270   0.750  1.00  0.00            
ATOM      3  C1  ACD     1      12.650  24.480  -0.390  1.00  0.00            
ATOM      4  H2  ACD     1      12.930  25.540  -0.410  1.00  0.00            
ATOM      5  H3  ACD     1      11.960  24.310  -1.230  1.00  0.00            
ATOM      6  C2  ACD     1      13.860  23.470  -0.520  1.00  0.00            
ATOM      7  H4  ACD     1      14.660  23.500   0.230  1.00  0.00            
ATOM      8  O2  ACD     1      13.200  22.150  -0.470  1.00  0.00            
ATOM      9  C3  ACD     1      14.080  21.100  -0.790  1.00  0.00            
ATOM     10  H5  ACD     1      13.550  20.170  -0.560  1.00  0.00            
ATOM     11  O3  ACD     1      15.310  21.240  -0.100  1.00  0.00            
ATOM     12  C4  ACD     1      15.770  20.020   0.550  1.00  0.00            
ATOM     13  H6  ACD     1      15.040  19.200   0.460  1.00  0.00            
ATOM     14  C5  ACD     1      17.170  19.760   0.010  1.00  0.00            
ATOM     15  H7  ACD     1      17.660  20.730  -0.120  1.00  0.00            
ATOM     16  O4  ACD     1      17.080  19.250  -1.280  1.00  0.00            
ATOM     17  H8  ACD     1      17.180  18.290  -1.280  1.00  0.00            
ATOM     18  C6  ACD     1      18.040  18.900   0.920  1.00  0.00            
ATOM     19  H9  ACD     1      17.590  17.900   0.850  1.00  0.00            
ATOM     20  O5  ACD     1      19.430  18.870   0.530  1.00  0.00            
ATOM     21  H10 ACD     1      19.570  19.670   0.020  1.00  0.00            
ATOM     22  C7  ACD     1      17.930  19.300   2.410  1.00  0.00            
ATOM     23  H11 ACD     1      18.320  18.470   2.990  1.00  0.00            
ATOM     24  O6  ACD     1      16.580  19.390   2.750  1.00  0.00            
ATOM     25  C8  ACD     1      15.880  20.420   2.020  1.00  0.00            
ATOM     26  H12 ACD     1      16.350  21.410   2.140  1.00  0.00            
ATOM     27  C9  ACD     1      14.550  20.460   2.730  1.00  0.00            
ATOM     28  H13 ACD     1      14.840  20.890   3.700  1.00  0.00            
ATOM     29  H14 ACD     1      14.000  21.160   2.090  1.00  0.00            
ATOM     30  O7  ACD     1      13.760  19.230   2.680  1.00  0.00            
ATOM     31  H15 ACD     1      14.310  18.520   3.010  1.00  0.00            
ATOM     32  O8  ACD     1      18.520  20.560   2.740  1.00  0.00            
ATOM     33  C10 ACD     1      19.430  20.650   3.820  1.00  0.00            
ATOM     34  H16 ACD     1      19.440  19.740   4.430  1.00  0.00            
ATOM     35  C11 ACD     1      20.780  20.880   3.230  1.00  0.00            
ATOM     36  H17 ACD     1      20.660  21.590   2.410  1.00  0.00            
ATOM     37  O9  ACD     1      21.280  19.680   2.730  1.00  0.00            
ATOM     38  H18 ACD     1      20.770  19.600   1.920  1.00  0.00            
ATOM     39  C12 ACD     1      21.700  21.440   4.290  1.00  0.00            
ATOM     40  H19 ACD     1      21.700  20.710   5.110  1.00  0.00            
ATOM     41  O10 ACD     1      23.030  21.650   3.810  1.00  0.00            
ATOM     42  H20 ACD     1      22.910  22.370   3.180  1.00  0.00            
ATOM     43  C13 ACD     1      21.200  22.690   4.860  1.00  0.00            
ATOM     44  H21 ACD     1      21.890  22.970   5.660  1.00  0.00            
ATOM     45  O11 ACD     1      20.040  22.270   5.460  1.00  0.00            
ATOM     46  C14 ACD     1      18.980  21.700   4.710  1.00  0.00            
ATOM     47  H22 ACD     1      18.610  22.450   4.000  1.00  0.00            
ATOM     48  C15 ACD     1      17.900  21.190   5.610  1.00  0.00            
ATOM     49  H23 ACD     1      17.160  20.800   4.900  1.00  0.00            
ATOM     50  H24 ACD     1      18.330  20.500   6.340  1.00  0.00            
ATOM     51  O12 ACD     1      17.250  22.320   6.290  1.00  0.00            
ATOM     52  H25 ACD     1      16.760  22.820   5.630  1.00  0.00            
ATOM     53  O13 ACD     1      21.010  23.660   3.770  1.00  0.00            
ATOM     54  C16 ACD     1      22.010  24.700   3.700  1.00  0.00            
ATOM     55  H26 ACD     1      22.990  24.440   4.120  1.00  0.00            
ATOM     56  C17 ACD     1      22.250  24.800   2.200  1.00  0.00            
ATOM     57  H27 ACD     1      21.280  24.830   1.680  1.00  0.00            
ATOM     58  O14 ACD     1      23.090  23.810   1.710  1.00  0.00            
ATOM     59  H28 ACD     1      22.850  23.490   0.840  1.00  0.00            
ATOM     60  C18 ACD     1      22.900  26.170   1.790  1.00  0.00            
ATOM     61  H29 ACD     1      23.860  26.160   2.310  1.00  0.00            
ATOM     62  O15 ACD     1      22.880  26.300   0.390  1.00  0.00            
ATOM     63  H30 ACD     1      21.970  26.580   0.240  1.00  0.00            
ATOM     64  C19 ACD     1      22.170  27.330   2.430  1.00  0.00            
ATOM     65  H31 ACD     1      22.700  28.210   2.080  1.00  0.00            
ATOM     66  O16 ACD     1      22.110  27.200   3.860  1.00  0.00            
ATOM     67  C20 ACD     1      21.450  26.000   4.290  1.00  0.00            
ATOM     68  H32 ACD     1      20.420  26.200   3.960  1.00  0.00            
ATOM     69  C21 ACD     1      21.460  25.850   5.800  1.00  0.00            
ATOM     70  H33 ACD     1      20.990  26.750   6.210  1.00  0.00            
ATOM     71  H34 ACD     1      20.830  25.010   6.140  1.00  0.00            
ATOM     72  O17 ACD     1      22.800  25.650   6.300  1.00  0.00            
ATOM     73  H35 ACD     1      23.240  26.500   6.250  1.00  0.00            
ATOM     74  O18 ACD     1      20.870  27.360   1.790  1.00  0.00            
ATOM     75  C22 ACD     1      20.330  28.670   1.750  1.00  0.00            
ATOM     76  H36 ACD     1      20.960  29.420   2.250  1.00  0.00            
ATOM     77  C23 ACD     1      20.210  29.010   0.260  1.00  0.00            
ATOM     78  H37 ACD     1      20.040  28.050  -0.230  1.00  0.00            
ATOM     79  O19 ACD     1      21.440  29.530  -0.180  1.00  0.00            
ATOM     80  H38 ACD     1      21.340  29.570  -1.130  1.00  0.00            
ATOM     81  C24 ACD     1      19.080  29.980  -0.060  1.00  0.00            
ATOM     82  H39 ACD     1      19.250  30.990   0.340  1.00  0.00            
ATOM     83  O20 ACD     1      18.870  30.080  -1.460  1.00  0.00            
ATOM     84  H40 ACD     1      18.650  29.190  -1.760  1.00  0.00            
ATOM     85  C25 ACD     1      17.740  29.420   0.570  1.00  0.00            
ATOM     86  H41 ACD     1      16.890  30.060   0.300  1.00  0.00            
ATOM     87  O21 ACD     1      17.950  29.540   1.950  1.00  0.00            
ATOM     88  C26 ACD     1      18.970  28.640   2.530  1.00  0.00            
ATOM     89  H42 ACD     1      18.620  27.600   2.490  1.00  0.00            
ATOM     90  C27 ACD     1      19.180  29.060   3.970  1.00  0.00            
ATOM     91  H43 ACD     1      19.900  28.350   4.380  1.00  0.00            
ATOM     92  H44 ACD     1      19.580  30.080   3.870  1.00  0.00            
ATOM     93  O22 ACD     1      17.950  29.000   4.720  1.00  0.00            
ATOM     94  H45 ACD     1      17.410  29.700   4.330  1.00  0.00            
ATOM     95  O23 ACD     1      17.490  28.090   0.250  1.00  0.00            
ATOM     96  C28 ACD     1      16.590  27.940  -0.950  1.00  0.00            
ATOM     97  H46 ACD     1      16.610  28.880  -1.510  1.00  0.00            
ATOM     98  C29 ACD     1      15.180  27.520  -0.700  1.00  0.00            
ATOM     99  H47 ACD     1      15.160  26.830   0.150  1.00  0.00            
ATOM    100  O24 ACD     1      14.490  26.960  -1.860  1.00  0.00            
ATOM    101  C30 ACD     1      14.410  28.740  -0.110  1.00  0.00            
ATOM    102  H48 ACD     1      14.700  28.980   0.920  1.00  0.00            
ATOM    103  H49 ACD     1      14.650  29.570  -0.780  1.00  0.00            
ATOM    104  O25 ACD     1      12.980  28.540  -0.140  1.00  0.00            
ATOM    105  H50 ACD     1      12.750  28.350  -1.060  1.00  0.00            
ATOM    106  C31 ACD     1      17.310  26.970  -1.910  1.00  0.00            
ATOM    107  H51 ACD     1      17.440  26.100  -1.250  1.00  0.00            
ATOM    108  O26 ACD     1      18.550  27.550  -2.350  1.00  0.00            
ATOM    109  H52 ACD     1      18.870  26.950  -3.030  1.00  0.00            
ATOM    110  C32 ACD     1      16.550  26.500  -3.040  1.00  0.00            
ATOM    111  H53 ACD     1      16.380  27.270  -3.800  1.00  0.00            
ATOM    112  O27 ACD     1      17.300  25.550  -3.720  1.00  0.00            
ATOM    113  H54 ACD     1      17.310  24.840  -3.080  1.00  0.00            
ATOM    114  C33 ACD     1      15.170  25.990  -2.580  1.00  0.00            
ATOM    115  H55 ACD     1      14.580  25.680  -3.440  1.00  0.00            
ATOM    116  O28 ACD     1      15.360  24.850  -1.730  1.00  0.00            
ATOM    117  C34 ACD     1      14.480  23.700  -1.900  1.00  0.00            
ATOM    118  H56 ACD     1      13.670  23.950  -2.600  1.00  0.00            
ATOM    119  C35 ACD     1      15.220  22.500  -2.550  1.00  0.00            
ATOM    120  H57 ACD     1      16.160  22.330  -2.010  1.00  0.00            
ATOM    121  O29 ACD     1      15.470  22.660  -4.000  1.00  0.00            
ATOM    122  H58 ACD     1      14.610  22.740  -4.420  1.00  0.00            
ATOM    123  C36 ACD     1      14.360  21.270  -2.300  1.00  0.00            
ATOM    124  H59 ACD     1      13.400  21.350  -2.820  1.00  0.00            
ATOM    125  O30 ACD     1      14.990  20.100  -2.830  1.00  0.00            
ATOM    126  H60 ACD     1      15.560  19.720  -2.160  1.00  0.00            
ATOM    127  C1  AL1     2      12.550  29.820   7.320  1.00  0.00            
ATOM    128  C2  AL1     2      11.980  29.790   5.870  1.00  0.00            
ATOM    129  C3  AL1     2      12.260  31.130   5.260  1.00  0.00            
ATOM    130  C4  AL1     2      11.290  31.940   4.770  1.00  0.00            
ATOM    131  C5  AL1     2       9.870  31.620   4.900  1.00  0.00            
ATOM    132  O1  AL1     2       9.010  32.310   4.390  1.00  0.00            
ATOM    133  C6  AL1     2       9.510  30.410   5.660  1.00  0.00            
ATOM    134  C7  AL1     2      10.440  29.530   6.010  1.00  0.00            
ATOM    135  C8  AL1     2      10.130  28.170   6.550  1.00  0.00            
ATOM    136  C9  AL1     2      10.650  27.100   5.580  1.00  0.00            
ATOM    137  C10 AL1     2      12.190  27.250   5.360  1.00  0.00            
ATOM    138  C11 AL1     2      12.610  28.710   5.000  1.00  0.00            
ATOM    139  C12 AL1     2      14.120  28.720   4.850  1.00  0.00            
ATOM    140  O2  AL1     2      14.900  29.540   5.310  1.00  0.00            
ATOM    141  C13 AL1     2      14.670  27.680   3.840  1.00  0.00            
ATOM    142  C14 AL1     2      14.300  26.240   4.360  1.00  0.00            
ATOM    143  C15 AL1     2      14.950  26.030   5.790  1.00  0.00            
ATOM    144  C16 AL1     2      12.790  26.180   4.390  1.00  0.00            
ATOM    145  C17 AL1     2      12.380  24.700   4.650  1.00  0.00            
ATOM    146  C18 AL1     2      13.560  23.950   3.910  1.00  0.00            
ATOM    147  C19 AL1     2      14.560  25.040   3.330  1.00  0.00            
ATOM    148  O3  AL1     2      14.240  25.310   1.930  1.00  0.00            
ATOM    149  C20 AL1     2      15.990  24.530   3.240  1.00  0.00            
ATOM    150  O4  AL1     2      16.370  23.570   3.990  1.00  0.00            
ATOM    151  C21 AL1     2      16.890  25.230   2.270  1.00  0.00            
ATOM    152  O5  AL1     2      18.260  24.920   2.540  1.00  0.00            
ATOM    153  H1  AL1     2      11.990  30.430   8.040  1.00  0.00            
ATOM    154  H2  AL1     2      12.640  28.800   7.700  1.00  0.00            
ATOM    155  H3  AL1     2      13.590  30.150   7.380  1.00  0.00            
ATOM    156  H4  AL1     2      13.320  31.360   5.240  1.00  0.00            
ATOM    157  H5  AL1     2      11.460  32.900   4.290  1.00  0.00            
ATOM    158  H6  AL1     2       8.510  30.010   5.770  1.00  0.00            
ATOM    159  H7  AL1     2       9.090  27.900   6.760  1.00  0.00            
ATOM    160  H8  AL1     2      10.650  28.150   7.520  1.00  0.00            
ATOM    161  H9  AL1     2      10.190  27.240   4.600  1.00  0.00            
ATOM    162  H10 AL1     2      10.390  26.140   6.060  1.00  0.00            
ATOM    163  H11 AL1     2      12.590  27.030   6.360  1.00  0.00            
ATOM    164  H12 AL1     2      12.250  28.970   3.990  1.00  0.00            
ATOM    165  H13 AL1     2      15.760  27.820   3.910  1.00  0.00            
ATOM    166  H14 AL1     2      14.230  27.920   2.870  1.00  0.00            
ATOM    167  H15 AL1     2      14.260  25.360   6.330  1.00  0.00            
ATOM    168  H16 AL1     2      15.910  25.500   5.780  1.00  0.00            
ATOM    169  H17 AL1     2      14.990  26.960   6.370  1.00  0.00            
ATOM    170  H18 AL1     2      12.520  26.400   3.350  1.00  0.00            
ATOM    171  H19 AL1     2      11.390  24.510   4.220  1.00  0.00            
ATOM    172  H20 AL1     2      12.330  24.460   5.720  1.00  0.00            
ATOM    173  H21 AL1     2      13.140  23.390   3.070  1.00  0.00            
ATOM    174  H22 AL1     2      13.970  23.240   4.630  1.00  0.00            
ATOM    175  H23 AL1     2      13.410  24.840   1.730  1.00  0.00            
ATOM    176  H24 AL1     2      16.720  26.310   2.320  1.00  0.00            
ATOM    177  H25 AL1     2      16.680  25.010   1.220  1.00  0.00            
ATOM    178  H26 AL1     2      18.510  25.210   3.430  1.00  0.00            
TER
ENDMDL
MODEL        1
ATOM      1  H1  ACD     1      28.650  18.420   7.300  1.00  0.00            
ATOM      2  O1  ACD     1      28.580  19.380   7.340  1.00  0.00            
ATOM      3  C1  ACD     1      27.230  19.790   7.070  1.00  0.00            
ATOM      4  H2  ACD     1      27.200  20.810   7.480  1.00  0.00            
ATOM      5  H3  ACD     1      26.570  19.090   7.590  1.00  0.00            
ATOM      6  C2  ACD     1      26.790  19.850   5.630  1.00  0.00            
ATOM      7  H4  ACD     1      27.530  20.520   5.170  1.00  0.00            
ATOM      8  O2  ACD     1      26.790  18.570   5.040  1.00  0.00            
ATOM      9  C3  ACD     1      26.460  18.520   3.690  1.00  0.00            
ATOM     10  H5  ACD     1      26.590  17.460   3.470  1.00  0.00            
ATOM     11  O3  ACD     1      27.260  19.290   2.870  1.00  0.00            
ATOM     12  C4  ACD     1      28.290  18.620   2.030  1.00  0.00            
ATOM     13  H6  ACD     1      28.560  17.660   2.490  1.00  0.00            
ATOM     14  C5  ACD     1      27.700  18.280   0.660  1.00  0.00            
ATOM     15  H7  ACD     1      27.220  19.210   0.320  1.00  0.00            
ATOM     16  O4  ACD     1      26.600  17.340   0.870  1.00  0.00            
ATOM     17  H8  ACD     1      26.040  17.210   0.100  1.00  0.00            
ATOM     18  C6  ACD     1      28.930  17.890  -0.200  1.00  0.00            
ATOM     19  H9  ACD     1      29.380  16.990   0.220  1.00  0.00            
ATOM     20  O5  ACD     1      28.610  17.520  -1.490  1.00  0.00            
ATOM     21  H10 ACD     1      27.980  18.170  -1.820  1.00  0.00            
ATOM     22  C7  ACD     1      29.930  19.050  -0.280  1.00  0.00            
ATOM     23  H11 ACD     1      30.720  18.810  -0.990  1.00  0.00            
ATOM     24  O6  ACD     1      30.420  19.130   1.020  1.00  0.00            
ATOM     25  C8  ACD     1      29.500  19.570   2.010  1.00  0.00            
ATOM     26  H12 ACD     1      29.130  20.590   1.840  1.00  0.00            
ATOM     27  C9  ACD     1      30.260  19.610   3.300  1.00  0.00            
ATOM     28  H13 ACD     1      30.990  20.420   3.340  1.00  0.00            
ATOM     29  H14 ACD     1      29.540  19.790   4.110  1.00  0.00            
ATOM     30  O7  ACD     1      30.930  18.340   3.510  1.00  0.00            
ATOM     31  H15 ACD     1      31.790  18.320   3.080  1.00  0.00            
ATOM     32  O8  ACD     1      29.310  20.300  -0.670  1.00  0.00            
ATOM     33  C10 ACD     1      30.100  21.220  -1.400  1.00  0.00            
ATOM     34  H16 ACD     1      30.760  20.750  -2.140  1.00  0.00            
ATOM     35  C11 ACD     1      29.050  22.100  -2.250  1.00  0.00            
ATOM     36  H17 ACD     1      28.240  22.420  -1.570  1.00  0.00            
ATOM     37  O9  ACD     1      28.490  21.350  -3.370  1.00  0.00            
ATOM     38  H18 ACD     1      27.890  22.020  -3.730  1.00  0.00            
ATOM     39  C12 ACD     1      29.750  23.370  -2.690  1.00  0.00            
ATOM     40  H19 ACD     1      30.670  23.230  -3.270  1.00  0.00            
ATOM     41  O10 ACD     1      28.850  24.180  -3.430  1.00  0.00            
ATOM     42  H20 ACD     1      28.190  24.560  -2.850  1.00  0.00            
ATOM     43  C13 ACD     1      30.160  24.200  -1.440  1.00  0.00            
ATOM     44  H21 ACD     1      30.770  25.040  -1.780  1.00  0.00            
ATOM     45  O11 ACD     1      31.190  23.520  -0.740  1.00  0.00            
ATOM     46  C14 ACD     1      30.900  22.100  -0.420  1.00  0.00            
ATOM     47  H22 ACD     1      30.410  22.090   0.570  1.00  0.00            
ATOM     48  C15 ACD     1      32.190  21.360  -0.010  1.00  0.00            
ATOM     49  H23 ACD     1      32.170  20.310  -0.310  1.00  0.00            
ATOM     50  H24 ACD     1      32.930  21.850  -0.660  1.00  0.00            
ATOM     51  O12 ACD     1      32.580  21.490   1.390  1.00  0.00            
ATOM     52  H25 ACD     1      32.300  22.370   1.670  1.00  0.00            
ATOM     53  O13 ACD     1      29.080  24.490  -0.590  1.00  0.00            
ATOM     54  C16 ACD     1      28.740  25.880  -0.470  1.00  0.00            
ATOM     55  H26 ACD     1      29.290  26.470  -1.220  1.00  0.00            
ATOM     56  C17 ACD     1      27.260  26.040  -0.770  1.00  0.00            
ATOM     57  H27 ACD     1      26.570  25.620  -0.020  1.00  0.00            
ATOM     58  O14 ACD     1      26.900  25.630  -2.120  1.00  0.00            
ATOM     59  H28 ACD     1      26.260  26.220  -2.520  1.00  0.00            
ATOM     60  C18 ACD     1      27.050  27.560  -0.760  1.00  0.00            
ATOM     61  H29 ACD     1      27.830  27.950  -1.420  1.00  0.00            
ATOM     62  O15 ACD     1      25.760  28.000  -1.170  1.00  0.00            
ATOM     63  H30 ACD     1      25.060  27.810  -0.540  1.00  0.00            
ATOM     64  C19 ACD     1      27.330  27.990   0.640  1.00  0.00            
ATOM     65  H31 ACD     1      27.110  29.040   0.810  1.00  0.00            
ATOM     66  O16 ACD     1      28.690  27.770   0.990  1.00  0.00            
ATOM     67  C20 ACD     1      29.130  26.370   0.950  1.00  0.00            
ATOM     68  H32 ACD     1      28.690  25.770   1.760  1.00  0.00            
ATOM     69  C21 ACD     1      30.620  26.340   1.090  1.00  0.00            
ATOM     70  H33 ACD     1      30.760  26.800   2.080  1.00  0.00            
ATOM     71  H34 ACD     1      30.970  25.310   1.260  1.00  0.00            
ATOM     72  O17 ACD     1      31.310  27.050   0.040  1.00  0.00            
ATOM     73  H35 ACD     1      30.810  27.860  -0.110  1.00  0.00            
ATOM     74  O18 ACD     1      26.460  27.330   1.530  1.00  0.00            
ATOM     75  C22 ACD     1      25.740  27.930   2.660  1.00  0.00            
ATOM     76  H36 ACD     1      25.790  29.010   2.450  1.00  0.00            
ATOM     77  C23 ACD     1      24.300  27.510   2.550  1.00  0.00            
ATOM     78  H37 ACD     1      24.230  26.440   2.300  1.00  0.00            
ATOM     79  O19 ACD     1      23.620  28.260   1.520  1.00  0.00            
ATOM     80  H38 ACD     1      22.670  28.140   1.620  1.00  0.00            
ATOM     81  C24 ACD     1      23.580  27.820   3.850  1.00  0.00            
ATOM     82  H39 ACD     1      23.510  28.920   3.820  1.00  0.00            
ATOM     83  O20 ACD     1      22.370  27.160   3.920  1.00  0.00            
ATOM     84  H40 ACD     1      22.590  26.240   4.090  1.00  0.00            
ATOM     85  C25 ACD     1      24.400  27.320   5.080  1.00  0.00            
ATOM     86  H41 ACD     1      23.850  27.590   5.980  1.00  0.00            
ATOM     87  O21 ACD     1      25.630  28.040   5.130  1.00  0.00            
ATOM     88  C26 ACD     1      26.500  27.670   4.000  1.00  0.00            
ATOM     89  H42 ACD     1      26.790  26.610   4.060  1.00  0.00            
ATOM     90  C27 ACD     1      27.810  28.450   4.120  1.00  0.00            
ATOM     91  H43 ACD     1      28.350  28.360   3.170  1.00  0.00            
ATOM     92  H44 ACD     1      27.610  29.530   4.170  1.00  0.00            
ATOM     93  O22 ACD     1      28.640  27.960   5.230  1.00  0.00            
ATOM     94  H45 ACD     1      28.520  27.000   5.210  1.00  0.00            
ATOM     95  O23 ACD     1      24.620  25.930   4.990  1.00  0.00            
ATOM     96  C28 ACD     1      24.290  25.090   6.150  1.00  0.00            
ATOM     97  H46 ACD     1      23.810  25.770   6.860  1.00  0.00            
ATOM     98  C29 ACD     1      25.700  24.710   6.710  1.00  0.00            
ATOM     99  H47 ACD     1      26.360  24.520   5.850  1.00  0.00            
ATOM    100  O24 ACD     1      25.630  23.480   7.480  1.00  0.00            
ATOM    101  C30 ACD     1      26.330  25.870   7.510  1.00  0.00            
ATOM    102  H48 ACD     1      26.160  26.840   7.030  1.00  0.00            
ATOM    103  H49 ACD     1      26.020  25.850   8.560  1.00  0.00            
ATOM    104  O25 ACD     1      27.740  25.730   7.510  1.00  0.00            
ATOM    105  H50 ACD     1      27.950  26.590   7.890  1.00  0.00            
ATOM    106  C31 ACD     1      23.410  23.990   5.670  1.00  0.00            
ATOM    107  H51 ACD     1      23.850  23.600   4.750  1.00  0.00            
ATOM    108  O26 ACD     1      22.070  24.450   5.460  1.00  0.00            
ATOM    109  H52 ACD     1      21.570  24.000   4.770  1.00  0.00            
ATOM    110  C32 ACD     1      23.440  22.890   6.720  1.00  0.00            
ATOM    111  H53 ACD     1      22.950  23.290   7.620  1.00  0.00            
ATOM    112  O27 ACD     1      22.640  21.750   6.300  1.00  0.00            
ATOM    113  H54 ACD     1      23.100  21.510   5.490  1.00  0.00            
ATOM    114  C33 ACD     1      24.890  22.410   6.980  1.00  0.00            
ATOM    115  H55 ACD     1      24.920  21.670   7.790  1.00  0.00            
ATOM    116  O28 ACD     1      25.520  21.910   5.720  1.00  0.00            
ATOM    117  C34 ACD     1      25.450  20.490   5.480  1.00  0.00            
ATOM    118  H56 ACD     1      24.720  20.070   6.180  1.00  0.00            
ATOM    119  C35 ACD     1      24.810  20.370   4.080  1.00  0.00            
ATOM    120  H57 ACD     1      25.340  21.070   3.430  1.00  0.00            
ATOM    121  O29 ACD     1      23.370  20.600   4.040  1.00  0.00            
ATOM    122  H58 ACD     1      22.980  20.610   3.160  1.00  0.00            
ATOM    123  C36 ACD     1      25.020  18.960   3.550  1.00  0.00            
ATOM    124  H59 ACD     1      24.370  18.250   4.080  1.00  0.00            
ATOM    125  O30 ACD     1      24.750  18.840   2.140  1.00  0.00            
ATOM    126  H60 ACD     1      25.480  18.330   1.760  1.00  0.00            
ATOM    127  C1  AL1     2      35.530  24.680   7.130  1.00  0.00            
ATOM    128  C2  AL1     2      34.640  25.760   7.740  1.00  0.00            
ATOM    129  C3  AL1     2      35.230  27.210   7.520  1.00  0.00            
ATOM    130  C4  AL1     2      35.690  28.100   8.460  1.00  0.00            
ATOM    131  C5  AL1     2      35.400  27.710   9.860  1.00  0.00            
ATOM    132  O1  AL1     2      35.600  28.420  10.790  1.00  0.00            
ATOM    133  C6  AL1     2      34.830  26.420  10.180  1.00  0.00            
ATOM    134  C7  AL1     2      34.500  25.520   9.220  1.00  0.00            
ATOM    135  C8  AL1     2      33.750  24.330   9.660  1.00  0.00            
ATOM    136  C9  AL1     2      32.340  24.300   9.100  1.00  0.00            
ATOM    137  C10 AL1     2      32.470  24.340   7.570  1.00  0.00            
ATOM    138  C11 AL1     2      33.220  25.620   7.060  1.00  0.00            
ATOM    139  C12 AL1     2      33.180  25.820   5.490  1.00  0.00            
ATOM    140  O2  AL1     2      34.020  26.320   4.740  1.00  0.00            
ATOM    141  C13 AL1     2      31.830  25.440   4.860  1.00  0.00            
ATOM    142  C14 AL1     2      31.210  24.130   5.400  1.00  0.00            
ATOM    143  C15 AL1     2      32.150  22.960   4.910  1.00  0.00            
ATOM    144  C16 AL1     2      31.100  24.300   6.930  1.00  0.00            
ATOM    145  C17 AL1     2      30.140  23.190   7.370  1.00  0.00            
ATOM    146  C18 AL1     2      29.210  23.040   6.160  1.00  0.00            
ATOM    147  C19 AL1     2      29.710  23.960   5.040  1.00  0.00            
ATOM    148  O3  AL1     2      28.990  25.170   5.140  1.00  0.00            
ATOM    149  C20 AL1     2      29.310  23.370   3.700  1.00  0.00            
ATOM    150  O4  AL1     2      30.120  23.270   2.790  1.00  0.00            
ATOM    151  C21 AL1     2      27.850  23.160   3.500  1.00  0.00            
ATOM    152  O5  AL1     2      27.570  23.240   2.120  1.00  0.00            
ATOM    153  H1  AL1     2      36.360  24.450   7.800  1.00  0.00            
ATOM    154  H2  AL1     2      35.140  23.660   6.990  1.00  0.00            
ATOM    155  H3  AL1     2      36.060  25.060   6.250  1.00  0.00            
ATOM    156  H4  AL1     2      35.400  27.440   6.470  1.00  0.00            
ATOM    157  H5  AL1     2      36.140  29.030   8.140  1.00  0.00            
ATOM    158  H6  AL1     2      34.690  26.280  11.250  1.00  0.00            
ATOM    159  H7  AL1     2      33.780  24.250  10.750  1.00  0.00            
ATOM    160  H8  AL1     2      34.350  23.470   9.330  1.00  0.00            
ATOM    161  H9  AL1     2      31.800  25.160   9.520  1.00  0.00            
ATOM    162  H10 AL1     2      31.780  23.460   9.530  1.00  0.00            
ATOM    163  H11 AL1     2      32.990  23.400   7.390  1.00  0.00            
ATOM    164  H12 AL1     2      32.670  26.490   7.440  1.00  0.00            
ATOM    165  H13 AL1     2      31.970  25.360   3.780  1.00  0.00            
ATOM    166  H14 AL1     2      31.210  26.340   4.940  1.00  0.00            
ATOM    167  H15 AL1     2      32.330  22.920   3.830  1.00  0.00            
ATOM    168  H16 AL1     2      33.130  22.970   5.400  1.00  0.00            
ATOM    169  H17 AL1     2      31.850  21.970   5.270  1.00  0.00            
ATOM    170  H18 AL1     2      30.640  25.260   7.210  1.00  0.00            
ATOM    171  H19 AL1     2      29.600  23.440   8.290  1.00  0.00            
ATOM    172  H20 AL1     2      30.750  22.290   7.550  1.00  0.00            
ATOM    173  H21 AL1     2      28.140  23.180   6.340  1.00  0.00            
ATOM    174  H22 AL1     2      29.280  21.980   5.870  1.00  0.00            
ATOM    175  H23 AL1     2      28.600  25.270   6.020  1.00  0.00            
ATOM    176  H24 AL1     2      27.300  23.920   4.070  1.00  0.00            
ATOM    177  H25 AL1     2      27.490  22.190   3.860  1.00  0.00            
ATOM    178  H26 AL1     2      28.380  23.200   1.580  1.00  0.00            
TER
ENDMDL
MODEL        1
ATOM      1  H1  ACD     1      10.250  22.630  41.020  1.00  0.00            
ATOM      2  O1  ACD     1      10.300  23.590  41.010  1.00  0.00            
ATOM      3  C1  ACD     1      10.550  24.060  39.680  1.00  0.00            
ATOM      4  H2  ACD     1      10.380  25.130  39.520  1.00  0.00            
ATOM      5  H3  ACD     1       9.830  23.530  39.030  1.00  0.00            
ATOM      6  C2  ACD     1      12.010  23.560  39.310  1.00  0.00            
ATOM      7  H4  ACD     1      12.690  23.920  40.090  1.00  0.00            
ATOM      8  O2  ACD     1      12.010  22.110  39.240  1.00  0.00            
ATOM      9  C3  ACD     1      13.300  21.570  38.870  1.00  0.00            
ATOM     10  H5  ACD     1      13.180  20.480  38.960  1.00  0.00            
ATOM     11  O3  ACD     1      14.260  22.090  39.810  1.00  0.00            
ATOM     12  C4  ACD     1      14.700  21.260  40.900  1.00  0.00            
ATOM     13  H6  ACD     1      14.260  20.260  40.900  1.00  0.00            
ATOM     14  C5  ACD     1      16.220  21.100  40.770  1.00  0.00            
ATOM     15  H7  ACD     1      16.730  22.070  40.770  1.00  0.00            
ATOM     16  O4  ACD     1      16.520  20.370  39.580  1.00  0.00            
ATOM     17  H8  ACD     1      17.420  20.520  39.280  1.00  0.00            
ATOM     18  C6  ACD     1      16.750  20.390  42.070  1.00  0.00            
ATOM     19  H9  ACD     1      16.280  19.400  42.040  1.00  0.00            
ATOM     20  O5  ACD     1      18.150  20.300  42.200  1.00  0.00            
ATOM     21  H10 ACD     1      18.350  21.150  42.610  1.00  0.00            
ATOM     22  C7  ACD     1      16.340  21.210  43.250  1.00  0.00            
ATOM     23  H11 ACD     1      16.620  20.630  44.140  1.00  0.00            
ATOM     24  O6  ACD     1      14.950  21.350  43.350  1.00  0.00            
ATOM     25  C8  ACD     1      14.360  21.910  42.230  1.00  0.00            
ATOM     26  H12 ACD     1      14.630  22.970  42.290  1.00  0.00            
ATOM     27  C9  ACD     1      12.870  21.960  42.560  1.00  0.00            
ATOM     28  H13 ACD     1      12.710  22.480  43.520  1.00  0.00            
ATOM     29  H14 ACD     1      12.420  22.590  41.780  1.00  0.00            
ATOM     30  O7  ACD     1      12.380  20.660  42.700  1.00  0.00            
ATOM     31  H15 ACD     1      13.030  20.190  43.230  1.00  0.00            
ATOM     32  O8  ACD     1      17.020  22.560  43.340  1.00  0.00            
ATOM     33  C10 ACD     1      17.640  23.070  44.540  1.00  0.00            
ATOM     34  H16 ACD     1      17.650  22.150  45.150  1.00  0.00            
ATOM     35  C11 ACD     1      19.110  23.450  44.260  1.00  0.00            
ATOM     36  H17 ACD     1      19.040  24.020  43.320  1.00  0.00            
ATOM     37  O9  ACD     1      19.910  22.240  44.120  1.00  0.00            
ATOM     38  H18 ACD     1      20.800  22.530  44.340  1.00  0.00            
ATOM     39  C12 ACD     1      19.570  24.320  45.470  1.00  0.00            
ATOM     40  H19 ACD     1      19.560  23.750  46.410  1.00  0.00            
ATOM     41  O10 ACD     1      20.880  24.680  45.180  1.00  0.00            
ATOM     42  H20 ACD     1      21.280  25.190  45.890  1.00  0.00            
ATOM     43  C13 ACD     1      18.700  25.600  45.600  1.00  0.00            
ATOM     44  H21 ACD     1      19.170  26.220  46.370  1.00  0.00            
ATOM     45  O11 ACD     1      17.350  25.200  45.990  1.00  0.00            
ATOM     46  C14 ACD     1      16.730  24.210  45.110  1.00  0.00            
ATOM     47  H22 ACD     1      16.390  24.660  44.170  1.00  0.00            
ATOM     48  C15 ACD     1      15.440  23.740  45.850  1.00  0.00            
ATOM     49  H23 ACD     1      14.940  22.890  45.370  1.00  0.00            
ATOM     50  H24 ACD     1      15.780  23.350  46.820  1.00  0.00            
ATOM     51  O12 ACD     1      14.530  24.810  46.070  1.00  0.00            
ATOM     52  H25 ACD     1      13.950  24.790  45.310  1.00  0.00            
ATOM     53  O13 ACD     1      18.670  26.270  44.330  1.00  0.00            
ATOM     54  C16 ACD     1      19.040  27.700  44.390  1.00  0.00            
ATOM     55  H26 ACD     1      19.890  27.810  45.080  1.00  0.00            
ATOM     56  C17 ACD     1      19.430  28.020  42.890  1.00  0.00            
ATOM     57  H27 ACD     1      18.670  27.590  42.220  1.00  0.00            
ATOM     58  O14 ACD     1      20.570  27.280  42.390  1.00  0.00            
ATOM     59  H28 ACD     1      21.400  27.580  42.780  1.00  0.00            
ATOM     60  C18 ACD     1      19.440  29.480  42.580  1.00  0.00            
ATOM     61  H29 ACD     1      20.230  29.960  43.160  1.00  0.00            
ATOM     62  O15 ACD     1      19.540  29.800  41.160  1.00  0.00            
ATOM     63  H30 ACD     1      18.740  30.190  40.800  1.00  0.00            
ATOM     64  C19 ACD     1      18.170  30.130  43.080  1.00  0.00            
ATOM     65  H31 ACD     1      18.260  31.210  42.940  1.00  0.00            
ATOM     66  O16 ACD     1      17.870  29.860  44.430  1.00  0.00            
ATOM     67  C20 ACD     1      17.770  28.550  44.820  1.00  0.00            
ATOM     68  H32 ACD     1      16.920  28.110  44.290  1.00  0.00            
ATOM     69  C21 ACD     1      17.540  28.500  46.260  1.00  0.00            
ATOM     70  H33 ACD     1      16.760  29.260  46.360  1.00  0.00            
ATOM     71  H34 ACD     1      17.040  27.580  46.580  1.00  0.00            
ATOM     72  O17 ACD     1      18.650  28.800  47.120  1.00  0.00            
ATOM     73  H35 ACD     1      18.310  28.800  48.020  1.00  0.00            
ATOM     74  O18 ACD     1      17.040  29.700  42.290  1.00  0.00            
ATOM     75  C22 ACD     1      16.150  30.740  41.790  1.00  0.00            
ATOM     76  H36 ACD     1      16.410  31.770  42.070  1.00  0.00            
ATOM     77  C23 ACD     1      16.220  30.680  40.270  1.00  0.00            
ATOM     78  H37 ACD     1      16.120  29.600  40.080  1.00  0.00            
ATOM     79  O19 ACD     1      17.430  31.210  39.820  1.00  0.00            
ATOM     80  H38 ACD     1      17.460  31.370  38.880  1.00  0.00            
ATOM     81  C24 ACD     1      15.000  31.390  39.610  1.00  0.00            
ATOM     82  H39 ACD     1      14.950  32.450  39.920  1.00  0.00            
ATOM     83  O20 ACD     1      15.070  31.280  38.210  1.00  0.00            
ATOM     84  H40 ACD     1      15.190  30.340  38.070  1.00  0.00            
ATOM     85  C25 ACD     1      13.680  30.690  40.180  1.00  0.00            
ATOM     86  H41 ACD     1      12.830  31.150  39.660  1.00  0.00            
ATOM     87  O21 ACD     1      13.700  30.970  41.530  1.00  0.00            
ATOM     88  C26 ACD     1      14.770  30.430  42.360  1.00  0.00            
ATOM     89  H42 ACD     1      14.620  29.350  42.450  1.00  0.00            
ATOM     90  C27 ACD     1      14.700  31.070  43.730  1.00  0.00            
ATOM     91  H43 ACD     1      15.670  30.880  44.200  1.00  0.00            
ATOM     92  H44 ACD     1      14.630  32.140  43.490  1.00  0.00            
ATOM     93  O22 ACD     1      13.680  30.410  44.470  1.00  0.00            
ATOM     94  H45 ACD     1      12.860  30.760  44.110  1.00  0.00            
ATOM     95  O23 ACD     1      13.680  29.290  39.960  1.00  0.00            
ATOM     96  C28 ACD     1      13.180  28.870  38.660  1.00  0.00            
ATOM     97  H46 ACD     1      13.180  29.700  37.930  1.00  0.00            
ATOM     98  C29 ACD     1      11.840  28.130  38.890  1.00  0.00            
ATOM     99  H47 ACD     1      12.060  27.540  39.790  1.00  0.00            
ATOM    100  O24 ACD     1      11.390  27.360  37.830  1.00  0.00            
ATOM    101  C30 ACD     1      10.690  29.040  39.310  1.00  0.00            
ATOM    102  H48 ACD     1      11.070  29.690  40.100  1.00  0.00            
ATOM    103  H49 ACD     1      10.380  29.670  38.470  1.00  0.00            
ATOM    104  O25 ACD     1       9.560  28.300  39.680  1.00  0.00            
ATOM    105  H50 ACD     1       9.730  27.650  40.370  1.00  0.00            
ATOM    106  C31 ACD     1      14.160  27.980  38.020  1.00  0.00            
ATOM    107  H51 ACD     1      14.410  27.220  38.770  1.00  0.00            
ATOM    108  O26 ACD     1      15.330  28.700  37.690  1.00  0.00            
ATOM    109  H52 ACD     1      16.030  28.050  37.640  1.00  0.00            
ATOM    110  C32 ACD     1      13.550  27.270  36.720  1.00  0.00            
ATOM    111  H53 ACD     1      13.110  28.020  36.050  1.00  0.00            
ATOM    112  O27 ACD     1      14.460  26.410  36.040  1.00  0.00            
ATOM    113  H54 ACD     1      15.350  26.540  36.370  1.00  0.00            
ATOM    114  C33 ACD     1      12.330  26.530  37.220  1.00  0.00            
ATOM    115  H55 ACD     1      11.910  25.980  36.380  1.00  0.00            
ATOM    116  O28 ACD     1      12.740  25.490  38.190  1.00  0.00            
ATOM    117  C34 ACD     1      12.410  24.150  37.960  1.00  0.00            
ATOM    118  H56 ACD     1      11.510  24.010  37.340  1.00  0.00            
ATOM    119  C35 ACD     1      13.620  23.450  37.340  1.00  0.00            
ATOM    120  H57 ACD     1      14.450  23.700  38.020  1.00  0.00            
ATOM    121  O29 ACD     1      13.930  23.890  35.940  1.00  0.00            
ATOM    122  H58 ACD     1      14.170  24.810  35.960  1.00  0.00            
ATOM    123  C36 ACD     1      13.760  21.940  37.500  1.00  0.00            
ATOM    124  H59 ACD     1      13.100  21.550  36.710  1.00  0.00            
ATOM    125  O30 ACD     1      15.180  21.470  37.240  1.00  0.00            
ATOM    126  H60 ACD     1      15.700  21.470  38.050  1.00  0.00            
ATOM    127  C1  AL1     2       8.560  32.280   2.910  1.00  0.00            
ATOM    128  C2  AL1     2       8.210  31.660   1.570  1.00  0.00            
ATOM    129  C3  AL1     2       8.700  32.740   0.600  1.00  0.00            
ATOM    130  C4  AL1     2       7.910  33.450  -0.260  1.00  0.00            
ATOM    131  C5  AL1     2       6.470  33.300  -0.320  1.00  0.00            
ATOM    132  O1  AL1     2       5.680  33.950  -0.980  1.00  0.00            
ATOM    133  C6  AL1     2       5.980  32.210   0.540  1.00  0.00            
ATOM    134  C7  AL1     2       6.690  31.540   1.440  1.00  0.00            
ATOM    135  C8  AL1     2       6.050  30.570   2.380  1.00  0.00            
ATOM    136  C9  AL1     2       6.600  29.210   1.980  1.00  0.00            
ATOM    137  C10 AL1     2       8.110  29.070   2.120  1.00  0.00            
ATOM    138  C11 AL1     2       8.870  30.220   1.350  1.00  0.00            
ATOM    139  C12 AL1     2      10.380  30.050   1.490  1.00  0.00            
ATOM    140  O2  AL1     2      11.080  31.030   1.800  1.00  0.00            
ATOM    141  C13 AL1     2      10.950  28.710   1.120  1.00  0.00            
ATOM    142  C14 AL1     2      10.220  27.620   1.950  1.00  0.00            
ATOM    143  C15 AL1     2      10.650  27.800   3.410  1.00  0.00            
ATOM    144  C16 AL1     2       8.730  27.750   1.740  1.00  0.00            
ATOM    145  C17 AL1     2       8.170  26.480   2.330  1.00  0.00            
ATOM    146  C18 AL1     2       9.200  25.400   1.800  1.00  0.00            
ATOM    147  C19 AL1     2      10.420  26.160   1.320  1.00  0.00            
ATOM    148  O3  AL1     2      10.190  26.190  -0.150  1.00  0.00            
ATOM    149  C20 AL1     2      11.830  25.550   1.570  1.00  0.00            
ATOM    150  O4  AL1     2      12.080  24.830   2.510  1.00  0.00            
ATOM    151  C21 AL1     2      12.970  25.990   0.610  1.00  0.00            
ATOM    152  O5  AL1     2      14.290  25.580   1.100  1.00  0.00            
ATOM    153  H1  AL1     2       8.340  31.590   3.730  1.00  0.00            
ATOM    154  H2  AL1     2       9.580  32.640   3.050  1.00  0.00            
ATOM    155  H3  AL1     2       7.840  33.080   3.090  1.00  0.00            
ATOM    156  H4  AL1     2       9.780  32.850   0.560  1.00  0.00            
ATOM    157  H5  AL1     2       8.280  34.260  -0.890  1.00  0.00            
ATOM    158  H6  AL1     2       4.900  32.120   0.540  1.00  0.00            
ATOM    159  H7  AL1     2       4.950  30.590   2.310  1.00  0.00            
ATOM    160  H8  AL1     2       6.320  30.820   3.410  1.00  0.00            
ATOM    161  H9  AL1     2       6.380  28.930   0.940  1.00  0.00            
ATOM    162  H10 AL1     2       6.160  28.410   2.590  1.00  0.00            
ATOM    163  H11 AL1     2       8.420  29.280   3.150  1.00  0.00            
ATOM    164  H12 AL1     2       8.610  30.020   0.300  1.00  0.00            
ATOM    165  H13 AL1     2      12.000  28.860   1.390  1.00  0.00            
ATOM    166  H14 AL1     2      10.820  28.540   0.050  1.00  0.00            
ATOM    167  H15 AL1     2      10.220  27.060   4.100  1.00  0.00            
ATOM    168  H16 AL1     2      11.730  27.690   3.560  1.00  0.00            
ATOM    169  H17 AL1     2      10.370  28.800   3.770  1.00  0.00            
ATOM    170  H18 AL1     2       8.400  27.630   0.700  1.00  0.00            
ATOM    171  H19 AL1     2       7.180  26.190   1.950  1.00  0.00            
ATOM    172  H20 AL1     2       8.140  26.530   3.420  1.00  0.00            
ATOM    173  H21 AL1     2       8.820  24.810   0.960  1.00  0.00            
ATOM    174  H22 AL1     2       9.520  24.670   2.550  1.00  0.00            
ATOM    175  H23 AL1     2      10.120  25.270  -0.440  1.00  0.00            
ATOM    176  H24 AL1     2      12.820  27.070   0.450  1.00  0.00            
ATOM    177  H25 AL1     2      12.840  25.530  -0.370  1.00  0.00            
ATOM    178  H26 AL1     2      14.490  26.310   1.710  1.00  0.00            
TER
ENDMDL
MODEL        1
ATOM      1  H1  ACD     1      29.180  18.990   6.770  1.00  0.00            
ATOM      2  O1  ACD     1      29.460  19.870   7.020  1.00  0.00            
ATOM      3  C1  ACD     1      28.430  20.830   6.780  1.00  0.00            
ATOM      4  H2  ACD     1      28.940  21.780   7.030  1.00  0.00            
ATOM      5  H3  ACD     1      27.530  20.700   7.380  1.00  0.00            
ATOM      6  C2  ACD     1      28.070  20.970   5.250  1.00  0.00            
ATOM      7  H4  ACD     1      29.010  20.900   4.680  1.00  0.00            
ATOM      8  O2  ACD     1      27.390  19.820   4.990  1.00  0.00            
ATOM      9  C3  ACD     1      26.790  19.610   3.770  1.00  0.00            
ATOM     10  H5  ACD     1      26.300  18.640   3.680  1.00  0.00            
ATOM     11  O3  ACD     1      27.800  19.670   2.730  1.00  0.00            
ATOM     12  C4  ACD     1      28.110  18.400   2.080  1.00  0.00            
ATOM     13  H6  ACD     1      27.780  17.590   2.740  1.00  0.00            
ATOM     14  C5  ACD     1      27.310  18.260   0.790  1.00  0.00            
ATOM     15  H7  ACD     1      27.420  19.230   0.280  1.00  0.00            
ATOM     16  O4  ACD     1      25.940  17.970   1.040  1.00  0.00            
ATOM     17  H8  ACD     1      25.520  18.120   0.180  1.00  0.00            
ATOM     18  C6  ACD     1      27.830  17.130  -0.190  1.00  0.00            
ATOM     19  H9  ACD     1      27.520  16.190   0.290  1.00  0.00            
ATOM     20  O5  ACD     1      27.280  17.120  -1.520  1.00  0.00            
ATOM     21  H10 ACD     1      27.720  17.890  -1.900  1.00  0.00            
ATOM     22  C7  ACD     1      29.360  17.330  -0.310  1.00  0.00            
ATOM     23  H11 ACD     1      29.860  16.570  -0.920  1.00  0.00            
ATOM     24  O6  ACD     1      29.970  17.240   0.960  1.00  0.00            
ATOM     25  C8  ACD     1      29.610  18.230   1.930  1.00  0.00            
ATOM     26  H12 ACD     1      29.930  19.210   1.560  1.00  0.00            
ATOM     27  C9  ACD     1      30.390  17.940   3.230  1.00  0.00            
ATOM     28  H13 ACD     1      31.470  17.940   3.020  1.00  0.00            
ATOM     29  H14 ACD     1      30.120  18.850   3.780  1.00  0.00            
ATOM     30  O7  ACD     1      30.080  16.730   3.870  1.00  0.00            
ATOM     31  H15 ACD     1      30.670  16.130   3.420  1.00  0.00            
ATOM     32  O8  ACD     1      29.650  18.610  -0.820  1.00  0.00            
ATOM     33  C10 ACD     1      30.520  18.880  -1.960  1.00  0.00            
ATOM     34  H16 ACD     1      30.980  17.980  -2.390  1.00  0.00            
ATOM     35  C11 ACD     1      29.610  19.600  -2.950  1.00  0.00            
ATOM     36  H17 ACD     1      29.040  20.390  -2.450  1.00  0.00            
ATOM     37  O9  ACD     1      28.700  18.650  -3.460  1.00  0.00            
ATOM     38  H18 ACD     1      27.960  19.150  -3.830  1.00  0.00            
ATOM     39  C12 ACD     1      30.510  20.310  -3.970  1.00  0.00            
ATOM     40  H19 ACD     1      30.970  19.550  -4.610  1.00  0.00            
ATOM     41  O10 ACD     1      29.670  21.130  -4.730  1.00  0.00            
ATOM     42  H20 ACD     1      29.380  21.870  -4.180  1.00  0.00            
ATOM     43  C13 ACD     1      31.650  21.090  -3.340  1.00  0.00            
ATOM     44  H21 ACD     1      32.320  21.530  -4.090  1.00  0.00            
ATOM     45  O11 ACD     1      32.430  20.140  -2.610  1.00  0.00            
ATOM     46  C14 ACD     1      31.810  19.610  -1.480  1.00  0.00            
ATOM     47  H22 ACD     1      31.600  20.450  -0.810  1.00  0.00            
ATOM     48  C15 ACD     1      32.750  18.690  -0.750  1.00  0.00            
ATOM     49  H23 ACD     1      33.600  19.240  -0.340  1.00  0.00            
ATOM     50  H24 ACD     1      32.230  18.170   0.070  1.00  0.00            
ATOM     51  O12 ACD     1      33.180  17.620  -1.640  1.00  0.00            
ATOM     52  H25 ACD     1      34.040  17.330  -1.340  1.00  0.00            
ATOM     53  O13 ACD     1      31.130  22.120  -2.430  1.00  0.00            
ATOM     54  C16 ACD     1      31.240  23.450  -2.870  1.00  0.00            
ATOM     55  H26 ACD     1      31.470  23.500  -3.940  1.00  0.00            
ATOM     56  C17 ACD     1      29.940  24.210  -2.670  1.00  0.00            
ATOM     57  H27 ACD     1      29.750  24.180  -1.590  1.00  0.00            
ATOM     58  O14 ACD     1      28.900  23.650  -3.420  1.00  0.00            
ATOM     59  H28 ACD     1      28.090  23.780  -2.920  1.00  0.00            
ATOM     60  C18 ACD     1      30.020  25.720  -2.930  1.00  0.00            
ATOM     61  H29 ACD     1      30.310  25.920  -3.970  1.00  0.00            
ATOM     62  O15 ACD     1      28.830  26.370  -2.510  1.00  0.00            
ATOM     63  H30 ACD     1      29.060  26.820  -1.700  1.00  0.00            
ATOM     64  C19 ACD     1      31.210  26.340  -2.110  1.00  0.00            
ATOM     65  H31 ACD     1      31.430  27.380  -2.360  1.00  0.00            
ATOM     66  O16 ACD     1      32.360  25.620  -2.330  1.00  0.00            
ATOM     67  C20 ACD     1      32.370  24.230  -2.060  1.00  0.00            
ATOM     68  H32 ACD     1      32.090  24.090  -1.010  1.00  0.00            
ATOM     69  C21 ACD     1      33.680  23.600  -2.300  1.00  0.00            
ATOM     70  H33 ACD     1      34.450  24.090  -1.680  1.00  0.00            
ATOM     71  H34 ACD     1      33.590  22.550  -2.000  1.00  0.00            
ATOM     72  O17 ACD     1      34.030  23.680  -3.740  1.00  0.00            
ATOM     73  H35 ACD     1      34.190  24.620  -3.900  1.00  0.00            
ATOM     74  O18 ACD     1      30.900  26.160  -0.720  1.00  0.00            
ATOM     75  C22 ACD     1      31.090  27.310   0.150  1.00  0.00            
ATOM     76  H36 ACD     1      31.690  28.100  -0.310  1.00  0.00            
ATOM     77  C23 ACD     1      29.750  27.850   0.410  1.00  0.00            
ATOM     78  H37 ACD     1      29.140  26.970   0.640  1.00  0.00            
ATOM     79  O19 ACD     1      29.360  28.540  -0.760  1.00  0.00            
ATOM     80  H38 ACD     1      28.490  28.960  -0.740  1.00  0.00            
ATOM     81  C24 ACD     1      29.720  28.740   1.600  1.00  0.00            
ATOM     82  H39 ACD     1      30.280  29.680   1.460  1.00  0.00            
ATOM     83  O20 ACD     1      28.370  29.020   1.930  1.00  0.00            
ATOM     84  H40 ACD     1      28.170  28.340   2.590  1.00  0.00            
ATOM     85  C25 ACD     1      30.320  28.130   2.790  1.00  0.00            
ATOM     86  H41 ACD     1      30.390  28.800   3.650  1.00  0.00            
ATOM     87  O21 ACD     1      31.640  27.800   2.460  1.00  0.00            
ATOM     88  C26 ACD     1      31.730  26.780   1.400  1.00  0.00            
ATOM     89  H42 ACD     1      31.250  25.850   1.730  1.00  0.00            
ATOM     90  C27 ACD     1      33.240  26.540   1.080  1.00  0.00            
ATOM     91  H43 ACD     1      33.210  25.770   0.300  1.00  0.00            
ATOM     92  H44 ACD     1      33.700  27.450   0.690  1.00  0.00            
ATOM     93  O22 ACD     1      33.900  26.020   2.190  1.00  0.00            
ATOM     94  H45 ACD     1      33.400  25.240   2.440  1.00  0.00            
ATOM     95  O23 ACD     1      29.560  26.980   3.140  1.00  0.00            
ATOM     96  C28 ACD     1      29.300  26.610   4.520  1.00  0.00            
ATOM     97  H46 ACD     1      29.340  27.470   5.200  1.00  0.00            
ATOM     98  C29 ACD     1      30.260  25.410   4.890  1.00  0.00            
ATOM     99  H47 ACD     1      30.370  24.730   4.040  1.00  0.00            
ATOM    100  O24 ACD     1      29.630  24.750   5.980  1.00  0.00            
ATOM    101  C30 ACD     1      31.640  25.930   5.430  1.00  0.00            
ATOM    102  H48 ACD     1      32.160  26.550   4.680  1.00  0.00            
ATOM    103  H49 ACD     1      31.520  26.580   6.300  1.00  0.00            
ATOM    104  O25 ACD     1      32.430  24.760   5.630  1.00  0.00            
ATOM    105  H50 ACD     1      32.250  24.340   6.470  1.00  0.00            
ATOM    106  C31 ACD     1      27.830  26.330   4.520  1.00  0.00            
ATOM    107  H51 ACD     1      27.620  25.790   3.590  1.00  0.00            
ATOM    108  O26 ACD     1      27.100  27.580   4.390  1.00  0.00            
ATOM    109  H52 ACD     1      27.200  28.210   5.110  1.00  0.00            
ATOM    110  C32 ACD     1      27.360  25.460   5.710  1.00  0.00            
ATOM    111  H53 ACD     1      27.600  26.050   6.600  1.00  0.00            
ATOM    112  O27 ACD     1      26.010  24.960   5.550  1.00  0.00            
ATOM    113  H54 ACD     1      25.840  24.540   4.700  1.00  0.00            
ATOM    114  C33 ACD     1      28.290  24.230   5.820  1.00  0.00            
ATOM    115  H55 ACD     1      28.020  23.770   6.780  1.00  0.00            
ATOM    116  O28 ACD     1      28.210  23.300   4.740  1.00  0.00            
ATOM    117  C34 ACD     1      27.280  22.210   4.870  1.00  0.00            
ATOM    118  H56 ACD     1      26.550  22.360   5.680  1.00  0.00            
ATOM    119  C35 ACD     1      26.540  22.120   3.550  1.00  0.00            
ATOM    120  H57 ACD     1      27.200  22.310   2.690  1.00  0.00            
ATOM    121  O29 ACD     1      25.590  23.160   3.470  1.00  0.00            
ATOM    122  H58 ACD     1      25.010  22.970   2.720  1.00  0.00            
ATOM    123  C36 ACD     1      25.850  20.780   3.420  1.00  0.00            
ATOM    124  H59 ACD     1      25.000  20.690   4.110  1.00  0.00            
ATOM    125  O30 ACD     1      25.270  20.630   2.140  1.00  0.00            
ATOM    126  H60 ACD     1      25.850  20.020   1.670  1.00  0.00            
ATOM    127  C1  AL1     2      38.280  20.440   5.320  1.00  0.00            
ATOM    128  C2  AL1     2      37.700  21.890   5.480  1.00  0.00            
ATOM    129  C3  AL1     2      38.690  22.950   5.030  1.00  0.00            
ATOM    130  C4  AL1     2      39.330  23.800   5.830  1.00  0.00            
ATOM    131  C5  AL1     2      39.120  23.850   7.290  1.00  0.00            
ATOM    132  O1  AL1     2      39.620  24.660   8.070  1.00  0.00            
ATOM    133  C6  AL1     2      38.120  22.950   7.810  1.00  0.00            
ATOM    134  C7  AL1     2      37.500  22.080   7.030  1.00  0.00            
ATOM    135  C8  AL1     2      36.470  21.140   7.570  1.00  0.00            
ATOM    136  C9  AL1     2      35.120  21.400   6.850  1.00  0.00            
ATOM    137  C10 AL1     2      35.140  21.250   5.360  1.00  0.00            
ATOM    138  C11 AL1     2      36.340  22.110   4.770  1.00  0.00            
ATOM    139  C12 AL1     2      36.410  22.080   3.230  1.00  0.00            
ATOM    140  O2  AL1     2      37.360  21.590   2.550  1.00  0.00            
ATOM    141  C13 AL1     2      35.080  22.490   2.560  1.00  0.00            
ATOM    142  C14 AL1     2      33.820  21.740   3.080  1.00  0.00            
ATOM    143  C15 AL1     2      33.860  20.210   2.570  1.00  0.00            
ATOM    144  C16 AL1     2      33.830  21.830   4.650  1.00  0.00            
ATOM    145  C17 AL1     2      32.370  21.350   4.960  1.00  0.00            
ATOM    146  C18 AL1     2      31.440  21.840   3.800  1.00  0.00            
ATOM    147  C19 AL1     2      32.440  22.520   2.720  1.00  0.00            
ATOM    148  O3  AL1     2      32.520  23.980   3.010  1.00  0.00            
ATOM    149  C20 AL1     2      31.900  22.360   1.270  1.00  0.00            
ATOM    150  O4  AL1     2      32.610  22.130   0.320  1.00  0.00            
ATOM    151  C21 AL1     2      30.360  22.690   1.150  1.00  0.00            
ATOM    152  O5  AL1     2      29.790  21.830   0.200  1.00  0.00            
ATOM    153  H1  AL1     2      37.540  19.640   5.360  1.00  0.00            
ATOM    154  H2  AL1     2      38.770  20.340   4.340  1.00  0.00            
ATOM    155  H3  AL1     2      39.030  20.150   6.060  1.00  0.00            
ATOM    156  H4  AL1     2      38.930  22.880   3.970  1.00  0.00            
ATOM    157  H5  AL1     2      40.020  24.590   5.520  1.00  0.00            
ATOM    158  H6  AL1     2      38.000  22.920   8.900  1.00  0.00            
ATOM    159  H7  AL1     2      36.390  21.310   8.660  1.00  0.00            
ATOM    160  H8  AL1     2      36.770  20.090   7.450  1.00  0.00            
ATOM    161  H9  AL1     2      34.790  22.420   7.040  1.00  0.00            
ATOM    162  H10 AL1     2      34.300  20.850   7.340  1.00  0.00            
ATOM    163  H11 AL1     2      35.350  20.230   5.010  1.00  0.00            
ATOM    164  H12 AL1     2      36.140  23.170   4.960  1.00  0.00            
ATOM    165  H13 AL1     2      35.190  22.380   1.480  1.00  0.00            
ATOM    166  H14 AL1     2      34.940  23.550   2.800  1.00  0.00            
ATOM    167  H15 AL1     2      34.870  19.780   2.690  1.00  0.00            
ATOM    168  H16 AL1     2      33.150  19.580   3.120  1.00  0.00            
ATOM    169  H17 AL1     2      33.480  20.160   1.540  1.00  0.00            
ATOM    170  H18 AL1     2      33.900  22.900   4.890  1.00  0.00            
ATOM    171  H19 AL1     2      31.970  21.820   5.870  1.00  0.00            
ATOM    172  H20 AL1     2      32.340  20.260   5.100  1.00  0.00            
ATOM    173  H21 AL1     2      30.610  22.520   4.040  1.00  0.00            
ATOM    174  H22 AL1     2      30.930  21.000   3.310  1.00  0.00            
ATOM    175  H23 AL1     2      32.380  24.110   3.970  1.00  0.00            
ATOM    176  H24 AL1     2      30.250  23.690   0.730  1.00  0.00            
ATOM    177  H25 AL1     2      29.750  22.540   2.060  1.00  0.00            
ATOM    178  H26 AL1     2      30.400  21.890  -0.550  1.00  0.00            
TER
ENDMDL
MODEL        1
ATOM      1  H1  ACD     1      27.490  17.520   7.290  1.00  0.00            
ATOM      2  O1  ACD     1      27.390  17.860   6.390  1.00  0.00            
ATOM      3  C1  ACD     1      26.250  18.700   6.460  1.00  0.00            
ATOM      4  H2  ACD     1      26.460  19.650   6.970  1.00  0.00            
ATOM      5  H3  ACD     1      25.520  18.190   7.100  1.00  0.00            
ATOM      6  C2  ACD     1      25.810  19.190   5.110  1.00  0.00            
ATOM      7  H4  ACD     1      26.620  19.420   4.410  1.00  0.00            
ATOM      8  O2  ACD     1      25.130  18.100   4.530  1.00  0.00            
ATOM      9  C3  ACD     1      24.680  18.300   3.170  1.00  0.00            
ATOM     10  H5  ACD     1      24.130  17.440   2.790  1.00  0.00            
ATOM     11  O3  ACD     1      25.790  18.510   2.270  1.00  0.00            
ATOM     12  C4  ACD     1      26.320  17.490   1.420  1.00  0.00            
ATOM     13  H6  ACD     1      25.860  16.520   1.650  1.00  0.00            
ATOM     14  C5  ACD     1      25.850  17.840   0.030  1.00  0.00            
ATOM     15  H7  ACD     1      26.120  18.900  -0.070  1.00  0.00            
ATOM     16  O4  ACD     1      24.420  17.780  -0.270  1.00  0.00            
ATOM     17  H8  ACD     1      24.160  16.860  -0.350  1.00  0.00            
ATOM     18  C6  ACD     1      26.690  17.170  -1.020  1.00  0.00            
ATOM     19  H9  ACD     1      26.400  16.120  -0.870  1.00  0.00            
ATOM     20  O5  ACD     1      26.480  17.620  -2.340  1.00  0.00            
ATOM     21  H10 ACD     1      26.690  18.560  -2.350  1.00  0.00            
ATOM     22  C7  ACD     1      28.160  17.400  -0.750  1.00  0.00            
ATOM     23  H11 ACD     1      28.810  16.940  -1.500  1.00  0.00            
ATOM     24  O6  ACD     1      28.410  16.800   0.570  1.00  0.00            
ATOM     25  C8  ACD     1      27.790  17.380   1.670  1.00  0.00            
ATOM     26  H12 ACD     1      28.200  18.390   1.810  1.00  0.00            
ATOM     27  C9  ACD     1      28.140  16.620   2.990  1.00  0.00            
ATOM     28  H13 ACD     1      29.230  16.520   3.100  1.00  0.00            
ATOM     29  H14 ACD     1      27.840  17.320   3.780  1.00  0.00            
ATOM     30  O7  ACD     1      27.470  15.400   3.070  1.00  0.00            
ATOM     31  H15 ACD     1      26.890  15.450   3.840  1.00  0.00            
ATOM     32  O8  ACD     1      28.380  18.800  -0.710  1.00  0.00            
ATOM     33  C10 ACD     1      29.090  19.470  -1.710  1.00  0.00            
ATOM     34  H16 ACD     1      29.120  18.780  -2.560  1.00  0.00            
ATOM     35  C11 ACD     1      28.240  20.640  -2.240  1.00  0.00            
ATOM     36  H17 ACD     1      28.170  21.300  -1.360  1.00  0.00            
ATOM     37  O9  ACD     1      26.910  20.380  -2.670  1.00  0.00            
ATOM     38  H18 ACD     1      26.500  21.140  -3.080  1.00  0.00            
ATOM     39  C12 ACD     1      29.110  21.380  -3.300  1.00  0.00            
ATOM     40  H19 ACD     1      29.220  20.770  -4.200  1.00  0.00            
ATOM     41  O10 ACD     1      28.510  22.580  -3.560  1.00  0.00            
ATOM     42  H20 ACD     1      28.860  23.230  -2.940  1.00  0.00            
ATOM     43  C13 ACD     1      30.450  21.670  -2.700  1.00  0.00            
ATOM     44  H21 ACD     1      31.020  22.260  -3.430  1.00  0.00            
ATOM     45  O11 ACD     1      31.110  20.430  -2.320  1.00  0.00            
ATOM     46  C14 ACD     1      30.520  19.730  -1.270  1.00  0.00            
ATOM     47  H22 ACD     1      30.590  20.230  -0.290  1.00  0.00            
ATOM     48  C15 ACD     1      31.270  18.400  -1.210  1.00  0.00            
ATOM     49  H23 ACD     1      32.360  18.540  -1.280  1.00  0.00            
ATOM     50  H24 ACD     1      31.030  18.010  -0.210  1.00  0.00            
ATOM     51  O12 ACD     1      31.060  17.510  -2.280  1.00  0.00            
ATOM     52  H25 ACD     1      31.550  16.720  -2.060  1.00  0.00            
ATOM     53  O13 ACD     1      30.220  22.480  -1.570  1.00  0.00            
ATOM     54  C16 ACD     1      31.120  23.560  -1.310  1.00  0.00            
ATOM     55  H26 ACD     1      31.800  23.640  -2.170  1.00  0.00            
ATOM     56  C17 ACD     1      30.210  24.820  -1.440  1.00  0.00            
ATOM     57  H27 ACD     1      29.360  24.560  -0.790  1.00  0.00            
ATOM     58  O14 ACD     1      29.590  24.800  -2.740  1.00  0.00            
ATOM     59  H28 ACD     1      30.270  25.010  -3.390  1.00  0.00            
ATOM     60  C18 ACD     1      30.930  26.020  -0.930  1.00  0.00            
ATOM     61  H29 ACD     1      31.740  26.300  -1.620  1.00  0.00            
ATOM     62  O15 ACD     1      30.000  27.090  -0.750  1.00  0.00            
ATOM     63  H30 ACD     1      29.450  26.930   0.030  1.00  0.00            
ATOM     64  C19 ACD     1      31.450  25.730   0.500  1.00  0.00            
ATOM     65  H31 ACD     1      31.960  26.590   0.960  1.00  0.00            
ATOM     66  O16 ACD     1      32.410  24.670   0.430  1.00  0.00            
ATOM     67  C20 ACD     1      31.930  23.420  -0.000  1.00  0.00            
ATOM     68  H32 ACD     1      31.210  23.110   0.780  1.00  0.00            
ATOM     69  C21 ACD     1      33.090  22.390   0.020  1.00  0.00            
ATOM     70  H33 ACD     1      33.620  22.380   0.990  1.00  0.00            
ATOM     71  H34 ACD     1      32.660  21.390  -0.060  1.00  0.00            
ATOM     72  O17 ACD     1      33.970  22.480  -1.110  1.00  0.00            
ATOM     73  H35 ACD     1      34.240  23.400  -1.180  1.00  0.00            
ATOM     74  O18 ACD     1      30.360  25.400   1.380  1.00  0.00            
ATOM     75  C22 ACD     1      30.230  26.120   2.620  1.00  0.00            
ATOM     76  H36 ACD     1      30.870  27.010   2.600  1.00  0.00            
ATOM     77  C23 ACD     1      28.790  26.540   2.800  1.00  0.00            
ATOM     78  H37 ACD     1      28.170  25.650   2.630  1.00  0.00            
ATOM     79  O19 ACD     1      28.480  27.490   1.800  1.00  0.00            
ATOM     80  H38 ACD     1      27.530  27.610   1.770  1.00  0.00            
ATOM     81  C24 ACD     1      28.560  27.130   4.200  1.00  0.00            
ATOM     82  H39 ACD     1      29.230  28.000   4.240  1.00  0.00            
ATOM     83  O20 ACD     1      27.190  27.620   4.260  1.00  0.00            
ATOM     84  H40 ACD     1      26.670  26.860   4.560  1.00  0.00            
ATOM     85  C25 ACD     1      28.900  26.040   5.200  1.00  0.00            
ATOM     86  H41 ACD     1      28.790  26.440   6.210  1.00  0.00            
ATOM     87  O21 ACD     1      30.270  25.720   5.060  1.00  0.00            
ATOM     88  C26 ACD     1      30.600  25.140   3.780  1.00  0.00            
ATOM     89  H42 ACD     1      30.070  24.200   3.590  1.00  0.00            
ATOM     90  C27 ACD     1      32.090  24.810   3.810  1.00  0.00            
ATOM     91  H43 ACD     1      32.240  24.170   2.930  1.00  0.00            
ATOM     92  H44 ACD     1      32.620  25.750   3.610  1.00  0.00            
ATOM     93  O22 ACD     1      32.520  24.020   4.990  1.00  0.00            
ATOM     94  H45 ACD     1      32.090  23.180   4.810  1.00  0.00            
ATOM     95  O23 ACD     1      28.020  24.930   4.980  1.00  0.00            
ATOM     96  C28 ACD     1      27.320  24.400   6.100  1.00  0.00            
ATOM     97  H46 ACD     1      27.390  25.070   6.960  1.00  0.00            
ATOM     98  C29 ACD     1      27.860  23.020   6.480  1.00  0.00            
ATOM     99  H47 ACD     1      28.070  22.400   5.590  1.00  0.00            
ATOM    100  O24 ACD     1      26.960  22.360   7.350  1.00  0.00            
ATOM    101  C30 ACD     1      29.150  23.270   7.240  1.00  0.00            
ATOM    102  H48 ACD     1      29.830  23.810   6.560  1.00  0.00            
ATOM    103  H49 ACD     1      29.030  23.820   8.180  1.00  0.00            
ATOM    104  O25 ACD     1      29.680  21.980   7.650  1.00  0.00            
ATOM    105  H50 ACD     1      28.980  21.460   8.050  1.00  0.00            
ATOM    106  C31 ACD     1      25.860  24.390   5.630  1.00  0.00            
ATOM    107  H51 ACD     1      25.890  23.850   4.680  1.00  0.00            
ATOM    108  O26 ACD     1      25.390  25.700   5.560  1.00  0.00            
ATOM    109  H52 ACD     1      25.190  25.960   6.460  1.00  0.00            
ATOM    110  C32 ACD     1      25.010  23.570   6.550  1.00  0.00            
ATOM    111  H53 ACD     1      24.940  24.140   7.490  1.00  0.00            
ATOM    112  O27 ACD     1      23.680  23.460   6.090  1.00  0.00            
ATOM    113  H54 ACD     1      23.650  22.750   5.440  1.00  0.00            
ATOM    114  C33 ACD     1      25.690  22.200   6.730  1.00  0.00            
ATOM    115  H55 ACD     1      25.070  21.530   7.330  1.00  0.00            
ATOM    116  O28 ACD     1      25.880  21.510   5.470  1.00  0.00            
ATOM    117  C34 ACD     1      24.980  20.460   5.160  1.00  0.00            
ATOM    118  H56 ACD     1      24.230  20.230   5.930  1.00  0.00            
ATOM    119  C35 ACD     1      24.380  20.750   3.790  1.00  0.00            
ATOM    120  H57 ACD     1      25.230  20.940   3.120  1.00  0.00            
ATOM    121  O29 ACD     1      23.580  21.830   3.820  1.00  0.00            
ATOM    122  H58 ACD     1      23.340  22.190   2.970  1.00  0.00            
ATOM    123  C36 ACD     1      23.660  19.480   3.250  1.00  0.00            
ATOM    124  H59 ACD     1      22.840  19.200   3.920  1.00  0.00            
ATOM    125  O30 ACD     1      23.200  19.750   1.920  1.00  0.00            
ATOM    126  H60 ACD     1      23.980  19.670   1.370  1.00  0.00            
ATOM    127  C1  AL1     2      35.750  16.810   4.910  1.00  0.00            
ATOM    128  C2  AL1     2      35.690  17.960   5.840  1.00  0.00            
ATOM    129  C3  AL1     2      36.960  18.730   5.670  1.00  0.00            
ATOM    130  C4  AL1     2      37.960  18.710   6.540  1.00  0.00            
ATOM    131  C5  AL1     2      37.800  18.020   7.820  1.00  0.00            
ATOM    132  O1  AL1     2      38.690  17.970   8.600  1.00  0.00            
ATOM    133  C6  AL1     2      36.550  17.210   8.060  1.00  0.00            
ATOM    134  C7  AL1     2      35.540  17.390   7.200  1.00  0.00            
ATOM    135  C8  AL1     2      34.240  16.620   7.460  1.00  0.00            
ATOM    136  C9  AL1     2      33.070  17.600   7.340  1.00  0.00            
ATOM    137  C10 AL1     2      33.050  18.120   5.870  1.00  0.00            
ATOM    138  C11 AL1     2      34.420  18.850   5.530  1.00  0.00            
ATOM    139  C12 AL1     2      34.270  19.470   4.110  1.00  0.00            
ATOM    140  O2  AL1     2      35.050  19.320   3.170  1.00  0.00            
ATOM    141  C13 AL1     2      33.120  20.380   3.800  1.00  0.00            
ATOM    142  C14 AL1     2      31.790  19.680   4.170  1.00  0.00            
ATOM    143  C15 AL1     2      31.520  18.560   3.100  1.00  0.00            
ATOM    144  C16 AL1     2      31.920  19.140   5.580  1.00  0.00            
ATOM    145  C17 AL1     2      30.470  18.760   5.890  1.00  0.00            
ATOM    146  C18 AL1     2      29.610  19.830   5.200  1.00  0.00            
ATOM    147  C19 AL1     2      30.520  20.660   4.330  1.00  0.00            
ATOM    148  O3  AL1     2      30.890  21.900   5.030  1.00  0.00            
ATOM    149  C20 AL1     2      29.980  20.960   2.910  1.00  0.00            
ATOM    150  O4  AL1     2      30.730  21.110   1.950  1.00  0.00            
ATOM    151  C21 AL1     2      28.530  21.430   2.810  1.00  0.00            
ATOM    152  O5  AL1     2      28.240  22.020   1.520  1.00  0.00            
ATOM    153  H1  AL1     2      34.810  16.250   4.890  1.00  0.00            
ATOM    154  H2  AL1     2      36.000  17.090   3.880  1.00  0.00            
ATOM    155  H3  AL1     2      36.500  16.050   5.170  1.00  0.00            
ATOM    156  H4  AL1     2      37.240  19.120   4.690  1.00  0.00            
ATOM    157  H5  AL1     2      38.830  19.300   6.270  1.00  0.00            
ATOM    158  H6  AL1     2      36.380  16.790   9.050  1.00  0.00            
ATOM    159  H7  AL1     2      34.250  16.160   8.460  1.00  0.00            
ATOM    160  H8  AL1     2      34.120  15.810   6.740  1.00  0.00            
ATOM    161  H9  AL1     2      33.180  18.500   7.970  1.00  0.00            
ATOM    162  H10 AL1     2      32.100  17.150   7.560  1.00  0.00            
ATOM    163  H11 AL1     2      32.950  17.220   5.250  1.00  0.00            
ATOM    164  H12 AL1     2      34.530  19.770   6.110  1.00  0.00            
ATOM    165  H13 AL1     2      33.140  20.800   2.780  1.00  0.00            
ATOM    166  H14 AL1     2      33.240  21.220   4.500  1.00  0.00            
ATOM    167  H15 AL1     2      32.120  17.640   3.070  1.00  0.00            
ATOM    168  H16 AL1     2      30.510  18.150   3.040  1.00  0.00            
ATOM    169  H17 AL1     2      31.640  18.920   2.070  1.00  0.00            
ATOM    170  H18 AL1     2      32.110  19.980   6.270  1.00  0.00            
ATOM    171  H19 AL1     2      30.390  18.680   6.980  1.00  0.00            
ATOM    172  H20 AL1     2      30.220  17.770   5.490  1.00  0.00            
ATOM    173  H21 AL1     2      28.910  20.290   5.900  1.00  0.00            
ATOM    174  H22 AL1     2      29.010  19.290   4.450  1.00  0.00            
ATOM    175  H23 AL1     2      30.490  21.840   5.920  1.00  0.00            
ATOM    176  H24 AL1     2      28.380  22.130   3.650  1.00  0.00            
ATOM    177  H25 AL1     2      27.870  20.560   2.960  1.00  0.00            
ATOM    178  H26 AL1     2      29.030  21.790   1.000  1.00  0.00            
TER
ENDMDL
MODEL        1
ATOM      1  H1  ACD     1      31.160  26.170   4.990  1.00  0.00            
ATOM      2  O1  ACD     1      30.290  25.810   4.840  1.00  0.00            
ATOM      3  C1  ACD     1      29.820  25.350   6.050  1.00  0.00            
ATOM      4  H2  ACD     1      29.780  26.170   6.780  1.00  0.00            
ATOM      5  H3  ACD     1      30.560  24.690   6.520  1.00  0.00            
ATOM      6  C2  ACD     1      28.470  24.580   5.780  1.00  0.00            
ATOM      7  H4  ACD     1      28.140  24.200   6.760  1.00  0.00            
ATOM      8  O2  ACD     1      27.450  25.560   5.400  1.00  0.00            
ATOM      9  C3  ACD     1      26.210  25.020   5.260  1.00  0.00            
ATOM     10  H5  ACD     1      25.530  25.820   4.960  1.00  0.00            
ATOM     11  O3  ACD     1      25.840  24.480   6.530  1.00  0.00            
ATOM     12  C4  ACD     1      25.050  25.310   7.330  1.00  0.00            
ATOM     13  H6  ACD     1      24.470  26.090   6.810  1.00  0.00            
ATOM     14  C5  ACD     1      23.900  24.350   7.850  1.00  0.00            
ATOM     15  H7  ACD     1      24.440  23.400   7.940  1.00  0.00            
ATOM     16  O4  ACD     1      22.820  24.210   6.900  1.00  0.00            
ATOM     17  H8  ACD     1      21.970  23.840   7.190  1.00  0.00            
ATOM     18  C6  ACD     1      23.480  24.570   9.310  1.00  0.00            
ATOM     19  H9  ACD     1      22.840  25.460   9.170  1.00  0.00            
ATOM     20  O5  ACD     1      22.760  23.510   9.740  1.00  0.00            
ATOM     21  H10 ACD     1      21.940  23.420   9.240  1.00  0.00            
ATOM     22  C7  ACD     1      24.600  24.850  10.210  1.00  0.00            
ATOM     23  H11 ACD     1      24.140  25.100  11.180  1.00  0.00            
ATOM     24  O6  ACD     1      25.210  25.980   9.680  1.00  0.00            
ATOM     25  C8  ACD     1      25.910  25.860   8.450  1.00  0.00            
ATOM     26  H12 ACD     1      26.820  25.280   8.630  1.00  0.00            
ATOM     27  C9  ACD     1      26.290  27.310   8.040  1.00  0.00            
ATOM     28  H13 ACD     1      26.700  27.340   7.020  1.00  0.00            
ATOM     29  H14 ACD     1      25.390  27.940   8.060  1.00  0.00            
ATOM     30  O7  ACD     1      27.380  27.600   8.920  1.00  0.00            
ATOM     31  H15 ACD     1      27.980  28.260   8.550  1.00  0.00            
ATOM     32  O8  ACD     1      25.510  23.820  10.300  1.00  0.00            
ATOM     33  C10 ACD     1      25.460  22.990  11.490  1.00  0.00            
ATOM     34  H16 ACD     1      24.720  23.290  12.230  1.00  0.00            
ATOM     35  C11 ACD     1      25.190  21.520  10.990  1.00  0.00            
ATOM     36  H17 ACD     1      25.890  21.290  10.170  1.00  0.00            
ATOM     37  O9  ACD     1      23.830  21.440  10.650  1.00  0.00            
ATOM     38  H18 ACD     1      23.480  22.250  10.270  1.00  0.00            
ATOM     39  C12 ACD     1      25.490  20.530  12.080  1.00  0.00            
ATOM     40  H19 ACD     1      24.690  20.480  12.830  1.00  0.00            
ATOM     41  O10 ACD     1      25.450  19.150  11.610  1.00  0.00            
ATOM     42  H20 ACD     1      24.610  18.930  11.200  1.00  0.00            
ATOM     43  C13 ACD     1      26.850  20.740  12.800  1.00  0.00            
ATOM     44  H21 ACD     1      26.870  20.070  13.670  1.00  0.00            
ATOM     45  O11 ACD     1      26.950  22.100  13.290  1.00  0.00            
ATOM     46  C14 ACD     1      26.840  23.070  12.240  1.00  0.00            
ATOM     47  H22 ACD     1      27.680  23.090  11.530  1.00  0.00            
ATOM     48  C15 ACD     1      26.880  24.430  12.930  1.00  0.00            
ATOM     49  H23 ACD     1      27.730  24.580  13.600  1.00  0.00            
ATOM     50  H24 ACD     1      27.010  25.230  12.180  1.00  0.00            
ATOM     51  O12 ACD     1      25.680  24.700  13.750  1.00  0.00            
ATOM     52  H25 ACD     1      25.450  23.870  14.170  1.00  0.00            
ATOM     53  O13 ACD     1      27.980  20.510  11.980  1.00  0.00            
ATOM     54  C16 ACD     1      29.010  19.680  12.430  1.00  0.00            
ATOM     55  H26 ACD     1      28.900  19.580  13.510  1.00  0.00            
ATOM     56  C17 ACD     1      28.850  18.250  11.800  1.00  0.00            
ATOM     57  H27 ACD     1      28.790  18.360  10.710  1.00  0.00            
ATOM     58  O14 ACD     1      27.530  17.790  12.240  1.00  0.00            
ATOM     59  H28 ACD     1      26.750  18.330  12.060  1.00  0.00            
ATOM     60  C18 ACD     1      30.070  17.320  12.070  1.00  0.00            
ATOM     61  H29 ACD     1      30.120  16.970  13.110  1.00  0.00            
ATOM     62  O15 ACD     1      29.930  16.190  11.210  1.00  0.00            
ATOM     63  H30 ACD     1      29.040  15.820  11.270  1.00  0.00            
ATOM     64  C19 ACD     1      31.380  18.100  11.770  1.00  0.00            
ATOM     65  H31 ACD     1      32.270  17.550  12.060  1.00  0.00            
ATOM     66  O16 ACD     1      31.410  19.320  12.470  1.00  0.00            
ATOM     67  C20 ACD     1      30.380  20.260  12.200  1.00  0.00            
ATOM     68  H32 ACD     1      30.450  20.490  11.130  1.00  0.00            
ATOM     69  C21 ACD     1      30.520  21.500  12.940  1.00  0.00            
ATOM     70  H33 ACD     1      31.360  22.000  12.440  1.00  0.00            
ATOM     71  H34 ACD     1      29.660  22.180  12.830  1.00  0.00            
ATOM     72  O17 ACD     1      30.850  21.420  14.270  1.00  0.00            
ATOM     73  H35 ACD     1      31.000  20.500  14.500  1.00  0.00            
ATOM     74  O18 ACD     1      31.440  18.330  10.370  1.00  0.00            
ATOM     75  C22 ACD     1      32.500  17.850   9.660  1.00  0.00            
ATOM     76  H36 ACD     1      33.010  17.050  10.210  1.00  0.00            
ATOM     77  C23 ACD     1      31.810  17.190   8.410  1.00  0.00            
ATOM     78  H37 ACD     1      30.990  17.860   8.110  1.00  0.00            
ATOM     79  O19 ACD     1      31.390  15.960   8.820  1.00  0.00            
ATOM     80  H38 ACD     1      30.930  15.990   9.670  1.00  0.00            
ATOM     81  C24 ACD     1      32.790  17.140   7.200  1.00  0.00            
ATOM     82  H39 ACD     1      33.650  16.500   7.380  1.00  0.00            
ATOM     83  O20 ACD     1      32.170  16.820   5.970  1.00  0.00            
ATOM     84  H40 ACD     1      31.900  17.570   5.440  1.00  0.00            
ATOM     85  C25 ACD     1      33.410  18.510   7.020  1.00  0.00            
ATOM     86  H41 ACD     1      34.170  18.460   6.240  1.00  0.00            
ATOM     87  O21 ACD     1      34.150  18.710   8.170  1.00  0.00            
ATOM     88  C26 ACD     1      33.510  18.960   9.390  1.00  0.00            
ATOM     89  H42 ACD     1      33.050  19.950   9.490  1.00  0.00            
ATOM     90  C27 ACD     1      34.570  18.790  10.520  1.00  0.00            
ATOM     91  H43 ACD     1      34.190  18.850  11.550  1.00  0.00            
ATOM     92  H44 ACD     1      35.110  17.840  10.400  1.00  0.00            
ATOM     93  O22 ACD     1      35.470  19.930  10.430  1.00  0.00            
ATOM     94  H45 ACD     1      35.790  19.860   9.530  1.00  0.00            
ATOM     95  O23 ACD     1      32.420  19.570   6.890  1.00  0.00            
ATOM     96  C28 ACD     1      32.310  20.360   5.690  1.00  0.00            
ATOM     97  H46 ACD     1      33.190  20.310   5.040  1.00  0.00            
ATOM     98  C29 ACD     1      32.190  21.810   6.150  1.00  0.00            
ATOM     99  H47 ACD     1      31.340  21.760   6.850  1.00  0.00            
ATOM    100  O24 ACD     1      31.810  22.750   5.100  1.00  0.00            
ATOM    101  C30 ACD     1      33.460  22.420   6.910  1.00  0.00            
ATOM    102  H48 ACD     1      33.810  21.750   7.700  1.00  0.00            
ATOM    103  H49 ACD     1      34.300  22.600   6.220  1.00  0.00            
ATOM    104  O25 ACD     1      33.120  23.620   7.500  1.00  0.00            
ATOM    105  H50 ACD     1      33.040  24.210   6.740  1.00  0.00            
ATOM    106  C31 ACD     1      31.100  19.980   4.900  1.00  0.00            
ATOM    107  H51 ACD     1      30.240  20.000   5.580  1.00  0.00            
ATOM    108  O26 ACD     1      31.340  18.660   4.310  1.00  0.00            
ATOM    109  H52 ACD     1      30.860  18.580   3.480  1.00  0.00            
ATOM    110  C32 ACD     1      30.800  21.010   3.810  1.00  0.00            
ATOM    111  H53 ACD     1      31.670  20.910   3.150  1.00  0.00            
ATOM    112  O27 ACD     1      29.680  20.510   3.040  1.00  0.00            
ATOM    113  H54 ACD     1      28.920  20.990   3.360  1.00  0.00            
ATOM    114  C33 ACD     1      30.660  22.420   4.390  1.00  0.00            
ATOM    115  H55 ACD     1      30.660  23.130   3.550  1.00  0.00            
ATOM    116  O28 ACD     1      29.520  22.510   5.220  1.00  0.00            
ATOM    117  C34 ACD     1      28.490  23.450   4.790  1.00  0.00            
ATOM    118  H56 ACD     1      28.830  23.820   3.810  1.00  0.00            
ATOM    119  C35 ACD     1      27.160  22.770   4.610  1.00  0.00            
ATOM    120  H57 ACD     1      26.850  22.430   5.600  1.00  0.00            
ATOM    121  O29 ACD     1      27.200  21.600   3.700  1.00  0.00            
ATOM    122  H58 ACD     1      26.800  21.820   2.850  1.00  0.00            
ATOM    123  C36 ACD     1      26.150  23.860   4.250  1.00  0.00            
ATOM    124  H59 ACD     1      26.290  24.280   3.240  1.00  0.00            
ATOM    125  O30 ACD     1      24.880  23.380   4.370  1.00  0.00            
ATOM    126  H60 ACD     1      24.860  23.300   5.330  1.00  0.00            
ATOM    127  C1  AL1     2      26.490  17.870   8.390  1.00  0.00            
ATOM    128  C2  AL1     2      27.090  18.840   7.410  1.00  0.00            
ATOM    129  C3  AL1     2      28.530  18.980   7.780  1.00  0.00            
ATOM    130  C4  AL1     2      29.180  20.040   8.290  1.00  0.00            
ATOM    131  C5  AL1     2      28.450  21.320   8.400  1.00  0.00            
ATOM    132  O1  AL1     2      28.920  22.340   8.960  1.00  0.00            
ATOM    133  C6  AL1     2      27.030  21.330   7.930  1.00  0.00            
ATOM    134  C7  AL1     2      26.410  20.220   7.500  1.00  0.00            
ATOM    135  C8  AL1     2      24.950  20.190   7.040  1.00  0.00            
ATOM    136  C9  AL1     2      24.810  19.680   5.600  1.00  0.00            
ATOM    137  C10 AL1     2      25.570  18.340   5.290  1.00  0.00            
ATOM    138  C11 AL1     2      27.000  18.410   5.870  1.00  0.00            
ATOM    139  C12 AL1     2      27.730  17.050   5.600  1.00  0.00            
ATOM    140  O2  AL1     2      28.110  16.310   6.460  1.00  0.00            
ATOM    141  C13 AL1     2      27.770  16.640   4.110  1.00  0.00            
ATOM    142  C14 AL1     2      26.360  16.540   3.550  1.00  0.00            
ATOM    143  C15 AL1     2      25.640  15.390   4.260  1.00  0.00            
ATOM    144  C16 AL1     2      25.720  17.940   3.790  1.00  0.00            
ATOM    145  C17 AL1     2      24.450  17.880   2.830  1.00  0.00            
ATOM    146  C18 AL1     2      24.910  17.010   1.630  1.00  0.00            
ATOM    147  C19 AL1     2      26.290  16.460   1.950  1.00  0.00            
ATOM    148  O3  AL1     2      27.290  17.360   1.330  1.00  0.00            
ATOM    149  C20 AL1     2      26.590  15.010   1.540  1.00  0.00            
ATOM    150  O4  AL1     2      25.740  14.130   1.410  1.00  0.00            
ATOM    151  C21 AL1     2      28.040  14.660   1.220  1.00  0.00            
ATOM    152  O5  AL1     2      28.210  13.330   0.720  1.00  0.00            
ATOM    153  H1  AL1     2      25.420  17.740   8.210  1.00  0.00            
ATOM    154  H2  AL1     2      27.010  16.900   8.410  1.00  0.00            
ATOM    155  H3  AL1     2      26.570  18.350   9.370  1.00  0.00            
ATOM    156  H4  AL1     2      29.100  18.050   7.830  1.00  0.00            
ATOM    157  H5  AL1     2      30.220  20.040   8.600  1.00  0.00            
ATOM    158  H6  AL1     2      26.480  22.270   8.010  1.00  0.00            
ATOM    159  H7  AL1     2      24.420  21.150   7.070  1.00  0.00            
ATOM    160  H8  AL1     2      24.350  19.600   7.740  1.00  0.00            
ATOM    161  H9  AL1     2      25.390  20.380   4.980  1.00  0.00            
ATOM    162  H10 AL1     2      23.750  19.700   5.330  1.00  0.00            
ATOM    163  H11 AL1     2      24.960  17.560   5.770  1.00  0.00            
ATOM    164  H12 AL1     2      27.700  19.110   5.390  1.00  0.00            
ATOM    165  H13 AL1     2      28.330  15.700   4.000  1.00  0.00            
ATOM    166  H14 AL1     2      28.280  17.410   3.530  1.00  0.00            
ATOM    167  H15 AL1     2      26.180  14.480   3.970  1.00  0.00            
ATOM    168  H16 AL1     2      25.650  15.430   5.360  1.00  0.00            
ATOM    169  H17 AL1     2      24.580  15.310   3.960  1.00  0.00            
ATOM    170  H18 AL1     2      26.370  18.660   3.280  1.00  0.00            
ATOM    171  H19 AL1     2      24.010  18.830   2.510  1.00  0.00            
ATOM    172  H20 AL1     2      23.630  17.360   3.340  1.00  0.00            
ATOM    173  H21 AL1     2      24.880  17.700   0.770  1.00  0.00            
ATOM    174  H22 AL1     2      24.220  16.180   1.420  1.00  0.00            
ATOM    175  H23 AL1     2      26.890  17.700   0.510  1.00  0.00            
ATOM    176  H24 AL1     2      28.590  14.750   2.170  1.00  0.00            
ATOM    177  H25 AL1     2      28.480  15.350   0.490  1.00  0.00            
ATOM    178  H26 AL1     2      27.540  12.810   1.190  1.00  0.00            
TER
ENDMDL
MODEL        1
ATOM      1  H1  ACD     1      32.820  26.940   5.410  1.00  0.00            
ATOM      2  O1  ACD     1      32.120  26.500   4.930  1.00  0.00            
ATOM      3  C1  ACD     1      31.250  26.040   5.980  1.00  0.00            
ATOM      4  H2  ACD     1      31.150  26.810   6.750  1.00  0.00            
ATOM      5  H3  ACD     1      31.680  25.190   6.520  1.00  0.00            
ATOM      6  C2  ACD     1      29.850  25.690   5.550  1.00  0.00            
ATOM      7  H4  ACD     1      29.370  25.320   6.470  1.00  0.00            
ATOM      8  O2  ACD     1      29.170  26.890   5.160  1.00  0.00            
ATOM      9  C3  ACD     1      27.760  26.600   5.000  1.00  0.00            
ATOM     10  H5  ACD     1      27.230  27.530   4.770  1.00  0.00            
ATOM     11  O3  ACD     1      27.110  26.040   6.140  1.00  0.00            
ATOM     12  C4  ACD     1      26.400  26.970   6.980  1.00  0.00            
ATOM     13  H6  ACD     1      26.220  27.970   6.550  1.00  0.00            
ATOM     14  C5  ACD     1      25.140  26.280   7.310  1.00  0.00            
ATOM     15  H7  ACD     1      25.460  25.260   7.550  1.00  0.00            
ATOM     16  O4  ACD     1      24.250  26.230   6.210  1.00  0.00            
ATOM     17  H8  ACD     1      23.960  27.150   6.180  1.00  0.00            
ATOM     18  C6  ACD     1      24.450  26.740   8.570  1.00  0.00            
ATOM     19  H9  ACD     1      24.100  27.760   8.370  1.00  0.00            
ATOM     20  O5  ACD     1      23.320  25.880   8.880  1.00  0.00            
ATOM     21  H10 ACD     1      22.750  25.830   8.110  1.00  0.00            
ATOM     22  C7  ACD     1      25.480  26.660   9.700  1.00  0.00            
ATOM     23  H11 ACD     1      25.050  26.960  10.670  1.00  0.00            
ATOM     24  O6  ACD     1      26.530  27.510   9.320  1.00  0.00            
ATOM     25  C8  ACD     1      27.330  27.110   8.240  1.00  0.00            
ATOM     26  H12 ACD     1      27.850  26.180   8.500  1.00  0.00            
ATOM     27  C9  ACD     1      28.360  28.160   8.170  1.00  0.00            
ATOM     28  H13 ACD     1      28.940  27.880   7.280  1.00  0.00            
ATOM     29  H14 ACD     1      27.770  29.060   7.970  1.00  0.00            
ATOM     30  O7  ACD     1      29.330  28.280   9.170  1.00  0.00            
ATOM     31  H15 ACD     1      29.700  29.110   8.870  1.00  0.00            
ATOM     32  O8  ACD     1      25.990  25.390  10.000  1.00  0.00            
ATOM     33  C10 ACD     1      25.830  24.700  11.250  1.00  0.00            
ATOM     34  H16 ACD     1      25.110  25.170  11.940  1.00  0.00            
ATOM     35  C11 ACD     1      25.310  23.300  10.840  1.00  0.00            
ATOM     36  H17 ACD     1      25.880  22.940   9.980  1.00  0.00            
ATOM     37  O9  ACD     1      23.870  23.350  10.550  1.00  0.00            
ATOM     38  H18 ACD     1      23.760  24.080   9.930  1.00  0.00            
ATOM     39  C12 ACD     1      25.600  22.280  11.960  1.00  0.00            
ATOM     40  H19 ACD     1      24.910  22.630  12.740  1.00  0.00            
ATOM     41  O10 ACD     1      25.350  20.910  11.700  1.00  0.00            
ATOM     42  H20 ACD     1      24.470  20.940  11.310  1.00  0.00            
ATOM     43  C13 ACD     1      26.950  22.410  12.540  1.00  0.00            
ATOM     44  H21 ACD     1      26.980  21.940  13.530  1.00  0.00            
ATOM     45  O11 ACD     1      27.230  23.780  12.920  1.00  0.00            
ATOM     46  C14 ACD     1      27.260  24.670  11.790  1.00  0.00            
ATOM     47  H22 ACD     1      27.890  24.300  10.980  1.00  0.00            
ATOM     48  C15 ACD     1      27.740  26.030  12.310  1.00  0.00            
ATOM     49  H23 ACD     1      28.820  26.050  12.490  1.00  0.00            
ATOM     50  H24 ACD     1      27.600  26.800  11.540  1.00  0.00            
ATOM     51  O12 ACD     1      27.090  26.470  13.540  1.00  0.00            
ATOM     52  H25 ACD     1      27.360  25.890  14.260  1.00  0.00            
ATOM     53  O13 ACD     1      28.040  21.930  11.670  1.00  0.00            
ATOM     54  C16 ACD     1      28.940  20.880  12.150  1.00  0.00            
ATOM     55  H26 ACD     1      28.930  20.790  13.250  1.00  0.00            
ATOM     56  C17 ACD     1      28.440  19.570  11.620  1.00  0.00            
ATOM     57  H27 ACD     1      28.440  19.650  10.530  1.00  0.00            
ATOM     58  O14 ACD     1      27.200  19.280  12.160  1.00  0.00            
ATOM     59  H28 ACD     1      26.580  19.940  11.830  1.00  0.00            
ATOM     60  C18 ACD     1      29.420  18.430  12.070  1.00  0.00            
ATOM     61  H29 ACD     1      29.410  18.510  13.160  1.00  0.00            
ATOM     62  O15 ACD     1      29.000  17.130  11.600  1.00  0.00            
ATOM     63  H30 ACD     1      29.040  17.110  10.640  1.00  0.00            
ATOM     64  C19 ACD     1      30.910  18.760  11.700  1.00  0.00            
ATOM     65  H31 ACD     1      31.600  18.040  12.150  1.00  0.00            
ATOM     66  O16 ACD     1      31.280  20.100  12.200  1.00  0.00            
ATOM     67  C20 ACD     1      30.400  21.120  11.800  1.00  0.00            
ATOM     68  H32 ACD     1      30.450  21.240  10.710  1.00  0.00            
ATOM     69  C21 ACD     1      30.960  22.540  12.280  1.00  0.00            
ATOM     70  H33 ACD     1      31.890  22.860  11.780  1.00  0.00            
ATOM     71  H34 ACD     1      30.340  23.370  11.910  1.00  0.00            
ATOM     72  O17 ACD     1      31.150  22.540  13.670  1.00  0.00            
ATOM     73  H35 ACD     1      31.820  21.870  13.800  1.00  0.00            
ATOM     74  O18 ACD     1      30.890  18.660  10.280  1.00  0.00            
ATOM     75  C22 ACD     1      32.040  18.090   9.620  1.00  0.00            
ATOM     76  H36 ACD     1      32.540  17.240  10.100  1.00  0.00            
ATOM     77  C23 ACD     1      31.390  17.500   8.310  1.00  0.00            
ATOM     78  H37 ACD     1      30.590  18.170   7.990  1.00  0.00            
ATOM     79  O19 ACD     1      30.900  16.240   8.630  1.00  0.00            
ATOM     80  H38 ACD     1      30.530  15.850   7.830  1.00  0.00            
ATOM     81  C24 ACD     1      32.490  17.440   7.290  1.00  0.00            
ATOM     82  H39 ACD     1      33.280  16.770   7.660  1.00  0.00            
ATOM     83  O20 ACD     1      31.920  16.940   6.120  1.00  0.00            
ATOM     84  H40 ACD     1      31.340  17.600   5.730  1.00  0.00            
ATOM     85  C25 ACD     1      33.150  18.780   7.100  1.00  0.00            
ATOM     86  H41 ACD     1      33.830  18.770   6.240  1.00  0.00            
ATOM     87  O21 ACD     1      33.900  19.010   8.220  1.00  0.00            
ATOM     88  C26 ACD     1      33.100  19.150   9.450  1.00  0.00            
ATOM     89  H42 ACD     1      32.570  20.110   9.340  1.00  0.00            
ATOM     90  C27 ACD     1      34.040  19.320  10.590  1.00  0.00            
ATOM     91  H43 ACD     1      33.460  19.140  11.510  1.00  0.00            
ATOM     92  H44 ACD     1      34.830  18.560  10.600  1.00  0.00            
ATOM     93  O22 ACD     1      34.640  20.670  10.640  1.00  0.00            
ATOM     94  H45 ACD     1      35.230  20.700   9.880  1.00  0.00            
ATOM     95  O23 ACD     1      32.220  19.850   7.040  1.00  0.00            
ATOM     96  C28 ACD     1      32.310  20.590   5.860  1.00  0.00            
ATOM     97  H46 ACD     1      33.150  20.300   5.210  1.00  0.00            
ATOM     98  C29 ACD     1      32.470  22.080   6.240  1.00  0.00            
ATOM     99  H47 ACD     1      31.700  22.500   6.910  1.00  0.00            
ATOM    100  O24 ACD     1      32.510  22.870   5.140  1.00  0.00            
ATOM    101  C30 ACD     1      33.890  22.290   6.910  1.00  0.00            
ATOM    102  H48 ACD     1      34.080  21.630   7.770  1.00  0.00            
ATOM    103  H49 ACD     1      34.580  21.940   6.120  1.00  0.00            
ATOM    104  O25 ACD     1      34.150  23.590   7.310  1.00  0.00            
ATOM    105  H50 ACD     1      33.870  24.020   6.500  1.00  0.00            
ATOM    106  C31 ACD     1      31.090  20.510   4.990  1.00  0.00            
ATOM    107  H51 ACD     1      30.240  20.900   5.560  1.00  0.00            
ATOM    108  O26 ACD     1      30.840  19.140   4.690  1.00  0.00            
ATOM    109  H52 ACD     1      31.270  18.940   3.860  1.00  0.00            
ATOM    110  C32 ACD     1      31.220  21.400   3.810  1.00  0.00            
ATOM    111  H53 ACD     1      32.160  21.130   3.310  1.00  0.00            
ATOM    112  O27 ACD     1      30.110  21.370   2.960  1.00  0.00            
ATOM    113  H54 ACD     1      29.560  22.150   3.100  1.00  0.00            
ATOM    114  C33 ACD     1      31.390  22.860   4.290  1.00  0.00            
ATOM    115  H55 ACD     1      31.660  23.510   3.450  1.00  0.00            
ATOM    116  O28 ACD     1      30.240  23.330   4.940  1.00  0.00            
ATOM    117  C34 ACD     1      29.640  24.610   4.510  1.00  0.00            
ATOM    118  H56 ACD     1      30.210  25.060   3.690  1.00  0.00            
ATOM    119  C35 ACD     1      28.220  24.310   4.100  1.00  0.00            
ATOM    120  H57 ACD     1      27.790  23.750   4.940  1.00  0.00            
ATOM    121  O29 ACD     1      28.240  23.480   2.980  1.00  0.00            
ATOM    122  H58 ACD     1      27.380  23.490   2.550  1.00  0.00            
ATOM    123  C36 ACD     1      27.580  25.620   3.830  1.00  0.00            
ATOM    124  H59 ACD     1      28.110  26.080   2.990  1.00  0.00            
ATOM    125  O30 ACD     1      26.190  25.440   3.580  1.00  0.00            
ATOM    126  H60 ACD     1      25.880  25.340   4.480  1.00  0.00            
ATOM    127  C1  AL1     2      26.210  20.030   8.470  1.00  0.00            
ATOM    128  C2  AL1     2      27.130  20.580   7.360  1.00  0.00            
ATOM    129  C3  AL1     2      28.570  20.540   7.800  1.00  0.00            
ATOM    130  C4  AL1     2      29.400  21.610   8.140  1.00  0.00            
ATOM    131  C5  AL1     2      28.870  22.940   8.140  1.00  0.00            
ATOM    132  O1  AL1     2      29.540  23.900   8.500  1.00  0.00            
ATOM    133  C6  AL1     2      27.560  23.090   7.500  1.00  0.00            
ATOM    134  C7  AL1     2      26.740  22.030   7.150  1.00  0.00            
ATOM    135  C8  AL1     2      25.490  22.320   6.380  1.00  0.00            
ATOM    136  C9  AL1     2      25.290  21.420   5.120  1.00  0.00            
ATOM    137  C10 AL1     2      25.560  19.970   5.430  1.00  0.00            
ATOM    138  C11 AL1     2      26.930  19.770   6.070  1.00  0.00            
ATOM    139  C12 AL1     2      27.420  18.300   6.130  1.00  0.00            
ATOM    140  O2  AL1     2      27.850  17.840   7.150  1.00  0.00            
ATOM    141  C13 AL1     2      27.230  17.500   4.880  1.00  0.00            
ATOM    142  C14 AL1     2      25.770  17.680   4.390  1.00  0.00            
ATOM    143  C15 AL1     2      24.860  17.000   5.440  1.00  0.00            
ATOM    144  C16 AL1     2      25.470  19.180   4.150  1.00  0.00            
ATOM    145  C17 AL1     2      24.150  19.220   3.350  1.00  0.00            
ATOM    146  C18 AL1     2      24.000  17.910   2.590  1.00  0.00            
ATOM    147  C19 AL1     2      25.340  17.120   2.970  1.00  0.00            
ATOM    148  O3  AL1     2      26.330  17.490   1.970  1.00  0.00            
ATOM    149  C20 AL1     2      25.200  15.520   3.000  1.00  0.00            
ATOM    150  O4  AL1     2      24.180  14.940   3.230  1.00  0.00            
ATOM    151  C21 AL1     2      26.480  14.750   2.480  1.00  0.00            
ATOM    152  O5  AL1     2      26.180  13.340   2.220  1.00  0.00            
ATOM    153  H1  AL1     2      26.340  20.450   9.470  1.00  0.00            
ATOM    154  H2  AL1     2      25.180  20.230   8.150  1.00  0.00            
ATOM    155  H3  AL1     2      26.270  18.940   8.350  1.00  0.00            
ATOM    156  H4  AL1     2      28.990  19.540   7.930  1.00  0.00            
ATOM    157  H5  AL1     2      30.390  21.440   8.550  1.00  0.00            
ATOM    158  H6  AL1     2      27.280  24.150   7.440  1.00  0.00            
ATOM    159  H7  AL1     2      25.470  23.390   6.140  1.00  0.00            
ATOM    160  H8  AL1     2      24.630  22.110   7.040  1.00  0.00            
ATOM    161  H9  AL1     2      26.040  21.760   4.390  1.00  0.00            
ATOM    162  H10 AL1     2      24.330  21.590   4.620  1.00  0.00            
ATOM    163  H11 AL1     2      24.790  19.680   6.160  1.00  0.00            
ATOM    164  H12 AL1     2      27.560  20.370   5.400  1.00  0.00            
ATOM    165  H13 AL1     2      27.390  16.420   5.030  1.00  0.00            
ATOM    166  H14 AL1     2      28.050  17.740   4.180  1.00  0.00            
ATOM    167  H15 AL1     2      25.120  15.960   5.680  1.00  0.00            
ATOM    168  H16 AL1     2      24.930  17.480   6.430  1.00  0.00            
ATOM    169  H17 AL1     2      23.790  16.930   5.230  1.00  0.00            
ATOM    170  H18 AL1     2      26.280  19.650   3.590  1.00  0.00            
ATOM    171  H19 AL1     2      24.220  20.090   2.680  1.00  0.00            
ATOM    172  H20 AL1     2      23.270  19.390   3.980  1.00  0.00            
ATOM    173  H21 AL1     2      23.860  18.020   1.510  1.00  0.00            
ATOM    174  H22 AL1     2      23.120  17.420   3.040  1.00  0.00            
ATOM    175  H23 AL1     2      25.940  18.140   1.370  1.00  0.00            
ATOM    176  H24 AL1     2      27.270  14.850   3.250  1.00  0.00            
ATOM    177  H25 AL1     2      26.820  15.210   1.550  1.00  0.00            
ATOM    178  H26 AL1     2      25.370  13.320   1.690  1.00  0.00            
TER
ENDMDL
MODEL        1
ATOM      1  H1  ACD     1      33.480  26.290   9.150  1.00  0.00            
ATOM      2  O1  ACD     1      32.740  26.390   8.550  1.00  0.00            
ATOM      3  C1  ACD     1      31.720  25.940   9.380  1.00  0.00            
ATOM      4  H2  ACD     1      31.480  26.670  10.160  1.00  0.00            
ATOM      5  H3  ACD     1      32.040  25.030   9.900  1.00  0.00            
ATOM      6  C2  ACD     1      30.400  25.760   8.700  1.00  0.00            
ATOM      7  H4  ACD     1      29.720  25.130   9.290  1.00  0.00            
ATOM      8  O2  ACD     1      29.710  27.000   8.360  1.00  0.00            
ATOM      9  C3  ACD     1      28.510  26.750   7.620  1.00  0.00            
ATOM     10  H5  ACD     1      27.930  27.680   7.550  1.00  0.00            
ATOM     11  O3  ACD     1      27.670  25.860   8.340  1.00  0.00            
ATOM     12  C4  ACD     1      26.550  26.320   9.100  1.00  0.00            
ATOM     13  H6  ACD     1      26.110  27.290   8.810  1.00  0.00            
ATOM     14  C5  ACD     1      25.570  25.230   8.860  1.00  0.00            
ATOM     15  H7  ACD     1      26.110  24.280   8.920  1.00  0.00            
ATOM     16  O4  ACD     1      25.030  25.390   7.500  1.00  0.00            
ATOM     17  H8  ACD     1      24.480  24.630   7.300  1.00  0.00            
ATOM     18  C6  ACD     1      24.440  25.210   9.880  1.00  0.00            
ATOM     19  H9  ACD     1      23.840  26.130   9.850  1.00  0.00            
ATOM     20  O5  ACD     1      23.630  24.010   9.710  1.00  0.00            
ATOM     21  H10 ACD     1      23.140  24.100   8.890  1.00  0.00            
ATOM     22  C7  ACD     1      25.060  25.130  11.270  1.00  0.00            
ATOM     23  H11 ACD     1      24.240  25.270  11.990  1.00  0.00            
ATOM     24  O6  ACD     1      25.850  26.260  11.400  1.00  0.00            
ATOM     25  C8  ACD     1      26.960  26.330  10.570  1.00  0.00            
ATOM     26  H12 ACD     1      27.590  25.470  10.820  1.00  0.00            
ATOM     27  C9  ACD     1      27.810  27.610  10.960  1.00  0.00            
ATOM     28  H13 ACD     1      28.710  27.680  10.340  1.00  0.00            
ATOM     29  H14 ACD     1      27.150  28.460  10.770  1.00  0.00            
ATOM     30  O7  ACD     1      28.130  27.650  12.370  1.00  0.00            
ATOM     31  H15 ACD     1      28.510  26.810  12.630  1.00  0.00            
ATOM     32  O8  ACD     1      25.820  23.950  11.450  1.00  0.00            
ATOM     33  C10 ACD     1      25.500  23.310  12.640  1.00  0.00            
ATOM     34  H16 ACD     1      24.620  23.790  13.100  1.00  0.00            
ATOM     35  C11 ACD     1      25.220  21.910  12.150  1.00  0.00            
ATOM     36  H17 ACD     1      25.920  21.600  11.370  1.00  0.00            
ATOM     37  O9  ACD     1      23.950  21.880  11.550  1.00  0.00            
ATOM     38  H18 ACD     1      23.880  22.650  10.970  1.00  0.00            
ATOM     39  C12 ACD     1      25.150  20.910  13.300  1.00  0.00            
ATOM     40  H19 ACD     1      24.270  21.060  13.930  1.00  0.00            
ATOM     41  O10 ACD     1      25.120  19.500  12.850  1.00  0.00            
ATOM     42  H20 ACD     1      24.610  19.410  12.040  1.00  0.00            
ATOM     43  C13 ACD     1      26.430  20.990  14.180  1.00  0.00            
ATOM     44  H21 ACD     1      26.270  20.370  15.060  1.00  0.00            
ATOM     45  O11 ACD     1      26.500  22.350  14.650  1.00  0.00            
ATOM     46  C14 ACD     1      26.650  23.400  13.650  1.00  0.00            
ATOM     47  H22 ACD     1      27.630  23.300  13.160  1.00  0.00            
ATOM     48  C15 ACD     1      26.690  24.680  14.430  1.00  0.00            
ATOM     49  H23 ACD     1      27.640  24.720  14.980  1.00  0.00            
ATOM     50  H24 ACD     1      26.820  25.510  13.720  1.00  0.00            
ATOM     51  O12 ACD     1      25.540  24.880  15.230  1.00  0.00            
ATOM     52  H25 ACD     1      25.660  25.700  15.720  1.00  0.00            
ATOM     53  O13 ACD     1      27.630  20.540  13.540  1.00  0.00            
ATOM     54  C16 ACD     1      28.500  19.620  14.180  1.00  0.00            
ATOM     55  H26 ACD     1      28.190  19.350  15.200  1.00  0.00            
ATOM     56  C17 ACD     1      28.600  18.300  13.440  1.00  0.00            
ATOM     57  H27 ACD     1      28.890  18.560  12.420  1.00  0.00            
ATOM     58  O14 ACD     1      27.220  17.720  13.480  1.00  0.00            
ATOM     59  H28 ACD     1      26.550  18.390  13.310  1.00  0.00            
ATOM     60  C18 ACD     1      29.770  17.400  14.050  1.00  0.00            
ATOM     61  H29 ACD     1      29.400  17.150  15.050  1.00  0.00            
ATOM     62  O15 ACD     1      30.030  16.260  13.240  1.00  0.00            
ATOM     63  H30 ACD     1      30.870  16.500  12.860  1.00  0.00            
ATOM     64  C19 ACD     1      31.090  18.190  14.180  1.00  0.00            
ATOM     65  H31 ACD     1      31.890  17.680  14.730  1.00  0.00            
ATOM     66  O16 ACD     1      30.790  19.390  14.960  1.00  0.00            
ATOM     67  C20 ACD     1      29.830  20.300  14.400  1.00  0.00            
ATOM     68  H32 ACD     1      30.130  20.610  13.390  1.00  0.00            
ATOM     69  C21 ACD     1      29.720  21.530  15.370  1.00  0.00            
ATOM     70  H33 ACD     1      30.670  22.070  15.330  1.00  0.00            
ATOM     71  H34 ACD     1      28.990  22.260  15.010  1.00  0.00            
ATOM     72  O17 ACD     1      29.510  21.100  16.710  1.00  0.00            
ATOM     73  H35 ACD     1      29.950  20.260  16.850  1.00  0.00            
ATOM     74  O18 ACD     1      31.560  18.570  12.910  1.00  0.00            
ATOM     75  C22 ACD     1      32.950  18.570  12.560  1.00  0.00            
ATOM     76  H36 ACD     1      33.530  17.830  13.140  1.00  0.00            
ATOM     77  C23 ACD     1      32.860  17.990  11.150  1.00  0.00            
ATOM     78  H37 ACD     1      32.130  18.540  10.550  1.00  0.00            
ATOM     79  O19 ACD     1      32.610  16.540  11.260  1.00  0.00            
ATOM     80  H38 ACD     1      32.200  16.190  10.470  1.00  0.00            
ATOM     81  C24 ACD     1      34.120  18.250  10.290  1.00  0.00            
ATOM     82  H39 ACD     1      34.880  17.640  10.790  1.00  0.00            
ATOM     83  O20 ACD     1      33.910  17.900   8.910  1.00  0.00            
ATOM     84  H40 ACD     1      33.480  18.680   8.540  1.00  0.00            
ATOM     85  C25 ACD     1      34.520  19.750  10.380  1.00  0.00            
ATOM     86  H41 ACD     1      35.440  19.930   9.820  1.00  0.00            
ATOM     87  O21 ACD     1      34.780  19.960  11.770  1.00  0.00            
ATOM     88  C26 ACD     1      33.610  19.990  12.600  1.00  0.00            
ATOM     89  H42 ACD     1      32.920  20.710  12.140  1.00  0.00            
ATOM     90  C27 ACD     1      34.120  20.440  13.950  1.00  0.00            
ATOM     91  H43 ACD     1      33.280  20.540  14.650  1.00  0.00            
ATOM     92  H44 ACD     1      34.840  19.700  14.320  1.00  0.00            
ATOM     93  O22 ACD     1      34.760  21.730  14.020  1.00  0.00            
ATOM     94  H45 ACD     1      35.500  21.770  13.420  1.00  0.00            
ATOM     95  O23 ACD     1      33.390  20.570   9.890  1.00  0.00            
ATOM     96  C28 ACD     1      33.510  21.220   8.740  1.00  0.00            
ATOM     97  H46 ACD     1      34.440  20.950   8.230  1.00  0.00            
ATOM     98  C29 ACD     1      33.540  22.710   9.070  1.00  0.00            
ATOM     99  H47 ACD     1      32.660  22.890   9.700  1.00  0.00            
ATOM    100  O24 ACD     1      33.530  23.470   7.890  1.00  0.00            
ATOM    101  C30 ACD     1      34.780  23.170   9.830  1.00  0.00            
ATOM    102  H48 ACD     1      35.060  22.470  10.630  1.00  0.00            
ATOM    103  H49 ACD     1      35.540  23.280   9.050  1.00  0.00            
ATOM    104  O25 ACD     1      34.580  24.450  10.460  1.00  0.00            
ATOM    105  H50 ACD     1      35.300  24.900  10.010  1.00  0.00            
ATOM    106  C31 ACD     1      32.310  20.890   7.880  1.00  0.00            
ATOM    107  H51 ACD     1      31.370  20.940   8.450  1.00  0.00            
ATOM    108  O26 ACD     1      32.400  19.540   7.460  1.00  0.00            
ATOM    109  H52 ACD     1      32.120  19.540   6.540  1.00  0.00            
ATOM    110  C32 ACD     1      32.220  21.790   6.610  1.00  0.00            
ATOM    111  H53 ACD     1      33.030  21.510   5.920  1.00  0.00            
ATOM    112  O27 ACD     1      31.070  21.730   5.870  1.00  0.00            
ATOM    113  H54 ACD     1      30.580  22.550   5.970  1.00  0.00            
ATOM    114  C33 ACD     1      32.350  23.220   7.030  1.00  0.00            
ATOM    115  H55 ACD     1      32.430  23.770   6.090  1.00  0.00            
ATOM    116  O28 ACD     1      31.160  23.610   7.720  1.00  0.00            
ATOM    117  C34 ACD     1      30.690  24.870   7.440  1.00  0.00            
ATOM    118  H56 ACD     1      31.450  25.340   6.790  1.00  0.00            
ATOM    119  C35 ACD     1      29.420  24.670   6.520  1.00  0.00            
ATOM    120  H57 ACD     1      28.780  23.950   7.050  1.00  0.00            
ATOM    121  O29 ACD     1      29.750  24.080   5.250  1.00  0.00            
ATOM    122  H58 ACD     1      29.030  24.160   4.620  1.00  0.00            
ATOM    123  C36 ACD     1      28.710  26.040   6.250  1.00  0.00            
ATOM    124  H59 ACD     1      29.450  26.530   5.600  1.00  0.00            
ATOM    125  O30 ACD     1      27.400  25.900   5.580  1.00  0.00            
ATOM    126  H60 ACD     1      26.800  25.390   6.140  1.00  0.00            
ATOM    127  C1  AL1     2      27.160  19.110  10.020  1.00  0.00            
ATOM    128  C2  AL1     2      28.280  19.940   9.360  1.00  0.00            
ATOM    129  C3  AL1     2      29.490  19.980  10.220  1.00  0.00            
ATOM    130  C4  AL1     2      30.020  21.150  10.740  1.00  0.00            
ATOM    131  C5  AL1     2      29.490  22.500  10.460  1.00  0.00            
ATOM    132  O1  AL1     2      30.020  23.470  11.000  1.00  0.00            
ATOM    133  C6  AL1     2      28.330  22.540   9.540  1.00  0.00            
ATOM    134  C7  AL1     2      27.800  21.390   9.010  1.00  0.00            
ATOM    135  C8  AL1     2      26.710  21.490   7.970  1.00  0.00            
ATOM    136  C9  AL1     2      27.270  20.720   6.710  1.00  0.00            
ATOM    137  C10 AL1     2      27.600  19.290   6.940  1.00  0.00            
ATOM    138  C11 AL1     2      28.730  19.200   7.980  1.00  0.00            
ATOM    139  C12 AL1     2      29.200  17.740   8.130  1.00  0.00            
ATOM    140  O2  AL1     2      29.470  17.220   9.190  1.00  0.00            
ATOM    141  C13 AL1     2      29.450  16.910   6.880  1.00  0.00            
ATOM    142  C14 AL1     2      28.300  17.040   5.820  1.00  0.00            
ATOM    143  C15 AL1     2      26.980  16.350   6.310  1.00  0.00            
ATOM    144  C16 AL1     2      28.130  18.620   5.650  1.00  0.00            
ATOM    145  C17 AL1     2      27.310  18.880   4.370  1.00  0.00            
ATOM    146  C18 AL1     2      27.650  17.570   3.560  1.00  0.00            
ATOM    147  C19 AL1     2      28.630  16.620   4.320  1.00  0.00            
ATOM    148  O3  AL1     2      29.990  17.020   3.900  1.00  0.00            
ATOM    149  C20 AL1     2      28.420  15.100   3.970  1.00  0.00            
ATOM    150  O4  AL1     2      27.370  14.560   3.790  1.00  0.00            
ATOM    151  C21 AL1     2      29.640  14.270   4.050  1.00  0.00            
ATOM    152  O5  AL1     2      30.070  14.050   5.410  1.00  0.00            
ATOM    153  H1  AL1     2      27.490  18.070  10.140  1.00  0.00            
ATOM    154  H2  AL1     2      26.940  19.490  11.030  1.00  0.00            
ATOM    155  H3  AL1     2      26.180  19.090   9.540  1.00  0.00            
ATOM    156  H4  AL1     2      29.920  19.040  10.540  1.00  0.00            
ATOM    157  H5  AL1     2      30.850  21.030  11.450  1.00  0.00            
ATOM    158  H6  AL1     2      27.850  23.500   9.350  1.00  0.00            
ATOM    159  H7  AL1     2      26.510  22.520   7.670  1.00  0.00            
ATOM    160  H8  AL1     2      25.800  20.990   8.340  1.00  0.00            
ATOM    161  H9  AL1     2      28.130  21.260   6.300  1.00  0.00            
ATOM    162  H10 AL1     2      26.420  20.840   6.020  1.00  0.00            
ATOM    163  H11 AL1     2      26.690  18.770   7.240  1.00  0.00            
ATOM    164  H12 AL1     2      29.480  19.910   7.610  1.00  0.00            
ATOM    165  H13 AL1     2      29.490  15.860   7.190  1.00  0.00            
ATOM    166  H14 AL1     2      30.440  17.250   6.570  1.00  0.00            
ATOM    167  H15 AL1     2      27.150  15.290   6.520  1.00  0.00            
ATOM    168  H16 AL1     2      26.640  16.780   7.270  1.00  0.00            
ATOM    169  H17 AL1     2      26.120  16.390   5.640  1.00  0.00            
ATOM    170  H18 AL1     2      29.150  19.000   5.490  1.00  0.00            
ATOM    171  H19 AL1     2      27.690  19.800   3.920  1.00  0.00            
ATOM    172  H20 AL1     2      26.250  18.970   4.600  1.00  0.00            
ATOM    173  H21 AL1     2      28.030  17.740   2.540  1.00  0.00            
ATOM    174  H22 AL1     2      26.690  17.120   3.280  1.00  0.00            
ATOM    175  H23 AL1     2      30.000  16.910   2.930  1.00  0.00            
ATOM    176  H24 AL1     2      30.430  14.780   3.500  1.00  0.00            
ATOM    177  H25 AL1     2      29.510  13.370   3.430  1.00  0.00            
ATOM    178  H26 AL1     2      29.480  13.410   5.850  1.00  0.00            
TER
ENDMDL
MODEL        1
ATOM      1  H1  ACD     1      28.240  28.480  11.360  1.00  0.00            
ATOM      2  O1  ACD     1      28.900  27.950  10.900  1.00  0.00            
ATOM      3  C1  ACD     1      29.250  26.790  11.700  1.00  0.00            
ATOM      4  H2  ACD     1      29.600  27.080  12.700  1.00  0.00            
ATOM      5  H3  ACD     1      30.050  26.240  11.190  1.00  0.00            
ATOM      6  C2  ACD     1      28.110  25.820  11.950  1.00  0.00            
ATOM      7  H4  ACD     1      28.580  25.120  12.650  1.00  0.00            
ATOM      8  O2  ACD     1      27.030  26.530  12.620  1.00  0.00            
ATOM      9  C3  ACD     1      25.700  25.970  12.700  1.00  0.00            
ATOM     10  H5  ACD     1      25.000  26.810  12.830  1.00  0.00            
ATOM     11  O3  ACD     1      25.600  24.960  13.720  1.00  0.00            
ATOM     12  C4  ACD     1      25.010  25.310  15.020  1.00  0.00            
ATOM     13  H6  ACD     1      24.420  26.220  14.920  1.00  0.00            
ATOM     14  C5  ACD     1      24.040  24.190  15.270  1.00  0.00            
ATOM     15  H7  ACD     1      24.600  23.300  14.940  1.00  0.00            
ATOM     16  O4  ACD     1      22.850  24.380  14.510  1.00  0.00            
ATOM     17  H8  ACD     1      22.270  23.620  14.610  1.00  0.00            
ATOM     18  C6  ACD     1      23.750  24.000  16.740  1.00  0.00            
ATOM     19  H9  ACD     1      23.210  24.850  17.160  1.00  0.00            
ATOM     20  O5  ACD     1      23.140  22.690  16.790  1.00  0.00            
ATOM     21  H10 ACD     1      22.960  22.300  17.650  1.00  0.00            
ATOM     22  C7  ACD     1      25.050  23.860  17.520  1.00  0.00            
ATOM     23  H11 ACD     1      24.840  23.600  18.560  1.00  0.00            
ATOM     24  O6  ACD     1      25.660  25.120  17.410  1.00  0.00            
ATOM     25  C8  ACD     1      26.080  25.540  16.050  1.00  0.00            
ATOM     26  H12 ACD     1      26.960  24.920  15.830  1.00  0.00            
ATOM     27  C9  ACD     1      26.540  27.000  16.060  1.00  0.00            
ATOM     28  H13 ACD     1      26.740  27.350  15.040  1.00  0.00            
ATOM     29  H14 ACD     1      25.770  27.620  16.550  1.00  0.00            
ATOM     30  O7  ACD     1      27.770  27.000  16.780  1.00  0.00            
ATOM     31  H15 ACD     1      28.050  27.900  16.590  1.00  0.00            
ATOM     32  O8  ACD     1      25.930  22.890  17.030  1.00  0.00            
ATOM     33  C10 ACD     1      26.450  21.990  17.950  1.00  0.00            
ATOM     34  H16 ACD     1      25.890  21.940  18.890  1.00  0.00            
ATOM     35  C11 ACD     1      26.370  20.700  17.170  1.00  0.00            
ATOM     36  H17 ACD     1      26.740  20.820  16.150  1.00  0.00            
ATOM     37  O9  ACD     1      25.000  20.260  17.030  1.00  0.00            
ATOM     38  H18 ACD     1      24.500  21.020  16.730  1.00  0.00            
ATOM     39  C12 ACD     1      27.200  19.610  17.880  1.00  0.00            
ATOM     40  H19 ACD     1      26.790  19.420  18.880  1.00  0.00            
ATOM     41  O10 ACD     1      27.180  18.390  17.110  1.00  0.00            
ATOM     42  H20 ACD     1      26.270  18.070  17.080  1.00  0.00            
ATOM     43  C13 ACD     1      28.620  20.060  18.050  1.00  0.00            
ATOM     44  H21 ACD     1      29.170  19.380  18.710  1.00  0.00            
ATOM     45  O11 ACD     1      28.590  21.290  18.720  1.00  0.00            
ATOM     46  C14 ACD     1      27.870  22.420  18.280  1.00  0.00            
ATOM     47  H22 ACD     1      28.320  22.810  17.360  1.00  0.00            
ATOM     48  C15 ACD     1      27.930  23.550  19.340  1.00  0.00            
ATOM     49  H23 ACD     1      28.970  23.690  19.660  1.00  0.00            
ATOM     50  H24 ACD     1      27.520  24.380  18.750  1.00  0.00            
ATOM     51  O12 ACD     1      27.060  23.320  20.440  1.00  0.00            
ATOM     52  H25 ACD     1      27.440  22.680  21.050  1.00  0.00            
ATOM     53  O13 ACD     1      29.240  20.340  16.740  1.00  0.00            
ATOM     54  C16 ACD     1      30.590  19.840  16.590  1.00  0.00            
ATOM     55  H26 ACD     1      30.910  19.590  17.610  1.00  0.00            
ATOM     56  C17 ACD     1      30.560  18.480  15.810  1.00  0.00            
ATOM     57  H27 ACD     1      30.100  18.640  14.830  1.00  0.00            
ATOM     58  O14 ACD     1      29.810  17.530  16.510  1.00  0.00            
ATOM     59  H28 ACD     1      28.970  17.920  16.740  1.00  0.00            
ATOM     60  C18 ACD     1      31.980  17.990  15.590  1.00  0.00            
ATOM     61  H29 ACD     1      32.300  17.650  16.590  1.00  0.00            
ATOM     62  O15 ACD     1      32.030  17.070  14.510  1.00  0.00            
ATOM     63  H30 ACD     1      32.100  17.680  13.770  1.00  0.00            
ATOM     64  C19 ACD     1      32.900  19.090  15.030  1.00  0.00            
ATOM     65  H31 ACD     1      33.960  18.820  14.950  1.00  0.00            
ATOM     66  O16 ACD     1      32.800  20.190  15.890  1.00  0.00            
ATOM     67  C20 ACD     1      31.540  20.790  15.970  1.00  0.00            
ATOM     68  H32 ACD     1      31.260  21.070  14.950  1.00  0.00            
ATOM     69  C21 ACD     1      31.510  22.070  16.850  1.00  0.00            
ATOM     70  H33 ACD     1      32.180  22.830  16.410  1.00  0.00            
ATOM     71  H34 ACD     1      30.550  22.590  16.920  1.00  0.00            
ATOM     72  O17 ACD     1      31.930  21.780  18.160  1.00  0.00            
ATOM     73  H35 ACD     1      31.080  21.820  18.610  1.00  0.00            
ATOM     74  O18 ACD     1      32.520  19.340  13.680  1.00  0.00            
ATOM     75  C22 ACD     1      33.580  19.690  12.810  1.00  0.00            
ATOM     76  H36 ACD     1      34.590  19.330  13.050  1.00  0.00            
ATOM     77  C23 ACD     1      33.160  19.190  11.420  1.00  0.00            
ATOM     78  H37 ACD     1      32.090  19.380  11.260  1.00  0.00            
ATOM     79  O19 ACD     1      33.180  17.780  11.340  1.00  0.00            
ATOM     80  H38 ACD     1      32.480  17.560  10.720  1.00  0.00            
ATOM     81  C24 ACD     1      33.900  19.860  10.220  1.00  0.00            
ATOM     82  H39 ACD     1      34.950  19.530  10.230  1.00  0.00            
ATOM     83  O20 ACD     1      33.260  19.460   9.020  1.00  0.00            
ATOM     84  H40 ACD     1      32.390  19.840   9.190  1.00  0.00            
ATOM     85  C25 ACD     1      33.690  21.370  10.410  1.00  0.00            
ATOM     86  H41 ACD     1      34.220  21.900   9.610  1.00  0.00            
ATOM     87  O21 ACD     1      34.260  21.770  11.640  1.00  0.00            
ATOM     88  C26 ACD     1      33.720  21.250  12.840  1.00  0.00            
ATOM     89  H42 ACD     1      32.750  21.730  13.030  1.00  0.00            
ATOM     90  C27 ACD     1      34.710  21.810  13.920  1.00  0.00            
ATOM     91  H43 ACD     1      34.680  21.280  14.880  1.00  0.00            
ATOM     92  H44 ACD     1      35.760  21.750  13.600  1.00  0.00            
ATOM     93  O22 ACD     1      34.460  23.180  14.230  1.00  0.00            
ATOM     94  H45 ACD     1      34.930  23.700  13.570  1.00  0.00            
ATOM     95  O23 ACD     1      32.330  21.750  10.460  1.00  0.00            
ATOM     96  C28 ACD     1      31.750  22.580   9.570  1.00  0.00            
ATOM     97  H46 ACD     1      32.320  22.750   8.650  1.00  0.00            
ATOM     98  C29 ACD     1      31.560  23.960  10.200  1.00  0.00            
ATOM     99  H47 ACD     1      31.320  23.810  11.260  1.00  0.00            
ATOM    100  O24 ACD     1      30.700  24.750   9.450  1.00  0.00            
ATOM    101  C30 ACD     1      32.870  24.760  10.350  1.00  0.00            
ATOM    102  H48 ACD     1      33.460  24.220  11.110  1.00  0.00            
ATOM    103  H49 ACD     1      33.490  24.720   9.450  1.00  0.00            
ATOM    104  O25 ACD     1      32.740  26.010  10.980  1.00  0.00            
ATOM    105  H50 ACD     1      32.500  25.680  11.850  1.00  0.00            
ATOM    106  C31 ACD     1      30.440  21.980   9.180  1.00  0.00            
ATOM    107  H51 ACD     1      29.920  21.760  10.120  1.00  0.00            
ATOM    108  O26 ACD     1      30.490  20.760   8.480  1.00  0.00            
ATOM    109  H52 ACD     1      29.860  20.810   7.760  1.00  0.00            
ATOM    110  C32 ACD     1      29.550  22.990   8.420  1.00  0.00            
ATOM    111  H53 ACD     1      29.920  23.240   7.420  1.00  0.00            
ATOM    112  O27 ACD     1      28.250  22.490   8.200  1.00  0.00            
ATOM    113  H54 ACD     1      27.710  22.760   8.940  1.00  0.00            
ATOM    114  C33 ACD     1      29.420  24.250   9.210  1.00  0.00            
ATOM    115  H55 ACD     1      28.920  25.000   8.590  1.00  0.00            
ATOM    116  O28 ACD     1      28.640  24.050  10.440  1.00  0.00            
ATOM    117  C34 ACD     1      27.630  25.050  10.730  1.00  0.00            
ATOM    118  H56 ACD     1      27.550  25.740   9.880  1.00  0.00            
ATOM    119  C35 ACD     1      26.340  24.270  11.000  1.00  0.00            
ATOM    120  H57 ACD     1      26.470  23.510  11.790  1.00  0.00            
ATOM    121  O29 ACD     1      25.940  23.510   9.880  1.00  0.00            
ATOM    122  H58 ACD     1      25.490  24.060   9.230  1.00  0.00            
ATOM    123  C36 ACD     1      25.340  25.260  11.440  1.00  0.00            
ATOM    124  H59 ACD     1      25.240  26.040  10.670  1.00  0.00            
ATOM    125  O30 ACD     1      24.140  24.700  11.720  1.00  0.00            
ATOM    126  H60 ACD     1      24.140  24.550  12.670  1.00  0.00            
ATOM    127  C1  AL1     2      27.350  18.650  13.220  1.00  0.00            
ATOM    128  C2  AL1     2      27.550  19.960  12.540  1.00  0.00            
ATOM    129  C3  AL1     2      29.050  20.290  12.570  1.00  0.00            
ATOM    130  C4  AL1     2      29.590  21.460  12.970  1.00  0.00            
ATOM    131  C5  AL1     2      28.780  22.430  13.710  1.00  0.00            
ATOM    132  O1  AL1     2      29.260  23.430  14.220  1.00  0.00            
ATOM    133  C6  AL1     2      27.370  22.100  13.870  1.00  0.00            
ATOM    134  C7  AL1     2      26.790  21.060  13.300  1.00  0.00            
ATOM    135  C8  AL1     2      25.290  20.860  13.410  1.00  0.00            
ATOM    136  C9  AL1     2      24.630  20.790  12.030  1.00  0.00            
ATOM    137  C10 AL1     2      25.320  19.790  11.080  1.00  0.00            
ATOM    138  C11 AL1     2      26.930  19.980  11.090  1.00  0.00            
ATOM    139  C12 AL1     2      27.470  18.920  10.100  1.00  0.00            
ATOM    140  O2  AL1     2      28.310  18.100  10.420  1.00  0.00            
ATOM    141  C13 AL1     2      26.960  19.020   8.650  1.00  0.00            
ATOM    142  C14 AL1     2      25.450  18.950   8.610  1.00  0.00            
ATOM    143  C15 AL1     2      24.900  17.410   8.960  1.00  0.00            
ATOM    144  C16 AL1     2      24.870  19.960   9.610  1.00  0.00            
ATOM    145  C17 AL1     2      23.380  20.020   9.270  1.00  0.00            
ATOM    146  C18 AL1     2      23.410  20.050   7.700  1.00  0.00            
ATOM    147  C19 AL1     2      24.820  19.500   7.270  1.00  0.00            
ATOM    148  O3  AL1     2      25.410  20.700   6.790  1.00  0.00            
ATOM    149  C20 AL1     2      24.730  18.400   6.140  1.00  0.00            
ATOM    150  O4  AL1     2      23.710  17.870   5.820  1.00  0.00            
ATOM    151  C21 AL1     2      26.010  18.070   5.380  1.00  0.00            
ATOM    152  O5  AL1     2      26.470  16.780   5.730  1.00  0.00            
ATOM    153  H1  AL1     2      27.880  17.880  12.630  1.00  0.00            
ATOM    154  H2  AL1     2      27.850  18.470  14.180  1.00  0.00            
ATOM    155  H3  AL1     2      26.310  18.310  13.230  1.00  0.00            
ATOM    156  H4  AL1     2      29.670  19.690  11.910  1.00  0.00            
ATOM    157  H5  AL1     2      30.670  21.610  12.930  1.00  0.00            
ATOM    158  H6  AL1     2      26.800  22.780  14.500  1.00  0.00            
ATOM    159  H7  AL1     2      24.890  21.710  13.990  1.00  0.00            
ATOM    160  H8  AL1     2      25.040  19.930  13.920  1.00  0.00            
ATOM    161  H9  AL1     2      24.630  21.820  11.640  1.00  0.00            
ATOM    162  H10 AL1     2      23.530  20.750  12.060  1.00  0.00            
ATOM    163  H11 AL1     2      25.060  18.770  11.370  1.00  0.00            
ATOM    164  H12 AL1     2      27.120  20.960  10.640  1.00  0.00            
ATOM    165  H13 AL1     2      27.420  18.240   8.020  1.00  0.00            
ATOM    166  H14 AL1     2      27.310  20.010   8.340  1.00  0.00            
ATOM    167  H15 AL1     2      23.830  17.230   8.880  1.00  0.00            
ATOM    168  H16 AL1     2      25.370  16.710   8.260  1.00  0.00            
ATOM    169  H17 AL1     2      25.280  17.150   9.950  1.00  0.00            
ATOM    170  H18 AL1     2      25.360  20.900   9.330  1.00  0.00            
ATOM    171  H19 AL1     2      22.870  20.900   9.670  1.00  0.00            
ATOM    172  H20 AL1     2      22.840  19.130   9.590  1.00  0.00            
ATOM    173  H21 AL1     2      23.240  21.030   7.230  1.00  0.00            
ATOM    174  H22 AL1     2      22.570  19.430   7.360  1.00  0.00            
ATOM    175  H23 AL1     2      25.170  20.870   5.860  1.00  0.00            
ATOM    176  H24 AL1     2      26.790  18.830   5.530  1.00  0.00            
ATOM    177  H25 AL1     2      25.750  18.130   4.310  1.00  0.00            
ATOM    178  H26 AL1     2      27.360  16.760   5.340  1.00  0.00            
TER
ENDMDL
MODEL        1
ATOM      1  H1  ACD     1      28.260  28.190  10.210  1.00  0.00            
ATOM      2  O1  ACD     1      27.440  27.800   9.890  1.00  0.00            
ATOM      3  C1  ACD     1      27.210  26.660  10.650  1.00  0.00            
ATOM      4  H2  ACD     1      27.120  26.950  11.710  1.00  0.00            
ATOM      5  H3  ACD     1      28.160  26.110  10.590  1.00  0.00            
ATOM      6  C2  ACD     1      25.990  25.850  10.220  1.00  0.00            
ATOM      7  H4  ACD     1      26.020  24.840  10.660  1.00  0.00            
ATOM      8  O2  ACD     1      24.800  26.530  10.580  1.00  0.00            
ATOM      9  C3  ACD     1      23.630  25.990  10.070  1.00  0.00            
ATOM     10  H5  ACD     1      22.870  26.700  10.420  1.00  0.00            
ATOM     11  O3  ACD     1      23.310  24.740  10.730  1.00  0.00            
ATOM     12  C4  ACD     1      22.590  24.880  11.980  1.00  0.00            
ATOM     13  H6  ACD     1      22.500  25.950  12.240  1.00  0.00            
ATOM     14  C5  ACD     1      21.200  24.260  11.750  1.00  0.00            
ATOM     15  H7  ACD     1      21.340  23.380  11.110  1.00  0.00            
ATOM     16  O4  ACD     1      20.340  25.180  11.090  1.00  0.00            
ATOM     17  H8  ACD     1      19.700  24.600  10.680  1.00  0.00            
ATOM     18  C6  ACD     1      20.520  23.730  13.040  1.00  0.00            
ATOM     19  H9  ACD     1      20.210  24.670  13.520  1.00  0.00            
ATOM     20  O5  ACD     1      19.310  23.110  12.780  1.00  0.00            
ATOM     21  H10 ACD     1      18.630  23.790  12.790  1.00  0.00            
ATOM     22  C7  ACD     1      21.460  22.890  13.860  1.00  0.00            
ATOM     23  H11 ACD     1      20.950  22.540  14.770  1.00  0.00            
ATOM     24  O6  ACD     1      22.560  23.790  14.120  1.00  0.00            
ATOM     25  C8  ACD     1      23.430  24.240  13.040  1.00  0.00            
ATOM     26  H12 ACD     1      23.970  23.450  12.490  1.00  0.00            
ATOM     27  C9  ACD     1      24.560  25.130  13.560  1.00  0.00            
ATOM     28  H13 ACD     1      25.320  25.390  12.820  1.00  0.00            
ATOM     29  H14 ACD     1      24.140  26.050  13.990  1.00  0.00            
ATOM     30  O7  ACD     1      25.290  24.440  14.590  1.00  0.00            
ATOM     31  H15 ACD     1      25.120  23.490  14.600  1.00  0.00            
ATOM     32  O8  ACD     1      21.910  21.700  13.120  1.00  0.00            
ATOM     33  C10 ACD     1      21.900  20.500  13.780  1.00  0.00            
ATOM     34  H16 ACD     1      20.950  20.350  14.320  1.00  0.00            
ATOM     35  C11 ACD     1      21.960  19.420  12.690  1.00  0.00            
ATOM     36  H17 ACD     1      22.730  19.730  11.970  1.00  0.00            
ATOM     37  O9  ACD     1      20.740  19.190  11.990  1.00  0.00            
ATOM     38  H18 ACD     1      20.390  20.030  11.680  1.00  0.00            
ATOM     39  C12 ACD     1      22.540  18.140  13.230  1.00  0.00            
ATOM     40  H19 ACD     1      21.780  17.770  13.930  1.00  0.00            
ATOM     41  O10 ACD     1      22.740  17.170  12.150  1.00  0.00            
ATOM     42  H20 ACD     1      21.880  17.170  11.740  1.00  0.00            
ATOM     43  C13 ACD     1      23.780  18.410  14.040  1.00  0.00            
ATOM     44  H21 ACD     1      24.070  17.500  14.580  1.00  0.00            
ATOM     45  O11 ACD     1      23.330  19.220  15.130  1.00  0.00            
ATOM     46  C14 ACD     1      23.060  20.540  14.840  1.00  0.00            
ATOM     47  H22 ACD     1      23.950  20.890  14.290  1.00  0.00            
ATOM     48  C15 ACD     1      22.850  21.370  16.170  1.00  0.00            
ATOM     49  H23 ACD     1      23.720  21.200  16.820  1.00  0.00            
ATOM     50  H24 ACD     1      22.900  22.450  15.950  1.00  0.00            
ATOM     51  O12 ACD     1      21.760  21.000  17.010  1.00  0.00            
ATOM     52  H25 ACD     1      21.980  20.120  17.340  1.00  0.00            
ATOM     53  O13 ACD     1      24.820  18.920  13.170  1.00  0.00            
ATOM     54  C16 ACD     1      26.060  18.310  13.510  1.00  0.00            
ATOM     55  H26 ACD     1      25.910  17.750  14.440  1.00  0.00            
ATOM     56  C17 ACD     1      26.470  17.260  12.440  1.00  0.00            
ATOM     57  H27 ACD     1      26.440  17.980  11.610  1.00  0.00            
ATOM     58  O14 ACD     1      25.400  16.250  12.260  1.00  0.00            
ATOM     59  H28 ACD     1      24.530  16.620  12.080  1.00  0.00            
ATOM     60  C18 ACD     1      27.960  16.680  12.640  1.00  0.00            
ATOM     61  H29 ACD     1      27.990  15.960  13.460  1.00  0.00            
ATOM     62  O15 ACD     1      28.410  15.990  11.480  1.00  0.00            
ATOM     63  H30 ACD     1      28.680  16.630  10.820  1.00  0.00            
ATOM     64  C19 ACD     1      28.900  17.830  12.890  1.00  0.00            
ATOM     65  H31 ACD     1      29.930  17.570  13.170  1.00  0.00            
ATOM     66  O16 ACD     1      28.410  18.620  14.000  1.00  0.00            
ATOM     67  C20 ACD     1      27.180  19.310  13.720  1.00  0.00            
ATOM     68  H32 ACD     1      27.350  20.060  12.940  1.00  0.00            
ATOM     69  C21 ACD     1      26.910  20.090  15.030  1.00  0.00            
ATOM     70  H33 ACD     1      27.760  20.770  15.190  1.00  0.00            
ATOM     71  H34 ACD     1      26.080  20.800  14.940  1.00  0.00            
ATOM     72  O17 ACD     1      26.740  19.320  16.290  1.00  0.00            
ATOM     73  H35 ACD     1      26.360  19.950  16.900  1.00  0.00            
ATOM     74  O18 ACD     1      29.000  18.620  11.720  1.00  0.00            
ATOM     75  C22 ACD     1      30.240  18.820  11.130  1.00  0.00            
ATOM     76  H36 ACD     1      30.980  18.060  11.430  1.00  0.00            
ATOM     77  C23 ACD     1      29.930  18.550   9.630  1.00  0.00            
ATOM     78  H37 ACD     1      28.980  19.060   9.400  1.00  0.00            
ATOM     79  O19 ACD     1      29.980  17.110   9.360  1.00  0.00            
ATOM     80  H38 ACD     1      29.710  16.990   8.450  1.00  0.00            
ATOM     81  C24 ACD     1      31.010  19.230   8.820  1.00  0.00            
ATOM     82  H39 ACD     1      31.910  18.610   8.960  1.00  0.00            
ATOM     83  O20 ACD     1      30.690  19.250   7.400  1.00  0.00            
ATOM     84  H40 ACD     1      30.190  20.070   7.300  1.00  0.00            
ATOM     85  C25 ACD     1      31.210  20.660   9.220  1.00  0.00            
ATOM     86  H41 ACD     1      32.070  21.120   8.730  1.00  0.00            
ATOM     87  O21 ACD     1      31.620  20.690  10.550  1.00  0.00            
ATOM     88  C26 ACD     1      30.710  20.230  11.470  1.00  0.00            
ATOM     89  H42 ACD     1      29.920  20.990  11.530  1.00  0.00            
ATOM     90  C27 ACD     1      31.440  20.190  12.780  1.00  0.00            
ATOM     91  H43 ACD     1      30.720  19.750  13.490  1.00  0.00            
ATOM     92  H44 ACD     1      32.280  19.510  12.570  1.00  0.00            
ATOM     93  O22 ACD     1      31.940  21.460  13.310  1.00  0.00            
ATOM     94  H45 ACD     1      32.390  21.960  12.620  1.00  0.00            
ATOM     95  O23 ACD     1      29.980  21.350   8.970  1.00  0.00            
ATOM     96  C28 ACD     1      30.080  22.680   8.430  1.00  0.00            
ATOM     97  H46 ACD     1      31.090  22.900   8.070  1.00  0.00            
ATOM     98  C29 ACD     1      29.700  23.710   9.510  1.00  0.00            
ATOM     99  H47 ACD     1      28.840  23.400  10.130  1.00  0.00            
ATOM    100  O24 ACD     1      29.350  24.930   8.900  1.00  0.00            
ATOM    101  C30 ACD     1      30.870  24.070  10.400  1.00  0.00            
ATOM    102  H48 ACD     1      31.380  23.200  10.840  1.00  0.00            
ATOM    103  H49 ACD     1      31.660  24.520   9.780  1.00  0.00            
ATOM    104  O25 ACD     1      30.570  24.940  11.510  1.00  0.00            
ATOM    105  H50 ACD     1      29.630  25.110  11.590  1.00  0.00            
ATOM    106  C31 ACD     1      29.100  22.680   7.260  1.00  0.00            
ATOM    107  H51 ACD     1      28.270  22.250   7.830  1.00  0.00            
ATOM    108  O26 ACD     1      29.480  21.740   6.210  1.00  0.00            
ATOM    109  H52 ACD     1      29.330  22.090   5.330  1.00  0.00            
ATOM    110  C32 ACD     1      28.680  24.040   6.780  1.00  0.00            
ATOM    111  H53 ACD     1      29.600  24.360   6.270  1.00  0.00            
ATOM    112  O27 ACD     1      27.620  24.080   5.820  1.00  0.00            
ATOM    113  H54 ACD     1      26.800  24.400   6.210  1.00  0.00            
ATOM    114  C33 ACD     1      28.320  24.880   7.880  1.00  0.00            
ATOM    115  H55 ACD     1      28.230  25.930   7.600  1.00  0.00            
ATOM    116  O28 ACD     1      27.080  24.500   8.490  1.00  0.00            
ATOM    117  C34 ACD     1      26.170  25.590   8.700  1.00  0.00            
ATOM    118  H56 ACD     1      26.440  26.470   8.110  1.00  0.00            
ATOM    119  C35 ACD     1      24.860  25.060   8.060  1.00  0.00            
ATOM    120  H57 ACD     1      24.860  24.030   8.420  1.00  0.00            
ATOM    121  O29 ACD     1      24.970  24.890   6.600  1.00  0.00            
ATOM    122  H58 ACD     1      24.120  25.140   6.220  1.00  0.00            
ATOM    123  C36 ACD     1      23.650  25.900   8.560  1.00  0.00            
ATOM    124  H59 ACD     1      23.650  26.900   8.100  1.00  0.00            
ATOM    125  O30 ACD     1      22.410  25.300   8.170  1.00  0.00            
ATOM    126  H60 ACD     1      22.090  24.910   8.990  1.00  0.00            
ATOM    127  C1  AL1     2      24.610  18.860   8.420  1.00  0.00            
ATOM    128  C2  AL1     2      25.000  20.330   8.410  1.00  0.00            
ATOM    129  C3  AL1     2      26.380  20.470   9.000  1.00  0.00            
ATOM    130  C4  AL1     2      26.530  20.860  10.330  1.00  0.00            
ATOM    131  C5  AL1     2      25.420  21.410  11.260  1.00  0.00            
ATOM    132  O1  AL1     2      25.630  21.830  12.410  1.00  0.00            
ATOM    133  C6  AL1     2      24.140  21.380  10.610  1.00  0.00            
ATOM    134  C7  AL1     2      23.940  21.000   9.320  1.00  0.00            
ATOM    135  C8  AL1     2      22.540  21.130   8.640  1.00  0.00            
ATOM    136  C9  AL1     2      22.640  21.910   7.390  1.00  0.00            
ATOM    137  C10 AL1     2      23.500  21.090   6.380  1.00  0.00            
ATOM    138  C11 AL1     2      24.950  21.010   6.980  1.00  0.00            
ATOM    139  C12 AL1     2      25.930  20.440   5.940  1.00  0.00            
ATOM    140  O2  AL1     2      26.660  19.500   6.200  1.00  0.00            
ATOM    141  C13 AL1     2      25.900  21.110   4.580  1.00  0.00            
ATOM    142  C14 AL1     2      24.470  21.030   4.020  1.00  0.00            
ATOM    143  C15 AL1     2      23.970  19.530   3.780  1.00  0.00            
ATOM    144  C16 AL1     2      23.580  21.780   5.040  1.00  0.00            
ATOM    145  C17 AL1     2      22.330  22.100   4.290  1.00  0.00            
ATOM    146  C18 AL1     2      22.880  22.420   2.900  1.00  0.00            
ATOM    147  C19 AL1     2      24.290  21.910   2.740  1.00  0.00            
ATOM    148  O3  AL1     2      25.170  23.070   2.820  1.00  0.00            
ATOM    149  C20 AL1     2      24.560  21.250   1.310  1.00  0.00            
ATOM    150  O4  AL1     2      23.620  20.750   0.680  1.00  0.00            
ATOM    151  C21 AL1     2      26.040  21.060   0.860  1.00  0.00            
ATOM    152  O5  AL1     2      26.070  20.440  -0.410  1.00  0.00            
ATOM    153  H1  AL1     2      25.280  18.290   7.760  1.00  0.00            
ATOM    154  H2  AL1     2      24.720  18.440   9.430  1.00  0.00            
ATOM    155  H3  AL1     2      23.600  18.610   8.050  1.00  0.00            
ATOM    156  H4  AL1     2      27.200  20.070   8.420  1.00  0.00            
ATOM    157  H5  AL1     2      27.490  20.770  10.830  1.00  0.00            
ATOM    158  H6  AL1     2      23.340  21.760  11.250  1.00  0.00            
ATOM    159  H7  AL1     2      21.810  21.590   9.320  1.00  0.00            
ATOM    160  H8  AL1     2      22.090  20.140   8.520  1.00  0.00            
ATOM    161  H9  AL1     2      23.090  22.840   7.750  1.00  0.00            
ATOM    162  H10 AL1     2      21.610  22.080   7.070  1.00  0.00            
ATOM    163  H11 AL1     2      23.060  20.100   6.200  1.00  0.00            
ATOM    164  H12 AL1     2      25.220  22.050   7.180  1.00  0.00            
ATOM    165  H13 AL1     2      26.540  20.510   3.920  1.00  0.00            
ATOM    166  H14 AL1     2      26.340  22.090   4.780  1.00  0.00            
ATOM    167  H15 AL1     2      22.960  19.580   3.360  1.00  0.00            
ATOM    168  H16 AL1     2      24.650  19.040   3.080  1.00  0.00            
ATOM    169  H17 AL1     2      23.880  18.870   4.650  1.00  0.00            
ATOM    170  H18 AL1     2      24.000  22.770   5.250  1.00  0.00            
ATOM    171  H19 AL1     2      21.830  23.010   4.640  1.00  0.00            
ATOM    172  H20 AL1     2      21.620  21.280   4.140  1.00  0.00            
ATOM    173  H21 AL1     2      22.680  23.480   2.700  1.00  0.00            
ATOM    174  H22 AL1     2      22.220  21.960   2.150  1.00  0.00            
ATOM    175  H23 AL1     2      24.760  23.840   2.380  1.00  0.00            
ATOM    176  H24 AL1     2      26.720  20.470   1.500  1.00  0.00            
ATOM    177  H25 AL1     2      26.510  22.040   0.720  1.00  0.00            
ATOM    178  H26 AL1     2      26.990  20.310  -0.670  1.00  0.00            
TER
ENDMDL
MODEL        1
ATOM      1  H1  ACD     1      28.180  22.460   8.330  1.00  0.00            
ATOM      2  O1  ACD     1      28.320  22.820   7.450  1.00  0.00            
ATOM      3  C1  ACD     1      27.230  23.740   7.270  1.00  0.00            
ATOM      4  H2  ACD     1      27.440  24.690   7.790  1.00  0.00            
ATOM      5  H3  ACD     1      26.350  23.320   7.780  1.00  0.00            
ATOM      6  C2  ACD     1      27.000  23.960   5.730  1.00  0.00            
ATOM      7  H4  ACD     1      26.150  24.650   5.620  1.00  0.00            
ATOM      8  O2  ACD     1      28.150  24.630   5.280  1.00  0.00            
ATOM      9  C3  ACD     1      28.260  24.670   3.830  1.00  0.00            
ATOM     10  H5  ACD     1      29.220  25.180   3.660  1.00  0.00            
ATOM     11  O3  ACD     1      27.200  25.480   3.230  1.00  0.00            
ATOM     12  C4  ACD     1      27.620  26.770   2.820  1.00  0.00            
ATOM     13  H6  ACD     1      28.710  26.840   2.710  1.00  0.00            
ATOM     14  C5  ACD     1      27.010  26.930   1.370  1.00  0.00            
ATOM     15  H7  ACD     1      25.940  26.680   1.320  1.00  0.00            
ATOM     16  O4  ACD     1      27.610  25.950   0.510  1.00  0.00            
ATOM     17  H8  ACD     1      27.690  25.140   1.030  1.00  0.00            
ATOM     18  C6  ACD     1      27.110  28.340   0.890  1.00  0.00            
ATOM     19  H9  ACD     1      28.160  28.640   0.790  1.00  0.00            
ATOM     20  O5  ACD     1      26.370  28.550  -0.370  1.00  0.00            
ATOM     21  H10 ACD     1      25.470  28.770  -0.120  1.00  0.00            
ATOM     22  C7  ACD     1      26.500  29.330   1.970  1.00  0.00            
ATOM     23  H11 ACD     1      26.700  30.330   1.570  1.00  0.00            
ATOM     24  O6  ACD     1      27.130  29.190   3.160  1.00  0.00            
ATOM     25  C8  ACD     1      27.040  27.910   3.690  1.00  0.00            
ATOM     26  H12 ACD     1      25.970  27.750   3.890  1.00  0.00            
ATOM     27  C9  ACD     1      27.630  28.000   5.070  1.00  0.00            
ATOM     28  H13 ACD     1      27.870  27.000   5.440  1.00  0.00            
ATOM     29  H14 ACD     1      28.550  28.610   5.030  1.00  0.00            
ATOM     30  O7  ACD     1      26.750  28.620   6.060  1.00  0.00            
ATOM     31  H15 ACD     1      25.970  28.080   5.890  1.00  0.00            
ATOM     32  O8  ACD     1      25.130  29.170   2.120  1.00  0.00            
ATOM     33  C10 ACD     1      24.250  30.210   2.350  1.00  0.00            
ATOM     34  H16 ACD     1      24.760  31.120   1.990  1.00  0.00            
ATOM     35  C11 ACD     1      23.030  29.820   1.490  1.00  0.00            
ATOM     36  H17 ACD     1      22.810  28.780   1.770  1.00  0.00            
ATOM     37  O9  ACD     1      23.310  29.860   0.060  1.00  0.00            
ATOM     38  H18 ACD     1      23.750  30.680  -0.180  1.00  0.00            
ATOM     39  C12 ACD     1      21.830  30.690   1.920  1.00  0.00            
ATOM     40  H19 ACD     1      22.000  31.780   1.900  1.00  0.00            
ATOM     41  O10 ACD     1      20.700  30.350   1.130  1.00  0.00            
ATOM     42  H20 ACD     1      20.670  29.400   1.220  1.00  0.00            
ATOM     43  C13 ACD     1      21.550  30.300   3.390  1.00  0.00            
ATOM     44  H21 ACD     1      20.690  30.890   3.700  1.00  0.00            
ATOM     45  O11 ACD     1      22.660  30.860   4.080  1.00  0.00            
ATOM     46  C14 ACD     1      23.940  30.390   3.840  1.00  0.00            
ATOM     47  H22 ACD     1      23.990  29.390   4.270  1.00  0.00            
ATOM     48  C15 ACD     1      24.910  31.370   4.610  1.00  0.00            
ATOM     49  H23 ACD     1      25.950  31.330   4.250  1.00  0.00            
ATOM     50  H24 ACD     1      24.520  32.390   4.510  1.00  0.00            
ATOM     51  O12 ACD     1      25.100  30.980   5.940  1.00  0.00            
ATOM     52  H25 ACD     1      25.590  30.150   5.880  1.00  0.00            
ATOM     53  O13 ACD     1      21.350  28.960   3.760  1.00  0.00            
ATOM     54  C16 ACD     1      20.140  28.350   3.730  1.00  0.00            
ATOM     55  H26 ACD     1      19.370  29.010   3.330  1.00  0.00            
ATOM     56  C17 ACD     1      20.170  27.150   2.760  1.00  0.00            
ATOM     57  H27 ACD     1      21.000  26.450   2.900  1.00  0.00            
ATOM     58  O14 ACD     1      20.330  27.660   1.440  1.00  0.00            
ATOM     59  H28 ACD     1      20.960  27.170   0.910  1.00  0.00            
ATOM     60  C18 ACD     1      18.880  26.370   2.990  1.00  0.00            
ATOM     61  H29 ACD     1      18.110  27.020   2.550  1.00  0.00            
ATOM     62  O15 ACD     1      18.880  25.180   2.310  1.00  0.00            
ATOM     63  H30 ACD     1      18.890  25.370   1.360  1.00  0.00            
ATOM     64  C19 ACD     1      18.580  26.030   4.450  1.00  0.00            
ATOM     65  H31 ACD     1      17.610  25.520   4.570  1.00  0.00            
ATOM     66  O16 ACD     1      18.620  27.180   5.190  1.00  0.00            
ATOM     67  C20 ACD     1      19.830  27.910   5.180  1.00  0.00            
ATOM     68  H32 ACD     1      20.610  27.220   5.530  1.00  0.00            
ATOM     69  C21 ACD     1      19.730  29.110   6.150  1.00  0.00
[truncated: 1,713,271 more chars]
