# Supplementary material for: Achieving Chemical Accuracy in Cyclodextrin Host–Guest Binding via Integrative Atomistic Modelling
Source: Adv Sci (Weinh). 2025 Dec 14;13(10):e19782. doi: 10.1002/advs.202519782 (PMC12915143; doi:10.1002/advs.202519782)
Supplement: Supplementary file 1 — Supporting Information [file ADVS-13-e19782-s003.zip › all_poses/ACD.AR4.pdb]

MODEL        1
ATOM      1  H1  ACD     1      15.140  15.960  13.840  1.00  0.00            
ATOM      2  O1  ACD     1      16.050  16.070  13.530  1.00  0.00            
ATOM      3  C1  ACD     1      16.780  16.480  14.710  1.00  0.00            
ATOM      4  H2  ACD     1      17.790  16.080  14.580  1.00  0.00            
ATOM      5  H3  ACD     1      16.370  16.090  15.650  1.00  0.00            
ATOM      6  C2  ACD     1      16.890  17.980  14.820  1.00  0.00            
ATOM      7  H4  ACD     1      16.780  18.080  15.910  1.00  0.00            
ATOM      8  O2  ACD     1      18.290  18.280  14.500  1.00  0.00            
ATOM      9  C3  ACD     1      18.650  19.690  14.640  1.00  0.00            
ATOM     10  H5  ACD     1      19.660  19.810  14.240  1.00  0.00            
ATOM     11  O3  ACD     1      18.420  20.100  15.960  1.00  0.00            
ATOM     12  C4  ACD     1      19.600  20.200  16.860  1.00  0.00            
ATOM     13  H6  ACD     1      20.540  19.970  16.330  1.00  0.00            
ATOM     14  C5  ACD     1      19.660  21.690  17.400  1.00  0.00            
ATOM     15  H7  ACD     1      18.660  22.030  17.720  1.00  0.00            
ATOM     16  O4  ACD     1      20.100  22.470  16.310  1.00  0.00            
ATOM     17  H8  ACD     1      19.710  22.270  15.450  1.00  0.00            
ATOM     18  C6  ACD     1      20.680  21.840  18.610  1.00  0.00            
ATOM     19  H9  ACD     1      21.620  21.610  18.080  1.00  0.00            
ATOM     20  O5  ACD     1      20.730  23.130  19.130  1.00  0.00            
ATOM     21  H10 ACD     1      20.450  22.990  20.040  1.00  0.00            
ATOM     22  C7  ACD     1      20.460  20.800  19.670  1.00  0.00            
ATOM     23  H11 ACD     1      21.280  20.770  20.400  1.00  0.00            
ATOM     24  O6  ACD     1      20.370  19.490  19.010  1.00  0.00            
ATOM     25  C8  ACD     1      19.330  19.290  18.040  1.00  0.00            
ATOM     26  H12 ACD     1      18.400  19.590  18.550  1.00  0.00            
ATOM     27  C9  ACD     1      19.330  17.800  17.590  1.00  0.00            
ATOM     28  H13 ACD     1      19.420  17.150  18.470  1.00  0.00            
ATOM     29  H14 ACD     1      18.390  17.560  17.080  1.00  0.00            
ATOM     30  O7  ACD     1      20.490  17.500  16.760  1.00  0.00            
ATOM     31  H15 ACD     1      20.580  18.080  16.000  1.00  0.00            
ATOM     32  O8  ACD     1      19.290  21.160  20.400  1.00  0.00            
ATOM     33  C10 ACD     1      19.300  20.860  21.770  1.00  0.00            
ATOM     34  H16 ACD     1      20.220  20.360  22.100  1.00  0.00            
ATOM     35  C11 ACD     1      19.300  22.190  22.460  1.00  0.00            
ATOM     36  H17 ACD     1      18.510  22.800  21.990  1.00  0.00            
ATOM     37  O9  ACD     1      20.450  22.990  22.140  1.00  0.00            
ATOM     38  H18 ACD     1      20.220  23.850  22.510  1.00  0.00            
ATOM     39  C12 ACD     1      18.910  22.130  23.900  1.00  0.00            
ATOM     40  H19 ACD     1      19.780  21.730  24.450  1.00  0.00            
ATOM     41  O10 ACD     1      18.680  23.430  24.440  1.00  0.00            
ATOM     42  H20 ACD     1      17.900  23.750  23.960  1.00  0.00            
ATOM     43  C13 ACD     1      17.700  21.230  24.160  1.00  0.00            
ATOM     44  H21 ACD     1      17.560  21.160  25.240  1.00  0.00            
ATOM     45  O11 ACD     1      17.970  19.960  23.560  1.00  0.00            
ATOM     46  C14 ACD     1      18.160  19.940  22.180  1.00  0.00            
ATOM     47  H22 ACD     1      17.210  20.370  21.820  1.00  0.00            
ATOM     48  C15 ACD     1      18.300  18.520  21.520  1.00  0.00            
ATOM     49  H23 ACD     1      17.400  17.960  21.780  1.00  0.00            
ATOM     50  H24 ACD     1      18.250  18.720  20.440  1.00  0.00            
ATOM     51  O12 ACD     1      19.450  17.840  21.950  1.00  0.00            
ATOM     52  H25 ACD     1      19.580  17.150  21.300  1.00  0.00            
ATOM     53  O13 ACD     1      16.570  21.850  23.570  1.00  0.00            
ATOM     54  C16 ACD     1      15.280  21.510  24.020  1.00  0.00            
ATOM     55  H26 ACD     1      15.110  21.860  25.050  1.00  0.00            
ATOM     56  C17 ACD     1      14.320  22.240  23.120  1.00  0.00            
ATOM     57  H27 ACD     1      14.560  22.160  22.050  1.00  0.00            
ATOM     58  O14 ACD     1      14.260  23.670  23.520  1.00  0.00            
ATOM     59  H28 ACD     1      15.120  24.080  23.440  1.00  0.00            
ATOM     60  C18 ACD     1      12.900  21.720  23.310  1.00  0.00            
ATOM     61  H29 ACD     1      12.630  21.970  24.340  1.00  0.00            
ATOM     62  O15 ACD     1      12.010  22.410  22.440  1.00  0.00            
ATOM     63  H30 ACD     1      12.340  23.300  22.570  1.00  0.00            
ATOM     64  C19 ACD     1      12.760  20.270  23.070  1.00  0.00            
ATOM     65  H31 ACD     1      11.710  20.020  23.210  1.00  0.00            
ATOM     66  O16 ACD     1      13.630  19.600  24.030  1.00  0.00            
ATOM     67  C20 ACD     1      15.050  19.980  24.080  1.00  0.00            
ATOM     68  H32 ACD     1      15.490  19.570  23.170  1.00  0.00            
ATOM     69  C21 ACD     1      15.530  19.270  25.370  1.00  0.00            
ATOM     70  H33 ACD     1      15.100  18.260  25.380  1.00  0.00            
ATOM     71  H34 ACD     1      16.610  19.080  25.350  1.00  0.00            
ATOM     72  O17 ACD     1      15.350  19.910  26.620  1.00  0.00            
ATOM     73  H35 ACD     1      16.260  20.140  26.810  1.00  0.00            
ATOM     74  O18 ACD     1      13.060  20.020  21.680  1.00  0.00            
ATOM     75  C22 ACD     1      12.230  18.950  21.110  1.00  0.00            
ATOM     76  H36 ACD     1      11.610  18.470  21.880  1.00  0.00            
ATOM     77  C23 ACD     1      11.340  19.550  20.080  1.00  0.00            
ATOM     78  H37 ACD     1      12.030  19.920  19.320  1.00  0.00            
ATOM     79  O19 ACD     1      10.620  20.640  20.770  1.00  0.00            
ATOM     80  H38 ACD     1      11.260  21.240  21.160  1.00  0.00            
ATOM     81  C24 ACD     1      10.510  18.480  19.340  1.00  0.00            
ATOM     82  H39 ACD     1       9.770  17.900  19.910  1.00  0.00            
ATOM     83  O20 ACD     1       9.820  19.120  18.280  1.00  0.00            
ATOM     84  H40 ACD     1       9.640  19.990  18.640  1.00  0.00            
ATOM     85  C25 ACD     1      11.420  17.420  18.740  1.00  0.00            
ATOM     86  H41 ACD     1      10.870  16.560  18.360  1.00  0.00            
ATOM     87  O21 ACD     1      12.280  16.920  19.730  1.00  0.00            
ATOM     88  C26 ACD     1      13.050  17.850  20.450  1.00  0.00            
ATOM     89  H42 ACD     1      13.840  18.320  19.850  1.00  0.00            
ATOM     90  C27 ACD     1      13.830  17.130  21.590  1.00  0.00            
ATOM     91  H43 ACD     1      14.530  16.420  21.140  1.00  0.00            
ATOM     92  H44 ACD     1      14.390  17.860  22.190  1.00  0.00            
ATOM     93  O22 ACD     1      12.850  16.540  22.440  1.00  0.00            
ATOM     94  H45 ACD     1      12.770  15.610  22.200  1.00  0.00            
ATOM     95  O23 ACD     1      12.250  18.000  17.770  1.00  0.00            
ATOM     96  C28 ACD     1      12.190  17.420  16.440  1.00  0.00            
ATOM     97  H46 ACD     1      11.340  16.750  16.260  1.00  0.00            
ATOM     98  C29 ACD     1      13.570  16.730  16.210  1.00  0.00            
ATOM     99  H47 ACD     1      14.340  17.310  16.740  1.00  0.00            
ATOM    100  O24 ACD     1      13.850  16.620  14.840  1.00  0.00            
ATOM    101  C30 ACD     1      13.710  15.430  16.810  1.00  0.00            
ATOM    102  H48 ACD     1      14.670  15.050  16.440  1.00  0.00            
ATOM    103  H49 ACD     1      13.760  15.470  17.900  1.00  0.00            
ATOM    104  O25 ACD     1      12.670  14.560  16.530  1.00  0.00            
ATOM    105  H50 ACD     1      12.860  14.250  15.640  1.00  0.00            
ATOM    106  C31 ACD     1      11.920  18.640  15.530  1.00  0.00            
ATOM    107  H51 ACD     1      12.660  19.420  15.750  1.00  0.00            
ATOM    108  O26 ACD     1      10.590  19.080  15.690  1.00  0.00            
ATOM    109  H52 ACD     1      10.510  19.040  16.650  1.00  0.00            
ATOM    110  C32 ACD     1      12.270  18.240  14.080  1.00  0.00            
ATOM    111  H53 ACD     1      11.580  17.430  13.840  1.00  0.00            
ATOM    112  O27 ACD     1      12.070  19.260  13.120  1.00  0.00            
ATOM    113  H54 ACD     1      12.400  20.060  13.530  1.00  0.00            
ATOM    114  C33 ACD     1      13.700  17.790  14.000  1.00  0.00            
ATOM    115  H55 ACD     1      13.830  17.540  12.940  1.00  0.00            
ATOM    116  O28 ACD     1      14.600  18.870  14.430  1.00  0.00            
ATOM    117  C34 ACD     1      15.940  18.890  13.980  1.00  0.00            
ATOM    118  H56 ACD     1      16.050  18.480  12.960  1.00  0.00            
ATOM    119  C35 ACD     1      16.350  20.350  13.970  1.00  0.00            
ATOM    120  H57 ACD     1      16.170  20.740  14.980  1.00  0.00            
ATOM    121  O29 ACD     1      15.590  21.100  13.020  1.00  0.00            
ATOM    122  H58 ACD     1      14.680  21.190  13.320  1.00  0.00            
ATOM    123  C36 ACD     1      17.820  20.500  13.680  1.00  0.00            
ATOM    124  H59 ACD     1      17.800  20.060  12.670  1.00  0.00            
ATOM    125  O30 ACD     1      18.220  21.870  13.730  1.00  0.00            
ATOM    126  H60 ACD     1      17.430  22.380  13.510  1.00  0.00            
ATOM    127  C1  AR4     2      13.600  22.480  18.000  1.00  0.00            
ATOM    128  C2  AR4     2      14.930  21.680  17.990  1.00  0.00            
ATOM    129  C3  AR4     2      14.810  20.270  17.400  1.00  0.00            
ATOM    130  C4  AR4     2      15.520  21.550  19.410  1.00  0.00            
ATOM    131  C5  AR4     2      15.830  22.920  19.950  1.00  0.00            
ATOM    132  C6  AR4     2      16.550  23.820  18.950  1.00  0.00            
ATOM    133  C7  AR4     2      16.440  23.490  17.640  1.00  0.00            
ATOM    134  O1  AR4     2      15.890  22.360  17.150  1.00  0.00            
ATOM    135  C8  AR4     2      17.000  24.420  16.650  1.00  0.00            
ATOM    136  C9  AR4     2      16.560  24.360  15.300  1.00  0.00            
ATOM    137  C10 AR4     2      17.060  25.210  14.360  1.00  0.00            
ATOM    138  C11 AR4     2      17.980  26.200  14.790  1.00  0.00            
ATOM    139  C12 AR4     2      18.430  26.340  16.080  1.00  0.00            
ATOM    140  C13 AR4     2      17.890  25.440  17.030  1.00  0.00            
ATOM    141  C14 AR4     2      18.280  25.620  18.490  1.00  0.00            
ATOM    142  O2  AR4     2      19.150  26.370  18.860  1.00  0.00            
ATOM    143  C15 AR4     2      17.470  24.810  19.570  1.00  0.00            
ATOM    144  O3  AR4     2      17.430  25.090  20.750  1.00  0.00            
ATOM    145  H1  AR4     2      12.840  22.050  18.660  1.00  0.00            
ATOM    146  H2  AR4     2      13.780  23.560  18.110  1.00  0.00            
ATOM    147  H3  AR4     2      13.130  22.540  17.010  1.00  0.00            
ATOM    148  H4  AR4     2      15.770  19.760  17.310  1.00  0.00            
ATOM    149  H5  AR4     2      14.140  19.570  17.930  1.00  0.00            
ATOM    150  H6  AR4     2      14.430  20.310  16.370  1.00  0.00            
ATOM    151  H7  AR4     2      16.460  20.990  19.420  1.00  0.00            
ATOM    152  H8  AR4     2      14.790  21.080  20.080  1.00  0.00            
ATOM    153  H9  AR4     2      16.410  22.780  20.870  1.00  0.00            
ATOM    154  H10 AR4     2      14.820  23.320  20.100  1.00  0.00            
ATOM    155  H11 AR4     2      15.940  23.570  14.890  1.00  0.00            
ATOM    156  H12 AR4     2      16.620  25.310  13.380  1.00  0.00            
ATOM    157  H13 AR4     2      18.320  26.940  14.080  1.00  0.00            
ATOM    158  H14 AR4     2      19.180  27.060  16.400  1.00  0.00            
TER
ENDMDL
MODEL        1
ATOM      1  H1  ACD     1      15.950  18.030  16.780  1.00  0.00            
ATOM      2  O1  ACD     1      15.020  17.860  16.970  1.00  0.00            
ATOM      3  C1  ACD     1      14.710  18.610  18.180  1.00  0.00            
ATOM      4  H2  ACD     1      15.210  18.060  18.990  1.00  0.00            
ATOM      5  H3  ACD     1      13.640  18.610  18.400  1.00  0.00            
ATOM      6  C2  ACD     1      15.220  20.030  18.130  1.00  0.00            
ATOM      7  H4  ACD     1      14.650  20.620  18.860  1.00  0.00            
ATOM      8  O2  ACD     1      16.600  20.040  18.430  1.00  0.00            
ATOM      9  C3  ACD     1      17.190  21.360  18.520  1.00  0.00            
ATOM     10  H5  ACD     1      18.230  21.290  18.870  1.00  0.00            
ATOM     11  O3  ACD     1      16.540  22.030  19.570  1.00  0.00            
ATOM     12  C4  ACD     1      17.130  22.130  20.800  1.00  0.00            
ATOM     13  H6  ACD     1      17.940  21.390  20.900  1.00  0.00            
ATOM     14  C5  ACD     1      17.810  23.480  21.020  1.00  0.00            
ATOM     15  H7  ACD     1      17.060  24.280  21.000  1.00  0.00            
ATOM     16  O4  ACD     1      18.790  23.800  20.040  1.00  0.00            
ATOM     17  H8  ACD     1      18.320  23.700  19.200  1.00  0.00            
ATOM     18  C6  ACD     1      18.490  23.330  22.410  1.00  0.00            
ATOM     19  H9  ACD     1      19.300  22.600  22.410  1.00  0.00            
ATOM     20  O5  ACD     1      19.100  24.500  22.910  1.00  0.00            
ATOM     21  H10 ACD     1      18.570  25.230  22.570  1.00  0.00            
ATOM     22  C7  ACD     1      17.430  23.060  23.450  1.00  0.00            
ATOM     23  H11 ACD     1      18.030  23.050  24.360  1.00  0.00            
ATOM     24  O6  ACD     1      16.900  21.770  23.190  1.00  0.00            
ATOM     25  C8  ACD     1      16.210  21.650  21.950  1.00  0.00            
ATOM     26  H12 ACD     1      15.430  22.420  21.920  1.00  0.00            
ATOM     27  C9  ACD     1      15.640  20.240  21.800  1.00  0.00            
ATOM     28  H13 ACD     1      15.400  20.000  20.750  1.00  0.00            
ATOM     29  H14 ACD     1      16.330  19.490  22.210  1.00  0.00            
ATOM     30  O7  ACD     1      14.570  20.150  22.630  1.00  0.00            
ATOM     31  H15 ACD     1      15.010  20.310  23.470  1.00  0.00            
ATOM     32  O8  ACD     1      16.410  24.060  23.510  1.00  0.00            
ATOM     33  C10 ACD     1      15.760  24.280  24.820  1.00  0.00            
ATOM     34  H16 ACD     1      16.590  24.510  25.510  1.00  0.00            
ATOM     35  C11 ACD     1      14.880  25.530  24.550  1.00  0.00            
ATOM     36  H17 ACD     1      14.290  25.390  23.630  1.00  0.00            
ATOM     37  O9  ACD     1      15.750  26.650  24.300  1.00  0.00            
ATOM     38  H18 ACD     1      16.260  26.480  23.500  1.00  0.00            
ATOM     39  C12 ACD     1      13.840  25.690  25.630  1.00  0.00            
ATOM     40  H19 ACD     1      14.360  26.010  26.540  1.00  0.00            
ATOM     41  O10 ACD     1      12.890  26.700  25.210  1.00  0.00            
ATOM     42  H20 ACD     1      13.410  27.500  25.130  1.00  0.00            
ATOM     43  C13 ACD     1      13.080  24.430  25.950  1.00  0.00            
ATOM     44  H21 ACD     1      12.440  24.610  26.820  1.00  0.00            
ATOM     45  O11 ACD     1      13.990  23.390  26.310  1.00  0.00            
ATOM     46  C14 ACD     1      14.900  23.050  25.270  1.00  0.00            
ATOM     47  H22 ACD     1      14.440  22.650  24.360  1.00  0.00            
ATOM     48  C15 ACD     1      15.760  22.090  26.060  1.00  0.00            
ATOM     49  H23 ACD     1      16.790  22.040  25.690  1.00  0.00            
ATOM     50  H24 ACD     1      15.860  22.390  27.110  1.00  0.00            
ATOM     51  O12 ACD     1      15.200  20.820  26.130  1.00  0.00            
ATOM     52  H25 ACD     1      14.710  20.880  26.960  1.00  0.00            
ATOM     53  O13 ACD     1      12.220  24.100  24.880  1.00  0.00            
ATOM     54  C16 ACD     1      10.980  23.440  25.160  1.00  0.00            
ATOM     55  H26 ACD     1      10.810  23.290  26.230  1.00  0.00            
ATOM     56  C17 ACD     1       9.950  24.410  24.620  1.00  0.00            
ATOM     57  H27 ACD     1      10.240  24.660  23.600  1.00  0.00            
ATOM     58  O14 ACD     1       9.940  25.530  25.430  1.00  0.00            
ATOM     59  H28 ACD     1      10.840  25.850  25.300  1.00  0.00            
ATOM     60  C18 ACD     1       8.550  23.790  24.490  1.00  0.00            
ATOM     61  H29 ACD     1       8.180  23.620  25.510  1.00  0.00            
ATOM     62  O15 ACD     1       7.550  24.640  23.780  1.00  0.00            
ATOM     63  H30 ACD     1       7.840  24.540  22.870  1.00  0.00            
ATOM     64  C19 ACD     1       8.590  22.490  23.730  1.00  0.00            
ATOM     65  H31 ACD     1       7.610  22.020  23.730  1.00  0.00            
ATOM     66  O16 ACD     1       9.560  21.650  24.420  1.00  0.00            
ATOM     67  C20 ACD     1      10.900  22.090  24.380  1.00  0.00            
ATOM     68  H32 ACD     1      11.240  22.190  23.350  1.00  0.00            
ATOM     69  C21 ACD     1      11.750  21.010  25.080  1.00  0.00            
ATOM     70  H33 ACD     1      11.590  20.030  24.630  1.00  0.00            
ATOM     71  H34 ACD     1      12.810  21.260  24.990  1.00  0.00            
ATOM     72  O17 ACD     1      11.550  20.830  26.470  1.00  0.00            
ATOM     73  H35 ACD     1      12.140  20.090  26.660  1.00  0.00            
ATOM     74  O18 ACD     1       8.940  22.730  22.410  1.00  0.00            
ATOM     75  C22 ACD     1       8.090  22.170  21.440  1.00  0.00            
ATOM     76  H36 ACD     1       7.040  22.040  21.750  1.00  0.00            
ATOM     77  C23 ACD     1       7.990  23.140  20.230  1.00  0.00            
ATOM     78  H37 ACD     1       9.010  23.500  20.010  1.00  0.00            
ATOM     79  O19 ACD     1       7.300  24.310  20.670  1.00  0.00            
ATOM     80  H38 ACD     1       7.490  25.050  20.090  1.00  0.00            
ATOM     81  C24 ACD     1       7.350  22.490  18.950  1.00  0.00            
ATOM     82  H39 ACD     1       6.340  22.180  19.240  1.00  0.00            
ATOM     83  O20 ACD     1       7.360  23.390  17.840  1.00  0.00            
ATOM     84  H40 ACD     1       7.060  22.780  17.170  1.00  0.00            
ATOM     85  C25 ACD     1       8.190  21.270  18.530  1.00  0.00            
ATOM     86  H41 ACD     1       7.680  20.900  17.640  1.00  0.00            
ATOM     87  O21 ACD     1       8.080  20.410  19.680  1.00  0.00            
ATOM     88  C26 ACD     1       8.670  20.830  20.950  1.00  0.00            
ATOM     89  H42 ACD     1       9.720  21.070  20.770  1.00  0.00            
ATOM     90  C27 ACD     1       8.660  19.750  22.020  1.00  0.00            
ATOM     91  H43 ACD     1       8.890  18.790  21.550  1.00  0.00            
ATOM     92  H44 ACD     1       9.500  19.890  22.710  1.00  0.00            
ATOM     93  O22 ACD     1       7.320  19.570  22.590  1.00  0.00            
ATOM     94  H45 ACD     1       7.390  19.030  23.390  1.00  0.00            
ATOM     95  O23 ACD     1       9.460  21.700  18.130  1.00  0.00            
ATOM     96  C28 ACD     1      10.080  20.910  17.120  1.00  0.00            
ATOM     97  H46 ACD     1       9.390  20.340  16.490  1.00  0.00            
ATOM     98  C29 ACD     1      11.160  20.030  17.760  1.00  0.00            
ATOM     99  H47 ACD     1      11.800  20.600  18.450  1.00  0.00            
ATOM    100  O24 ACD     1      11.930  19.460  16.640  1.00  0.00            
ATOM    101  C30 ACD     1      10.580  18.840  18.600  1.00  0.00            
ATOM    102  H48 ACD     1      11.460  18.220  18.820  1.00  0.00            
ATOM    103  H49 ACD     1      10.150  19.120  19.570  1.00  0.00            
ATOM    104  O25 ACD     1       9.610  18.080  17.940  1.00  0.00            
ATOM    105  H50 ACD     1       9.370  17.390  18.570  1.00  0.00            
ATOM    106  C31 ACD     1      10.790  21.930  16.190  1.00  0.00            
ATOM    107  H51 ACD     1      11.390  22.560  16.850  1.00  0.00            
ATOM    108  O26 ACD     1       9.870  22.750  15.470  1.00  0.00            
ATOM    109  H52 ACD     1       9.240  23.130  16.100  1.00  0.00            
ATOM    110  C32 ACD     1      11.850  21.410  15.250  1.00  0.00            
ATOM    111  H53 ACD     1      11.340  20.890  14.420  1.00  0.00            
ATOM    112  O27 ACD     1      12.650  22.400  14.580  1.00  0.00            
ATOM    113  H54 ACD     1      12.140  23.210  14.450  1.00  0.00            
ATOM    114  C33 ACD     1      12.740  20.390  15.930  1.00  0.00            
ATOM    115  H55 ACD     1      13.370  19.840  15.210  1.00  0.00            
ATOM    116  O28 ACD     1      13.560  21.010  16.910  1.00  0.00            
ATOM    117  C34 ACD     1      14.920  20.790  16.850  1.00  0.00            
ATOM    118  H56 ACD     1      15.220  20.110  16.050  1.00  0.00            
ATOM    119  C35 ACD     1      15.570  22.210  16.730  1.00  0.00            
ATOM    120  H57 ACD     1      15.130  22.970  17.390  1.00  0.00            
ATOM    121  O29 ACD     1      15.340  22.760  15.390  1.00  0.00            
ATOM    122  H58 ACD     1      14.440  22.570  15.110  1.00  0.00            
ATOM    123  C36 ACD     1      17.050  22.100  17.230  1.00  0.00            
ATOM    124  H59 ACD     1      17.600  21.520  16.480  1.00  0.00            
ATOM    125  O30 ACD     1      17.800  23.310  17.340  1.00  0.00            
ATOM    126  H60 ACD     1      18.220  23.260  16.470  1.00  0.00            
ATOM    127  C1  AR4     2      12.250  24.500  18.770  1.00  0.00            
ATOM    128  C2  AR4     2      12.820  24.060  20.160  1.00  0.00            
ATOM    129  C3  AR4     2      13.200  22.590  20.140  1.00  0.00            
ATOM    130  C4  AR4     2      12.010  24.380  21.440  1.00  0.00            
ATOM    131  C5  AR4     2      11.880  25.840  21.740  1.00  0.00            
ATOM    132  C6  AR4     2      13.190  26.560  21.420  1.00  0.00            
ATOM    133  C7  AR4     2      14.160  25.990  20.680  1.00  0.00            
ATOM    134  O1  AR4     2      14.110  24.710  20.280  1.00  0.00            
ATOM    135  C8  AR4     2      15.400  26.720  20.410  1.00  0.00            
ATOM    136  C9  AR4     2      16.330  26.260  19.400  1.00  0.00            
ATOM    137  C10 AR4     2      17.470  27.050  19.060  1.00  0.00            
ATOM    138  C11 AR4     2      17.710  28.270  19.660  1.00  0.00            
ATOM    139  C12 AR4     2      16.760  28.780  20.610  1.00  0.00            
ATOM    140  C13 AR4     2      15.660  28.000  21.000  1.00  0.00            
ATOM    141  C14 AR4     2      14.620  28.610  21.950  1.00  0.00            
ATOM    142  O2  AR4     2      14.840  29.640  22.550  1.00  0.00            
ATOM    143  C15 AR4     2      13.270  27.830  22.100  1.00  0.00            
ATOM    144  O3  AR4     2      12.400  28.400  22.760  1.00  0.00            
ATOM    145  H1  AR4     2      12.280  25.590  18.640  1.00  0.00            
ATOM    146  H2  AR4     2      12.780  24.070  17.910  1.00  0.00            
ATOM    147  H3  AR4     2      11.210  24.160  18.670  1.00  0.00            
ATOM    148  H4  AR4     2      13.850  22.500  19.260  1.00  0.00            
ATOM    149  H5  AR4     2      13.650  22.240  21.070  1.00  0.00            
ATOM    150  H6  AR4     2      12.310  21.990  19.890  1.00  0.00            
ATOM    151  H7  AR4     2      12.420  23.890  22.340  1.00  0.00            
ATOM    152  H8  AR4     2      11.020  23.920  21.350  1.00  0.00            
ATOM    153  H9  AR4     2      11.660  25.860  22.820  1.00  0.00            
ATOM    154  H10 AR4     2      11.030  26.300  21.230  1.00  0.00            
ATOM    155  H11 AR4     2      16.150  25.340  18.860  1.00  0.00            
ATOM    156  H12 AR4     2      18.170  26.700  18.300  1.00  0.00            
ATOM    157  H13 AR4     2      18.570  28.930  19.590  1.00  0.00            
ATOM    158  H14 AR4     2      16.900  29.750  21.060  1.00  0.00            
TER
ENDMDL
MODEL        1
ATOM      1  H1  ACD     1      16.750  23.080  11.590  1.00  0.00            
ATOM      2  O1  ACD     1      16.380  23.160  12.470  1.00  0.00            
ATOM      3  C1  ACD     1      17.050  22.170  13.280  1.00  0.00            
ATOM      4  H2  ACD     1      18.120  22.340  13.130  1.00  0.00            
ATOM      5  H3  ACD     1      16.750  21.200  12.850  1.00  0.00            
ATOM      6  C2  ACD     1      16.710  22.320  14.780  1.00  0.00            
ATOM      7  H4  ACD     1      17.290  21.550  15.300  1.00  0.00            
ATOM      8  O2  ACD     1      17.360  23.590  15.150  1.00  0.00            
ATOM      9  C3  ACD     1      17.280  23.900  16.560  1.00  0.00            
ATOM     10  H5  ACD     1      17.820  24.850  16.640  1.00  0.00            
ATOM     11  O3  ACD     1      17.740  22.920  17.410  1.00  0.00            
ATOM     12  C4  ACD     1      18.880  23.190  18.120  1.00  0.00            
ATOM     13  H6  ACD     1      19.230  24.160  17.770  1.00  0.00            
ATOM     14  C5  ACD     1      18.600  23.290  19.610  1.00  0.00            
ATOM     15  H7  ACD     1      18.000  22.410  19.840  1.00  0.00            
ATOM     16  O4  ACD     1      17.940  24.480  20.010  1.00  0.00            
ATOM     17  H8  ACD     1      17.000  24.450  19.800  1.00  0.00            
ATOM     18  C6  ACD     1      19.930  23.220  20.410  1.00  0.00            
ATOM     19  H9  ACD     1      20.470  24.140  20.150  1.00  0.00            
ATOM     20  O5  ACD     1      19.680  23.280  21.780  1.00  0.00            
ATOM     21  H10 ACD     1      19.060  24.010  21.790  1.00  0.00            
ATOM     22  C7  ACD     1      20.770  22.080  19.990  1.00  0.00            
ATOM     23  H11 ACD     1      21.730  22.060  20.510  1.00  0.00            
ATOM     24  O6  ACD     1      21.060  22.300  18.630  1.00  0.00            
ATOM     25  C8  ACD     1      19.930  22.090  17.740  1.00  0.00            
ATOM     26  H12 ACD     1      19.520  21.080  17.890  1.00  0.00            
ATOM     27  C9  ACD     1      20.270  22.090  16.260  1.00  0.00            
ATOM     28  H13 ACD     1      19.330  22.070  15.700  1.00  0.00            
ATOM     29  H14 ACD     1      20.810  23.040  16.190  1.00  0.00            
ATOM     30  O7  ACD     1      21.000  20.930  15.900  1.00  0.00            
ATOM     31  H15 ACD     1      20.910  20.840  14.950  1.00  0.00            
ATOM     32  O8  ACD     1      19.980  20.870  20.230  1.00  0.00            
ATOM     33  C10 ACD     1      20.460  19.930  21.160  1.00  0.00            
ATOM     34  H16 ACD     1      21.380  20.250  21.670  1.00  0.00            
ATOM     35  C11 ACD     1      19.420  19.700  22.290  1.00  0.00            
ATOM     36  H17 ACD     1      18.510  19.510  21.710  1.00  0.00            
ATOM     37  O9  ACD     1      19.280  20.930  23.030  1.00  0.00            
ATOM     38  H18 ACD     1      19.300  21.700  22.460  1.00  0.00            
ATOM     39  C12 ACD     1      19.700  18.400  23.130  1.00  0.00            
ATOM     40  H19 ACD     1      20.680  18.520  23.630  1.00  0.00            
ATOM     41  O10 ACD     1      18.590  18.060  24.000  1.00  0.00            
ATOM     42  H20 ACD     1      18.650  18.650  24.760  1.00  0.00            
ATOM     43  C13 ACD     1      20.080  17.200  22.160  1.00  0.00            
ATOM     44  H21 ACD     1      20.310  16.400  22.880  1.00  0.00            
ATOM     45  O11 ACD     1      21.120  17.580  21.340  1.00  0.00            
ATOM     46  C14 ACD     1      20.790  18.620  20.430  1.00  0.00            
ATOM     47  H22 ACD     1      19.850  18.270  20.000  1.00  0.00            
ATOM     48  C15 ACD     1      22.010  18.860  19.480  1.00  0.00            
ATOM     49  H23 ACD     1      22.280  17.870  19.080  1.00  0.00            
ATOM     50  H24 ACD     1      21.620  19.530  18.700  1.00  0.00            
ATOM     51  O12 ACD     1      23.160  19.480  20.100  1.00  0.00            
ATOM     52  H25 ACD     1      23.600  18.840  20.670  1.00  0.00            
ATOM     53  O13 ACD     1      18.950  16.710  21.480  1.00  0.00            
ATOM     54  C16 ACD     1      18.510  15.330  21.500  1.00  0.00            
ATOM     55  H26 ACD     1      19.280  14.690  21.940  1.00  0.00            
ATOM     56  C17 ACD     1      17.140  15.310  22.320  1.00  0.00            
ATOM     57  H27 ACD     1      16.570  16.150  21.900  1.00  0.00            
ATOM     58  O14 ACD     1      17.290  15.530  23.740  1.00  0.00            
ATOM     59  H28 ACD     1      17.610  16.430  23.850  1.00  0.00            
ATOM     60  C18 ACD     1      16.380  14.010  22.040  1.00  0.00            
ATOM     61  H29 ACD     1      16.850  13.120  22.480  1.00  0.00            
ATOM     62  O15 ACD     1      15.000  14.040  22.370  1.00  0.00            
ATOM     63  H30 ACD     1      15.030  14.510  23.200  1.00  0.00            
ATOM     64  C19 ACD     1      16.300  13.740  20.530  1.00  0.00            
ATOM     65  H31 ACD     1      15.710  12.810  20.510  1.00  0.00            
ATOM     66  O16 ACD     1      17.600  13.550  20.090  1.00  0.00            
ATOM     67  C20 ACD     1      18.350  14.810  20.120  1.00  0.00            
ATOM     68  H32 ACD     1      17.800  15.480  19.460  1.00  0.00            
ATOM     69  C21 ACD     1      19.670  14.560  19.440  1.00  0.00            
ATOM     70  H33 ACD     1      19.380  14.140  18.470  1.00  0.00            
ATOM     71  H34 ACD     1      20.210  15.480  19.210  1.00  0.00            
ATOM     72  O17 ACD     1      20.430  13.640  20.200  1.00  0.00            
ATOM     73  H35 ACD     1      19.850  12.920  20.460  1.00  0.00            
ATOM     74  O18 ACD     1      15.590  14.750  19.850  1.00  0.00            
ATOM     75  C22 ACD     1      14.770  14.350  18.700  1.00  0.00            
ATOM     76  H36 ACD     1      14.560  13.280  18.590  1.00  0.00            
ATOM     77  C23 ACD     1      13.510  15.190  18.980  1.00  0.00            
ATOM     78  H37 ACD     1      13.860  16.210  19.140  1.00  0.00            
ATOM     79  O19 ACD     1      12.810  14.840  20.170  1.00  0.00            
ATOM     80  H38 ACD     1      13.550  14.840  20.780  1.00  0.00            
ATOM     81  C24 ACD     1      12.620  15.270  17.720  1.00  0.00            
ATOM     82  H39 ACD     1      12.270  14.250  17.530  1.00  0.00            
ATOM     83  O20 ACD     1      11.470  16.210  17.780  1.00  0.00            
ATOM     84  H40 ACD     1      10.760  15.850  18.330  1.00  0.00            
ATOM     85  C25 ACD     1      13.390  15.630  16.470  1.00  0.00            
ATOM     86  H41 ACD     1      12.710  15.470  15.620  1.00  0.00            
ATOM     87  O21 ACD     1      14.530  14.860  16.240  1.00  0.00            
ATOM     88  C26 ACD     1      15.400  14.740  17.310  1.00  0.00            
ATOM     89  H42 ACD     1      15.820  15.750  17.420  1.00  0.00            
ATOM     90  C27 ACD     1      16.550  13.760  17.010  1.00  0.00            
ATOM     91  H43 ACD     1      16.940  13.820  15.980  1.00  0.00            
ATOM     92  H44 ACD     1      17.380  14.130  17.630  1.00  0.00            
ATOM     93  O22 ACD     1      16.200  12.390  17.190  1.00  0.00            
ATOM     94  H45 ACD     1      17.000  11.880  17.290  1.00  0.00            
ATOM     95  O23 ACD     1      13.710  17.060  16.510  1.00  0.00            
ATOM     96  C28 ACD     1      13.510  17.790  15.330  1.00  0.00            
ATOM     97  H46 ACD     1      12.960  17.200  14.580  1.00  0.00            
ATOM     98  C29 ACD     1      14.840  18.250  14.750  1.00  0.00            
ATOM     99  H47 ACD     1      15.350  18.680  15.620  1.00  0.00            
ATOM    100  O24 ACD     1      14.510  19.220  13.740  1.00  0.00            
ATOM    101  C30 ACD     1      15.770  17.240  14.020  1.00  0.00            
ATOM    102  H48 ACD     1      16.710  17.750  13.780  1.00  0.00            
ATOM    103  H49 ACD     1      16.010  16.390  14.670  1.00  0.00            
ATOM    104  O25 ACD     1      15.080  16.750  12.830  1.00  0.00            
ATOM    105  H50 ACD     1      15.760  16.360  12.280  1.00  0.00            
ATOM    106  C31 ACD     1      12.650  18.960  15.830  1.00  0.00            
ATOM    107  H51 ACD     1      13.150  19.390  16.700  1.00  0.00            
ATOM    108  O26 ACD     1      11.330  18.450  16.240  1.00  0.00            
ATOM    109  H52 ACD     1      11.590  17.720  16.800  1.00  0.00            
ATOM    110  C32 ACD     1      12.490  20.170  14.890  1.00  0.00            
ATOM    111  H53 ACD     1      11.770  19.850  14.130  1.00  0.00            
ATOM    112  O27 ACD     1      12.020  21.360  15.580  1.00  0.00            
ATOM    113  H54 ACD     1      11.100  21.240  15.820  1.00  0.00            
ATOM    114  C33 ACD     1      13.970  20.460  14.210  1.00  0.00            
ATOM    115  H55 ACD     1      13.950  21.050  13.280  1.00  0.00            
ATOM    116  O28 ACD     1      14.800  20.990  15.230  1.00  0.00            
ATOM    117  C34 ACD     1      15.220  22.340  15.170  1.00  0.00            
ATOM    118  H56 ACD     1      14.790  22.960  14.370  1.00  0.00            
ATOM    119  C35 ACD     1      14.920  22.910  16.540  1.00  0.00            
ATOM    120  H57 ACD     1      15.220  22.090  17.200  1.00  0.00            
ATOM    121  O29 ACD     1      13.530  23.200  16.740  1.00  0.00            
ATOM    122  H58 ACD     1      12.930  22.480  16.560  1.00  0.00            
ATOM    123  C36 ACD     1      15.780  24.100  16.840  1.00  0.00            
ATOM    124  H59 ACD     1      15.480  24.910  16.170  1.00  0.00            
ATOM    125  O30 ACD     1      15.490  24.500  18.150  1.00  0.00            
ATOM    126  H60 ACD     1      14.530  24.470  18.260  1.00  0.00            
ATOM    127  C1  AR4     2      14.280  19.890  19.230  1.00  0.00            
ATOM    128  C2  AR4     2      15.710  19.610  19.730  1.00  0.00            
ATOM    129  C3  AR4     2      16.610  19.650  18.430  1.00  0.00            
ATOM    130  C4  AR4     2      15.870  18.290  20.490  1.00  0.00            
ATOM    131  C5  AR4     2      14.970  18.260  21.680  1.00  0.00            
ATOM    132  C6  AR4     2      15.270  19.480  22.560  1.00  0.00            
ATOM    133  C7  AR4     2      15.650  20.670  21.930  1.00  0.00            
ATOM    134  O1  AR4     2      16.030  20.700  20.570  1.00  0.00            
ATOM    135  C8  AR4     2      15.830  21.880  22.770  1.00  0.00            
ATOM    136  C9  AR4     2      16.120  23.070  22.110  1.00  0.00            
ATOM    137  C10 AR4     2      16.350  24.260  22.800  1.00  0.00            
ATOM    138  C11 AR4     2      16.260  24.300  24.210  1.00  0.00            
ATOM    139  C12 AR4     2      15.810  23.130  24.890  1.00  0.00            
ATOM    140  C13 AR4     2      15.680  21.930  24.170  1.00  0.00            
ATOM    141  C14 AR4     2      15.460  20.680  24.880  1.00  0.00            
ATOM    142  O2  AR4     2      15.600  20.570  26.140  1.00  0.00            
ATOM    143  C15 AR4     2      15.190  19.400  23.990  1.00  0.00            
ATOM    144  O3  AR4     2      14.940  18.310  24.620  1.00  0.00            
ATOM    145  H1  AR4     2      13.510  19.990  20.000  1.00  0.00            
ATOM    146  H2  AR4     2      14.320  20.710  18.510  1.00  0.00            
ATOM    147  H3  AR4     2      14.100  18.910  18.760  1.00  0.00            
ATOM    148  H4  AR4     2      16.620  18.700  17.880  1.00  0.00            
ATOM    149  H5  AR4     2      16.480  20.510  17.760  1.00  0.00            
ATOM    150  H6  AR4     2      17.640  19.700  18.790  1.00  0.00            
ATOM    151  H7  AR4     2      16.910  18.100  20.790  1.00  0.00            
ATOM    152  H8  AR4     2      15.720  17.410  19.850  1.00  0.00            
ATOM    153  H9  AR4     2      15.100  17.360  22.300  1.00  0.00            
ATOM    154  H10 AR4     2      13.920  18.250  21.360  1.00  0.00            
ATOM    155  H11 AR4     2      16.060  23.040  21.030  1.00  0.00            
ATOM    156  H12 AR4     2      16.560  25.200  22.310  1.00  0.00            
ATOM    157  H13 AR4     2      16.420  25.200  24.800  1.00  0.00            
ATOM    158  H14 AR4     2      15.650  23.200  25.960  1.00  0.00            
TER
ENDMDL
MODEL        1
ATOM      1  H1  ACD     1       9.160  21.310  15.540  1.00  0.00            
ATOM      2  O1  ACD     1       9.380  21.130  14.620  1.00  0.00            
ATOM      3  C1  ACD     1      10.700  20.620  14.720  1.00  0.00            
ATOM      4  H2  ACD     1      11.080  20.390  13.720  1.00  0.00            
ATOM      5  H3  ACD     1      10.660  19.610  15.150  1.00  0.00            
ATOM      6  C2  ACD     1      11.670  21.490  15.540  1.00  0.00            
ATOM      7  H4  ACD     1      12.190  20.820  16.230  1.00  0.00            
ATOM      8  O2  ACD     1      12.760  21.950  14.690  1.00  0.00            
ATOM      9  C3  ACD     1      13.740  22.740  15.300  1.00  0.00            
ATOM     10  H5  ACD     1      14.440  23.140  14.570  1.00  0.00            
ATOM     11  O3  ACD     1      14.440  21.920  16.220  1.00  0.00            
ATOM     12  C4  ACD     1      15.760  21.550  15.880  1.00  0.00            
ATOM     13  H6  ACD     1      16.180  22.040  14.980  1.00  0.00            
ATOM     14  C5  ACD     1      16.640  22.030  17.090  1.00  0.00            
ATOM     15  H7  ACD     1      16.210  21.810  18.080  1.00  0.00            
ATOM     16  O4  ACD     1      16.700  23.490  17.060  1.00  0.00            
ATOM     17  H8  ACD     1      15.820  23.860  16.890  1.00  0.00            
ATOM     18  C6  ACD     1      18.020  21.320  17.090  1.00  0.00            
ATOM     19  H9  ACD     1      18.590  21.630  16.210  1.00  0.00            
ATOM     20  O5  ACD     1      18.840  21.580  18.170  1.00  0.00            
ATOM     21  H10 ACD     1      18.840  22.530  18.280  1.00  0.00            
ATOM     22  C7  ACD     1      17.740  19.810  17.090  1.00  0.00            
ATOM     23  H11 ACD     1      18.720  19.330  17.080  1.00  0.00            
ATOM     24  O6  ACD     1      17.070  19.380  15.920  1.00  0.00            
ATOM     25  C8  ACD     1      15.800  20.020  15.740  1.00  0.00            
ATOM     26  H12 ACD     1      15.100  19.620  16.480  1.00  0.00            
ATOM     27  C9  ACD     1      15.210  19.590  14.430  1.00  0.00            
ATOM     28  H13 ACD     1      15.220  18.500  14.370  1.00  0.00            
ATOM     29  H14 ACD     1      14.120  19.740  14.350  1.00  0.00            
ATOM     30  O7  ACD     1      15.920  20.070  13.220  1.00  0.00            
ATOM     31  H15 ACD     1      15.220  20.320  12.620  1.00  0.00            
ATOM     32  O8  ACD     1      17.070  19.410  18.280  1.00  0.00            
ATOM     33  C10 ACD     1      17.230  18.080  18.740  1.00  0.00            
ATOM     34  H16 ACD     1      18.070  17.660  18.170  1.00  0.00            
ATOM     35  C11 ACD     1      17.590  18.110  20.220  1.00  0.00            
ATOM     36  H17 ACD     1      16.750  18.630  20.710  1.00  0.00            
ATOM     37  O9  ACD     1      18.840  18.920  20.320  1.00  0.00            
ATOM     38  H18 ACD     1      18.580  19.820  20.110  1.00  0.00            
ATOM     39  C12 ACD     1      17.700  16.660  20.940  1.00  0.00            
ATOM     40  H19 ACD     1      18.650  16.160  20.710  1.00  0.00            
ATOM     41  O10 ACD     1      17.760  16.900  22.380  1.00  0.00            
ATOM     42  H20 ACD     1      18.310  17.690  22.470  1.00  0.00            
ATOM     43  C13 ACD     1      16.480  15.910  20.540  1.00  0.00            
ATOM     44  H21 ACD     1      16.540  14.870  20.900  1.00  0.00            
ATOM     45  O11 ACD     1      16.300  15.890  19.110  1.00  0.00            
ATOM     46  C14 ACD     1      16.010  17.190  18.500  1.00  0.00            
ATOM     47  H22 ACD     1      15.070  17.510  18.960  1.00  0.00            
ATOM     48  C15 ACD     1      15.680  16.810  17.060  1.00  0.00            
ATOM     49  H23 ACD     1      15.470  17.710  16.460  1.00  0.00            
ATOM     50  H24 ACD     1      16.510  16.270  16.590  1.00  0.00            
ATOM     51  O12 ACD     1      14.480  15.990  16.930  1.00  0.00            
ATOM     52  H25 ACD     1      13.680  16.520  16.920  1.00  0.00            
ATOM     53  O13 ACD     1      15.310  16.490  21.140  1.00  0.00            
ATOM     54  C16 ACD     1      14.490  15.740  22.050  1.00  0.00            
ATOM     55  H26 ACD     1      15.040  14.980  22.630  1.00  0.00            
ATOM     56  C17 ACD     1      13.990  16.780  23.010  1.00  0.00            
ATOM     57  H27 ACD     1      13.510  17.600  22.460  1.00  0.00            
ATOM     58  O14 ACD     1      15.140  17.260  23.730  1.00  0.00            
ATOM     59  H28 ACD     1      15.860  17.340  23.090  1.00  0.00            
ATOM     60  C18 ACD     1      12.890  16.210  23.860  1.00  0.00            
ATOM     61  H29 ACD     1      13.330  15.430  24.480  1.00  0.00            
ATOM     62  O15 ACD     1      12.270  17.280  24.510  1.00  0.00            
ATOM     63  H30 ACD     1      11.480  17.510  24.000  1.00  0.00            
ATOM     64  C19 ACD     1      11.820  15.520  22.990  1.00  0.00            
ATOM     65  H31 ACD     1      11.100  15.050  23.670  1.00  0.00            
ATOM     66  O16 ACD     1      12.380  14.540  22.230  1.00  0.00            
ATOM     67  C20 ACD     1      13.400  14.970  21.310  1.00  0.00            
ATOM     68  H32 ACD     1      12.980  15.660  20.580  1.00  0.00            
ATOM     69  C21 ACD     1      13.980  13.770  20.620  1.00  0.00            
ATOM     70  H33 ACD     1      13.130  13.180  20.250  1.00  0.00            
ATOM     71  H34 ACD     1      14.600  14.150  19.800  1.00  0.00            
ATOM     72  O17 ACD     1      14.640  12.790  21.340  1.00  0.00            
ATOM     73  H35 ACD     1      14.110  12.630  22.130  1.00  0.00            
ATOM     74  O18 ACD     1      11.220  16.530  22.240  1.00  0.00            
ATOM     75  C22 ACD     1       9.820  16.530  22.030  1.00  0.00            
ATOM     76  H36 ACD     1       9.400  15.770  22.690  1.00  0.00            
ATOM     77  C23 ACD     1       9.310  17.910  22.520  1.00  0.00            
ATOM     78  H37 ACD     1       9.970  18.680  22.110  1.00  0.00            
ATOM     79  O19 ACD     1       9.340  18.020  23.940  1.00  0.00            
ATOM     80  H38 ACD     1       8.790  17.370  24.390  1.00  0.00            
ATOM     81  C24 ACD     1       7.810  18.120  22.040  1.00  0.00            
ATOM     82  H39 ACD     1       7.150  17.360  22.460  1.00  0.00            
ATOM     83  O20 ACD     1       7.230  19.360  22.370  1.00  0.00            
ATOM     84  H40 ACD     1       7.670  20.050  21.870  1.00  0.00            
ATOM     85  C25 ACD     1       7.790  18.060  20.520  1.00  0.00            
ATOM     86  H41 ACD     1       6.770  18.190  20.150  1.00  0.00            
ATOM     87  O21 ACD     1       8.170  16.710  20.220  1.00  0.00            
ATOM     88  C26 ACD     1       9.550  16.300  20.500  1.00  0.00            
ATOM     89  H42 ACD     1      10.230  16.910  19.910  1.00  0.00            
ATOM     90  C27 ACD     1       9.660  14.830  20.120  1.00  0.00            
ATOM     91  H43 ACD     1       9.180  14.800  19.140  1.00  0.00            
ATOM     92  H44 ACD     1      10.730  14.580  20.040  1.00  0.00            
ATOM     93  O22 ACD     1       8.980  14.000  21.000  1.00  0.00            
ATOM     94  H45 ACD     1       8.350  13.550  20.430  1.00  0.00            
ATOM     95  O23 ACD     1       8.650  19.030  19.880  1.00  0.00            
ATOM     96  C28 ACD     1       8.000  20.220  19.380  1.00  0.00            
ATOM     97  H46 ACD     1       6.970  20.360  19.730  1.00  0.00            
ATOM     98  C29 ACD     1       8.090  20.210  17.870  1.00  0.00            
ATOM     99  H47 ACD     1       9.090  19.830  17.600  1.00  0.00            
ATOM    100  O24 ACD     1       7.850  21.460  17.300  1.00  0.00            
ATOM    101  C30 ACD     1       6.940  19.340  17.290  1.00  0.00            
ATOM    102  H48 ACD     1       6.910  19.430  16.200  1.00  0.00            
ATOM    103  H49 ACD     1       7.190  18.320  17.610  1.00  0.00            
ATOM    104  O25 ACD     1       5.630  19.690  17.740  1.00  0.00            
ATOM    105  H50 ACD     1       5.500  20.630  17.560  1.00  0.00            
ATOM    106  C31 ACD     1       8.790  21.450  19.970  1.00  0.00            
ATOM    107  H51 ACD     1       9.850  21.210  19.830  1.00  0.00            
ATOM    108  O26 ACD     1       8.350  21.500  21.320  1.00  0.00            
ATOM    109  H52 ACD     1       8.930  22.090  21.820  1.00  0.00            
ATOM    110  C32 ACD     1       8.630  22.730  19.190  1.00  0.00            
ATOM    111  H53 ACD     1       7.580  22.990  19.380  1.00  0.00            
ATOM    112  O27 ACD     1       9.550  23.690  19.600  1.00  0.00            
ATOM    113  H54 ACD     1       9.670  23.470  20.520  1.00  0.00            
ATOM    114  C33 ACD     1       8.810  22.410  17.670  1.00  0.00            
ATOM    115  H55 ACD     1       8.610  23.310  17.070  1.00  0.00            
ATOM    116  O28 ACD     1      10.140  21.950  17.410  1.00  0.00            
ATOM    117  C34 ACD     1      10.950  22.600  16.330  1.00  0.00            
ATOM    118  H56 ACD     1      10.310  23.180  15.650  1.00  0.00            
ATOM    119  C35 ACD     1      12.050  23.430  16.960  1.00  0.00            
ATOM    120  H57 ACD     1      12.530  22.720  17.650  1.00  0.00            
ATOM    121  O29 ACD     1      11.500  24.540  17.690  1.00  0.00            
ATOM    122  H58 ACD     1      10.810  24.090  18.190  1.00  0.00            
ATOM    123  C36 ACD     1      13.130  23.890  16.020  1.00  0.00            
ATOM    124  H59 ACD     1      12.740  24.560  15.240  1.00  0.00            
ATOM    125  O30 ACD     1      14.130  24.630  16.720  1.00  0.00            
ATOM    126  H60 ACD     1      13.730  25.300  17.290  1.00  0.00            
ATOM    127  C1  AR4     2      12.820  22.310  20.340  1.00  0.00            
ATOM    128  C2  AR4     2      13.260  20.830  20.330  1.00  0.00            
ATOM    129  C3  AR4     2      13.100  20.280  18.880  1.00  0.00            
ATOM    130  C4  AR4     2      12.340  20.030  21.130  1.00  0.00            
ATOM    131  C5  AR4     2      12.420  20.260  22.640  1.00  0.00            
ATOM    132  C6  AR4     2      13.880  20.340  23.070  1.00  0.00            
ATOM    133  C7  AR4     2      14.800  20.670  22.110  1.00  0.00            
ATOM    134  O1  AR4     2      14.560  20.700  20.770  1.00  0.00            
ATOM    135  C8  AR4     2      16.220  20.940  22.570  1.00  0.00            
ATOM    136  C9  AR4     2      17.100  21.550  21.620  1.00  0.00            
ATOM    137  C10 AR4     2      18.420  21.880  21.920  1.00  0.00            
ATOM    138  C11 AR4     2      18.850  21.610  23.210  1.00  0.00            
ATOM    139  C12 AR4     2      18.030  21.010  24.170  1.00  0.00            
ATOM    140  C13 AR4     2      16.700  20.600  23.840  1.00  0.00            
ATOM    141  C14 AR4     2      15.720  20.200  24.930  1.00  0.00            
ATOM    142  O2  AR4     2      16.110  19.880  26.050  1.00  0.00            
ATOM    143  C15 AR4     2      14.160  20.170  24.540  1.00  0.00            
ATOM    144  O3  AR4     2      13.340  19.920  25.420  1.00  0.00            
ATOM    145  H1  AR4     2      11.910  22.260  19.730  1.00  0.00            
ATOM    146  H2  AR4     2      12.520  22.770  21.290  1.00  0.00            
ATOM    147  H3  AR4     2      13.470  23.040  19.840  1.00  0.00            
ATOM    148  H4  AR4     2      13.880  20.750  18.260  1.00  0.00            
ATOM    149  H5  AR4     2      13.250  19.190  18.830  1.00  0.00            
ATOM    150  H6  AR4     2      12.100  20.580  18.540  1.00  0.00            
ATOM    151  H7  AR4     2      12.520  18.960  20.930  1.00  0.00            
ATOM    152  H8  AR4     2      11.310  20.230  20.810  1.00  0.00            
ATOM    153  H9  AR4     2      11.850  19.500  23.190  1.00  0.00            
ATOM    154  H10 AR4     2      11.890  21.180  22.890  1.00  0.00            
ATOM    155  H11 AR4     2      16.680  21.860  20.670  1.00  0.00            
ATOM    156  H12 AR4     2      19.040  22.360  21.170  1.00  0.00            
ATOM    157  H13 AR4     2      19.890  21.800  23.470  1.00  0.00            
ATOM    158  H14 AR4     2      18.380  20.720  25.150  1.00  0.00            
TER
ENDMDL
MODEL        1
ATOM      1  H1  ACD     1      13.940  15.810  15.810  1.00  0.00            
ATOM      2  O1  ACD     1      14.390  16.640  15.960  1.00  0.00            
ATOM      3  C1  ACD     1      14.010  16.990  17.320  1.00  0.00            
ATOM      4  H2  ACD     1      14.600  16.290  17.930  1.00  0.00            
ATOM      5  H3  ACD     1      12.910  16.960  17.340  1.00  0.00            
ATOM      6  C2  ACD     1      14.610  18.380  17.690  1.00  0.00            
ATOM      7  H4  ACD     1      14.370  18.600  18.740  1.00  0.00            
ATOM      8  O2  ACD     1      16.040  18.250  17.480  1.00  0.00            
ATOM      9  C3  ACD     1      16.870  19.370  17.520  1.00  0.00            
ATOM     10  H5  ACD     1      17.920  19.050  17.450  1.00  0.00            
ATOM     11  O3  ACD     1      16.710  20.030  18.760  1.00  0.00            
ATOM     12  C4  ACD     1      17.900  20.330  19.600  1.00  0.00            
ATOM     13  H6  ACD     1      18.780  19.790  19.220  1.00  0.00            
ATOM     14  C5  ACD     1      18.100  21.870  19.720  1.00  0.00            
ATOM     15  H7  ACD     1      17.150  22.310  20.020  1.00  0.00            
ATOM     16  O4  ACD     1      18.490  22.430  18.450  1.00  0.00            
ATOM     17  H8  ACD     1      17.890  22.040  17.800  1.00  0.00            
ATOM     18  C6  ACD     1      19.200  22.200  20.700  1.00  0.00            
ATOM     19  H9  ACD     1      20.020  21.660  20.210  1.00  0.00            
ATOM     20  O5  ACD     1      19.500  23.560  20.810  1.00  0.00            
ATOM     21  H10 ACD     1      19.470  23.790  21.740  1.00  0.00            
ATOM     22  C7  ACD     1      18.800  21.670  22.020  1.00  0.00            
ATOM     23  H11 ACD     1      19.590  22.010  22.690  1.00  0.00            
ATOM     24  O6  ACD     1      18.610  20.290  21.950  1.00  0.00            
ATOM     25  C8  ACD     1      17.580  19.750  21.030  1.00  0.00            
ATOM     26  H12 ACD     1      16.570  20.090  21.300  1.00  0.00            
ATOM     27  C9  ACD     1      17.760  18.210  20.950  1.00  0.00            
ATOM     28  H13 ACD     1      17.240  17.590  20.210  1.00  0.00            
ATOM     29  H14 ACD     1      18.800  18.120  20.630  1.00  0.00            
ATOM     30  O7  ACD     1      17.580  17.690  22.290  1.00  0.00            
ATOM     31  H15 ACD     1      16.630  17.610  22.410  1.00  0.00            
ATOM     32  O8  ACD     1      17.640  22.350  22.540  1.00  0.00            
ATOM     33  C10 ACD     1      17.620  22.340  24.050  1.00  0.00            
ATOM     34  H16 ACD     1      18.310  21.550  24.370  1.00  0.00            
ATOM     35  C11 ACD     1      18.050  23.670  24.610  1.00  0.00            
ATOM     36  H17 ACD     1      17.390  24.380  24.100  1.00  0.00            
ATOM     37  O9  ACD     1      19.420  23.970  24.300  1.00  0.00            
ATOM     38  H18 ACD     1      19.630  24.840  24.660  1.00  0.00            
ATOM     39  C12 ACD     1      17.810  23.770  26.100  1.00  0.00            
ATOM     40  H19 ACD     1      18.460  23.090  26.650  1.00  0.00            
ATOM     41  O10 ACD     1      18.110  25.090  26.480  1.00  0.00            
ATOM     42  H20 ACD     1      17.410  25.650  26.140  1.00  0.00            
ATOM     43  C13 ACD     1      16.420  23.360  26.550  1.00  0.00            
ATOM     44  H21 ACD     1      16.420  23.360  27.640  1.00  0.00            
ATOM     45  O11 ACD     1      16.180  22.100  26.040  1.00  0.00            
ATOM     46  C14 ACD     1      16.250  22.070  24.620  1.00  0.00            
ATOM     47  H22 ACD     1      15.490  22.760  24.220  1.00  0.00            
ATOM     48  C15 ACD     1      15.900  20.640  24.250  1.00  0.00            
ATOM     49  H23 ACD     1      16.130  20.360  23.220  1.00  0.00            
ATOM     50  H24 ACD     1      16.300  19.920  24.970  1.00  0.00            
ATOM     51  O12 ACD     1      14.450  20.480  24.170  1.00  0.00            
ATOM     52  H25 ACD     1      14.440  19.630  23.740  1.00  0.00            
ATOM     53  O13 ACD     1      15.480  24.370  26.020  1.00  0.00            
ATOM     54  C16 ACD     1      14.130  24.570  26.570  1.00  0.00            
ATOM     55  H26 ACD     1      14.070  25.220  27.450  1.00  0.00            
ATOM     56  C17 ACD     1      13.450  25.380  25.450  1.00  0.00            
ATOM     57  H27 ACD     1      13.710  24.820  24.540  1.00  0.00            
ATOM     58  O14 ACD     1      14.070  26.660  25.380  1.00  0.00            
ATOM     59  H28 ACD     1      14.970  26.460  25.640  1.00  0.00            
ATOM     60  C18 ACD     1      11.940  25.410  25.570  1.00  0.00            
ATOM     61  H29 ACD     1      11.660  25.940  26.490  1.00  0.00            
ATOM     62  O15 ACD     1      11.350  26.060  24.450  1.00  0.00            
ATOM     63  H30 ACD     1      10.760  25.410  24.070  1.00  0.00            
ATOM     64  C19 ACD     1      11.410  24.030  25.680  1.00  0.00            
ATOM     65  H31 ACD     1      10.340  24.090  25.920  1.00  0.00            
ATOM     66  O16 ACD     1      11.990  23.430  26.830  1.00  0.00            
ATOM     67  C20 ACD     1      13.400  23.180  26.890  1.00  0.00            
ATOM     68  H32 ACD     1      13.650  22.540  26.040  1.00  0.00            
ATOM     69  C21 ACD     1      13.750  22.560  28.170  1.00  0.00            
ATOM     70  H33 ACD     1      12.970  21.860  28.480  1.00  0.00            
ATOM     71  H34 ACD     1      14.760  22.130  28.160  1.00  0.00            
ATOM     72  O17 ACD     1      13.600  23.550  29.150  1.00  0.00            
ATOM     73  H35 ACD     1      12.750  23.950  29.300  1.00  0.00            
ATOM     74  O18 ACD     1      11.570  23.160  24.560  1.00  0.00            
ATOM     75  C22 ACD     1      10.370  22.470  24.150  1.00  0.00            
ATOM     76  H36 ACD     1       9.580  22.340  24.900  1.00  0.00            
ATOM     77  C23 ACD     1       9.810  23.200  22.910  1.00  0.00            
ATOM     78  H37 ACD     1      10.620  23.330  22.180  1.00  0.00            
ATOM     79  O19 ACD     1       9.290  24.490  23.270  1.00  0.00            
ATOM     80  H38 ACD     1       8.380  24.530  22.950  1.00  0.00            
ATOM     81  C24 ACD     1       8.780  22.300  22.150  1.00  0.00            
ATOM     82  H39 ACD     1       8.030  22.060  22.910  1.00  0.00            
ATOM     83  O20 ACD     1       8.290  22.880  20.960  1.00  0.00            
ATOM     84  H40 ACD     1       8.690  22.370  20.260  1.00  0.00            
ATOM     85  C25 ACD     1       9.350  20.950  21.870  1.00  0.00            
ATOM     86  H41 ACD     1       8.610  20.240  21.480  1.00  0.00            
ATOM     87  O21 ACD     1       9.820  20.320  23.060  1.00  0.00            
ATOM     88  C26 ACD     1      10.780  21.070  23.810  1.00  0.00            
ATOM     89  H42 ACD     1      11.650  21.190  23.150  1.00  0.00            
ATOM     90  C27 ACD     1      11.260  20.280  25.060  1.00  0.00            
ATOM     91  H43 ACD     1      11.600  19.300  24.710  1.00  0.00            
ATOM     92  H44 ACD     1      12.130  20.780  25.510  1.00  0.00            
ATOM     93  O22 ACD     1      10.220  20.200  26.100  1.00  0.00            
ATOM     94  H45 ACD     1       9.500  19.700  25.700  1.00  0.00            
ATOM     95  O23 ACD     1      10.400  21.100  20.900  1.00  0.00            
ATOM     96  C28 ACD     1      10.320  20.240  19.800  1.00  0.00            
ATOM     97  H46 ACD     1       9.490  19.520  19.800  1.00  0.00            
ATOM     98  C29 ACD     1      11.560  19.400  19.900  1.00  0.00            
ATOM     99  H47 ACD     1      12.410  20.090  19.960  1.00  0.00            
ATOM    100  O24 ACD     1      11.780  18.650  18.680  1.00  0.00            
ATOM    101  C30 ACD     1      11.770  18.440  21.150  1.00  0.00            
ATOM    102  H48 ACD     1      12.700  17.890  20.920  1.00  0.00            
ATOM    103  H49 ACD     1      11.780  19.010  22.080  1.00  0.00            
ATOM    104  O25 ACD     1      10.640  17.520  21.240  1.00  0.00            
ATOM    105  H50 ACD     1      10.760  16.820  20.590  1.00  0.00            
ATOM    106  C31 ACD     1      10.270  21.050  18.510  1.00  0.00            
ATOM    107  H51 ACD     1      11.150  21.700  18.590  1.00  0.00            
ATOM    108  O26 ACD     1       8.920  21.630  18.430  1.00  0.00            
ATOM    109  H52 ACD     1       8.690  21.760  17.510  1.00  0.00            
ATOM    110  C32 ACD     1      10.500  20.080  17.350  1.00  0.00            
ATOM    111  H53 ACD     1       9.710  19.320  17.440  1.00  0.00            
ATOM    112  O27 ACD     1      10.420  20.670  16.120  1.00  0.00            
ATOM    113  H54 ACD     1      11.080  21.370  16.150  1.00  0.00            
ATOM    114  C33 ACD     1      11.780  19.320  17.420  1.00  0.00            
ATOM    115  H55 ACD     1      11.870  18.560  16.640  1.00  0.00            
ATOM    116  O28 ACD     1      12.900  20.160  17.170  1.00  0.00            
ATOM    117  C34 ACD     1      14.090  19.460  16.780  1.00  0.00            
ATOM    118  H56 ACD     1      13.940  18.980  15.810  1.00  0.00            
ATOM    119  C35 ACD     1      15.010  20.620  16.520  1.00  0.00            
ATOM    120  H57 ACD     1      14.950  21.260  17.400  1.00  0.00            
ATOM    121  O29 ACD     1      14.510  21.300  15.370  1.00  0.00            
ATOM    122  H58 ACD     1      13.760  21.830  15.660  1.00  0.00            
ATOM    123  C36 ACD     1      16.510  20.230  16.370  1.00  0.00            
ATOM    124  H59 ACD     1      16.670  19.710  15.420  1.00  0.00            
ATOM    125  O30 ACD     1      17.410  21.350  16.320  1.00  0.00            
ATOM    126  H60 ACD     1      17.140  21.820  15.520  1.00  0.00            
ATOM    127  C1  AR4     2      11.690  24.740  19.650  1.00  0.00            
ATOM    128  C2  AR4     2      13.170  24.490  20.160  1.00  0.00            
ATOM    129  C3  AR4     2      13.350  23.010  20.350  1.00  0.00            
ATOM    130  C4  AR4     2      13.440  25.290  21.440  1.00  0.00            
ATOM    131  C5  AR4     2      14.920  25.180  21.790  1.00  0.00            
ATOM    132  C6  AR4     2      15.790  25.460  20.600  1.00  0.00            
ATOM    133  C7  AR4     2      15.350  25.200  19.350  1.00  0.00            
ATOM    134  O1  AR4     2      14.020  24.930  19.080  1.00  0.00            
ATOM    135  C8  AR4     2      16.250  25.290  18.200  1.00  0.00            
ATOM    136  C9  AR4     2      15.780  24.670  17.000  1.00  0.00            
ATOM    137  C10 AR4     2      16.600  24.750  15.900  1.00  0.00            
ATOM    138  C11 AR4     2      17.830  25.500  15.900  1.00  0.00            
ATOM    139  C12 AR4     2      18.250  26.070  17.150  1.00  0.00            
ATOM    140  C13 AR4     2      17.510  25.890  18.300  1.00  0.00            
ATOM    141  C14 AR4     2      18.060  26.330  19.630  1.00  0.00            
ATOM    142  O2  AR4     2      19.030  27.090  19.770  1.00  0.00            
ATOM    143  C15 AR4     2      17.160  25.910  20.910  1.00  0.00            
ATOM    144  O3  AR4     2      17.580  25.910  22.090  1.00  0.00            
ATOM    145  H1  AR4     2      11.020  24.670  20.520  1.00  0.00            
ATOM    146  H2  AR4     2      11.670  25.680  19.090  1.00  0.00            
ATOM    147  H3  AR4     2      11.500  23.990  18.880  1.00  0.00            
ATOM    148  H4  AR4     2      13.080  22.440  19.450  1.00  0.00            
ATOM    149  H5  AR4     2      14.440  22.870  20.350  1.00  0.00            
ATOM    150  H6  AR4     2      12.860  22.640  21.250  1.00  0.00            
ATOM    151  H7  AR4     2      12.970  24.940  22.370  1.00  0.00            
ATOM    152  H8  AR4     2      13.100  26.320  21.340  1.00  0.00            
ATOM    153  H9  AR4     2      15.160  24.230  22.280  1.00  0.00            
ATOM    154  H10 AR4     2      15.110  25.910  22.580  1.00  0.00            
ATOM    155  H11 AR4     2      14.810  24.190  16.950  1.00  0.00            
ATOM    156  H12 AR4     2      16.240  24.270  15.000  1.00  0.00            
ATOM    157  H13 AR4     2      18.400  25.610  14.990  1.00  0.00            
ATOM    158  H14 AR4     2      19.250  26.500  17.120  1.00  0.00            
TER
ENDMDL
MODEL        1
ATOM      1  H1  ACD     1       4.440  12.750  18.360  1.00  0.00            
ATOM      2  O1  ACD     1       4.360  13.640  18.010  1.00  0.00            
ATOM      3  C1  ACD     1       5.390  13.800  16.960  1.00  0.00            
ATOM      4  H2  ACD     1       5.030  14.700  16.440  1.00  0.00            
ATOM      5  H3  ACD     1       5.410  13.000  16.200  1.00  0.00            
ATOM      6  C2  ACD     1       6.750  13.930  17.530  1.00  0.00            
ATOM      7  H4  ACD     1       6.790  14.560  18.430  1.00  0.00            
ATOM      8  O2  ACD     1       7.060  12.530  17.980  1.00  0.00            
ATOM      9  C3  ACD     1       8.450  12.350  18.350  1.00  0.00            
ATOM     10  H5  ACD     1       8.490  11.330  18.730  1.00  0.00            
ATOM     11  O3  ACD     1       8.800  13.250  19.340  1.00  0.00            
ATOM     12  C4  ACD     1       8.740  12.900  20.740  1.00  0.00            
ATOM     13  H6  ACD     1       8.150  11.990  20.870  1.00  0.00            
ATOM     14  C5  ACD     1      10.270  12.850  21.100  1.00  0.00            
ATOM     15  H7  ACD     1      10.620  13.870  20.880  1.00  0.00            
ATOM     16  O4  ACD     1      10.880  11.730  20.290  1.00  0.00            
ATOM     17  H8  ACD     1      11.070  12.030  19.400  1.00  0.00            
ATOM     18  C6  ACD     1      10.340  12.640  22.580  1.00  0.00            
ATOM     19  H9  ACD     1       9.930  11.650  22.830  1.00  0.00            
ATOM     20  O5  ACD     1      11.660  12.640  23.040  1.00  0.00            
ATOM     21  H10 ACD     1      12.250  12.030  22.600  1.00  0.00            
ATOM     22  C7  ACD     1       9.540  13.690  23.380  1.00  0.00            
ATOM     23  H11 ACD     1       9.580  13.520  24.460  1.00  0.00            
ATOM     24  O6  ACD     1       8.210  13.670  22.960  1.00  0.00            
ATOM     25  C8  ACD     1       8.010  13.980  21.560  1.00  0.00            
ATOM     26  H12 ACD     1       8.420  14.990  21.470  1.00  0.00            
ATOM     27  C9  ACD     1       6.500  13.890  21.350  1.00  0.00            
ATOM     28  H13 ACD     1       6.330  13.760  20.280  1.00  0.00            
ATOM     29  H14 ACD     1       6.050  13.020  21.850  1.00  0.00            
ATOM     30  O7  ACD     1       5.800  15.060  21.700  1.00  0.00            
ATOM     31  H15 ACD     1       4.970  14.900  21.240  1.00  0.00            
ATOM     32  O8  ACD     1      10.260  14.890  23.210  1.00  0.00            
ATOM     33  C10 ACD     1      11.030  15.540  24.210  1.00  0.00            
ATOM     34  H16 ACD     1      11.150  14.850  25.060  1.00  0.00            
ATOM     35  C11 ACD     1      12.500  15.810  23.620  1.00  0.00            
ATOM     36  H17 ACD     1      12.360  16.200  22.610  1.00  0.00            
ATOM     37  O9  ACD     1      13.290  14.570  23.610  1.00  0.00            
ATOM     38  H18 ACD     1      12.660  13.870  23.400  1.00  0.00            
ATOM     39  C12 ACD     1      13.250  16.830  24.560  1.00  0.00            
ATOM     40  H19 ACD     1      13.560  16.170  25.380  1.00  0.00            
ATOM     41  O10 ACD     1      14.270  17.420  23.900  1.00  0.00            
ATOM     42  H20 ACD     1      14.540  18.240  24.330  1.00  0.00            
ATOM     43  C13 ACD     1      12.350  17.860  25.170  1.00  0.00            
ATOM     44  H21 ACD     1      12.900  18.400  25.950  1.00  0.00            
ATOM     45  O11 ACD     1      11.190  17.300  25.700  1.00  0.00            
ATOM     46  C14 ACD     1      10.310  16.730  24.750  1.00  0.00            
ATOM     47  H22 ACD     1      10.050  17.450  23.960  1.00  0.00            
ATOM     48  C15 ACD     1       9.050  16.260  25.390  1.00  0.00            
ATOM     49  H23 ACD     1       8.440  15.810  24.590  1.00  0.00            
ATOM     50  H24 ACD     1       9.220  15.340  25.980  1.00  0.00            
ATOM     51  O12 ACD     1       8.330  17.270  26.130  1.00  0.00            
ATOM     52  H25 ACD     1       8.540  17.020  27.030  1.00  0.00            
ATOM     53  O13 ACD     1      11.910  18.840  24.230  1.00  0.00            
ATOM     54  C16 ACD     1      11.620  20.200  24.600  1.00  0.00            
ATOM     55  H26 ACD     1      12.320  20.580  25.350  1.00  0.00            
ATOM     56  C17 ACD     1      11.930  20.980  23.270  1.00  0.00            
ATOM     57  H27 ACD     1      11.340  20.450  22.520  1.00  0.00            
ATOM     58  O14 ACD     1      13.330  21.060  22.970  1.00  0.00            
ATOM     59  H28 ACD     1      13.450  21.180  22.020  1.00  0.00            
ATOM     60  C18 ACD     1      11.230  22.330  23.330  1.00  0.00            
ATOM     61  H29 ACD     1      11.690  22.920  24.130  1.00  0.00            
ATOM     62  O15 ACD     1      11.310  23.100  22.120  1.00  0.00            
ATOM     63  H30 ACD     1      12.260  23.110  21.940  1.00  0.00            
ATOM     64  C19 ACD     1       9.700  22.150  23.530  1.00  0.00            
ATOM     65  H31 ACD     1       9.250  23.140  23.490  1.00  0.00            
ATOM     66  O16 ACD     1       9.480  21.460  24.780  1.00  0.00            
ATOM     67  C20 ACD     1      10.160  20.240  25.090  1.00  0.00            
ATOM     68  H32 ACD     1       9.540  19.460  24.640  1.00  0.00            
ATOM     69  C21 ACD     1      10.060  20.040  26.600  1.00  0.00            
ATOM     70  H33 ACD     1       9.110  20.470  26.910  1.00  0.00            
ATOM     71  H34 ACD     1      10.080  18.980  26.890  1.00  0.00            
ATOM     72  O17 ACD     1      11.000  20.770  27.370  1.00  0.00            
ATOM     73  H35 ACD     1      10.560  21.520  27.770  1.00  0.00            
ATOM     74  O18 ACD     1       9.150  21.310  22.470  1.00  0.00            
ATOM     75  C22 ACD     1       7.970  21.720  21.690  1.00  0.00            
ATOM     76  H36 ACD     1       7.570  22.610  22.190  1.00  0.00            
ATOM     77  C23 ACD     1       8.460  21.850  20.270  1.00  0.00            
ATOM     78  H37 ACD     1       8.860  20.910  19.880  1.00  0.00            
ATOM     79  O19 ACD     1       9.340  22.960  20.240  1.00  0.00            
ATOM     80  H38 ACD     1       9.960  22.780  20.950  1.00  0.00            
ATOM     81  C24 ACD     1       7.270  22.160  19.390  1.00  0.00            
ATOM     82  H39 ACD     1       6.640  23.000  19.710  1.00  0.00            
ATOM     83  O20 ACD     1       7.670  22.380  18.060  1.00  0.00            
ATOM     84  H40 ACD     1       8.040  23.270  18.000  1.00  0.00            
ATOM     85  C25 ACD     1       6.420  20.870  19.360  1.00  0.00            
ATOM     86  H41 ACD     1       5.530  21.010  18.750  1.00  0.00            
ATOM     87  O21 ACD     1       5.930  20.650  20.690  1.00  0.00            
ATOM     88  C26 ACD     1       6.990  20.520  21.670  1.00  0.00            
ATOM     89  H42 ACD     1       7.570  19.600  21.490  1.00  0.00            
ATOM     90  C27 ACD     1       6.440  20.170  22.990  1.00  0.00            
ATOM     91  H43 ACD     1       5.690  19.430  22.690  1.00  0.00            
ATOM     92  H44 ACD     1       7.150  19.570  23.570  1.00  0.00            
ATOM     93  O22 ACD     1       5.890  21.190  23.810  1.00  0.00            
ATOM     94  H45 ACD     1       5.280  20.650  24.330  1.00  0.00            
ATOM     95  O23 ACD     1       7.120  19.700  18.990  1.00  0.00            
ATOM     96  C28 ACD     1       6.700  19.040  17.800  1.00  0.00            
ATOM     97  H46 ACD     1       5.810  19.560  17.430  1.00  0.00            
ATOM     98  C29 ACD     1       6.170  17.560  18.100  1.00  0.00            
ATOM     99  H47 ACD     1       7.050  17.090  18.560  1.00  0.00            
ATOM    100  O24 ACD     1       5.880  16.900  16.800  1.00  0.00            
ATOM    101  C30 ACD     1       4.820  17.730  18.920  1.00  0.00            
ATOM    102  H48 ACD     1       5.150  18.230  19.850  1.00  0.00            
ATOM    103  H49 ACD     1       4.100  18.350  18.370  1.00  0.00            
ATOM    104  O25 ACD     1       4.300  16.380  19.230  1.00  0.00            
ATOM    105  H50 ACD     1       4.550  15.830  18.480  1.00  0.00            
ATOM    106  C31 ACD     1       7.890  19.040  16.740  1.00  0.00            
ATOM    107  H51 ACD     1       8.680  18.600  17.360  1.00  0.00            
ATOM    108  O26 ACD     1       8.240  20.350  16.290  1.00  0.00            
ATOM    109  H52 ACD     1       8.070  21.030  16.950  1.00  0.00            
ATOM    110  C32 ACD     1       7.590  18.040  15.500  1.00  0.00            
ATOM    111  H53 ACD     1       6.910  18.560  14.820  1.00  0.00            
ATOM    112  O27 ACD     1       8.730  17.690  14.710  1.00  0.00            
ATOM    113  H54 ACD     1       8.950  16.820  15.040  1.00  0.00            
ATOM    114  C33 ACD     1       7.010  16.700  15.910  1.00  0.00            
ATOM    115  H55 ACD     1       6.700  16.190  14.990  1.00  0.00            
ATOM    116  O28 ACD     1       7.960  15.880  16.600  1.00  0.00            
ATOM    117  C34 ACD     1       7.810  14.430  16.490  1.00  0.00            
ATOM    118  H56 ACD     1       7.480  14.150  15.480  1.00  0.00            
ATOM    119  C35 ACD     1       9.280  14.000  16.660  1.00  0.00            
ATOM    120  H57 ACD     1       9.700  14.520  17.540  1.00  0.00            
ATOM    121  O29 ACD     1      10.030  14.190  15.460  1.00  0.00            
ATOM    122  H58 ACD     1      10.860  13.700  15.490  1.00  0.00            
ATOM    123  C36 ACD     1       9.370  12.510  17.120  1.00  0.00            
ATOM    124  H59 ACD     1       9.020  11.860  16.310  1.00  0.00            
ATOM    125  O30 ACD     1      10.730  12.240  17.480  1.00  0.00            
ATOM    126  H60 ACD     1      11.240  12.560  16.720  1.00  0.00            
ATOM    127  C1  AR4     2      13.040  18.260  20.470  1.00  0.00            
ATOM    128  C2  AR4     2      11.710  17.930  19.850  1.00  0.00            
ATOM    129  C3  AR4     2      10.550  18.200  20.830  1.00  0.00            
ATOM    130  C4  AR4     2      11.630  16.470  19.450  1.00  0.00            
ATOM    131  C5  AR4     2      12.610  16.150  18.350  1.00  0.00            
ATOM    132  C6  AR4     2      12.540  17.090  17.120  1.00  0.00            
ATOM    133  C7  AR4     2      11.990  18.380  17.430  1.00  0.00            
ATOM    134  O1  AR4     2      11.530  18.770  18.700  1.00  0.00            
ATOM    135  C8  AR4     2      11.850  19.370  16.300  1.00  0.00            
ATOM    136  C9  AR4     2      11.470  20.710  16.720  1.00  0.00            
ATOM    137  C10 AR4     2      11.320  21.660  15.710  1.00  0.00            
ATOM    138  C11 AR4     2      11.630  21.330  14.390  1.00  0.00            
ATOM    139  C12 AR4     2      12.130  20.090  14.010  1.00  0.00            
ATOM    140  C13 AR4     2      12.240  19.100  15.010  1.00  0.00            
ATOM    141  C14 AR4     2      12.800  17.760  14.670  1.00  0.00            
ATOM    142  O2  AR4     2      13.110  17.490  13.530  1.00  0.00            
ATOM    143  C15 AR4     2      13.030  16.690  15.800  1.00  0.00            
ATOM    144  O3  AR4     2      13.510  15.550  15.620  1.00  0.00            
ATOM    145  H1  AR4     2      13.410  17.350  20.940  1.00  0.00            
ATOM    146  H2  AR4     2      13.750  18.490  19.660  1.00  0.00            
ATOM    147  H3  AR4     2      12.940  19.070  21.200  1.00  0.00            
ATOM    148  H4  AR4     2       9.660  17.750  20.380  1.00  0.00            
ATOM    149  H5  AR4     2      10.670  17.720  21.810  1.00  0.00            
ATOM    150  H6  AR4     2      10.460  19.290  20.890  1.00  0.00            
ATOM    151  H7  AR4     2      10.710  16.170  18.930  1.00  0.00            
ATOM    152  H8  AR4     2      11.770  15.730  20.250  1.00  0.00            
ATOM    153  H9  AR4     2      12.660  15.080  18.130  1.00  0.00            
ATOM    154  H10 AR4     2      13.650  16.190  18.690  1.00  0.00            
ATOM    155  H11 AR4     2      11.290  20.970  17.760  1.00  0.00            
ATOM    156  H12 AR4     2      10.990  22.690  15.860  1.00  0.00            
ATOM    157  H13 AR4     2      11.600  22.180  13.710  1.00  0.00            
ATOM    158  H14 AR4     2      12.460  19.910  12.990  1.00  0.00            
TER
ENDMDL
MODEL        1
ATOM      1  H1  ACD     1       5.380  12.250  21.450  1.00  0.00            
ATOM      2  O1  ACD     1       6.070  12.240  22.120  1.00  0.00            
ATOM      3  C1  ACD     1       7.170  11.920  21.260  1.00  0.00            
ATOM      4  H2  ACD     1       6.980  12.420  20.300  1.00  0.00            
ATOM      5  H3  ACD     1       7.090  10.830  21.190  1.00  0.00            
ATOM      6  C2  ACD     1       8.660  12.150  21.750  1.00  0.00            
ATOM      7  H4  ACD     1       8.780  13.030  22.400  1.00  0.00            
ATOM      8  O2  ACD     1       9.060  10.900  22.460  1.00  0.00            
ATOM      9  C3  ACD     1      10.360  10.910  22.980  1.00  0.00            
ATOM     10  H5  ACD     1      10.400   9.940  23.490  1.00  0.00            
ATOM     11  O3  ACD     1      10.480  12.010  23.880  1.00  0.00            
ATOM     12  C4  ACD     1      10.290  11.740  25.270  1.00  0.00            
ATOM     13  H6  ACD     1       9.780  10.770  25.290  1.00  0.00            
ATOM     14  C5  ACD     1      11.720  11.810  25.890  1.00  0.00            
ATOM     15  H7  ACD     1      12.170  12.760  25.590  1.00  0.00            
ATOM     16  O4  ACD     1      12.500  10.730  25.360  1.00  0.00            
ATOM     17  H8  ACD     1      12.650  10.930  24.440  1.00  0.00            
ATOM     18  C6  ACD     1      11.640  11.720  27.380  1.00  0.00            
ATOM     19  H9  ACD     1      11.260  10.700  27.550  1.00  0.00            
ATOM     20  O5  ACD     1      12.980  11.890  27.980  1.00  0.00            
ATOM     21  H10 ACD     1      13.160  12.830  28.090  1.00  0.00            
ATOM     22  C7  ACD     1      10.650  12.690  28.070  1.00  0.00            
ATOM     23  H11 ACD     1      10.450  12.400  29.100  1.00  0.00            
ATOM     24  O6  ACD     1       9.360  12.490  27.390  1.00  0.00            
ATOM     25  C8  ACD     1       9.440  12.810  25.980  1.00  0.00            
ATOM     26  H12 ACD     1       9.840  13.820  25.920  1.00  0.00            
ATOM     27  C9  ACD     1       8.040  12.930  25.390  1.00  0.00            
ATOM     28  H13 ACD     1       8.190  13.250  24.350  1.00  0.00            
ATOM     29  H14 ACD     1       7.580  11.930  25.400  1.00  0.00            
ATOM     30  O7  ACD     1       7.170  13.860  26.040  1.00  0.00            
ATOM     31  H15 ACD     1       7.510  14.700  25.710  1.00  0.00            
ATOM     32  O8  ACD     1      11.040  14.020  27.820  1.00  0.00            
ATOM     33  C10 ACD     1      11.430  14.800  28.900  1.00  0.00            
ATOM     34  H16 ACD     1      11.590  14.170  29.790  1.00  0.00            
ATOM     35  C11 ACD     1      12.720  15.460  28.370  1.00  0.00            
ATOM     36  H17 ACD     1      12.510  15.680  27.320  1.00  0.00            
ATOM     37  O9  ACD     1      13.840  14.570  28.460  1.00  0.00            
ATOM     38  H18 ACD     1      14.700  14.960  28.240  1.00  0.00            
ATOM     39  C12 ACD     1      13.030  16.740  29.080  1.00  0.00            
ATOM     40  H19 ACD     1      13.280  16.560  30.130  1.00  0.00            
ATOM     41  O10 ACD     1      14.070  17.540  28.500  1.00  0.00            
ATOM     42  H20 ACD     1      13.610  17.840  27.720  1.00  0.00            
ATOM     43  C13 ACD     1      11.870  17.680  29.110  1.00  0.00            
ATOM     44  H21 ACD     1      12.020  18.570  29.720  1.00  0.00            
ATOM     45  O11 ACD     1      10.820  16.970  29.650  1.00  0.00            
ATOM     46  C14 ACD     1      10.320  15.790  29.080  1.00  0.00            
ATOM     47  H22 ACD     1       9.960  16.160  28.110  1.00  0.00            
ATOM     48  C15 ACD     1       9.150  15.220  29.860  1.00  0.00            
ATOM     49  H23 ACD     1       9.020  14.140  29.720  1.00  0.00            
ATOM     50  H24 ACD     1       9.350  15.290  30.940  1.00  0.00            
ATOM     51  O12 ACD     1       7.940  15.880  29.420  1.00  0.00            
ATOM     52  H25 ACD     1       7.320  15.620  30.110  1.00  0.00            
ATOM     53  O13 ACD     1      11.610  18.230  27.800  1.00  0.00            
ATOM     54  C16 ACD     1      11.200  19.640  27.780  1.00  0.00            
ATOM     55  H26 ACD     1      11.410  20.020  28.790  1.00  0.00            
ATOM     56  C17 ACD     1      12.250  20.300  26.910  1.00  0.00            
ATOM     57  H27 ACD     1      12.350  19.600  26.070  1.00  0.00            
ATOM     58  O14 ACD     1      13.570  20.340  27.570  1.00  0.00            
ATOM     59  H28 ACD     1      14.300  20.220  26.970  1.00  0.00            
ATOM     60  C18 ACD     1      11.750  21.700  26.290  1.00  0.00            
ATOM     61  H29 ACD     1      11.560  22.370  27.140  1.00  0.00            
ATOM     62  O15 ACD     1      12.590  22.300  25.320  1.00  0.00            
ATOM     63  H30 ACD     1      12.310  23.200  25.140  1.00  0.00            
ATOM     64  C19 ACD     1      10.410  21.450  25.660  1.00  0.00            
ATOM     65  H31 ACD     1      10.070  22.430  25.300  1.00  0.00            
ATOM     66  O16 ACD     1       9.480  21.080  26.750  1.00  0.00            
ATOM     67  C20 ACD     1       9.730  19.860  27.400  1.00  0.00            
ATOM     68  H32 ACD     1       9.510  19.080  26.650  1.00  0.00            
ATOM     69  C21 ACD     1       8.870  19.640  28.590  1.00  0.00            
ATOM     70  H33 ACD     1       7.810  19.840  28.370  1.00  0.00            
ATOM     71  H34 ACD     1       8.980  18.560  28.760  1.00  0.00            
ATOM     72  O17 ACD     1       9.200  20.410  29.740  1.00  0.00            
ATOM     73  H35 ACD     1       8.620  20.140  30.450  1.00  0.00            
ATOM     74  O18 ACD     1      10.430  20.440  24.610  1.00  0.00            
ATOM     75  C22 ACD     1       9.500  20.670  23.490  1.00  0.00            
ATOM     76  H36 ACD     1       9.240  21.730  23.380  1.00  0.00            
ATOM     77  C23 ACD     1      10.360  20.360  22.230  1.00  0.00            
ATOM     78  H37 ACD     1      10.770  19.340  22.190  1.00  0.00            
ATOM     79  O19 ACD     1      11.510  21.310  22.160  1.00  0.00            
ATOM     80  H38 ACD     1      11.940  21.150  23.010  1.00  0.00            
ATOM     81  C24 ACD     1       9.440  20.420  21.000  1.00  0.00            
ATOM     82  H39 ACD     1       9.050  21.440  20.900  1.00  0.00            
ATOM     83  O20 ACD     1      10.180  20.050  19.820  1.00  0.00            
ATOM     84  H40 ACD     1      10.620  20.890  19.710  1.00  0.00            
ATOM     85  C25 ACD     1       8.360  19.440  21.180  1.00  0.00            
ATOM     86  H41 ACD     1       7.690  19.520  20.320  1.00  0.00            
ATOM     87  O21 ACD     1       7.630  19.720  22.340  1.00  0.00            
ATOM     88  C26 ACD     1       8.260  19.760  23.590  1.00  0.00            
ATOM     89  H42 ACD     1       8.540  18.760  23.940  1.00  0.00            
ATOM     90  C27 ACD     1       7.220  20.320  24.530  1.00  0.00            
ATOM     91  H43 ACD     1       6.370  19.630  24.640  1.00  0.00            
ATOM     92  H44 ACD     1       7.690  20.410  25.520  1.00  0.00            
ATOM     93  O22 ACD     1       6.870  21.620  24.110  1.00  0.00            
ATOM     94  H45 ACD     1       5.950  21.600  24.390  1.00  0.00            
ATOM     95  O23 ACD     1       8.920  18.170  21.340  1.00  0.00            
ATOM     96  C28 ACD     1       8.230  17.130  20.590  1.00  0.00            
ATOM     97  H46 ACD     1       7.290  17.530  20.200  1.00  0.00            
ATOM     98  C29 ACD     1       7.970  15.930  21.450  1.00  0.00            
ATOM     99  H47 ACD     1       8.890  15.690  21.990  1.00  0.00            
ATOM    100  O24 ACD     1       7.490  14.850  20.690  1.00  0.00            
ATOM    101  C30 ACD     1       7.020  16.350  22.550  1.00  0.00            
ATOM    102  H48 ACD     1       7.150  17.280  23.120  1.00  0.00            
ATOM    103  H49 ACD     1       6.060  16.470  22.040  1.00  0.00            
ATOM    104  O25 ACD     1       6.900  15.310  23.430  1.00  0.00            
ATOM    105  H50 ACD     1       6.510  14.510  23.060  1.00  0.00            
ATOM    106  C31 ACD     1       9.180  16.830  19.430  1.00  0.00            
ATOM    107  H51 ACD     1      10.140  16.600  19.900  1.00  0.00            
ATOM    108  O26 ACD     1       9.390  17.950  18.560  1.00  0.00            
ATOM    109  H52 ACD     1       9.670  18.730  19.040  1.00  0.00            
ATOM    110  C32 ACD     1       8.640  15.640  18.650  1.00  0.00            
ATOM    111  H53 ACD     1       7.720  16.010  18.180  1.00  0.00            
ATOM    112  O27 ACD     1       9.570  15.260  17.570  1.00  0.00            
ATOM    113  H54 ACD     1      10.040  16.080  17.420  1.00  0.00            
ATOM    114  C33 ACD     1       8.330  14.430  19.630  1.00  0.00            
ATOM    115  H55 ACD     1       7.900  13.570  19.100  1.00  0.00            
ATOM    116  O28 ACD     1       9.580  13.880  20.150  1.00  0.00            
ATOM    117  C34 ACD     1       9.680  12.530  20.610  1.00  0.00            
ATOM    118  H56 ACD     1       9.540  11.870  19.750  1.00  0.00            
ATOM    119  C35 ACD     1      11.150  12.290  21.050  1.00  0.00            
ATOM    120  H57 ACD     1      11.370  13.140  21.700  1.00  0.00            
ATOM    121  O29 ACD     1      12.090  12.330  19.980  1.00  0.00            
ATOM    122  H58 ACD     1      12.050  11.500  19.500  1.00  0.00            
ATOM    123  C36 ACD     1      11.320  10.980  21.850  1.00  0.00            
ATOM    124  H59 ACD     1      11.230  10.070  21.250  1.00  0.00            
ATOM    125  O30 ACD     1      12.580  10.940  22.430  1.00  0.00            
ATOM    126  H60 ACD     1      13.210  11.000  21.710  1.00  0.00            
ATOM    127  C1  AR4     2      13.110  17.430  24.400  1.00  0.00            
ATOM    128  C2  AR4     2      12.070  16.400  23.880  1.00  0.00            
ATOM    129  C3  AR4     2      10.670  16.850  24.220  1.00  0.00            
ATOM    130  C4  AR4     2      12.330  14.900  24.200  1.00  0.00            
ATOM    131  C5  AR4     2      13.710  14.440  23.620  1.00  0.00            
ATOM    132  C6  AR4     2      13.870  14.790  22.170  1.00  0.00            
ATOM    133  C7  AR4     2      13.180  15.850  21.630  1.00  0.00            
ATOM    134  O1  AR4     2      12.210  16.470  22.420  1.00  0.00            
ATOM    135  C8  AR4     2      13.390  16.340  20.300  1.00  0.00            
ATOM    136  C9  AR4     2      12.640  17.450  19.890  1.00  0.00            
ATOM    137  C10 AR4     2      12.850  17.990  18.630  1.00  0.00            
ATOM    138  C11 AR4     2      13.720  17.330  17.690  1.00  0.00            
ATOM    139  C12 AR4     2      14.550  16.270  18.170  1.00  0.00            
ATOM    140  C13 AR4     2      14.300  15.690  19.450  1.00  0.00            
ATOM    141  C14 AR4     2      14.880  14.400  19.860  1.00  0.00            
ATOM    142  O2  AR4     2      15.350  13.710  18.970  1.00  0.00            
ATOM    143  C15 AR4     2      14.840  13.950  21.350  1.00  0.00            
ATOM    144  O3  AR4     2      15.520  13.000  21.750  1.00  0.00            
ATOM    145  H1  AR4     2      13.050  17.290  25.490  1.00  0.00            
ATOM    146  H2  AR4     2      14.120  17.400  23.960  1.00  0.00            
ATOM    147  H3  AR4     2      12.650  18.360  24.050  1.00  0.00            
ATOM    148  H4  AR4     2      10.340  17.610  23.500  1.00  0.00            
ATOM    149  H5  AR4     2       9.940  16.030  24.300  1.00  0.00            
ATOM    150  H6  AR4     2      10.670  17.290  25.230  1.00  0.00            
ATOM    151  H7  AR4     2      11.500  14.380  23.690  1.00  0.00            
ATOM    152  H8  AR4     2      12.240  14.750  25.280  1.00  0.00            
ATOM    153  H9  AR4     2      13.730  13.340  23.680  1.00  0.00            
ATOM    154  H10 AR4     2      14.550  14.840  24.200  1.00  0.00            
ATOM    155  H11 AR4     2      11.970  17.960  20.580  1.00  0.00            
ATOM    156  H12 AR4     2      12.290  18.880  18.380  1.00  0.00            
ATOM    157  H13 AR4     2      13.790  17.720  16.670  1.00  0.00            
ATOM    158  H14 AR4     2      15.260  15.830  17.470  1.00  0.00            
TER
ENDMDL
MODEL        1
ATOM      1  H1  ACD     1      15.190  21.110  17.120  1.00  0.00            
ATOM      2  O1  ACD     1      14.810  20.230  17.260  1.00  0.00            
ATOM      3  C1  ACD     1      14.150  20.360  18.580  1.00  0.00            
ATOM      4  H2  ACD     1      14.940  20.550  19.320  1.00  0.00            
ATOM      5  H3  ACD     1      13.720  19.380  18.810  1.00  0.00            
ATOM      6  C2  ACD     1      13.040  21.450  18.660  1.00  0.00            
ATOM      7  H4  ACD     1      12.530  21.320  19.620  1.00  0.00            
ATOM      8  O2  ACD     1      13.860  22.620  18.610  1.00  0.00            
ATOM      9  C3  ACD     1      13.110  23.820  18.850  1.00  0.00            
ATOM     10  H5  ACD     1      13.760  24.690  18.870  1.00  0.00            
ATOM     11  O3  ACD     1      12.420  23.760  20.090  1.00  0.00            
ATOM     12  C4  ACD     1      12.990  24.510  21.120  1.00  0.00            
ATOM     13  H6  ACD     1      13.990  24.840  20.800  1.00  0.00            
ATOM     14  C5  ACD     1      12.260  25.790  21.370  1.00  0.00            
ATOM     15  H7  ACD     1      11.250  25.450  21.620  1.00  0.00            
ATOM     16  O4  ACD     1      12.070  26.580  20.200  1.00  0.00            
ATOM     17  H8  ACD     1      11.830  26.000  19.470  1.00  0.00            
ATOM     18  C6  ACD     1      12.870  26.630  22.480  1.00  0.00            
ATOM     19  H9  ACD     1      13.910  26.870  22.240  1.00  0.00            
ATOM     20  O5  ACD     1      12.070  27.840  22.720  1.00  0.00            
ATOM     21  H10 ACD     1      12.320  28.470  22.030  1.00  0.00            
ATOM     22  C7  ACD     1      12.900  25.830  23.690  1.00  0.00            
ATOM     23  H11 ACD     1      13.420  26.440  24.440  1.00  0.00            
ATOM     24  O6  ACD     1      13.620  24.630  23.570  1.00  0.00            
ATOM     25  C8  ACD     1      13.110  23.720  22.460  1.00  0.00            
ATOM     26  H12 ACD     1      12.080  23.390  22.620  1.00  0.00            
ATOM     27  C9  ACD     1      13.980  22.550  22.330  1.00  0.00            
ATOM     28  H13 ACD     1      13.600  22.010  21.450  1.00  0.00            
ATOM     29  H14 ACD     1      15.020  22.770  22.050  1.00  0.00            
ATOM     30  O7  ACD     1      14.040  21.790  23.530  1.00  0.00            
ATOM     31  H15 ACD     1      14.040  22.500  24.180  1.00  0.00            
ATOM     32  O8  ACD     1      11.540  25.590  24.110  1.00  0.00            
ATOM     33  C10 ACD     1      11.150  25.760  25.450  1.00  0.00            
ATOM     34  H16 ACD     1      12.010  26.180  26.000  1.00  0.00            
ATOM     35  C11 ACD     1      10.110  26.900  25.490  1.00  0.00            
ATOM     36  H17 ACD     1       9.240  26.520  24.930  1.00  0.00            
ATOM     37  O9  ACD     1      10.670  28.180  25.010  1.00  0.00            
ATOM     38  H18 ACD     1      10.830  28.050  24.070  1.00  0.00            
ATOM     39  C12 ACD     1       9.650  27.090  26.940  1.00  0.00            
ATOM     40  H19 ACD     1      10.610  27.360  27.410  1.00  0.00            
ATOM     41  O10 ACD     1       8.780  28.160  27.180  1.00  0.00            
ATOM     42  H20 ACD     1       9.110  28.900  26.670  1.00  0.00            
ATOM     43  C13 ACD     1       9.220  25.740  27.570  1.00  0.00            
ATOM     44  H21 ACD     1       8.980  25.870  28.630  1.00  0.00            
ATOM     45  O11 ACD     1      10.320  24.830  27.390  1.00  0.00            
ATOM     46  C14 ACD     1      10.750  24.470  26.060  1.00  0.00            
ATOM     47  H22 ACD     1       9.890  24.080  25.510  1.00  0.00            
ATOM     48  C15 ACD     1      11.750  23.420  26.060  1.00  0.00            
ATOM     49  H23 ACD     1      11.950  23.050  25.050  1.00  0.00            
ATOM     50  H24 ACD     1      12.710  23.800  26.440  1.00  0.00            
ATOM     51  O12 ACD     1      11.290  22.200  26.760  1.00  0.00            
ATOM     52  H25 ACD     1      10.910  22.400  27.620  1.00  0.00            
ATOM     53  O13 ACD     1       8.060  25.270  26.850  1.00  0.00            
ATOM     54  C16 ACD     1       7.140  24.290  27.290  1.00  0.00            
ATOM     55  H26 ACD     1       6.710  24.690  28.220  1.00  0.00            
ATOM     56  C17 ACD     1       6.060  24.190  26.170  1.00  0.00            
ATOM     57  H27 ACD     1       6.560  24.190  25.190  1.00  0.00            
ATOM     58  O14 ACD     1       5.300  25.340  26.250  1.00  0.00            
ATOM     59  H28 ACD     1       4.480  25.200  25.760  1.00  0.00            
ATOM     60  C18 ACD     1       5.260  22.910  26.300  1.00  0.00            
ATOM     61  H29 ACD     1       4.790  22.960  27.300  1.00  0.00            
ATOM     62  O15 ACD     1       4.330  22.690  25.230  1.00  0.00            
ATOM     63  H30 ACD     1       3.550  23.230  25.310  1.00  0.00            
ATOM     64  C19 ACD     1       6.200  21.710  26.350  1.00  0.00            
ATOM     65  H31 ACD     1       5.620  20.790  26.420  1.00  0.00            
ATOM     66  O16 ACD     1       6.980  21.800  27.530  1.00  0.00            
ATOM     67  C20 ACD     1       7.840  22.980  27.630  1.00  0.00            
ATOM     68  H32 ACD     1       8.660  22.900  26.910  1.00  0.00            
ATOM     69  C21 ACD     1       8.360  23.040  29.140  1.00  0.00            
ATOM     70  H33 ACD     1       8.370  24.070  29.520  1.00  0.00            
ATOM     71  H34 ACD     1       7.660  22.540  29.820  1.00  0.00            
ATOM     72  O17 ACD     1       9.630  22.400  29.350  1.00  0.00            
ATOM     73  H35 ACD     1      10.070  22.760  30.120  1.00  0.00            
ATOM     74  O18 ACD     1       7.040  21.610  25.210  1.00  0.00            
ATOM     75  C22 ACD     1       6.980  20.360  24.500  1.00  0.00            
ATOM     76  H36 ACD     1       6.570  19.560  25.130  1.00  0.00            
ATOM     77  C23 ACD     1       6.220  20.450  23.220  1.00  0.00            
ATOM     78  H37 ACD     1       6.770  21.120  22.530  1.00  0.00            
ATOM     79  O19 ACD     1       4.830  20.810  23.450  1.00  0.00            
ATOM     80  H38 ACD     1       4.710  21.470  24.140  1.00  0.00            
ATOM     81  C24 ACD     1       6.270  19.090  22.570  1.00  0.00            
ATOM     82  H39 ACD     1       5.860  18.330  23.260  1.00  0.00            
ATOM     83  O20 ACD     1       5.550  19.130  21.340  1.00  0.00            
ATOM     84  H40 ACD     1       6.230  19.220  20.670  1.00  0.00            
ATOM     85  C25 ACD     1       7.710  18.670  22.340  1.00  0.00            
ATOM     86  H41 ACD     1       7.580  17.630  22.030  1.00  0.00            
ATOM     87  O21 ACD     1       8.470  18.580  23.590  1.00  0.00            
ATOM     88  C26 ACD     1       8.400  19.900  24.300  1.00  0.00            
ATOM     89  H42 ACD     1       8.930  20.660  23.710  1.00  0.00            
ATOM     90  C27 ACD     1       9.140  19.880  25.650  1.00  0.00            
ATOM     91  H43 ACD     1      10.080  19.360  25.430  1.00  0.00            
ATOM     92  H44 ACD     1       9.390  20.920  25.900  1.00  0.00            
ATOM     93  O22 ACD     1       8.530  19.100  26.650  1.00  0.00            
ATOM     94  H45 ACD     1       8.280  18.260  26.240  1.00  0.00            
ATOM     95  O23 ACD     1       8.410  19.410  21.300  1.00  0.00            
ATOM     96  C28 ACD     1       9.310  18.700  20.480  1.00  0.00            
ATOM     97  H46 ACD     1       9.460  17.650  20.750  1.00  0.00            
ATOM     98  C29 ACD     1      10.650  19.380  20.550  1.00  0.00            
ATOM     99  H47 ACD     1      10.570  20.450  20.330  1.00  0.00            
ATOM    100  O24 ACD     1      11.440  18.850  19.550  1.00  0.00            
ATOM    101  C30 ACD     1      11.340  19.240  21.870  1.00  0.00            
ATOM    102  H48 ACD     1      12.360  19.600  21.700  1.00  0.00            
ATOM    103  H49 ACD     1      10.990  19.960  22.620  1.00  0.00            
ATOM    104  O25 ACD     1      11.490  17.930  22.430  1.00  0.00            
ATOM    105  H50 ACD     1      12.130  17.440  21.910  1.00  0.00            
ATOM    106  C31 ACD     1       8.640  18.870  19.080  1.00  0.00            
ATOM    107  H51 ACD     1       8.480  19.960  19.030  1.00  0.00            
ATOM    108  O26 ACD     1       7.370  18.080  19.070  1.00  0.00            
ATOM    109  H52 ACD     1       6.950  18.120  18.210  1.00  0.00            
ATOM    110  C32 ACD     1       9.670  18.450  17.970  1.00  0.00            
ATOM    111  H53 ACD     1       9.830  17.360  18.020  1.00  0.00            
ATOM    112  O27 ACD     1       9.140  18.570  16.630  1.00  0.00            
ATOM    113  H54 ACD     1       8.940  19.480  16.400  1.00  0.00            
ATOM    114  C33 ACD     1      11.020  19.070  18.200  1.00  0.00            
ATOM    115  H55 ACD     1      11.790  18.600  17.590  1.00  0.00            
ATOM    116  O28 ACD     1      10.970  20.500  17.790  1.00  0.00            
ATOM    117  C34 ACD     1      11.980  21.420  17.510  1.00  0.00            
ATOM    118  H56 ACD     1      12.470  21.160  16.570  1.00  0.00            
ATOM    119  C35 ACD     1      11.230  22.720  17.430  1.00  0.00            
ATOM    120  H57 ACD     1      10.540  22.670  18.280  1.00  0.00            
ATOM    121  O29 ACD     1      10.470  22.950  16.230  1.00  0.00            
ATOM    122  H58 ACD     1       9.670  22.430  16.300  1.00  0.00            
ATOM    123  C36 ACD     1      12.200  23.940  17.600  1.00  0.00            
ATOM    124  H59 ACD     1      12.830  24.000  16.700  1.00  0.00            
ATOM    125  O30 ACD     1      11.540  25.150  17.770  1.00  0.00            
ATOM    126  H60 ACD     1      11.330  25.400  16.870  1.00  0.00            
ATOM    127  C1  AR4     2       8.550  23.600  19.640  1.00  0.00            
ATOM    128  C2  AR4     2       7.940  23.900  20.990  1.00  0.00            
ATOM    129  C3  AR4     2       8.570  23.150  22.180  1.00  0.00            
ATOM    130  C4  AR4     2       6.480  23.490  20.910  1.00  0.00            
ATOM    131  C5  AR4     2       5.600  23.970  22.060  1.00  0.00            
ATOM    132  C6  AR4     2       5.980  25.410  22.410  1.00  0.00            
ATOM    133  C7  AR4     2       7.220  25.960  22.020  1.00  0.00            
ATOM    134  O1  AR4     2       7.990  25.310  21.150  1.00  0.00            
ATOM    135  C8  AR4     2       7.480  27.390  22.390  1.00  0.00            
ATOM    136  C9  AR4     2       8.660  28.050  21.890  1.00  0.00            
ATOM    137  C10 AR4     2       8.990  29.400  22.240  1.00  0.00            
ATOM    138  C11 AR4     2       8.080  30.140  22.970  1.00  0.00            
ATOM    139  C12 AR4     2       6.850  29.520  23.430  1.00  0.00            
ATOM    140  C13 AR4     2       6.590  28.180  23.120  1.00  0.00            
ATOM    141  C14 AR4     2       5.370  27.530  23.720  1.00  0.00            
ATOM    142  O2  AR4     2       4.720  28.110  24.600  1.00  0.00            
ATOM    143  C15 AR4     2       4.940  26.080  23.210  1.00  0.00            
ATOM    144  O3  AR4     2       4.020  25.480  23.680  1.00  0.00            
ATOM    145  H1  AR4     2       8.010  24.110  18.830  1.00  0.00            
ATOM    146  H2  AR4     2       9.530  24.070  19.470  1.00  0.00            
ATOM    147  H3  AR4     2       8.620  22.520  19.480  1.00  0.00            
ATOM    148  H4  AR4     2       8.140  23.310  23.180  1.00  0.00            
ATOM    149  H5  AR4     2       8.710  22.070  22.010  1.00  0.00            
ATOM    150  H6  AR4     2       9.610  23.490  22.150  1.00  0.00            
ATOM    151  H7  AR4     2       6.530  22.400  20.980  1.00  0.00            
ATOM    152  H8  AR4     2       6.090  23.700  19.900  1.00  0.00            
ATOM    153  H9  AR4     2       5.650  23.290  22.920  1.00  0.00            
ATOM    154  H10 AR4     2       4.560  23.970  21.710  1.00  0.00            
ATOM    155  H11 AR4     2       9.340  27.400  21.350  1.00  0.00            
ATOM    156  H12 AR4     2       9.940  29.790  21.890  1.00  0.00            
ATOM    157  H13 AR4     2       8.130  31.210  23.200  1.00  0.00            
ATOM    158  H14 AR4     2       6.040  30.090  23.860  1.00  0.00            
TER
ENDMDL
MODEL        1
ATOM      1  H1  ACD     1      27.640   9.450  22.390  1.00  0.00            
ATOM      2  O1  ACD     1      27.680  10.050  21.640  1.00  0.00            
ATOM      3  C1  ACD     1      27.710   9.240  20.490  1.00  0.00            
ATOM      4  H2  ACD     1      26.670   9.200  20.120  1.00  0.00            
ATOM      5  H3  ACD     1      27.930   8.220  20.800  1.00  0.00            
ATOM      6  C2  ACD     1      28.620   9.830  19.380  1.00  0.00            
ATOM      7  H4  ACD     1      28.790  10.880  19.660  1.00  0.00            
ATOM      8  O2  ACD     1      29.850   9.140  19.520  1.00  0.00            
ATOM      9  C3  ACD     1      30.960   9.710  18.800  1.00  0.00            
ATOM     10  H5  ACD     1      31.920   9.320  19.150  1.00  0.00            
ATOM     11  O3  ACD     1      31.040  11.170  18.920  1.00  0.00            
ATOM     12  C4  ACD     1      31.790  11.730  19.980  1.00  0.00            
ATOM     13  H6  ACD     1      32.660  11.070  20.060  1.00  0.00            
ATOM     14  C5  ACD     1      32.400  13.010  19.400  1.00  0.00            
ATOM     15  H7  ACD     1      31.520  13.550  19.030  1.00  0.00            
ATOM     16  O4  ACD     1      33.400  12.740  18.380  1.00  0.00            
ATOM     17  H8  ACD     1      33.010  12.410  17.570  1.00  0.00            
ATOM     18  C6  ACD     1      33.120  13.860  20.520  1.00  0.00            
ATOM     19  H9  ACD     1      34.080  13.370  20.720  1.00  0.00            
ATOM     20  O5  ACD     1      33.480  15.230  20.220  1.00  0.00            
ATOM     21  H10 ACD     1      34.440  15.180  20.100  1.00  0.00            
ATOM     22  C7  ACD     1      32.270  13.970  21.770  1.00  0.00            
ATOM     23  H11 ACD     1      32.940  14.460  22.480  1.00  0.00            
ATOM     24  O6  ACD     1      31.970  12.660  22.240  1.00  0.00            
ATOM     25  C8  ACD     1      31.140  11.830  21.390  1.00  0.00            
ATOM     26  H12 ACD     1      30.120  12.220  21.280  1.00  0.00            
ATOM     27  C9  ACD     1      30.900  10.590  22.240  1.00  0.00            
ATOM     28  H13 ACD     1      30.210   9.910  21.710  1.00  0.00            
ATOM     29  H14 ACD     1      31.900  10.160  22.360  1.00  0.00            
ATOM     30  O7  ACD     1      30.260  10.890  23.540  1.00  0.00            
ATOM     31  H15 ACD     1      29.380  11.220  23.350  1.00  0.00            
ATOM     32  O8  ACD     1      31.000  14.640  21.490  1.00  0.00            
ATOM     33  C10 ACD     1      30.740  15.830  22.110  1.00  0.00            
ATOM     34  H16 ACD     1      31.520  16.130  22.820  1.00  0.00            
ATOM     35  C11 ACD     1      30.610  16.900  21.070  1.00  0.00            
ATOM     36  H17 ACD     1      29.980  16.540  20.250  1.00  0.00            
ATOM     37  O9  ACD     1      31.950  17.410  20.620  1.00  0.00            
ATOM     38  H18 ACD     1      32.400  16.590  20.440  1.00  0.00            
ATOM     39  C12 ACD     1      29.970  18.150  21.670  1.00  0.00            
ATOM     40  H19 ACD     1      30.680  18.420  22.460  1.00  0.00            
ATOM     41  O10 ACD     1      29.690  19.230  20.820  1.00  0.00            
ATOM     42  H20 ACD     1      30.540  19.540  20.490  1.00  0.00            
ATOM     43  C13 ACD     1      28.630  17.810  22.360  1.00  0.00            
ATOM     44  H21 ACD     1      28.190  18.680  22.840  1.00  0.00            
ATOM     45  O11 ACD     1      28.910  16.810  23.400  1.00  0.00            
ATOM     46  C14 ACD     1      29.520  15.580  22.920  1.00  0.00            
ATOM     47  H22 ACD     1      28.870  15.020  22.230  1.00  0.00            
ATOM     48  C15 ACD     1      29.690  14.660  24.090  1.00  0.00            
ATOM     49  H23 ACD     1      30.110  13.700  23.770  1.00  0.00            
ATOM     50  H24 ACD     1      30.430  15.180  24.720  1.00  0.00            
ATOM     51  O12 ACD     1      28.380  14.460  24.680  1.00  0.00            
ATOM     52  H25 ACD     1      27.890  14.010  23.990  1.00  0.00            
ATOM     53  O13 ACD     1      27.690  17.320  21.540  1.00  0.00            
ATOM     54  C16 ACD     1      26.380  17.830  21.930  1.00  0.00            
ATOM     55  H26 ACD     1      26.390  18.090  23.000  1.00  0.00            
ATOM     56  C17 ACD     1      26.090  19.050  21.030  1.00  0.00            
ATOM     57  H27 ACD     1      26.340  18.830  19.990  1.00  0.00            
ATOM     58  O14 ACD     1      26.940  20.110  21.280  1.00  0.00            
ATOM     59  H28 ACD     1      27.800  19.810  20.970  1.00  0.00            
ATOM     60  C18 ACD     1      24.580  19.440  21.190  1.00  0.00            
ATOM     61  H29 ACD     1      24.350  19.710  22.220  1.00  0.00            
ATOM     62  O15 ACD     1      24.290  20.490  20.290  1.00  0.00            
ATOM     63  H30 ACD     1      24.440  20.190  19.390  1.00  0.00            
ATOM     64  C19 ACD     1      23.780  18.210  20.890  1.00  0.00            
ATOM     65  H31 ACD     1      22.710  18.430  20.920  1.00  0.00            
ATOM     66  O16 ACD     1      24.140  17.090  21.790  1.00  0.00            
ATOM     67  C20 ACD     1      25.420  16.650  21.700  1.00  0.00            
ATOM     68  H32 ACD     1      25.560  16.160  20.720  1.00  0.00            
ATOM     69  C21 ACD     1      25.560  15.600  22.770  1.00  0.00            
ATOM     70  H33 ACD     1      26.630  15.360  22.780  1.00  0.00            
ATOM     71  H34 ACD     1      25.300  16.060  23.730  1.00  0.00            
ATOM     72  O17 ACD     1      24.700  14.490  22.530  1.00  0.00            
ATOM     73  H35 ACD     1      23.860  14.830  22.860  1.00  0.00            
ATOM     74  O18 ACD     1      24.020  17.800  19.520  1.00  0.00            
ATOM     75  C22 ACD     1      23.060  17.100  18.710  1.00  0.00            
ATOM     76  H36 ACD     1      22.130  17.650  18.520  1.00  0.00            
ATOM     77  C23 ACD     1      23.800  16.800  17.430  1.00  0.00            
ATOM     78  H37 ACD     1      24.740  16.340  17.790  1.00  0.00            
ATOM     79  O19 ACD     1      23.970  18.010  16.740  1.00  0.00            
ATOM     80  H38 ACD     1      24.520  18.690  17.130  1.00  0.00            
ATOM     81  C24 ACD     1      23.180  15.740  16.540  1.00  0.00            
ATOM     82  H39 ACD     1      22.290  16.200  16.090  1.00  0.00            
ATOM     83  O20 ACD     1      24.150  15.400  15.560  1.00  0.00            
ATOM     84  H40 ACD     1      24.280  16.220  15.070  1.00  0.00            
ATOM     85  C25 ACD     1      22.800  14.540  17.340  1.00  0.00            
ATOM     86  H41 ACD     1      22.340  13.750  16.730  1.00  0.00            
ATOM     87  O21 ACD     1      21.910  14.900  18.440  1.00  0.00            
ATOM     88  C26 ACD     1      22.470  15.820  19.430  1.00  0.00            
ATOM     89  H42 ACD     1      23.220  15.310  20.060  1.00  0.00            
ATOM     90  C27 ACD     1      21.300  16.120  20.390  1.00  0.00            
ATOM     91  H43 ACD     1      21.510  16.800  21.230  1.00  0.00            
ATOM     92  H44 ACD     1      20.410  16.520  19.890  1.00  0.00            
ATOM     93  O22 ACD     1      20.840  14.860  20.930  1.00  0.00            
ATOM     94  H45 ACD     1      20.740  14.220  20.220  1.00  0.00            
ATOM     95  O23 ACD     1      24.020  13.870  17.770  1.00  0.00            
ATOM     96  C28 ACD     1      24.190  12.450  17.640  1.00  0.00            
ATOM     97  H46 ACD     1      23.190  12.050  17.450  1.00  0.00            
ATOM     98  C29 ACD     1      24.790  11.870  18.900  1.00  0.00            
ATOM     99  H47 ACD     1      25.720  12.370  19.220  1.00  0.00            
ATOM    100  O24 ACD     1      25.050  10.480  18.740  1.00  0.00            
ATOM    101  C30 ACD     1      23.860  11.950  20.090  1.00  0.00            
ATOM    102  H48 ACD     1      23.510  12.960  20.320  1.00  0.00            
ATOM    103  H49 ACD     1      22.980  11.330  19.870  1.00  0.00            
ATOM    104  O25 ACD     1      24.540  11.500  21.210  1.00  0.00            
ATOM    105  H50 ACD     1      24.880  10.640  20.950  1.00  0.00            
ATOM    106  C31 ACD     1      25.100  12.210  16.410  1.00  0.00            
ATOM    107  H51 ACD     1      26.110  12.550  16.660  1.00  0.00            
ATOM    108  O26 ACD     1      24.590  12.820  15.270  1.00  0.00            
ATOM    109  H52 ACD     1      24.560  13.750  15.500  1.00  0.00            
ATOM    110  C32 ACD     1      25.130  10.680  16.250  1.00  0.00            
ATOM    111  H53 ACD     1      24.100  10.310  16.110  1.00  0.00            
ATOM    112  O27 ACD     1      25.870  10.230  15.130  1.00  0.00            
ATOM    113  H54 ACD     1      26.770  10.030  15.390  1.00  0.00            
ATOM    114  C33 ACD     1      25.790  10.100  17.540  1.00  0.00            
ATOM    115  H55 ACD     1      25.800   9.010  17.510  1.00  0.00            
ATOM    116  O28 ACD     1      27.160  10.560  17.680  1.00  0.00            
ATOM    117  C34 ACD     1      28.200   9.630  17.930  1.00  0.00            
ATOM    118  H56 ACD     1      27.890   8.580  17.830  1.00  0.00            
ATOM    119  C35 ACD     1      29.290   9.960  16.880  1.00  0.00            
ATOM    120  H57 ACD     1      29.380  11.060  16.840  1.00  0.00            
ATOM    121  O29 ACD     1      28.810   9.550  15.610  1.00  0.00            
ATOM    122  H58 ACD     1      29.040   8.620  15.480  1.00  0.00            
ATOM    123  C36 ACD     1      30.620   9.370  17.310  1.00  0.00            
ATOM    124  H59 ACD     1      30.480   8.290  17.200  1.00  0.00            
ATOM    125  O30 ACD     1      31.720   9.820  16.470  1.00  0.00            
ATOM    126  H60 ACD     1      31.440  10.740  16.490  1.00  0.00            
ATOM    127  C1  AR4     2      28.020  14.730  16.040  1.00  0.00            
ATOM    128  C2  AR4     2      28.480  14.970  17.540  1.00  0.00            
ATOM    129  C3  AR4     2      28.730  13.700  18.330  1.00  0.00            
ATOM    130  C4  AR4     2      27.440  15.850  18.320  1.00  0.00            
ATOM    131  C5  AR4     2      27.390  17.260  17.640  1.00  0.00            
ATOM    132  C6  AR4     2      28.780  17.760  17.340  1.00  0.00            
ATOM    133  C7  AR4     2      29.870  16.950  17.430  1.00  0.00            
ATOM    134  O1  AR4     2      29.720  15.620  17.620  1.00  0.00            
ATOM    135  C8  AR4     2      31.230  17.390  17.100  1.00  0.00            
ATOM    136  C9  AR4     2      32.350  16.520  17.130  1.00  0.00            
ATOM    137  C10 AR4     2      33.560  16.900  16.650  1.00  0.00            
ATOM    138  C11 AR4     2      33.760  18.210  16.170  1.00  0.00            
ATOM    139  C12 AR4     2      32.700  19.150  16.280  1.00  0.00            
ATOM    140  C13 AR4     2      31.450  18.720  16.730  1.00  0.00            
ATOM    141  C14 AR4     2      30.320  19.750  16.860  1.00  0.00            
ATOM    142  O2  AR4     2      30.470  20.950  16.860  1.00  0.00            
ATOM    143  C15 AR4     2      28.870  19.210  17.120  1.00  0.00            
ATOM    144  O3  AR4     2      27.880  19.930  17.280  1.00  0.00            
ATOM    145  H1  AR4     2      28.250  15.580  15.380  1.00  0.00            
ATOM    146  H2  AR4     2      28.440  13.800  15.620  1.00  0.00            
ATOM    147  H3  AR4     2      26.950  14.510  16.050  1.00  0.00            
ATOM    148  H4  AR4     2      29.660  13.230  18.000  1.00  0.00            
ATOM    149  H5  AR4     2      28.810  13.900  19.410  1.00  0.00            
ATOM    150  H6  AR4     2      27.980  12.930  18.090  1.00  0.00            
ATOM    151  H7  AR4     2      27.840  15.950  19.330  1.00  0.00            
ATOM    152  H8  AR4     2      26.460  15.370  18.410  1.00  0.00            
ATOM    153  H9  AR4     2      26.850  17.970  18.270  1.00  0.00            
ATOM    154  H10 AR4     2      26.860  17.150  16.680  1.00  0.00            
ATOM    155  H11 AR4     2      32.110  15.560  17.570  1.00  0.00            
ATOM    156  H12 AR4     2      34.500  16.360  16.790  1.00  0.00            
ATOM    157  H13 AR4     2      34.710  18.550  15.770  1.00  0.00            
ATOM    158  H14 AR4     2      32.750  20.190  15.990  1.00  0.00            
TER
ENDMDL
MODEL        1
ATOM      1  H1  ACD     1       4.210  11.720  23.300  1.00  0.00            
ATOM      2  O1  ACD     1       4.280  12.410  23.970  1.00  0.00            
ATOM      3  C1  ACD     1       5.320  12.010  24.840  1.00  0.00            
ATOM      4  H2  ACD     1       6.090  11.510  24.250  1.00  0.00            
ATOM      5  H3  ACD     1       4.960  11.230  25.520  1.00  0.00            
ATOM      6  C2  ACD     1       6.140  13.200  25.510  1.00  0.00            
ATOM      7  H4  ACD     1       6.750  12.800  26.330  1.00  0.00            
ATOM      8  O2  ACD     1       6.930  13.600  24.350  1.00  0.00            
ATOM      9  C3  ACD     1       7.610  14.830  24.500  1.00  0.00            
ATOM     10  H5  ACD     1       8.140  15.040  23.570  1.00  0.00            
ATOM     11  O3  ACD     1       8.580  14.670  25.570  1.00  0.00            
ATOM     12  C4  ACD     1       9.950  14.530  25.170  1.00  0.00            
ATOM     13  H6  ACD     1      10.050  14.390  24.090  1.00  0.00            
ATOM     14  C5  ACD     1      10.480  15.820  25.600  1.00  0.00            
ATOM     15  H7  ACD     1      10.060  16.200  26.540  1.00  0.00            
ATOM     16  O4  ACD     1      10.130  16.780  24.650  1.00  0.00            
ATOM     17  H8  ACD     1       9.190  16.990  24.620  1.00  0.00            
ATOM     18  C6  ACD     1      12.100  15.740  25.620  1.00  0.00            
ATOM     19  H9  ACD     1      12.520  15.640  24.610  1.00  0.00            
ATOM     20  O5  ACD     1      12.700  16.870  26.340  1.00  0.00            
ATOM     21  H10 ACD     1      13.240  16.410  26.990  1.00  0.00            
ATOM     22  C7  ACD     1      12.550  14.400  26.270  1.00  0.00            
ATOM     23  H11 ACD     1      13.630  14.340  26.130  1.00  0.00            
ATOM     24  O6  ACD     1      11.920  13.270  25.680  1.00  0.00            
ATOM     25  C8  ACD     1      10.490  13.270  25.900  1.00  0.00            
ATOM     26  H12 ACD     1      10.220  13.470  26.940  1.00  0.00            
ATOM     27  C9  ACD     1       9.970  11.990  25.280  1.00  0.00            
ATOM     28  H13 ACD     1       8.910  12.040  25.570  1.00  0.00            
ATOM     29  H14 ACD     1      10.090  12.190  24.210  1.00  0.00            
ATOM     30  O7  ACD     1      10.650  10.790  25.660  1.00  0.00            
ATOM     31  H15 ACD     1      10.650  10.110  24.990  1.00  0.00            
ATOM     32  O8  ACD     1      12.300  14.390  27.680  1.00  0.00            
ATOM     33  C10 ACD     1      13.280  13.600  28.310  1.00  0.00            
ATOM     34  H16 ACD     1      13.620  12.790  27.660  1.00  0.00            
ATOM     35  C11 ACD     1      14.460  14.510  28.800  1.00  0.00            
ATOM     36  H17 ACD     1      14.050  15.450  29.200  1.00  0.00            
ATOM     37  O9  ACD     1      15.200  15.040  27.700  1.00  0.00            
ATOM     38  H18 ACD     1      15.990  15.430  28.080  1.00  0.00            
ATOM     39  C12 ACD     1      15.360  13.800  29.800  1.00  0.00            
ATOM     40  H19 ACD     1      16.110  13.120  29.360  1.00  0.00            
ATOM     41  O10 ACD     1      16.240  14.790  30.330  1.00  0.00            
ATOM     42  H20 ACD     1      15.680  15.340  30.880  1.00  0.00            
ATOM     43  C13 ACD     1      14.640  13.010  30.870  1.00  0.00            
ATOM     44  H21 ACD     1      15.370  12.430  31.440  1.00  0.00            
ATOM     45  O11 ACD     1      13.700  12.180  30.170  1.00  0.00            
ATOM     46  C14 ACD     1      12.660  12.900  29.480  1.00  0.00            
ATOM     47  H22 ACD     1      12.080  13.460  30.230  1.00  0.00            
ATOM     48  C15 ACD     1      11.660  11.820  29.020  1.00  0.00            
ATOM     49  H23 ACD     1      10.730  12.250  28.640  1.00  0.00            
ATOM     50  H24 ACD     1      12.150  11.200  28.260  1.00  0.00            
ATOM     51  O12 ACD     1      11.200  10.980  30.100  1.00  0.00            
ATOM     52  H25 ACD     1      11.980  10.600  30.500  1.00  0.00            
ATOM     53  O13 ACD     1      13.910  13.910  31.800  1.00  0.00            
ATOM     54  C16 ACD     1      13.350  13.580  33.080  1.00  0.00            
ATOM     55  H26 ACD     1      14.180  13.550  33.800  1.00  0.00            
ATOM     56  C17 ACD     1      12.440  14.770  33.400  1.00  0.00            
ATOM     57  H27 ACD     1      11.870  14.890  32.470  1.00  0.00            
ATOM     58  O14 ACD     1      13.180  16.020  33.530  1.00  0.00            
ATOM     59  H28 ACD     1      12.500  16.690  33.570  1.00  0.00            
ATOM     60  C18 ACD     1      11.420  14.580  34.510  1.00  0.00            
ATOM     61  H29 ACD     1      11.970  14.580  35.460  1.00  0.00            
ATOM     62  O15 ACD     1      10.370  15.570  34.430  1.00  0.00            
ATOM     63  H30 ACD     1      10.730  16.460  34.530  1.00  0.00            
ATOM     64  C19 ACD     1      10.800  13.150  34.460  1.00  0.00            
ATOM     65  H31 ACD     1      10.230  12.960  35.380  1.00  0.00            
ATOM     66  O16 ACD     1      11.880  12.200  34.450  1.00  0.00            
ATOM     67  C20 ACD     1      12.700  12.230  33.320  1.00  0.00            
ATOM     68  H32 ACD     1      11.950  11.990  32.550  1.00  0.00            
ATOM     69  C21 ACD     1      13.690  11.090  33.510  1.00  0.00            
ATOM     70  H33 ACD     1      13.090  10.190  33.700  1.00  0.00            
ATOM     71  H34 ACD     1      14.250  10.930  32.580  1.00  0.00            
ATOM     72  O17 ACD     1      14.650  11.250  34.540  1.00  0.00            
ATOM     73  H35 ACD     1      14.160  11.020  35.340  1.00  0.00            
ATOM     74  O18 ACD     1      10.030  12.870  33.340  1.00  0.00            
ATOM     75  C22 ACD     1       8.820  12.130  33.450  1.00  0.00            
ATOM     76  H36 ACD     1       8.860  11.610  34.410  1.00  0.00            
ATOM     77  C23 ACD     1       7.720  13.160  33.560  1.00  0.00            
ATOM     78  H37 ACD     1       7.740  13.680  32.590  1.00  0.00            
ATOM     79  O19 ACD     1       7.940  14.100  34.640  1.00  0.00            
ATOM     80  H38 ACD     1       8.850  14.400  34.620  1.00  0.00            
ATOM     81  C24 ACD     1       6.370  12.400  33.610  1.00  0.00            
ATOM     82  H39 ACD     1       6.500  11.750  34.480  1.00  0.00            
ATOM     83  O20 ACD     1       5.280  13.300  33.670  1.00  0.00            
ATOM     84  H40 ACD     1       5.630  14.180  33.780  1.00  0.00            
ATOM     85  C25 ACD     1       6.290  11.490  32.310  1.00  0.00            
ATOM     86  H41 ACD     1       5.280  11.090  32.200  1.00  0.00            
ATOM     87  O21 ACD     1       7.360  10.620  32.320  1.00  0.00            
ATOM     88  C26 ACD     1       8.730  11.070  32.340  1.00  0.00            
ATOM     89  H42 ACD     1       9.010  11.600  31.420  1.00  0.00            
ATOM     90  C27 ACD     1       9.700   9.900  32.540  1.00  0.00            
ATOM     91  H43 ACD     1       9.360   9.130  31.830  1.00  0.00            
ATOM     92  H44 ACD     1      10.730  10.220  32.340  1.00  0.00            
ATOM     93  O22 ACD     1       9.690   9.430  33.890  1.00  0.00            
ATOM     94  H45 ACD     1       8.780   9.150  34.050  1.00  0.00            
ATOM     95  O23 ACD     1       6.360  12.360  31.140  1.00  0.00            
ATOM     96  C28 ACD     1       5.430  12.030  30.120  1.00  0.00            
ATOM     97  H46 ACD     1       4.970  11.040  30.230  1.00  0.00            
ATOM     98  C29 ACD     1       6.070  11.970  28.750  1.00  0.00            
ATOM     99  H47 ACD     1       6.590  12.890  28.460  1.00  0.00            
ATOM    100  O24 ACD     1       5.030  11.760  27.790  1.00  0.00            
ATOM    101  C30 ACD     1       7.160  10.870  28.640  1.00  0.00            
ATOM    102  H48 ACD     1       7.780  11.030  27.750  1.00  0.00            
ATOM    103  H49 ACD     1       7.830  10.900  29.510  1.00  0.00            
ATOM    104  O25 ACD     1       6.590   9.550  28.640  1.00  0.00            
ATOM    105  H50 ACD     1       6.230   9.310  27.780  1.00  0.00            
ATOM    106  C31 ACD     1       4.370  13.150  30.230  1.00  0.00            
ATOM    107  H51 ACD     1       4.860  14.110  30.040  1.00  0.00            
ATOM    108  O26 ACD     1       3.660  13.200  31.470  1.00  0.00            
ATOM    109  H52 ACD     1       4.350  13.080  32.130  1.00  0.00            
ATOM    110  C32 ACD     1       3.340  12.950  29.110  1.00  0.00            
ATOM    111  H53 ACD     1       2.800  12.020  29.330  1.00  0.00            
ATOM    112  O27 ACD     1       2.440  14.020  29.060  1.00  0.00            
ATOM    113  H54 ACD     1       1.840  13.950  29.800  1.00  0.00            
ATOM    114  C33 ACD     1       4.060  12.800  27.760  1.00  0.00            
ATOM    115  H55 ACD     1       3.370  12.640  26.920  1.00  0.00            
ATOM    116  O28 ACD     1       4.790  13.980  27.380  1.00  0.00            
ATOM    117  C34 ACD     1       5.180  14.280  26.060  1.00  0.00            
ATOM    118  H56 ACD     1       4.300  14.280  25.400  1.00  0.00            
ATOM    119  C35 ACD     1       5.830  15.720  26.100  1.00  0.00            
ATOM    120  H57 ACD     1       6.510  15.700  26.960  1.00  0.00            
ATOM    121  O29 ACD     1       4.870  16.710  26.210  1.00  0.00            
ATOM    122  H58 ACD     1       5.250  17.590  26.220  1.00  0.00            
ATOM    123  C36 ACD     1       6.530  15.890  24.770  1.00  0.00            
ATOM    124  H59 ACD     1       5.760  15.810  24.000  1.00  0.00            
ATOM    125  O30 ACD     1       7.200  17.150  24.660  1.00  0.00            
ATOM    126  H60 ACD     1       6.710  17.630  23.980  1.00  0.00            
ATOM    127  C1  AR4     2       7.060  15.910  30.330  1.00  0.00            
ATOM    128  C2  AR4     2       8.540  15.960  30.050  1.00  0.00            
ATOM    129  C3  AR4     2       9.030  14.750  29.260  1.00  0.00            
ATOM    130  C4  AR4     2       9.340  16.190  31.310  1.00  0.00            
ATOM    131  C5  AR4     2      10.830  16.660  30.970  1.00  0.00            
ATOM    132  C6  AR4     2      10.910  17.630  29.860  1.00  0.00            
ATOM    133  C7  AR4     2       9.770  17.750  28.990  1.00  0.00            
ATOM    134  O1  AR4     2       8.660  17.070  29.140  1.00  0.00            
ATOM    135  C8  AR4     2       9.860  18.660  27.870  1.00  0.00            
ATOM    136  C9  AR4     2       8.760  18.860  26.980  1.00  0.00            
ATOM    137  C10 AR4     2       8.800  19.730  25.910  1.00  0.00            
ATOM    138  C11 AR4     2       9.960  20.400  25.620  1.00  0.00            
ATOM    139  C12 AR4     2      11.050  20.380  26.520  1.00  0.00            
ATOM    140  C13 AR4     2      11.010  19.460  27.620  1.00  0.00            
ATOM    141  C14 AR4     2      12.160  19.440  28.540  1.00  0.00            
ATOM    142  O2  AR4     2      13.090  20.220  28.460  1.00  0.00            
ATOM    143  C15 AR4     2      12.210  18.360  29.620  1.00  0.00            
ATOM    144  O3  AR4     2      13.180  18.050  30.370  1.00  0.00            
ATOM    145  H1  AR4     2       6.810  15.040  30.940  1.00  0.00            
ATOM    146  H2  AR4     2       6.740  16.850  30.810  1.00  0.00            
ATOM    147  H3  AR4     2       6.480  15.760  29.410  1.00  0.00            
ATOM    148  H4  AR4     2       8.980  13.860  29.900  1.00  0.00            
ATOM    149  H5  AR4     2       8.310  14.500  28.470  1.00  0.00            
ATOM    150  H6  AR4     2      10.060  14.750  28.890  1.00  0.00            
ATOM    151  H7  AR4     2       9.380  15.320  31.970  1.00  0.00            
ATOM    152  H8  AR4     2       8.810  17.010  31.810  1.00  0.00            
ATOM    153  H9  AR4     2      11.350  15.730  30.700  1.00  0.00            
ATOM    154  H10 AR4     2      11.450  17.010  31.800  1.00  0.00            
ATOM    155  H11 AR4     2       7.830  18.340  27.240  1.00  0.00            
ATOM    156  H12 AR4     2       7.940  19.910  25.270  1.00  0.00            
ATOM    157  H13 AR4     2      10.020  21.030  24.730  1.00  0.00            
ATOM    158  H14 AR4     2      11.900  21.050  26.400  1.00  0.00            
TER
ENDMDL
MODEL        1
ATOM      1  H1  ACD     1      11.690  17.870  18.410  1.00  0.00            
ATOM      2  O1  ACD     1      12.450  18.370  18.100  1.00  0.00            
ATOM      3  C1  ACD     1      13.190  18.930  19.210  1.00  0.00            
ATOM      4  H2  ACD     1      13.640  18.110  19.790  1.00  0.00            
ATOM      5  H3  ACD     1      12.440  19.360  19.890  1.00  0.00            
ATOM      6  C2  ACD     1      14.330  19.930  18.800  1.00  0.00            
ATOM      7  H4  ACD     1      14.720  20.250  19.780  1.00  0.00            
ATOM      8  O2  ACD     1      15.420  19.280  18.120  1.00  0.00            
ATOM      9  C3  ACD     1      16.640  19.980  17.890  1.00  0.00            
ATOM     10  H5  ACD     1      17.260  19.370  17.220  1.00  0.00            
ATOM     11  O3  ACD     1      17.360  20.310  19.000  1.00  0.00            
ATOM     12  C4  ACD     1      18.290  19.350  19.530  1.00  0.00            
ATOM     13  H6  ACD     1      18.380  18.420  18.950  1.00  0.00            
ATOM     14  C5  ACD     1      19.650  19.940  19.610  1.00  0.00            
ATOM     15  H7  ACD     1      19.650  20.860  20.210  1.00  0.00            
ATOM     16  O4  ACD     1      19.910  20.300  18.250  1.00  0.00            
ATOM     17  H8  ACD     1      19.150  20.750  17.860  1.00  0.00            
ATOM     18  C6  ACD     1      20.640  18.910  20.210  1.00  0.00            
ATOM     19  H9  ACD     1      20.630  17.980  19.640  1.00  0.00            
ATOM     20  O5  ACD     1      21.970  19.390  20.100  1.00  0.00            
ATOM     21  H10 ACD     1      22.160  19.880  19.290  1.00  0.00            
ATOM     22  C7  ACD     1      20.240  18.510  21.700  1.00  0.00            
ATOM     23  H11 ACD     1      20.780  17.650  22.110  1.00  0.00            
ATOM     24  O6  ACD     1      18.860  17.990  21.610  1.00  0.00            
ATOM     25  C8  ACD     1      17.910  18.910  21.010  1.00  0.00            
ATOM     26  H12 ACD     1      17.820  19.800  21.640  1.00  0.00            
ATOM     27  C9  ACD     1      16.580  18.190  21.090  1.00  0.00            
ATOM     28  H13 ACD     1      15.760  18.600  20.490  1.00  0.00            
ATOM     29  H14 ACD     1      16.850  17.190  20.730  1.00  0.00            
ATOM     30  O7  ACD     1      16.200  18.020  22.480  1.00  0.00            
ATOM     31  H15 ACD     1      16.900  17.780  23.100  1.00  0.00            
ATOM     32  O8  ACD     1      20.370  19.550  22.570  1.00  0.00            
ATOM     33  C10 ACD     1      20.570  19.320  23.980  1.00  0.00            
ATOM     34  H16 ACD     1      21.420  18.680  24.240  1.00  0.00            
ATOM     35  C11 ACD     1      20.870  20.680  24.590  1.00  0.00            
ATOM     36  H17 ACD     1      20.080  21.340  24.210  1.00  0.00            
ATOM     37  O9  ACD     1      22.130  21.190  24.190  1.00  0.00            
ATOM     38  H18 ACD     1      22.200  21.170  23.230  1.00  0.00            
ATOM     39  C12 ACD     1      20.660  20.850  26.090  1.00  0.00            
ATOM     40  H19 ACD     1      21.440  20.380  26.710  1.00  0.00            
ATOM     41  O10 ACD     1      20.580  22.220  26.320  1.00  0.00            
ATOM     42  H20 ACD     1      21.430  22.600  26.090  1.00  0.00            
ATOM     43  C13 ACD     1      19.330  20.180  26.530  1.00  0.00            
ATOM     44  H21 ACD     1      19.220  20.140  27.620  1.00  0.00            
ATOM     45  O11 ACD     1      19.440  18.820  26.080  1.00  0.00            
ATOM     46  C14 ACD     1      19.360  18.660  24.640  1.00  0.00            
ATOM     47  H22 ACD     1      18.400  19.090  24.300  1.00  0.00            
ATOM     48  C15 ACD     1      19.260  17.160  24.460  1.00  0.00            
ATOM     49  H23 ACD     1      19.550  16.870  23.450  1.00  0.00            
ATOM     50  H24 ACD     1      20.060  16.810  25.130  1.00  0.00            
ATOM     51  O12 ACD     1      17.980  16.610  24.730  1.00  0.00            
ATOM     52  H25 ACD     1      18.190  16.020  25.460  1.00  0.00            
ATOM     53  O13 ACD     1      18.230  20.900  26.040  1.00  0.00            
ATOM     54  C16 ACD     1      17.290  21.390  27.040  1.00  0.00            
ATOM     55  H26 ACD     1      17.660  21.260  28.060  1.00  0.00            
ATOM     56  C17 ACD     1      17.070  22.820  26.840  1.00  0.00            
ATOM     57  H27 ACD     1      16.630  22.870  25.840  1.00  0.00            
ATOM     58  O14 ACD     1      18.320  23.530  26.910  1.00  0.00            
ATOM     59  H28 ACD     1      18.990  22.920  26.590  1.00  0.00            
ATOM     60  C18 ACD     1      15.960  23.340  27.830  1.00  0.00            
ATOM     61  H29 ACD     1      16.230  23.200  28.880  1.00  0.00            
ATOM     62  O15 ACD     1      15.660  24.670  27.610  1.00  0.00            
ATOM     63  H30 ACD     1      15.190  24.710  26.770  1.00  0.00            
ATOM     64  C19 ACD     1      14.700  22.550  27.480  1.00  0.00            
ATOM     65  H31 ACD     1      13.930  22.780  28.230  1.00  0.00            
ATOM     66  O16 ACD     1      14.960  21.120  27.620  1.00  0.00            
ATOM     67  C20 ACD     1      15.970  20.530  26.890  1.00  0.00            
ATOM     68  H32 ACD     1      15.630  20.570  25.850  1.00  0.00            
ATOM     69  C21 ACD     1      16.050  19.080  27.290  1.00  0.00            
ATOM     70  H33 ACD     1      15.030  18.670  27.300  1.00  0.00            
ATOM     71  H34 ACD     1      16.650  18.540  26.540  1.00  0.00            
ATOM     72  O17 ACD     1      16.510  19.070  28.730  1.00  0.00            
ATOM     73  H35 ACD     1      15.930  18.450  29.180  1.00  0.00            
ATOM     74  O18 ACD     1      14.200  22.860  26.180  1.00  0.00            
ATOM     75  C22 ACD     1      12.760  23.020  26.060  1.00  0.00            
ATOM     76  H36 ACD     1      12.280  23.040  27.050  1.00  0.00            
ATOM     77  C23 ACD     1      12.470  24.370  25.440  1.00  0.00            
ATOM     78  H37 ACD     1      13.180  24.470  24.610  1.00  0.00            
ATOM     79  O19 ACD     1      12.720  25.470  26.330  1.00  0.00            
ATOM     80  H38 ACD     1      12.010  25.540  26.970  1.00  0.00            
ATOM     81  C24 ACD     1      11.060  24.500  24.800  1.00  0.00            
ATOM     82  H39 ACD     1      10.260  24.600  25.550  1.00  0.00            
ATOM     83  O20 ACD     1      11.160  25.620  23.880  1.00  0.00            
ATOM     84  H40 ACD     1      11.440  25.150  23.090  1.00  0.00            
ATOM     85  C25 ACD     1      10.720  23.320  23.870  1.00  0.00            
ATOM     86  H41 ACD     1       9.680  23.440  23.570  1.00  0.00            
ATOM     87  O21 ACD     1      10.890  22.140  24.570  1.00  0.00            
ATOM     88  C26 ACD     1      12.200  21.890  25.130  1.00  0.00            
ATOM     89  H42 ACD     1      12.940  21.870  24.320  1.00  0.00            
ATOM     90  C27 ACD     1      12.090  20.610  25.900  1.00  0.00            
ATOM     91  H43 ACD     1      11.860  19.820  25.180  1.00  0.00            
ATOM     92  H44 ACD     1      13.030  20.320  26.400  1.00  0.00            
ATOM     93  O22 ACD     1      11.120  20.690  26.960  1.00  0.00            
ATOM     94  H45 ACD     1      10.290  20.530  26.510  1.00  0.00            
ATOM     95  O23 ACD     1      11.610  23.290  22.680  1.00  0.00            
ATOM     96  C28 ACD     1      10.970  23.150  21.400  1.00  0.00            
ATOM     97  H46 ACD     1       9.930  23.480  21.470  1.00  0.00            
ATOM     98  C29 ACD     1      11.100  21.680  20.920  1.00  0.00            
ATOM     99  H47 ACD     1      12.130  21.360  21.130  1.00  0.00            
ATOM    100  O24 ACD     1      10.830  21.630  19.510  1.00  0.00            
ATOM    101  C30 ACD     1      10.200  20.720  21.620  1.00  0.00            
ATOM    102  H48 ACD     1      10.260  19.850  20.950  1.00  0.00            
ATOM    103  H49 ACD     1      10.650  20.410  22.570  1.00  0.00            
ATOM    104  O25 ACD     1       8.880  21.160  21.770  1.00  0.00            
ATOM    105  H50 ACD     1       8.450  20.760  22.540  1.00  0.00            
ATOM    106  C31 ACD     1      11.830  24.150  20.590  1.00  0.00            
ATOM    107  H51 ACD     1      12.880  23.970  20.840  1.00  0.00            
ATOM    108  O26 ACD     1      11.410  25.500  20.910  1.00  0.00            
ATOM    109  H52 ACD     1      10.660  25.800  20.400  1.00  0.00            
ATOM    110  C32 ACD     1      11.650  23.890  19.060  1.00  0.00            
ATOM    111  H53 ACD     1      10.650  24.160  18.700  1.00  0.00            
ATOM    112  O27 ACD     1      12.570  24.740  18.370  1.00  0.00            
ATOM    113  H54 ACD     1      12.610  25.540  18.900  1.00  0.00            
ATOM    114  C33 ACD     1      11.810  22.400  18.790  1.00  0.00            
ATOM    115  H55 ACD     1      11.520  22.250  17.750  1.00  0.00            
ATOM    116  O28 ACD     1      13.180  21.940  19.020  1.00  0.00            
ATOM    117  C34 ACD     1      13.960  21.180  18.090  1.00  0.00            
ATOM    118  H56 ACD     1      13.470  20.960  17.130  1.00  0.00            
ATOM    119  C35 ACD     1      15.150  22.080  17.870  1.00  0.00            
ATOM    120  H57 ACD     1      15.570  22.510  18.790  1.00  0.00            
ATOM    121  O29 ACD     1      14.680  23.170  17.000  1.00  0.00            
ATOM    122  H58 ACD     1      13.970  23.610  17.480  1.00  0.00            
ATOM    123  C36 ACD     1      16.270  21.230  17.120  1.00  0.00            
ATOM    124  H59 ACD     1      15.850  20.800  16.200  1.00  0.00            
ATOM    125  O30 ACD     1      17.400  22.000  16.740  1.00  0.00            
ATOM    126  H60 ACD     1      17.200  22.750  16.180  1.00  0.00            
ATOM    127  C1  AR4     2      15.910  24.920  23.330  1.00  0.00            
ATOM    128  C2  AR4     2      16.570  23.800  22.510  1.00  0.00            
ATOM    129  C3  AR4     2      15.690  22.590  22.680  1.00  0.00            
ATOM    130  C4  AR4     2      18.060  23.560  22.950  1.00  0.00            
ATOM    131  C5  AR4     2      18.940  22.940  21.910  1.00  0.00            
ATOM    132  C6  AR4     2      18.790  23.710  20.620  1.00  0.00            
ATOM    133  C7  AR4     2      17.550  24.190  20.250  1.00  0.00            
ATOM    134  O1  AR4     2      16.450  24.260  21.130  1.00  0.00            
ATOM    135  C8  AR4     2      17.390  24.900  18.990  1.00  0.00            
ATOM    136  C9  AR4     2      16.200  25.690  18.830  1.00  0.00            
ATOM    137  C10 AR4     2      15.930  26.360  17.680  1.00  0.00            
ATOM    138  C11 AR4     2      16.840  26.270  16.660  1.00  0.00            
ATOM    139  C12 AR4     2      18.100  25.630  16.760  1.00  0.00            
ATOM    140  C13 AR4     2      18.360  24.940  17.980  1.00  0.00            
ATOM    141  C14 AR4     2      19.650  24.220  18.200  1.00  0.00            
ATOM    142  O2  AR4     2      20.450  23.950  17.280  1.00  0.00            
ATOM    143  C15 AR4     2      19.920  23.770  19.630  1.00  0.00            
ATOM    144  O3  AR4     2      20.960  23.290  19.940  1.00  0.00            
ATOM    145  H1  AR4     2      16.480  25.860  23.360  1.00  0.00            
ATOM    146  H2  AR4     2      15.020  25.370  22.850  1.00  0.00            
ATOM    147  H3  AR4     2      15.700  24.680  24.380  1.00  0.00            
ATOM    148  H4  AR4     2      15.970  21.980  23.540  1.00  0.00            
ATOM    149  H5  AR4     2      14.620  22.800  22.700  1.00  0.00            
ATOM    150  H6  AR4     2      15.880  21.890  21.850  1.00  0.00            
ATOM    151  H7  AR4     2      18.130  23.100  23.940  1.00  0.00            
ATOM    152  H8  AR4     2      18.610  24.490  23.090  1.00  0.00            
ATOM    153  H9  AR4     2      18.650  21.880  21.910  1.00  0.00            
ATOM    154  H10 AR4     2      19.970  22.950  22.300  1.00  0.00            
ATOM    155  H11 AR4     2      15.440  25.670  19.610  1.00  0.00            
ATOM    156  H12 AR4     2      14.930  26.760  17.590  1.00  0.00            
ATOM    157  H13 AR4     2      16.650  26.820  15.740  1.00  0.00            
ATOM    158  H14 AR4     2      18.800  25.580  15.930  1.00  0.00            
TER
ENDMDL
MODEL        1
ATOM      1  H1  ACD     1      16.580  32.980  14.810  1.00  0.00            
ATOM      2  O1  ACD     1      16.090  32.860  15.630  1.00  0.00            
ATOM      3  C1  ACD     1      14.740  33.240  15.550  1.00  0.00            
ATOM      4  H2  ACD     1      14.240  32.440  14.980  1.00  0.00            
ATOM      5  H3  ACD     1      14.480  34.180  15.050  1.00  0.00            
ATOM      6  C2  ACD     1      14.160  33.410  16.920  1.00  0.00            
ATOM      7  H4  ACD     1      14.230  32.470  17.480  1.00  0.00            
ATOM      8  O2  ACD     1      14.920  34.420  17.600  1.00  0.00            
ATOM      9  C3  ACD     1      14.550  34.770  18.980  1.00  0.00            
ATOM     10  H5  ACD     1      15.260  35.540  19.320  1.00  0.00            
ATOM     11  O3  ACD     1      14.670  33.670  19.690  1.00  0.00            
ATOM     12  C4  ACD     1      15.160  33.650  21.030  1.00  0.00            
ATOM     13  H6  ACD     1      15.090  34.610  21.560  1.00  0.00            
ATOM     14  C5  ACD     1      14.220  32.710  21.780  1.00  0.00            
ATOM     15  H7  ACD     1      14.060  31.800  21.190  1.00  0.00            
ATOM     16  O4  ACD     1      12.970  33.380  22.100  1.00  0.00            
ATOM     17  H8  ACD     1      12.720  33.810  21.280  1.00  0.00            
ATOM     18  C6  ACD     1      14.760  32.240  23.080  1.00  0.00            
ATOM     19  H9  ACD     1      15.000  33.070  23.750  1.00  0.00            
ATOM     20  O5  ACD     1      13.870  31.310  23.720  1.00  0.00            
ATOM     21  H10 ACD     1      13.050  31.430  23.240  1.00  0.00            
ATOM     22  C7  ACD     1      16.140  31.610  22.800  1.00  0.00            
ATOM     23  H11 ACD     1      16.560  31.370  23.780  1.00  0.00            
ATOM     24  O6  ACD     1      16.970  32.610  22.250  1.00  0.00            
ATOM     25  C8  ACD     1      16.590  33.120  20.940  1.00  0.00            
ATOM     26  H12 ACD     1      16.550  32.300  20.200  1.00  0.00            
ATOM     27  C9  ACD     1      17.590  34.150  20.420  1.00  0.00            
ATOM     28  H13 ACD     1      17.090  34.580  19.540  1.00  0.00            
ATOM     29  H14 ACD     1      17.710  34.930  21.180  1.00  0.00            
ATOM     30  O7  ACD     1      18.850  33.480  20.200  1.00  0.00            
ATOM     31  H15 ACD     1      18.700  32.930  19.430  1.00  0.00            
ATOM     32  O8  ACD     1      16.060  30.500  21.900  1.00  0.00            
ATOM     33  C10 ACD     1      16.900  29.400  22.210  1.00  0.00            
ATOM     34  H16 ACD     1      17.580  29.670  23.030  1.00  0.00            
ATOM     35  C11 ACD     1      15.850  28.350  22.700  1.00  0.00            
ATOM     36  H17 ACD     1      15.010  28.340  21.990  1.00  0.00            
ATOM     37  O9  ACD     1      15.220  28.680  23.960  1.00  0.00            
ATOM     38  H18 ACD     1      14.510  29.310  23.830  1.00  0.00            
ATOM     39  C12 ACD     1      16.360  26.930  22.820  1.00  0.00            
ATOM     40  H19 ACD     1      17.070  26.850  23.660  1.00  0.00            
ATOM     41  O10 ACD     1      15.360  25.890  23.090  1.00  0.00            
ATOM     42  H20 ACD     1      15.030  26.090  23.970  1.00  0.00            
ATOM     43  C13 ACD     1      17.120  26.500  21.460  1.00  0.00            
ATOM     44  H21 ACD     1      17.740  25.600  21.560  1.00  0.00            
ATOM     45  O11 ACD     1      18.120  27.550  21.240  1.00  0.00            
ATOM     46  C14 ACD     1      17.610  28.860  20.950  1.00  0.00            
ATOM     47  H22 ACD     1      16.890  28.810  20.120  1.00  0.00            
ATOM     48  C15 ACD     1      18.740  29.790  20.610  1.00  0.00            
ATOM     49  H23 ACD     1      19.140  29.490  19.630  1.00  0.00            
ATOM     50  H24 ACD     1      18.430  30.830  20.430  1.00  0.00            
ATOM     51  O12 ACD     1      19.760  29.760  21.650  1.00  0.00            
ATOM     52  H25 ACD     1      20.540  30.270  21.420  1.00  0.00            
ATOM     53  O13 ACD     1      16.110  26.400  20.450  1.00  0.00            
ATOM     54  C16 ACD     1      16.030  25.290  19.580  1.00  0.00            
ATOM     55  H26 ACD     1      16.860  24.590  19.710  1.00  0.00            
ATOM     56  C17 ACD     1      14.610  24.720  19.790  1.00  0.00            
ATOM     57  H27 ACD     1      13.920  25.570  19.750  1.00  0.00            
ATOM     58  O14 ACD     1      14.490  24.110  21.090  1.00  0.00            
ATOM     59  H28 ACD     1      14.870  24.790  21.660  1.00  0.00            
ATOM     60  C18 ACD     1      14.250  23.800  18.620  1.00  0.00            
ATOM     61  H29 ACD     1      14.960  22.960  18.660  1.00  0.00            
ATOM     62  O15 ACD     1      12.900  23.290  18.750  1.00  0.00            
ATOM     63  H30 ACD     1      12.420  23.980  18.280  1.00  0.00            
ATOM     64  C19 ACD     1      14.380  24.460  17.240  1.00  0.00            
ATOM     65  H31 ACD     1      14.200  23.760  16.420  1.00  0.00            
ATOM     66  O16 ACD     1      15.620  25.010  17.030  1.00  0.00            
ATOM     67  C20 ACD     1      16.070  25.890  18.140  1.00  0.00            
ATOM     68  H32 ACD     1      15.430  26.770  18.130  1.00  0.00            
ATOM     69  C21 ACD     1      17.420  26.400  17.780  1.00  0.00            
ATOM     70  H33 ACD     1      17.310  26.790  16.760  1.00  0.00            
ATOM     71  H34 ACD     1      17.600  27.180  18.530  1.00  0.00            
ATOM     72  O17 ACD     1      18.390  25.350  17.890  1.00  0.00            
ATOM     73  H35 ACD     1      18.150  24.770  17.160  1.00  0.00            
ATOM     74  O18 ACD     1      13.410  25.500  17.150  1.00  0.00            
ATOM     75  C22 ACD     1      12.700  25.670  15.950  1.00  0.00            
ATOM     76  H36 ACD     1      12.610  24.720  15.410  1.00  0.00            
ATOM     77  C23 ACD     1      11.280  26.030  16.520  1.00  0.00            
ATOM     78  H37 ACD     1      11.200  26.960  17.100  1.00  0.00            
ATOM     79  O19 ACD     1      10.660  25.010  17.320  1.00  0.00            
ATOM     80  H38 ACD     1       9.910  25.240  17.870  1.00  0.00            
ATOM     81  C24 ACD     1      10.390  26.380  15.290  1.00  0.00            
ATOM     82  H39 ACD     1      10.290  25.440  14.730  1.00  0.00            
ATOM     83  O20 ACD     1       9.080  26.840  15.690  1.00  0.00            
ATOM     84  H40 ACD     1       9.250  27.780  15.710  1.00  0.00            
ATOM     85  C25 ACD     1      11.030  27.400  14.370  1.00  0.00            
ATOM     86  H41 ACD     1      10.430  27.470  13.450  1.00  0.00            
ATOM     87  O21 ACD     1      12.370  27.110  14.070  1.00  0.00            
ATOM     88  C26 ACD     1      13.300  26.870  15.110  1.00  0.00            
ATOM     89  H42 ACD     1      13.460  27.810  15.640  1.00  0.00            
ATOM     90  C27 ACD     1      14.620  26.440  14.520  1.00  0.00            
ATOM     91  H43 ACD     1      14.880  27.170  13.750  1.00  0.00            
ATOM     92  H44 ACD     1      15.340  26.670  15.320  1.00  0.00            
ATOM     93  O22 ACD     1      14.640  25.130  14.060  1.00  0.00            
ATOM     94  H45 ACD     1      13.900  25.010  13.460  1.00  0.00            
ATOM     95  O23 ACD     1      11.090  28.580  15.120  1.00  0.00            
ATOM     96  C28 ACD     1      10.870  29.890  14.540  1.00  0.00            
ATOM     97  H46 ACD     1      10.360  29.770  13.580  1.00  0.00            
ATOM     98  C29 ACD     1      12.190  30.630  14.320  1.00  0.00            
ATOM     99  H47 ACD     1      12.870  30.370  15.140  1.00  0.00            
ATOM    100  O24 ACD     1      11.910  32.080  14.320  1.00  0.00            
ATOM    101  C30 ACD     1      12.800  30.220  13.010  1.00  0.00            
ATOM    102  H48 ACD     1      12.580  29.160  12.870  1.00  0.00            
ATOM    103  H49 ACD     1      12.370  30.860  12.240  1.00  0.00            
ATOM    104  O25 ACD     1      14.160  30.440  13.130  1.00  0.00            
ATOM    105  H50 ACD     1      14.540  30.010  12.360  1.00  0.00            
ATOM    106  C31 ACD     1      10.010  30.520  15.650  1.00  0.00            
ATOM    107  H51 ACD     1      10.620  30.430  16.560  1.00  0.00            
ATOM    108  O26 ACD     1       8.730  29.820  15.780  1.00  0.00            
ATOM    109  H52 ACD     1       8.370  30.060  16.640  1.00  0.00            
ATOM    110  C32 ACD     1       9.890  31.990  15.440  1.00  0.00            
ATOM    111  H53 ACD     1       9.270  32.130  14.550  1.00  0.00            
ATOM    112  O27 ACD     1       9.250  32.580  16.500  1.00  0.00            
ATOM    113  H54 ACD     1       9.900  32.920  17.130  1.00  0.00            
ATOM    114  C33 ACD     1      11.190  32.610  15.300  1.00  0.00            
ATOM    115  H55 ACD     1      11.030  33.660  15.010  1.00  0.00            
ATOM    116  O28 ACD     1      11.830  32.600  16.550  1.00  0.00            
ATOM    117  C34 ACD     1      12.650  33.730  16.970  1.00  0.00            
ATOM    118  H56 ACD     1      12.360  34.550  16.290  1.00  0.00            
ATOM    119  C35 ACD     1      12.130  34.100  18.350  1.00  0.00            
ATOM    120  H57 ACD     1      12.320  33.230  18.990  1.00  0.00            
ATOM    121  O29 ACD     1      10.770  34.500  18.370  1.00  0.00            
ATOM    122  H58 ACD     1      10.470  34.470  19.280  1.00  0.00            
ATOM    123  C36 ACD     1      13.050  35.210  18.990  1.00  0.00            
ATOM    124  H59 ACD     1      13.010  36.140  18.400  1.00  0.00            
ATOM    125  O30 ACD     1      12.620  35.450  20.340  1.00  0.00            
ATOM    126  H60 ACD     1      11.950  36.140  20.310  1.00  0.00            
ATOM    127  C1  AR4     2      10.300  28.970  19.430  1.00  0.00            
ATOM    128  C2  AR4     2      11.810  29.160  19.780  1.00  0.00            
ATOM    129  C3  AR4     2      12.450  30.030  18.710  1.00  0.00            
ATOM    130  C4  AR4     2      12.630  27.840  19.970  1.00  0.00            
ATOM    131  C5  AR4     2      12.300  27.070  21.300  1.00  0.00            
ATOM    132  C6  AR4     2      12.050  28.040  22.440  1.00  0.00            
ATOM    133  C7  AR4     2      11.740  29.350  22.140  1.00  0.00            
ATOM    134  O1  AR4     2      11.900  29.910  20.950  1.00  0.00            
ATOM    135  C8  AR4     2      11.220  30.220  23.210  1.00  0.00            
ATOM    136  C9  AR4     2      10.640  31.430  22.840  1.00  0.00            
ATOM    137  C10 AR4     2      10.090  32.320  23.780  1.00  0.00            
ATOM    138  C11 AR4     2      10.120  31.980  25.150  1.00  0.00            
ATOM    139  C12 AR4     2      10.650  30.760  25.520  1.00  0.00            
ATOM    140  C13 AR4     2      11.150  29.870  24.550  1.00  0.00            
ATOM    141  C14 AR4     2      11.830  28.640  24.920  1.00  0.00            
ATOM    142  O2  AR4     2      12.000  28.430  26.100  1.00  0.00            
ATOM    143  C15 AR4     2      12.100  27.490  23.820  1.00  0.00            
ATOM    144  O3  AR4     2      12.380  26.320  24.120  1.00  0.00            
ATOM    145  H1  AR4     2      10.230  28.400  18.500  1.00  0.00            
ATOM    146  H2  AR4     2       9.800  28.440  20.250  1.00  0.00            
ATOM    147  H3  AR4     2       9.730  29.900  19.270  1.00  0.00            
ATOM    148  H4  AR4     2      11.770  30.850  18.430  1.00  0.00            
ATOM    149  H5  AR4     2      13.430  30.430  19.000  1.00  0.00            
ATOM    150  H6  AR4     2      12.560  29.450  17.780  1.00  0.00            
ATOM    151  H7  AR4     2      13.680  28.120  20.080  1.00  0.00            
ATOM    152  H8  AR4     2      12.540  27.140  19.120  1.00  0.00            
ATOM    153  H9  AR4     2      13.170  26.470  21.580  1.00  0.00            
ATOM    154  H10 AR4     2      11.460  26.360  21.180  1.00  0.00            
ATOM    155  H11 AR4     2      10.660  31.810  21.820  1.00  0.00            
ATOM    156  H12 AR4     2       9.550  33.190  23.420  1.00  0.00            
ATOM    157  H13 AR4     2       9.690  32.620  25.910  1.00  0.00            
ATOM    158  H14 AR4     2      10.580  30.550  26.590  1.00  0.00            
TER
ENDMDL
MODEL        1
ATOM      1  H1  ACD     1      19.470  21.310  21.440  1.00  0.00            
ATOM      2  O1  ACD     1      20.310  21.380  20.970  1.00  0.00            
ATOM      3  C1  ACD     1      20.440  22.680  20.320  1.00  0.00            
ATOM      4  H2  ACD     1      19.900  22.790  19.370  1.00  0.00            
ATOM      5  H3  ACD     1      21.440  22.650  19.860  1.00  0.00            
ATOM      6  C2  ACD     1      20.370  23.890  21.180  1.00  0.00            
ATOM      7  H4  ACD     1      19.610  23.870  21.970  1.00  0.00            
ATOM      8  O2  ACD     1      21.690  23.890  21.770  1.00  0.00            
ATOM      9  C3  ACD     1      22.070  24.980  22.470  1.00  0.00            
ATOM     10  H5  ACD     1      23.150  24.910  22.640  1.00  0.00            
ATOM     11  O3  ACD     1      21.180  25.090  23.610  1.00  0.00            
ATOM     12  C4  ACD     1      21.670  24.530  24.870  1.00  0.00            
ATOM     13  H6  ACD     1      22.750  24.310  24.780  1.00  0.00            
ATOM     14  C5  ACD     1      21.450  25.690  25.890  1.00  0.00            
ATOM     15  H7  ACD     1      20.410  26.020  25.860  1.00  0.00            
ATOM     16  O4  ACD     1      22.410  26.720  25.520  1.00  0.00            
ATOM     17  H8  ACD     1      22.720  27.010  26.380  1.00  0.00            
ATOM     18  C6  ACD     1      21.750  25.160  27.280  1.00  0.00            
ATOM     19  H9  ACD     1      22.840  25.030  27.360  1.00  0.00            
ATOM     20  O5  ACD     1      21.350  26.080  28.270  1.00  0.00            
ATOM     21  H10 ACD     1      20.570  25.760  28.740  1.00  0.00            
ATOM     22  C7  ACD     1      21.070  23.880  27.560  1.00  0.00            
ATOM     23  H11 ACD     1      21.350  23.450  28.530  1.00  0.00            
ATOM     24  O6  ACD     1      21.370  22.930  26.610  1.00  0.00            
ATOM     25  C8  ACD     1      21.000  23.270  25.280  1.00  0.00            
ATOM     26  H12 ACD     1      19.910  23.380  25.260  1.00  0.00            
ATOM     27  C9  ACD     1      21.250  22.030  24.380  1.00  0.00            
ATOM     28  H13 ACD     1      20.390  21.440  24.690  1.00  0.00            
ATOM     29  H14 ACD     1      21.120  22.260  23.310  1.00  0.00            
ATOM     30  O7  ACD     1      22.530  21.420  24.600  1.00  0.00            
ATOM     31  H15 ACD     1      22.530  20.640  24.040  1.00  0.00            
ATOM     32  O8  ACD     1      19.660  24.040  27.560  1.00  0.00            
ATOM     33  C10 ACD     1      19.020  23.330  28.630  1.00  0.00            
ATOM     34  H16 ACD     1      19.530  22.370  28.750  1.00  0.00            
ATOM     35  C11 ACD     1      18.900  24.210  29.860  1.00  0.00            
ATOM     36  H17 ACD     1      18.420  25.130  29.530  1.00  0.00            
ATOM     37  O9  ACD     1      20.230  24.560  30.380  1.00  0.00            
ATOM     38  H18 ACD     1      20.220  25.250  31.040  1.00  0.00            
ATOM     39  C12 ACD     1      17.980  23.590  30.910  1.00  0.00            
ATOM     40  H19 ACD     1      18.510  22.690  31.250  1.00  0.00            
ATOM     41  O10 ACD     1      17.750  24.480  31.960  1.00  0.00            
ATOM     42  H20 ACD     1      17.340  25.270  31.600  1.00  0.00            
ATOM     43  C13 ACD     1      16.630  23.220  30.320  1.00  0.00            
ATOM     44  H21 ACD     1      16.100  22.720  31.140  1.00  0.00            
ATOM     45  O11 ACD     1      16.820  22.360  29.190  1.00  0.00            
ATOM     46  C14 ACD     1      17.650  22.860  28.120  1.00  0.00            
ATOM     47  H22 ACD     1      17.080  23.670  27.640  1.00  0.00            
ATOM     48  C15 ACD     1      17.720  21.680  27.100  1.00  0.00            
ATOM     49  H23 ACD     1      16.740  21.490  26.660  1.00  0.00            
ATOM     50  H24 ACD     1      18.380  21.960  26.270  1.00  0.00            
ATOM     51  O12 ACD     1      18.310  20.450  27.690  1.00  0.00            
ATOM     52  H25 ACD     1      18.410  19.830  26.960  1.00  0.00            
ATOM     53  O13 ACD     1      15.960  24.300  29.760  1.00  0.00            
ATOM     54  C16 ACD     1      14.460  24.380  29.680  1.00  0.00            
ATOM     55  H26 ACD     1      14.050  24.440  30.700  1.00  0.00            
ATOM     56  C17 ACD     1      14.120  25.670  28.990  1.00  0.00            
ATOM     57  H27 ACD     1      14.780  25.770  28.110  1.00  0.00            
ATOM     58  O14 ACD     1      14.280  26.770  29.840  1.00  0.00            
ATOM     59  H28 ACD     1      15.200  26.860  30.110  1.00  0.00            
ATOM     60  C18 ACD     1      12.720  25.700  28.320  1.00  0.00            
ATOM     61  H29 ACD     1      11.930  25.790  29.070  1.00  0.00            
ATOM     62  O15 ACD     1      12.610  26.840  27.490  1.00  0.00            
ATOM     63  H30 ACD     1      12.810  26.470  26.630  1.00  0.00            
ATOM     64  C19 ACD     1      12.530  24.480  27.450  1.00  0.00            
ATOM     65  H31 ACD     1      11.470  24.330  27.250  1.00  0.00            
ATOM     66  O16 ACD     1      12.630  23.340  28.310  1.00  0.00            
ATOM     67  C20 ACD     1      13.920  23.140  28.960  1.00  0.00            
ATOM     68  H32 ACD     1      14.700  23.000  28.210  1.00  0.00            
ATOM     69  C21 ACD     1      13.670  21.980  29.830  1.00  0.00            
ATOM     70  H33 ACD     1      13.280  21.210  29.150  1.00  0.00            
ATOM     71  H34 ACD     1      14.630  21.570  30.170  1.00  0.00            
ATOM     72  O17 ACD     1      12.750  22.230  30.920  1.00  0.00            
ATOM     73  H35 ACD     1      11.880  22.300  30.520  1.00  0.00            
ATOM     74  O18 ACD     1      13.450  24.420  26.430  1.00  0.00            
ATOM     75  C22 ACD     1      12.900  23.960  25.210  1.00  0.00            
ATOM     76  H36 ACD     1      11.930  23.480  25.340  1.00  0.00            
ATOM     77  C23 ACD     1      12.810  25.150  24.290  1.00  0.00            
ATOM     78  H37 ACD     1      13.800  25.620  24.190  1.00  0.00            
ATOM     79  O19 ACD     1      11.890  26.180  24.800  1.00  0.00            
ATOM     80  H38 ACD     1      10.990  25.850  24.730  1.00  0.00            
ATOM     81  C24 ACD     1      12.490  24.860  22.830  1.00  0.00            
ATOM     82  H39 ACD     1      11.510  24.390  22.700  1.00  0.00            
ATOM     83  O20 ACD     1      12.540  26.100  22.060  1.00  0.00            
ATOM     84  H40 ACD     1      11.750  26.600  22.280  1.00  0.00            
ATOM     85  C25 ACD     1      13.580  23.950  22.240  1.00  0.00            
ATOM     86  H41 ACD     1      13.250  23.550  21.280  1.00  0.00            
ATOM     87  O21 ACD     1      13.550  22.800  23.090  1.00  0.00            
ATOM     88  C26 ACD     1      13.890  23.040  24.470  1.00  0.00            
ATOM     89  H42 ACD     1      14.860  23.550  24.460  1.00  0.00            
ATOM     90  C27 ACD     1      13.960  21.650  25.180  1.00  0.00            
ATOM     91  H43 ACD     1      14.390  21.910  26.160  1.00  0.00            
ATOM     92  H44 ACD     1      13.000  21.160  25.370  1.00  0.00            
ATOM     93  O22 ACD     1      14.810  20.650  24.510  1.00  0.00            
ATOM     94  H45 ACD     1      14.330  20.330  23.740  1.00  0.00            
ATOM     95  O23 ACD     1      14.870  24.610  22.160  1.00  0.00            
ATOM     96  C28 ACD     1      15.570  24.280  21.040  1.00  0.00            
ATOM     97  H46 ACD     1      15.080  23.580  20.350  1.00  0.00            
ATOM     98  C29 ACD     1      16.890  23.560  21.440  1.00  0.00            
ATOM     99  H47 ACD     1      17.470  24.140  22.170  1.00  0.00            
ATOM    100  O24 ACD     1      17.620  23.420  20.190  1.00  0.00            
ATOM    101  C30 ACD     1      16.790  22.130  22.040  1.00  0.00            
ATOM    102  H48 ACD     1      16.000  22.270  22.780  1.00  0.00            
ATOM    103  H49 ACD     1      16.290  21.530  21.270  1.00  0.00            
ATOM    104  O25 ACD     1      17.990  21.610  22.590  1.00  0.00            
ATOM    105  H50 ACD     1      17.870  20.660  22.560  1.00  0.00            
ATOM    106  C31 ACD     1      15.790  25.580  20.330  1.00  0.00            
ATOM    107  H51 ACD     1      16.350  26.230  21.010  1.00  0.00            
ATOM    108  O26 ACD     1      14.550  26.280  20.090  1.00  0.00            
ATOM    109  H52 ACD     1      14.080  26.170  20.920  1.00  0.00            
ATOM    110  C32 ACD     1      16.630  25.400  19.120  1.00  0.00            
ATOM    111  H53 ACD     1      16.040  24.830  18.400  1.00  0.00            
ATOM    112  O27 ACD     1      16.890  26.730  18.610  1.00  0.00            
ATOM    113  H54 ACD     1      17.410  27.110  19.320  1.00  0.00            
ATOM    114  C33 ACD     1      17.940  24.660  19.520  1.00  0.00            
ATOM    115  H55 ACD     1      18.400  24.390  18.560  1.00  0.00            
ATOM    116  O28 ACD     1      18.790  25.410  20.320  1.00  0.00            
ATOM    117  C34 ACD     1      20.140  25.180  20.350  1.00  0.00            
ATOM    118  H56 ACD     1      20.510  25.150  19.320  1.00  0.00            
ATOM    119  C35 ACD     1      20.750  26.440  20.990  1.00  0.00            
ATOM    120  H57 ACD     1      20.020  26.860  21.690  1.00  0.00            
ATOM    121  O29 ACD     1      20.850  27.490  20.030  1.00  0.00            
ATOM    122  H58 ACD     1      19.920  27.750  19.940  1.00  0.00            
ATOM    123  C36 ACD     1      22.120  26.210  21.640  1.00  0.00            
ATOM    124  H59 ACD     1      22.940  26.140  20.920  1.00  0.00            
ATOM    125  O30 ACD     1      22.420  27.340  22.460  1.00  0.00            
ATOM    126  H60 ACD     1      21.950  27.290  23.300  1.00  0.00            
ATOM    127  C1  AR4     2      15.640  28.050  23.200  1.00  0.00            
ATOM    128  C2  AR4     2      16.660  27.540  24.170  1.00  0.00            
ATOM    129  C3  AR4     2      17.170  26.170  23.780  1.00  0.00            
ATOM    130  C4  AR4     2      16.040  27.470  25.580  1.00  0.00            
ATOM    131  C5  AR4     2      17.110  27.110  26.620  1.00  0.00            
ATOM    132  C6  AR4     2      18.370  27.910  26.410  1.00  0.00            
ATOM    133  C7  AR4     2      18.630  28.490  25.220  1.00  0.00            
ATOM    134  O1  AR4     2      17.780  28.430  24.160  1.00  0.00            
ATOM    135  C8  AR4     2      19.800  29.360  25.000  1.00  0.00            
ATOM    136  C9  AR4     2      20.100  29.860  23.680  1.00  0.00            
ATOM    137  C10 AR4     2      21.360  30.550  23.460  1.00  0.00            
ATOM    138  C11 AR4     2      22.200  30.850  24.580  1.00  0.00            
ATOM    139  C12 AR4     2      21.800  30.480  25.850  1.00  0.00            
ATOM    140  C13 AR4     2      20.640  29.700  26.070  1.00  0.00            
ATOM    141  C14 AR4     2      20.340  29.210  27.450  1.00  0.00            
ATOM    142  O2  AR4     2      21.090  29.510  28.390  1.00  0.00            
ATOM    143  C15 AR4     2      19.100  28.260  27.670  1.00  0.00            
ATOM    144  O3  AR4     2      18.800  27.730  28.750  1.00  0.00            
ATOM    145  H1  AR4     2      15.900  27.770  22.170  1.00  0.00            
ATOM    146  H2  AR4     2      14.610  27.700  23.370  1.00  0.00            
ATOM    147  H3  AR4     2      15.640  29.140  23.310  1.00  0.00            
ATOM    148  H4  AR4     2      16.310  25.480  23.780  1.00  0.00            
ATOM    149  H5  AR4     2      17.660  26.320  22.810  1.00  0.00            
ATOM    150  H6  AR4     2      17.950  25.890  24.490  1.00  0.00            
ATOM    151  H7  AR4     2      15.190  26.770  25.600  1.00  0.00            
ATOM    152  H8  AR4     2      15.600  28.460  25.690  1.00  0.00            
ATOM    153  H9  AR4     2      17.240  26.030  26.530  1.00  0.00            
ATOM    154  H10 AR4     2      16.800  27.230  27.660  1.00  0.00            
ATOM    155  H11 AR4     2      19.500  29.670  22.800  1.00  0.00            
ATOM    156  H12 AR4     2      21.760  30.830  22.490  1.00  0.00            
ATOM    157  H13 AR4     2      23.190  31.230  24.360  1.00  0.00            
ATOM    158  H14 AR4     2      22.390  30.770  26.710  1.00  0.00            
TER
ENDMDL
MODEL        1
ATOM      1  H1  ACD     1      16.590  23.080  13.860  1.00  0.00            
ATOM      2  O1  ACD     1      16.350  22.150  13.830  1.00  0.00            
ATOM      3  C1  ACD     1      16.080  21.750  15.200  1.00  0.00            
ATOM      4  H2  ACD     1      17.020  21.580  15.730  1.00  0.00            
ATOM      5  H3  ACD     1      15.490  20.830  15.210  1.00  0.00            
ATOM      6  C2  ACD     1      15.320  22.710  16.010  1.00  0.00            
ATOM      7  H4  ACD     1      15.210  22.240  17.000  1.00  0.00            
ATOM      8  O2  ACD     1      16.070  23.840  16.120  1.00  0.00            
ATOM      9  C3  ACD     1      15.550  24.880  16.970  1.00  0.00            
ATOM     10  H5  ACD     1      16.340  25.610  17.160  1.00  0.00            
ATOM     11  O3  ACD     1      15.120  24.310  18.250  1.00  0.00            
ATOM     12  C4  ACD     1      15.980  24.540  19.370  1.00  0.00            
ATOM     13  H6  ACD     1      17.000  24.750  19.020  1.00  0.00            
ATOM     14  C5  ACD     1      15.290  25.750  19.990  1.00  0.00            
ATOM     15  H7  ACD     1      14.210  25.580  20.130  1.00  0.00            
ATOM     16  O4  ACD     1      15.490  26.960  19.140  1.00  0.00            
ATOM     17  H8  ACD     1      14.750  27.040  18.530  1.00  0.00            
ATOM     18  C6  ACD     1      15.970  26.060  21.360  1.00  0.00            
ATOM     19  H9  ACD     1      17.010  26.350  21.130  1.00  0.00            
ATOM     20  O5  ACD     1      15.220  27.040  22.190  1.00  0.00            
ATOM     21  H10 ACD     1      14.380  26.590  22.350  1.00  0.00            
ATOM     22  C7  ACD     1      16.050  24.780  22.250  1.00  0.00            
ATOM     23  H11 ACD     1      16.740  24.990  23.070  1.00  0.00            
ATOM     24  O6  ACD     1      16.710  23.700  21.540  1.00  0.00            
ATOM     25  C8  ACD     1      16.060  23.330  20.260  1.00  0.00            
ATOM     26  H12 ACD     1      15.070  22.980  20.580  1.00  0.00            
ATOM     27  C9  ACD     1      16.740  22.140  19.620  1.00  0.00            
ATOM     28  H13 ACD     1      16.860  22.400  18.560  1.00  0.00            
ATOM     29  H14 ACD     1      17.790  21.990  19.890  1.00  0.00            
ATOM     30  O7  ACD     1      16.020  20.900  19.760  1.00  0.00            
ATOM     31  H15 ACD     1      16.030  20.430  18.920  1.00  0.00            
ATOM     32  O8  ACD     1      14.770  24.330  22.740  1.00  0.00            
ATOM     33  C10 ACD     1      14.700  23.940  24.130  1.00  0.00            
ATOM     34  H16 ACD     1      15.280  24.650  24.740  1.00  0.00            
ATOM     35  C11 ACD     1      13.200  23.930  24.460  1.00  0.00            
ATOM     36  H17 ACD     1      12.610  23.610  23.590  1.00  0.00            
ATOM     37  O9  ACD     1      12.720  25.300  24.680  1.00  0.00            
ATOM     38  H18 ACD     1      13.330  25.730  25.290  1.00  0.00            
ATOM     39  C12 ACD     1      12.890  23.060  25.620  1.00  0.00            
ATOM     40  H19 ACD     1      13.410  23.430  26.510  1.00  0.00            
ATOM     41  O10 ACD     1      11.470  23.080  25.810  1.00  0.00            
ATOM     42  H20 ACD     1      11.290  24.020  25.840  1.00  0.00            
ATOM     43  C13 ACD     1      13.350  21.580  25.460  1.00  0.00            
ATOM     44  H21 ACD     1      13.140  21.090  26.410  1.00  0.00            
ATOM     45  O11 ACD     1      14.810  21.660  25.320  1.00  0.00            
ATOM     46  C14 ACD     1      15.290  22.480  24.280  1.00  0.00            
ATOM     47  H22 ACD     1      15.120  21.940  23.350  1.00  0.00            
ATOM     48  C15 ACD     1      16.760  22.550  24.650  1.00  0.00            
ATOM     49  H23 ACD     1      17.200  21.560  24.480  1.00  0.00            
ATOM     50  H24 ACD     1      17.390  23.190  24.020  1.00  0.00            
ATOM     51  O12 ACD     1      17.160  23.060  25.930  1.00  0.00            
ATOM     52  H25 ACD     1      16.710  22.660  26.680  1.00  0.00            
ATOM     53  O13 ACD     1      12.630  20.910  24.400  1.00  0.00            
ATOM     54  C16 ACD     1      12.070  19.650  24.620  1.00  0.00            
ATOM     55  H26 ACD     1      12.050  19.440  25.700  1.00  0.00            
ATOM     56  C17 ACD     1      10.610  19.820  24.240  1.00  0.00            
ATOM     57  H27 ACD     1      10.550  20.210  23.210  1.00  0.00            
ATOM     58  O14 ACD     1       9.940  20.620  25.180  1.00  0.00            
ATOM     59  H28 ACD     1      10.320  21.510  25.090  1.00  0.00            
ATOM     60  C18 ACD     1       9.940  18.450  24.190  1.00  0.00            
ATOM     61  H29 ACD     1       9.860  17.970  25.170  1.00  0.00            
ATOM     62  O15 ACD     1       8.600  18.610  23.750  1.00  0.00            
ATOM     63  H30 ACD     1       7.960  18.570  24.470  1.00  0.00            
ATOM     64  C19 ACD     1      10.770  17.620  23.170  1.00  0.00            
ATOM     65  H31 ACD     1      10.220  16.670  23.130  1.00  0.00            
ATOM     66  O16 ACD     1      12.120  17.420  23.730  1.00  0.00            
ATOM     67  C20 ACD     1      12.890  18.630  23.780  1.00  0.00            
ATOM     68  H32 ACD     1      13.090  18.980  22.760  1.00  0.00            
ATOM     69  C21 ACD     1      14.210  18.500  24.400  1.00  0.00            
ATOM     70  H33 ACD     1      14.780  19.440  24.460  1.00  0.00            
ATOM     71  H34 ACD     1      14.020  18.090  25.390  1.00  0.00            
ATOM     72  O17 ACD     1      15.110  17.630  23.690  1.00  0.00            
ATOM     73  H35 ACD     1      15.580  18.160  23.040  1.00  0.00            
ATOM     74  O18 ACD     1      10.920  18.210  21.870  1.00  0.00            
ATOM     75  C22 ACD     1      10.580  17.600  20.680  1.00  0.00            
ATOM     76  H36 ACD     1      10.180  16.620  20.960  1.00  0.00            
ATOM     77  C23 ACD     1       9.470  18.400  20.040  1.00  0.00            
ATOM     78  H37 ACD     1       9.910  19.410  20.000  1.00  0.00            
ATOM     79  O19 ACD     1       8.310  18.460  20.870  1.00  0.00            
ATOM     80  H38 ACD     1       8.380  18.690  21.800  1.00  0.00            
ATOM     81  C24 ACD     1       9.180  17.990  18.570  1.00  0.00            
ATOM     82  H39 ACD     1       8.610  17.050  18.590  1.00  0.00            
ATOM     83  O20 ACD     1       8.360  18.970  17.940  1.00  0.00            
ATOM     84  H40 ACD     1       8.870  19.310  17.200  1.00  0.00            
ATOM     85  C25 ACD     1      10.430  17.670  17.700  1.00  0.00            
ATOM     86  H41 ACD     1      10.120  17.060  16.840  1.00  0.00            
ATOM     87  O21 ACD     1      11.370  16.930  18.430  1.00  0.00            
ATOM     88  C26 ACD     1      11.790  17.530  19.670  1.00  0.00            
ATOM     89  H42 ACD     1      12.130  18.560  19.490  1.00  0.00            
ATOM     90  C27 ACD     1      12.980  16.750  20.180  1.00  0.00            
ATOM     91  H43 ACD     1      13.150  17.240  21.150  1.00  0.00            
ATOM     92  H44 ACD     1      12.770  15.730  20.510  1.00  0.00            
ATOM     93  O22 ACD     1      14.100  16.740  19.370  1.00  0.00            
ATOM     94  H45 ACD     1      14.170  15.910  18.880  1.00  0.00            
ATOM     95  O23 ACD     1      11.060  18.830  17.340  1.00  0.00            
ATOM     96  C28 ACD     1      11.150  19.170  15.890  1.00  0.00            
ATOM     97  H46 ACD     1      10.540  18.420  15.380  1.00  0.00            
ATOM     98  C29 ACD     1      12.650  19.170  15.500  1.00  0.00            
ATOM     99  H47 ACD     1      13.180  19.660  16.330  1.00  0.00            
ATOM    100  O24 ACD     1      12.950  20.020  14.380  1.00  0.00            
ATOM    101  C30 ACD     1      13.150  17.760  15.360  1.00  0.00            
ATOM    102  H48 ACD     1      12.820  17.200  16.240  1.00  0.00            
ATOM    103  H49 ACD     1      12.620  17.210  14.570  1.00  0.00            
ATOM    104  O25 ACD     1      14.630  17.640  15.140  1.00  0.00            
ATOM    105  H50 ACD     1      14.720  17.480  14.200  1.00  0.00            
ATOM    106  C31 ACD     1      10.510  20.550  15.760  1.00  0.00            
ATOM    107  H51 ACD     1      10.900  21.140  16.600  1.00  0.00            
ATOM    108  O26 ACD     1       9.090  20.490  15.710  1.00  0.00            
ATOM    109  H52 ACD     1       8.800  21.260  15.220  1.00  0.00            
ATOM    110  C32 ACD     1      11.040  21.290  14.510  1.00  0.00            
ATOM    111  H53 ACD     1      10.700  20.770  13.610  1.00  0.00            
ATOM    112  O27 ACD     1      10.520  22.590  14.680  1.00  0.00            
ATOM    113  H54 ACD     1      11.230  23.140  15.010  1.00  0.00            
ATOM    114  C33 ACD     1      12.510  21.330  14.510  1.00  0.00            
ATOM    115  H55 ACD     1      12.820  21.860  13.600  1.00  0.00            
ATOM    116  O28 ACD     1      13.160  21.960  15.720  1.00  0.00            
ATOM    117  C34 ACD     1      13.940  23.130  15.470  1.00  0.00            
ATOM    118  H56 ACD     1      14.170  23.330  14.420  1.00  0.00            
ATOM    119  C35 ACD     1      13.280  24.340  16.130  1.00  0.00            
ATOM    120  H57 ACD     1      13.040  24.140  17.180  1.00  0.00            
ATOM    121  O29 ACD     1      12.060  24.720  15.410  1.00  0.00            
ATOM    122  H58 ACD     1      11.710  25.580  15.640  1.00  0.00            
ATOM    123  C36 ACD     1      14.310  25.470  16.260  1.00  0.00            
ATOM    124  H59 ACD     1      14.610  25.770  15.250  1.00  0.00            
ATOM    125  O30 ACD     1      13.770  26.520  17.030  1.00  0.00            
ATOM    126  H60 ACD     1      13.070  26.930  16.520  1.00  0.00            
ATOM    127  C1  AR4     2      10.510  22.650  19.030  1.00  0.00            
ATOM    128  C2  AR4     2      10.850  22.930  20.530  1.00  0.00            
ATOM    129  C3  AR4     2      11.870  21.910  21.010  1.00  0.00            
ATOM    130  C4  AR4     2       9.540  22.770  21.400  1.00  0.00            
ATOM    131  C5  AR4     2       9.770  23.260  22.830  1.00  0.00            
ATOM    132  C6  AR4     2      10.180  24.770  22.770  1.00  0.00            
ATOM    133  C7  AR4     2      10.950  25.110  21.660  1.00  0.00            
ATOM    134  O1  AR4     2      11.390  24.200  20.730  1.00  0.00            
ATOM    135  C8  AR4     2      11.280  26.520  21.430  1.00  0.00            
ATOM    136  C9  AR4     2      11.870  26.840  20.170  1.00  0.00            
ATOM    137  C10 AR4     2      12.330  28.160  19.970  1.00  0.00            
ATOM    138  C11 AR4     2      12.370  29.030  21.020  1.00  0.00            
ATOM    139  C12 AR4     2      11.900  28.670  22.240  1.00  0.00            
ATOM    140  C13 AR4     2      11.210  27.450  22.450  1.00  0.00            
ATOM    141  C14 AR4     2      10.550  27.090  23.770  1.00  0.00            
ATOM    142  O2  AR4     2      10.550  27.850  24.720  1.00  0.00            
ATOM    143  C15 AR4     2       9.990  25.630  23.910  1.00  0.00            
ATOM    144  O3  AR4     2       9.520  25.170  24.890  1.00  0.00            
ATOM    145  H1  AR4     2      11.450  22.480  18.510  1.00  0.00            
ATOM    146  H2  AR4     2       9.960  21.710  18.890  1.00  0.00            
ATOM    147  H3  AR4     2       9.780  23.400  18.700  1.00  0.00            
ATOM    148  H4  AR4     2      12.020  22.040  22.080  1.00  0.00            
ATOM    149  H5  AR4     2      11.540  20.870  20.890  1.00  0.00            
ATOM    150  H6  AR4     2      12.820  22.080  20.500  1.00  0.00            
ATOM    151  H7  AR4     2       9.180  21.740  21.440  1.00  0.00            
ATOM    152  H8  AR4     2       8.680  23.370  21.070  1.00  0.00            
ATOM    153  H9  AR4     2      10.650  22.780  23.290  1.00  0.00            
ATOM    154  H10 AR4     2       8.870  23.150  23.440  1.00  0.00            
ATOM    155  H11 AR4     2      12.060  26.080  19.420  1.00  0.00            
ATOM    156  H12 AR4     2      12.700  28.410  18.980  1.00  0.00            
ATOM    157  H13 AR4     2      12.840  29.990  20.840  1.00  0.00            
ATOM    158  H14 AR4     2      11.890  29.400  23.040  1.00  0.00            
TER
ENDMDL
MODEL        1
ATOM      1  H1  ACD     1      15.570  18.940  19.970  1.00  0.00            
ATOM      2  O1  ACD     1      16.100  19.240  19.220  1.00  0.00            
ATOM      3  C1  ACD     1      15.360  20.150  18.380  1.00  0.00            
ATOM      4  H2  ACD     1      14.510  19.670  17.860  1.00  0.00            
ATOM      5  H3  ACD     1      16.070  20.480  17.610  1.00  0.00            
ATOM      6  C2  ACD     1      14.790  21.420  19.060  1.00  0.00            
ATOM      7  H4  ACD     1      14.700  21.170  20.130  1.00  0.00            
ATOM      8  O2  ACD     1      15.780  22.430  18.880  1.00  0.00            
ATOM      9  C3  ACD     1      15.510  23.690  19.470  1.00  0.00            
ATOM     10  H5  ACD     1      16.390  24.300  19.250  1.00  0.00            
ATOM     11  O3  ACD     1      15.320  23.480  20.860  1.00  0.00            
ATOM     12  C4  ACD     1      16.420  23.870  21.620  1.00  0.00            
ATOM     13  H6  ACD     1      17.300  24.220  21.080  1.00  0.00            
ATOM     14  C5  ACD     1      15.830  24.980  22.490  1.00  0.00            
ATOM     15  H7  ACD     1      15.030  24.470  23.050  1.00  0.00            
ATOM     16  O4  ACD     1      15.480  26.140  21.840  1.00  0.00            
ATOM     17  H8  ACD     1      15.370  26.810  22.520  1.00  0.00            
ATOM     18  C6  ACD     1      16.850  25.310  23.600  1.00  0.00            
ATOM     19  H9  ACD     1      17.710  25.830  23.140  1.00  0.00            
ATOM     20  O5  ACD     1      16.270  26.270  24.480  1.00  0.00            
ATOM     21  H10 ACD     1      16.350  25.940  25.380  1.00  0.00            
ATOM     22  C7  ACD     1      17.200  24.040  24.390  1.00  0.00            
ATOM     23  H11 ACD     1      17.950  24.320  25.140  1.00  0.00            
ATOM     24  O6  ACD     1      17.850  23.180  23.470  1.00  0.00            
ATOM     25  C8  ACD     1      16.970  22.730  22.430  1.00  0.00            
ATOM     26  H12 ACD     1      16.150  22.190  22.910  1.00  0.00            
ATOM     27  C9  ACD     1      17.770  21.740  21.580  1.00  0.00            
ATOM     28  H13 ACD     1      18.100  20.850  22.130  1.00  0.00            
ATOM     29  H14 ACD     1      17.030  21.310  20.890  1.00  0.00            
ATOM     30  O7  ACD     1      18.810  22.350  20.830  1.00  0.00            
ATOM     31  H15 ACD     1      18.510  22.570  19.940  1.00  0.00            
ATOM     32  O8  ACD     1      15.950  23.460  24.980  1.00  0.00            
ATOM     33  C10 ACD     1      16.180  22.940  26.220  1.00  0.00            
ATOM     34  H16 ACD     1      17.200  22.550  26.330  1.00  0.00            
ATOM     35  C11 ACD     1      15.900  23.930  27.320  1.00  0.00            
ATOM     36  H17 ACD     1      14.810  24.060  27.320  1.00  0.00            
ATOM     37  O9  ACD     1      16.690  25.090  27.190  1.00  0.00            
ATOM     38  H18 ACD     1      16.560  25.810  27.810  1.00  0.00            
ATOM     39  C12 ACD     1      16.290  23.210  28.590  1.00  0.00            
ATOM     40  H19 ACD     1      17.330  22.860  28.560  1.00  0.00            
ATOM     41  O10 ACD     1      16.150  24.110  29.640  1.00  0.00            
ATOM     42  H20 ACD     1      15.190  24.190  29.750  1.00  0.00            
ATOM     43  C13 ACD     1      15.350  21.940  28.760  1.00  0.00            
ATOM     44  H21 ACD     1      15.620  21.400  29.670  1.00  0.00            
ATOM     45  O11 ACD     1      15.560  21.050  27.640  1.00  0.00            
ATOM     46  C14 ACD     1      15.310  21.660  26.350  1.00  0.00            
ATOM     47  H22 ACD     1      14.250  21.940  26.410  1.00  0.00            
ATOM     48  C15 ACD     1      15.510  20.590  25.330  1.00  0.00            
ATOM     49  H23 ACD     1      14.860  19.730  25.530  1.00  0.00            
ATOM     50  H24 ACD     1      15.320  20.920  24.300  1.00  0.00            
ATOM     51  O12 ACD     1      16.850  20.160  25.320  1.00  0.00            
ATOM     52  H25 ACD     1      16.950  19.630  24.520  1.00  0.00            
ATOM     53  O13 ACD     1      13.970  22.190  28.870  1.00  0.00            
ATOM     54  C16 ACD     1      13.010  21.300  29.380  1.00  0.00            
ATOM     55  H26 ACD     1      13.050  21.240  30.470  1.00  0.00            
ATOM     56  C17 ACD     1      11.640  21.870  28.940  1.00  0.00            
ATOM     57  H27 ACD     1      11.680  22.200  27.890  1.00  0.00            
ATOM     58  O14 ACD     1      11.400  23.040  29.640  1.00  0.00            
ATOM     59  H28 ACD     1      10.680  23.480  29.190  1.00  0.00            
ATOM     60  C18 ACD     1      10.540  20.820  29.180  1.00  0.00            
ATOM     61  H29 ACD     1      10.460  20.700  30.260  1.00  0.00            
ATOM     62  O15 ACD     1       9.270  21.210  28.700  1.00  0.00            
ATOM     63  H30 ACD     1       9.240  21.090  27.740  1.00  0.00            
ATOM     64  C19 ACD     1      10.930  19.530  28.510  1.00  0.00            
ATOM     65  H31 ACD     1      10.070  18.860  28.610  1.00  0.00            
ATOM     66  O16 ACD     1      12.080  18.980  29.040  1.00  0.00            
ATOM     67  C20 ACD     1      13.250  19.850  28.890  1.00  0.00            
ATOM     68  H32 ACD     1      13.460  19.950  27.820  1.00  0.00            
ATOM     69  C21 ACD     1      14.310  18.950  29.550  1.00  0.00            
ATOM     70  H33 ACD     1      14.180  17.920  29.190  1.00  0.00            
ATOM     71  H34 ACD     1      15.340  19.230  29.330  1.00  0.00            
ATOM     72  O17 ACD     1      14.170  19.060  31.020  1.00  0.00            
ATOM     73  H35 ACD     1      13.240  19.230  31.190  1.00  0.00            
ATOM     74  O18 ACD     1      11.150  19.800  27.170  1.00  0.00            
ATOM     75  C22 ACD     1      10.410  18.890  26.280  1.00  0.00            
ATOM     76  H36 ACD     1       9.780  18.180  26.840  1.00  0.00            
ATOM     77  C23 ACD     1       9.520  19.830  25.440  1.00  0.00            
ATOM     78  H37 ACD     1      10.270  20.540  25.080  1.00  0.00            
ATOM     79  O19 ACD     1       8.510  20.410  26.250  1.00  0.00            
ATOM     80  H38 ACD     1       7.770  19.800  26.300  1.00  0.00            
ATOM     81  C24 ACD     1       8.950  19.060  24.190  1.00  0.00            
ATOM     82  H39 ACD     1       8.160  18.340  24.450  1.00  0.00            
ATOM     83  O20 ACD     1       8.280  19.940  23.320  1.00  0.00            
ATOM     84  H40 ACD     1       8.470  19.580  22.450  1.00  0.00            
ATOM     85  C25 ACD     1       9.970  18.150  23.450  1.00  0.00            
ATOM     86  H41 ACD     1       9.500  17.420  22.800  1.00  0.00            
ATOM     87  O21 ACD     1      10.660  17.390  24.420  1.00  0.00            
ATOM     88  C26 ACD     1      11.400  18.140  25.430  1.00  0.00            
ATOM     89  H42 ACD     1      12.070  18.900  25.000  1.00  0.00            
ATOM     90  C27 ACD     1      12.100  17.070  26.300  1.00  0.00            
ATOM     91  H43 ACD     1      12.690  17.570  27.080  1.00  0.00            
ATOM     92  H44 ACD     1      11.320  16.430  26.730  1.00  0.00            
ATOM     93  O22 ACD     1      12.870  16.100  25.540  1.00  0.00            
ATOM     94  H45 ACD     1      12.380  15.920  24.740  1.00  0.00            
ATOM     95  O23 ACD     1      10.980  18.960  22.820  1.00  0.00            
ATOM     96  C28 ACD     1      11.280  18.580  21.420  1.00  0.00            
ATOM     97  H46 ACD     1      11.080  17.500  21.350  1.00  0.00            
ATOM     98  C29 ACD     1      12.760  18.880  21.140  1.00  0.00            
ATOM     99  H47 ACD     1      12.830  19.890  21.580  1.00  0.00            
ATOM    100  O24 ACD     1      13.070  18.950  19.710  1.00  0.00            
ATOM    101  C30 ACD     1      13.680  18.040  22.010  1.00  0.00            
ATOM    102  H48 ACD     1      13.570  18.280  23.070  1.00  0.00            
ATOM    103  H49 ACD     1      13.450  16.980  21.900  1.00  0.00            
ATOM    104  O25 ACD     1      14.980  18.190  21.530  1.00  0.00            
ATOM    105  H50 ACD     1      15.590  18.220  22.270  1.00  0.00            
ATOM    106  C31 ACD     1      10.400  19.460  20.500  1.00  0.00            
ATOM    107  H51 ACD     1      10.620  20.500  20.800  1.00  0.00            
ATOM    108  O26 ACD     1       8.990  19.280  20.680  1.00  0.00            
ATOM    109  H52 ACD     1       8.790  18.360  20.450  1.00  0.00            
ATOM    110  C32 ACD     1      10.780  19.250  19.070  1.00  0.00            
ATOM    111  H53 ACD     1      10.750  18.180  18.810  1.00  0.00            
ATOM    112  O27 ACD     1       9.780  19.850  18.190  1.00  0.00            
ATOM    113  H54 ACD     1       9.720  20.730  18.570  1.00  0.00            
ATOM    114  C33 ACD     1      12.200  19.740  18.810  1.00  0.00            
ATOM    115  H55 ACD     1      12.460  19.570  17.760  1.00  0.00            
ATOM    116  O28 ACD     1      12.330  21.110  19.050  1.00  0.00            
ATOM    117  C34 ACD     1      13.410  21.860  18.490  1.00  0.00            
ATOM    118  H56 ACD     1      13.440  21.810  17.400  1.00  0.00            
ATOM    119  C35 ACD     1      13.110  23.340  18.740  1.00  0.00            
ATOM    120  H57 ACD     1      12.770  23.310  19.790  1.00  0.00            
ATOM    121  O29 ACD     1      11.980  23.860  17.990  1.00  0.00            
ATOM    122  H58 ACD     1      12.190  24.080  17.080  1.00  0.00            
ATOM    123  C36 ACD     1      14.320  24.250  18.790  1.00  0.00            
ATOM    124  H59 ACD     1      14.570  24.540  17.760  1.00  0.00            
ATOM    125  O30 ACD     1      13.930  25.390  19.490  1.00  0.00            
ATOM    126  H60 ACD     1      14.110  25.220  20.420  1.00  0.00            
ATOM    127  C1  AR4     2      10.470  22.620  22.890  1.00  0.00            
ATOM    128  C2  AR4     2      11.480  23.410  23.780  1.00  0.00            
ATOM    129  C3  AR4     2      12.790  22.600  23.720  1.00  0.00            
ATOM    130  C4  AR4     2      10.930  23.500  25.250  1.00  0.00            
ATOM    131  C5  AR4     2      11.940  24.160  26.170  1.00  0.00            
ATOM    132  C6  AR4     2      12.510  25.430  25.500  1.00  0.00            
ATOM    133  C7  AR4     2      12.220  25.720  24.200  1.00  0.00            
ATOM    134  O1  AR4     2      11.870  24.710  23.310  1.00  0.00            
ATOM    135  C8  AR4     2      12.580  27.040  23.580  1.00  0.00            
ATOM    136  C9  AR4     2      12.340  27.240  22.210  1.00  0.00            
ATOM    137  C10 AR4     2      12.840  28.360  21.550  1.00  0.00            
ATOM    138  C11 AR4     2      13.460  29.370  22.330  1.00  0.00            
ATOM    139  C12 AR4     2      13.630  29.220  23.650  1.00  0.00            
ATOM    140  C13 AR4     2      13.190  28.030  24.310  1.00  0.00            
ATOM    141  C14 AR4     2      13.460  27.780  25.700  1.00  0.00            
ATOM    142  O2  AR4     2      14.070  28.620  26.360  1.00  0.00            
ATOM    143  C15 AR4     2      13.110  26.420  26.420  1.00  0.00            
ATOM    144  O3  AR4     2      13.320  26.270  27.630  1.00  0.00            
ATOM    145  H1  AR4     2       9.480  23.080  23.010  1.00  0.00            
ATOM    146  H2  AR4     2      10.820  22.760  21.860  1.00  0.00            
ATOM    147  H3  AR4     2      10.520  21.560  23.190  1.00  0.00            
ATOM    148  H4  AR4     2      12.590  21.760  24.390  1.00  0.00            
ATOM    149  H5  AR4     2      13.000  22.210  22.720  1.00  0.00            
ATOM    150  H6  AR4     2      13.690  23.100  24.100  1.00  0.00            
ATOM    151  H7  AR4     2      10.750  22.470  25.590  1.00  0.00            
ATOM    152  H8  AR4     2      10.030  24.120  25.200  1.00  0.00            
ATOM    153  H9  AR4     2      12.780  23.480  26.310  1.00  0.00            
ATOM    154  H10 AR4     2      11.480  24.420  27.130  1.00  0.00            
ATOM    155  H11 AR4     2      11.890  26.410  21.660  1.00  0.00            
ATOM    156  H12 AR4     2      12.770  28.470  20.470  1.00  0.00            
ATOM    157  H13 AR4     2      13.880  30.270  21.880  1.00  0.00            
ATOM    158  H14 AR4     2      14.230  29.940  24.190  1.00  0.00            
TER
ENDMDL
MODEL        1
ATOM      1  H1  ACD     1      -2.060   6.680  20.530  1.00  0.00            
ATOM      2  O1  ACD     1      -2.240   6.170  21.320  1.00  0.00            
ATOM      3  C1  ACD     1      -1.050   5.600  21.970  1.00  0.00            
ATOM      4  H2  ACD     1      -0.410   5.190  21.180  1.00  0.00            
ATOM      5  H3  ACD     1      -1.270   4.850  22.730  1.00  0.00            
ATOM      6  C2  ACD     1      -0.150   6.690  22.630  1.00  0.00            
ATOM      7  H4  ACD     1       0.720   6.130  22.980  1.00  0.00            
ATOM      8  O2  ACD     1       0.210   7.630  21.600  1.00  0.00            
ATOM      9  C3  ACD     1       0.950   8.700  22.050  1.00  0.00            
ATOM     10  H5  ACD     1       1.240   9.360  21.220  1.00  0.00            
ATOM     11  O3  ACD     1       2.010   8.300  22.850  1.00  0.00            
ATOM     12  C4  ACD     1       3.260   8.550  22.300  1.00  0.00            
ATOM     13  H6  ACD     1       3.190   8.770  21.230  1.00  0.00            
ATOM     14  C5  ACD     1       3.780   9.760  23.070  1.00  0.00            
ATOM     15  H7  ACD     1       3.730   9.530  24.140  1.00  0.00            
ATOM     16  O4  ACD     1       3.080  10.980  22.660  1.00  0.00            
ATOM     17  H8  ACD     1       2.160  10.900  22.930  1.00  0.00            
ATOM     18  C6  ACD     1       5.300   9.980  22.680  1.00  0.00            
ATOM     19  H9  ACD     1       5.290  10.280  21.620  1.00  0.00            
ATOM     20  O5  ACD     1       6.000  10.970  23.520  1.00  0.00            
ATOM     21  H10 ACD     1       5.650  11.810  23.210  1.00  0.00            
ATOM     22  C7  ACD     1       6.090   8.630  22.820  1.00  0.00            
ATOM     23  H11 ACD     1       7.070   8.810  22.350  1.00  0.00            
ATOM     24  O6  ACD     1       5.400   7.600  22.080  1.00  0.00            
ATOM     25  C8  ACD     1       4.060   7.280  22.460  1.00  0.00            
ATOM     26  H12 ACD     1       3.900   6.910  23.480  1.00  0.00            
ATOM     27  C9  ACD     1       3.560   6.230  21.450  1.00  0.00            
ATOM     28  H13 ACD     1       2.480   6.070  21.390  1.00  0.00            
ATOM     29  H14 ACD     1       3.990   6.500  20.470  1.00  0.00            
ATOM     30  O7  ACD     1       4.140   4.980  21.740  1.00  0.00            
ATOM     31  H15 ACD     1       4.570   4.600  20.960  1.00  0.00            
ATOM     32  O8  ACD     1       6.270   8.280  24.180  1.00  0.00            
ATOM     33  C10 ACD     1       7.530   7.860  24.640  1.00  0.00            
ATOM     34  H16 ACD     1       8.210   7.690  23.800  1.00  0.00            
ATOM     35  C11 ACD     1       8.100   8.980  25.560  1.00  0.00            
ATOM     36  H17 ACD     1       7.320   9.120  26.320  1.00  0.00            
ATOM     37  O9  ACD     1       8.210  10.240  24.770  1.00  0.00            
ATOM     38  H18 ACD     1       7.380  10.390  24.310  1.00  0.00            
ATOM     39  C12 ACD     1       9.370   8.550  26.110  1.00  0.00            
ATOM     40  H19 ACD     1      10.030   8.360  25.250  1.00  0.00            
ATOM     41  O10 ACD     1       9.920   9.560  26.910  1.00  0.00            
ATOM     42  H20 ACD     1       9.400  10.300  26.590  1.00  0.00            
ATOM     43  C13 ACD     1       9.320   7.210  26.800  1.00  0.00            
ATOM     44  H21 ACD     1      10.300   6.800  27.050  1.00  0.00            
ATOM     45  O11 ACD     1       8.760   6.290  25.770  1.00  0.00            
ATOM     46  C14 ACD     1       7.430   6.610  25.410  1.00  0.00            
ATOM     47  H22 ACD     1       6.810   6.780  26.300  1.00  0.00            
ATOM     48  C15 ACD     1       6.880   5.490  24.460  1.00  0.00            
ATOM     49  H23 ACD     1       5.830   5.640  24.180  1.00  0.00            
ATOM     50  H24 ACD     1       7.420   5.440  23.500  1.00  0.00            
ATOM     51  O12 ACD     1       7.000   4.200  25.040  1.00  0.00            
ATOM     52  H25 ACD     1       7.190   3.620  24.290  1.00  0.00            
ATOM     53  O13 ACD     1       8.480   7.340  27.920  1.00  0.00            
ATOM     54  C16 ACD     1       8.680   6.480  29.040  1.00  0.00            
ATOM     55  H26 ACD     1       9.720   6.550  29.380  1.00  0.00            
ATOM     56  C17 ACD     1       7.760   7.070  30.120  1.00  0.00            
ATOM     57  H27 ACD     1       6.810   7.250  29.600  1.00  0.00            
ATOM     58  O14 ACD     1       8.330   8.270  30.600  1.00  0.00            
ATOM     59  H28 ACD     1       7.650   8.810  31.010  1.00  0.00            
ATOM     60  C18 ACD     1       7.340   6.050  31.140  1.00  0.00            
ATOM     61  H29 ACD     1       8.200   5.930  31.810  1.00  0.00            
ATOM     62  O15 ACD     1       6.300   6.520  31.950  1.00  0.00            
ATOM     63  H30 ACD     1       5.460   6.350  31.520  1.00  0.00            
ATOM     64  C19 ACD     1       6.820   4.810  30.590  1.00  0.00            
ATOM     65  H31 ACD     1       6.420   4.150  31.370  1.00  0.00            
ATOM     66  O16 ACD     1       7.850   4.210  29.850  1.00  0.00            
ATOM     67  C20 ACD     1       8.360   4.930  28.740  1.00  0.00            
ATOM     68  H32 ACD     1       7.550   4.870  27.990  1.00  0.00            
ATOM     69  C21 ACD     1       9.580   4.150  28.240  1.00  0.00            
ATOM     70  H33 ACD     1       9.440   3.070  28.350  1.00  0.00            
ATOM     71  H34 ACD     1       9.550   4.350  27.160  1.00  0.00            
ATOM     72  O17 ACD     1      10.870   4.560  28.760  1.00  0.00            
ATOM     73  H35 ACD     1      11.530   4.300  28.110  1.00  0.00            
ATOM     74  O18 ACD     1       5.660   5.000  29.660  1.00  0.00            
ATOM     75  C22 ACD     1       4.500   4.240  29.900  1.00  0.00            
ATOM     76  H36 ACD     1       4.830   3.450  30.590  1.00  0.00            
ATOM     77  C23 ACD     1       3.360   5.100  30.480  1.00  0.00            
ATOM     78  H37 ACD     1       3.170   6.010  29.890  1.00  0.00            
ATOM     79  O19 ACD     1       3.710   5.500  31.820  1.00  0.00            
ATOM     80  H38 ACD     1       4.160   4.880  32.390  1.00  0.00            
ATOM     81  C24 ACD     1       2.040   4.470  30.450  1.00  0.00            
ATOM     82  H39 ACD     1       2.080   3.610  31.140  1.00  0.00            
ATOM     83  O20 ACD     1       1.000   5.310  30.840  1.00  0.00            
ATOM     84  H40 ACD     1       1.380   6.040  31.330  1.00  0.00            
ATOM     85  C25 ACD     1       1.760   3.750  29.110  1.00  0.00            
ATOM     86  H41 ACD     1       0.930   3.030  29.110  1.00  0.00            
ATOM     87  O21 ACD     1       2.850   2.930  28.690  1.00  0.00            
ATOM     88  C26 ACD     1       4.150   3.540  28.630  1.00  0.00            
ATOM     89  H42 ACD     1       4.090   4.260  27.810  1.00  0.00            
ATOM     90  C27 ACD     1       5.250   2.560  28.270  1.00  0.00            
ATOM     91  H43 ACD     1       5.060   2.300  27.220  1.00  0.00            
ATOM     92  H44 ACD     1       6.240   3.030  28.230  1.00  0.00            
ATOM     93  O22 ACD     1       5.180   1.370  29.060  1.00  0.00            
ATOM     94  H45 ACD     1       5.960   0.930  28.730  1.00  0.00            
ATOM     95  O23 ACD     1       1.510   4.710  28.160  1.00  0.00            
ATOM     96  C28 ACD     1       0.430   4.370  27.250  1.00  0.00            
ATOM     97  H46 ACD     1       0.030   3.360  27.400  1.00  0.00            
ATOM     98  C29 ACD     1       0.840   4.630  25.790  1.00  0.00            
ATOM     99  H47 ACD     1       1.190   5.670  25.770  1.00  0.00            
ATOM    100  O24 ACD     1      -0.330   4.550  24.950  1.00  0.00            
ATOM    101  C30 ACD     1       2.040   3.870  25.320  1.00  0.00            
ATOM    102  H48 ACD     1       2.260   4.170  24.280  1.00  0.00            
ATOM    103  H49 ACD     1       2.920   4.110  25.940  1.00  0.00            
ATOM    104  O25 ACD     1       1.940   2.480  25.320  1.00  0.00            
ATOM    105  H50 ACD     1       2.690   2.030  24.930  1.00  0.00            
ATOM    106  C31 ACD     1      -0.720   5.200  27.700  1.00  0.00            
ATOM    107  H51 ACD     1      -0.410   6.250  27.740  1.00  0.00            
ATOM    108  O26 ACD     1      -1.120   4.690  28.970  1.00  0.00            
ATOM    109  H52 ACD     1      -0.360   4.770  29.560  1.00  0.00            
ATOM    110  C32 ACD     1      -1.860   5.220  26.680  1.00  0.00            
ATOM    111  H53 ACD     1      -2.410   4.270  26.640  1.00  0.00            
ATOM    112  O27 ACD     1      -2.760   6.270  27.070  1.00  0.00            
ATOM    113  H54 ACD     1      -2.250   7.070  27.190  1.00  0.00            
ATOM    114  C33 ACD     1      -1.430   5.400  25.260  1.00  0.00            
ATOM    115  H55 ACD     1      -2.280   5.240  24.580  1.00  0.00            
ATOM    116  O28 ACD     1      -1.030   6.740  25.110  1.00  0.00            
ATOM    117  C34 ACD     1      -0.990   7.410  23.760  1.00  0.00            
ATOM    118  H56 ACD     1      -2.030   7.530  23.420  1.00  0.00            
ATOM    119  C35 ACD     1      -0.530   8.800  24.090  1.00  0.00            
ATOM    120  H57 ACD     1       0.340   8.750  24.760  1.00  0.00            
ATOM    121  O29 ACD     1      -1.550   9.530  24.740  1.00  0.00            
ATOM    122  H58 ACD     1      -2.340   9.060  24.440  1.00  0.00            
ATOM    123  C36 ACD     1      -0.120   9.500  22.850  1.00  0.00            
ATOM    124  H59 ACD     1      -0.980   9.610  22.190  1.00  0.00            
ATOM    125  O30 ACD     1       0.410  10.780  23.210  1.00  0.00            
ATOM    126  H60 ACD     1      -0.290  11.230  23.690  1.00  0.00            
ATOM    127  C1  AR4     2       1.880   8.660  28.410  1.00  0.00            
ATOM    128  C2  AR4     2       3.240   9.100  27.840  1.00  0.00            
ATOM    129  C3  AR4     2       3.830   8.020  26.870  1.00  0.00            
ATOM    130  C4  AR4     2       4.180   9.440  28.990  1.00  0.00            
ATOM    131  C5  AR4     2       5.590   9.900  28.550  1.00  0.00            
ATOM    132  C6  AR4     2       5.460  10.920  27.460  1.00  0.00            
ATOM    133  C7  AR4     2       4.240  11.100  26.880  1.00  0.00            
ATOM    134  O1  AR4     2       3.120  10.350  27.130  1.00  0.00            
ATOM    135  C8  AR4     2       4.050  12.270  26.010  1.00  0.00            
ATOM    136  C9  AR4     2       2.760  12.530  25.510  1.00  0.00            
ATOM    137  C10 AR4     2       2.500  13.620  24.680  1.00  0.00            
ATOM    138  C11 AR4     2       3.520  14.540  24.420  1.00  0.00            
ATOM    139  C12 AR4     2       4.770  14.180  24.790  1.00  0.00            
ATOM    140  C13 AR4     2       5.080  13.090  25.590  1.00  0.00            
ATOM    141  C14 AR4     2       6.460  12.910  26.060  1.00  0.00            
ATOM    142  O2  AR4     2       7.340  13.640  25.650  1.00  0.00            
ATOM    143  C15 AR4     2       6.670  11.760  27.150  1.00  0.00            
ATOM    144  O3  AR4     2       7.710  11.620  27.760  1.00  0.00            
ATOM    145  H1  AR4     2       1.170   8.230  27.690  1.00  0.00            
ATOM    146  H2  AR4     2       1.880   7.890  29.200  1.00  0.00            
ATOM    147  H3  AR4     2       1.420   9.540  28.870  1.00  0.00            
ATOM    148  H4  AR4     2       3.120   8.000  26.030  1.00  0.00            
ATOM    149  H5  AR4     2       4.730   8.500  26.480  1.00  0.00            
ATOM    150  H6  AR4     2       4.060   7.020  27.250  1.00  0.00            
ATOM    151  H7  AR4     2       4.210   8.670  29.770  1.00  0.00            
ATOM    152  H8  AR4     2       3.830  10.370  29.450  1.00  0.00            
ATOM    153  H9  AR4     2       6.190   9.010  28.320  1.00  0.00            
ATOM    154  H10 AR4     2       6.090  10.300  29.440  1.00  0.00            
ATOM    155  H11 AR4     2       1.870  11.960  25.750  1.00  0.00            
ATOM    156  H12 AR4     2       1.470  13.750  24.360  1.00  0.00            
ATOM    157  H13 AR4     2       3.340  15.460  23.870  1.00  0.00            
ATOM    158  H14 AR4     2       5.570  14.840  24.460  1.00  0.00            
TER
ENDMDL
MODEL        1
ATOM      1  H1  ACD     1      21.740  15.930  22.600  1.00  0.00            
ATOM      2  O1  ACD     1      22.520  16.430  22.860  1.00  0.00            
ATOM      3  C1  ACD     1      23.420  16.490  21.780  1.00  0.00            
ATOM      4  H2  ACD     1      22.840  16.270  20.870  1.00  0.00            
ATOM      5  H3  ACD     1      24.270  15.840  22.010  1.00  0.00            
ATOM      6  C2  ACD     1      24.100  17.850  21.760  1.00  0.00            
ATOM      7  H4  ACD     1      23.390  18.680  21.590  1.00  0.00            
ATOM      8  O2  ACD     1      24.990  17.930  22.900  1.00  0.00            
ATOM      9  C3  ACD     1      25.840  19.140  23.010  1.00  0.00            
ATOM     10  H5  ACD     1      26.470  18.960  23.890  1.00  0.00            
ATOM     11  O3  ACD     1      25.110  20.350  23.050  1.00  0.00            
ATOM     12  C4  ACD     1      25.080  21.150  24.230  1.00  0.00            
ATOM     13  H6  ACD     1      25.840  20.760  24.920  1.00  0.00            
ATOM     14  C5  ACD     1      25.460  22.570  23.820  1.00  0.00            
ATOM     15  H7  ACD     1      24.960  22.920  22.910  1.00  0.00            
ATOM     16  O4  ACD     1      26.890  22.630  23.590  1.00  0.00            
ATOM     17  H8  ACD     1      27.140  21.990  22.920  1.00  0.00            
ATOM     18  C6  ACD     1      25.060  23.560  24.960  1.00  0.00            
ATOM     19  H9  ACD     1      25.720  23.350  25.810  1.00  0.00            
ATOM     20  O5  ACD     1      25.250  24.990  24.690  1.00  0.00            
ATOM     21  H10 ACD     1      26.200  25.100  24.860  1.00  0.00            
ATOM     22  C7  ACD     1      23.600  23.360  25.400  1.00  0.00            
ATOM     23  H11 ACD     1      23.370  23.980  26.270  1.00  0.00            
ATOM     24  O6  ACD     1      23.470  21.980  25.760  1.00  0.00            
ATOM     25  C8  ACD     1      23.700  20.900  24.760  1.00  0.00            
ATOM     26  H12 ACD     1      22.990  21.070  23.940  1.00  0.00            
ATOM     27  C9  ACD     1      23.350  19.510  25.330  1.00  0.00            
ATOM     28  H13 ACD     1      23.400  18.820  24.480  1.00  0.00            
ATOM     29  H14 ACD     1      24.160  19.230  26.020  1.00  0.00            
ATOM     30  O7  ACD     1      22.130  19.520  26.070  1.00  0.00            
ATOM     31  H15 ACD     1      22.350  19.830  26.950  1.00  0.00            
ATOM     32  O8  ACD     1      22.740  23.620  24.360  1.00  0.00            
ATOM     33  C10 ACD     1      21.610  24.400  24.700  1.00  0.00            
ATOM     34  H16 ACD     1      21.620  24.730  25.750  1.00  0.00            
ATOM     35  C11 ACD     1      21.680  25.690  23.880  1.00  0.00            
ATOM     36  H17 ACD     1      21.910  25.420  22.840  1.00  0.00            
ATOM     37  O9  ACD     1      22.720  26.600  24.400  1.00  0.00            
ATOM     38  H18 ACD     1      23.540  26.120  24.280  1.00  0.00            
ATOM     39  C12 ACD     1      20.370  26.440  23.890  1.00  0.00            
ATOM     40  H19 ACD     1      20.360  26.770  24.930  1.00  0.00            
ATOM     41  O10 ACD     1      20.230  27.540  22.990  1.00  0.00            
ATOM     42  H20 ACD     1      21.120  27.920  23.070  1.00  0.00            
ATOM     43  C13 ACD     1      19.100  25.560  23.710  1.00  0.00            
ATOM     44  H21 ACD     1      18.240  26.220  23.900  1.00  0.00            
ATOM     45  O11 ACD     1      19.260  24.580  24.700  1.00  0.00            
ATOM     46  C14 ACD     1      20.340  23.640  24.530  1.00  0.00            
ATOM     47  H22 ACD     1      20.330  23.190  23.530  1.00  0.00            
ATOM     48  C15 ACD     1      20.120  22.660  25.660  1.00  0.00            
ATOM     49  H23 ACD     1      20.960  21.960  25.730  1.00  0.00            
ATOM     50  H24 ACD     1      20.000  23.130  26.650  1.00  0.00            
ATOM     51  O12 ACD     1      19.020  21.810  25.440  1.00  0.00            
ATOM     52  H25 ACD     1      19.060  21.430  24.560  1.00  0.00            
ATOM     53  O13 ACD     1      19.010  24.900  22.380  1.00  0.00            
ATOM     54  C16 ACD     1      17.670  24.910  21.830  1.00  0.00            
ATOM     55  H26 ACD     1      17.080  25.740  22.240  1.00  0.00            
ATOM     56  C17 ACD     1      17.980  25.280  20.360  1.00  0.00            
ATOM     57  H27 ACD     1      18.910  24.830  19.990  1.00  0.00            
ATOM     58  O14 ACD     1      18.290  26.710  20.340  1.00  0.00            
ATOM     59  H28 ACD     1      18.970  26.880  21.000  1.00  0.00            
ATOM     60  C18 ACD     1      16.910  24.860  19.370  1.00  0.00            
ATOM     61  H29 ACD     1      16.070  25.520  19.630  1.00  0.00            
ATOM     62  O15 ACD     1      17.400  24.930  18.070  1.00  0.00            
ATOM     63  H30 ACD     1      17.410  25.850  17.790  1.00  0.00            
ATOM     64  C19 ACD     1      16.510  23.420  19.690  1.00  0.00            
ATOM     65  H31 ACD     1      15.700  23.110  19.020  1.00  0.00            
ATOM     66  O16 ACD     1      16.060  23.380  21.010  1.00  0.00            
ATOM     67  C20 ACD     1      17.010  23.530  22.080  1.00  0.00            
ATOM     68  H32 ACD     1      17.740  22.710  22.050  1.00  0.00            
ATOM     69  C21 ACD     1      16.190  23.480  23.370  1.00  0.00            
ATOM     70  H33 ACD     1      16.920  23.560  24.190  1.00  0.00            
ATOM     71  H34 ACD     1      15.500  24.330  23.450  1.00  0.00            
ATOM     72  O17 ACD     1      15.530  22.300  23.490  1.00  0.00            
ATOM     73  H35 ACD     1      15.110  22.200  22.630  1.00  0.00            
ATOM     74  O18 ACD     1      17.630  22.630  19.520  1.00  0.00            
ATOM     75  C22 ACD     1      17.460  21.500  18.680  1.00  0.00            
ATOM     76  H36 ACD     1      16.420  21.290  18.390  1.00  0.00            
ATOM     77  C23 ACD     1      18.320  21.750  17.440  1.00  0.00            
ATOM     78  H37 ACD     1      19.350  21.960  17.730  1.00  0.00            
ATOM     79  O19 ACD     1      17.850  22.740  16.590  1.00  0.00            
ATOM     80  H38 ACD     1      17.790  23.500  17.170  1.00  0.00            
ATOM     81  C24 ACD     1      18.360  20.460  16.620  1.00  0.00            
ATOM     82  H39 ACD     1      17.360  20.160  16.300  1.00  0.00            
ATOM     83  O20 ACD     1      19.260  20.580  15.520  1.00  0.00            
ATOM     84  H40 ACD     1      19.080  21.490  15.270  1.00  0.00            
ATOM     85  C25 ACD     1      18.840  19.290  17.480  1.00  0.00            
ATOM     86  H41 ACD     1      18.910  18.320  16.970  1.00  0.00            
ATOM     87  O21 ACD     1      17.920  19.140  18.610  1.00  0.00            
ATOM     88  C26 ACD     1      17.920  20.360  19.430  1.00  0.00            
ATOM     89  H42 ACD     1      18.990  20.530  19.650  1.00  0.00            
ATOM     90  C27 ACD     1      17.080  20.080  20.670  1.00  0.00            
ATOM     91  H43 ACD     1      16.850  20.970  21.260  1.00  0.00            
ATOM     92  H44 ACD     1      16.070  19.750  20.380  1.00  0.00            
ATOM     93  O22 ACD     1      17.710  19.230  21.610  1.00  0.00            
ATOM     94  H45 ACD     1      17.710  18.390  21.130  1.00  0.00            
ATOM     95  O23 ACD     1      20.130  19.560  17.940  1.00  0.00            
ATOM     96  C28 ACD     1      21.210  18.610  17.570  1.00  0.00            
ATOM     97  H46 ACD     1      20.820  18.220  16.620  1.00  0.00            
ATOM     98  C29 ACD     1      21.420  17.680  18.750  1.00  0.00            
ATOM     99  H47 ACD     1      21.600  18.300  19.640  1.00  0.00            
ATOM    100  O24 ACD     1      22.600  16.920  18.470  1.00  0.00            
ATOM    101  C30 ACD     1      20.310  16.720  19.090  1.00  0.00            
ATOM    102  H48 ACD     1      20.590  16.020  19.900  1.00  0.00            
ATOM    103  H49 ACD     1      19.440  17.240  19.510  1.00  0.00            
ATOM    104  O25 ACD     1      19.730  16.110  17.910  1.00  0.00            
ATOM    105  H50 ACD     1      20.350  15.420  17.640  1.00  0.00            
ATOM    106  C31 ACD     1      22.450  19.450  17.280  1.00  0.00            
ATOM    107  H51 ACD     1      22.510  20.130  18.130  1.00  0.00            
ATOM    108  O26 ACD     1      22.160  20.280  16.100  1.00  0.00            
ATOM    109  H52 ACD     1      21.200  20.360  16.060  1.00  0.00            
ATOM    110  C32 ACD     1      23.670  18.550  17.120  1.00  0.00            
ATOM    111  H53 ACD     1      23.310  17.910  16.310  1.00  0.00            
ATOM    112  O27 ACD     1      24.900  19.120  16.870  1.00  0.00            
ATOM    113  H54 ACD     1      24.780  19.820  16.210  1.00  0.00            
ATOM    114  C33 ACD     1      23.840  17.630  18.330  1.00  0.00            
ATOM    115  H55 ACD     1      24.640  16.920  18.090  1.00  0.00            
ATOM    116  O28 ACD     1      24.170  18.470  19.460  1.00  0.00            
ATOM    117  C34 ACD     1      24.940  18.070  20.520  1.00  0.00            
ATOM    118  H56 ACD     1      25.520  17.150  20.380  1.00  0.00            
ATOM    119  C35 ACD     1      25.930  19.260  20.510  1.00  0.00            
ATOM    120  H57 ACD     1      25.260  20.130  20.520  1.00  0.00            
ATOM    121  O29 ACD     1      26.720  19.220  19.290  1.00  0.00            
ATOM    122  H58 ACD     1      26.080  19.330  18.580  1.00  0.00            
ATOM    123  C36 ACD     1      26.750  19.230  21.820  1.00  0.00            
ATOM    124  H59 ACD     1      27.360  18.320  21.760  1.00  0.00            
ATOM    125  O30 ACD     1      27.670  20.370  22.020  1.00  0.00            
ATOM    126  H60 ACD     1      28.080  20.430  21.160  1.00  0.00            
ATOM    127  C1  AR4     2      24.110  22.990  19.140  1.00  0.00            
ATOM    128  C2  AR4     2      22.850  22.910  20.000  1.00  0.00            
ATOM    129  C3  AR4     2      22.770  21.720  20.960  1.00  0.00            
ATOM    130  C4  AR4     2      21.530  22.870  19.190  1.00  0.00            
ATOM    131  C5  AR4     2      21.240  24.200  18.460  1.00  0.00            
ATOM    132  C6  AR4     2      21.840  25.470  18.980  1.00  0.00            
ATOM    133  C7  AR4     2      22.630  25.350  20.070  1.00  0.00            
ATOM    134  O1  AR4     2      22.870  24.140  20.660  1.00  0.00            
ATOM    135  C8  AR4     2      23.230  26.600  20.650  1.00  0.00            
ATOM    136  C9  AR4     2      24.250  26.560  21.620  1.00  0.00            
ATOM    137  C10 AR4     2      24.740  27.710  22.260  1.00  0.00            
ATOM    138  C11 AR4     2      24.160  28.930  21.930  1.00  0.00            
ATOM    139  C12 AR4     2      23.260  29.050  20.900  1.00  0.00            
ATOM    140  C13 AR4     2      22.740  27.880  20.300  1.00  0.00            
ATOM    141  C14 AR4     2      21.870  28.030  19.090  1.00  0.00            
ATOM    142  O2  AR4     2      21.370  29.110  18.870  1.00  0.00            
ATOM    143  C15 AR4     2      21.520  26.780  18.290  1.00  0.00            
ATOM    144  O3  AR4     2      20.950  26.840  17.220  1.00  0.00            
ATOM    145  H1  AR4     2      24.230  22.010  18.650  1.00  0.00            
ATOM    146  H2  AR4     2      23.980  23.660  18.280  1.00  0.00            
ATOM    147  H3  AR4     2      24.970  23.160  19.800  1.00  0.00            
ATOM    148  H4  AR4     2      23.620  21.680  21.660  1.00  0.00            
ATOM    149  H5  AR4     2      21.880  21.710  21.610  1.00  0.00            
ATOM    150  H6  AR4     2      22.840  20.730  20.500  1.00  0.00            
ATOM    151  H7  AR4     2      20.680  22.690  19.850  1.00  0.00            
ATOM    152  H8  AR4     2      21.580  22.050  18.460  1.00  0.00            
ATOM    153  H9  AR4     2      20.150  24.320  18.380  1.00  0.00            
ATOM    154  H10 AR4     2      21.500  23.950  17.420  1.00  0.00            
ATOM    155  H11 AR4     2      24.680  25.580  21.820  1.00  0.00            
ATOM    156  H12 AR4     2      25.490  27.690  23.050  1.00  0.00            
ATOM    157  H13 AR4     2      24.690  29.810  22.280  1.00  0.00            
ATOM    158  H14 AR4     2      22.980  30.020  20.510  1.00  0.00            
TER
ENDMDL
MODEL        1
ATOM      1  H1  ACD     1       1.290   5.620  16.900  1.00  0.00            
ATOM      2  O1  ACD     1       0.800   4.870  17.250  1.00  0.00            
ATOM      3  C1  ACD     1       1.500   4.290  18.330  1.00  0.00            
ATOM      4  H2  ACD     1       2.500   4.060  17.940  1.00  0.00            
ATOM      5  H3  ACD     1       0.960   3.390  18.650  1.00  0.00            
ATOM      6  C2  ACD     1       1.700   5.250  19.510  1.00  0.00            
ATOM      7  H4  ACD     1       2.270   4.730  20.300  1.00  0.00            
ATOM      8  O2  ACD     1       2.570   6.310  19.040  1.00  0.00            
ATOM      9  C3  ACD     1       2.670   7.440  19.850  1.00  0.00            
ATOM     10  H5  ACD     1       3.340   8.090  19.290  1.00  0.00            
ATOM     11  O3  ACD     1       3.210   7.110  21.130  1.00  0.00            
ATOM     12  C4  ACD     1       4.560   7.430  21.350  1.00  0.00            
ATOM     13  H6  ACD     1       5.010   7.770  20.410  1.00  0.00            
ATOM     14  C5  ACD     1       4.630   8.490  22.560  1.00  0.00            
ATOM     15  H7  ACD     1       4.010   8.210  23.410  1.00  0.00            
ATOM     16  O4  ACD     1       4.140   9.750  21.980  1.00  0.00            
ATOM     17  H8  ACD     1       3.240   9.510  21.720  1.00  0.00            
ATOM     18  C6  ACD     1       6.100   8.610  23.030  1.00  0.00            
ATOM     19  H9  ACD     1       6.670   8.910  22.150  1.00  0.00            
ATOM     20  O5  ACD     1       6.190   9.630  24.060  1.00  0.00            
ATOM     21  H10 ACD     1       6.590  10.450  23.770  1.00  0.00            
ATOM     22  C7  ACD     1       6.750   7.310  23.440  1.00  0.00            
ATOM     23  H11 ACD     1       7.800   7.440  23.740  1.00  0.00            
ATOM     24  O6  ACD     1       6.690   6.500  22.280  1.00  0.00            
ATOM     25  C8  ACD     1       5.320   6.210  21.790  1.00  0.00            
ATOM     26  H12 ACD     1       4.750   5.780  22.620  1.00  0.00            
ATOM     27  C9  ACD     1       5.430   5.220  20.620  1.00  0.00            
ATOM     28  H13 ACD     1       4.420   5.100  20.200  1.00  0.00            
ATOM     29  H14 ACD     1       6.040   5.550  19.760  1.00  0.00            
ATOM     30  O7  ACD     1       5.920   4.050  21.150  1.00  0.00            
ATOM     31  H15 ACD     1       6.760   4.200  21.580  1.00  0.00            
ATOM     32  O8  ACD     1       6.170   6.710  24.580  1.00  0.00            
ATOM     33  C10 ACD     1       7.110   6.200  25.550  1.00  0.00            
ATOM     34  H16 ACD     1       8.070   5.960  25.080  1.00  0.00            
ATOM     35  C11 ACD     1       7.230   7.240  26.630  1.00  0.00            
ATOM     36  H17 ACD     1       6.300   7.350  27.200  1.00  0.00            
ATOM     37  O9  ACD     1       7.670   8.490  26.120  1.00  0.00            
ATOM     38  H18 ACD     1       7.000   8.770  25.480  1.00  0.00            
ATOM     39  C12 ACD     1       8.160   6.700  27.690  1.00  0.00            
ATOM     40  H19 ACD     1       9.140   6.530  27.240  1.00  0.00            
ATOM     41  O10 ACD     1       8.280   7.570  28.780  1.00  0.00            
ATOM     42  H20 ACD     1       7.410   7.720  29.170  1.00  0.00            
ATOM     43  C13 ACD     1       7.650   5.310  28.160  1.00  0.00            
ATOM     44  H21 ACD     1       8.260   4.930  28.980  1.00  0.00            
ATOM     45  O11 ACD     1       7.430   4.420  27.040  1.00  0.00            
ATOM     46  C14 ACD     1       6.560   4.930  26.110  1.00  0.00            
ATOM     47  H22 ACD     1       5.560   4.980  26.550  1.00  0.00            
ATOM     48  C15 ACD     1       6.550   3.930  24.980  1.00  0.00            
ATOM     49  H23 ACD     1       5.980   4.280  24.120  1.00  0.00            
ATOM     50  H24 ACD     1       7.590   3.810  24.650  1.00  0.00            
ATOM     51  O12 ACD     1       5.970   2.680  25.370  1.00  0.00            
ATOM     52  H25 ACD     1       6.630   2.280  25.950  1.00  0.00            
ATOM     53  O13 ACD     1       6.390   5.450  28.810  1.00  0.00            
ATOM     54  C16 ACD     1       5.880   4.400  29.630  1.00  0.00            
ATOM     55  H26 ACD     1       6.350   4.510  30.620  1.00  0.00            
ATOM     56  C17 ACD     1       4.440   4.870  29.800  1.00  0.00            
ATOM     57  H27 ACD     1       4.120   5.160  28.790  1.00  0.00            
ATOM     58  O14 ACD     1       4.270   6.100  30.630  1.00  0.00            
ATOM     59  H28 ACD     1       4.650   5.950  31.490  1.00  0.00            
ATOM     60  C18 ACD     1       3.490   3.850  30.500  1.00  0.00            
ATOM     61  H29 ACD     1       3.860   3.670  31.520  1.00  0.00            
ATOM     62  O15 ACD     1       2.160   4.360  30.510  1.00  0.00            
ATOM     63  H30 ACD     1       1.800   4.150  29.640  1.00  0.00            
ATOM     64  C19 ACD     1       3.580   2.550  29.680  1.00  0.00            
ATOM     65  H31 ACD     1       3.050   1.740  30.200  1.00  0.00            
ATOM     66  O16 ACD     1       4.920   2.020  29.730  1.00  0.00            
ATOM     67  C20 ACD     1       5.890   2.930  29.080  1.00  0.00            
ATOM     68  H32 ACD     1       5.690   3.010  28.010  1.00  0.00            
ATOM     69  C21 ACD     1       7.310   2.350  29.260  1.00  0.00            
ATOM     70  H33 ACD     1       7.310   1.290  28.980  1.00  0.00            
ATOM     71  H34 ACD     1       8.090   2.810  28.640  1.00  0.00            
ATOM     72  O17 ACD     1       7.760   2.480  30.590  1.00  0.00            
ATOM     73  H35 ACD     1       8.670   2.160  30.640  1.00  0.00            
ATOM     74  O18 ACD     1       3.170   2.740  28.360  1.00  0.00            
ATOM     75  C22 ACD     1       2.130   1.920  27.820  1.00  0.00            
ATOM     76  H36 ACD     1       1.900   1.110  28.530  1.00  0.00            
ATOM     77  C23 ACD     1       0.920   2.740  27.630  1.00  0.00            
ATOM     78  H37 ACD     1       1.200   3.580  26.980  1.00  0.00            
ATOM     79  O19 ACD     1       0.250   3.250  28.740  1.00  0.00            
ATOM     80  H38 ACD     1      -0.320   2.560  29.110  1.00  0.00            
ATOM     81  C24 ACD     1      -0.120   1.960  26.800  1.00  0.00            
ATOM     82  H39 ACD     1      -0.300   1.140  27.510  1.00  0.00            
ATOM     83  O20 ACD     1      -1.350   2.630  26.620  1.00  0.00            
ATOM     84  H40 ACD     1      -1.550   2.680  25.680  1.00  0.00            
ATOM     85  C25 ACD     1       0.410   1.320  25.540  1.00  0.00            
ATOM     86  H41 ACD     1      -0.360   0.760  24.980  1.00  0.00            
ATOM     87  O21 ACD     1       1.540   0.470  25.810  1.00  0.00            
ATOM     88  C26 ACD     1       2.550   1.270  26.480  1.00  0.00            
ATOM     89  H42 ACD     1       2.840   2.110  25.830  1.00  0.00            
ATOM     90  C27 ACD     1       3.760   0.340  26.720  1.00  0.00            
ATOM     91  H43 ACD     1       3.960  -0.110  25.740  1.00  0.00            
ATOM     92  H44 ACD     1       4.630   0.940  27.020  1.00  0.00            
ATOM     93  O22 ACD     1       3.540  -0.650  27.800  1.00  0.00            
ATOM     94  H45 ACD     1       2.710  -1.100  27.640  1.00  0.00            
ATOM     95  O23 ACD     1       0.730   2.360  24.650  1.00  0.00            
ATOM     96  C28 ACD     1       0.220   2.160  23.280  1.00  0.00            
ATOM     97  H46 ACD     1      -0.060   1.140  23.000  1.00  0.00            
ATOM     98  C29 ACD     1       1.310   2.610  22.250  1.00  0.00            
ATOM     99  H47 ACD     1       1.650   3.640  22.440  1.00  0.00            
ATOM    100  O24 ACD     1       0.720   2.690  20.960  1.00  0.00            
ATOM    101  C30 ACD     1       2.550   1.690  22.270  1.00  0.00            
ATOM    102  H48 ACD     1       3.350   1.970  21.560  1.00  0.00            
ATOM    103  H49 ACD     1       2.980   1.850  23.260  1.00  0.00            
ATOM    104  O25 ACD     1       2.190   0.350  22.100  1.00  0.00            
ATOM    105  H50 ACD     1       2.910  -0.170  22.500  1.00  0.00            
ATOM    106  C31 ACD     1      -1.150   2.940  23.210  1.00  0.00            
ATOM    107  H51 ACD     1      -1.060   3.960  23.600  1.00  0.00            
ATOM    108  O26 ACD     1      -2.170   2.320  24.120  1.00  0.00            
ATOM    109  H52 ACD     1      -2.360   1.440  23.770  1.00  0.00            
ATOM    110  C32 ACD     1      -1.550   2.980  21.760  1.00  0.00            
ATOM    111  H53 ACD     1      -1.650   1.920  21.500  1.00  0.00            
ATOM    112  O27 ACD     1      -2.800   3.650  21.570  1.00  0.00            
ATOM    113  H54 ACD     1      -2.650   4.590  21.730  1.00  0.00            
ATOM    114  C33 ACD     1      -0.440   3.570  20.850  1.00  0.00            
ATOM    115  H55 ACD     1      -0.700   3.540  19.780  1.00  0.00            
ATOM    116  O28 ACD     1      -0.150   4.970  21.220  1.00  0.00            
ATOM    117  C34 ACD     1       0.340   5.790  20.080  1.00  0.00            
ATOM    118  H56 ACD     1      -0.440   5.850  19.300  1.00  0.00            
ATOM    119  C35 ACD     1       0.420   7.190  20.780  1.00  0.00            
ATOM    120  H57 ACD     1       0.730   7.130  21.830  1.00  0.00            
ATOM    121  O29 ACD     1      -0.880   7.760  20.860  1.00  0.00            
ATOM    122  H58 ACD     1      -1.460   7.190  21.370  1.00  0.00            
ATOM    123  C36 ACD     1       1.360   8.100  20.080  1.00  0.00            
ATOM    124  H59 ACD     1       0.990   8.370  19.080  1.00  0.00            
ATOM    125  O30 ACD     1       1.620   9.360  20.850  1.00  0.00            
ATOM    126  H60 ACD     1       0.720   9.690  20.890  1.00  0.00            
ATOM    127  C1  AR4     2      -0.010   6.300  25.490  1.00  0.00            
ATOM    128  C2  AR4     2       1.470   6.820  25.590  1.00  0.00            
ATOM    129  C3  AR4     2       2.420   5.930  24.690  1.00  0.00            
ATOM    130  C4  AR4     2       1.910   6.950  27.060  1.00  0.00            
ATOM    131  C5  AR4     2       3.270   7.630  27.300  1.00  0.00            
ATOM    132  C6  AR4     2       3.320   8.910  26.430  1.00  0.00            
ATOM    133  C7  AR4     2       2.480   9.000  25.310  1.00  0.00            
ATOM    134  O1  AR4     2       1.510   8.090  24.990  1.00  0.00            
ATOM    135  C8  AR4     2       2.370  10.360  24.690  1.00  0.00            
ATOM    136  C9  AR4     2       1.240  10.620  23.820  1.00  0.00            
ATOM    137  C10 AR4     2       0.920  11.850  23.290  1.00  0.00            
ATOM    138  C11 AR4     2       1.740  12.910  23.650  1.00  0.00            
ATOM    139  C12 AR4     2       2.860  12.700  24.440  1.00  0.00            
ATOM    140  C13 AR4     2       3.120  11.430  25.000  1.00  0.00            
ATOM    141  C14 AR4     2       4.210  11.240  25.920  1.00  0.00            
ATOM    142  O2  AR4     2       5.150  12.050  26.000  1.00  0.00            
ATOM    143  C15 AR4     2       4.240   9.950  26.830  1.00  0.00            
ATOM    144  O3  AR4     2       5.000   9.910  27.810  1.00  0.00            
ATOM    145  H1  AR4     2      -0.720   7.060  25.860  1.00  0.00            
ATOM    146  H2  AR4     2      -0.270   5.950  24.490  1.00  0.00            
ATOM    147  H3  AR4     2      -0.130   5.390  26.090  1.00  0.00            
ATOM    148  H4  AR4     2       1.970   5.670  23.720  1.00  0.00            
ATOM    149  H5  AR4     2       3.390   6.370  24.430  1.00  0.00            
ATOM    150  H6  AR4     2       2.600   4.990  25.210  1.00  0.00            
ATOM    151  H7  AR4     2       1.970   6.010  27.610  1.00  0.00            
ATOM    152  H8  AR4     2       1.150   7.580  27.530  1.00  0.00            
ATOM    153  H9  AR4     2       4.050   6.930  26.980  1.00  0.00            
ATOM    154  H10 AR4     2       3.360   7.820  28.380  1.00  0.00            
ATOM    155  H11 AR4     2       0.660   9.770  23.500  1.00  0.00            
ATOM    156  H12 AR4     2       0.140  12.000  22.560  1.00  0.00            
ATOM    157  H13 AR4     2       1.500  13.910  23.300  1.00  0.00            
ATOM    158  H14 AR4     2       3.530  13.510  24.670  1.00  0.00            
TER
ENDMDL
MODEL        1
ATOM      1  H1  ACD     1      13.380  17.660  20.350  1.00  0.00            
ATOM      2  O1  ACD     1      13.150  17.840  19.440  1.00  0.00            
ATOM      3  C1  ACD     1      11.760  18.080  19.260  1.00  0.00            
ATOM      4  H2  ACD     1      11.130  17.190  19.320  1.00  0.00            
ATOM      5  H3  ACD     1      11.590  18.450  18.250  1.00  0.00            
ATOM      6  C2  ACD     1      11.240  19.150  20.250  1.00  0.00            
ATOM      7  H4  ACD     1      11.830  19.030  21.160  1.00  0.00            
ATOM      8  O2  ACD     1      11.720  20.440  19.820  1.00  0.00            
ATOM      9  C3  ACD     1      11.340  21.610  20.390  1.00  0.00            
ATOM     10  H5  ACD     1      11.780  22.410  19.800  1.00  0.00            
ATOM     11  O3  ACD     1      11.740  21.690  21.820  1.00  0.00            
ATOM     12  C4  ACD     1      12.980  22.380  21.960  1.00  0.00            
ATOM     13  H6  ACD     1      13.340  22.700  20.970  1.00  0.00            
ATOM     14  C5  ACD     1      12.650  23.510  22.840  1.00  0.00            
ATOM     15  H7  ACD     1      12.140  23.090  23.720  1.00  0.00            
ATOM     16  O4  ACD     1      11.770  24.490  22.220  1.00  0.00            
ATOM     17  H8  ACD     1      11.080  23.950  21.830  1.00  0.00            
ATOM     18  C6  ACD     1      13.830  24.220  23.370  1.00  0.00            
ATOM     19  H9  ACD     1      14.360  24.600  22.490  1.00  0.00            
ATOM     20  O5  ACD     1      13.540  25.210  24.270  1.00  0.00            
ATOM     21  H10 ACD     1      13.160  25.950  23.800  1.00  0.00            
ATOM     22  C7  ACD     1      14.760  23.220  24.030  1.00  0.00            
ATOM     23  H11 ACD     1      15.690  23.790  24.150  1.00  0.00            
ATOM     24  O6  ACD     1      15.110  22.240  23.060  1.00  0.00            
ATOM     25  C8  ACD     1      14.010  21.410  22.550  1.00  0.00            
ATOM     26  H12 ACD     1      13.540  20.890  23.390  1.00  0.00            
ATOM     27  C9  ACD     1      14.560  20.380  21.550  1.00  0.00            
ATOM     28  H13 ACD     1      15.480  20.030  22.030  1.00  0.00            
ATOM     29  H14 ACD     1      13.930  19.480  21.580  1.00  0.00            
ATOM     30  O7  ACD     1      14.680  20.870  20.230  1.00  0.00            
ATOM     31  H15 ACD     1      14.870  20.150  19.620  1.00  0.00            
ATOM     32  O8  ACD     1      14.240  22.660  25.210  1.00  0.00            
ATOM     33  C10 ACD     1      15.180  22.530  26.310  1.00  0.00            
ATOM     34  H16 ACD     1      16.220  22.670  25.980  1.00  0.00            
ATOM     35  C11 ACD     1      14.800  23.520  27.410  1.00  0.00            
ATOM     36  H17 ACD     1      13.750  23.290  27.620  1.00  0.00            
ATOM     37  O9  ACD     1      14.940  24.850  26.860  1.00  0.00            
ATOM     38  H18 ACD     1      14.450  24.890  26.040  1.00  0.00            
ATOM     39  C12 ACD     1      15.620  23.230  28.690  1.00  0.00            
ATOM     40  H19 ACD     1      16.660  23.370  28.340  1.00  0.00            
ATOM     41  O10 ACD     1      15.250  24.060  29.770  1.00  0.00            
ATOM     42  H20 ACD     1      14.420  23.720  30.110  1.00  0.00            
ATOM     43  C13 ACD     1      15.520  21.770  29.110  1.00  0.00            
ATOM     44  H21 ACD     1      16.170  21.590  29.970  1.00  0.00            
ATOM     45  O11 ACD     1      15.930  20.990  28.030  1.00  0.00            
ATOM     46  C14 ACD     1      15.140  21.110  26.810  1.00  0.00            
ATOM     47  H22 ACD     1      14.080  20.960  27.040  1.00  0.00            
ATOM     48  C15 ACD     1      15.540  20.100  25.720  1.00  0.00            
ATOM     49  H23 ACD     1      15.600  19.100  26.170  1.00  0.00            
ATOM     50  H24 ACD     1      14.920  20.060  24.820  1.00  0.00            
ATOM     51  O12 ACD     1      16.800  20.310  25.280  1.00  0.00            
ATOM     52  H25 ACD     1      17.430  20.080  25.960  1.00  0.00            
ATOM     53  O13 ACD     1      14.230  21.470  29.550  1.00  0.00            
ATOM     54  C16 ACD     1      14.110  20.340  30.450  1.00  0.00            
ATOM     55  H26 ACD     1      14.640  20.510  31.390  1.00  0.00            
ATOM     56  C17 ACD     1      12.550  20.240  30.530  1.00  0.00            
ATOM     57  H27 ACD     1      12.090  20.460  29.560  1.00  0.00            
ATOM     58  O14 ACD     1      12.050  21.160  31.470  1.00  0.00            
ATOM     59  H28 ACD     1      12.680  21.160  32.190  1.00  0.00            
ATOM     60  C18 ACD     1      12.000  18.940  31.020  1.00  0.00            
ATOM     61  H29 ACD     1      12.190  18.760  32.080  1.00  0.00            
ATOM     62  O15 ACD     1      10.610  18.860  30.920  1.00  0.00            
ATOM     63  H30 ACD     1      10.330  19.690  31.320  1.00  0.00            
ATOM     64  C19 ACD     1      12.570  17.780  30.290  1.00  0.00            
ATOM     65  H31 ACD     1      12.210  16.890  30.810  1.00  0.00            
ATOM     66  O16 ACD     1      14.010  17.790  30.450  1.00  0.00            
ATOM     67  C20 ACD     1      14.730  18.960  29.940  1.00  0.00            
ATOM     68  H32 ACD     1      14.620  19.220  28.880  1.00  0.00            
ATOM     69  C21 ACD     1      16.170  18.820  30.380  1.00  0.00            
ATOM     70  H33 ACD     1      16.710  18.060  29.810  1.00  0.00            
ATOM     71  H34 ACD     1      16.670  19.770  30.150  1.00  0.00            
ATOM     72  O17 ACD     1      16.270  18.450  31.740  1.00  0.00            
ATOM     73  H35 ACD     1      17.150  18.670  32.040  1.00  0.00            
ATOM     74  O18 ACD     1      12.220  17.820  28.860  1.00  0.00            
ATOM     75  C22 ACD     1      12.130  16.470  28.400  1.00  0.00            
ATOM     76  H36 ACD     1      12.500  15.710  29.100  1.00  0.00            
ATOM     77  C23 ACD     1      10.620  16.290  28.220  1.00  0.00            
ATOM     78  H37 ACD     1      10.310  17.120  27.580  1.00  0.00            
ATOM     79  O19 ACD     1       9.830  16.280  29.450  1.00  0.00            
ATOM     80  H38 ACD     1       9.870  17.190  29.760  1.00  0.00            
ATOM     81  C24 ACD     1      10.290  15.060  27.390  1.00  0.00            
ATOM     82  H39 ACD     1      10.570  14.170  27.970  1.00  0.00            
ATOM     83  O20 ACD     1       8.920  14.980  27.190  1.00  0.00            
ATOM     84  H40 ACD     1       8.550  15.320  28.010  1.00  0.00            
ATOM     85  C25 ACD     1      11.010  15.130  26.050  1.00  0.00            
ATOM     86  H41 ACD     1      10.760  14.170  25.590  1.00  0.00            
ATOM     87  O21 ACD     1      12.450  15.200  26.330  1.00  0.00            
ATOM     88  C26 ACD     1      12.920  16.340  27.080  1.00  0.00            
ATOM     89  H42 ACD     1      12.720  17.250  26.490  1.00  0.00            
ATOM     90  C27 ACD     1      14.460  16.260  27.320  1.00  0.00            
ATOM     91  H43 ACD     1      14.840  17.090  27.920  1.00  0.00            
ATOM     92  H44 ACD     1      14.740  15.310  27.800  1.00  0.00            
ATOM     93  O22 ACD     1      15.170  16.350  26.070  1.00  0.00            
ATOM     94  H45 ACD     1      15.100  15.560  25.520  1.00  0.00            
ATOM     95  O23 ACD     1      10.670  16.270  25.220  1.00  0.00            
ATOM     96  C28 ACD     1      10.310  15.950  23.900  1.00  0.00            
ATOM     97  H46 ACD     1      10.340  14.860  23.800  1.00  0.00            
ATOM     98  C29 ACD     1      11.320  16.650  22.950  1.00  0.00            
ATOM     99  H47 ACD     1      11.240  17.700  23.260  1.00  0.00            
ATOM    100  O24 ACD     1      10.860  16.390  21.640  1.00  0.00            
ATOM    101  C30 ACD     1      12.760  16.170  23.040  1.00  0.00            
ATOM    102  H48 ACD     1      13.170  16.340  24.040  1.00  0.00            
ATOM    103  H49 ACD     1      12.780  15.110  22.790  1.00  0.00            
ATOM    104  O25 ACD     1      13.590  16.880  22.130  1.00  0.00            
ATOM    105  H50 ACD     1      14.440  16.440  22.110  1.00  0.00            
ATOM    106  C31 ACD     1       8.920  16.440  23.750  1.00  0.00            
ATOM    107  H51 ACD     1       9.030  17.520  23.880  1.00  0.00            
ATOM    108  O26 ACD     1       7.980  15.910  24.770  1.00  0.00            
ATOM    109  H52 ACD     1       8.490  15.770  25.570  1.00  0.00            
ATOM    110  C32 ACD     1       8.530  16.090  22.260  1.00  0.00            
ATOM    111  H53 ACD     1       8.650  15.020  22.090  1.00  0.00            
ATOM    112  O27 ACD     1       7.220  16.470  22.050  1.00  0.00            
ATOM    113  H54 ACD     1       7.060  17.130  22.740  1.00  0.00            
ATOM    114  C33 ACD     1       9.470  16.830  21.310  1.00  0.00            
ATOM    115  H55 ACD     1       9.250  16.580  20.270  1.00  0.00            
ATOM    116  O28 ACD     1       9.350  18.220  21.490  1.00  0.00            
ATOM    117  C34 ACD     1       9.710  19.090  20.510  1.00  0.00            
ATOM    118  H56 ACD     1       9.230  18.850  19.560  1.00  0.00            
ATOM    119  C35 ACD     1       9.220  20.420  21.020  1.00  0.00            
ATOM    120  H57 ACD     1       9.400  20.560  22.090  1.00  0.00            
ATOM    121  O29 ACD     1       7.750  20.430  20.780  1.00  0.00            
ATOM    122  H58 ACD     1       7.500  19.510  20.730  1.00  0.00            
ATOM    123  C36 ACD     1       9.860  21.590  20.230  1.00  0.00            
ATOM    124  H59 ACD     1       9.580  21.500  19.180  1.00  0.00            
ATOM    125  O30 ACD     1       9.450  22.860  20.800  1.00  0.00            
ATOM    126  H60 ACD     1       8.500  22.790  20.890  1.00  0.00            
ATOM    127  C1  AR4     2       8.640  20.040  25.080  1.00  0.00            
ATOM    128  C2  AR4     2       9.820  20.910  25.520  1.00  0.00            
ATOM    129  C3  AR4     2      11.100  20.110  25.110  1.00  0.00            
ATOM    130  C4  AR4     2       9.770  21.110  27.060  1.00  0.00            
ATOM    131  C5  AR4     2      10.980  22.030  27.530  1.00  0.00            
ATOM    132  C6  AR4     2      10.930  23.370  26.690  1.00  0.00            
ATOM    133  C7  AR4     2      10.330  23.380  25.460  1.00  0.00            
ATOM    134  O1  AR4     2       9.760  22.190  24.930  1.00  0.00            
ATOM    135  C8  AR4     2       9.950  24.600  24.790  1.00  0.00            
ATOM    136  C9  AR4     2       9.070  24.620  23.690  1.00  0.00            
ATOM    137  C10 AR4     2       8.720  25.810  22.990  1.00  0.00            
ATOM    138  C11 AR4     2       9.250  27.020  23.500  1.00  0.00            
ATOM    139  C12 AR4     2      10.060  27.020  24.570  1.00  0.00            
ATOM    140  C13 AR4     2      10.350  25.830  25.280  1.00  0.00            
ATOM    141  C14 AR4     2      11.310  25.920  26.450  1.00  0.00            
ATOM    142  O2  AR4     2      11.890  26.960  26.760  1.00  0.00            
ATOM    143  C15 AR4     2      11.500  24.620  27.360  1.00  0.00            
ATOM    144  O3  AR4     2      12.090  24.600  28.460  1.00  0.00            
ATOM    145  H1  AR4     2       8.780  19.740  24.030  1.00  0.00            
ATOM    146  H2  AR4     2       8.580  19.090  25.630  1.00  0.00            
ATOM    147  H3  AR4     2       7.700  20.580  25.210  1.00  0.00            
ATOM    148  H4  AR4     2      11.120  19.090  25.500  1.00  0.00            
ATOM    149  H5  AR4     2      11.160  20.030  24.020  1.00  0.00            
ATOM    150  H6  AR4     2      12.050  20.620  25.330  1.00  0.00            
ATOM    151  H7  AR4     2       9.870  20.140  27.570  1.00  0.00            
ATOM    152  H8  AR4     2       8.800  21.530  27.360  1.00  0.00            
ATOM    153  H9  AR4     2      11.960  21.530  27.520  1.00  0.00            
ATOM    154  H10 AR4     2      10.790  22.300  28.580  1.00  0.00            
ATOM    155  H11 AR4     2       8.670  23.670  23.330  1.00  0.00            
ATOM    156  H12 AR4     2       8.130  25.800  22.080  1.00  0.00            
ATOM    157  H13 AR4     2       9.020  27.920  22.920  1.00  0.00            
ATOM    158  H14 AR4     2      10.490  27.970  24.870  1.00  0.00            
TER
ENDMDL
MODEL        1
ATOM      1  H1  ACD     1      17.140  32.440  22.360  1.00  0.00            
ATOM      2  O1  ACD     1      17.050  32.030  21.500  1.00  0.00            
ATOM      3  C1  ACD     1      16.980  30.610  21.720  1.00  0.00            
ATOM      4  H2  ACD     1      17.800  30.320  22.380  1.00  0.00            
ATOM      5  H3  ACD     1      17.100  30.060  20.780  1.00  0.00            
ATOM      6  C2  ACD     1      15.680  30.070  22.340  1.00  0.00            
ATOM      7  H4  ACD     1      15.520  29.000  22.150  1.00  0.00            
ATOM      8  O2  ACD     1      15.740  30.490  23.730  1.00  0.00            
ATOM      9  C3  ACD     1      14.750  29.930  24.500  1.00  0.00            
ATOM     10  H5  ACD     1      14.950  30.080  25.570  1.00  0.00            
ATOM     11  O3  ACD     1      14.440  28.590  24.230  1.00  0.00            
ATOM     12  C4  ACD     1      14.890  27.650  25.140  1.00  0.00            
ATOM     13  H6  ACD     1      15.570  28.030  25.920  1.00  0.00            
ATOM     14  C5  ACD     1      13.600  27.100  25.770  1.00  0.00            
ATOM     15  H7  ACD     1      12.940  26.750  24.970  1.00  0.00            
ATOM     16  O4  ACD     1      12.940  28.160  26.510  1.00  0.00            
ATOM     17  H8  ACD     1      12.610  28.810  25.880  1.00  0.00            
ATOM     18  C6  ACD     1      13.930  25.900  26.580  1.00  0.00            
ATOM     19  H9  ACD     1      14.550  26.240  27.420  1.00  0.00            
ATOM     20  O5  ACD     1      12.690  25.390  27.190  1.00  0.00            
ATOM     21  H10 ACD     1      12.260  26.150  27.590  1.00  0.00            
ATOM     22  C7  ACD     1      14.730  24.850  25.850  1.00  0.00            
ATOM     23  H11 ACD     1      15.100  24.070  26.520  1.00  0.00            
ATOM     24  O6  ACD     1      15.830  25.430  25.200  1.00  0.00            
ATOM     25  C8  ACD     1      15.670  26.560  24.410  1.00  0.00            
ATOM     26  H12 ACD     1      14.990  26.340  23.570  1.00  0.00            
ATOM     27  C9  ACD     1      17.000  26.990  23.950  1.00  0.00            
ATOM     28  H13 ACD     1      16.870  28.040  23.640  1.00  0.00            
ATOM     29  H14 ACD     1      17.770  26.940  24.720  1.00  0.00            
ATOM     30  O7  ACD     1      17.380  26.270  22.740  1.00  0.00            
ATOM     31  H15 ACD     1      17.620  25.430  23.140  1.00  0.00            
ATOM     32  O8  ACD     1      13.860  24.360  24.870  1.00  0.00            
ATOM     33  C10 ACD     1      13.850  22.970  24.630  1.00  0.00            
ATOM     34  H16 ACD     1      14.790  22.520  24.970  1.00  0.00            
ATOM     35  C11 ACD     1      12.650  22.310  25.340  1.00  0.00            
ATOM     36  H17 ACD     1      11.740  22.800  24.970  1.00  0.00            
ATOM     37  O9  ACD     1      12.730  22.600  26.760  1.00  0.00            
ATOM     38  H18 ACD     1      12.590  23.540  26.960  1.00  0.00            
ATOM     39  C12 ACD     1      12.570  20.810  25.010  1.00  0.00            
ATOM     40  H19 ACD     1      13.390  20.340  25.560  1.00  0.00            
ATOM     41  O10 ACD     1      11.450  20.160  25.620  1.00  0.00            
ATOM     42  H20 ACD     1      11.770  19.260  25.690  1.00  0.00            
ATOM     43  C13 ACD     1      12.680  20.450  23.490  1.00  0.00            
ATOM     44  H21 ACD     1      12.920  19.380  23.490  1.00  0.00            
ATOM     45  O11 ACD     1      13.800  21.270  22.970  1.00  0.00            
ATOM     46  C14 ACD     1      13.740  22.650  23.080  1.00  0.00            
ATOM     47  H22 ACD     1      12.810  23.040  22.640  1.00  0.00            
ATOM     48  C15 ACD     1      14.960  23.070  22.270  1.00  0.00            
ATOM     49  H23 ACD     1      15.170  24.090  22.630  1.00  0.00            
ATOM     50  H24 ACD     1      15.830  22.470  22.570  1.00  0.00            
ATOM     51  O12 ACD     1      14.700  23.120  20.920  1.00  0.00            
ATOM     52  H25 ACD     1      15.390  22.610  20.480  1.00  0.00            
ATOM     53  O13 ACD     1      11.410  20.790  22.850  1.00  0.00            
ATOM     54  C16 ACD     1      11.160  20.450  21.490  1.00  0.00            
ATOM     55  H26 ACD     1      10.730  19.440  21.470  1.00  0.00            
ATOM     56  C17 ACD     1       9.990  21.400  21.040  1.00  0.00            
ATOM     57  H27 ACD     1      10.360  22.430  21.090  1.00  0.00            
ATOM     58  O14 ACD     1       8.840  21.180  21.930  1.00  0.00            
ATOM     59  H28 ACD     1       9.280  21.330  22.770  1.00  0.00            
ATOM     60  C18 ACD     1       9.610  21.250  19.590  1.00  0.00            
ATOM     61  H29 ACD     1       9.150  20.250  19.570  1.00  0.00            
ATOM     62  O15 ACD     1       8.550  22.160  19.250  1.00  0.00            
ATOM     63  H30 ACD     1       7.800  21.790  19.720  1.00  0.00            
ATOM     64  C19 ACD     1      10.840  21.440  18.740  1.00  0.00            
ATOM     65  H31 ACD     1      10.440  21.190  17.750  1.00  0.00            
ATOM     66  O16 ACD     1      11.840  20.510  19.100  1.00  0.00            
ATOM     67  C20 ACD     1      12.340  20.540  20.460  1.00  0.00            
ATOM     68  H32 ACD     1      12.920  21.460  20.610  1.00  0.00            
ATOM     69  C21 ACD     1      13.290  19.360  20.580  1.00  0.00            
ATOM     70  H33 ACD     1      14.230  19.380  20.010  1.00  0.00            
ATOM     71  H34 ACD     1      13.610  19.100  21.600  1.00  0.00            
ATOM     72  O17 ACD     1      12.640  18.160  20.250  1.00  0.00            
ATOM     73  H35 ACD     1      12.450  18.080  19.310  1.00  0.00            
ATOM     74  O18 ACD     1      11.360  22.780  18.920  1.00  0.00            
ATOM     75  C22 ACD     1      11.700  23.500  17.770  1.00  0.00            
ATOM     76  H36 ACD     1      11.540  22.860  16.900  1.00  0.00            
ATOM     77  C23 ACD     1      10.680  24.640  17.730  1.00  0.00            
ATOM     78  H37 ACD     1      10.690  25.210  18.670  1.00  0.00            
ATOM     79  O19 ACD     1       9.420  24.120  17.430  1.00  0.00            
ATOM     80  H38 ACD     1       9.140  23.550  18.150  1.00  0.00            
ATOM     81  C24 ACD     1      11.160  25.610  16.660  1.00  0.00            
ATOM     82  H39 ACD     1      11.190  25.220  15.640  1.00  0.00            
ATOM     83  O20 ACD     1      10.310  26.820  16.670  1.00  0.00            
ATOM     84  H40 ACD     1       9.530  26.570  16.170  1.00  0.00            
ATOM     85  C25 ACD     1      12.580  26.010  16.890  1.00  0.00            
ATOM     86  H41 ACD     1      12.840  26.790  16.170  1.00  0.00            
ATOM     87  O21 ACD     1      13.420  24.870  16.820  1.00  0.00            
ATOM     88  C26 ACD     1      13.200  23.960  17.850  1.00  0.00            
ATOM     89  H42 ACD     1      13.330  24.360  18.860  1.00  0.00            
ATOM     90  C27 ACD     1      14.150  22.840  17.620  1.00  0.00            
ATOM     91  H43 ACD     1      14.080  22.070  18.400  1.00  0.00            
ATOM     92  H44 ACD     1      13.720  22.270  16.780  1.00  0.00            
ATOM     93  O22 ACD     1      15.420  23.360  17.170  1.00  0.00            
ATOM     94  H45 ACD     1      15.360  24.220  17.590  1.00  0.00            
ATOM     95  O23 ACD     1      12.750  26.700  18.100  1.00  0.00            
ATOM     96  C28 ACD     1      13.710  27.730  18.120  1.00  0.00            
ATOM     97  H46 ACD     1      14.400  27.660  17.260  1.00  0.00            
ATOM     98  C29 ACD     1      14.560  27.730  19.400  1.00  0.00            
ATOM     99  H47 ACD     1      13.910  27.730  20.290  1.00  0.00            
ATOM    100  O24 ACD     1      15.390  28.850  19.290  1.00  0.00            
ATOM    101  C30 ACD     1      15.400  26.500  19.700  1.00  0.00            
ATOM    102  H48 ACD     1      16.220  26.820  20.360  1.00  0.00            
ATOM    103  H49 ACD     1      14.800  25.750  20.220  1.00  0.00            
ATOM    104  O25 ACD     1      15.960  25.980  18.490  1.00  0.00            
ATOM    105  H50 ACD     1      16.760  26.500  18.330  1.00  0.00            
ATOM    106  C31 ACD     1      12.970  29.070  17.910  1.00  0.00            
ATOM    107  H51 ACD     1      12.340  29.160  18.810  1.00  0.00            
ATOM    108  O26 ACD     1      12.130  29.040  16.690  1.00  0.00            
ATOM    109  H52 ACD     1      11.460  28.360  16.820  1.00  0.00            
ATOM    110  C32 ACD     1      14.010  30.260  18.030  1.00  0.00            
ATOM    111  H53 ACD     1      14.730  30.050  17.240  1.00  0.00            
ATOM    112  O27 ACD     1      13.360  31.540  17.980  1.00  0.00            
ATOM    113  H54 ACD     1      12.890  31.710  18.800  1.00  0.00            
ATOM    114  C33 ACD     1      14.850  30.160  19.290  1.00  0.00            
ATOM    115  H55 ACD     1      15.650  30.900  19.260  1.00  0.00            
ATOM    116  O28 ACD     1      13.950  30.450  20.400  1.00  0.00            
ATOM    117  C34 ACD     1      14.450  30.780  21.770  1.00  0.00            
ATOM    118  H56 ACD     1      14.510  31.870  21.880  1.00  0.00            
ATOM    119  C35 ACD     1      13.180  30.620  22.650  1.00  0.00            
ATOM    120  H57 ACD     1      12.800  29.590  22.590  1.00  0.00            
ATOM    121  O29 ACD     1      12.100  31.490  22.290  1.00  0.00            
ATOM    122  H58 ACD     1      12.090  31.620  21.330  1.00  0.00            
ATOM    123  C36 ACD     1      13.520  30.740  24.150  1.00  0.00            
ATOM    124  H59 ACD     1      13.790  31.790  24.290  1.00  0.00            
ATOM    125  O30 ACD     1      12.390  30.350  24.970  1.00  0.00            
ATOM    126  H60 ACD     1      11.680  31.000  24.920  1.00  0.00            
ATOM    127  C1  AR4     2      10.620  25.200  23.660  1.00  0.00            
ATOM    128  C2  AR4     2      10.790  25.990  22.360  1.00  0.00            
ATOM    129  C3  AR4     2      12.000  25.410  21.660  1.00  0.00            
ATOM    130  C4  AR4     2      10.930  27.500  22.690  1.00  0.00            
ATOM    131  C5  AR4     2      10.750  28.320  21.450  1.00  0.00            
ATOM    132  C6  AR4     2       9.770  27.750  20.440  1.00  0.00            
ATOM    133  C7  AR4     2       9.240  26.510  20.610  1.00  0.00            
ATOM    134  O1  AR4     2       9.640  25.690  21.620  1.00  0.00            
ATOM    135  C8  AR4     2       7.920  26.210  20.020  1.00  0.00            
ATOM    136  C9  AR4     2       7.180  25.040  20.340  1.00  0.00            
ATOM    137  C10 AR4     2       5.960  24.860  19.760  1.00  0.00            
ATOM    138  C11 AR4     2       5.440  25.700  18.740  1.00  0.00            
ATOM    139  C12 AR4     2       6.130  26.840  18.380  1.00  0.00            
ATOM    140  C13 AR4     2       7.410  27.070  19.000  1.00  0.00            
ATOM    141  C14 AR4     2       8.250  28.300  18.520  1.00  0.00            
ATOM    142  O2  AR4     2       8.020  28.860  17.470  1.00  0.00            
ATOM    143  C15 AR4     2       9.400  28.710  19.380  1.00  0.00            
ATOM    144  O3  AR4     2       9.830  29.810  19.280  1.00  0.00            
ATOM    145  H1  AR4     2       9.760  25.490  24.280  1.00  0.00            
ATOM    146  H2  AR4     2      10.510  24.120  23.480  1.00  0.00            
ATOM    147  H3  AR4     2      11.530  25.290  24.270  1.00  0.00            
ATOM    148  H4  AR4     2      11.740  24.420  21.280  1.00  0.00            
ATOM    149  H5  AR4     2      12.460  26.140  20.980  1.00  0.00            
ATOM    150  H6  AR4     2      12.830  25.250  22.360  1.00  0.00            
ATOM    151  H7  AR4     2      11.890  27.690  23.200  1.00  0.00            
ATOM    152  H8  AR4     2      10.070  27.810  23.300  1.00  0.00            
ATOM    153  H9  AR4     2      11.730  28.350  20.950  1.00  0.00            
ATOM    154  H10 AR4     2      10.620  29.380  21.680  1.00  0.00            
ATOM    155  H11 AR4     2       7.650  24.300  20.970  1.00  0.00            
ATOM    156  H12 AR4     2       5.380  24.000  20.080  1.00  0.00            
ATOM    157  H13 AR4     2       4.480  25.440  18.320  1.00  0.00            
ATOM    158  H14 AR4     2       5.720  27.440  17.580  1.00  0.00            
TER
ENDMDL
MODEL        1
ATOM      1  H1  ACD     1      20.900  26.660  17.780  1.00  0.00            
ATOM      2  O1  ACD     1      20.630  26.470  18.690  1.00  0.00            
ATOM      3  C1  ACD     1      19.760  25.380  18.580  1.00  0.00            
ATOM      4  H2  ACD     1      19.380  25.300  19.600  1.00  0.00            
ATOM      5  H3  ACD     1      20.300  24.500  18.230  1.00  0.00            
ATOM      6  C2  ACD     1      18.510  25.740  17.760  1.00  0.00            
ATOM      7  H4  ACD     1      18.270  26.770  18.050  1.00  0.00            
ATOM      8  O2  ACD     1      18.830  25.510  16.390  1.00  0.00            
ATOM      9  C3  ACD     1      17.810  25.760  15.460  1.00  0.00            
ATOM     10  H5  ACD     1      18.280  25.580  14.490  1.00  0.00            
ATOM     11  O3  ACD     1      17.470  27.140  15.420  1.00  0.00            
ATOM     12  C4  ACD     1      18.240  28.270  14.960  1.00  0.00            
ATOM     13  H6  ACD     1      18.290  28.450  13.870  1.00  0.00            
ATOM     14  C5  ACD     1      17.440  29.440  15.500  1.00  0.00            
ATOM     15  H7  ACD     1      17.330  29.230  16.570  1.00  0.00            
ATOM     16  O4  ACD     1      16.180  29.660  14.960  1.00  0.00            
ATOM     17  H8  ACD     1      15.740  28.860  14.680  1.00  0.00            
ATOM     18  C6  ACD     1      18.120  30.790  15.370  1.00  0.00            
ATOM     19  H9  ACD     1      18.200  31.080  14.320  1.00  0.00            
ATOM     20  O5  ACD     1      17.310  31.790  15.980  1.00  0.00            
ATOM     21  H10 ACD     1      16.570  31.740  15.360  1.00  0.00            
ATOM     22  C7  ACD     1      19.540  30.680  15.960  1.00  0.00            
ATOM     23  H11 ACD     1      20.030  31.630  15.720  1.00  0.00            
ATOM     24  O6  ACD     1      20.300  29.670  15.360  1.00  0.00            
ATOM     25  C8  ACD     1      19.690  28.320  15.450  1.00  0.00            
ATOM     26  H12 ACD     1      19.560  27.980  16.480  1.00  0.00            
ATOM     27  C9  ACD     1      20.540  27.310  14.680  1.00  0.00            
ATOM     28  H13 ACD     1      20.140  26.320  14.460  1.00  0.00            
ATOM     29  H14 ACD     1      20.970  27.720  13.760  1.00  0.00            
ATOM     30  O7  ACD     1      21.620  26.930  15.590  1.00  0.00            
ATOM     31  H15 ACD     1      22.450  27.230  15.230  1.00  0.00            
ATOM     32  O8  ACD     1      19.550  30.410  17.380  1.00  0.00            
ATOM     33  C10 ACD     1      20.530  31.190  18.130  1.00  0.00            
ATOM     34  H16 ACD     1      21.260  31.680  17.470  1.00  0.00            
ATOM     35  C11 ACD     1      19.850  32.350  18.770  1.00  0.00            
ATOM     36  H17 ACD     1      19.100  31.780  19.330  1.00  0.00            
ATOM     37  O9  ACD     1      19.190  33.160  17.720  1.00  0.00            
ATOM     38  H18 ACD     1      18.650  32.570  17.180  1.00  0.00            
ATOM     39  C12 ACD     1      20.700  33.190  19.700  1.00  0.00            
ATOM     40  H19 ACD     1      21.420  33.710  19.050  1.00  0.00            
ATOM     41  O10 ACD     1      19.840  34.080  20.430  1.00  0.00            
ATOM     42  H20 ACD     1      20.030  33.780  21.330  1.00  0.00            
ATOM     43  C13 ACD     1      21.340  32.270  20.690  1.00  0.00            
ATOM     44  H21 ACD     1      22.110  32.830  21.220  1.00  0.00            
ATOM     45  O11 ACD     1      22.040  31.190  20.020  1.00  0.00            
ATOM     46  C14 ACD     1      21.330  30.340  19.070  1.00  0.00            
ATOM     47  H22 ACD     1      20.550  29.780  19.610  1.00  0.00            
ATOM     48  C15 ACD     1      22.340  29.450  18.310  1.00  0.00            
ATOM     49  H23 ACD     1      22.870  28.910  19.100  1.00  0.00            
ATOM     50  H24 ACD     1      21.750  28.660  17.810  1.00  0.00            
ATOM     51  O12 ACD     1      23.260  30.280  17.470  1.00  0.00            
ATOM     52  H25 ACD     1      24.030  29.710  17.390  1.00  0.00            
ATOM     53  O13 ACD     1      20.370  31.830  21.580  1.00  0.00            
ATOM     54  C16 ACD     1      20.810  31.590  22.900  1.00  0.00            
ATOM     55  H26 ACD     1      21.870  31.760  23.110  1.00  0.00            
ATOM     56  C17 ACD     1      19.860  32.420  23.720  1.00  0.00            
ATOM     57  H27 ACD     1      18.820  32.170  23.490  1.00  0.00            
ATOM     58  O14 ACD     1      19.970  33.720  23.420  1.00  0.00            
ATOM     59  H28 ACD     1      19.940  34.290  24.190  1.00  0.00            
ATOM     60  C18 ACD     1      20.050  32.110  25.210  1.00  0.00            
ATOM     61  H29 ACD     1      21.060  32.420  25.510  1.00  0.00            
ATOM     62  O15 ACD     1      19.060  32.750  26.060  1.00  0.00            
ATOM     63  H30 ACD     1      18.260  32.580  25.560  1.00  0.00            
ATOM     64  C19 ACD     1      19.800  30.590  25.410  1.00  0.00            
ATOM     65  H31 ACD     1      20.030  30.300  26.440  1.00  0.00            
ATOM     66  O16 ACD     1      20.710  29.880  24.600  1.00  0.00            
ATOM     67  C20 ACD     1      20.590  30.140  23.230  1.00  0.00            
ATOM     68  H32 ACD     1      19.620  29.750  22.900  1.00  0.00            
ATOM     69  C21 ACD     1      21.590  29.240  22.550  1.00  0.00            
ATOM     70  H33 ACD     1      21.610  29.260  21.450  1.00  0.00            
ATOM     71  H34 ACD     1      22.550  29.560  22.970  1.00  0.00            
ATOM     72  O17 ACD     1      21.570  27.890  23.080  1.00  0.00            
ATOM     73  H35 ACD     1      22.110  27.850  23.870  1.00  0.00            
ATOM     74  O18 ACD     1      18.420  30.290  25.150  1.00  0.00            
ATOM     75  C22 ACD     1      17.880  29.080  25.670  1.00  0.00            
ATOM     76  H36 ACD     1      17.790  29.210  26.760  1.00  0.00            
ATOM     77  C23 ACD     1      16.400  29.080  25.170  1.00  0.00            
ATOM     78  H37 ACD     1      16.370  29.010  24.070  1.00  0.00            
ATOM     79  O19 ACD     1      15.700  30.200  25.780  1.00  0.00            
ATOM     80  H38 ACD     1      16.100  31.000  25.450  1.00  0.00            
ATOM     81  C24 ACD     1      15.760  27.760  25.600  1.00  0.00            
ATOM     82  H39 ACD     1      15.680  27.760  26.700  1.00  0.00            
ATOM     83  O20 ACD     1      14.460  27.650  25.050  1.00  0.00            
ATOM     84  H40 ACD     1      13.920  28.220  25.600  1.00  0.00            
ATOM     85  C25 ACD     1      16.570  26.590  25.160  1.00  0.00            
ATOM     86  H41 ACD     1      16.070  25.680  25.520  1.00  0.00            
ATOM     87  O21 ACD     1      17.800  26.620  25.820  1.00  0.00            
ATOM     88  C26 ACD     1      18.680  27.740  25.470  1.00  0.00            
ATOM     89  H42 ACD     1      19.030  27.670  24.430  1.00  0.00            
ATOM     90  C27 ACD     1      19.820  27.570  26.540  1.00  0.00            
ATOM     91  H43 ACD     1      20.090  26.510  26.570  1.00  0.00            
ATOM     92  H44 ACD     1      20.700  28.120  26.200  1.00  0.00            
ATOM     93  O22 ACD     1      19.510  27.910  27.880  1.00  0.00            
ATOM     94  H45 ACD     1      20.260  27.750  28.460  1.00  0.00            
ATOM     95  O23 ACD     1      16.850  26.570  23.800  1.00  0.00            
ATOM     96  C28 ACD     1      16.590  25.370  23.050  1.00  0.00            
ATOM     97  H46 ACD     1      16.540  24.490  23.710  1.00  0.00            
ATOM     98  C29 ACD     1      17.820  25.140  22.150  1.00  0.00            
ATOM     99  H47 ACD     1      18.050  26.050  21.570  1.00  0.00            
ATOM    100  O24 ACD     1      17.540  24.040  21.290  1.00  0.00            
ATOM    101  C30 ACD     1      19.030  24.790  23.020  1.00  0.00            
ATOM    102  H48 ACD     1      19.010  25.200  24.040  1.00  0.00            
ATOM    103  H49 ACD     1      19.160  23.700  23.040  1.00  0.00            
ATOM    104  O25 ACD     1      20.270  25.270  22.530  1.00  0.00            
ATOM    105  H50 ACD     1      20.390  26.200  22.740  1.00  0.00            
ATOM    106  C31 ACD     1      15.300  25.630  22.230  1.00  0.00            
ATOM    107  H51 ACD     1      15.440  26.620  21.770  1.00  0.00            
ATOM    108  O26 ACD     1      14.150  25.690  23.060  1.00  0.00            
ATOM    109  H52 ACD     1      14.160  26.490  23.590  1.00  0.00            
ATOM    110  C32 ACD     1      15.210  24.520  21.150  1.00  0.00            
ATOM    111  H53 ACD     1      15.060  23.530  21.620  1.00  0.00            
ATOM    112  O27 ACD     1      14.110  24.780  20.240  1.00  0.00            
ATOM    113  H54 ACD     1      13.310  24.730  20.780  1.00  0.00            
ATOM    114  C33 ACD     1      16.450  24.310  20.350  1.00  0.00            
ATOM    115  H55 ACD     1      16.290  23.370  19.800  1.00  0.00            
ATOM    116  O28 ACD     1      16.750  25.420  19.500  1.00  0.00            
ATOM    117  C34 ACD     1      17.250  24.930  18.240  1.00  0.00            
ATOM    118  H56 ACD     1      17.470  23.860  18.260  1.00  0.00            
ATOM    119  C35 ACD     1      16.190  25.100  17.210  1.00  0.00            
ATOM    120  H57 ACD     1      15.840  26.140  17.210  1.00  0.00            
ATOM    121  O29 ACD     1      15.130  24.210  17.520  1.00  0.00            
ATOM    122  H58 ACD     1      15.070  24.200  18.480  1.00  0.00            
ATOM    123  C36 ACD     1      16.680  24.790  15.720  1.00  0.00            
ATOM    124  H59 ACD     1      17.070  23.770  15.710  1.00  0.00            
ATOM    125  O30 ACD     1      15.650  24.950  14.750  1.00  0.00            
ATOM    126  H60 ACD     1      14.970  24.290  14.890  1.00  0.00            
ATOM    127  C1  AR4     2      16.580  31.380  21.120  1.00  0.00            
ATOM    128  C2  AR4     2      16.480  30.040  20.400  1.00  0.00            
ATOM    129  C3  AR4     2      17.670  29.160  20.530  1.00  0.00            
ATOM    130  C4  AR4     2      16.090  30.240  18.930  1.00  0.00            
ATOM    131  C5  AR4     2      15.560  28.930  18.220  1.00  0.00            
ATOM    132  C6  AR4     2      14.440  28.340  19.060  1.00  0.00            
ATOM    133  C7  AR4     2      14.470  28.650  20.430  1.00  0.00            
ATOM    134  O1  AR4     2      15.460  29.340  21.070  1.00  0.00            
ATOM    135  C8  AR4     2      13.290  28.400  21.290  1.00  0.00            
ATOM    136  C9  AR4     2      13.120  29.000  22.520  1.00  0.00            
ATOM    137  C10 AR4     2      11.900  28.850  23.250  1.00  0.00            
ATOM    138  C11 AR4     2      10.800  28.090  22.760  1.00  0.00            
ATOM    139  C12 AR4     2      10.950  27.490  21.510  1.00  0.00            
ATOM    140  C13 AR4     2      12.160  27.710  20.780  1.00  0.00            
ATOM    141  C14 AR4     2      12.210  27.070  19.380  1.00  0.00            
ATOM    142  O2  AR4     2      11.300  26.400  18.910  1.00  0.00            
ATOM    143  C15 AR4     2      13.350  27.530  18.440  1.00  0.00            
ATOM    144  O3  AR4     2      13.350  27.320  17.280  1.00  0.00            
ATOM    145  H1  AR4     2      16.820  31.150  22.170  1.00  0.00            
ATOM    146  H2  AR4     2      17.280  32.140  20.740  1.00  0.00            
ATOM    147  H3  AR4     2      15.560  31.780  21.080  1.00  0.00            
ATOM    148  H4  AR4     2      17.370  28.100  20.440  1.00  0.00            
ATOM    149  H5  AR4     2      18.390  29.370  19.730  1.00  0.00            
ATOM    150  H6  AR4     2      18.150  29.370  21.490  1.00  0.00            
ATOM    151  H7  AR4     2      16.950  30.710  18.430  1.00  0.00            
ATOM    152  H8  AR4     2      15.250  30.940  18.870  1.00  0.00            
ATOM    153  H9  AR4     2      16.430  28.280  18.100  1.00  0.00            
ATOM    154  H10 AR4     2      15.150  29.220  17.240  1.00  0.00            
ATOM    155  H11 AR4     2      13.910  29.540  23.030  1.00  0.00            
ATOM    156  H12 AR4     2      11.750  29.300  24.230  1.00  0.00            
ATOM    157  H13 AR4     2       9.810  28.000  23.200  1.00  0.00            
ATOM    158  H14 AR4     2      10.140  26.930  21.050  1.00  0.00            
TER
ENDMDL
MODEL        1
ATOM      1  H1  ACD     1      21.780  35.940  18.790  1.00  0.00            
ATOM      2  O1  ACD     1      20.860  35.710  18.630  1.00  0.00            
ATOM      3  C1  ACD     1      20.800  34.260  18.770  1.00  0.00            
ATOM      4  H2  ACD     1      21.610  33.800  19.350  1.00  0.00            
ATOM      5  H3  ACD     1      21.090  33.800  17.810  1.00  0.00            
ATOM      6  C2  ACD     1      19.450  33.850  19.460  1.00  0.00            
ATOM      7  H4  ACD     1      19.460  32.750  19.560  1.00  0.00            
ATOM      8  O2  ACD     1      19.450  34.370  20.790  1.00  0.00            
ATOM      9  C3  ACD     1      18.310  34.280  21.610  1.00  0.00            
ATOM     10  H5  ACD     1      18.490  34.790  22.570  1.00  0.00            
ATOM     11  O3  ACD     1      18.090  32.940  21.860  1.00  0.00            
ATOM     12  C4  ACD     1      18.530  32.440  23.070  1.00  0.00            
ATOM     13  H6  ACD     1      19.110  33.110  23.720  1.00  0.00            
ATOM     14  C5  ACD     1      17.230  32.020  23.780  1.00  0.00            
ATOM     15  H7  ACD     1      16.680  31.300  23.160  1.00  0.00            
ATOM     16  O4  ACD     1      16.460  33.230  24.040  1.00  0.00            
ATOM     17  H8  ACD     1      16.250  33.570  23.170  1.00  0.00            
ATOM     18  C6  ACD     1      17.480  31.320  25.100  1.00  0.00            
ATOM     19  H9  ACD     1      17.880  32.060  25.800  1.00  0.00            
ATOM     20  O5  ACD     1      16.340  30.710  25.700  1.00  0.00            
ATOM     21  H10 ACD     1      15.670  31.350  25.450  1.00  0.00            
ATOM     22  C7  ACD     1      18.440  30.160  24.830  1.00  0.00            
ATOM     23  H11 ACD     1      18.700  29.760  25.810  1.00  0.00            
ATOM     24  O6  ACD     1      19.590  30.560  24.110  1.00  0.00            
ATOM     25  C8  ACD     1      19.380  31.220  22.880  1.00  0.00            
ATOM     26  H12 ACD     1      18.870  30.570  22.160  1.00  0.00            
ATOM     27  C9  ACD     1      20.810  31.450  22.340  1.00  0.00            
ATOM     28  H13 ACD     1      21.290  30.480  22.120  1.00  0.00            
ATOM     29  H14 ACD     1      20.810  31.870  21.320  1.00  0.00            
ATOM     30  O7  ACD     1      21.680  32.250  23.170  1.00  0.00            
ATOM     31  H15 ACD     1      21.730  31.870  24.050  1.00  0.00            
ATOM     32  O8  ACD     1      17.630  29.100  24.150  1.00  0.00            
ATOM     33  C10 ACD     1      17.980  27.730  24.390  1.00  0.00            
ATOM     34  H16 ACD     1      18.890  27.720  25.000  1.00  0.00            
ATOM     35  C11 ACD     1      16.680  27.230  25.080  1.00  0.00            
ATOM     36  H17 ACD     1      15.900  27.420  24.320  1.00  0.00            
ATOM     37  O9  ACD     1      16.460  27.880  26.350  1.00  0.00            
ATOM     38  H18 ACD     1      16.350  28.820  26.180  1.00  0.00            
ATOM     39  C12 ACD     1      16.850  25.710  25.150  1.00  0.00            
ATOM     40  H19 ACD     1      17.680  25.520  25.840  1.00  0.00            
ATOM     41  O10 ACD     1      15.710  25.100  25.680  1.00  0.00            
ATOM     42  H20 ACD     1      15.080  25.160  24.960  1.00  0.00            
ATOM     43  C13 ACD     1      17.240  25.020  23.830  1.00  0.00            
ATOM     44  H21 ACD     1      17.360  23.940  23.930  1.00  0.00            
ATOM     45  O11 ACD     1      18.440  25.570  23.330  1.00  0.00            
ATOM     46  C14 ACD     1      18.390  26.970  23.120  1.00  0.00            
ATOM     47  H22 ACD     1      17.820  27.260  22.230  1.00  0.00            
ATOM     48  C15 ACD     1      19.860  27.420  22.780  1.00  0.00            
ATOM     49  H23 ACD     1      19.760  28.510  22.680  1.00  0.00            
ATOM     50  H24 ACD     1      20.530  27.280  23.640  1.00  0.00            
ATOM     51  O12 ACD     1      20.420  26.900  21.590  1.00  0.00            
ATOM     52  H25 ACD     1      21.070  27.570  21.370  1.00  0.00            
ATOM     53  O13 ACD     1      16.210  25.310  22.810  1.00  0.00            
ATOM     54  C16 ACD     1      15.880  24.230  21.900  1.00  0.00            
ATOM     55  H26 ACD     1      15.560  23.310  22.410  1.00  0.00            
ATOM     56  C17 ACD     1      14.680  24.760  21.150  1.00  0.00            
ATOM     57  H27 ACD     1      14.790  25.840  21.010  1.00  0.00            
ATOM     58  O14 ACD     1      13.490  24.650  21.940  1.00  0.00            
ATOM     59  H28 ACD     1      13.590  25.100  22.780  1.00  0.00            
ATOM     60  C18 ACD     1      14.500  24.210  19.810  1.00  0.00            
ATOM     61  H29 ACD     1      14.230  23.150  19.890  1.00  0.00            
ATOM     62  O15 ACD     1      13.460  24.830  19.010  1.00  0.00            
ATOM     63  H30 ACD     1      12.870  25.120  19.700  1.00  0.00            
ATOM     64  C19 ACD     1      15.810  24.300  18.970  1.00  0.00            
ATOM     65  H31 ACD     1      15.710  23.790  18.010  1.00  0.00            
ATOM     66  O16 ACD     1      16.810  23.560  19.670  1.00  0.00            
ATOM     67  C20 ACD     1      17.100  23.920  20.990  1.00  0.00            
ATOM     68  H32 ACD     1      17.660  24.870  20.980  1.00  0.00            
ATOM     69  C21 ACD     1      18.080  22.910  21.480  1.00  0.00            
ATOM     70  H33 ACD     1      18.900  22.820  20.760  1.00  0.00            
ATOM     71  H34 ACD     1      18.550  23.380  22.360  1.00  0.00            
ATOM     72  O17 ACD     1      17.560  21.650  21.840  1.00  0.00            
ATOM     73  H35 ACD     1      17.240  21.220  21.040  1.00  0.00            
ATOM     74  O18 ACD     1      16.210  25.620  18.750  1.00  0.00            
ATOM     75  C22 ACD     1      16.720  25.920  17.460  1.00  0.00            
ATOM     76  H36 ACD     1      16.800  25.040  16.810  1.00  0.00            
ATOM     77  C23 ACD     1      15.680  26.890  16.890  1.00  0.00            
ATOM     78  H37 ACD     1      15.600  27.690  17.630  1.00  0.00            
ATOM     79  O19 ACD     1      14.380  26.270  16.670  1.00  0.00            
ATOM     80  H38 ACD     1      14.150  25.740  17.440  1.00  0.00            
ATOM     81  C24 ACD     1      16.200  27.450  15.560  1.00  0.00            
ATOM     82  H39 ACD     1      16.120  26.750  14.720  1.00  0.00            
ATOM     83  O20 ACD     1      15.420  28.680  15.210  1.00  0.00            
ATOM     84  H40 ACD     1      15.970  29.420  15.490  1.00  0.00            
ATOM     85  C25 ACD     1      17.600  27.920  15.750  1.00  0.00            
ATOM     86  H41 ACD     1      17.860  28.280  14.750  1.00  0.00            
ATOM     87  O21 ACD     1      18.480  26.840  16.240  1.00  0.00            
ATOM     88  C26 ACD     1      18.110  26.400  17.590  1.00  0.00            
ATOM     89  H42 ACD     1      18.180  27.340  18.150  1.00  0.00            
ATOM     90  C27 ACD     1      19.030  25.350  18.050  1.00  0.00            
ATOM     91  H43 ACD     1      18.690  24.980  19.030  1.00  0.00            
ATOM     92  H44 ACD     1      18.900  24.510  17.360  1.00  0.00            
ATOM     93  O22 ACD     1      20.360  25.880  18.180  1.00  0.00            
ATOM     94  H45 ACD     1      20.800  25.250  18.760  1.00  0.00            
ATOM     95  O23 ACD     1      17.660  29.080  16.600  1.00  0.00            
ATOM     96  C28 ACD     1      18.480  30.110  16.230  1.00  0.00            
ATOM     97  H46 ACD     1      19.260  29.720  15.560  1.00  0.00            
ATOM     98  C29 ACD     1      19.100  30.710  17.470  1.00  0.00            
ATOM     99  H47 ACD     1      18.460  31.060  18.300  1.00  0.00            
ATOM    100  O24 ACD     1      19.780  31.860  17.010  1.00  0.00            
ATOM    101  C30 ACD     1      20.100  29.780  18.070  1.00  0.00            
ATOM    102  H48 ACD     1      19.620  28.800  18.130  1.00  0.00            
ATOM    103  H49 ACD     1      20.900  29.540  17.360  1.00  0.00            
ATOM    104  O25 ACD     1      20.640  30.240  19.330  1.00  0.00            
ATOM    105  H50 ACD     1      21.240  29.560  19.630  1.00  0.00            
ATOM    106  C31 ACD     1      17.610  31.130  15.470  1.00  0.00            
ATOM    107  H51 ACD     1      16.740  31.190  16.140  1.00  0.00            
ATOM    108  O26 ACD     1      17.150  30.560  14.230  1.00  0.00            
ATOM    109  H52 ACD     1      16.480  31.160  13.890  1.00  0.00            
ATOM    110  C32 ACD     1      18.280  32.470  15.290  1.00  0.00            
ATOM    111  H53 ACD     1      19.110  32.290  14.600  1.00  0.00            
ATOM    112  O27 ACD     1      17.420  33.430  14.730  1.00  0.00            
ATOM    113  H54 ACD     1      16.960  33.890  15.440  1.00  0.00            
ATOM    114  C33 ACD     1      18.910  32.880  16.590  1.00  0.00            
ATOM    115  H55 ACD     1      19.510  33.780  16.440  1.00  0.00            
ATOM    116  O28 ACD     1      17.870  33.270  17.500  1.00  0.00            
ATOM    117  C34 ACD     1      18.160  34.220  18.570  1.00  0.00            
ATOM    118  H56 ACD     1      18.270  35.200  18.100  1.00  0.00            
ATOM    119  C35 ACD     1      16.930  34.280  19.480  1.00  0.00            
ATOM    120  H57 ACD     1      16.750  33.250  19.790  1.00  0.00            
ATOM    121  O29 ACD     1      15.790  34.820  18.760  1.00  0.00            
ATOM    122  H58 ACD     1      15.980  34.490  17.870  1.00  0.00            
ATOM    123  C36 ACD     1      17.160  34.930  20.850  1.00  0.00            
ATOM    124  H59 ACD     1      17.400  35.990  20.710  1.00  0.00            
ATOM    125  O30 ACD     1      16.010  34.760  21.660  1.00  0.00            
ATOM    126  H60 ACD     1      15.340  35.270  21.200  1.00  0.00            
ATOM    127  C1  AR4     2      14.500  29.300  22.310  1.00  0.00            
ATOM    128  C2  AR4     2      14.920  29.360  20.860  1.00  0.00            
ATOM    129  C3  AR4     2      16.220  28.570  20.560  1.00  0.00            
ATOM    130  C4  AR4     2      14.980  30.810  20.360  1.00  0.00            
ATOM    131  C5  AR4     2      15.130  30.820  18.820  1.00  0.00            
ATOM    132  C6  AR4     2      14.070  29.960  18.220  1.00  0.00            
ATOM    133  C7  AR4     2      13.490  28.970  18.890  1.00  0.00            
ATOM    134  O1  AR4     2      13.760  28.760  20.250  1.00  0.00            
ATOM    135  C8  AR4     2      12.410  28.150  18.290  1.00  0.00            
ATOM    136  C9  AR4     2      11.780  27.240  19.120  1.00  0.00            
ATOM    137  C10 AR4     2      10.880  26.310  18.540  1.00  0.00            
ATOM    138  C11 AR4     2      10.510  26.430  17.220  1.00  0.00            
ATOM    139  C12 AR4     2      10.980  27.470  16.460  1.00  0.00            
ATOM    140  C13 AR4     2      11.930  28.390  17.030  1.00  0.00            
ATOM    141  C14 AR4     2      12.450  29.520  16.180  1.00  0.00            
ATOM    142  O2  AR4     2      11.880  29.820  15.110  1.00  0.00            
ATOM    143  C15 AR4     2      13.630  30.350  16.790  1.00  0.00            
ATOM    144  O3  AR4     2      14.170  31.230  16.130  1.00  0.00            
ATOM    145  H1  AR4     2      15.370  29.600  22.900  1.00  0.00            
ATOM    146  H2  AR4     2      13.690  30.020  22.430  1.00  0.00            
ATOM    147  H3  AR4     2      14.170  28.290  22.550  1.00  0.00            
ATOM    148  H4  AR4     2      17.160  29.070  20.820  1.00  0.00            
ATOM    149  H5  AR4     2      16.140  27.520  20.880  1.00  0.00            
ATOM    150  H6  AR4     2      16.360  28.450  19.470  1.00  0.00            
ATOM    151  H7  AR4     2      15.850  31.310  20.800  1.00  0.00            
ATOM    152  H8  AR4     2      14.120  31.420  20.660  1.00  0.00            
ATOM    153  H9  AR4     2      16.080  30.400  18.470  1.00  0.00            
ATOM    154  H10 AR4     2      15.000  31.830  18.420  1.00  0.00            
ATOM    155  H11 AR4     2      12.080  27.120  20.160  1.00  0.00            
ATOM    156  H12 AR4     2      10.390  25.590  19.190  1.00  0.00            
ATOM    157  H13 AR4     2       9.970  25.590  16.790  1.00  0.00            
ATOM    158  H14 AR4     2      10.660  27.680  15.440  1.00  0.00            
TER
ENDMDL
MODEL        1
ATOM      1  H1  ACD     1      19.030  35.410  20.940  1.00  0.00            
ATOM      2  O1  ACD     1      18.770  34.960  20.130  1.00  0.00            
ATOM      3  C1  ACD     1      19.030  33.570  20.230  1.00  0.00            
ATOM      4  H2  ACD     1      19.990  33.450  20.760  1.00  0.00            
ATOM      5  H3  ACD     1      19.160  33.090  19.250  1.00  0.00            
ATOM      6  C2  ACD     1      17.950  32.960  21.070  1.00  0.00            
ATOM      7  H4  ACD     1      18.160  31.890  21.180  1.00  0.00            
ATOM      8  O2  ACD     1      18.070  33.500  22.450  1.00  0.00            
ATOM      9  C3  ACD     1      17.180  32.990  23.470  1.00  0.00            
ATOM     10  H5  ACD     1      17.460  33.500  24.400  1.00  0.00            
ATOM     11  O3  ACD     1      17.360  31.530  23.600  1.00  0.00            
ATOM     12  C4  ACD     1      17.930  31.040  24.810  1.00  0.00            
ATOM     13  H6  ACD     1      18.590  31.690  25.400  1.00  0.00            
ATOM     14  C5  ACD     1      16.850  30.500  25.700  1.00  0.00            
ATOM     15  H7  ACD     1      16.170  29.860  25.120  1.00  0.00            
ATOM     16  O4  ACD     1      16.050  31.650  26.180  1.00  0.00            
ATOM     17  H8  ACD     1      15.730  32.150  25.420  1.00  0.00            
ATOM     18  C6  ACD     1      17.460  29.730  26.820  1.00  0.00            
ATOM     19  H9  ACD     1      18.220  30.320  27.340  1.00  0.00            
ATOM     20  O5  ACD     1      16.460  29.240  27.730  1.00  0.00            
ATOM     21  H10 ACD     1      15.830  29.950  27.880  1.00  0.00            
ATOM     22  C7  ACD     1      18.240  28.500  26.280  1.00  0.00            
ATOM     23  H11 ACD     1      18.700  28.040  27.160  1.00  0.00            
ATOM     24  O6  ACD     1      19.270  29.110  25.500  1.00  0.00            
ATOM     25  C8  ACD     1      18.830  29.880  24.360  1.00  0.00            
ATOM     26  H12 ACD     1      18.200  29.290  23.670  1.00  0.00            
ATOM     27  C9  ACD     1      20.030  30.480  23.570  1.00  0.00            
ATOM     28  H13 ACD     1      20.740  29.750  23.160  1.00  0.00            
ATOM     29  H14 ACD     1      19.570  30.940  22.690  1.00  0.00            
ATOM     30  O7  ACD     1      20.770  31.520  24.230  1.00  0.00            
ATOM     31  H15 ACD     1      21.510  31.200  24.750  1.00  0.00            
ATOM     32  O8  ACD     1      17.520  27.520  25.600  1.00  0.00            
ATOM     33  C10 ACD     1      17.950  26.180  25.870  1.00  0.00            
ATOM     34  H16 ACD     1      18.820  26.160  26.550  1.00  0.00            
ATOM     35  C11 ACD     1      16.730  25.500  26.590  1.00  0.00            
ATOM     36  H17 ACD     1      15.850  25.570  25.930  1.00  0.00            
ATOM     37  O9  ACD     1      16.390  26.240  27.820  1.00  0.00            
ATOM     38  H18 ACD     1      16.480  27.180  27.650  1.00  0.00            
ATOM     39  C12 ACD     1      16.970  23.990  26.760  1.00  0.00            
ATOM     40  H19 ACD     1      17.600  23.880  27.650  1.00  0.00            
ATOM     41  O10 ACD     1      15.720  23.350  27.050  1.00  0.00            
ATOM     42  H20 ACD     1      15.060  23.710  26.440  1.00  0.00            
ATOM     43  C13 ACD     1      17.430  23.330  25.510  1.00  0.00            
ATOM     44  H21 ACD     1      17.690  22.280  25.730  1.00  0.00            
ATOM     45  O11 ACD     1      18.580  24.040  25.020  1.00  0.00            
ATOM     46  C14 ACD     1      18.310  25.420  24.630  1.00  0.00            
ATOM     47  H22 ACD     1      17.450  25.440  23.950  1.00  0.00            
ATOM     48  C15 ACD     1      19.590  25.960  23.970  1.00  0.00            
ATOM     49  H23 ACD     1      19.480  27.050  23.850  1.00  0.00            
ATOM     50  H24 ACD     1      20.470  25.770  24.590  1.00  0.00            
ATOM     51  O12 ACD     1      19.750  25.370  22.630  1.00  0.00            
ATOM     52  H25 ACD     1      20.360  25.970  22.200  1.00  0.00            
ATOM     53  O13 ACD     1      16.450  23.270  24.450  1.00  0.00            
ATOM     54  C16 ACD     1      16.470  22.440  23.310  1.00  0.00            
ATOM     55  H26 ACD     1      16.440  21.390  23.640  1.00  0.00            
ATOM     56  C17 ACD     1      15.120  22.780  22.680  1.00  0.00            
ATOM     57  H27 ACD     1      15.110  23.860  22.490  1.00  0.00            
ATOM     58  O14 ACD     1      13.950  22.350  23.460  1.00  0.00            
ATOM     59  H28 ACD     1      14.090  22.670  24.360  1.00  0.00            
ATOM     60  C18 ACD     1      14.930  22.230  21.290  1.00  0.00            
ATOM     61  H29 ACD     1      14.950  21.150  21.510  1.00  0.00            
ATOM     62  O15 ACD     1      13.750  22.700  20.720  1.00  0.00            
ATOM     63  H30 ACD     1      13.100  22.340  21.320  1.00  0.00            
ATOM     64  C19 ACD     1      16.120  22.680  20.430  1.00  0.00            
ATOM     65  H31 ACD     1      15.960  22.260  19.430  1.00  0.00            
ATOM     66  O16 ACD     1      17.320  22.140  21.010  1.00  0.00            
ATOM     67  C20 ACD     1      17.660  22.660  22.310  1.00  0.00            
ATOM     68  H32 ACD     1      17.780  23.750  22.260  1.00  0.00            
ATOM     69  C21 ACD     1      18.960  21.990  22.710  1.00  0.00            
ATOM     70  H33 ACD     1      19.560  21.830  21.800  1.00  0.00            
ATOM     71  H34 ACD     1      19.540  22.730  23.280  1.00  0.00            
ATOM     72  O17 ACD     1      18.850  20.790  23.390  1.00  0.00            
ATOM     73  H35 ACD     1      19.140  20.090  22.790  1.00  0.00            
ATOM     74  O18 ACD     1      16.130  24.150  20.340  1.00  0.00            
ATOM     75  C22 ACD     1      16.170  24.780  19.050  1.00  0.00            
ATOM     76  H36 ACD     1      16.110  24.070  18.210  1.00  0.00            
ATOM     77  C23 ACD     1      14.940  25.620  18.890  1.00  0.00            
ATOM     78  H37 ACD     1      15.040  26.390  19.660  1.00  0.00            
ATOM     79  O19 ACD     1      13.710  24.860  19.130  1.00  0.00            
ATOM     80  H38 ACD     1      13.860  24.220  19.830  1.00  0.00            
ATOM     81  C24 ACD     1      15.080  26.310  17.510  1.00  0.00            
ATOM     82  H39 ACD     1      15.130  25.550  16.720  1.00  0.00            
ATOM     83  O20 ACD     1      13.960  27.190  17.180  1.00  0.00            
ATOM     84  H40 ACD     1      14.260  28.030  17.550  1.00  0.00            
ATOM     85  C25 ACD     1      16.410  26.950  17.320  1.00  0.00            
ATOM     86  H41 ACD     1      16.480  27.420  16.330  1.00  0.00            
ATOM     87  O21 ACD     1      17.410  26.030  17.540  1.00  0.00            
ATOM     88  C26 ACD     1      17.490  25.440  18.850  1.00  0.00            
ATOM     89  H42 ACD     1      17.770  26.170  19.620  1.00  0.00            
ATOM     90  C27 ACD     1      18.630  24.400  18.970  1.00  0.00            
ATOM     91  H43 ACD     1      18.950  24.090  19.970  1.00  0.00            
ATOM     92  H44 ACD     1      18.310  23.470  18.490  1.00  0.00            
ATOM     93  O22 ACD     1      19.800  24.910  18.310  1.00  0.00            
ATOM     94  H45 ACD     1      19.550  25.070  17.390  1.00  0.00            
ATOM     95  O23 ACD     1      16.440  27.960  18.300  1.00  0.00            
ATOM     96  C28 ACD     1      16.960  29.240  17.830  1.00  0.00            
ATOM     97  H46 ACD     1      17.710  29.280  17.030  1.00  0.00            
ATOM     98  C29 ACD     1      17.630  29.920  19.000  1.00  0.00            
ATOM     99  H47 ACD     1      16.910  30.060  19.820  1.00  0.00            
ATOM    100  O24 ACD     1      17.990  31.180  18.500  1.00  0.00            
ATOM    101  C30 ACD     1      18.780  29.130  19.400  1.00  0.00            
ATOM    102  H48 ACD     1      18.580  28.160  19.870  1.00  0.00            
ATOM    103  H49 ACD     1      19.440  28.890  18.550  1.00  0.00            
ATOM    104  O25 ACD     1      19.610  29.890  20.270  1.00  0.00            
ATOM    105  H50 ACD     1      19.950  30.660  19.810  1.00  0.00            
ATOM    106  C31 ACD     1      15.740  30.100  17.310  1.00  0.00            
ATOM    107  H51 ACD     1      14.940  30.020  18.060  1.00  0.00            
ATOM    108  O26 ACD     1      15.310  29.570  16.050  1.00  0.00            
ATOM    109  H52 ACD     1      14.560  30.140  15.880  1.00  0.00            
ATOM    110  C32 ACD     1      16.190  31.510  17.180  1.00  0.00            
ATOM    111  H53 ACD     1      16.830  31.570  16.290  1.00  0.00            
ATOM    112  O27 ACD     1      14.960  32.210  16.970  1.00  0.00            
ATOM    113  H54 ACD     1      14.210  31.800  16.530  1.00  0.00            
ATOM    114  C33 ACD     1      16.880  32.090  18.400  1.00  0.00            
ATOM    115  H55 ACD     1      17.230  33.080  18.080  1.00  0.00            
ATOM    116  O28 ACD     1      16.130  32.140  19.540  1.00  0.00            
ATOM    117  C34 ACD     1      16.500  33.100  20.560  1.00  0.00            
ATOM    118  H56 ACD     1      16.380  34.100  20.120  1.00  0.00            
ATOM    119  C35 ACD     1      15.450  32.910  21.650  1.00  0.00            
ATOM    120  H57 ACD     1      15.390  31.840  21.890  1.00  0.00            
ATOM    121  O29 ACD     1      14.160  33.300  21.140  1.00  0.00            
ATOM    122  H58 ACD     1      14.310  33.670  20.260  1.00  0.00            
ATOM    123  C36 ACD     1      15.760  33.390  23.070  1.00  0.00            
ATOM    124  H59 ACD     1      15.790  34.480  23.150  1.00  0.00            
ATOM    125  O30 ACD     1      14.870  32.860  24.040  1.00  0.00            
ATOM    126  H60 ACD     1      13.980  32.980  23.700  1.00  0.00            
ATOM    127  C1  AR4     2      13.640  27.350  24.930  1.00  0.00            
ATOM    128  C2  AR4     2      13.890  27.480  23.420  1.00  0.00            
ATOM    129  C3  AR4     2      15.260  26.830  23.080  1.00  0.00            
ATOM    130  C4  AR4     2      13.630  28.850  22.980  1.00  0.00            
ATOM    131  C5  AR4     2      13.660  29.050  21.460  1.00  0.00            
ATOM    132  C6  AR4     2      12.860  28.010  20.770  1.00  0.00            
ATOM    133  C7  AR4     2      12.530  26.850  21.480  1.00  0.00            
ATOM    134  O1  AR4     2      12.790  26.800  22.760  1.00  0.00            
ATOM    135  C8  AR4     2      11.640  25.820  20.930  1.00  0.00            
ATOM    136  C9  AR4     2      11.300  24.650  21.660  1.00  0.00            
ATOM    137  C10 AR4     2      10.470  23.620  21.130  1.00  0.00            
ATOM    138  C11 AR4     2       9.790  23.880  19.940  1.00  0.00            
ATOM    139  C12 AR4     2      10.020  25.060  19.200  1.00  0.00            
ATOM    140  C13 AR4     2      10.960  26.060  19.730  1.00  0.00            
ATOM    141  C14 AR4     2      11.230  27.310  18.880  1.00  0.00            
ATOM    142  O2  AR4     2      10.620  27.530  17.830  1.00  0.00            
ATOM    143  C15 AR4     2      12.290  28.310  19.500  1.00  0.00            
ATOM    144  O3  AR4     2      12.700  29.270  18.880  1.00  0.00            
ATOM    145  H1  AR4     2      14.500  27.650  25.550  1.00  0.00            
ATOM    146  H2  AR4     2      12.800  27.930  25.310  1.00  0.00            
ATOM    147  H3  AR4     2      13.460  26.280  25.100  1.00  0.00            
ATOM    148  H4  AR4     2      16.110  27.440  23.410  1.00  0.00            
ATOM    149  H5  AR4     2      15.310  25.840  23.540  1.00  0.00            
ATOM    150  H6  AR4     2      15.520  26.840  22.010  1.00  0.00            
ATOM    151  H7  AR4     2      14.460  29.410  23.440  1.00  0.00            
ATOM    152  H8  AR4     2      12.690  29.140  23.470  1.00  0.00            
ATOM    153  H9  AR4     2      14.650  29.120  21.000  1.00  0.00            
ATOM    154  H10 AR4     2      13.260  30.030  21.180  1.00  0.00            
ATOM    155  H11 AR4     2      11.740  24.510  22.650  1.00  0.00            
ATOM    156  H12 AR4     2      10.310  22.710  21.700  1.00  0.00            
ATOM    157  H13 AR4     2       9.280  23.100  19.380  1.00  0.00            
ATOM    158  H14 AR4     2       9.560  25.130  18.210  1.00  0.00            
TER
ENDMDL
MODEL        1
ATOM      1  H1  ACD     1      21.080  15.310  20.090  1.00  0.00            
ATOM      2  O1  ACD     1      21.010  14.540  19.520  1.00  0.00            
ATOM      3  C1  ACD     1      21.510  14.950  18.260  1.00  0.00            
ATOM      4  H2  ACD     1      21.190  14.150  17.570  1.00  0.00            
ATOM      5  H3  ACD     1      22.600  15.010  18.300  1.00  0.00            
ATOM      6  C2  ACD     1      20.900  16.310  17.970  1.00  0.00            
ATOM      7  H4  ACD     1      19.820  16.200  17.840  1.00  0.00            
ATOM      8  O2  ACD     1      21.190  17.020  19.140  1.00  0.00            
ATOM      9  C3  ACD     1      20.940  18.420  19.090  1.00  0.00            
ATOM     10  H5  ACD     1      21.100  18.720  20.130  1.00  0.00            
ATOM     11  O3  ACD     1      19.580  18.590  18.700  1.00  0.00            
ATOM     12  C4  ACD     1      18.670  18.970  19.650  1.00  0.00            
ATOM     13  H6  ACD     1      18.990  18.990  20.700  1.00  0.00            
ATOM     14  C5  ACD     1      18.320  20.430  19.320  1.00  0.00            
ATOM     15  H7  ACD     1      17.920  20.540  18.300  1.00  0.00            
ATOM     16  O4  ACD     1      19.420  21.430  19.460  1.00  0.00            
ATOM     17  H8  ACD     1      20.160  21.200  18.890  1.00  0.00            
ATOM     18  C6  ACD     1      17.260  20.910  20.360  1.00  0.00            
ATOM     19  H9  ACD     1      17.700  20.730  21.340  1.00  0.00            
ATOM     20  O5  ACD     1      17.070  22.320  20.350  1.00  0.00            
ATOM     21  H10 ACD     1      17.930  22.720  20.520  1.00  0.00            
ATOM     22  C7  ACD     1      16.030  20.060  20.270  1.00  0.00            
ATOM     23  H11 ACD     1      15.380  20.250  21.130  1.00  0.00            
ATOM     24  O6  ACD     1      16.350  18.700  20.390  1.00  0.00            
ATOM     25  C8  ACD     1      17.380  18.110  19.490  1.00  0.00            
ATOM     26  H12 ACD     1      17.030  18.060  18.450  1.00  0.00            
ATOM     27  C9  ACD     1      17.530  16.730  20.070  1.00  0.00            
ATOM     28  H13 ACD     1      18.460  16.270  19.710  1.00  0.00            
ATOM     29  H14 ACD     1      17.650  16.860  21.150  1.00  0.00            
ATOM     30  O7  ACD     1      16.480  15.900  19.710  1.00  0.00            
ATOM     31  H15 ACD     1      15.740  16.480  19.900  1.00  0.00            
ATOM     32  O8  ACD     1      15.350  20.170  18.940  1.00  0.00            
ATOM     33  C10 ACD     1      13.950  20.550  18.930  1.00  0.00            
ATOM     34  H16 ACD     1      13.340  20.220  19.770  1.00  0.00            
ATOM     35  C11 ACD     1      13.820  22.100  18.770  1.00  0.00            
ATOM     36  H17 ACD     1      14.270  22.370  17.810  1.00  0.00            
ATOM     37  O9  ACD     1      14.420  22.780  19.870  1.00  0.00            
ATOM     38  H18 ACD     1      15.320  22.470  19.950  1.00  0.00            
ATOM     39  C12 ACD     1      12.240  22.440  18.690  1.00  0.00            
ATOM     40  H19 ACD     1      11.680  22.090  19.570  1.00  0.00            
ATOM     41  O10 ACD     1      11.960  23.840  18.530  1.00  0.00            
ATOM     42  H20 ACD     1      11.160  23.830  18.000  1.00  0.00            
ATOM     43  C13 ACD     1      11.680  21.680  17.470  1.00  0.00            
ATOM     44  H21 ACD     1      10.610  21.890  17.330  1.00  0.00            
ATOM     45  O11 ACD     1      11.920  20.320  17.670  1.00  0.00            
ATOM     46  C14 ACD     1      13.330  19.900  17.760  1.00  0.00            
ATOM     47  H22 ACD     1      13.890  20.200  16.860  1.00  0.00            
ATOM     48  C15 ACD     1      13.490  18.400  17.990  1.00  0.00            
ATOM     49  H23 ACD     1      14.570  18.240  18.040  1.00  0.00            
ATOM     50  H24 ACD     1      12.970  18.020  18.880  1.00  0.00            
ATOM     51  O12 ACD     1      13.070  17.640  16.880  1.00  0.00            
ATOM     52  H25 ACD     1      13.150  16.750  17.230  1.00  0.00            
ATOM     53  O13 ACD     1      12.280  22.030  16.250  1.00  0.00            
ATOM     54  C16 ACD     1      11.720  21.650  14.960  1.00  0.00            
ATOM     55  H26 ACD     1      10.820  22.260  14.850  1.00  0.00            
ATOM     56  C17 ACD     1      12.710  22.220  13.850  1.00  0.00            
ATOM     57  H27 ACD     1      13.700  21.860  14.170  1.00  0.00            
ATOM     58  O14 ACD     1      12.590  23.680  13.800  1.00  0.00            
ATOM     59  H28 ACD     1      13.060  24.250  14.420  1.00  0.00            
ATOM     60  C18 ACD     1      12.310  21.640  12.490  1.00  0.00            
ATOM     61  H29 ACD     1      11.350  22.020  12.100  1.00  0.00            
ATOM     62  O15 ACD     1      13.280  21.980  11.450  1.00  0.00            
ATOM     63  H30 ACD     1      14.000  21.340  11.480  1.00  0.00            
ATOM     64  C19 ACD     1      12.240  20.090  12.490  1.00  0.00            
ATOM     65  H31 ACD     1      11.990  19.620  11.540  1.00  0.00            
ATOM     66  O16 ACD     1      11.210  19.800  13.380  1.00  0.00            
ATOM     67  C20 ACD     1      11.390  20.160  14.770  1.00  0.00            
ATOM     68  H32 ACD     1      12.210  19.550  15.190  1.00  0.00            
ATOM     69  C21 ACD     1      10.120  19.630  15.380  1.00  0.00            
ATOM     70  H33 ACD     1       9.830  20.190  16.280  1.00  0.00            
ATOM     71  H34 ACD     1       9.310  19.810  14.670  1.00  0.00            
ATOM     72  O17 ACD     1      10.190  18.220  15.750  1.00  0.00            
ATOM     73  H35 ACD     1      10.820  18.080  16.470  1.00  0.00            
ATOM     74  O18 ACD     1      13.510  19.560  12.920  1.00  0.00            
ATOM     75  C22 ACD     1      14.170  18.500  12.150  1.00  0.00            
ATOM     76  H36 ACD     1      13.520  18.260  11.300  1.00  0.00            
ATOM     77  C23 ACD     1      15.520  18.990  11.610  1.00  0.00            
ATOM     78  H37 ACD     1      16.140  19.300  12.460  1.00  0.00            
ATOM     79  O19 ACD     1      15.350  20.140  10.720  1.00  0.00            
ATOM     80  H38 ACD     1      16.260  20.450  10.600  1.00  0.00            
ATOM     81  C24 ACD     1      16.160  17.750  10.920  1.00  0.00            
ATOM     82  H39 ACD     1      15.540  17.370  10.100  1.00  0.00            
ATOM     83  O20 ACD     1      17.430  18.060  10.450  1.00  0.00            
ATOM     84  H40 ACD     1      18.070  17.560  10.960  1.00  0.00            
ATOM     85  C25 ACD     1      16.400  16.670  12.020  1.00  0.00            
ATOM     86  H41 ACD     1      16.890  15.840  11.480  1.00  0.00            
ATOM     87  O21 ACD     1      15.080  16.230  12.420  1.00  0.00            
ATOM     88  C26 ACD     1      14.220  17.230  13.070  1.00  0.00            
ATOM     89  H42 ACD     1      14.600  17.540  14.050  1.00  0.00            
ATOM     90  C27 ACD     1      12.770  16.660  13.360  1.00  0.00            
ATOM     91  H43 ACD     1      12.220  17.520  13.760  1.00  0.00            
ATOM     92  H44 ACD     1      12.390  16.300  12.400  1.00  0.00            
ATOM     93  O22 ACD     1      12.820  15.620  14.330  1.00  0.00            
ATOM     94  H45 ACD     1      12.990  16.060  15.170  1.00  0.00            
ATOM     95  O23 ACD     1      17.210  17.200  13.030  1.00  0.00            
ATOM     96  C28 ACD     1      18.100  16.270  13.550  1.00  0.00            
ATOM     97  H46 ACD     1      17.730  15.240  13.450  1.00  0.00            
ATOM     98  C29 ACD     1      18.300  16.540  15.000  1.00  0.00            
ATOM     99  H47 ACD     1      18.720  17.540  15.140  1.00  0.00            
ATOM    100  O24 ACD     1      19.150  15.550  15.560  1.00  0.00            
ATOM    101  C30 ACD     1      16.980  16.450  15.770  1.00  0.00            
ATOM    102  H48 ACD     1      17.040  16.660  16.850  1.00  0.00            
ATOM    103  H49 ACD     1      16.220  17.140  15.390  1.00  0.00            
ATOM    104  O25 ACD     1      16.420  15.060  15.730  1.00  0.00            
ATOM    105  H50 ACD     1      17.100  14.460  16.060  1.00  0.00            
ATOM    106  C31 ACD     1      19.460  16.560  12.880  1.00  0.00            
ATOM    107  H51 ACD     1      19.820  17.580  13.040  1.00  0.00            
ATOM    108  O26 ACD     1      19.340  16.270  11.490  1.00  0.00            
ATOM    109  H52 ACD     1      20.220  16.320  11.090  1.00  0.00            
ATOM    110  C32 ACD     1      20.450  15.510  13.520  1.00  0.00            
ATOM    111  H53 ACD     1      20.110  14.530  13.180  1.00  0.00            
ATOM    112  O27 ACD     1      21.860  15.670  13.140  1.00  0.00            
ATOM    113  H54 ACD     1      22.220  16.450  13.570  1.00  0.00            
ATOM    114  C33 ACD     1      20.450  15.590  15.070  1.00  0.00            
ATOM    115  H55 ACD     1      21.020  14.770  15.530  1.00  0.00            
ATOM    116  O28 ACD     1      21.080  16.810  15.430  1.00  0.00            
ATOM    117  C34 ACD     1      21.680  16.980  16.730  1.00  0.00            
ATOM    118  H56 ACD     1      22.700  16.600  16.690  1.00  0.00            
ATOM    119  C35 ACD     1      21.800  18.580  16.750  1.00  0.00            
ATOM    120  H57 ACD     1      20.900  18.960  16.250  1.00  0.00            
ATOM    121  O29 ACD     1      22.970  18.990  16.140  1.00  0.00            
ATOM    122  H58 ACD     1      23.020  18.790  15.200  1.00  0.00            
ATOM    123  C36 ACD     1      21.980  19.060  18.230  1.00  0.00            
ATOM    124  H59 ACD     1      23.000  18.770  18.510  1.00  0.00            
ATOM    125  O30 ACD     1      21.930  20.470  18.300  1.00  0.00            
ATOM    126  H60 ACD     1      22.560  20.890  17.720  1.00  0.00            
ATOM    127  C1  AR4     2      18.060  22.790  15.640  1.00  0.00            
ATOM    128  C2  AR4     2      17.480  21.520  15.160  1.00  0.00            
ATOM    129  C3  AR4     2      16.190  21.270  15.950  1.00  0.00            
ATOM    130  C4  AR4     2      18.430  20.340  15.280  1.00  0.00            
ATOM    131  C5  AR4     2      19.720  20.370  14.490  1.00  0.00            
ATOM    132  C6  AR4     2      19.350  20.760  13.120  1.00  0.00            
ATOM    133  C7  AR4     2      18.100  21.350  12.810  1.00  0.00            
ATOM    134  O1  AR4     2      17.190  21.590  13.760  1.00  0.00            
ATOM    135  C8  AR4     2      17.830  21.850  11.440  1.00  0.00            
ATOM    136  C9  AR4     2      16.710  22.700  11.150  1.00  0.00            
ATOM    137  C10 AR4     2      16.470  23.190   9.840  1.00  0.00            
ATOM    138  C11 AR4     2      17.310  22.780   8.800  1.00  0.00            
ATOM    139  C12 AR4     2      18.370  21.890   9.060  1.00  0.00            
ATOM    140  C13 AR4     2      18.730  21.520  10.360  1.00  0.00            
ATOM    141  C14 AR4     2      19.890  20.610  10.580  1.00  0.00            
ATOM    142  O2  AR4     2      20.540  20.200   9.630  1.00  0.00            
ATOM    143  C15 AR4     2      20.220  20.250  12.090  1.00  0.00            
ATOM    144  O3  AR4     2      21.260  19.590  12.390  1.00  0.00            
ATOM    145  H1  AR4     2      18.860  23.160  14.990  1.00  0.00            
ATOM    146  H2  AR4     2      17.250  23.530  15.610  1.00  0.00            
ATOM    147  H3  AR4     2      18.490  22.700  16.640  1.00  0.00            
ATOM    148  H4  AR4     2      15.540  20.490  15.520  1.00  0.00            
ATOM    149  H5  AR4     2      16.420  21.050  17.000  1.00  0.00            
ATOM    150  H6  AR4     2      15.510  22.120  15.870  1.00  0.00            
ATOM    151  H7  AR4     2      17.900  19.480  14.850  1.00  0.00            
ATOM    152  H8  AR4     2      18.700  20.150  16.330  1.00  0.00            
ATOM    153  H9  AR4     2      20.140  19.360  14.520  1.00  0.00            
ATOM    154  H10 AR4     2      20.370  21.120  14.960  1.00  0.00            
ATOM    155  H11 AR4     2      15.920  22.780  11.900  1.00  0.00            
ATOM    156  H12 AR4     2      15.660  23.860   9.540  1.00  0.00            
ATOM    157  H13 AR4     2      17.250  23.140   7.780  1.00  0.00            
ATOM    158  H14 AR4     2      18.920  21.600   8.170  1.00  0.00            
TER
ENDMDL
MODEL        1
ATOM      1  H1  ACD     1      18.460  26.250  18.650  1.00  0.00            
ATOM      2  O1  ACD     1      18.130  25.440  18.260  1.00  0.00            
ATOM      3  C1  ACD     1      18.530  24.360  19.110  1.00  0.00            
ATOM      4  H2  ACD     1      18.080  24.520  20.100  1.00  0.00            
ATOM      5  H3  ACD     1      19.600  24.420  19.330  1.00  0.00            
ATOM      6  C2  ACD     1      18.070  23.000  18.490  1.00  0.00            
ATOM      7  H4  ACD     1      18.460  22.300  19.240  1.00  0.00            
ATOM      8  O2  ACD     1      16.650  22.840  18.360  1.00  0.00            
ATOM      9  C3  ACD     1      16.130  21.640  17.810  1.00  0.00            
ATOM     10  H5  ACD     1      15.050  21.800  17.800  1.00  0.00            
ATOM     11  O3  ACD     1      16.540  20.510  18.540  1.00  0.00            
ATOM     12  C4  ACD     1      15.580  19.890  19.330  1.00  0.00            
ATOM     13  H6  ACD     1      14.570  20.310  19.250  1.00  0.00            
ATOM     14  C5  ACD     1      15.700  18.420  18.860  1.00  0.00            
ATOM     15  H7  ACD     1      16.700  17.990  19.000  1.00  0.00            
ATOM     16  O4  ACD     1      15.330  18.420  17.480  1.00  0.00            
ATOM     17  H8  ACD     1      15.870  19.110  17.080  1.00  0.00            
ATOM     18  C6  ACD     1      14.780  17.470  19.700  1.00  0.00            
ATOM     19  H9  ACD     1      13.740  17.800  19.580  1.00  0.00            
ATOM     20  O5  ACD     1      14.920  16.150  19.320  1.00  0.00            
ATOM     21  H10 ACD     1      14.710  16.060  18.380  1.00  0.00            
ATOM     22  C7  ACD     1      15.180  17.640  21.180  1.00  0.00            
ATOM     23  H11 ACD     1      14.550  17.070  21.870  1.00  0.00            
ATOM     24  O6  ACD     1      15.030  19.010  21.520  1.00  0.00            
ATOM     25  C8  ACD     1      15.890  19.920  20.830  1.00  0.00            
ATOM     26  H12 ACD     1      16.930  19.580  20.930  1.00  0.00            
ATOM     27  C9  ACD     1      15.720  21.360  21.320  1.00  0.00            
ATOM     28  H13 ACD     1      16.230  22.130  20.730  1.00  0.00            
ATOM     29  H14 ACD     1      14.670  21.630  21.210  1.00  0.00            
ATOM     30  O7  ACD     1      16.090  21.700  22.620  1.00  0.00            
ATOM     31  H15 ACD     1      16.990  22.010  22.510  1.00  0.00            
ATOM     32  O8  ACD     1      16.570  17.340  21.340  1.00  0.00            
ATOM     33  C10 ACD     1      16.900  16.350  22.300  1.00  0.00            
ATOM     34  H16 ACD     1      16.010  16.170  22.920  1.00  0.00            
ATOM     35  C11 ACD     1      17.220  15.250  21.360  1.00  0.00            
ATOM     36  H17 ACD     1      17.550  15.720  20.420  1.00  0.00            
ATOM     37  O9  ACD     1      15.980  14.530  21.030  1.00  0.00            
ATOM     38  H18 ACD     1      15.740  14.970  20.200  1.00  0.00            
ATOM     39  C12 ACD     1      18.280  14.330  21.880  1.00  0.00            
ATOM     40  H19 ACD     1      17.790  13.810  22.710  1.00  0.00            
ATOM     41  O10 ACD     1      18.840  13.450  20.910  1.00  0.00            
ATOM     42  H20 ACD     1      19.320  14.050  20.330  1.00  0.00            
ATOM     43  C13 ACD     1      19.440  15.100  22.510  1.00  0.00            
ATOM     44  H21 ACD     1      20.160  14.400  22.930  1.00  0.00            
ATOM     45  O11 ACD     1      18.920  15.860  23.600  1.00  0.00            
ATOM     46  C14 ACD     1      18.090  16.930  23.140  1.00  0.00            
ATOM     47  H22 ACD     1      18.720  17.590  22.530  1.00  0.00            
ATOM     48  C15 ACD     1      17.520  17.810  24.350  1.00  0.00            
ATOM     49  H23 ACD     1      18.420  18.230  24.820  1.00  0.00            
ATOM     50  H24 ACD     1      16.890  18.620  23.950  1.00  0.00            
ATOM     51  O12 ACD     1      16.850  17.010  25.320  1.00  0.00            
ATOM     52  H25 ACD     1      17.370  16.240  25.560  1.00  0.00            
ATOM     53  O13 ACD     1      20.080  15.950  21.580  1.00  0.00            
ATOM     54  C16 ACD     1      21.520  15.730  21.440  1.00  0.00            
ATOM     55  H26 ACD     1      21.980  14.870  21.930  1.00  0.00            
ATOM     56  C17 ACD     1      21.770  15.450  19.940  1.00  0.00            
ATOM     57  H27 ACD     1      21.230  16.190  19.340  1.00  0.00            
ATOM     58  O14 ACD     1      21.380  14.110  19.500  1.00  0.00            
ATOM     59  H28 ACD     1      21.950  13.800  18.790  1.00  0.00            
ATOM     60  C18 ACD     1      23.290  15.560  19.640  1.00  0.00            
ATOM     61  H29 ACD     1      23.810  14.750  20.150  1.00  0.00            
ATOM     62  O15 ACD     1      23.570  15.480  18.190  1.00  0.00            
ATOM     63  H30 ACD     1      23.310  14.650  17.790  1.00  0.00            
ATOM     64  C19 ACD     1      23.850  16.910  20.200  1.00  0.00            
ATOM     65  H31 ACD     1      24.910  16.640  20.250  1.00  0.00            
ATOM     66  O16 ACD     1      23.550  17.020  21.590  1.00  0.00            
ATOM     67  C20 ACD     1      22.170  17.060  21.920  1.00  0.00            
ATOM     68  H32 ACD     1      21.760  17.960  21.440  1.00  0.00            
ATOM     69  C21 ACD     1      22.060  17.260  23.430  1.00  0.00            
ATOM     70  H33 ACD     1      21.060  17.280  23.860  1.00  0.00            
ATOM     71  H34 ACD     1      22.570  16.430  23.940  1.00  0.00            
ATOM     72  O17 ACD     1      22.740  18.490  23.850  1.00  0.00            
ATOM     73  H35 ACD     1      22.220  19.260  23.610  1.00  0.00            
ATOM     74  O18 ACD     1      23.540  18.050  19.510  1.00  0.00            
ATOM     75  C22 ACD     1      24.570  19.020  19.320  1.00  0.00            
ATOM     76  H36 ACD     1      25.420  18.750  19.950  1.00  0.00            
ATOM     77  C23 ACD     1      24.790  19.040  17.790  1.00  0.00            
ATOM     78  H37 ACD     1      23.810  19.220  17.320  1.00  0.00            
ATOM     79  O19 ACD     1      25.300  17.780  17.340  1.00  0.00            
ATOM     80  H38 ACD     1      24.700  17.030  17.430  1.00  0.00            
ATOM     81  C24 ACD     1      25.660  20.240  17.340  1.00  0.00            
ATOM     82  H39 ACD     1      26.710  20.110  17.650  1.00  0.00            
ATOM     83  O20 ACD     1      25.630  20.370  15.900  1.00  0.00            
ATOM     84  H40 ACD     1      24.870  20.920  15.690  1.00  0.00            
ATOM     85  C25 ACD     1      24.970  21.530  17.880  1.00  0.00            
ATOM     86  H41 ACD     1      25.740  22.260  17.600  1.00  0.00            
ATOM     87  O21 ACD     1      24.880  21.380  19.280  1.00  0.00            
ATOM     88  C26 ACD     1      23.970  20.360  19.770  1.00  0.00            
ATOM     89  H42 ACD     1      22.970  20.480  19.330  1.00  0.00            
ATOM     90  C27 ACD     1      23.890  20.550  21.230  1.00  0.00            
ATOM     91  H43 ACD     1      23.540  19.680  21.790  1.00  0.00            
ATOM     92  H44 ACD     1      24.890  20.890  21.560  1.00  0.00            
ATOM     93  O22 ACD     1      22.970  21.580  21.440  1.00  0.00            
ATOM     94  H45 ACD     1      23.380  22.420  21.190  1.00  0.00            
ATOM     95  O23 ACD     1      23.720  21.880  17.340  1.00  0.00            
ATOM     96  C28 ACD     1      23.360  23.200  16.960  1.00  0.00            
ATOM     97  H46 ACD     1      24.290  23.790  16.870  1.00  0.00            
ATOM     98  C29 ACD     1      22.490  23.790  18.170  1.00  0.00            
ATOM     99  H47 ACD     1      22.030  22.930  18.670  1.00  0.00            
ATOM    100  O24 ACD     1      21.510  24.720  17.700  1.00  0.00            
ATOM    101  C30 ACD     1      23.350  24.510  19.230  1.00  0.00            
ATOM    102  H48 ACD     1      22.780  25.070  19.970  1.00  0.00            
ATOM    103  H49 ACD     1      23.910  23.810  19.870  1.00  0.00            
ATOM    104  O25 ACD     1      24.270  25.460  18.570  1.00  0.00            
ATOM    105  H50 ACD     1      23.750  26.230  18.330  1.00  0.00            
ATOM    106  C31 ACD     1      22.630  23.010  15.650  1.00  0.00            
ATOM    107  H51 ACD     1      21.990  22.130  15.690  1.00  0.00            
ATOM    108  O26 ACD     1      23.460  22.830  14.500  1.00  0.00            
ATOM    109  H52 ACD     1      23.940  23.620  14.260  1.00  0.00            
ATOM    110  C32 ACD     1      21.540  24.110  15.470  1.00  0.00            
ATOM    111  H53 ACD     1      22.080  25.050  15.290  1.00  0.00            
ATOM    112  O27 ACD     1      20.640  23.810  14.330  1.00  0.00            
ATOM    113  H54 ACD     1      21.200  23.650  13.570  1.00  0.00            
ATOM    114  C33 ACD     1      20.670  24.270  16.680  1.00  0.00            
ATOM    115  H55 ACD     1      19.860  25.000  16.610  1.00  0.00            
ATOM    116  O28 ACD     1      20.130  22.960  17.110  1.00  0.00            
ATOM    117  C34 ACD     1      18.730  22.850  17.080  1.00  0.00            
ATOM    118  H56 ACD     1      18.320  23.620  16.410  1.00  0.00            
ATOM    119  C35 ACD     1      18.220  21.580  16.430  1.00  0.00            
ATOM    120  H57 ACD     1      18.620  20.710  16.980  1.00  0.00            
ATOM    121  O29 ACD     1      18.690  21.590  15.110  1.00  0.00            
ATOM    122  H58 ACD     1      19.540  22.040  15.100  1.00  0.00            
ATOM    123  C36 ACD     1      16.680  21.520  16.360  1.00  0.00            
ATOM    124  H59 ACD     1      16.250  22.350  15.790  1.00  0.00            
ATOM    125  O30 ACD     1      16.150  20.330  15.760  1.00  0.00            
ATOM    126  H60 ACD     1      16.190  20.510  14.820  1.00  0.00            
ATOM    127  C1  AR4     2      22.470  19.740  12.730  1.00  0.00            
ATOM    128  C2  AR4     2      22.410  18.470  13.580  1.00  0.00            
ATOM    129  C3  AR4     2      23.800  18.030  13.930  1.00  0.00            
ATOM    130  C4  AR4     2      21.640  17.360  12.940  1.00  0.00            
ATOM    131  C5  AR4     2      21.320  16.190  13.880  1.00  0.00            
ATOM    132  C6  AR4     2      20.820  16.620  15.210  1.00  0.00            
ATOM    133  C7  AR4     2      21.140  17.910  15.640  1.00  0.00            
ATOM    134  O1  AR4     2      21.750  18.830  14.840  1.00  0.00            
ATOM    135  C8  AR4     2      20.660  18.350  16.950  1.00  0.00            
ATOM    136  C9  AR4     2      21.070  19.620  17.450  1.00  0.00            
ATOM    137  C10 AR4     2      20.630  20.060  18.710  1.00  0.00            
ATOM    138  C11 AR4     2      19.820  19.180  19.500  1.00  0.00            
ATOM    139  C12 AR4     2      19.360  17.980  18.940  1.00  0.00            
ATOM    140  C13 AR4     2      19.770  17.570  17.700  1.00  0.00            
ATOM    141  C14 AR4     2      19.410  16.190  17.320  1.00  0.00            
ATOM    142  O2  AR4     2      18.650  15.580  18.020  1.00  0.00            
ATOM    143  C15 AR4     2      20.190  15.570  16.070  1.00  0.00            
ATOM    144  O3  AR4     2      20.360  14.390  15.690  1.00  0.00            
ATOM    145  H1  AR4     2      23.140  20.500  13.140  1.00  0.00            
ATOM    146  H2  AR4     2      22.720  19.420  11.710  1.00  0.00            
ATOM    147  H3  AR4     2      21.450  20.120  12.620  1.00  0.00            
ATOM    148  H4  AR4     2      24.450  17.880  13.060  1.00  0.00            
ATOM    149  H5  AR4     2      24.150  18.880  14.520  1.00  0.00            
ATOM    150  H6  AR4     2      23.780  17.200  14.650  1.00  0.00            
ATOM    151  H7  AR4     2      22.260  17.000  12.110  1.00  0.00            
ATOM    152  H8  AR4     2      20.710  17.740  12.510  1.00  0.00            
ATOM    153  H9  AR4     2      22.320  15.740  13.960  1.00  0.00            
ATOM    154  H10 AR4     2      20.750  15.380  13.410  1.00  0.00            
ATOM    155  H11 AR4     2      21.710  20.240  16.820  1.00  0.00            
ATOM    156  H12 AR4     2      20.960  21.020  19.110  1.00  0.00            
ATOM    157  H13 AR4     2      19.660  19.510  20.520  1.00  0.00            
ATOM    158  H14 AR4     2      18.750  17.330  19.560  1.00  0.00            
TER
ENDMDL
MODEL        1
ATOM      1  H1  ACD     1      14.210  14.810  27.990  1.00  0.00            
ATOM      2  O1  ACD     1      13.570  14.550  28.660  1.00  0.00            
ATOM      3  C1  ACD     1      12.540  15.550  28.720  1.00  0.00            
ATOM      4  H2  ACD     1      11.960  15.540  29.650  1.00  0.00            
ATOM      5  H3  ACD     1      11.830  15.400  27.890  1.00  0.00            
ATOM      6  C2  ACD     1      13.130  16.940  28.600  1.00  0.00            
ATOM      7  H4  ACD     1      13.800  17.100  29.450  1.00  0.00            
ATOM      8  O2  ACD     1      13.790  16.900  27.300  1.00  0.00            
ATOM      9  C3  ACD     1      14.350  18.130  26.950  1.00  0.00            
ATOM     10  H5  ACD     1      14.950  18.040  26.040  1.00  0.00            
ATOM     11  O3  ACD     1      15.340  18.590  27.910  1.00  0.00            
ATOM     12  C4  ACD     1      16.760  18.450  27.500  1.00  0.00            
ATOM     13  H6  ACD     1      16.850  18.120  26.460  1.00  0.00            
ATOM     14  C5  ACD     1      17.360  19.910  27.600  1.00  0.00            
ATOM     15  H7  ACD     1      17.190  20.310  28.600  1.00  0.00            
ATOM     16  O4  ACD     1      16.710  20.810  26.680  1.00  0.00            
ATOM     17  H8  ACD     1      15.800  20.590  26.470  1.00  0.00            
ATOM     18  C6  ACD     1      18.910  19.900  27.500  1.00  0.00            
ATOM     19  H9  ACD     1      19.040  19.570  26.460  1.00  0.00            
ATOM     20  O5  ACD     1      19.590  21.150  27.770  1.00  0.00            
ATOM     21  H10 ACD     1      19.780  21.300  28.700  1.00  0.00            
ATOM     22  C7  ACD     1      19.490  18.870  28.410  1.00  0.00            
ATOM     23  H11 ACD     1      20.570  18.710  28.280  1.00  0.00            
ATOM     24  O6  ACD     1      18.840  17.620  28.150  1.00  0.00            
ATOM     25  C8  ACD     1      17.440  17.540  28.440  1.00  0.00            
ATOM     26  H12 ACD     1      17.210  17.860  29.460  1.00  0.00            
ATOM     27  C9  ACD     1      16.890  16.170  28.250  1.00  0.00            
ATOM     28  H13 ACD     1      15.820  16.140  28.510  1.00  0.00            
ATOM     29  H14 ACD     1      17.020  15.800  27.220  1.00  0.00            
ATOM     30  O7  ACD     1      17.600  15.310  29.160  1.00  0.00            
ATOM     31  H15 ACD     1      18.520  15.550  29.080  1.00  0.00            
ATOM     32  O8  ACD     1      19.320  19.260  29.820  1.00  0.00            
ATOM     33  C10 ACD     1      20.390  19.350  30.830  1.00  0.00            
ATOM     34  H16 ACD     1      21.340  19.500  30.300  1.00  0.00            
ATOM     35  C11 ACD     1      20.130  20.730  31.570  1.00  0.00            
ATOM     36  H17 ACD     1      19.040  20.840  31.690  1.00  0.00            
ATOM     37  O9  ACD     1      20.570  21.770  30.590  1.00  0.00            
ATOM     38  H18 ACD     1      21.520  21.840  30.440  1.00  0.00            
ATOM     39  C12 ACD     1      20.800  20.780  32.900  1.00  0.00            
ATOM     40  H19 ACD     1      21.890  20.830  32.820  1.00  0.00            
ATOM     41  O10 ACD     1      20.300  21.890  33.630  1.00  0.00            
ATOM     42  H20 ACD     1      20.560  22.680  33.150  1.00  0.00            
ATOM     43  C13 ACD     1      20.460  19.480  33.680  1.00  0.00            
ATOM     44  H21 ACD     1      21.020  19.480  34.630  1.00  0.00            
ATOM     45  O11 ACD     1      20.910  18.360  32.910  1.00  0.00            
ATOM     46  C14 ACD     1      20.250  18.080  31.700  1.00  0.00            
ATOM     47  H22 ACD     1      19.180  17.980  31.930  1.00  0.00            
ATOM     48  C15 ACD     1      20.650  16.760  30.980  1.00  0.00            
ATOM     49  H23 ACD     1      20.720  15.910  31.670  1.00  0.00            
ATOM     50  H24 ACD     1      19.880  16.470  30.250  1.00  0.00            
ATOM     51  O12 ACD     1      21.880  16.950  30.350  1.00  0.00            
ATOM     52  H25 ACD     1      22.160  16.160  29.880  1.00  0.00            
ATOM     53  O13 ACD     1      18.970  19.360  33.850  1.00  0.00            
ATOM     54  C16 ACD     1      18.560  19.430  35.230  1.00  0.00            
ATOM     55  H26 ACD     1      19.420  19.550  35.900  1.00  0.00            
ATOM     56  C17 ACD     1      17.530  20.600  35.300  1.00  0.00            
ATOM     57  H27 ACD     1      16.830  20.510  34.470  1.00  0.00            
ATOM     58  O14 ACD     1      18.100  21.860  35.150  1.00  0.00            
ATOM     59  H28 ACD     1      18.870  21.790  34.570  1.00  0.00            
ATOM     60  C18 ACD     1      16.740  20.480  36.610  1.00  0.00            
ATOM     61  H29 ACD     1      17.580  20.580  37.310  1.00  0.00            
ATOM     62  O15 ACD     1      15.770  21.540  36.760  1.00  0.00            
ATOM     63  H30 ACD     1      16.370  22.240  36.490  1.00  0.00            
ATOM     64  C19 ACD     1      16.120  19.120  36.770  1.00  0.00            
ATOM     65  H31 ACD     1      15.610  18.970  37.720  1.00  0.00            
ATOM     66  O16 ACD     1      17.100  18.110  36.780  1.00  0.00            
ATOM     67  C20 ACD     1      17.930  18.090  35.600  1.00  0.00            
ATOM     68  H32 ACD     1      17.230  17.780  34.800  1.00  0.00            
ATOM     69  C21 ACD     1      18.970  16.970  35.700  1.00  0.00            
ATOM     70  H33 ACD     1      18.520  16.010  35.980  1.00  0.00            
ATOM     71  H34 ACD     1      19.450  16.760  34.740  1.00  0.00            
ATOM     72  O17 ACD     1      20.000  17.250  36.620  1.00  0.00            
ATOM     73  H35 ACD     1      19.580  17.260  37.480  1.00  0.00            
ATOM     74  O18 ACD     1      15.260  18.880  35.560  1.00  0.00            
ATOM     75  C22 ACD     1      14.010  18.340  35.810  1.00  0.00            
ATOM     76  H36 ACD     1      14.020  17.630  36.640  1.00  0.00            
ATOM     77  C23 ACD     1      13.050  19.460  36.190  1.00  0.00            
ATOM     78  H37 ACD     1      12.980  20.130  35.330  1.00  0.00            
ATOM     79  O19 ACD     1      13.460  20.170  37.380  1.00  0.00            
ATOM     80  H38 ACD     1      14.310  20.570  37.220  1.00  0.00            
ATOM     81  C24 ACD     1      11.700  18.750  36.400  1.00  0.00            
ATOM     82  H39 ACD     1      11.840  18.110  37.290  1.00  0.00            
ATOM     83  O20 ACD     1      10.670  19.700  36.640  1.00  0.00            
ATOM     84  H40 ACD     1      10.640  20.220  35.830  1.00  0.00            
ATOM     85  C25 ACD     1      11.300  17.880  35.240  1.00  0.00            
ATOM     86  H41 ACD     1      10.430  17.250  35.480  1.00  0.00            
ATOM     87  O21 ACD     1      12.370  17.020  34.930  1.00  0.00            
ATOM     88  C26 ACD     1      13.510  17.690  34.580  1.00  0.00            
ATOM     89  H42 ACD     1      13.370  18.430  33.780  1.00  0.00            
ATOM     90  C27 ACD     1      14.590  16.760  34.030  1.00  0.00            
ATOM     91  H43 ACD     1      15.540  17.290  33.890  1.00  0.00            
ATOM     92  H44 ACD     1      14.620  15.890  34.690  1.00  0.00            
ATOM     93  O22 ACD     1      14.300  16.280  32.700  1.00  0.00            
ATOM     94  H45 ACD     1      13.690  15.550  32.790  1.00  0.00            
ATOM     95  O23 ACD     1      10.970  18.610  34.050  1.00  0.00            
ATOM     96  C28 ACD     1      10.190  18.080  32.990  1.00  0.00            
ATOM     97  H46 ACD     1       9.190  17.790  33.350  1.00  0.00            
ATOM     98  C29 ACD     1      10.870  16.910  32.160  1.00  0.00            
ATOM     99  H47 ACD     1      11.960  17.030  32.090  1.00  0.00            
ATOM    100  O24 ACD     1      10.250  16.770  30.910  1.00  0.00            
ATOM    101  C30 ACD     1      10.770  15.540  32.910  1.00  0.00            
ATOM    102  H48 ACD     1      10.450  15.670  33.950  1.00  0.00            
ATOM    103  H49 ACD     1       9.940  14.990  32.440  1.00  0.00            
ATOM    104  O25 ACD     1      11.880  14.680  32.700  1.00  0.00            
ATOM    105  H50 ACD     1      11.470  13.840  32.470  1.00  0.00            
ATOM    106  C31 ACD     1       9.990  19.350  32.150  1.00  0.00            
ATOM    107  H51 ACD     1      11.020  19.740  32.090  1.00  0.00            
ATOM    108  O26 ACD     1       9.170  20.280  32.890  1.00  0.00            
ATOM    109  H52 ACD     1       9.690  20.530  33.670  1.00  0.00            
ATOM    110  C32 ACD     1       9.490  19.110  30.680  1.00  0.00            
ATOM    111  H53 ACD     1       8.410  18.960  30.780  1.00  0.00            
ATOM    112  O27 ACD     1       9.700  20.350  29.990  1.00  0.00            
ATOM    113  H54 ACD     1       9.590  21.030  30.670  1.00  0.00            
ATOM    114  C33 ACD     1      10.260  17.940  30.080  1.00  0.00            
ATOM    115  H55 ACD     1       9.650  17.590  29.240  1.00  0.00            
ATOM    116  O28 ACD     1      11.670  18.210  29.790  1.00  0.00            
ATOM    117  C34 ACD     1      12.040  18.000  28.480  1.00  0.00            
ATOM    118  H56 ACD     1      11.250  17.590  27.840  1.00  0.00            
ATOM    119  C35 ACD     1      12.520  19.300  27.980  1.00  0.00            
ATOM    120  H57 ACD     1      13.190  19.730  28.740  1.00  0.00            
ATOM    121  O29 ACD     1      11.370  20.140  27.860  1.00  0.00            
ATOM    122  H58 ACD     1      10.960  20.250  28.720  1.00  0.00            
ATOM    123  C36 ACD     1      13.280  19.180  26.730  1.00  0.00            
ATOM    124  H59 ACD     1      12.650  18.830  25.890  1.00  0.00            
ATOM    125  O30 ACD     1      13.780  20.470  26.430  1.00  0.00            
ATOM    126  H60 ACD     1      13.120  21.050  26.830  1.00  0.00            
ATOM    127  C1  AR4     2      14.150  21.300  33.260  1.00  0.00            
ATOM    128  C2  AR4     2      15.020  21.490  32.010  1.00  0.00            
ATOM    129  C3  AR4     2      15.670  20.120  31.630  1.00  0.00            
ATOM    130  C4  AR4     2      16.090  22.600  32.280  1.00  0.00            
ATOM    131  C5  AR4     2      16.880  22.980  31.060  1.00  0.00            
ATOM    132  C6  AR4     2      15.920  23.060  29.800  1.00  0.00            
ATOM    133  C7  AR4     2      14.650  22.610  29.860  1.00  0.00            
ATOM    134  O1  AR4     2      14.240  21.860  30.890  1.00  0.00            
ATOM    135  C8  AR4     2      13.690  22.890  28.800  1.00  0.00            
ATOM    136  C9  AR4     2      12.310  22.820  29.080  1.00  0.00            
ATOM    137  C10 AR4     2      11.350  23.180  28.180  1.00  0.00            
ATOM    138  C11 AR4     2      11.790  23.580  26.910  1.00  0.00            
ATOM    139  C12 AR4     2      13.120  23.930  26.670  1.00  0.00            
ATOM    140  C13 AR4     2      14.080  23.630  27.620  1.00  0.00            
ATOM    141  C14 AR4     2      15.470  23.880  27.380  1.00  0.00            
ATOM    142  O2  AR4     2      15.870  24.220  26.220  1.00  0.00            
ATOM    143  C15 AR4     2      16.450  23.760  28.620  1.00  0.00            
ATOM    144  O3  AR4     2      17.570  24.190  28.550  1.00  0.00            
ATOM    145  H1  AR4     2      13.450  20.460  33.220  1.00  0.00            
ATOM    146  H2  AR4     2      14.770  21.150  34.150  1.00  0.00            
ATOM    147  H3  AR4     2      13.590  22.210  33.510  1.00  0.00            
ATOM    148  H4  AR4     2      16.330  19.710  32.400  1.00  0.00            
ATOM    149  H5  AR4     2      14.880  19.360  31.610  1.00  0.00            
ATOM    150  H6  AR4     2      16.180  20.160  30.660  1.00  0.00            
ATOM    151  H7  AR4     2      16.790  22.220  33.040  1.00  0.00            
ATOM    152  H8  AR4     2      15.590  23.400  32.840  1.00  0.00            
ATOM    153  H9  AR4     2      17.610  22.200  30.840  1.00  0.00            
ATOM    154  H10 AR4     2      17.360  23.940  31.280  1.00  0.00            
ATOM    155  H11 AR4     2      11.990  22.350  30.010  1.00  0.00            
ATOM    156  H12 AR4     2      10.290  22.970  28.220  1.00  0.00            
ATOM    157  H13 AR4     2      11.030  23.770  26.160  1.00  0.00            
ATOM    158  H14 AR4     2      13.360  24.320  25.690  1.00  0.00            
TER
ENDMDL
MODEL        1
ATOM      1  H1  ACD     1      41.380  25.440  34.950  1.00  0.00            
ATOM      2  O1  ACD     1      40.990  25.380  34.070  1.00  0.00            
ATOM      3  C1  ACD     1      40.850  24.060  33.730  1.00  0.00            
ATOM      4  H2  ACD     1      40.060  23.860  33.000  1.00  0.00            
ATOM      5  H3  ACD     1      40.690  23.470  34.650  1.00  0.00            
ATOM      6  C2  ACD     1      42.030  23.520  33.030  1.00  0.00            
ATOM      7  H4  ACD     1      42.340  24.030  32.100  1.00  0.00            
ATOM      8  O2  ACD     1      43.080  23.690  34.030  1.00  0.00            
ATOM      9  C3  ACD     1      44.420  23.240  33.710  1.00  0.00            
ATOM     10  H5  ACD     1      45.030  23.400  34.610  1.00  0.00            
ATOM     11  O3  ACD     1      44.960  23.980  32.550  1.00  0.00            
ATOM     12  C4  ACD     1      45.570  25.260  32.640  1.00  0.00            
ATOM     13  H6  ACD     1      46.390  25.400  33.360  1.00  0.00            
ATOM     14  C5  ACD     1      46.310  25.430  31.250  1.00  0.00            
ATOM     15  H7  ACD     1      45.710  25.030  30.430  1.00  0.00            
ATOM     16  O4  ACD     1      47.520  24.670  31.370  1.00  0.00            
ATOM     17  H8  ACD     1      47.700  24.400  30.470  1.00  0.00            
ATOM     18  C6  ACD     1      46.610  26.860  30.900  1.00  0.00            
ATOM     19  H9  ACD     1      47.200  27.260  31.730  1.00  0.00            
ATOM     20  O5  ACD     1      47.260  27.040  29.670  1.00  0.00            
ATOM     21  H10 ACD     1      46.620  26.850  28.990  1.00  0.00            
ATOM     22  C7  ACD     1      45.390  27.710  31.100  1.00  0.00            
ATOM     23  H11 ACD     1      45.640  28.720  30.790  1.00  0.00            
ATOM     24  O6  ACD     1      44.930  27.690  32.420  1.00  0.00            
ATOM     25  C8  ACD     1      44.530  26.370  32.910  1.00  0.00            
ATOM     26  H12 ACD     1      43.590  26.020  32.470  1.00  0.00            
ATOM     27  C9  ACD     1      44.260  26.640  34.420  1.00  0.00            
ATOM     28  H13 ACD     1      43.430  27.350  34.570  1.00  0.00            
ATOM     29  H14 ACD     1      43.960  25.690  34.890  1.00  0.00            
ATOM     30  O7  ACD     1      45.440  26.990  35.110  1.00  0.00            
ATOM     31  H15 ACD     1      45.620  27.870  34.780  1.00  0.00            
ATOM     32  O8  ACD     1      44.330  27.280  30.190  1.00  0.00            
ATOM     33  C10 ACD     1      44.220  28.090  28.990  1.00  0.00            
ATOM     34  H16 ACD     1      45.080  28.770  28.920  1.00  0.00            
ATOM     35  C11 ACD     1      44.210  27.200  27.720  1.00  0.00            
ATOM     36  H17 ACD     1      43.540  26.370  28.010  1.00  0.00            
ATOM     37  O9  ACD     1      45.480  26.500  27.550  1.00  0.00            
ATOM     38  H18 ACD     1      45.360  25.800  26.910  1.00  0.00            
ATOM     39  C12 ACD     1      43.800  27.900  26.460  1.00  0.00            
ATOM     40  H19 ACD     1      44.610  28.580  26.180  1.00  0.00            
ATOM     41  O10 ACD     1      43.640  26.950  25.470  1.00  0.00            
ATOM     42  H20 ACD     1      42.690  26.790  25.460  1.00  0.00            
ATOM     43  C13 ACD     1      42.510  28.690  26.600  1.00  0.00            
ATOM     44  H21 ACD     1      42.500  29.350  25.730  1.00  0.00            
ATOM     45  O11 ACD     1      42.620  29.530  27.750  1.00  0.00            
ATOM     46  C14 ACD     1      42.920  28.910  29.010  1.00  0.00            
ATOM     47  H22 ACD     1      42.050  28.320  29.300  1.00  0.00            
ATOM     48  C15 ACD     1      42.880  29.990  30.150  1.00  0.00            
ATOM     49  H23 ACD     1      43.320  29.530  31.040  1.00  0.00            
ATOM     50  H24 ACD     1      43.530  30.810  29.840  1.00  0.00            
ATOM     51  O12 ACD     1      41.560  30.550  30.370  1.00  0.00            
ATOM     52  H25 ACD     1      41.480  30.870  31.270  1.00  0.00            
ATOM     53  O13 ACD     1      41.330  27.790  26.600  1.00  0.00            
ATOM     54  C16 ACD     1      40.080  28.260  26.110  1.00  0.00            
ATOM     55  H26 ACD     1      40.210  29.160  25.500  1.00  0.00            
ATOM     56  C17 ACD     1      39.610  27.180  25.050  1.00  0.00            
ATOM     57  H27 ACD     1      39.710  26.180  25.480  1.00  0.00            
ATOM     58  O14 ACD     1      40.400  27.260  23.830  1.00  0.00            
ATOM     59  H28 ACD     1      40.110  26.660  23.140  1.00  0.00            
ATOM     60  C18 ACD     1      38.090  27.350  24.820  1.00  0.00            
ATOM     61  H29 ACD     1      37.770  28.330  24.440  1.00  0.00            
ATOM     62  O15 ACD     1      37.500  26.320  23.950  1.00  0.00            
ATOM     63  H30 ACD     1      37.480  26.580  23.030  1.00  0.00            
ATOM     64  C19 ACD     1      37.290  27.270  26.130  1.00  0.00            
ATOM     65  H31 ACD     1      36.210  27.370  25.980  1.00  0.00            
ATOM     66  O16 ACD     1      37.690  28.360  26.990  1.00  0.00            
ATOM     67  C20 ACD     1      39.160  28.520  27.300  1.00  0.00            
ATOM     68  H32 ACD     1      39.350  27.870  28.160  1.00  0.00            
ATOM     69  C21 ACD     1      39.500  29.870  27.900  1.00  0.00            
ATOM     70  H33 ACD     1      38.760  29.870  28.700  1.00  0.00            
ATOM     71  H34 ACD     1      40.500  29.940  28.340  1.00  0.00            
ATOM     72  O17 ACD     1      39.290  30.990  27.070  1.00  0.00            
ATOM     73  H35 ACD     1      39.270  31.770  27.630  1.00  0.00            
ATOM     74  O18 ACD     1      37.500  26.080  26.830  1.00  0.00            
ATOM     75  C22 ACD     1      36.320  25.350  27.240  1.00  0.00            
ATOM     76  H36 ACD     1      35.380  25.750  26.840  1.00  0.00            
ATOM     77  C23 ACD     1      36.510  24.000  26.630  1.00  0.00            
ATOM     78  H37 ACD     1      37.580  23.760  26.630  1.00  0.00            
ATOM     79  O19 ACD     1      35.950  24.090  25.330  1.00  0.00            
ATOM     80  H38 ACD     1      36.410  24.860  24.970  1.00  0.00            
ATOM     81  C24 ACD     1      35.900  22.800  27.410  1.00  0.00            
ATOM     82  H39 ACD     1      34.810  22.870  27.290  1.00  0.00            
ATOM     83  O20 ACD     1      36.410  21.500  26.990  1.00  0.00            
ATOM     84  H40 ACD     1      36.170  21.420  26.070  1.00  0.00            
ATOM     85  C25 ACD     1      36.180  22.960  28.950  1.00  0.00            
ATOM     86  H41 ACD     1      35.690  22.200  29.570  1.00  0.00            
ATOM     87  O21 ACD     1      35.650  24.230  29.290  1.00  0.00            
ATOM     88  C26 ACD     1      36.360  25.380  28.760  1.00  0.00            
ATOM     89  H42 ACD     1      37.360  25.510  29.170  1.00  0.00            
ATOM     90  C27 ACD     1      35.690  26.660  29.120  1.00  0.00            
ATOM     91  H43 ACD     1      36.280  27.570  28.970  1.00  0.00            
ATOM     92  H44 ACD     1      34.740  26.760  28.590  1.00  0.00            
ATOM     93  O22 ACD     1      35.370  26.810  30.500  1.00  0.00            
ATOM     94  H45 ACD     1      34.560  26.310  30.660  1.00  0.00            
ATOM     95  O23 ACD     1      37.580  22.840  29.270  1.00  0.00            
ATOM     96  C28 ACD     1      37.960  21.810  30.180  1.00  0.00            
ATOM     97  H46 ACD     1      37.150  21.090  30.380  1.00  0.00            
ATOM     98  C29 ACD     1      38.290  22.440  31.530  1.00  0.00            
ATOM     99  H47 ACD     1      38.940  23.290  31.290  1.00  0.00            
ATOM    100  O24 ACD     1      38.980  21.520  32.360  1.00  0.00            
ATOM    101  C30 ACD     1      37.100  23.080  32.200  1.00  0.00            
ATOM    102  H48 ACD     1      37.350  23.330  33.240  1.00  0.00            
ATOM    103  H49 ACD     1      36.820  23.980  31.630  1.00  0.00            
ATOM    104  O25 ACD     1      35.940  22.210  32.210  1.00  0.00            
ATOM    105  H50 ACD     1      35.150  22.710  32.450  1.00  0.00            
ATOM    106  C31 ACD     1      39.100  21.070  29.520  1.00  0.00            
ATOM    107  H51 ACD     1      39.870  21.790  29.200  1.00  0.00            
ATOM    108  O26 ACD     1      38.650  20.310  28.450  1.00  0.00            
ATOM    109  H52 ACD     1      37.970  20.760  27.940  1.00  0.00            
ATOM    110  C32 ACD     1      39.700  20.150  30.530  1.00  0.00            
ATOM    111  H53 ACD     1      38.930  19.430  30.860  1.00  0.00            
ATOM    112  O27 ACD     1      40.770  19.420  29.950  1.00  0.00            
ATOM    113  H54 ACD     1      40.580  19.430  29.010  1.00  0.00            
ATOM    114  C33 ACD     1      40.130  20.880  31.800  1.00  0.00            
ATOM    115  H55 ACD     1      40.450  20.120  32.520  1.00  0.00            
ATOM    116  O28 ACD     1      41.240  21.780  31.560  1.00  0.00            
ATOM    117  C34 ACD     1      41.980  22.050  32.730  1.00  0.00            
ATOM    118  H56 ACD     1      41.570  21.470  33.570  1.00  0.00            
ATOM    119  C35 ACD     1      43.350  21.440  32.370  1.00  0.00            
ATOM    120  H57 ACD     1      43.670  22.000  31.480  1.00  0.00            
ATOM    121  O29 ACD     1      43.330  20.050  32.010  1.00  0.00            
ATOM    122  H58 ACD     1      42.860  20.020  31.180  1.00  0.00            
ATOM    123  C36 ACD     1      44.330  21.730  33.410  1.00  0.00            
ATOM    124  H59 ACD     1      43.930  21.290  34.330  1.00  0.00            
ATOM    125  O30 ACD     1      45.660  21.180  33.280  1.00  0.00            
ATOM    126  H60 ACD     1      46.260  21.810  32.860  1.00  0.00            
ATOM    127  C1  AR4     2      -3.040  21.850  24.380  1.00  0.00            
ATOM    128  C2  AR4     2      -1.570  21.940  24.780  1.00  0.00            
ATOM    129  C3  AR4     2      -0.900  23.010  23.960  1.00  0.00            
ATOM    130  C4  AR4     2      -0.910  20.600  24.870  1.00  0.00            
ATOM    131  C5  AR4     2       0.520  20.700  25.480  1.00  0.00            
ATOM    132  C6  AR4     2       0.600  21.570  26.660  1.00  0.00            
ATOM    133  C7  AR4     2      -0.460  22.430  26.930  1.00  0.00            
ATOM    134  O1  AR4     2      -1.620  22.440  26.190  1.00  0.00            
ATOM    135  C8  AR4     2      -0.280  23.460  27.960  1.00  0.00            
ATOM    136  C9  AR4     2      -1.470  24.200  28.310  1.00  0.00            
ATOM    137  C10 AR4     2      -1.460  25.180  29.300  1.00  0.00            
ATOM    138  C11 AR4     2      -0.230  25.410  29.970  1.00  0.00            
ATOM    139  C12 AR4     2       0.900  24.640  29.700  1.00  0.00            
ATOM    140  C13 AR4     2       0.900  23.660  28.680  1.00  0.00            
ATOM    141  C14 AR4     2       2.120  22.820  28.400  1.00  0.00            
ATOM    142  O2  AR4     2       3.180  22.960  28.970  1.00  0.00            
ATOM    143  C15 AR4     2       1.940  21.570  27.410  1.00  0.00            
ATOM    144  O3  AR4     2       2.770  20.710  27.320  1.00  0.00            
ATOM    145  H1  AR4     2      -3.440  20.990  24.940  1.00  0.00            
ATOM    146  H2  AR4     2      -3.550  22.800  24.600  1.00  0.00            
ATOM    147  H3  AR4     2      -3.130  21.580  23.320  1.00  0.00            
ATOM    148  H4  AR4     2      -1.520  23.900  24.090  1.00  0.00            
ATOM    149  H5  AR4     2       0.160  23.140  24.190  1.00  0.00            
ATOM    150  H6  AR4     2      -0.850  22.640  22.930  1.00  0.00            
ATOM    151  H7  AR4     2      -0.900  20.170  23.860  1.00  0.00            
ATOM    152  H8  AR4     2      -1.600  20.020  25.490  1.00  0.00            
ATOM    153  H9  AR4     2       1.270  21.040  24.760  1.00  0.00            
ATOM    154  H10 AR4     2       0.800  19.700  25.830  1.00  0.00            
ATOM    155  H11 AR4     2      -2.440  23.930  27.900  1.00  0.00            
ATOM    156  H12 AR4     2      -2.370  25.750  29.490  1.00  0.00            
ATOM    157  H13 AR4     2      -0.150  26.240  30.670  1.00  0.00            
ATOM    158  H14 AR4     2       1.760  24.860  30.320  1.00  0.00            
TER
ENDMDL
MODEL        1
ATOM      1  H1  ACD     1      17.210  22.460  18.150  1.00  0.00            
ATOM      2  O1  ACD     1      18.170  22.480  18.150  1.00  0.00            
ATOM      3  C1  ACD     1      18.710  21.220  18.600  1.00  0.00            
ATOM      4  H2  ACD     1      18.700  21.210  19.690  1.00  0.00            
ATOM      5  H3  ACD     1      19.750  21.170  18.240  1.00  0.00            
ATOM      6  C2  ACD     1      17.870  20.090  18.160  1.00  0.00            
ATOM      7  H4  ACD     1      18.030  19.160  18.710  1.00  0.00            
ATOM      8  O2  ACD     1      16.470  20.410  18.350  1.00  0.00            
ATOM      9  C3  ACD     1      15.530  19.430  18.050  1.00  0.00            
ATOM     10  H5  ACD     1      14.550  19.920  18.160  1.00  0.00            
ATOM     11  O3  ACD     1      15.660  18.320  18.920  1.00  0.00            
ATOM     12  C4  ACD     1      15.240  18.450  20.250  1.00  0.00            
ATOM     13  H6  ACD     1      14.230  18.900  20.280  1.00  0.00            
ATOM     14  C5  ACD     1      15.030  17.010  20.580  1.00  0.00            
ATOM     15  H7  ACD     1      15.830  16.370  20.180  1.00  0.00            
ATOM     16  O4  ACD     1      13.820  16.450  20.060  1.00  0.00            
ATOM     17  H8  ACD     1      13.900  16.300  19.110  1.00  0.00            
ATOM     18  C6  ACD     1      15.120  16.740  22.070  1.00  0.00            
ATOM     19  H9  ACD     1      14.340  17.260  22.640  1.00  0.00            
ATOM     20  O5  ACD     1      15.200  15.360  22.230  1.00  0.00            
ATOM     21  H10 ACD     1      15.910  15.030  21.680  1.00  0.00            
ATOM     22  C7  ACD     1      16.380  17.240  22.650  1.00  0.00            
ATOM     23  H11 ACD     1      16.330  17.110  23.730  1.00  0.00            
ATOM     24  O6  ACD     1      16.390  18.650  22.480  1.00  0.00            
ATOM     25  C8  ACD     1      16.300  19.130  21.100  1.00  0.00            
ATOM     26  H12 ACD     1      17.280  19.100  20.610  1.00  0.00            
ATOM     27  C9  ACD     1      15.810  20.570  21.330  1.00  0.00            
ATOM     28  H13 ACD     1      15.240  20.930  20.460  1.00  0.00            
ATOM     29  H14 ACD     1      15.130  20.530  22.180  1.00  0.00            
ATOM     30  O7  ACD     1      16.760  21.530  21.630  1.00  0.00            
ATOM     31  H15 ACD     1      17.190  21.210  22.430  1.00  0.00            
ATOM     32  O8  ACD     1      17.490  16.610  22.050  1.00  0.00            
ATOM     33  C10 ACD     1      18.210  15.770  22.990  1.00  0.00            
ATOM     34  H16 ACD     1      17.580  15.370  23.800  1.00  0.00            
ATOM     35  C11 ACD     1      18.690  14.500  22.240  1.00  0.00            
ATOM     36  H17 ACD     1      19.270  14.890  21.400  1.00  0.00            
ATOM     37  O9  ACD     1      17.590  13.710  21.680  1.00  0.00            
ATOM     38  H18 ACD     1      17.900  12.880  21.310  1.00  0.00            
ATOM     39  C12 ACD     1      19.550  13.620  23.080  1.00  0.00            
ATOM     40  H19 ACD     1      18.910  13.200  23.870  1.00  0.00            
ATOM     41  O10 ACD     1      20.140  12.540  22.280  1.00  0.00            
ATOM     42  H20 ACD     1      21.080  12.730  22.400  1.00  0.00            
ATOM     43  C13 ACD     1      20.690  14.420  23.750  1.00  0.00            
ATOM     44  H21 ACD     1      21.230  13.800  24.470  1.00  0.00            
ATOM     45  O11 ACD     1      20.170  15.570  24.440  1.00  0.00            
ATOM     46  C14 ACD     1      19.390  16.490  23.660  1.00  0.00            
ATOM     47  H22 ACD     1      20.120  16.910  22.940  1.00  0.00            
ATOM     48  C15 ACD     1      18.930  17.700  24.470  1.00  0.00            
ATOM     49  H23 ACD     1      19.820  18.290  24.730  1.00  0.00            
ATOM     50  H24 ACD     1      18.390  18.360  23.780  1.00  0.00            
ATOM     51  O12 ACD     1      18.010  17.380  25.540  1.00  0.00            
ATOM     52  H25 ACD     1      18.430  16.880  26.240  1.00  0.00            
ATOM     53  O13 ACD     1      21.640  14.830  22.740  1.00  0.00            
ATOM     54  C16 ACD     1      23.010  14.680  23.060  1.00  0.00            
ATOM     55  H26 ACD     1      23.200  14.220  24.040  1.00  0.00            
ATOM     56  C17 ACD     1      23.640  13.630  22.130  1.00  0.00            
ATOM     57  H27 ACD     1      23.230  13.670  21.120  1.00  0.00            
ATOM     58  O14 ACD     1      23.270  12.280  22.570  1.00  0.00            
ATOM     59  H28 ACD     1      23.710  11.600  22.040  1.00  0.00            
ATOM     60  C18 ACD     1      25.090  13.840  22.050  1.00  0.00            
ATOM     61  H29 ACD     1      25.580  13.490  22.960  1.00  0.00            
ATOM     62  O15 ACD     1      25.600  13.110  20.980  1.00  0.00            
ATOM     63  H30 ACD     1      25.450  12.170  21.150  1.00  0.00            
ATOM     64  C19 ACD     1      25.460  15.330  21.790  1.00  0.00            
ATOM     65  H31 ACD     1      26.550  15.360  21.710  1.00  0.00            
ATOM     66  O16 ACD     1      25.010  16.030  22.840  1.00  0.00            
ATOM     67  C20 ACD     1      23.570  16.060  23.000  1.00  0.00            
ATOM     68  H32 ACD     1      23.210  16.590  22.110  1.00  0.00            
ATOM     69  C21 ACD     1      23.220  16.790  24.250  1.00  0.00            
ATOM     70  H33 ACD     1      22.140  16.870  24.460  1.00  0.00            
ATOM     71  H34 ACD     1      23.570  16.240  25.140  1.00  0.00            
ATOM     72  O17 ACD     1      23.760  18.100  24.290  1.00  0.00            
ATOM     73  H35 ACD     1      24.690  18.150  24.530  1.00  0.00            
ATOM     74  O18 ACD     1      24.850  15.810  20.600  1.00  0.00            
ATOM     75  C22 ACD     1      25.620  16.790  19.840  1.00  0.00            
ATOM     76  H36 ACD     1      26.660  16.880  20.190  1.00  0.00            
ATOM     77  C23 ACD     1      25.660  16.110  18.410  1.00  0.00            
ATOM     78  H37 ACD     1      24.660  15.680  18.250  1.00  0.00            
ATOM     79  O19 ACD     1      26.570  15.010  18.400  1.00  0.00            
ATOM     80  H38 ACD     1      26.390  14.360  19.090  1.00  0.00            
ATOM     81  C24 ACD     1      25.840  17.060  17.210  1.00  0.00            
ATOM     82  H39 ACD     1      26.890  17.350  17.100  1.00  0.00            
ATOM     83  O20 ACD     1      25.460  16.470  15.930  1.00  0.00            
ATOM     84  H40 ACD     1      25.940  15.640  15.880  1.00  0.00            
ATOM     85  C25 ACD     1      25.040  18.440  17.450  1.00  0.00            
ATOM     86  H41 ACD     1      25.370  19.190  16.730  1.00  0.00            
ATOM     87  O21 ACD     1      25.350  18.950  18.730  1.00  0.00            
ATOM     88  C26 ACD     1      24.940  18.160  19.850  1.00  0.00            
ATOM     89  H42 ACD     1      23.850  18.040  19.900  1.00  0.00            
ATOM     90  C27 ACD     1      25.340  18.920  21.080  1.00  0.00            
ATOM     91  H43 ACD     1      25.090  18.360  21.990  1.00  0.00            
ATOM     92  H44 ACD     1      26.420  19.110  21.050  1.00  0.00            
ATOM     93  O22 ACD     1      24.680  20.170  21.160  1.00  0.00            
ATOM     94  H45 ACD     1      23.820  19.930  21.530  1.00  0.00            
ATOM     95  O23 ACD     1      23.630  18.170  17.260  1.00  0.00            
ATOM     96  C28 ACD     1      22.870  18.740  16.190  1.00  0.00            
ATOM     97  H46 ACD     1      23.480  18.930  15.300  1.00  0.00            
ATOM     98  C29 ACD     1      22.130  19.990  16.730  1.00  0.00            
ATOM     99  H47 ACD     1      21.490  19.660  17.550  1.00  0.00            
ATOM    100  O24 ACD     1      21.200  20.490  15.710  1.00  0.00            
ATOM    101  C30 ACD     1      22.970  21.160  17.210  1.00  0.00            
ATOM    102  H48 ACD     1      22.300  21.920  17.630  1.00  0.00            
ATOM    103  H49 ACD     1      23.550  20.780  18.060  1.00  0.00            
ATOM    104  O25 ACD     1      23.860  21.760  16.250  1.00  0.00            
ATOM    105  H50 ACD     1      23.450  22.590  15.990  1.00  0.00            
ATOM    106  C31 ACD     1      21.860  17.760  15.760  1.00  0.00            
ATOM    107  H51 ACD     1      21.280  17.450  16.640  1.00  0.00            
ATOM    108  O26 ACD     1      22.530  16.610  15.230  1.00  0.00            
ATOM    109  H52 ACD     1      23.380  16.590  15.670  1.00  0.00            
ATOM    110  C32 ACD     1      20.900  18.410  14.720  1.00  0.00            
ATOM    111  H53 ACD     1      21.500  18.730  13.860  1.00  0.00            
ATOM    112  O27 ACD     1      19.810  17.540  14.330  1.00  0.00            
ATOM    113  H54 ACD     1      20.250  16.870  13.810  1.00  0.00            
ATOM    114  C33 ACD     1      20.190  19.560  15.370  1.00  0.00            
ATOM    115  H55 ACD     1      19.540  20.020  14.620  1.00  0.00            
ATOM    116  O28 ACD     1      19.390  19.190  16.550  1.00  0.00            
ATOM    117  C34 ACD     1      18.060  19.690  16.680  1.00  0.00            
ATOM    118  H56 ACD     1      17.830  20.510  15.990  1.00  0.00            
ATOM    119  C35 ACD     1      17.050  18.560  16.240  1.00  0.00            
ATOM    120  H57 ACD     1      17.260  17.590  16.680  1.00  0.00            
ATOM    121  O29 ACD     1      17.080  18.230  14.860  1.00  0.00            
ATOM    122  H58 ACD     1      18.020  18.150  14.680  1.00  0.00            
ATOM    123  C36 ACD     1      15.640  18.990  16.590  1.00  0.00            
ATOM    124  H59 ACD     1      15.370  19.880  16.020  1.00  0.00            
ATOM    125  O30 ACD     1      14.760  17.910  16.260  1.00  0.00            
ATOM    126  H60 ACD     1      14.890  17.620  15.350  1.00  0.00            
ATOM    127  C1  AR4     2      24.160  11.870  17.390  1.00  0.00            
ATOM    128  C2  AR4     2      22.720  11.660  17.820  1.00  0.00            
ATOM    129  C3  AR4     2      22.580  10.740  19.020  1.00  0.00            
ATOM    130  C4  AR4     2      21.870  11.090  16.720  1.00  0.00            
ATOM    131  C5  AR4     2      20.330  11.180  16.950  1.00  0.00            
ATOM    132  C6  AR4     2      19.960  12.530  17.480  1.00  0.00            
ATOM    133  C7  AR4     2      20.950  13.320  18.070  1.00  0.00            
ATOM    134  O1  AR4     2      22.270  12.940  18.230  1.00  0.00            
ATOM    135  C8  AR4     2      20.580  14.620  18.690  1.00  0.00            
ATOM    136  C9  AR4     2      21.640  15.400  19.200  1.00  0.00            
ATOM    137  C10 AR4     2      21.350  16.670  19.740  1.00  0.00            
ATOM    138  C11 AR4     2      20.020  17.130  19.740  1.00  0.00            
ATOM    139  C12 AR4     2      18.930  16.310  19.320  1.00  0.00            
ATOM    140  C13 AR4     2      19.220  15.020  18.810  1.00  0.00            
ATOM    141  C14 AR4     2      18.120  14.150  18.270  1.00  0.00            
ATOM    142  O2  AR4     2      16.920  14.520  18.270  1.00  0.00            
ATOM    143  C15 AR4     2      18.530  12.860  17.420  1.00  0.00            
ATOM    144  O3  AR4     2      17.680  12.090  16.990  1.00  0.00            
ATOM    145  H1  AR4     2      24.650  10.950  17.050  1.00  0.00            
ATOM    146  H2  AR4     2      24.190  12.650  16.630  1.00  0.00            
ATOM    147  H3  AR4     2      24.630  12.240  18.310  1.00  0.00            
ATOM    148  H4  AR4     2      21.600  10.880  19.490  1.00  0.00            
ATOM    149  H5  AR4     2      22.530   9.690  18.710  1.00  0.00            
ATOM    150  H6  AR4     2      23.370  10.850  19.780  1.00  0.00            
ATOM    151  H7  AR4     2      22.130  10.070  16.400  1.00  0.00            
ATOM    152  H8  AR4     2      22.120  11.690  15.830  1.00  0.00            
ATOM    153  H9  AR4     2      20.150  10.350  17.640  1.00  0.00            
ATOM    154  H10 AR4     2      19.730  10.960  16.050  1.00  0.00            
ATOM    155  H11 AR4     2      22.630  14.960  19.230  1.00  0.00            
ATOM    156  H12 AR4     2      22.100  17.230  20.280  1.00  0.00            
ATOM    157  H13 AR4     2      19.890  18.160  20.070  1.00  0.00            
ATOM    158  H14 AR4     2      17.930  16.710  19.420  1.00  0.00            
TER
ENDMDL
MODEL        1
ATOM      1  H1  ACD     1      13.420  -1.980  16.390  1.00  0.00            
ATOM      2  O1  ACD     1      12.480  -1.920  16.580  1.00  0.00            
ATOM      3  C1  ACD     1      11.780  -1.680  15.320  1.00  0.00            
ATOM      4  H2  ACD     1      10.740  -2.020  15.410  1.00  0.00            
ATOM      5  H3  ACD     1      12.370  -2.320  14.650  1.00  0.00            
ATOM      6  C2  ACD     1      11.950  -0.280  14.940  1.00  0.00            
ATOM      7  H4  ACD     1      11.870   0.420  15.780  1.00  0.00            
ATOM      8  O2  ACD     1      13.280   0.020  14.460  1.00  0.00            
ATOM      9  C3  ACD     1      13.600   1.360  14.170  1.00  0.00            
ATOM     10  H5  ACD     1      14.630   1.370  13.810  1.00  0.00            
ATOM     11  O3  ACD     1      13.430   2.300  15.270  1.00  0.00            
ATOM     12  C4  ACD     1      14.670   2.400  16.060  1.00  0.00            
ATOM     13  H6  ACD     1      15.390   1.630  15.730  1.00  0.00            
ATOM     14  C5  ACD     1      15.360   3.740  15.750  1.00  0.00            
ATOM     15  H7  ACD     1      14.740   4.600  16.000  1.00  0.00            
ATOM     16  O4  ACD     1      15.630   3.820  14.340  1.00  0.00            
ATOM     17  H8  ACD     1      14.740   3.950  14.000  1.00  0.00            
ATOM     18  C6  ACD     1      16.710   3.780  16.580  1.00  0.00            
ATOM     19  H9  ACD     1      17.340   2.920  16.340  1.00  0.00            
ATOM     20  O5  ACD     1      17.520   4.920  16.420  1.00  0.00            
ATOM     21  H10 ACD     1      17.080   5.630  16.900  1.00  0.00            
ATOM     22  C7  ACD     1      16.380   3.650  18.050  1.00  0.00            
ATOM     23  H11 ACD     1      17.260   3.540  18.690  1.00  0.00            
ATOM     24  O6  ACD     1      15.720   2.440  18.270  1.00  0.00            
ATOM     25  C8  ACD     1      14.440   2.370  17.580  1.00  0.00            
ATOM     26  H12 ACD     1      13.800   3.180  17.950  1.00  0.00            
ATOM     27  C9  ACD     1      13.790   1.030  17.920  1.00  0.00            
ATOM     28  H13 ACD     1      12.910   0.880  17.290  1.00  0.00            
ATOM     29  H14 ACD     1      14.530   0.240  17.750  1.00  0.00            
ATOM     30  O7  ACD     1      13.380   1.000  19.330  1.00  0.00            
ATOM     31  H15 ACD     1      12.980   0.140  19.490  1.00  0.00            
ATOM     32  O8  ACD     1      15.550   4.840  18.390  1.00  0.00            
ATOM     33  C10 ACD     1      15.290   5.260  19.730  1.00  0.00            
ATOM     34  H16 ACD     1      16.090   5.880  20.160  1.00  0.00            
ATOM     35  C11 ACD     1      14.060   6.100  19.500  1.00  0.00            
ATOM     36  H17 ACD     1      13.410   5.480  18.870  1.00  0.00            
ATOM     37  O9  ACD     1      14.460   7.200  18.650  1.00  0.00            
ATOM     38  H18 ACD     1      15.240   6.880  18.190  1.00  0.00            
ATOM     39  C12 ACD     1      13.280   6.560  20.730  1.00  0.00            
ATOM     40  H19 ACD     1      13.900   7.260  21.310  1.00  0.00            
ATOM     41  O10 ACD     1      12.060   7.150  20.400  1.00  0.00            
ATOM     42  H20 ACD     1      12.150   7.510  19.520  1.00  0.00            
ATOM     43  C13 ACD     1      13.030   5.380  21.610  1.00  0.00            
ATOM     44  H21 ACD     1      12.630   5.640  22.600  1.00  0.00            
ATOM     45  O11 ACD     1      14.280   4.750  21.860  1.00  0.00            
ATOM     46  C14 ACD     1      15.030   4.200  20.760  1.00  0.00            
ATOM     47  H22 ACD     1      14.500   3.290  20.440  1.00  0.00            
ATOM     48  C15 ACD     1      16.370   3.800  21.370  1.00  0.00            
ATOM     49  H23 ACD     1      16.970   3.320  20.590  1.00  0.00            
ATOM     50  H24 ACD     1      16.970   4.650  21.700  1.00  0.00            
ATOM     51  O12 ACD     1      16.290   2.920  22.540  1.00  0.00            
ATOM     52  H25 ACD     1      15.410   3.080  22.890  1.00  0.00            
ATOM     53  O13 ACD     1      12.220   4.430  21.000  1.00  0.00            
ATOM     54  C16 ACD     1      11.170   3.920  21.790  1.00  0.00            
ATOM     55  H26 ACD     1      11.290   4.180  22.850  1.00  0.00            
ATOM     56  C17 ACD     1       9.850   4.540  21.360  1.00  0.00            
ATOM     57  H27 ACD     1       9.630   4.270  20.320  1.00  0.00            
ATOM     58  O14 ACD     1       9.900   5.970  21.500  1.00  0.00            
ATOM     59  H28 ACD     1      10.670   6.320  21.040  1.00  0.00            
ATOM     60  C18 ACD     1       8.730   3.910  22.180  1.00  0.00            
ATOM     61  H29 ACD     1       8.840   3.920  23.280  1.00  0.00            
ATOM     62  O15 ACD     1       7.440   4.340  21.800  1.00  0.00            
ATOM     63  H30 ACD     1       7.090   3.590  21.300  1.00  0.00            
ATOM     64  C19 ACD     1       8.700   2.430  21.780  1.00  0.00            
ATOM     65  H31 ACD     1       7.930   2.020  22.440  1.00  0.00            
ATOM     66  O16 ACD     1       9.960   1.830  22.250  1.00  0.00            
ATOM     67  C20 ACD     1      11.110   2.390  21.650  1.00  0.00            
ATOM     68  H32 ACD     1      11.130   2.150  20.580  1.00  0.00            
ATOM     69  C21 ACD     1      12.350   1.780  22.310  1.00  0.00            
ATOM     70  H33 ACD     1      12.170   0.710  22.200  1.00  0.00            
ATOM     71  H34 ACD     1      13.210   2.040  21.690  1.00  0.00            
ATOM     72  O17 ACD     1      12.480   2.240  23.650  1.00  0.00            
ATOM     73  H35 ACD     1      13.180   1.690  24.020  1.00  0.00            
ATOM     74  O18 ACD     1       8.540   2.130  20.450  1.00  0.00            
ATOM     75  C22 ACD     1       7.700   1.010  20.170  1.00  0.00            
ATOM     76  H36 ACD     1       7.470   0.380  21.040  1.00  0.00            
ATOM     77  C23 ACD     1       6.400   1.580  19.760  1.00  0.00            
ATOM     78  H37 ACD     1       6.570   2.250  18.910  1.00  0.00            
ATOM     79  O19 ACD     1       5.690   2.190  20.940  1.00  0.00            
ATOM     80  H38 ACD     1       4.740   2.300  20.790  1.00  0.00            
ATOM     81  C24 ACD     1       5.590   0.420  19.270  1.00  0.00            
ATOM     82  H39 ACD     1       5.390  -0.250  20.110  1.00  0.00            
ATOM     83  O20 ACD     1       4.330   0.740  18.740  1.00  0.00            
ATOM     84  H40 ACD     1       4.220   0.360  17.860  1.00  0.00            
ATOM     85  C25 ACD     1       6.230  -0.470  18.270  1.00  0.00            
ATOM     86  H41 ACD     1       5.560  -1.330  18.150  1.00  0.00            
ATOM     87  O21 ACD     1       7.450  -0.870  18.840  1.00  0.00            
ATOM     88  C26 ACD     1       8.370   0.120  19.080  1.00  0.00            
ATOM     89  H42 ACD     1       8.590   0.690  18.160  1.00  0.00            
ATOM     90  C27 ACD     1       9.680  -0.520  19.610  1.00  0.00            
ATOM     91  H43 ACD     1      10.300   0.370  19.720  1.00  0.00            
ATOM     92  H44 ACD     1       9.480  -0.940  20.610  1.00  0.00            
ATOM     93  O22 ACD     1      10.160  -1.540  18.700  1.00  0.00            
ATOM     94  H45 ACD     1      11.060  -1.800  18.940  1.00  0.00            
ATOM     95  O23 ACD     1       6.420   0.150  16.980  1.00  0.00            
ATOM     96  C28 ACD     1       6.600  -0.700  15.820  1.00  0.00            
ATOM     97  H46 ACD     1       5.790  -1.420  15.670  1.00  0.00            
ATOM     98  C29 ACD     1       7.880  -1.580  15.920  1.00  0.00            
ATOM     99  H47 ACD     1       8.620  -0.980  16.460  1.00  0.00            
ATOM    100  O24 ACD     1       8.250  -1.950  14.580  1.00  0.00            
ATOM    101  C30 ACD     1       7.740  -2.860  16.590  1.00  0.00            
ATOM    102  H48 ACD     1       6.950  -2.800  17.350  1.00  0.00            
ATOM    103  H49 ACD     1       7.330  -3.500  15.790  1.00  0.00            
ATOM    104  O25 ACD     1       8.940  -3.390  17.130  1.00  0.00            
ATOM    105  H50 ACD     1       9.200  -2.630  17.660  1.00  0.00            
ATOM    106  C31 ACD     1       6.660   0.320  14.640  1.00  0.00            
ATOM    107  H51 ACD     1       7.280   1.170  14.920  1.00  0.00            
ATOM    108  O26 ACD     1       5.310   0.940  14.380  1.00  0.00            
ATOM    109  H52 ACD     1       4.930   1.270  15.200  1.00  0.00            
ATOM    110  C32 ACD     1       7.280  -0.210  13.340  1.00  0.00            
ATOM    111  H53 ACD     1       6.700  -1.030  12.890  1.00  0.00            
ATOM    112  O27 ACD     1       7.410   0.930  12.450  1.00  0.00            
ATOM    113  H54 ACD     1       6.520   1.300  12.420  1.00  0.00            
ATOM    114  C33 ACD     1       8.600  -0.860  13.790  1.00  0.00            
ATOM    115  H55 ACD     1       9.110  -1.300  12.930  1.00  0.00            
ATOM    116  O28 ACD     1       9.550   0.070  14.460  1.00  0.00            
ATOM    117  C34 ACD     1      10.910   0.140  13.910  1.00  0.00            
ATOM    118  H56 ACD     1      10.990  -0.440  12.980  1.00  0.00            
ATOM    119  C35 ACD     1      11.160   1.570  13.470  1.00  0.00            
ATOM    120  H57 ACD     1      10.990   2.290  14.280  1.00  0.00            
ATOM    121  O29 ACD     1      10.250   1.930  12.380  1.00  0.00            
ATOM    122  H58 ACD     1       9.340   1.630  12.460  1.00  0.00            
ATOM    123  C36 ACD     1      12.690   1.750  13.000  1.00  0.00            
ATOM    124  H59 ACD     1      12.860   1.140  12.100  1.00  0.00            
ATOM    125  O30 ACD     1      12.970   3.100  12.580  1.00  0.00            
ATOM    126  H60 ACD     1      12.280   3.370  11.970  1.00  0.00            
ATOM    127  C1  AR4     2      11.060   4.700  17.450  1.00  0.00            
ATOM    128  C2  AR4     2       9.870   4.210  16.660  1.00  0.00            
ATOM    129  C3  AR4     2       9.830   2.730  16.730  1.00  0.00            
ATOM    130  C4  AR4     2       9.980   4.780  15.230  1.00  0.00            
ATOM    131  C5  AR4     2       8.810   4.420  14.330  1.00  0.00            
ATOM    132  C6  AR4     2       7.530   4.330  15.130  1.00  0.00            
ATOM    133  C7  AR4     2       7.500   4.580  16.490  1.00  0.00            
ATOM    134  O1  AR4     2       8.660   4.810  17.140  1.00  0.00            
ATOM    135  C8  AR4     2       6.260   4.620  17.260  1.00  0.00            
ATOM    136  C9  AR4     2       6.270   5.200  18.560  1.00  0.00            
ATOM    137  C10 AR4     2       5.050   5.330  19.240  1.00  0.00            
ATOM    138  C11 AR4     2       3.840   4.990  18.600  1.00  0.00            
ATOM    139  C12 AR4     2       3.860   4.450  17.330  1.00  0.00            
ATOM    140  C13 AR4     2       5.070   4.350  16.600  1.00  0.00            
ATOM    141  C14 AR4     2       5.040   3.940  15.210  1.00  0.00            
ATOM    142  O2  AR4     2       4.010   3.530  14.700  1.00  0.00            
ATOM    143  C15 AR4     2       6.340   4.120  14.270  1.00  0.00            
ATOM    144  O3  AR4     2       6.350   4.010  13.060  1.00  0.00            
ATOM    145  H1  AR4     2      10.950   4.180  18.410  1.00  0.00            
ATOM    146  H2  AR4     2      12.010   4.570  16.900  1.00  0.00            
ATOM    147  H3  AR4     2      11.000   5.770  17.670  1.00  0.00            
ATOM    148  H4  AR4     2       8.960   2.330  16.200  1.00  0.00            
ATOM    149  H5  AR4     2      10.720   2.180  16.390  1.00  0.00            
ATOM    150  H6  AR4     2       9.640   2.410  17.760  1.00  0.00            
ATOM    151  H7  AR4     2      10.950   4.550  14.790  1.00  0.00            
ATOM    152  H8  AR4     2       9.940   5.880  15.280  1.00  0.00            
ATOM    153  H9  AR4     2       8.870   3.410  13.910  1.00  0.00            
ATOM    154  H10 AR4     2       8.810   5.150  13.510  1.00  0.00            
ATOM    155  H11 AR4     2       7.220   5.330  19.070  1.00  0.00            
ATOM    156  H12 AR4     2       4.980   5.630  20.280  1.00  0.00            
ATOM    157  H13 AR4     2       2.950   5.170  19.200  1.00  0.00            
ATOM    158  H14 AR4     2       2.880   4.240  16.920  1.00  0.00            
TER
ENDMDL
MODEL        1
ATOM      1  H1  ACD     1      21.000  20.620  16.330  1.00  0.00            
ATOM      2  O1  ACD     1      21.790  20.090  16.490  1.00  0.00            
ATOM      3  C1  ACD     1      22.800  20.780  15.690  1.00  0.00            
ATOM      4  H2  ACD     1      22.530  20.840  14.630  1.00  0.00            
ATOM      5  H3  ACD     1      23.720  20.220  15.880  1.00  0.00            
ATOM      6  C2  ACD     1      22.980  22.220  16.110  1.00  0.00            
ATOM      7  H4  ACD     1      21.990  22.660  15.940  1.00  0.00            
ATOM      8  O2  ACD     1      23.240  22.290  17.470  1.00  0.00            
ATOM      9  C3  ACD     1      23.360  23.550  17.940  1.00  0.00            
ATOM     10  H5  ACD     1      23.510  23.550  19.020  1.00  0.00            
ATOM     11  O3  ACD     1      22.230  24.420  17.540  1.00  0.00            
ATOM     12  C4  ACD     1      21.500  25.020  18.640  1.00  0.00            
ATOM     13  H6  ACD     1      22.000  24.910  19.610  1.00  0.00            
ATOM     14  C5  ACD     1      21.450  26.550  18.530  1.00  0.00            
ATOM     15  H7  ACD     1      21.340  26.890  17.490  1.00  0.00            
ATOM     16  O4  ACD     1      22.820  27.030  18.900  1.00  0.00            
ATOM     17  H8  ACD     1      23.370  26.310  18.570  1.00  0.00            
ATOM     18  C6  ACD     1      20.440  27.150  19.490  1.00  0.00            
ATOM     19  H9  ACD     1      20.760  26.950  20.530  1.00  0.00            
ATOM     20  O5  ACD     1      20.270  28.540  19.370  1.00  0.00            
ATOM     21  H10 ACD     1      20.240  28.730  18.420  1.00  0.00            
ATOM     22  C7  ACD     1      19.130  26.500  19.140  1.00  0.00            
ATOM     23  H11 ACD     1      18.440  27.000  19.830  1.00  0.00            
ATOM     24  O6  ACD     1      19.270  25.120  19.480  1.00  0.00            
ATOM     25  C8  ACD     1      20.130  24.390  18.580  1.00  0.00            
ATOM     26  H12 ACD     1      19.710  24.490  17.570  1.00  0.00            
ATOM     27  C9  ACD     1      20.080  22.890  19.020  1.00  0.00            
ATOM     28  H13 ACD     1      21.000  22.380  18.730  1.00  0.00            
ATOM     29  H14 ACD     1      20.260  22.850  20.100  1.00  0.00            
ATOM     30  O7  ACD     1      18.880  22.130  18.660  1.00  0.00            
ATOM     31  H15 ACD     1      18.310  22.190  19.430  1.00  0.00            
ATOM     32  O8  ACD     1      18.750  26.740  17.780  1.00  0.00            
ATOM     33  C10 ACD     1      17.350  26.730  17.350  1.00  0.00            
ATOM     34  H16 ACD     1      16.700  27.210  18.090  1.00  0.00            
ATOM     35  C11 ACD     1      17.180  27.760  16.210  1.00  0.00            
ATOM     36  H17 ACD     1      17.760  27.350  15.370  1.00  0.00            
ATOM     37  O9  ACD     1      17.640  29.010  16.610  1.00  0.00            
ATOM     38  H18 ACD     1      17.040  29.360  17.270  1.00  0.00            
ATOM     39  C12 ACD     1      15.750  27.740  15.670  1.00  0.00            
ATOM     40  H19 ACD     1      15.060  28.080  16.460  1.00  0.00            
ATOM     41  O10 ACD     1      15.620  28.560  14.520  1.00  0.00            
ATOM     42  H20 ACD     1      15.710  29.480  14.790  1.00  0.00            
ATOM     43  C13 ACD     1      15.360  26.370  15.260  1.00  0.00            
ATOM     44  H21 ACD     1      14.270  26.360  15.160  1.00  0.00            
ATOM     45  O11 ACD     1      15.450  25.490  16.370  1.00  0.00            
ATOM     46  C14 ACD     1      16.740  25.390  17.020  1.00  0.00            
ATOM     47  H22 ACD     1      17.410  24.750  16.440  1.00  0.00            
ATOM     48  C15 ACD     1      16.410  24.610  18.310  1.00  0.00            
ATOM     49  H23 ACD     1      16.080  23.630  17.940  1.00  0.00            
ATOM     50  H24 ACD     1      17.300  24.440  18.930  1.00  0.00            
ATOM     51  O12 ACD     1      15.360  25.200  19.050  1.00  0.00            
ATOM     52  H25 ACD     1      15.280  24.690  19.860  1.00  0.00            
ATOM     53  O13 ACD     1      16.040  25.920  14.010  1.00  0.00            
ATOM     54  C16 ACD     1      15.190  25.430  13.040  1.00  0.00            
ATOM     55  H26 ACD     1      14.150  25.510  13.350  1.00  0.00            
ATOM     56  C17 ACD     1      15.330  26.280  11.820  1.00  0.00            
ATOM     57  H27 ACD     1      16.410  26.380  11.610  1.00  0.00            
ATOM     58  O14 ACD     1      14.660  27.530  11.940  1.00  0.00            
ATOM     59  H28 ACD     1      15.020  28.020  12.690  1.00  0.00            
ATOM     60  C18 ACD     1      14.760  25.520  10.610  1.00  0.00            
ATOM     61  H29 ACD     1      13.670  25.420  10.770  1.00  0.00            
ATOM     62  O15 ACD     1      14.990  26.200   9.370  1.00  0.00            
ATOM     63  H30 ACD     1      14.550  27.050   9.440  1.00  0.00            
ATOM     64  C19 ACD     1      15.350  24.100  10.500  1.00  0.00            
ATOM     65  H31 ACD     1      14.970  23.540   9.640  1.00  0.00            
ATOM     66  O16 ACD     1      14.870  23.410  11.630  1.00  0.00            
ATOM     67  C20 ACD     1      15.550  23.930  12.770  1.00  0.00            
ATOM     68  H32 ACD     1      16.630  23.750  12.740  1.00  0.00            
ATOM     69  C21 ACD     1      15.170  23.000  13.890  1.00  0.00            
ATOM     70  H33 ACD     1      15.830  23.220  14.740  1.00  0.00            
ATOM     71  H34 ACD     1      14.150  23.190  14.250  1.00  0.00            
ATOM     72  O17 ACD     1      15.240  21.630  13.490  1.00  0.00            
ATOM     73  H35 ACD     1      14.960  21.470  12.590  1.00  0.00            
ATOM     74  O18 ACD     1      16.780  24.220  10.390  1.00  0.00            
ATOM     75  C22 ACD     1      17.450  23.370   9.390  1.00  0.00            
ATOM     76  H36 ACD     1      16.740  23.120   8.590  1.00  0.00            
ATOM     77  C23 ACD     1      18.650  24.290   9.020  1.00  0.00            
ATOM     78  H37 ACD     1      19.110  24.690   9.930  1.00  0.00            
ATOM     79  O19 ACD     1      18.150  25.350   8.210  1.00  0.00            
ATOM     80  H38 ACD     1      17.360  25.510   8.720  1.00  0.00            
ATOM     81  C24 ACD     1      19.780  23.530   8.350  1.00  0.00            
ATOM     82  H39 ACD     1      19.510  23.140   7.360  1.00  0.00            
ATOM     83  O20 ACD     1      20.840  24.490   8.160  1.00  0.00            
ATOM     84  H40 ACD     1      20.510  25.070   7.480  1.00  0.00            
ATOM     85  C25 ACD     1      20.230  22.490   9.310  1.00  0.00            
ATOM     86  H41 ACD     1      20.950  21.800   8.860  1.00  0.00            
ATOM     87  O21 ACD     1      19.150  21.650   9.550  1.00  0.00            
ATOM     88  C26 ACD     1      17.960  22.120  10.120  1.00  0.00            
ATOM     89  H42 ACD     1      18.150  22.450  11.150  1.00  0.00            
ATOM     90  C27 ACD     1      16.950  20.920  10.010  1.00  0.00            
ATOM     91  H43 ACD     1      17.520  19.990  10.110  1.00  0.00            
ATOM     92  H44 ACD     1      16.190  20.970  10.800  1.00  0.00            
ATOM     93  O22 ACD     1      16.260  20.830   8.730  1.00  0.00            
ATOM     94  H45 ACD     1      16.780  20.320   8.100  1.00  0.00            
ATOM     95  O23 ACD     1      20.640  23.000  10.610  1.00  0.00            
ATOM     96  C28 ACD     1      22.010  22.870  10.860  1.00  0.00            
ATOM     97  H46 ACD     1      22.570  22.630   9.940  1.00  0.00            
ATOM     98  C29 ACD     1      22.150  21.780  11.990  1.00  0.00            
ATOM     99  H47 ACD     1      21.500  22.140  12.800  1.00  0.00            
ATOM    100  O24 ACD     1      23.500  21.620  12.480  1.00  0.00            
ATOM    101  C30 ACD     1      21.660  20.390  11.500  1.00  0.00            
ATOM    102  H48 ACD     1      21.860  19.680  12.310  1.00  0.00            
ATOM    103  H49 ACD     1      20.580  20.330  11.330  1.00  0.00            
ATOM    104  O25 ACD     1      22.440  19.910  10.380  1.00  0.00            
ATOM    105  H50 ACD     1      23.350  19.770  10.640  1.00  0.00            
ATOM    106  C31 ACD     1      22.490  24.240  11.430  1.00  0.00            
ATOM    107  H51 ACD     1      21.820  24.510  12.250  1.00  0.00            
ATOM    108  O26 ACD     1      22.390  25.280  10.440  1.00  0.00            
ATOM    109  H52 ACD     1      21.920  24.840   9.720  1.00  0.00            
ATOM    110  C32 ACD     1      23.960  24.030  11.870  1.00  0.00            
ATOM    111  H53 ACD     1      24.550  23.720  11.000  1.00  0.00            
ATOM    112  O27 ACD     1      24.500  25.170  12.500  1.00  0.00            
ATOM    113  H54 ACD     1      24.310  24.850  13.380  1.00  0.00            
ATOM    114  C33 ACD     1      24.060  22.850  12.800  1.00  0.00            
ATOM    115  H55 ACD     1      25.130  22.700  13.010  1.00  0.00            
ATOM    116  O28 ACD     1      23.480  23.340  14.040  1.00  0.00            
ATOM    117  C34 ACD     1      24.060  22.820  15.290  1.00  0.00            
ATOM    118  H56 ACD     1      24.820  22.060  15.080  1.00  0.00            
ATOM    119  C35 ACD     1      24.750  24.070  15.880  1.00  0.00            
ATOM    120  H57 ACD     1      24.140  24.960  15.670  1.00  0.00            
ATOM    121  O29 ACD     1      26.060  24.190  15.260  1.00  0.00            
ATOM    122  H58 ACD     1      26.600  23.530  15.710  1.00  0.00            
ATOM    123  C36 ACD     1      24.720  24.070  17.460  1.00  0.00            
ATOM    124  H59 ACD     1      25.370  23.360  17.980  1.00  0.00            
ATOM    125  O30 ACD     1      24.890  25.380  18.060  1.00  0.00            
ATOM    126  H60 ACD     1      25.790  25.720  18.040  1.00  0.00            
ATOM    127  C1  AR4     2      24.280  28.880  16.270  1.00  0.00            
ATOM    128  C2  AR4     2      23.900  28.780  14.770  1.00  0.00            
ATOM    129  C3  AR4     2      25.070  28.200  13.970  1.00  0.00            
ATOM    130  C4  AR4     2      23.390  30.120  14.180  1.00  0.00            
ATOM    131  C5  AR4     2      22.740  29.880  12.770  1.00  0.00            
ATOM    132  C6  AR4     2      21.850  28.650  12.650  1.00  0.00            
ATOM    133  C7  AR4     2      21.900  27.700  13.670  1.00  0.00            
ATOM    134  O1  AR4     2      22.800  27.790  14.720  1.00  0.00            
ATOM    135  C8  AR4     2      20.940  26.640  13.750  1.00  0.00            
ATOM    136  C9  AR4     2      21.020  25.740  14.820  1.00  0.00            
ATOM    137  C10 AR4     2      20.180  24.650  14.830  1.00  0.00            
ATOM    138  C11 AR4     2      19.240  24.430  13.820  1.00  0.00            
ATOM    139  C12 AR4     2      19.110  25.330  12.790  1.00  0.00            
ATOM    140  C13 AR4     2      19.910  26.480  12.790  1.00  0.00            
ATOM    141  C14 AR4     2      19.840  27.480  11.640  1.00  0.00            
ATOM    142  O2  AR4     2      19.040  27.320  10.720  1.00  0.00            
ATOM    143  C15 AR4     2      20.900  28.600  11.530  1.00  0.00            
ATOM    144  O3  AR4     2      21.000  29.400  10.620  1.00  0.00            
ATOM    145  H1  AR4     2      24.840  27.980  16.540  1.00  0.00            
ATOM    146  H2  AR4     2      24.950  29.740  16.430  1.00  0.00            
ATOM    147  H3  AR4     2      23.450  29.200  16.900  1.00  0.00            
ATOM    148  H4  AR4     2      25.990  28.790  13.940  1.00  0.00            
ATOM    149  H5  AR4     2      25.310  27.200  14.340  1.00  0.00            
ATOM    150  H6  AR4     2      24.670  28.050  12.960  1.00  0.00            
ATOM    151  H7  AR4     2      24.160  30.890  14.030  1.00  0.00            
ATOM    152  H8  AR4     2      22.580  30.470  14.820  1.00  0.00            
ATOM    153  H9  AR4     2      23.500  29.760  11.990  1.00  0.00            
ATOM    154  H10 AR4     2      22.170  30.770  12.490  1.00  0.00            
ATOM    155  H11 AR4     2      21.870  25.680  15.500  1.00  0.00            
ATOM    156  H12 AR4     2      20.320  23.870  15.570  1.00  0.00            
ATOM    157  H13 AR4     2      18.650  23.520  13.790  1.00  0.00            
ATOM    158  H14 AR4     2      18.430  25.090  11.980  1.00  0.00            
TER
ENDMDL
MODEL        1
ATOM      1  H1  ACD     1       9.290  15.920  18.860  1.00  0.00            
ATOM      2  O1  ACD     1      10.110  15.480  19.110  1.00  0.00            
ATOM      3  C1  ACD     1      11.160  16.280  19.680  1.00  0.00            
ATOM      4  H2  ACD     1      11.390  15.870  20.670  1.00  0.00            
ATOM      5  H3  ACD     1      10.800  17.290  19.940  1.00  0.00            
ATOM      6  C2  ACD     1      12.440  16.320  18.860  1.00  0.00            
ATOM      7  H4  ACD     1      13.140  17.060  19.270  1.00  0.00            
ATOM      8  O2  ACD     1      12.950  14.960  18.850  1.00  0.00            
ATOM      9  C3  ACD     1      14.140  14.730  18.000  1.00  0.00            
ATOM     10  H5  ACD     1      14.430  13.680  17.960  1.00  0.00            
ATOM     11  O3  ACD     1      15.210  15.540  18.480  1.00  0.00            
ATOM     12  C4  ACD     1      16.070  15.110  19.510  1.00  0.00            
ATOM     13  H6  ACD     1      16.670  14.220  19.260  1.00  0.00            
ATOM     14  C5  ACD     1      17.020  16.300  19.510  1.00  0.00            
ATOM     15  H7  ACD     1      16.410  17.190  19.310  1.00  0.00            
ATOM     16  O4  ACD     1      17.980  16.160  18.480  1.00  0.00            
ATOM     17  H8  ACD     1      17.470  15.990  17.680  1.00  0.00            
ATOM     18  C6  ACD     1      17.840  16.480  20.800  1.00  0.00            
ATOM     19  H9  ACD     1      18.550  15.660  20.920  1.00  0.00            
ATOM     20  O5  ACD     1      18.480  17.760  20.960  1.00  0.00            
ATOM     21  H10 ACD     1      18.970  17.780  20.130  1.00  0.00            
ATOM     22  C7  ACD     1      16.890  16.370  21.950  1.00  0.00            
ATOM     23  H11 ACD     1      17.420  16.410  22.910  1.00  0.00            
ATOM     24  O6  ACD     1      16.290  15.090  21.930  1.00  0.00            
ATOM     25  C8  ACD     1      15.400  14.860  20.830  1.00  0.00            
ATOM     26  H12 ACD     1      14.540  15.530  20.940  1.00  0.00            
ATOM     27  C9  ACD     1      14.880  13.420  21.010  1.00  0.00            
ATOM     28  H13 ACD     1      14.300  13.280  21.930  1.00  0.00            
ATOM     29  H14 ACD     1      14.220  13.160  20.170  1.00  0.00            
ATOM     30  O7  ACD     1      15.970  12.530  21.090  1.00  0.00            
ATOM     31  H15 ACD     1      16.680  13.000  21.520  1.00  0.00            
ATOM     32  O8  ACD     1      15.900  17.440  21.830  1.00  0.00            
ATOM     33  C10 ACD     1      15.540  18.130  23.050  1.00  0.00            
ATOM     34  H16 ACD     1      15.760  17.480  23.900  1.00  0.00            
ATOM     35  C11 ACD     1      16.260  19.420  23.050  1.00  0.00            
ATOM     36  H17 ACD     1      15.810  19.790  22.110  1.00  0.00            
ATOM     37  O9  ACD     1      17.640  19.260  23.050  1.00  0.00            
ATOM     38  H18 ACD     1      17.850  18.660  22.330  1.00  0.00            
ATOM     39  C12 ACD     1      16.000  20.230  24.320  1.00  0.00            
ATOM     40  H19 ACD     1      16.380  19.660  25.170  1.00  0.00            
ATOM     41  O10 ACD     1      16.730  21.420  24.190  1.00  0.00            
ATOM     42  H20 ACD     1      17.590  21.100  23.910  1.00  0.00            
ATOM     43  C13 ACD     1      14.490  20.370  24.430  1.00  0.00            
ATOM     44  H21 ACD     1      14.270  20.890  25.370  1.00  0.00            
ATOM     45  O11 ACD     1      13.920  19.100  24.440  1.00  0.00            
ATOM     46  C14 ACD     1      14.070  18.290  23.260  1.00  0.00            
ATOM     47  H22 ACD     1      13.680  18.870  22.410  1.00  0.00            
ATOM     48  C15 ACD     1      13.500  16.890  23.560  1.00  0.00            
ATOM     49  H23 ACD     1      13.910  16.120  22.900  1.00  0.00            
ATOM     50  H24 ACD     1      13.750  16.560  24.580  1.00  0.00            
ATOM     51  O12 ACD     1      12.080  16.930  23.280  1.00  0.00            
ATOM     52  H25 ACD     1      11.840  16.060  22.940  1.00  0.00            
ATOM     53  O13 ACD     1      14.050  21.220  23.400  1.00  0.00            
ATOM     54  C16 ACD     1      13.160  22.260  23.770  1.00  0.00            
ATOM     55  H26 ACD     1      13.080  22.220  24.870  1.00  0.00            
ATOM     56  C17 ACD     1      13.850  23.530  23.370  1.00  0.00            
ATOM     57  H27 ACD     1      14.020  23.540  22.290  1.00  0.00            
ATOM     58  O14 ACD     1      15.060  23.620  24.090  1.00  0.00            
ATOM     59  H28 ACD     1      15.670  22.900  23.890  1.00  0.00            
ATOM     60  C18 ACD     1      12.930  24.710  23.760  1.00  0.00            
ATOM     61  H29 ACD     1      12.760  24.690  24.840  1.00  0.00            
ATOM     62  O15 ACD     1      13.630  25.850  23.410  1.00  0.00            
ATOM     63  H30 ACD     1      13.890  25.580  22.520  1.00  0.00            
ATOM     64  C19 ACD     1      11.590  24.460  23.030  1.00  0.00            
ATOM     65  H31 ACD     1      10.840  25.250  23.150  1.00  0.00            
ATOM     66  O16 ACD     1      11.030  23.270  23.520  1.00  0.00            
ATOM     67  C20 ACD     1      11.820  22.050  23.140  1.00  0.00            
ATOM     68  H32 ACD     1      11.860  21.970  22.050  1.00  0.00            
ATOM     69  C21 ACD     1      11.100  20.810  23.560  1.00  0.00            
ATOM     70  H33 ACD     1      11.710  19.930  23.300  1.00  0.00            
ATOM     71  H34 ACD     1      10.900  20.740  24.630  1.00  0.00            
ATOM     72  O17 ACD     1       9.860  20.690  22.830  1.00  0.00            
ATOM     73  H35 ACD     1       9.600  19.760  22.780  1.00  0.00            
ATOM     74  O18 ACD     1      11.790  24.250  21.600  1.00  0.00            
ATOM     75  C22 ACD     1      10.900  24.810  20.660  1.00  0.00            
ATOM     76  H36 ACD     1      10.770  25.860  20.940  1.00  0.00            
ATOM     77  C23 ACD     1      11.670  24.830  19.330  1.00  0.00            
ATOM     78  H37 ACD     1      12.260  23.900  19.390  1.00  0.00            
ATOM     79  O19 ACD     1      12.620  25.950  19.210  1.00  0.00            
ATOM     80  H38 ACD     1      13.300  25.860  19.880  1.00  0.00            
ATOM     81  C24 ACD     1      10.880  24.670  18.000  1.00  0.00            
ATOM     82  H39 ACD     1      10.250  25.560  17.910  1.00  0.00            
ATOM     83  O20 ACD     1      11.820  24.350  16.980  1.00  0.00            
ATOM     84  H40 ACD     1      12.490  25.030  17.050  1.00  0.00            
ATOM     85  C25 ACD     1       9.860  23.580  18.180  1.00  0.00            
ATOM     86  H41 ACD     1       9.290  23.410  17.270  1.00  0.00            
ATOM     87  O21 ACD     1       9.020  23.920  19.250  1.00  0.00            
ATOM     88  C26 ACD     1       9.580  23.960  20.520  1.00  0.00            
ATOM     89  H42 ACD     1       9.730  22.920  20.850  1.00  0.00            
ATOM     90  C27 ACD     1       8.470  24.410  21.460  1.00  0.00            
ATOM     91  H43 ACD     1       7.710  23.650  21.250  1.00  0.00            
ATOM     92  H44 ACD     1       8.880  24.440  22.480  1.00  0.00            
ATOM     93  O22 ACD     1       7.970  25.700  21.050  1.00  0.00            
ATOM     94  H45 ACD     1       7.810  25.610  20.100  1.00  0.00            
ATOM     95  O23 ACD     1      10.420  22.270  18.440  1.00  0.00            
ATOM     96  C28 ACD     1       9.990  21.210  17.630  1.00  0.00            
ATOM     97  H46 ACD     1       9.010  21.420  17.180  1.00  0.00            
ATOM     98  C29 ACD     1       9.810  19.940  18.520  1.00  0.00            
ATOM     99  H47 ACD     1      10.760  19.850  19.060  1.00  0.00            
ATOM    100  O24 ACD     1       9.610  18.770  17.690  1.00  0.00            
ATOM    101  C30 ACD     1       8.730  20.040  19.620  1.00  0.00            
ATOM    102  H48 ACD     1       8.580  19.020  20.010  1.00  0.00            
ATOM    103  H49 ACD     1       9.110  20.540  20.520  1.00  0.00            
ATOM    104  O25 ACD     1       7.530  20.580  19.210  1.00  0.00            
ATOM    105  H50 ACD     1       7.090  19.970  18.610  1.00  0.00            
ATOM    106  C31 ACD     1      11.010  21.040  16.510  1.00  0.00            
ATOM    107  H51 ACD     1      11.950  21.040  17.070  1.00  0.00            
ATOM    108  O26 ACD     1      10.980  22.120  15.570  1.00  0.00            
ATOM    109  H52 ACD     1      11.160  22.890  16.120  1.00  0.00            
ATOM    110  C32 ACD     1      10.910  19.730  15.780  1.00  0.00            
ATOM    111  H53 ACD     1      10.000  19.760  15.160  1.00  0.00            
ATOM    112  O27 ACD     1      12.010  19.380  15.000  1.00  0.00            
ATOM    113  H54 ACD     1      12.110  19.970  14.240  1.00  0.00            
ATOM    114  C33 ACD     1      10.740  18.530  16.770  1.00  0.00            
ATOM    115  H55 ACD     1      10.400  17.710  16.130  1.00  0.00            
ATOM    116  O28 ACD     1      11.960  18.140  17.360  1.00  0.00            
ATOM    117  C34 ACD     1      12.220  16.730  17.430  1.00  0.00            
ATOM    118  H56 ACD     1      11.390  16.100  17.100  1.00  0.00            
ATOM    119  C35 ACD     1      13.440  16.600  16.540  1.00  0.00            
ATOM    120  H57 ACD     1      14.230  17.290  16.840  1.00  0.00            
ATOM    121  O29 ACD     1      13.060  17.020  15.250  1.00  0.00            
ATOM    122  H58 ACD     1      12.570  17.840  15.380  1.00  0.00            
ATOM    123  C36 ACD     1      13.850  15.140  16.600  1.00  0.00            
ATOM    124  H59 ACD     1      13.050  14.520  16.190  1.00  0.00            
ATOM    125  O30 ACD     1      15.040  14.820  15.810  1.00  0.00            
ATOM    126  H60 ACD     1      15.650  15.530  16.060  1.00  0.00            
ATOM    127  C1  AR4     2      16.980  21.100  20.080  1.00  0.00            
ATOM    128  C2  AR4     2      15.860  21.110  19.040  1.00  0.00            
ATOM    129  C3  AR4     2      14.450  20.780  19.670  1.00  0.00            
ATOM    130  C4  AR4     2      16.130  20.210  17.820  1.00  0.00            
ATOM    131  C5  AR4     2      15.030  20.360  16.790  1.00  0.00            
ATOM    132  C6  AR4     2      14.800  21.800  16.380  1.00  0.00            
ATOM    133  C7  AR4     2      15.140  22.780  17.360  1.00  0.00            
ATOM    134  O1  AR4     2      15.820  22.460  18.490  1.00  0.00            
ATOM    135  C8  AR4     2      15.150  24.190  16.890  1.00  0.00            
ATOM    136  C9  AR4     2      15.760  25.230  17.710  1.00  0.00            
ATOM    137  C10 AR4     2      15.730  26.630  17.370  1.00  0.00            
ATOM    138  C11 AR4     2      15.260  26.990  16.120  1.00  0.00            
ATOM    139  C12 AR4     2      14.780  25.940  15.290  1.00  0.00            
ATOM    140  C13 AR4     2      14.660  24.580  15.600  1.00  0.00            
ATOM    141  C14 AR4     2      14.310  23.560  14.560  1.00  0.00            
ATOM    142  O2  AR4     2      13.930  23.930  13.450  1.00  0.00            
ATOM    143  C15 AR4     2      14.410  22.000  15.000  1.00  0.00            
ATOM    144  O3  AR4     2      14.100  21.160  14.180  1.00  0.00            
ATOM    145  H1  AR4     2      17.220  20.060  20.340  1.00  0.00            
ATOM    146  H2  AR4     2      17.900  21.580  19.710  1.00  0.00            
ATOM    147  H3  AR4     2      16.600  21.560  21.000  1.00  0.00            
ATOM    148  H4  AR4     2      14.210  21.500  20.460  1.00  0.00            
ATOM    149  H5  AR4     2      13.660  20.900  18.920  1.00  0.00            
ATOM    150  H6  AR4     2      14.510  19.810  20.190  1.00  0.00            
ATOM    151  H7  AR4     2      16.190  19.160  18.130  1.00  0.00            
ATOM    152  H8  AR4     2      17.070  20.510  17.340  1.00  0.00            
ATOM    153  H9  AR4     2      14.060  20.050  17.200  1.00  0.00            
ATOM    154  H10 AR4     2      15.290  19.660  15.990  1.00  0.00            
ATOM    155  H11 AR4     2      16.110  25.000  18.710  1.00  0.00            
ATOM    156  H12 AR4     2      16.140  27.340  18.070  1.00  0.00            
ATOM    157  H13 AR4     2      15.180  28.050  15.880  1.00  0.00            
ATOM    158  H14 AR4     2      14.440  26.260  14.310  1.00  0.00            
TER
ENDMDL
MODEL        1
ATOM      1  H1  ACD     1       9.300  15.170  14.030  1.00  0.00            
ATOM      2  O1  ACD     1       8.350  15.070  14.060  1.00  0.00            
ATOM      3  C1  ACD     1       7.690  16.240  13.510  1.00  0.00            
ATOM      4  H2  ACD     1       6.770  15.940  13.010  1.00  0.00            
ATOM      5  H3  ACD     1       8.300  16.590  12.670  1.00  0.00            
ATOM      6  C2  ACD     1       7.530  17.250  14.640  1.00  0.00            
ATOM      7  H4  ACD     1       7.030  16.690  15.440  1.00  0.00            
ATOM      8  O2  ACD     1       8.820  17.700  15.070  1.00  0.00            
ATOM      9  C3  ACD     1       8.820  18.690  16.120  1.00  0.00            
ATOM     10  H5  ACD     1       9.800  19.110  16.360  1.00  0.00            
ATOM     11  O3  ACD     1       8.230  18.170  17.300  1.00  0.00            
ATOM     12  C4  ACD     1       9.000  18.420  18.470  1.00  0.00            
ATOM     13  H6  ACD     1       9.810  19.150  18.290  1.00  0.00            
ATOM     14  C5  ACD     1       7.970  19.060  19.510  1.00  0.00            
ATOM     15  H7  ACD     1       7.030  18.490  19.580  1.00  0.00            
ATOM     16  O4  ACD     1       7.710  20.410  19.140  1.00  0.00            
ATOM     17  H8  ACD     1       8.560  20.870  19.100  1.00  0.00            
ATOM     18  C6  ACD     1       8.470  19.090  21.000  1.00  0.00            
ATOM     19  H9  ACD     1       9.290  19.800  21.140  1.00  0.00            
ATOM     20  O5  ACD     1       7.530  19.540  22.030  1.00  0.00            
ATOM     21  H10 ACD     1       7.240  18.770  22.530  1.00  0.00            
ATOM     22  C7  ACD     1       8.970  17.720  21.360  1.00  0.00            
ATOM     23  H11 ACD     1       9.320  17.700  22.390  1.00  0.00            
ATOM     24  O6  ACD     1       9.960  17.330  20.350  1.00  0.00            
ATOM     25  C8  ACD     1       9.530  17.060  19.000  1.00  0.00            
ATOM     26  H12 ACD     1       8.780  16.270  19.060  1.00  0.00            
ATOM     27  C9  ACD     1      10.860  16.590  18.380  1.00  0.00            
ATOM     28  H13 ACD     1      11.270  15.780  19.000  1.00  0.00            
ATOM     29  H14 ACD     1      10.600  16.180  17.390  1.00  0.00            
ATOM     30  O7  ACD     1      11.810  17.650  18.240  1.00  0.00            
ATOM     31  H15 ACD     1      12.680  17.250  18.270  1.00  0.00            
ATOM     32  O8  ACD     1       7.880  16.750  21.210  1.00  0.00            
ATOM     33  C10 ACD     1       7.570  15.910  22.280  1.00  0.00            
ATOM     34  H16 ACD     1       8.330  15.860  23.060  1.00  0.00            
ATOM     35  C11 ACD     1       6.360  16.360  23.050  1.00  0.00            
ATOM     36  H17 ACD     1       5.510  16.490  22.380  1.00  0.00            
ATOM     37  O9  ACD     1       6.640  17.650  23.640  1.00  0.00            
ATOM     38  H18 ACD     1       5.760  17.890  23.930  1.00  0.00            
ATOM     39  C12 ACD     1       5.780  15.320  24.030  1.00  0.00            
ATOM     40  H19 ACD     1       6.460  15.150  24.880  1.00  0.00            
ATOM     41  O10 ACD     1       4.500  15.630  24.540  1.00  0.00            
ATOM     42  H20 ACD     1       4.300  15.040  25.270  1.00  0.00            
ATOM     43  C13 ACD     1       5.570  14.000  23.220  1.00  0.00            
ATOM     44  H21 ACD     1       5.230  13.330  24.020  1.00  0.00            
ATOM     45  O11 ACD     1       6.860  13.580  22.760  1.00  0.00            
ATOM     46  C14 ACD     1       7.290  14.540  21.710  1.00  0.00            
ATOM     47  H22 ACD     1       6.560  14.740  20.910  1.00  0.00            
ATOM     48  C15 ACD     1       8.550  13.880  21.080  1.00  0.00            
ATOM     49  H23 ACD     1       8.260  12.840  20.890  1.00  0.00            
ATOM     50  H24 ACD     1       8.730  14.460  20.170  1.00  0.00            
ATOM     51  O12 ACD     1       9.740  13.780  21.980  1.00  0.00            
ATOM     52  H25 ACD     1      10.470  13.360  21.510  1.00  0.00            
ATOM     53  O13 ACD     1       4.710  14.080  22.080  1.00  0.00            
ATOM     54  C16 ACD     1       3.630  13.150  21.890  1.00  0.00            
ATOM     55  H26 ACD     1       3.690  12.390  22.690  1.00  0.00            
ATOM     56  C17 ACD     1       2.330  13.930  21.970  1.00  0.00            
ATOM     57  H27 ACD     1       2.430  14.830  21.350  1.00  0.00            
ATOM     58  O14 ACD     1       2.350  14.420  23.270  1.00  0.00            
ATOM     59  H28 ACD     1       3.130  14.990  23.310  1.00  0.00            
ATOM     60  C18 ACD     1       1.130  13.160  21.500  1.00  0.00            
ATOM     61  H29 ACD     1       0.880  12.240  22.040  1.00  0.00            
ATOM     62  O15 ACD     1       0.030  14.050  21.460  1.00  0.00            
ATOM     63  H30 ACD     1       0.080  14.560  22.270  1.00  0.00            
ATOM     64  C19 ACD     1       1.410  12.650  20.070  1.00  0.00            
ATOM     65  H31 ACD     1       0.570  12.060  19.690  1.00  0.00            
ATOM     66  O16 ACD     1       2.590  11.800  20.180  1.00  0.00            
ATOM     67  C20 ACD     1       3.820  12.470  20.540  1.00  0.00            
ATOM     68  H32 ACD     1       3.940  13.250  19.790  1.00  0.00            
ATOM     69  C21 ACD     1       5.000  11.460  20.550  1.00  0.00            
ATOM     70  H33 ACD     1       5.890  11.980  20.940  1.00  0.00            
ATOM     71  H34 ACD     1       4.800  10.680  21.290  1.00  0.00            
ATOM     72  O17 ACD     1       5.300  10.960  19.250  1.00  0.00            
ATOM     73  H35 ACD     1       4.620  10.300  19.150  1.00  0.00            
ATOM     74  O18 ACD     1       1.690  13.700  19.180  1.00  0.00            
ATOM     75  C22 ACD     1       0.940  13.730  17.900  1.00  0.00            
ATOM     76  H36 ACD     1       0.060  13.070  17.910  1.00  0.00            
ATOM     77  C23 ACD     1       0.430  15.170  17.870  1.00  0.00            
ATOM     78  H37 ACD     1       1.240  15.910  17.970  1.00  0.00            
ATOM     79  O19 ACD     1      -0.590  15.310  18.930  1.00  0.00            
ATOM     80  H38 ACD     1      -0.190  15.100  19.780  1.00  0.00            
ATOM     81  C24 ACD     1      -0.200  15.390  16.480  1.00  0.00            
ATOM     82  H39 ACD     1      -1.080  14.740  16.420  1.00  0.00            
ATOM     83  O20 ACD     1      -0.590  16.750  16.340  1.00  0.00            
ATOM     84  H40 ACD     1      -1.310  16.840  16.970  1.00  0.00            
ATOM     85  C25 ACD     1       0.700  15.000  15.410  1.00  0.00            
ATOM     86  H41 ACD     1       0.070  15.090  14.520  1.00  0.00            
ATOM     87  O21 ACD     1       1.060  13.660  15.560  1.00  0.00            
ATOM     88  C26 ACD     1       1.830  13.390  16.710  1.00  0.00            
ATOM     89  H42 ACD     1       2.730  14.000  16.820  1.00  0.00            
ATOM     90  C27 ACD     1       2.250  11.900  16.520  1.00  0.00            
ATOM     91  H43 ACD     1       2.790  11.890  15.570  1.00  0.00            
ATOM     92  H44 ACD     1       3.060  11.660  17.230  1.00  0.00            
ATOM     93  O22 ACD     1       1.170  10.930  16.620  1.00  0.00            
ATOM     94  H45 ACD     1       0.810  10.920  15.730  1.00  0.00            
ATOM     95  O23 ACD     1       1.840  15.830  15.320  1.00  0.00            
ATOM     96  C28 ACD     1       2.140  16.570  14.150  1.00  0.00            
ATOM     97  H46 ACD     1       1.290  16.530  13.450  1.00  0.00            
ATOM     98  C29 ACD     1       3.390  15.920  13.480  1.00  0.00            
ATOM     99  H47 ACD     1       3.990  15.550  14.320  1.00  0.00            
ATOM    100  O24 ACD     1       4.080  16.830  12.610  1.00  0.00            
ATOM    101  C30 ACD     1       2.900  14.690  12.680  1.00  0.00            
ATOM    102  H48 ACD     1       2.250  14.130  13.360  1.00  0.00            
ATOM    103  H49 ACD     1       2.330  15.160  11.860  1.00  0.00            
ATOM    104  O25 ACD     1       3.850  13.820  12.070  1.00  0.00            
ATOM    105  H50 ACD     1       4.530  13.820  12.750  1.00  0.00            
ATOM    106  C31 ACD     1       2.570  17.880  14.680  1.00  0.00            
ATOM    107  H51 ACD     1       3.300  17.730  15.490  1.00  0.00            
ATOM    108  O26 ACD     1       1.430  18.490  15.300  1.00  0.00            
ATOM    109  H52 ACD     1       0.780  17.890  15.680  1.00  0.00            
ATOM    110  C32 ACD     1       3.130  18.700  13.560  1.00  0.00            
ATOM    111  H53 ACD     1       2.500  18.760  12.660  1.00  0.00            
ATOM    112  O27 ACD     1       3.370  20.030  14.170  1.00  0.00            
ATOM    113  H54 ACD     1       2.530  20.230  14.590  1.00  0.00            
ATOM    114  C33 ACD     1       4.430  18.060  13.160  1.00  0.00            
ATOM    115  H55 ACD     1       4.790  18.670  12.340  1.00  0.00            
ATOM    116  O28 ACD     1       5.290  17.870  14.280  1.00  0.00            
ATOM    117  C34 ACD     1       6.600  18.370  14.280  1.00  0.00            
ATOM    118  H56 ACD     1       6.920  18.680  13.280  1.00  0.00            
ATOM    119  C35 ACD     1       6.600  19.550  15.280  1.00  0.00            
ATOM    120  H57 ACD     1       6.050  19.270  16.190  1.00  0.00            
ATOM    121  O29 ACD     1       5.840  20.600  14.740  1.00  0.00            
ATOM    122  H58 ACD     1       4.990  20.250  14.470  1.00  0.00            
ATOM    123  C36 ACD     1       8.050  19.920  15.660  1.00  0.00            
ATOM    124  H59 ACD     1       8.600  20.270  14.780  1.00  0.00            
ATOM    125  O30 ACD     1       8.090  20.980  16.600  1.00  0.00            
ATOM    126  H60 ACD     1       7.530  20.600  17.290  1.00  0.00            
ATOM    127  C1  AR4     2       3.960  18.610  20.690  1.00  0.00            
ATOM    128  C2  AR4     2       3.640  17.780  19.450  1.00  0.00            
ATOM    129  C3  AR4     2       4.130  16.340  19.620  1.00  0.00            
ATOM    130  C4  AR4     2       4.230  18.400  18.230  1.00  0.00            
ATOM    131  C5  AR4     2       3.640  19.820  17.980  1.00  0.00            
ATOM    132  C6  AR4     2       2.160  19.880  18.240  1.00  0.00            
ATOM    133  C7  AR4     2       1.540  18.910  19.000  1.00  0.00            
ATOM    134  O1  AR4     2       2.210  17.760  19.430  1.00  0.00            
ATOM    135  C8  AR4     2       0.130  18.970  19.310  1.00  0.00            
ATOM    136  C9  AR4     2      -0.410  18.170  20.370  1.00  0.00            
ATOM    137  C10 AR4     2      -1.760  18.230  20.750  1.00  0.00            
ATOM    138  C11 AR4     2      -2.600  19.090  19.930  1.00  0.00            
ATOM    139  C12 AR4     2      -2.080  19.950  18.950  1.00  0.00            
ATOM    140  C13 AR4     2      -0.690  19.930  18.680  1.00  0.00            
ATOM    141  C14 AR4     2      -0.070  20.920  17.770  1.00  0.00            
ATOM    142  O2  AR4     2      -0.790  21.620  17.070  1.00  0.00            
ATOM    143  C15 AR4     2       1.510  21.070  17.790  1.00  0.00            
ATOM    144  O3  AR4     2       2.010  22.140  17.460  1.00  0.00            
ATOM    145  H1  AR4     2       3.300  19.480  20.860  1.00  0.00            
ATOM    146  H2  AR4     2       3.920  18.010  21.610  1.00  0.00            
ATOM    147  H3  AR4     2       5.000  18.940  20.660  1.00  0.00            
ATOM    148  H4  AR4     2       5.180  16.300  19.320  1.00  0.00            
ATOM    149  H5  AR4     2       4.050  16.000  20.670  1.00  0.00            
ATOM    150  H6  AR4     2       3.540  15.710  18.950  1.00  0.00            
ATOM    151  H7  AR4     2       3.920  17.730  17.420  1.00  0.00            
ATOM    152  H8  AR4     2       5.330  18.430  18.160  1.00  0.00            
ATOM    153  H9  AR4     2       3.830  20.110  16.940  1.00  0.00            
ATOM    154  H10 AR4     2       4.130  20.570  18.610  1.00  0.00
[truncated: 1,476,272 more chars]
