# Supplementary material for: Achieving Chemical Accuracy in Cyclodextrin Host–Guest Binding via Integrative Atomistic Modelling
Source: Adv Sci (Weinh). 2025 Dec 14;13(10):e19782. doi: 10.1002/advs.202519782 (PMC12915143; doi:10.1002/advs.202519782)
Supplement: Supplementary file 1 — Supporting Information [file ADVS-13-e19782-s003.zip › all_poses/ACD.AR5.pdb]

MODEL        1
ATOM      1  H1  ACD     1      29.890  31.900  18.120  1.00  0.00            
ATOM      2  O1  ACD     1      29.580  31.030  17.870  1.00  0.00            
ATOM      3  C1  ACD     1      30.460  30.130  18.620  1.00  0.00            
ATOM      4  H2  ACD     1      30.580  30.460  19.650  1.00  0.00            
ATOM      5  H3  ACD     1      31.480  30.220  18.220  1.00  0.00            
ATOM      6  C2  ACD     1      30.030  28.700  18.560  1.00  0.00            
ATOM      7  H4  ACD     1      30.930  28.240  18.990  1.00  0.00            
ATOM      8  O2  ACD     1      29.000  28.320  19.460  1.00  0.00            
ATOM      9  C3  ACD     1      27.590  28.280  19.110  1.00  0.00            
ATOM     10  H5  ACD     1      27.030  29.110  19.540  1.00  0.00            
ATOM     11  O3  ACD     1      27.020  27.100  19.690  1.00  0.00            
ATOM     12  C4  ACD     1      26.390  27.130  20.980  1.00  0.00            
ATOM     13  H6  ACD     1      26.060  28.170  21.110  1.00  0.00            
ATOM     14  C5  ACD     1      25.120  26.260  20.860  1.00  0.00            
ATOM     15  H7  ACD     1      25.490  25.430  20.240  1.00  0.00            
ATOM     16  O4  ACD     1      24.170  26.980  20.060  1.00  0.00            
ATOM     17  H8  ACD     1      23.920  27.810  20.470  1.00  0.00            
ATOM     18  C6  ACD     1      24.550  25.560  22.100  1.00  0.00            
ATOM     19  H9  ACD     1      24.020  26.310  22.680  1.00  0.00            
ATOM     20  O5  ACD     1      23.670  24.590  21.740  1.00  0.00            
ATOM     21  H10 ACD     1      24.170  23.780  21.730  1.00  0.00            
ATOM     22  C7  ACD     1      25.610  24.860  22.810  1.00  0.00            
ATOM     23  H11 ACD     1      25.160  24.540  23.760  1.00  0.00            
ATOM     24  O6  ACD     1      26.630  25.790  23.150  1.00  0.00            
ATOM     25  C8  ACD     1      27.220  26.670  22.190  1.00  0.00            
ATOM     26  H12 ACD     1      28.090  26.100  21.820  1.00  0.00            
ATOM     27  C9  ACD     1      27.930  27.860  22.890  1.00  0.00            
ATOM     28  H13 ACD     1      28.610  27.510  23.670  1.00  0.00            
ATOM     29  H14 ACD     1      28.490  28.470  22.170  1.00  0.00            
ATOM     30  O7  ACD     1      26.790  28.640  23.450  1.00  0.00            
ATOM     31  H15 ACD     1      27.190  29.340  23.990  1.00  0.00            
ATOM     32  O8  ACD     1      26.100  23.700  22.140  1.00  0.00            
ATOM     33  C10 ACD     1      26.130  22.390  22.680  1.00  0.00            
ATOM     34  H16 ACD     1      25.470  22.320  23.550  1.00  0.00            
ATOM     35  C11 ACD     1      25.720  21.330  21.660  1.00  0.00            
ATOM     36  H17 ACD     1      26.250  21.510  20.720  1.00  0.00            
ATOM     37  O9  ACD     1      24.290  21.570  21.350  1.00  0.00            
ATOM     38  H18 ACD     1      24.090  21.670  20.410  1.00  0.00            
ATOM     39  C12 ACD     1      25.990  19.880  22.250  1.00  0.00            
ATOM     40  H19 ACD     1      25.630  19.780  23.290  1.00  0.00            
ATOM     41  O10 ACD     1      25.350  18.810  21.520  1.00  0.00            
ATOM     42  H20 ACD     1      26.080  18.400  21.040  1.00  0.00            
ATOM     43  C13 ACD     1      27.570  19.650  22.300  1.00  0.00            
ATOM     44  H21 ACD     1      27.720  18.940  23.120  1.00  0.00            
ATOM     45  O11 ACD     1      28.260  20.910  22.650  1.00  0.00            
ATOM     46  C14 ACD     1      27.550  22.000  23.260  1.00  0.00            
ATOM     47  H22 ACD     1      28.260  22.820  23.090  1.00  0.00            
ATOM     48  C15 ACD     1      27.590  21.830  24.790  1.00  0.00            
ATOM     49  H23 ACD     1      28.570  21.900  25.280  1.00  0.00            
ATOM     50  H24 ACD     1      27.080  22.740  25.140  1.00  0.00            
ATOM     51  O12 ACD     1      26.780  20.780  25.360  1.00  0.00            
ATOM     52  H25 ACD     1      26.890  20.700  26.310  1.00  0.00            
ATOM     53  O13 ACD     1      28.030  19.160  20.980  1.00  0.00            
ATOM     54  C16 ACD     1      29.060  18.100  20.800  1.00  0.00            
ATOM     55  H26 ACD     1      28.660  17.320  21.450  1.00  0.00            
ATOM     56  C17 ACD     1      28.970  17.390  19.410  1.00  0.00            
ATOM     57  H27 ACD     1      28.590  18.160  18.720  1.00  0.00            
ATOM     58  O14 ACD     1      28.040  16.310  19.640  1.00  0.00            
ATOM     59  H28 ACD     1      27.130  16.610  19.520  1.00  0.00            
ATOM     60  C18 ACD     1      30.340  16.960  18.890  1.00  0.00            
ATOM     61  H29 ACD     1      30.560  16.130  19.580  1.00  0.00            
ATOM     62  O15 ACD     1      30.250  16.520  17.580  1.00  0.00            
ATOM     63  H30 ACD     1      30.240  17.300  17.020  1.00  0.00            
ATOM     64  C19 ACD     1      31.370  18.040  18.910  1.00  0.00            
ATOM     65  H31 ACD     1      32.300  17.510  18.660  1.00  0.00            
ATOM     66  O16 ACD     1      31.510  18.570  20.240  1.00  0.00            
ATOM     67  C20 ACD     1      30.450  18.490  21.250  1.00  0.00            
ATOM     68  H32 ACD     1      30.400  19.460  21.750  1.00  0.00            
ATOM     69  C21 ACD     1      30.800  17.470  22.340  1.00  0.00            
ATOM     70  H33 ACD     1      30.060  17.600  23.140  1.00  0.00            
ATOM     71  H34 ACD     1      30.490  16.490  21.960  1.00  0.00            
ATOM     72  O17 ACD     1      32.150  17.550  22.710  1.00  0.00            
ATOM     73  H35 ACD     1      32.340  16.760  23.220  1.00  0.00            
ATOM     74  O18 ACD     1      31.170  19.090  17.870  1.00  0.00            
ATOM     75  C22 ACD     1      32.200  19.470  16.870  1.00  0.00            
ATOM     76  H36 ACD     1      32.870  18.620  16.640  1.00  0.00            
ATOM     77  C23 ACD     1      31.420  19.900  15.640  1.00  0.00            
ATOM     78  H37 ACD     1      30.610  20.510  16.050  1.00  0.00            
ATOM     79  O19 ACD     1      30.870  18.750  15.010  1.00  0.00            
ATOM     80  H38 ACD     1      30.490  19.030  14.180  1.00  0.00            
ATOM     81  C24 ACD     1      32.240  20.720  14.670  1.00  0.00            
ATOM     82  H39 ACD     1      32.920  20.000  14.210  1.00  0.00            
ATOM     83  O20 ACD     1      31.390  21.410  13.770  1.00  0.00            
ATOM     84  H40 ACD     1      31.490  22.330  14.030  1.00  0.00            
ATOM     85  C25 ACD     1      33.100  21.850  15.290  1.00  0.00            
ATOM     86  H41 ACD     1      33.760  22.200  14.480  1.00  0.00            
ATOM     87  O21 ACD     1      33.890  21.290  16.330  1.00  0.00            
ATOM     88  C26 ACD     1      33.110  20.610  17.400  1.00  0.00            
ATOM     89  H42 ACD     1      32.500  21.320  17.960  1.00  0.00            
ATOM     90  C27 ACD     1      34.090  20.060  18.410  1.00  0.00            
ATOM     91  H43 ACD     1      34.810  20.880  18.530  1.00  0.00            
ATOM     92  H44 ACD     1      33.650  19.890  19.400  1.00  0.00            
ATOM     93  O22 ACD     1      34.840  18.970  17.910  1.00  0.00            
ATOM     94  H45 ACD     1      35.420  19.210  17.180  1.00  0.00            
ATOM     95  O23 ACD     1      32.370  22.960  15.780  1.00  0.00            
ATOM     96  C28 ACD     1      32.840  24.300  15.420  1.00  0.00            
ATOM     97  H46 ACD     1      33.710  24.370  14.750  1.00  0.00            
ATOM     98  C29 ACD     1      33.170  25.090  16.670  1.00  0.00            
ATOM     99  H47 ACD     1      32.490  24.860  17.490  1.00  0.00            
ATOM    100  O24 ACD     1      33.110  26.530  16.540  1.00  0.00            
ATOM    101  C30 ACD     1      34.510  24.680  17.230  1.00  0.00            
ATOM    102  H48 ACD     1      34.920  25.170  18.120  1.00  0.00            
ATOM    103  H49 ACD     1      34.510  23.620  17.510  1.00  0.00            
ATOM    104  O25 ACD     1      35.530  24.740  16.250  1.00  0.00            
ATOM    105  H50 ACD     1      35.630  25.670  16.040  1.00  0.00            
ATOM    106  C31 ACD     1      31.710  24.930  14.670  1.00  0.00            
ATOM    107  H51 ACD     1      30.730  24.680  15.100  1.00  0.00            
ATOM    108  O26 ACD     1      31.850  24.370  13.280  1.00  0.00            
ATOM    109  H52 ACD     1      31.080  24.620  12.770  1.00  0.00            
ATOM    110  C32 ACD     1      31.820  26.470  14.650  1.00  0.00            
ATOM    111  H53 ACD     1      32.750  26.830  14.200  1.00  0.00            
ATOM    112  O27 ACD     1      30.690  27.050  14.030  1.00  0.00            
ATOM    113  H54 ACD     1      29.950  26.930  14.620  1.00  0.00            
ATOM    114  C33 ACD     1      31.900  27.160  15.990  1.00  0.00            
ATOM    115  H55 ACD     1      32.090  28.210  15.730  1.00  0.00            
ATOM    116  O28 ACD     1      30.800  27.050  16.840  1.00  0.00            
ATOM    117  C34 ACD     1      29.850  28.190  17.090  1.00  0.00            
ATOM    118  H56 ACD     1      30.130  28.960  16.370  1.00  0.00            
ATOM    119  C35 ACD     1      28.480  27.770  16.750  1.00  0.00            
ATOM    120  H57 ACD     1      28.390  26.720  17.040  1.00  0.00            
ATOM    121  O29 ACD     1      28.210  27.830  15.400  1.00  0.00            
ATOM    122  H58 ACD     1      27.430  27.350  15.120  1.00  0.00            
ATOM    123  C36 ACD     1      27.390  28.460  17.600  1.00  0.00            
ATOM    124  H59 ACD     1      27.350  29.500  17.260  1.00  0.00            
ATOM    125  O30 ACD     1      26.080  27.950  17.290  1.00  0.00            
ATOM    126  H60 ACD     1      25.880  27.630  18.170  1.00  0.00            
ATOM    127  C1  AR5     2      27.400  19.490  13.740  1.00  0.00            
ATOM    128  C2  AR5     2      26.730  19.220  15.090  1.00  0.00            
ATOM    129  C3  AR5     2      26.650  17.670  15.150  1.00  0.00            
ATOM    130  C4  AR5     2      25.310  19.800  15.200  1.00  0.00            
ATOM    131  C5  AR5     2      25.270  21.340  15.400  1.00  0.00            
ATOM    132  C6  AR5     2      26.080  21.820  16.660  1.00  0.00            
ATOM    133  C7  AR5     2      25.380  21.320  17.920  1.00  0.00            
ATOM    134  O1  AR5     2      25.500  20.210  18.400  1.00  0.00            
ATOM    135  O2  AR5     2      24.380  22.070  18.550  1.00  0.00            
ATOM    136  C8  AR5     2      26.210  23.360  16.570  1.00  0.00            
ATOM    137  C9  AR5     2      27.070  23.960  17.740  1.00  0.00            
ATOM    138  C10 AR5     2      28.560  23.420  17.920  1.00  0.00            
ATOM    139  C11 AR5     2      29.420  23.920  16.710  1.00  0.00            
ATOM    140  C12 AR5     2      28.360  21.880  17.740  1.00  0.00            
ATOM    141  C13 AR5     2      28.960  21.110  18.610  1.00  0.00            
ATOM    142  C14 AR5     2      30.040  21.400  19.690  1.00  0.00            
ATOM    143  C15 AR5     2      30.500  22.820  19.640  1.00  0.00            
ATOM    144  C16 AR5     2      31.630  23.170  20.780  1.00  0.00            
ATOM    145  C17 AR5     2      31.240  22.780  22.200  1.00  0.00            
ATOM    146  C18 AR5     2      32.940  22.310  20.460  1.00  0.00            
ATOM    147  C19 AR5     2      34.120  22.670  21.420  1.00  0.00            
ATOM    148  C20 AR5     2      34.470  24.120  21.380  1.00  0.00            
ATOM    149  O3  AR5     2      35.530  24.420  22.240  1.00  0.00            
ATOM    150  C21 AR5     2      33.260  25.190  21.350  1.00  0.00            
ATOM    151  C22 AR5     2      33.850  26.520  20.710  1.00  0.00            
ATOM    152  C23 AR5     2      32.900  25.690  22.760  1.00  0.00            
ATOM    153  C24 AR5     2      32.110  24.650  20.510  1.00  0.00            
ATOM    154  C25 AR5     2      30.870  25.590  20.420  1.00  0.00            
ATOM    155  C26 AR5     2      29.920  25.210  19.320  1.00  0.00            
ATOM    156  C27 AR5     2      29.330  23.800  19.290  1.00  0.00            
ATOM    157  C28 AR5     2      28.290  23.830  20.480  1.00  0.00            
ATOM    158  C29 AR5     2      27.560  21.290  16.550  1.00  0.00            
ATOM    159  C30 AR5     2      27.560  19.680  16.360  1.00  0.00            
ATOM    160  H1  AR5     2      27.390  20.570  13.510  1.00  0.00            
ATOM    161  H2  AR5     2      28.430  19.110  13.780  1.00  0.00            
ATOM    162  H3  AR5     2      26.930  19.060  12.850  1.00  0.00            
ATOM    163  H4  AR5     2      27.690  17.370  14.950  1.00  0.00            
ATOM    164  H5  AR5     2      26.420  17.260  16.140  1.00  0.00            
ATOM    165  H6  AR5     2      25.920  17.300  14.430  1.00  0.00            
ATOM    166  H7  AR5     2      24.720  19.260  15.950  1.00  0.00            
ATOM    167  H8  AR5     2      24.800  19.600  14.250  1.00  0.00            
ATOM    168  H9  AR5     2      24.280  21.790  15.540  1.00  0.00            
ATOM    169  H10 AR5     2      25.730  21.800  14.520  1.00  0.00            
ATOM    170  H11 AR5     2      24.390  22.930  18.090  1.00  0.00            
ATOM    171  H12 AR5     2      25.290  23.930  16.400  1.00  0.00            
ATOM    172  H13 AR5     2      26.800  23.500  15.650  1.00  0.00            
ATOM    173  H14 AR5     2      26.480  23.920  18.670  1.00  0.00            
ATOM    174  H15 AR5     2      27.030  25.030  17.530  1.00  0.00            
ATOM    175  H16 AR5     2      29.070  23.550  15.740  1.00  0.00            
ATOM    176  H17 AR5     2      29.430  25.020  16.630  1.00  0.00            
ATOM    177  H18 AR5     2      30.370  23.430  16.950  1.00  0.00            
ATOM    178  H19 AR5     2      28.770  20.050  18.520  1.00  0.00            
ATOM    179  H20 AR5     2      30.880  20.680  19.660  1.00  0.00            
ATOM    180  H21 AR5     2      29.450  21.290  20.610  1.00  0.00            
ATOM    181  H22 AR5     2      31.070  22.800  18.700  1.00  0.00            
ATOM    182  H23 AR5     2      32.070  23.090  22.840  1.00  0.00            
ATOM    183  H24 AR5     2      30.320  23.260  22.580  1.00  0.00            
ATOM    184  H25 AR5     2      31.260  21.690  22.330  1.00  0.00            
ATOM    185  H26 AR5     2      33.300  22.460  19.430  1.00  0.00            
ATOM    186  H27 AR5     2      32.680  21.250  20.590  1.00  0.00            
ATOM    187  H28 AR5     2      35.060  22.170  21.140  1.00  0.00            
ATOM    188  H29 AR5     2      33.960  22.410  22.470  1.00  0.00            
ATOM    189  H30 AR5     2      34.910  24.340  20.400  1.00  0.00            
ATOM    190  H31 AR5     2      35.290  24.110  23.130  1.00  0.00            
ATOM    191  H32 AR5     2      34.070  26.440  19.640  1.00  0.00            
ATOM    192  H33 AR5     2      33.120  27.330  20.800  1.00  0.00            
ATOM    193  H34 AR5     2      34.750  26.890  21.230  1.00  0.00            
ATOM    194  H35 AR5     2      33.640  26.420  23.100  1.00  0.00            
ATOM    195  H36 AR5     2      31.890  26.130  22.780  1.00  0.00            
ATOM    196  H37 AR5     2      32.990  24.890  23.500  1.00  0.00            
ATOM    197  H38 AR5     2      32.450  24.600  19.470  1.00  0.00            
ATOM    198  H39 AR5     2      31.210  26.600  20.160  1.00  0.00            
ATOM    199  H40 AR5     2      30.350  25.790  21.370  1.00  0.00            
ATOM    200  H41 AR5     2      30.610  25.430  18.500  1.00  0.00            
ATOM    201  H42 AR5     2      29.070  25.900  19.340  1.00  0.00            
ATOM    202  H43 AR5     2      28.650  24.030  21.490  1.00  0.00            
ATOM    203  H44 AR5     2      27.580  24.660  20.340  1.00  0.00            
ATOM    204  H45 AR5     2      27.720  22.890  20.510  1.00  0.00            
ATOM    205  H46 AR5     2      27.990  21.660  15.610  1.00  0.00            
ATOM    206  H47 AR5     2      28.590  19.310  16.420  1.00  0.00            
ATOM    207  H48 AR5     2      27.040  19.220  17.220  1.00  0.00            
TER
ENDMDL
MODEL        1
ATOM      1  H1  ACD     1      28.270  31.300  13.580  1.00  0.00            
ATOM      2  O1  ACD     1      29.110  31.020  13.190  1.00  0.00            
ATOM      3  C1  ACD     1      30.080  30.680  14.230  1.00  0.00            
ATOM      4  H2  ACD     1      29.860  31.190  15.180  1.00  0.00            
ATOM      5  H3  ACD     1      31.120  30.710  13.890  1.00  0.00            
ATOM      6  C2  ACD     1      29.890  29.190  14.550  1.00  0.00            
ATOM      7  H4  ACD     1      30.550  28.900  15.380  1.00  0.00            
ATOM      8  O2  ACD     1      28.610  28.920  15.070  1.00  0.00            
ATOM      9  C3  ACD     1      27.400  28.580  14.370  1.00  0.00            
ATOM     10  H5  ACD     1      26.740  29.460  14.390  1.00  0.00            
ATOM     11  O3  ACD     1      26.670  27.430  14.920  1.00  0.00            
ATOM     12  C4  ACD     1      25.600  27.520  15.900  1.00  0.00            
ATOM     13  H6  ACD     1      24.840  28.190  15.470  1.00  0.00            
ATOM     14  C5  ACD     1      25.010  26.140  15.820  1.00  0.00            
ATOM     15  H7  ACD     1      25.860  25.440  15.890  1.00  0.00            
ATOM     16  O4  ACD     1      24.430  26.010  14.530  1.00  0.00            
ATOM     17  H8  ACD     1      23.600  26.490  14.560  1.00  0.00            
ATOM     18  C6  ACD     1      24.000  25.950  17.020  1.00  0.00            
ATOM     19  H9  ACD     1      23.240  26.740  16.930  1.00  0.00            
ATOM     20  O5  ACD     1      23.340  24.620  17.000  1.00  0.00            
ATOM     21  H10 ACD     1      23.200  24.300  16.110  1.00  0.00            
ATOM     22  C7  ACD     1      24.580  26.190  18.410  1.00  0.00            
ATOM     23  H11 ACD     1      23.840  26.160  19.210  1.00  0.00            
ATOM     24  O6  ACD     1      24.970  27.560  18.300  1.00  0.00            
ATOM     25  C8  ACD     1      25.970  28.000  17.340  1.00  0.00            
ATOM     26  H12 ACD     1      26.950  27.570  17.590  1.00  0.00            
ATOM     27  C9  ACD     1      26.020  29.530  17.350  1.00  0.00            
ATOM     28  H13 ACD     1      26.610  30.000  16.550  1.00  0.00            
ATOM     29  H14 ACD     1      24.990  29.900  17.300  1.00  0.00            
ATOM     30  O7  ACD     1      26.550  29.770  18.640  1.00  0.00            
ATOM     31  H15 ACD     1      25.990  29.210  19.190  1.00  0.00            
ATOM     32  O8  ACD     1      25.560  25.290  18.820  1.00  0.00            
ATOM     33  C10 ACD     1      25.380  24.160  19.750  1.00  0.00            
ATOM     34  H16 ACD     1      24.400  24.290  20.240  1.00  0.00            
ATOM     35  C11 ACD     1      25.340  22.840  19.010  1.00  0.00            
ATOM     36  H17 ACD     1      25.940  22.960  18.100  1.00  0.00            
ATOM     37  O9  ACD     1      24.080  22.610  18.540  1.00  0.00            
ATOM     38  H18 ACD     1      23.980  23.320  17.910  1.00  0.00            
ATOM     39  C12 ACD     1      26.010  21.620  19.740  1.00  0.00            
ATOM     40  H19 ACD     1      25.310  21.510  20.580  1.00  0.00            
ATOM     41  O10 ACD     1      25.990  20.530  18.890  1.00  0.00            
ATOM     42  H20 ACD     1      26.680  20.790  18.280  1.00  0.00            
ATOM     43  C13 ACD     1      27.410  21.840  20.290  1.00  0.00            
ATOM     44  H21 ACD     1      27.240  21.500  21.310  1.00  0.00            
ATOM     45  O11 ACD     1      27.630  23.260  20.410  1.00  0.00            
ATOM     46  C14 ACD     1      26.560  24.170  20.750  1.00  0.00            
ATOM     47  H22 ACD     1      26.930  25.200  20.720  1.00  0.00            
ATOM     48  C15 ACD     1      26.170  24.060  22.230  1.00  0.00            
ATOM     49  H23 ACD     1      27.120  23.840  22.750  1.00  0.00            
ATOM     50  H24 ACD     1      25.800  25.000  22.650  1.00  0.00            
ATOM     51  O12 ACD     1      25.350  22.940  22.600  1.00  0.00            
ATOM     52  H25 ACD     1      25.210  22.980  23.550  1.00  0.00            
ATOM     53  O13 ACD     1      28.410  21.100  19.670  1.00  0.00            
ATOM     54  C16 ACD     1      29.380  20.270  20.370  1.00  0.00            
ATOM     55  H26 ACD     1      28.860  19.760  21.190  1.00  0.00            
ATOM     56  C17 ACD     1      29.880  19.250  19.400  1.00  0.00            
ATOM     57  H27 ACD     1      29.650  19.570  18.380  1.00  0.00            
ATOM     58  O14 ACD     1      29.220  17.950  19.430  1.00  0.00            
ATOM     59  H28 ACD     1      29.820  17.280  19.110  1.00  0.00            
ATOM     60  C18 ACD     1      31.410  18.980  19.470  1.00  0.00            
ATOM     61  H29 ACD     1      31.630  18.210  20.230  1.00  0.00            
ATOM     62  O15 ACD     1      31.850  18.490  18.250  1.00  0.00            
ATOM     63  H30 ACD     1      32.050  19.250  17.690  1.00  0.00            
ATOM     64  C19 ACD     1      32.330  20.150  19.660  1.00  0.00            
ATOM     65  H31 ACD     1      33.350  19.840  19.900  1.00  0.00            
ATOM     66  O16 ACD     1      31.850  20.800  20.880  1.00  0.00            
ATOM     67  C20 ACD     1      30.490  21.130  21.070  1.00  0.00            
ATOM     68  H32 ACD     1      30.310  22.170  20.750  1.00  0.00            
ATOM     69  C21 ACD     1      30.220  21.090  22.610  1.00  0.00            
ATOM     70  H33 ACD     1      29.160  21.000  22.860  1.00  0.00            
ATOM     71  H34 ACD     1      30.710  20.190  23.000  1.00  0.00            
ATOM     72  O17 ACD     1      30.890  22.210  23.180  1.00  0.00            
ATOM     73  H35 ACD     1      31.740  22.350  22.740  1.00  0.00            
ATOM     74  O18 ACD     1      32.410  20.990  18.530  1.00  0.00            
ATOM     75  C22 ACD     1      33.600  21.230  17.780  1.00  0.00            
ATOM     76  H36 ACD     1      34.340  20.460  18.010  1.00  0.00            
ATOM     77  C23 ACD     1      33.240  21.200  16.320  1.00  0.00            
ATOM     78  H37 ACD     1      32.290  21.700  16.140  1.00  0.00            
ATOM     79  O19 ACD     1      33.090  19.820  16.030  1.00  0.00            
ATOM     80  H38 ACD     1      32.990  19.680  15.090  1.00  0.00            
ATOM     81  C24 ACD     1      34.330  21.870  15.430  1.00  0.00            
ATOM     82  H39 ACD     1      35.190  21.190  15.430  1.00  0.00            
ATOM     83  O20 ACD     1      33.800  21.920  14.110  1.00  0.00            
ATOM     84  H40 ACD     1      34.090  22.750  13.720  1.00  0.00            
ATOM     85  C25 ACD     1      34.870  23.260  15.910  1.00  0.00            
ATOM     86  H41 ACD     1      35.840  23.520  15.470  1.00  0.00            
ATOM     87  O21 ACD     1      35.080  23.170  17.310  1.00  0.00            
ATOM     88  C26 ACD     1      34.080  22.650  18.240  1.00  0.00            
ATOM     89  H42 ACD     1      33.210  23.320  18.130  1.00  0.00            
ATOM     90  C27 ACD     1      34.760  22.700  19.670  1.00  0.00            
ATOM     91  H43 ACD     1      35.310  23.620  19.900  1.00  0.00            
ATOM     92  H44 ACD     1      33.920  22.850  20.360  1.00  0.00            
ATOM     93  O22 ACD     1      35.600  21.610  19.940  1.00  0.00            
ATOM     94  H45 ACD     1      35.850  21.340  19.060  1.00  0.00            
ATOM     95  O23 ACD     1      33.950  24.310  15.630  1.00  0.00            
ATOM     96  C28 ACD     1      34.320  25.320  14.650  1.00  0.00            
ATOM     97  H46 ACD     1      35.400  25.360  14.490  1.00  0.00            
ATOM     98  C29 ACD     1      33.880  26.690  15.360  1.00  0.00            
ATOM     99  H47 ACD     1      32.910  26.590  15.870  1.00  0.00            
ATOM    100  O24 ACD     1      33.650  27.800  14.410  1.00  0.00            
ATOM    101  C30 ACD     1      34.990  27.050  16.330  1.00  0.00            
ATOM    102  H48 ACD     1      34.760  28.030  16.770  1.00  0.00            
ATOM    103  H49 ACD     1      35.020  26.260  17.090  1.00  0.00            
ATOM    104  O25 ACD     1      36.290  27.200  15.720  1.00  0.00            
ATOM    105  H50 ACD     1      36.090  27.760  14.970  1.00  0.00            
ATOM    106  C31 ACD     1      33.610  25.120  13.300  1.00  0.00            
ATOM    107  H51 ACD     1      32.620  24.690  13.510  1.00  0.00            
ATOM    108  O26 ACD     1      34.460  24.220  12.550  1.00  0.00            
ATOM    109  H52 ACD     1      34.870  24.720  11.840  1.00  0.00            
ATOM    110  C32 ACD     1      33.320  26.390  12.490  1.00  0.00            
ATOM    111  H53 ACD     1      34.300  26.640  12.070  1.00  0.00            
ATOM    112  O27 ACD     1      32.540  26.150  11.340  1.00  0.00            
ATOM    113  H54 ACD     1      32.020  26.920  11.070  1.00  0.00            
ATOM    114  C33 ACD     1      32.800  27.630  13.270  1.00  0.00            
ATOM    115  H55 ACD     1      32.900  28.550  12.690  1.00  0.00            
ATOM    116  O28 ACD     1      31.440  27.410  13.650  1.00  0.00            
ATOM    117  C34 ACD     1      30.310  28.310  13.320  1.00  0.00            
ATOM    118  H56 ACD     1      30.510  29.020  12.510  1.00  0.00            
ATOM    119  C35 ACD     1      29.060  27.480  12.790  1.00  0.00            
ATOM    120  H57 ACD     1      28.910  26.610  13.440  1.00  0.00            
ATOM    121  O29 ACD     1      29.260  27.030  11.440  1.00  0.00            
ATOM    122  H58 ACD     1      28.490  26.530  11.120  1.00  0.00            
ATOM    123  C36 ACD     1      27.730  28.250  12.950  1.00  0.00            
ATOM    124  H59 ACD     1      27.690  29.150  12.320  1.00  0.00            
ATOM    125  O30 ACD     1      26.740  27.290  12.450  1.00  0.00            
ATOM    126  H60 ACD     1      26.450  26.930  13.290  1.00  0.00            
ATOM    127  C1  AR5     2      30.550  18.890  13.700  1.00  0.00            
ATOM    128  C2  AR5     2      29.350  18.870  14.620  1.00  0.00            
ATOM    129  C3  AR5     2      29.410  17.510  15.260  1.00  0.00            
ATOM    130  C4  AR5     2      28.060  19.140  13.810  1.00  0.00            
ATOM    131  C5  AR5     2      27.870  20.550  13.210  1.00  0.00            
ATOM    132  C6  AR5     2      28.030  21.620  14.450  1.00  0.00            
ATOM    133  C7  AR5     2      26.800  21.470  15.410  1.00  0.00            
ATOM    134  O1  AR5     2      26.950  21.440  16.650  1.00  0.00            
ATOM    135  O2  AR5     2      25.630  21.500  14.890  1.00  0.00            
ATOM    136  C8  AR5     2      28.030  23.070  13.880  1.00  0.00            
ATOM    137  C9  AR5     2      28.140  24.130  14.990  1.00  0.00            
ATOM    138  C10 AR5     2      29.540  24.090  15.780  1.00  0.00            
ATOM    139  C11 AR5     2      30.650  24.480  14.770  1.00  0.00            
ATOM    140  C12 AR5     2      29.700  22.650  16.240  1.00  0.00            
ATOM    141  C13 AR5     2      30.170  22.340  17.450  1.00  0.00            
ATOM    142  C14 AR5     2      30.600  23.380  18.500  1.00  0.00            
ATOM    143  C15 AR5     2      30.700  24.820  17.960  1.00  0.00            
ATOM    144  C16 AR5     2      31.160  25.900  19.050  1.00  0.00            
ATOM    145  C17 AR5     2      30.360  25.810  20.470  1.00  0.00            
ATOM    146  C18 AR5     2      32.690  25.740  19.410  1.00  0.00            
ATOM    147  C19 AR5     2      33.380  26.880  20.250  1.00  0.00            
ATOM    148  C20 AR5     2      33.120  28.260  19.680  1.00  0.00            
ATOM    149  O3  AR5     2      33.620  29.200  20.680  1.00  0.00            
ATOM    150  C21 AR5     2      31.590  28.620  19.250  1.00  0.00            
ATOM    151  C22 AR5     2      31.700  29.960  18.420  1.00  0.00            
ATOM    152  C23 AR5     2      30.680  29.030  20.440  1.00  0.00            
ATOM    153  C24 AR5     2      31.030  27.380  18.390  1.00  0.00            
ATOM    154  C25 AR5     2      29.620  27.560  17.790  1.00  0.00            
ATOM    155  C26 AR5     2      29.500  26.560  16.640  1.00  0.00            
ATOM    156  C27 AR5     2      29.490  25.110  17.110  1.00  0.00            
ATOM    157  C28 AR5     2      28.240  24.940  17.980  1.00  0.00            
ATOM    158  C29 AR5     2      29.380  21.490  15.210  1.00  0.00            
ATOM    159  C30 AR5     2      29.530  19.980  15.690  1.00  0.00            
ATOM    160  H1  AR5     2      30.360  18.260  12.820  1.00  0.00            
ATOM    161  H2  AR5     2      30.700  19.920  13.350  1.00  0.00            
ATOM    162  H3  AR5     2      31.460  18.610  14.250  1.00  0.00            
ATOM    163  H4  AR5     2      30.310  17.470  15.890  1.00  0.00            
ATOM    164  H5  AR5     2      28.570  17.340  15.950  1.00  0.00            
ATOM    165  H6  AR5     2      29.350  16.690  14.540  1.00  0.00            
ATOM    166  H7  AR5     2      27.230  18.940  14.500  1.00  0.00            
ATOM    167  H8  AR5     2      28.080  18.290  13.120  1.00  0.00            
ATOM    168  H9  AR5     2      26.990  20.650  12.560  1.00  0.00            
ATOM    169  H10 AR5     2      28.730  20.750  12.560  1.00  0.00            
ATOM    170  H11 AR5     2      25.780  21.630  13.940  1.00  0.00            
ATOM    171  H12 AR5     2      27.200  23.340  13.210  1.00  0.00            
ATOM    172  H13 AR5     2      28.940  23.120  13.270  1.00  0.00            
ATOM    173  H14 AR5     2      27.380  23.920  15.750  1.00  0.00            
ATOM    174  H15 AR5     2      28.000  25.120  14.550  1.00  0.00            
ATOM    175  H16 AR5     2      30.890  23.550  14.230  1.00  0.00            
ATOM    176  H17 AR5     2      30.240  25.140  14.000  1.00  0.00            
ATOM    177  H18 AR5     2      31.550  24.890  15.230  1.00  0.00            
ATOM    178  H19 AR5     2      30.290  21.280  17.680  1.00  0.00            
ATOM    179  H20 AR5     2      31.510  23.100  19.040  1.00  0.00            
ATOM    180  H21 AR5     2      29.790  23.230  19.230  1.00  0.00            
ATOM    181  H22 AR5     2      31.540  24.730  17.260  1.00  0.00            
ATOM    182  H23 AR5     2      30.980  26.290  21.230  1.00  0.00            
ATOM    183  H24 AR5     2      29.380  26.310  20.450  1.00  0.00            
ATOM    184  H25 AR5     2      30.240  24.750  20.740  1.00  0.00            
ATOM    185  H26 AR5     2      33.230  25.660  18.460  1.00  0.00            
ATOM    186  H27 AR5     2      32.900  24.760  19.860  1.00  0.00            
ATOM    187  H28 AR5     2      34.430  26.540  20.250  1.00  0.00            
ATOM    188  H29 AR5     2      33.030  26.820  21.280  1.00  0.00            
ATOM    189  H30 AR5     2      33.730  28.340  18.770  1.00  0.00            
ATOM    190  H31 AR5     2      33.200  28.970  21.530  1.00  0.00            
ATOM    191  H32 AR5     2      32.310  29.900  17.500  1.00  0.00            
ATOM    192  H33 AR5     2      30.650  30.240  18.300  1.00  0.00            
ATOM    193  H34 AR5     2      32.120  30.690  19.130  1.00  0.00            
ATOM    194  H35 AR5     2      30.880  30.080  20.710  1.00  0.00            
ATOM    195  H36 AR5     2      29.610  28.960  20.240  1.00  0.00            
ATOM    196  H37 AR5     2      30.850  28.430  21.340  1.00  0.00            
ATOM    197  H38 AR5     2      31.740  27.360  17.550  1.00  0.00            
ATOM    198  H39 AR5     2      29.570  28.570  17.370  1.00  0.00            
ATOM    199  H40 AR5     2      28.830  27.430  18.540  1.00  0.00            
ATOM    200  H41 AR5     2      30.350  26.700  15.960  1.00  0.00            
ATOM    201  H42 AR5     2      28.590  26.730  16.050  1.00  0.00            
ATOM    202  H43 AR5     2      28.430  25.150  19.040  1.00  0.00            
ATOM    203  H44 AR5     2      27.450  25.560  17.530  1.00  0.00            
ATOM    204  H45 AR5     2      27.860  23.930  17.830  1.00  0.00            
ATOM    205  H46 AR5     2      30.210  21.520  14.490  1.00  0.00            
ATOM    206  H47 AR5     2      30.530  19.810  16.110  1.00  0.00            
ATOM    207  H48 AR5     2      28.840  19.840  16.530  1.00  0.00            
TER
ENDMDL
MODEL        1
ATOM      1  H1  ACD     1      28.060  34.500  21.450  1.00  0.00            
ATOM      2  O1  ACD     1      28.950  34.130  21.460  1.00  0.00            
ATOM      3  C1  ACD     1      29.070  32.860  22.070  1.00  0.00            
ATOM      4  H2  ACD     1      28.770  32.970  23.120  1.00  0.00            
ATOM      5  H3  ACD     1      30.130  32.580  22.030  1.00  0.00            
ATOM      6  C2  ACD     1      28.230  31.820  21.350  1.00  0.00            
ATOM      7  H4  ACD     1      28.500  30.850  21.790  1.00  0.00            
ATOM      8  O2  ACD     1      26.880  32.040  21.760  1.00  0.00            
ATOM      9  C3  ACD     1      25.780  31.360  21.190  1.00  0.00            
ATOM     10  H5  ACD     1      24.800  31.780  21.470  1.00  0.00            
ATOM     11  O3  ACD     1      25.650  30.040  21.750  1.00  0.00            
ATOM     12  C4  ACD     1      24.520  29.540  22.610  1.00  0.00            
ATOM     13  H6  ACD     1      23.950  30.440  22.890  1.00  0.00            
ATOM     14  C5  ACD     1      23.790  28.510  21.760  1.00  0.00            
ATOM     15  H7  ACD     1      24.470  27.870  21.180  1.00  0.00            
ATOM     16  O4  ACD     1      22.950  29.230  20.790  1.00  0.00            
ATOM     17  H8  ACD     1      22.630  28.710  20.040  1.00  0.00            
ATOM     18  C6  ACD     1      22.850  27.630  22.550  1.00  0.00            
ATOM     19  H9  ACD     1      22.130  28.280  23.080  1.00  0.00            
ATOM     20  O5  ACD     1      22.160  26.660  21.720  1.00  0.00            
ATOM     21  H10 ACD     1      22.790  25.930  21.680  1.00  0.00            
ATOM     22  C7  ACD     1      23.480  26.880  23.680  1.00  0.00            
ATOM     23  H11 ACD     1      22.670  26.380  24.210  1.00  0.00            
ATOM     24  O6  ACD     1      24.150  27.830  24.480  1.00  0.00            
ATOM     25  C8  ACD     1      24.950  28.850  23.910  1.00  0.00            
ATOM     26  H12 ACD     1      26.000  28.550  23.840  1.00  0.00            
ATOM     27  C9  ACD     1      24.990  29.920  25.000  1.00  0.00            
ATOM     28  H13 ACD     1      25.450  29.550  25.920  1.00  0.00            
ATOM     29  H14 ACD     1      25.700  30.710  24.700  1.00  0.00            
ATOM     30  O7  ACD     1      23.670  30.390  25.290  1.00  0.00            
ATOM     31  H15 ACD     1      23.190  29.780  25.860  1.00  0.00            
ATOM     32  O8  ACD     1      24.270  25.840  23.130  1.00  0.00            
ATOM     33  C10 ACD     1      24.370  24.660  23.950  1.00  0.00            
ATOM     34  H16 ACD     1      23.390  24.600  24.440  1.00  0.00            
ATOM     35  C11 ACD     1      24.440  23.480  22.970  1.00  0.00            
ATOM     36  H17 ACD     1      24.980  23.800  22.070  1.00  0.00            
ATOM     37  O9  ACD     1      23.130  23.260  22.440  1.00  0.00            
ATOM     38  H18 ACD     1      23.110  22.500  21.860  1.00  0.00            
ATOM     39  C12 ACD     1      25.110  22.230  23.430  1.00  0.00            
ATOM     40  H19 ACD     1      24.490  21.890  24.270  1.00  0.00            
ATOM     41  O10 ACD     1      25.230  21.070  22.480  1.00  0.00            
ATOM     42  H20 ACD     1      26.140  21.150  22.180  1.00  0.00            
ATOM     43  C13 ACD     1      26.480  22.470  23.910  1.00  0.00            
ATOM     44  H21 ACD     1      26.690  21.800  24.750  1.00  0.00            
ATOM     45  O11 ACD     1      26.600  23.750  24.500  1.00  0.00            
ATOM     46  C14 ACD     1      25.470  24.600  24.960  1.00  0.00            
ATOM     47  H22 ACD     1      25.850  25.600  25.210  1.00  0.00            
ATOM     48  C15 ACD     1      25.070  24.030  26.300  1.00  0.00            
ATOM     49  H23 ACD     1      25.930  23.640  26.860  1.00  0.00            
ATOM     50  H24 ACD     1      24.730  24.930  26.830  1.00  0.00            
ATOM     51  O12 ACD     1      24.260  22.910  26.310  1.00  0.00            
ATOM     52  H25 ACD     1      24.440  22.500  27.160  1.00  0.00            
ATOM     53  O13 ACD     1      27.480  22.330  22.850  1.00  0.00            
ATOM     54  C16 ACD     1      28.560  21.320  22.960  1.00  0.00            
ATOM     55  H26 ACD     1      28.130  20.470  23.500  1.00  0.00            
ATOM     56  C17 ACD     1      28.920  20.600  21.660  1.00  0.00            
ATOM     57  H27 ACD     1      28.610  21.310  20.880  1.00  0.00            
ATOM     58  O14 ACD     1      28.210  19.380  21.560  1.00  0.00            
ATOM     59  H28 ACD     1      28.410  18.990  20.710  1.00  0.00            
ATOM     60  C18 ACD     1      30.400  20.450  21.340  1.00  0.00            
ATOM     61  H29 ACD     1      30.690  19.600  21.970  1.00  0.00            
ATOM     62  O15 ACD     1      30.560  20.200  19.960  1.00  0.00            
ATOM     63  H30 ACD     1      30.600  21.100  19.640  1.00  0.00            
ATOM     64  C19 ACD     1      31.350  21.600  21.810  1.00  0.00            
ATOM     65  H31 ACD     1      32.360  21.170  21.770  1.00  0.00            
ATOM     66  O16 ACD     1      31.040  21.870  23.200  1.00  0.00            
ATOM     67  C20 ACD     1      29.760  21.840  23.820  1.00  0.00            
ATOM     68  H32 ACD     1      29.490  22.820  24.240  1.00  0.00            
ATOM     69  C21 ACD     1      29.870  21.070  25.100  1.00  0.00            
ATOM     70  H33 ACD     1      29.000  20.520  25.480  1.00  0.00            
ATOM     71  H34 ACD     1      30.640  20.320  24.890  1.00  0.00            
ATOM     72  O17 ACD     1      30.470  21.830  26.220  1.00  0.00            
ATOM     73  H35 ACD     1      31.240  22.250  25.830  1.00  0.00            
ATOM     74  O18 ACD     1      31.280  22.700  20.850  1.00  0.00            
ATOM     75  C22 ACD     1      32.500  23.340  20.360  1.00  0.00            
ATOM     76  H36 ACD     1      33.220  22.530  20.180  1.00  0.00            
ATOM     77  C23 ACD     1      32.070  23.950  19.000  1.00  0.00            
ATOM     78  H37 ACD     1      31.200  24.570  19.230  1.00  0.00            
ATOM     79  O19 ACD     1      31.750  22.960  18.070  1.00  0.00            
ATOM     80  H38 ACD     1      31.220  23.390  17.400  1.00  0.00            
ATOM     81  C24 ACD     1      33.060  24.940  18.430  1.00  0.00            
ATOM     82  H39 ACD     1      33.890  24.330  18.050  1.00  0.00            
ATOM     83  O20 ACD     1      32.450  25.610  17.360  1.00  0.00            
ATOM     84  H40 ACD     1      32.540  26.570  17.410  1.00  0.00            
ATOM     85  C25 ACD     1      33.580  25.990  19.400  1.00  0.00            
ATOM     86  H41 ACD     1      34.500  26.440  19.000  1.00  0.00            
ATOM     87  O21 ACD     1      34.100  25.360  20.640  1.00  0.00            
ATOM     88  C26 ACD     1      33.080  24.440  21.230  1.00  0.00            
ATOM     89  H42 ACD     1      32.210  25.060  21.510  1.00  0.00            
ATOM     90  C27 ACD     1      33.750  23.830  22.450  1.00  0.00            
ATOM     91  H43 ACD     1      34.210  24.580  23.110  1.00  0.00            
ATOM     92  H44 ACD     1      32.910  23.350  22.970  1.00  0.00            
ATOM     93  O22 ACD     1      34.750  22.860  22.090  1.00  0.00            
ATOM     94  H45 ACD     1      35.550  23.300  22.390  1.00  0.00            
ATOM     95  O23 ACD     1      32.600  27.060  19.640  1.00  0.00            
ATOM     96  C28 ACD     1      32.770  28.500  19.330  1.00  0.00            
ATOM     97  H46 ACD     1      33.820  28.740  19.100  1.00  0.00            
ATOM     98  C29 ACD     1      32.410  29.410  20.530  1.00  0.00            
ATOM     99  H47 ACD     1      31.520  28.940  20.980  1.00  0.00            
ATOM    100  O24 ACD     1      31.900  30.730  20.290  1.00  0.00            
ATOM    101  C30 ACD     1      33.560  29.460  21.550  1.00  0.00            
ATOM    102  H48 ACD     1      33.240  30.070  22.400  1.00  0.00            
ATOM    103  H49 ACD     1      33.730  28.420  21.850  1.00  0.00            
ATOM    104  O25 ACD     1      34.740  29.940  21.060  1.00  0.00            
ATOM    105  H50 ACD     1      35.270  30.200  21.820  1.00  0.00            
ATOM    106  C31 ACD     1      31.940  28.840  18.070  1.00  0.00            
ATOM    107  H51 ACD     1      31.030  28.220  18.150  1.00  0.00            
ATOM    108  O26 ACD     1      32.690  28.430  16.890  1.00  0.00            
ATOM    109  H52 ACD     1      33.520  28.910  16.790  1.00  0.00            
ATOM    110  C32 ACD     1      31.430  30.350  18.010  1.00  0.00            
ATOM    111  H53 ACD     1      32.290  30.900  17.610  1.00  0.00            
ATOM    112  O27 ACD     1      30.360  30.400  17.050  1.00  0.00            
ATOM    113  H54 ACD     1      29.860  29.650  17.380  1.00  0.00            
ATOM    114  C33 ACD     1      30.930  31.010  19.280  1.00  0.00            
ATOM    115  H55 ACD     1      30.950  32.060  18.950  1.00  0.00            
ATOM    116  O28 ACD     1      29.700  30.650  19.780  1.00  0.00            
ATOM    117  C34 ACD     1      28.520  31.540  19.890  1.00  0.00            
ATOM    118  H56 ACD     1      28.640  32.490  19.350  1.00  0.00            
ATOM    119  C35 ACD     1      27.360  30.800  19.270  1.00  0.00            
ATOM    120  H57 ACD     1      27.480  29.810  19.730  1.00  0.00            
ATOM    121  O29 ACD     1      27.530  30.660  17.880  1.00  0.00            
ATOM    122  H58 ACD     1      27.370  31.480  17.400  1.00  0.00            
ATOM    123  C36 ACD     1      25.900  31.240  19.660  1.00  0.00            
ATOM    124  H59 ACD     1      25.720  32.220  19.210  1.00  0.00            
ATOM    125  O30 ACD     1      24.860  30.510  19.110  1.00  0.00            
ATOM    126  H60 ACD     1      24.490  30.050  19.860  1.00  0.00            
ATOM    127  C1  AR5     2      28.570  23.250  15.650  1.00  0.00            
ATOM    128  C2  AR5     2      27.760  22.620  16.810  1.00  0.00            
ATOM    129  C3  AR5     2      28.010  21.070  16.770  1.00  0.00            
ATOM    130  C4  AR5     2      26.230  22.910  16.610  1.00  0.00            
ATOM    131  C5  AR5     2      25.880  24.440  16.790  1.00  0.00            
ATOM    132  C6  AR5     2      26.230  24.900  18.220  1.00  0.00            
ATOM    133  C7  AR5     2      25.280  24.130  19.260  1.00  0.00            
ATOM    134  O1  AR5     2      25.370  23.060  19.860  1.00  0.00            
ATOM    135  O2  AR5     2      23.990  24.560  19.260  1.00  0.00            
ATOM    136  C8  AR5     2      26.120  26.450  18.300  1.00  0.00            
ATOM    137  C9  AR5     2      26.650  27.030  19.620  1.00  0.00            
ATOM    138  C10 AR5     2      28.050  26.540  20.160  1.00  0.00            
ATOM    139  C11 AR5     2      29.120  27.230  19.230  1.00  0.00            
ATOM    140  C12 AR5     2      28.140  25.040  19.910  1.00  0.00            
ATOM    141  C13 AR5     2      28.750  24.260  20.840  1.00  0.00            
ATOM    142  C14 AR5     2      29.330  24.670  22.180  1.00  0.00            
ATOM    143  C15 AR5     2      29.600  26.180  22.330  1.00  0.00            
ATOM    144  C16 AR5     2      30.110  26.660  23.810  1.00  0.00            
ATOM    145  C17 AR5     2      29.380  25.960  25.010  1.00  0.00            
ATOM    146  C18 AR5     2      31.610  26.170  24.000  1.00  0.00            
ATOM    147  C19 AR5     2      32.410  26.690  25.200  1.00  0.00            
ATOM    148  C20 AR5     2      32.470  28.230  25.270  1.00  0.00            
ATOM    149  O3  AR5     2      33.130  28.600  26.480  1.00  0.00            
ATOM    150  C21 AR5     2      31.010  28.950  25.090  1.00  0.00            
ATOM    151  C22 AR5     2      31.250  30.480  24.780  1.00  0.00            
ATOM    152  C23 AR5     2      30.210  28.990  26.430  1.00  0.00            
ATOM    153  C24 AR5     2      30.240  28.240  23.860  1.00  0.00            
ATOM    154  C25 AR5     2      28.920  28.850  23.510  1.00  0.00            
ATOM    155  C26 AR5     2      28.490  28.330  22.040  1.00  0.00            
ATOM    156  C27 AR5     2      28.270  26.870  21.780  1.00  0.00            
ATOM    157  C28 AR5     2      27.090  26.450  22.580  1.00  0.00            
ATOM    158  C29 AR5     2      27.710  24.540  18.530  1.00  0.00            
ATOM    159  C30 AR5     2      28.140  23.140  18.230  1.00  0.00            
ATOM    160  H1  AR5     2      29.650  23.130  15.770  1.00  0.00            
ATOM    161  H2  AR5     2      28.310  22.860  14.660  1.00  0.00            
ATOM    162  H3  AR5     2      28.400  24.330  15.680  1.00  0.00            
ATOM    163  H4  AR5     2      27.430  20.620  15.960  1.00  0.00            
ATOM    164  H5  AR5     2      29.020  20.670  16.680  1.00  0.00            
ATOM    165  H6  AR5     2      27.540  20.600  17.650  1.00  0.00            
ATOM    166  H7  AR5     2      25.570  22.250  17.180  1.00  0.00            
ATOM    167  H8  AR5     2      25.980  22.630  15.580  1.00  0.00            
ATOM    168  H9  AR5     2      24.800  24.460  16.600  1.00  0.00            
ATOM    169  H10 AR5     2      26.440  24.970  16.020  1.00  0.00            
ATOM    170  H11 AR5     2      23.610  23.770  19.670  1.00  0.00            
ATOM    171  H12 AR5     2      25.050  26.650  18.210  1.00  0.00            
ATOM    172  H13 AR5     2      26.570  26.990  17.460  1.00  0.00            
ATOM    173  H14 AR5     2      25.830  26.600  20.210  1.00  0.00            
ATOM    174  H15 AR5     2      26.380  28.080  19.510  1.00  0.00            
ATOM    175  H16 AR5     2      28.990  28.320  19.290  1.00  0.00            
ATOM    176  H17 AR5     2      30.130  26.860  19.390  1.00  0.00            
ATOM    177  H18 AR5     2      29.010  27.070  18.150  1.00  0.00            
ATOM    178  H19 AR5     2      28.960  23.210  20.640  1.00  0.00            
ATOM    179  H20 AR5     2      30.300  24.240  22.450  1.00  0.00            
ATOM    180  H21 AR5     2      28.710  24.330  23.020  1.00  0.00            
ATOM    181  H22 AR5     2      30.410  26.330  21.600  1.00  0.00            
ATOM    182  H23 AR5     2      29.710  26.310  25.990  1.00  0.00            
ATOM    183  H24 AR5     2      28.300  26.130  25.120  1.00  0.00            
ATOM    184  H25 AR5     2      29.510  24.870  24.960  1.00  0.00            
ATOM    185  H26 AR5     2      32.220  26.380  23.110  1.00  0.00            
ATOM    186  H27 AR5     2      31.690  25.070  24.010  1.00  0.00            
ATOM    187  H28 AR5     2      33.420  26.270  25.110  1.00  0.00            
ATOM    188  H29 AR5     2      31.910  26.430  26.140  1.00  0.00            
ATOM    189  H30 AR5     2      33.080  28.470  24.390  1.00  0.00            
ATOM    190  H31 AR5     2      32.960  27.810  27.030  1.00  0.00            
ATOM    191  H32 AR5     2      30.330  31.060  24.890  1.00  0.00            
ATOM    192  H33 AR5     2      32.020  30.870  25.470  1.00  0.00            
ATOM    193  H34 AR5     2      31.590  30.620  23.740  1.00  0.00            
ATOM    194  H35 AR5     2      29.170  29.310  26.310  1.00  0.00            
ATOM    195  H36 AR5     2      30.300  28.110  27.080  1.00  0.00            
ATOM    196  H37 AR5     2      30.650  29.770  27.070  1.00  0.00            
ATOM    197  H38 AR5     2      30.850  28.490  22.980  1.00  0.00            
ATOM    198  H39 AR5     2      29.050  29.930  23.550  1.00  0.00            
ATOM    199  H40 AR5     2      28.180  28.540  24.260  1.00  0.00            
ATOM    200  H41 AR5     2      29.190  28.700  21.270  1.00  0.00            
ATOM    201  H42 AR5     2      27.550  28.850  21.800  1.00  0.00            
ATOM    202  H43 AR5     2      27.150  26.780  23.620  1.00  0.00            
ATOM    203  H44 AR5     2      26.270  27.080  22.230  1.00  0.00            
ATOM    204  H45 AR5     2      26.810  25.410  22.340  1.00  0.00            
ATOM    205  H46 AR5     2      28.310  25.170  17.860  1.00  0.00            
ATOM    206  H47 AR5     2      29.210  22.960  18.400  1.00  0.00            
ATOM    207  H48 AR5     2      27.710  22.530  19.040  1.00  0.00            
TER
ENDMDL
MODEL        1
ATOM      1  H1  ACD     1      34.940  31.330  20.010  1.00  0.00            
ATOM      2  O1  ACD     1      34.740  30.450  19.680  1.00  0.00            
ATOM      3  C1  ACD     1      35.580  29.610  20.480  1.00  0.00            
ATOM      4  H2  ACD     1      35.360  29.790  21.540  1.00  0.00            
ATOM      5  H3  ACD     1      36.620  29.960  20.330  1.00  0.00            
ATOM      6  C2  ACD     1      35.540  28.130  20.210  1.00  0.00            
ATOM      7  H4  ACD     1      36.280  27.650  20.870  1.00  0.00            
ATOM      8  O2  ACD     1      34.340  27.580  20.590  1.00  0.00            
ATOM      9  C3  ACD     1      33.100  27.550  19.740  1.00  0.00            
ATOM     10  H5  ACD     1      32.430  28.340  20.070  1.00  0.00            
ATOM     11  O3  ACD     1      32.450  26.340  19.920  1.00  0.00            
ATOM     12  C4  ACD     1      31.230  26.100  20.650  1.00  0.00            
ATOM     13  H6  ACD     1      30.590  26.980  20.500  1.00  0.00            
ATOM     14  C5  ACD     1      30.440  24.980  20.050  1.00  0.00            
ATOM     15  H7  ACD     1      31.080  24.100  19.870  1.00  0.00            
ATOM     16  O4  ACD     1      29.910  25.480  18.790  1.00  0.00            
ATOM     17  H8  ACD     1      29.510  24.750  18.320  1.00  0.00            
ATOM     18  C6  ACD     1      29.300  24.530  21.020  1.00  0.00            
ATOM     19  H9  ACD     1      28.750  25.410  21.390  1.00  0.00            
ATOM     20  O5  ACD     1      28.400  23.630  20.400  1.00  0.00            
ATOM     21  H10 ACD     1      28.980  22.970  20.010  1.00  0.00            
ATOM     22  C7  ACD     1      29.950  23.930  22.290  1.00  0.00            
ATOM     23  H11 ACD     1      29.160  23.700  23.010  1.00  0.00            
ATOM     24  O6  ACD     1      30.640  24.970  22.880  1.00  0.00            
ATOM     25  C8  ACD     1      31.540  25.870  22.150  1.00  0.00            
ATOM     26  H12 ACD     1      32.490  25.310  22.240  1.00  0.00            
ATOM     27  C9  ACD     1      31.670  27.170  22.970  1.00  0.00            
ATOM     28  H13 ACD     1      31.970  26.810  23.960  1.00  0.00            
ATOM     29  H14 ACD     1      32.460  27.780  22.500  1.00  0.00            
ATOM     30  O7  ACD     1      30.430  27.830  23.050  1.00  0.00            
ATOM     31  H15 ACD     1      30.160  27.840  23.970  1.00  0.00            
ATOM     32  O8  ACD     1      30.700  22.750  22.040  1.00  0.00            
ATOM     33  C10 ACD     1      30.540  21.380  22.560  1.00  0.00            
ATOM     34  H16 ACD     1      29.600  21.320  23.120  1.00  0.00            
ATOM     35  C11 ACD     1      30.590  20.420  21.330  1.00  0.00            
ATOM     36  H17 ACD     1      31.400  20.910  20.760  1.00  0.00            
ATOM     37  O9  ACD     1      29.290  20.550  20.500  1.00  0.00            
ATOM     38  H18 ACD     1      28.700  19.820  20.680  1.00  0.00            
ATOM     39  C12 ACD     1      30.980  18.970  21.770  1.00  0.00            
ATOM     40  H19 ACD     1      30.240  18.600  22.490  1.00  0.00            
ATOM     41  O10 ACD     1      31.030  18.100  20.660  1.00  0.00            
ATOM     42  H20 ACD     1      31.500  18.660  20.040  1.00  0.00            
ATOM     43  C13 ACD     1      32.340  18.910  22.560  1.00  0.00            
ATOM     44  H21 ACD     1      32.170  18.130  23.300  1.00  0.00            
ATOM     45  O11 ACD     1      32.650  20.030  23.340  1.00  0.00            
ATOM     46  C14 ACD     1      31.610  21.000  23.680  1.00  0.00            
ATOM     47  H22 ACD     1      32.080  21.980  23.860  1.00  0.00            
ATOM     48  C15 ACD     1      31.060  20.580  25.050  1.00  0.00            
ATOM     49  H23 ACD     1      31.950  20.470  25.690  1.00  0.00            
ATOM     50  H24 ACD     1      30.510  21.400  25.550  1.00  0.00            
ATOM     51  O12 ACD     1      30.220  19.410  25.060  1.00  0.00            
ATOM     52  H25 ACD     1      29.400  19.690  24.630  1.00  0.00            
ATOM     53  O13 ACD     1      33.420  18.500  21.700  1.00  0.00            
ATOM     54  C16 ACD     1      34.300  17.470  22.140  1.00  0.00            
ATOM     55  H26 ACD     1      33.520  16.810  22.550  1.00  0.00            
ATOM     56  C17 ACD     1      34.940  16.740  20.930  1.00  0.00            
ATOM     57  H27 ACD     1      34.970  17.480  20.120  1.00  0.00            
ATOM     58  O14 ACD     1      34.210  15.600  20.400  1.00  0.00            
ATOM     59  H28 ACD     1      34.650  15.300  19.600  1.00  0.00            
ATOM     60  C18 ACD     1      36.410  16.290  21.210  1.00  0.00            
ATOM     61  H29 ACD     1      36.430  15.470  21.940  1.00  0.00            
ATOM     62  O15 ACD     1      37.100  15.820  20.030  1.00  0.00            
ATOM     63  H30 ACD     1      37.430  16.670  19.720  1.00  0.00            
ATOM     64  C19 ACD     1      37.330  17.430  21.690  1.00  0.00            
ATOM     65  H31 ACD     1      38.370  17.260  21.980  1.00  0.00            
ATOM     66  O16 ACD     1      36.700  17.930  22.850  1.00  0.00            
ATOM     67  C20 ACD     1      35.280  18.010  23.230  1.00  0.00            
ATOM     68  H32 ACD     1      35.010  19.010  23.600  1.00  0.00            
ATOM     69  C21 ACD     1      35.050  17.140  24.400  1.00  0.00            
ATOM     70  H33 ACD     1      33.980  17.200  24.660  1.00  0.00            
ATOM     71  H34 ACD     1      35.320  16.120  24.100  1.00  0.00            
ATOM     72  O17 ACD     1      35.740  17.380  25.590  1.00  0.00            
ATOM     73  H35 ACD     1      35.320  18.100  26.060  1.00  0.00            
ATOM     74  O18 ACD     1      37.470  18.450  20.690  1.00  0.00            
ATOM     75  C22 ACD     1      38.760  18.990  20.260  1.00  0.00            
ATOM     76  H36 ACD     1      39.530  18.220  20.380  1.00  0.00            
ATOM     77  C23 ACD     1      38.700  19.430  18.790  1.00  0.00            
ATOM     78  H37 ACD     1      37.780  20.020  18.700  1.00  0.00            
ATOM     79  O19 ACD     1      38.530  18.330  17.860  1.00  0.00            
ATOM     80  H38 ACD     1      38.860  18.570  16.990  1.00  0.00            
ATOM     81  C24 ACD     1      39.780  20.410  18.320  1.00  0.00            
ATOM     82  H39 ACD     1      40.730  19.880  18.200  1.00  0.00            
ATOM     83  O20 ACD     1      39.340  21.050  17.100  1.00  0.00            
ATOM     84  H40 ACD     1      38.820  21.790  17.420  1.00  0.00            
ATOM     85  C25 ACD     1      40.060  21.510  19.310  1.00  0.00            
ATOM     86  H41 ACD     1      41.060  21.900  19.110  1.00  0.00            
ATOM     87  O21 ACD     1      40.220  21.070  20.670  1.00  0.00            
ATOM     88  C26 ACD     1      39.150  20.240  21.150  1.00  0.00            
ATOM     89  H42 ACD     1      38.250  20.850  21.290  1.00  0.00            
ATOM     90  C27 ACD     1      39.640  19.840  22.580  1.00  0.00            
ATOM     91  H43 ACD     1      39.900  20.750  23.130  1.00  0.00            
ATOM     92  H44 ACD     1      38.860  19.350  23.180  1.00  0.00            
ATOM     93  O22 ACD     1      40.730  18.980  22.490  1.00  0.00            
ATOM     94  H45 ACD     1      40.780  18.530  23.340  1.00  0.00            
ATOM     95  O23 ACD     1      39.240  22.710  19.190  1.00  0.00            
ATOM     96  C28 ACD     1      39.710  24.120  19.130  1.00  0.00            
ATOM     97  H46 ACD     1      40.770  24.330  18.970  1.00  0.00            
ATOM     98  C29 ACD     1      39.220  24.870  20.400  1.00  0.00            
ATOM     99  H47 ACD     1      38.180  24.600  20.630  1.00  0.00            
ATOM    100  O24 ACD     1      39.170  26.300  20.160  1.00  0.00            
ATOM    101  C30 ACD     1      40.070  24.620  21.610  1.00  0.00            
ATOM    102  H48 ACD     1      39.700  25.120  22.520  1.00  0.00            
ATOM    103  H49 ACD     1      40.080  23.550  21.840  1.00  0.00            
ATOM    104  O25 ACD     1      41.390  25.040  21.370  1.00  0.00            
ATOM    105  H50 ACD     1      41.800  24.670  22.160  1.00  0.00            
ATOM    106  C31 ACD     1      39.110  24.680  17.820  1.00  0.00            
ATOM    107  H51 ACD     1      38.070  24.370  17.680  1.00  0.00            
ATOM    108  O26 ACD     1      39.940  24.160  16.720  1.00  0.00            
ATOM    109  H52 ACD     1      39.680  24.740  16.000  1.00  0.00            
ATOM    110  C32 ACD     1      39.090  26.210  17.810  1.00  0.00            
ATOM    111  H53 ACD     1      40.130  26.560  17.830  1.00  0.00            
ATOM    112  O27 ACD     1      38.380  26.730  16.680  1.00  0.00            
ATOM    113  H54 ACD     1      37.460  26.620  16.940  1.00  0.00            
ATOM    114  C33 ACD     1      38.450  26.750  19.010  1.00  0.00            
ATOM    115  H55 ACD     1      38.560  27.840  19.010  1.00  0.00            
ATOM    116  O28 ACD     1      37.010  26.530  18.950  1.00  0.00            
ATOM    117  C34 ACD     1      36.040  27.680  18.830  1.00  0.00            
ATOM    118  H56 ACD     1      36.470  28.520  18.280  1.00  0.00            
ATOM    119  C35 ACD     1      34.860  27.210  17.990  1.00  0.00            
ATOM    120  H57 ACD     1      34.750  26.140  18.180  1.00  0.00            
ATOM    121  O29 ACD     1      35.160  27.310  16.640  1.00  0.00            
ATOM    122  H58 ACD     1      35.180  26.430  16.270  1.00  0.00            
ATOM    123  C36 ACD     1      33.460  27.820  18.270  1.00  0.00            
ATOM    124  H59 ACD     1      33.550  28.900  18.110  1.00  0.00            
ATOM    125  O30 ACD     1      32.480  27.110  17.470  1.00  0.00            
ATOM    126  H60 ACD     1      32.190  26.340  17.970  1.00  0.00            
ATOM    127  C1  AR5     2      35.960  18.910  15.300  1.00  0.00            
ATOM    128  C2  AR5     2      34.750  18.630  16.110  1.00  0.00            
ATOM    129  C3  AR5     2      34.570  17.110  16.180  1.00  0.00            
ATOM    130  C4  AR5     2      33.510  19.240  15.510  1.00  0.00            
ATOM    131  C5  AR5     2      33.290  20.740  15.670  1.00  0.00            
ATOM    132  C6  AR5     2      33.380  21.230  17.150  1.00  0.00            
ATOM    133  C7  AR5     2      32.160  20.550  17.850  1.00  0.00            
ATOM    134  O1  AR5     2      32.160  19.630  18.640  1.00  0.00            
ATOM    135  O2  AR5     2      30.970  21.150  17.610  1.00  0.00            
ATOM    136  C8  AR5     2      33.290  22.770  17.210  1.00  0.00            
ATOM    137  C9  AR5     2      33.490  23.120  18.760  1.00  0.00            
ATOM    138  C10 AR5     2      34.800  22.760  19.430  1.00  0.00            
ATOM    139  C11 AR5     2      35.930  23.440  18.670  1.00  0.00            
ATOM    140  C12 AR5     2      34.960  21.230  19.170  1.00  0.00            
ATOM    141  C13 AR5     2      35.370  20.500  20.160  1.00  0.00            
ATOM    142  C14 AR5     2      35.650  20.840  21.570  1.00  0.00            
ATOM    143  C15 AR5     2      35.960  22.330  21.770  1.00  0.00            
ATOM    144  C16 AR5     2      36.270  22.740  23.360  1.00  0.00            
ATOM    145  C17 AR5     2      35.190  22.230  24.450  1.00  0.00            
ATOM    146  C18 AR5     2      37.620  22.110  23.820  1.00  0.00            
ATOM    147  C19 AR5     2      38.180  22.590  25.180  1.00  0.00            
ATOM    148  C20 AR5     2      38.330  24.100  25.240  1.00  0.00            
ATOM    149  O3  AR5     2      38.770  24.500  26.510  1.00  0.00            
ATOM    150  C21 AR5     2      37.060  24.900  24.780  1.00  0.00            
ATOM    151  C22 AR5     2      37.410  26.410  24.600  1.00  0.00            
ATOM    152  C23 AR5     2      35.950  24.870  25.890  1.00  0.00            
ATOM    153  C24 AR5     2      36.490  24.240  23.440  1.00  0.00            
ATOM    154  C25 AR5     2      35.330  25.050  22.740  1.00  0.00            
ATOM    155  C26 AR5     2      35.210  24.650  21.210  1.00  0.00            
ATOM    156  C27 AR5     2      34.890  23.150  21.020  1.00  0.00            
ATOM    157  C28 AR5     2      33.500  22.970  21.600  1.00  0.00            
ATOM    158  C29 AR5     2      34.770  20.730  17.750  1.00  0.00            
ATOM    159  C30 AR5     2      34.910  19.160  17.550  1.00  0.00            
ATOM    160  H1  AR5     2      35.890  18.540  14.270  1.00  0.00            
ATOM    161  H2  AR5     2      36.110  19.990  15.160  1.00  0.00            
ATOM    162  H3  AR5     2      36.840  18.470  15.780  1.00  0.00            
ATOM    163  H4  AR5     2      33.670  16.770  16.700  1.00  0.00            
ATOM    164  H5  AR5     2      34.500  16.730  15.150  1.00  0.00            
ATOM    165  H6  AR5     2      35.480  16.640  16.540  1.00  0.00            
ATOM    166  H7  AR5     2      32.600  18.750  15.850  1.00  0.00            
ATOM    167  H8  AR5     2      33.540  18.980  14.440  1.00  0.00            
ATOM    168  H9  AR5     2      32.300  21.000  15.280  1.00  0.00            
ATOM    169  H10 AR5     2      34.090  21.160  15.050  1.00  0.00            
ATOM    170  H11 AR5     2      31.160  21.690  16.820  1.00  0.00            
ATOM    171  H12 AR5     2      32.310  23.140  16.880  1.00  0.00            
ATOM    172  H13 AR5     2      34.110  23.100  16.550  1.00  0.00            
ATOM    173  H14 AR5     2      32.690  22.630  19.340  1.00  0.00            
ATOM    174  H15 AR5     2      33.330  24.180  18.960  1.00  0.00            
ATOM    175  H16 AR5     2      35.990  23.100  17.630  1.00  0.00            
ATOM    176  H17 AR5     2      35.830  24.530  18.600  1.00  0.00            
ATOM    177  H18 AR5     2      36.910  23.270  19.150  1.00  0.00            
ATOM    178  H19 AR5     2      35.640  19.470  19.930  1.00  0.00            
ATOM    179  H20 AR5     2      36.430  20.220  22.030  1.00  0.00            
ATOM    180  H21 AR5     2      34.750  20.530  22.130  1.00  0.00            
ATOM    181  H22 AR5     2      36.900  22.450  21.220  1.00  0.00            
ATOM    182  H23 AR5     2      34.270  22.820  24.540  1.00  0.00            
ATOM    183  H24 AR5     2      35.070  21.160  24.240  1.00  0.00            
ATOM    184  H25 AR5     2      35.540  22.090  25.480  1.00  0.00            
ATOM    185  H26 AR5     2      38.420  22.240  23.080  1.00  0.00            
ATOM    186  H27 AR5     2      37.380  21.040  23.820  1.00  0.00            
ATOM    187  H28 AR5     2      39.200  22.220  25.290  1.00  0.00            
ATOM    188  H29 AR5     2      37.630  22.290  26.080  1.00  0.00            
ATOM    189  H30 AR5     2      39.150  24.410  24.570  1.00  0.00            
ATOM    190  H31 AR5     2      39.460  25.190  26.450  1.00  0.00            
ATOM    191  H32 AR5     2      38.360  26.500  24.060  1.00  0.00            
ATOM    192  H33 AR5     2      36.600  26.990  24.150  1.00  0.00            
ATOM    193  H34 AR5     2      37.580  26.890  25.570  1.00  0.00            
ATOM    194  H35 AR5     2      35.890  23.970  26.520  1.00  0.00            
ATOM    195  H36 AR5     2      36.080  25.760  26.520  1.00  0.00            
ATOM    196  H37 AR5     2      34.930  24.900  25.490  1.00  0.00            
ATOM    197  H38 AR5     2      37.330  24.290  22.730  1.00  0.00            
ATOM    198  H39 AR5     2      35.550  26.120  22.750  1.00  0.00            
ATOM    199  H40 AR5     2      34.380  24.890  23.270  1.00  0.00            
ATOM    200  H41 AR5     2      36.100  25.040  20.700  1.00  0.00            
ATOM    201  H42 AR5     2      34.390  25.240  20.770  1.00  0.00            
ATOM    202  H43 AR5     2      33.390  23.080  22.680  1.00  0.00            
ATOM    203  H44 AR5     2      32.750  23.670  21.210  1.00  0.00            
ATOM    204  H45 AR5     2      33.120  21.960  21.370  1.00  0.00            
ATOM    205  H46 AR5     2      35.550  21.150  17.100  1.00  0.00            
ATOM    206  H47 AR5     2      35.900  18.870  17.900  1.00  0.00            
ATOM    207  H48 AR5     2      34.200  18.620  18.180  1.00  0.00            
TER
ENDMDL
MODEL        1
ATOM      1  H1  ACD     1      31.940  26.700  18.750  1.00  0.00            
ATOM      2  O1  ACD     1      31.420  26.260  18.080  1.00  0.00            
ATOM      3  C1  ACD     1      30.990  25.020  18.480  1.00  0.00            
ATOM      4  H2  ACD     1      30.530  25.040  19.480  1.00  0.00            
ATOM      5  H3  ACD     1      31.840  24.340  18.580  1.00  0.00            
ATOM      6  C2  ACD     1      30.080  24.270  17.620  1.00  0.00            
ATOM      7  H4  ACD     1      30.090  23.260  18.060  1.00  0.00            
ATOM      8  O2  ACD     1      28.760  24.800  17.630  1.00  0.00            
ATOM      9  C3  ACD     1      27.750  23.990  17.040  1.00  0.00            
ATOM     10  H5  ACD     1      26.790  24.480  17.200  1.00  0.00            
ATOM     11  O3  ACD     1      27.690  22.690  17.670  1.00  0.00            
ATOM     12  C4  ACD     1      26.480  22.100  18.400  1.00  0.00            
ATOM     13  H6  ACD     1      25.640  22.810  18.430  1.00  0.00            
ATOM     14  C5  ACD     1      25.890  20.890  17.610  1.00  0.00            
ATOM     15  H7  ACD     1      26.780  20.290  17.340  1.00  0.00            
ATOM     16  O4  ACD     1      25.240  21.350  16.400  1.00  0.00            
ATOM     17  H8  ACD     1      24.950  20.650  15.810  1.00  0.00            
ATOM     18  C6  ACD     1      25.000  19.970  18.530  1.00  0.00            
ATOM     19  H9  ACD     1      24.140  20.660  18.560  1.00  0.00            
ATOM     20  O5  ACD     1      24.700  18.850  17.720  1.00  0.00            
ATOM     21  H10 ACD     1      23.800  18.990  17.410  1.00  0.00            
ATOM     22  C7  ACD     1      25.590  19.680  19.940  1.00  0.00            
ATOM     23  H11 ACD     1      24.870  19.200  20.610  1.00  0.00            
ATOM     24  O6  ACD     1      25.770  21.060  20.480  1.00  0.00            
ATOM     25  C8  ACD     1      26.850  21.710  19.850  1.00  0.00            
ATOM     26  H12 ACD     1      27.730  21.070  19.950  1.00  0.00            
ATOM     27  C9  ACD     1      27.280  22.930  20.640  1.00  0.00            
ATOM     28  H13 ACD     1      28.040  23.350  19.970  1.00  0.00            
ATOM     29  H14 ACD     1      26.530  23.730  20.690  1.00  0.00            
ATOM     30  O7  ACD     1      27.820  22.600  21.840  1.00  0.00            
ATOM     31  H15 ACD     1      28.490  23.260  22.030  1.00  0.00            
ATOM     32  O8  ACD     1      26.740  18.860  19.840  1.00  0.00            
ATOM     33  C10 ACD     1      26.820  17.510  20.330  1.00  0.00            
ATOM     34  H16 ACD     1      25.920  17.360  20.940  1.00  0.00            
ATOM     35  C11 ACD     1      26.950  16.580  19.090  1.00  0.00            
ATOM     36  H17 ACD     1      27.370  17.090  18.220  1.00  0.00            
ATOM     37  O9  ACD     1      25.550  16.330  18.630  1.00  0.00            
ATOM     38  H18 ACD     1      25.250  17.050  18.080  1.00  0.00            
ATOM     39  C12 ACD     1      27.670  15.260  19.500  1.00  0.00            
ATOM     40  H19 ACD     1      27.010  14.670  20.160  1.00  0.00            
ATOM     41  O10 ACD     1      27.760  14.570  18.240  1.00  0.00            
ATOM     42  H20 ACD     1      28.440  15.100  17.820  1.00  0.00            
ATOM     43  C13 ACD     1      29.060  15.340  20.150  1.00  0.00            
ATOM     44  H21 ACD     1      29.170  14.510  20.860  1.00  0.00            
ATOM     45  O11 ACD     1      29.230  16.570  20.870  1.00  0.00            
ATOM     46  C14 ACD     1      28.070  17.440  21.260  1.00  0.00            
ATOM     47  H22 ACD     1      28.510  18.440  21.310  1.00  0.00            
ATOM     48  C15 ACD     1      27.660  16.940  22.620  1.00  0.00            
ATOM     49  H23 ACD     1      28.560  17.080  23.240  1.00  0.00            
ATOM     50  H24 ACD     1      26.900  17.660  22.960  1.00  0.00            
ATOM     51  O12 ACD     1      27.120  15.620  22.630  1.00  0.00            
ATOM     52  H25 ACD     1      27.740  15.100  23.160  1.00  0.00            
ATOM     53  O13 ACD     1      30.140  15.250  19.090  1.00  0.00            
ATOM     54  C16 ACD     1      31.230  14.290  19.270  1.00  0.00            
ATOM     55  H26 ACD     1      30.790  13.380  19.700  1.00  0.00            
ATOM     56  C17 ACD     1      31.800  13.870  17.900  1.00  0.00            
ATOM     57  H27 ACD     1      31.470  14.610  17.160  1.00  0.00            
ATOM     58  O14 ACD     1      31.150  12.690  17.480  1.00  0.00            
ATOM     59  H28 ACD     1      31.390  11.980  18.080  1.00  0.00            
ATOM     60  C18 ACD     1      33.380  13.670  17.920  1.00  0.00            
ATOM     61  H29 ACD     1      33.660  12.740  18.430  1.00  0.00            
ATOM     62  O15 ACD     1      33.830  13.370  16.590  1.00  0.00            
ATOM     63  H30 ACD     1      34.100  14.230  16.260  1.00  0.00            
ATOM     64  C19 ACD     1      34.170  14.880  18.440  1.00  0.00            
ATOM     65  H31 ACD     1      35.070  14.450  18.880  1.00  0.00            
ATOM     66  O16 ACD     1      33.430  15.450  19.520  1.00  0.00            
ATOM     67  C20 ACD     1      32.390  14.760  20.220  1.00  0.00            
ATOM     68  H32 ACD     1      31.900  15.480  20.880  1.00  0.00            
ATOM     69  C21 ACD     1      32.870  13.580  21.040  1.00  0.00            
ATOM     70  H33 ACD     1      31.990  13.260  21.600  1.00  0.00            
ATOM     71  H34 ACD     1      33.220  12.760  20.400  1.00  0.00            
ATOM     72  O17 ACD     1      33.950  13.920  21.880  1.00  0.00            
ATOM     73  H35 ACD     1      34.030  13.210  22.510  1.00  0.00            
ATOM     74  O18 ACD     1      34.380  15.740  17.340  1.00  0.00            
ATOM     75  C22 ACD     1      35.540  16.520  16.980  1.00  0.00            
ATOM     76  H36 ACD     1      36.380  15.830  16.840  1.00  0.00            
ATOM     77  C23 ACD     1      35.130  17.100  15.570  1.00  0.00            
ATOM     78  H37 ACD     1      34.150  17.590  15.620  1.00  0.00            
ATOM     79  O19 ACD     1      35.160  16.080  14.630  1.00  0.00            
ATOM     80  H38 ACD     1      34.870  16.430  13.780  1.00  0.00            
ATOM     81  C24 ACD     1      36.180  18.200  15.090  1.00  0.00            
ATOM     82  H39 ACD     1      37.130  17.660  15.060  1.00  0.00            
ATOM     83  O20 ACD     1      35.810  18.910  13.880  1.00  0.00            
ATOM     84  H40 ACD     1      35.480  18.280  13.230  1.00  0.00            
ATOM     85  C25 ACD     1      36.280  19.250  16.170  1.00  0.00            
ATOM     86  H41 ACD     1      37.110  19.880  15.840  1.00  0.00            
ATOM     87  O21 ACD     1      36.740  18.690  17.400  1.00  0.00            
ATOM     88  C26 ACD     1      35.870  17.680  17.960  1.00  0.00            
ATOM     89  H42 ACD     1      34.960  18.220  18.270  1.00  0.00            
ATOM     90  C27 ACD     1      36.570  17.060  19.160  1.00  0.00            
ATOM     91  H43 ACD     1      36.510  17.820  19.940  1.00  0.00            
ATOM     92  H44 ACD     1      36.020  16.230  19.610  1.00  0.00            
ATOM     93  O22 ACD     1      37.910  16.700  18.960  1.00  0.00            
ATOM     94  H45 ACD     1      38.400  17.450  18.610  1.00  0.00            
ATOM     95  O23 ACD     1      35.130  20.110  16.380  1.00  0.00            
ATOM     96  C28 ACD     1      35.060  21.560  16.150  1.00  0.00            
ATOM     97  H46 ACD     1      36.090  21.910  16.030  1.00  0.00            
ATOM     98  C29 ACD     1      34.470  22.200  17.400  1.00  0.00            
ATOM     99  H47 ACD     1      33.660  21.590  17.810  1.00  0.00            
ATOM    100  O24 ACD     1      33.980  23.530  17.280  1.00  0.00            
ATOM    101  C30 ACD     1      35.580  22.200  18.490  1.00  0.00            
ATOM    102  H48 ACD     1      35.070  22.530  19.400  1.00  0.00            
ATOM    103  H49 ACD     1      35.930  21.160  18.540  1.00  0.00            
ATOM    104  O25 ACD     1      36.690  22.980  18.270  1.00  0.00            
ATOM    105  H50 ACD     1      37.220  23.050  19.060  1.00  0.00            
ATOM    106  C31 ACD     1      34.370  21.990  14.870  1.00  0.00            
ATOM    107  H51 ACD     1      33.460  21.460  14.570  1.00  0.00            
ATOM    108  O26 ACD     1      35.210  21.690  13.760  1.00  0.00            
ATOM    109  H52 ACD     1      35.490  20.780  13.880  1.00  0.00            
ATOM    110  C32 ACD     1      33.850  23.400  14.830  1.00  0.00            
ATOM    111  H53 ACD     1      34.760  24.020  14.800  1.00  0.00            
ATOM    112  O27 ACD     1      33.130  23.600  13.650  1.00  0.00            
ATOM    113  H54 ACD     1      32.260  23.270  13.900  1.00  0.00            
ATOM    114  C33 ACD     1      33.120  23.840  16.160  1.00  0.00            
ATOM    115  H55 ACD     1      33.000  24.920  16.120  1.00  0.00            
ATOM    116  O28 ACD     1      31.860  23.200  16.280  1.00  0.00            
ATOM    117  C34 ACD     1      30.660  24.020  16.240  1.00  0.00            
ATOM    118  H56 ACD     1      31.030  24.990  15.880  1.00  0.00            
ATOM    119  C35 ACD     1      29.630  23.440  15.290  1.00  0.00            
ATOM    120  H57 ACD     1      29.580  22.350  15.460  1.00  0.00            
ATOM    121  O29 ACD     1      29.990  23.700  13.900  1.00  0.00            
ATOM    122  H58 ACD     1      29.540  23.120  13.280  1.00  0.00            
ATOM    123  C36 ACD     1      28.110  23.890  15.560  1.00  0.00            
ATOM    124  H59 ACD     1      27.910  24.820  15.000  1.00  0.00            
ATOM    125  O30 ACD     1      27.200  22.900  14.880  1.00  0.00            
ATOM    126  H60 ACD     1      26.550  22.580  15.510  1.00  0.00            
ATOM    127  C1  AR5     2      32.000  15.620  11.900  1.00  0.00            
ATOM    128  C2  AR5     2      30.930  15.110  12.950  1.00  0.00            
ATOM    129  C3  AR5     2      31.090  13.520  13.070  1.00  0.00            
ATOM    130  C4  AR5     2      29.510  15.460  12.420  1.00  0.00            
ATOM    131  C5  AR5     2      28.990  16.920  12.580  1.00  0.00            
ATOM    132  C6  AR5     2      29.280  17.340  14.080  1.00  0.00            
ATOM    133  C7  AR5     2      28.340  16.530  14.980  1.00  0.00            
ATOM    134  O1  AR5     2      28.640  16.030  16.060  1.00  0.00            
ATOM    135  O2  AR5     2      27.060  16.760  14.760  1.00  0.00            
ATOM    136  C8  AR5     2      28.990  18.890  14.100  1.00  0.00            
ATOM    137  C9  AR5     2      29.100  19.440  15.580  1.00  0.00            
ATOM    138  C10 AR5     2      30.510  19.210  16.220  1.00  0.00            
ATOM    139  C11 AR5     2      31.500  20.110  15.420  1.00  0.00            
ATOM    140  C12 AR5     2      31.070  17.850  15.840  1.00  0.00            
ATOM    141  C13 AR5     2      31.860  17.220  16.750  1.00  0.00            
ATOM    142  C14 AR5     2      32.130  17.710  18.170  1.00  0.00            
ATOM    143  C15 AR5     2      31.890  19.170  18.470  1.00  0.00            
ATOM    144  C16 AR5     2      32.200  19.570  19.980  1.00  0.00            
ATOM    145  C17 AR5     2      31.550  18.630  21.040  1.00  0.00            
ATOM    146  C18 AR5     2      33.760  19.520  20.270  1.00  0.00            
ATOM    147  C19 AR5     2      34.200  20.110  21.670  1.00  0.00            
ATOM    148  C20 AR5     2      33.730  21.570  21.940  1.00  0.00            
ATOM    149  O3  AR5     2      34.120  22.000  23.270  1.00  0.00            
ATOM    150  C21 AR5     2      32.180  21.710  21.720  1.00  0.00            
ATOM    151  C22 AR5     2      31.900  23.270  21.590  1.00  0.00            
ATOM    152  C23 AR5     2      31.370  21.290  22.950  1.00  0.00            
ATOM    153  C24 AR5     2      31.780  21.040  20.390  1.00  0.00            
ATOM    154  C25 AR5     2      30.290  21.270  19.850  1.00  0.00            
ATOM    155  C26 AR5     2      30.190  20.950  18.280  1.00  0.00            
ATOM    156  C27 AR5     2      30.520  19.520  17.810  1.00  0.00            
ATOM    157  C28 AR5     2      29.430  18.630  18.470  1.00  0.00            
ATOM    158  C29 AR5     2      30.760  17.150  14.440  1.00  0.00            
ATOM    159  C30 AR5     2      31.210  15.650  14.340  1.00  0.00            
ATOM    160  H1  AR5     2      31.990  16.710  11.790  1.00  0.00            
ATOM    161  H2  AR5     2      32.940  15.180  12.250  1.00  0.00            
ATOM    162  H3  AR5     2      31.810  15.230  10.890  1.00  0.00            
ATOM    163  H4  AR5     2      31.880  13.180  13.760  1.00  0.00            
ATOM    164  H5  AR5     2      30.140  13.080  13.400  1.00  0.00            
ATOM    165  H6  AR5     2      31.390  13.040  12.130  1.00  0.00            
ATOM    166  H7  AR5     2      28.740  14.760  12.770  1.00  0.00            
ATOM    167  H8  AR5     2      29.440  15.200  11.350  1.00  0.00            
ATOM    168  H9  AR5     2      27.960  17.050  12.220  1.00  0.00            
ATOM    169  H10 AR5     2      29.650  17.480  11.900  1.00  0.00            
ATOM    170  H11 AR5     2      26.630  16.230  15.460  1.00  0.00            
ATOM    171  H12 AR5     2      27.940  19.010  13.810  1.00  0.00            
ATOM    172  H13 AR5     2      29.640  19.400  13.380  1.00  0.00            
ATOM    173  H14 AR5     2      28.360  18.900  16.180  1.00  0.00            
ATOM    174  H15 AR5     2      28.830  20.500  15.650  1.00  0.00            
ATOM    175  H16 AR5     2      31.220  21.160  15.270  1.00  0.00            
ATOM    176  H17 AR5     2      32.450  20.060  15.980  1.00  0.00            
ATOM    177  H18 AR5     2      31.740  19.710  14.430  1.00  0.00            
ATOM    178  H19 AR5     2      32.310  16.240  16.560  1.00  0.00            
ATOM    179  H20 AR5     2      33.190  17.580  18.420  1.00  0.00            
ATOM    180  H21 AR5     2      31.540  16.990  18.760  1.00  0.00            
ATOM    181  H22 AR5     2      32.630  19.760  17.920  1.00  0.00            
ATOM    182  H23 AR5     2      31.470  17.580  20.720  1.00  0.00            
ATOM    183  H24 AR5     2      32.040  18.640  22.020  1.00  0.00            
ATOM    184  H25 AR5     2      30.550  19.040  21.220  1.00  0.00            
ATOM    185  H26 AR5     2      34.310  19.980  19.440  1.00  0.00            
ATOM    186  H27 AR5     2      34.160  18.510  20.160  1.00  0.00            
ATOM    187  H28 AR5     2      35.290  20.140  21.650  1.00  0.00            
ATOM    188  H29 AR5     2      33.980  19.520  22.570  1.00  0.00            
ATOM    189  H30 AR5     2      34.290  22.220  21.260  1.00  0.00            
ATOM    190  H31 AR5     2      33.550  21.550  23.910  1.00  0.00            
ATOM    191  H32 AR5     2      32.340  23.720  20.700  1.00  0.00            
ATOM    192  H33 AR5     2      30.810  23.380  21.520  1.00  0.00            
ATOM    193  H34 AR5     2      32.200  23.840  22.490  1.00  0.00            
ATOM    194  H35 AR5     2      31.640  20.330  23.400  1.00  0.00            
ATOM    195  H36 AR5     2      31.550  22.060  23.720  1.00  0.00            
ATOM    196  H37 AR5     2      30.290  21.290  22.750  1.00  0.00            
ATOM    197  H38 AR5     2      32.410  21.670  19.740  1.00  0.00            
ATOM    198  H39 AR5     2      30.000  22.320  19.960  1.00  0.00            
ATOM    199  H40 AR5     2      29.600  20.640  20.420  1.00  0.00            
ATOM    200  H41 AR5     2      30.900  21.590  17.730  1.00  0.00            
ATOM    201  H42 AR5     2      29.170  21.010  17.880  1.00  0.00            
ATOM    202  H43 AR5     2      29.380  18.650  19.570  1.00  0.00            
ATOM    203  H44 AR5     2      28.450  19.010  18.160  1.00  0.00            
ATOM    204  H45 AR5     2      29.490  17.570  18.210  1.00  0.00            
ATOM    205  H46 AR5     2      31.290  17.820  13.750  1.00  0.00            
ATOM    206  H47 AR5     2      32.290  15.550  14.500  1.00  0.00            
ATOM    207  H48 AR5     2      30.700  15.010  15.080  1.00  0.00            
TER
ENDMDL
MODEL        1
ATOM      1  H1  ACD     1      30.470  30.480  20.150  1.00  0.00            
ATOM      2  O1  ACD     1      31.070  30.130  19.480  1.00  0.00            
ATOM      3  C1  ACD     1      30.600  30.680  18.250  1.00  0.00            
ATOM      4  H2  ACD     1      31.470  30.700  17.570  1.00  0.00            
ATOM      5  H3  ACD     1      30.290  31.720  18.350  1.00  0.00            
ATOM      6  C2  ACD     1      29.490  29.910  17.650  1.00  0.00            
ATOM      7  H4  ACD     1      29.800  28.920  18.010  1.00  0.00            
ATOM      8  O2  ACD     1      28.280  30.340  18.340  1.00  0.00            
ATOM      9  C3  ACD     1      27.040  29.790  17.850  1.00  0.00            
ATOM     10  H5  ACD     1      26.210  30.190  18.440  1.00  0.00            
ATOM     11  O3  ACD     1      27.080  28.360  17.930  1.00  0.00            
ATOM     12  C4  ACD     1      26.370  27.890  19.080  1.00  0.00            
ATOM     13  H6  ACD     1      26.020  28.690  19.740  1.00  0.00            
ATOM     14  C5  ACD     1      25.190  27.120  18.410  1.00  0.00            
ATOM     15  H7  ACD     1      25.530  26.410  17.650  1.00  0.00            
ATOM     16  O4  ACD     1      24.330  28.060  17.760  1.00  0.00            
ATOM     17  H8  ACD     1      23.560  27.620  17.380  1.00  0.00            
ATOM     18  C6  ACD     1      24.410  26.380  19.470  1.00  0.00            
ATOM     19  H9  ACD     1      23.930  27.120  20.120  1.00  0.00            
ATOM     20  O5  ACD     1      23.380  25.550  18.860  1.00  0.00            
ATOM     21  H10 ACD     1      23.840  24.760  18.570  1.00  0.00            
ATOM     22  C7  ACD     1      25.310  25.440  20.300  1.00  0.00            
ATOM     23  H11 ACD     1      24.670  25.220  21.160  1.00  0.00            
ATOM     24  O6  ACD     1      26.430  26.150  20.840  1.00  0.00            
ATOM     25  C8  ACD     1      27.210  26.920  19.820  1.00  0.00            
ATOM     26  H12 ACD     1      27.630  26.250  19.060  1.00  0.00            
ATOM     27  C9  ACD     1      28.370  27.740  20.490  1.00  0.00            
ATOM     28  H13 ACD     1      28.920  28.270  19.710  1.00  0.00            
ATOM     29  H14 ACD     1      27.960  28.440  21.220  1.00  0.00            
ATOM     30  O7  ACD     1      29.330  26.910  21.060  1.00  0.00            
ATOM     31  H15 ACD     1      29.660  26.390  20.320  1.00  0.00            
ATOM     32  O8  ACD     1      25.680  24.370  19.420  1.00  0.00            
ATOM     33  C10 ACD     1      26.300  23.230  20.120  1.00  0.00            
ATOM     34  H16 ACD     1      26.330  23.380  21.210  1.00  0.00            
ATOM     35  C11 ACD     1      25.400  22.060  19.640  1.00  0.00            
ATOM     36  H17 ACD     1      25.360  22.200  18.550  1.00  0.00            
ATOM     37  O9  ACD     1      24.130  22.160  20.220  1.00  0.00            
ATOM     38  H18 ACD     1      24.140  21.900  21.150  1.00  0.00            
ATOM     39  C12 ACD     1      26.020  20.660  19.790  1.00  0.00            
ATOM     40  H19 ACD     1      25.600  20.200  20.690  1.00  0.00            
ATOM     41  O10 ACD     1      25.670  19.890  18.650  1.00  0.00            
ATOM     42  H20 ACD     1      26.450  19.410  18.350  1.00  0.00            
ATOM     43  C13 ACD     1      27.540  20.700  19.800  1.00  0.00            
ATOM     44  H21 ACD     1      27.910  20.680  20.830  1.00  0.00            
ATOM     45  O11 ACD     1      28.010  21.830  19.140  1.00  0.00            
ATOM     46  C14 ACD     1      27.700  23.100  19.670  1.00  0.00            
ATOM     47  H22 ACD     1      27.870  23.810  18.850  1.00  0.00            
ATOM     48  C15 ACD     1      28.620  23.580  20.750  1.00  0.00            
ATOM     49  H23 ACD     1      28.330  24.590  21.060  1.00  0.00            
ATOM     50  H24 ACD     1      28.440  22.940  21.620  1.00  0.00            
ATOM     51  O12 ACD     1      30.010  23.480  20.350  1.00  0.00            
ATOM     52  H25 ACD     1      30.570  23.460  21.130  1.00  0.00            
ATOM     53  O13 ACD     1      28.060  19.450  19.330  1.00  0.00            
ATOM     54  C16 ACD     1      29.190  19.350  18.430  1.00  0.00            
ATOM     55  H26 ACD     1      29.300  18.260  18.430  1.00  0.00            
ATOM     56  C17 ACD     1      28.870  19.680  17.020  1.00  0.00            
ATOM     57  H27 ACD     1      28.690  20.760  16.890  1.00  0.00            
ATOM     58  O14 ACD     1      27.570  19.070  16.680  1.00  0.00            
ATOM     59  H28 ACD     1      27.270  19.630  15.960  1.00  0.00            
ATOM     60  C18 ACD     1      30.070  19.220  16.190  1.00  0.00            
ATOM     61  H29 ACD     1      30.140  18.170  16.510  1.00  0.00            
ATOM     62  O15 ACD     1      29.910  19.310  14.770  1.00  0.00            
ATOM     63  H30 ACD     1      30.320  20.120  14.440  1.00  0.00            
ATOM     64  C19 ACD     1      31.350  19.950  16.630  1.00  0.00            
ATOM     65  H31 ACD     1      32.120  19.450  16.040  1.00  0.00            
ATOM     66  O16 ACD     1      31.600  19.690  17.990  1.00  0.00            
ATOM     67  C20 ACD     1      30.540  20.090  18.820  1.00  0.00            
ATOM     68  H32 ACD     1      30.320  21.170  18.850  1.00  0.00            
ATOM     69  C21 ACD     1      30.940  19.670  20.210  1.00  0.00            
ATOM     70  H33 ACD     1      30.170  19.950  20.930  1.00  0.00            
ATOM     71  H34 ACD     1      30.840  18.580  20.200  1.00  0.00            
ATOM     72  O17 ACD     1      32.270  20.060  20.560  1.00  0.00            
ATOM     73  H35 ACD     1      32.840  19.940  19.800  1.00  0.00            
ATOM     74  O18 ACD     1      31.270  21.340  16.340  1.00  0.00            
ATOM     75  C22 ACD     1      32.330  21.980  15.630  1.00  0.00            
ATOM     76  H36 ACD     1      33.030  21.250  15.220  1.00  0.00            
ATOM     77  C23 ACD     1      31.620  22.590  14.430  1.00  0.00            
ATOM     78  H37 ACD     1      30.960  23.390  14.790  1.00  0.00            
ATOM     79  O19 ACD     1      31.000  21.530  13.660  1.00  0.00            
ATOM     80  H38 ACD     1      31.080  21.800  12.740  1.00  0.00            
ATOM     81  C24 ACD     1      32.640  23.330  13.590  1.00  0.00            
ATOM     82  H39 ACD     1      33.390  22.650  13.170  1.00  0.00            
ATOM     83  O20 ACD     1      31.990  24.010  12.480  1.00  0.00            
ATOM     84  H40 ACD     1      31.640  23.350  11.870  1.00  0.00            
ATOM     85  C25 ACD     1      33.290  24.350  14.490  1.00  0.00            
ATOM     86  H41 ACD     1      34.060  24.880  13.920  1.00  0.00            
ATOM     87  O21 ACD     1      33.950  23.690  15.550  1.00  0.00            
ATOM     88  C26 ACD     1      33.080  23.020  16.510  1.00  0.00            
ATOM     89  H42 ACD     1      32.320  23.720  16.870  1.00  0.00            
ATOM     90  C27 ACD     1      33.930  22.470  17.620  1.00  0.00            
ATOM     91  H43 ACD     1      33.230  21.780  18.140  1.00  0.00            
ATOM     92  H44 ACD     1      34.730  21.900  17.140  1.00  0.00            
ATOM     93  O22 ACD     1      34.520  23.410  18.520  1.00  0.00            
ATOM     94  H45 ACD     1      35.110  23.900  17.930  1.00  0.00            
ATOM     95  O23 ACD     1      32.340  25.310  14.900  1.00  0.00            
ATOM     96  C28 ACD     1      32.660  26.700  14.770  1.00  0.00            
ATOM     97  H46 ACD     1      33.680  26.760  14.370  1.00  0.00            
ATOM     98  C29 ACD     1      32.510  27.370  16.140  1.00  0.00            
ATOM     99  H47 ACD     1      31.550  27.130  16.600  1.00  0.00            
ATOM    100  O24 ACD     1      32.460  28.810  15.980  1.00  0.00            
ATOM    101  C30 ACD     1      33.640  27.020  17.080  1.00  0.00            
ATOM    102  H48 ACD     1      33.570  25.930  17.150  1.00  0.00            
ATOM    103  H49 ACD     1      34.610  27.340  16.680  1.00  0.00            
ATOM    104  O25 ACD     1      33.380  27.520  18.370  1.00  0.00            
ATOM    105  H50 ACD     1      32.420  27.430  18.420  1.00  0.00            
ATOM    106  C31 ACD     1      31.700  27.290  13.820  1.00  0.00            
ATOM    107  H51 ACD     1      30.650  27.070  14.060  1.00  0.00            
ATOM    108  O26 ACD     1      32.050  26.760  12.510  1.00  0.00            
ATOM    109  H52 ACD     1      31.810  25.830  12.440  1.00  0.00            
ATOM    110  C32 ACD     1      31.730  28.730  13.830  1.00  0.00            
ATOM    111  H53 ACD     1      32.680  29.100  13.430  1.00  0.00            
ATOM    112  O27 ACD     1      30.730  29.240  12.900  1.00  0.00            
ATOM    113  H54 ACD     1      29.920  29.250  13.430  1.00  0.00            
ATOM    114  C33 ACD     1      31.500  29.320  15.160  1.00  0.00            
ATOM    115  H55 ACD     1      31.690  30.390  15.170  1.00  0.00            
ATOM    116  O28 ACD     1      30.180  28.950  15.600  1.00  0.00            
ATOM    117  C34 ACD     1      29.370  29.960  16.130  1.00  0.00            
ATOM    118  H56 ACD     1      29.770  30.910  15.770  1.00  0.00            
ATOM    119  C35 ACD     1      27.970  29.700  15.460  1.00  0.00            
ATOM    120  H57 ACD     1      27.830  28.620  15.410  1.00  0.00            
ATOM    121  O29 ACD     1      27.940  30.220  14.070  1.00  0.00            
ATOM    122  H58 ACD     1      27.090  30.000  13.690  1.00  0.00            
ATOM    123  C36 ACD     1      26.880  30.310  16.410  1.00  0.00            
ATOM    124  H59 ACD     1      26.800  31.410  16.440  1.00  0.00            
ATOM    125  O30 ACD     1      25.690  29.710  15.900  1.00  0.00            
ATOM    126  H60 ACD     1      25.760  28.830  16.260  1.00  0.00            
ATOM    127  C1  AR5     2      31.490  26.510   4.710  1.00  0.00            
ATOM    128  C2  AR5     2      29.970  26.630   4.510  1.00  0.00            
ATOM    129  C3  AR5     2      29.520  25.790   3.340  1.00  0.00            
ATOM    130  C4  AR5     2      29.510  28.140   4.230  1.00  0.00            
ATOM    131  C5  AR5     2      29.600  29.090   5.500  1.00  0.00            
ATOM    132  C6  AR5     2      28.700  28.560   6.690  1.00  0.00            
ATOM    133  C7  AR5     2      27.260  28.630   6.270  1.00  0.00            
ATOM    134  O1  AR5     2      26.360  27.870   6.590  1.00  0.00            
ATOM    135  O2  AR5     2      26.800  29.800   5.750  1.00  0.00            
ATOM    136  C8  AR5     2      28.990  29.420   7.990  1.00  0.00            
ATOM    137  C9  AR5     2      28.370  28.760   9.210  1.00  0.00            
ATOM    138  C10 AR5     2      28.700  27.310   9.550  1.00  0.00            
ATOM    139  C11 AR5     2      30.150  27.220  10.070  1.00  0.00            
ATOM    140  C12 AR5     2      28.730  26.440   8.310  1.00  0.00            
ATOM    141  C13 AR5     2      28.440  25.090   8.420  1.00  0.00            
ATOM    142  C14 AR5     2      28.160  24.280   9.630  1.00  0.00            
ATOM    143  C15 AR5     2      28.050  25.180  10.860  1.00  0.00            
ATOM    144  C16 AR5     2      27.290  24.480  12.110  1.00  0.00            
ATOM    145  C17 AR5     2      25.850  24.060  11.770  1.00  0.00            
ATOM    146  C18 AR5     2      28.060  23.180  12.370  1.00  0.00            
ATOM    147  C19 AR5     2      27.590  22.490  13.740  1.00  0.00            
ATOM    148  C20 AR5     2      27.740  23.430  14.950  1.00  0.00            
ATOM    149  O3  AR5     2      27.520  22.830  16.220  1.00  0.00            
ATOM    150  C21 AR5     2      27.000  24.860  14.750  1.00  0.00            
ATOM    151  C22 AR5     2      27.460  25.840  15.850  1.00  0.00            
ATOM    152  C23 AR5     2      25.450  24.630  15.060  1.00  0.00            
ATOM    153  C24 AR5     2      27.380  25.440  13.370  1.00  0.00            
ATOM    154  C25 AR5     2      26.770  26.820  13.030  1.00  0.00            
ATOM    155  C26 AR5     2      27.450  27.490  11.840  1.00  0.00            
ATOM    156  C27 AR5     2      27.580  26.640  10.550  1.00  0.00            
ATOM    157  C28 AR5     2      26.210  26.690   9.800  1.00  0.00            
ATOM    158  C29 AR5     2      29.200  27.060   7.020  1.00  0.00            
ATOM    159  C30 AR5     2      29.230  26.080   5.800  1.00  0.00            
ATOM    160  H1  AR5     2      31.980  26.980   3.850  1.00  0.00            
ATOM    161  H2  AR5     2      31.750  27.100   5.600  1.00  0.00            
ATOM    162  H3  AR5     2      31.870  25.490   4.770  1.00  0.00            
ATOM    163  H4  AR5     2      30.080  24.870   3.180  1.00  0.00            
ATOM    164  H5  AR5     2      28.450  25.530   3.320  1.00  0.00            
ATOM    165  H6  AR5     2      29.730  26.390   2.440  1.00  0.00            
ATOM    166  H7  AR5     2      28.440  28.070   4.010  1.00  0.00            
ATOM    167  H8  AR5     2      30.050  28.580   3.380  1.00  0.00            
ATOM    168  H9  AR5     2      29.240  30.100   5.290  1.00  0.00            
ATOM    169  H10 AR5     2      30.620  29.260   5.850  1.00  0.00            
ATOM    170  H11 AR5     2      25.890  29.480   5.580  1.00  0.00            
ATOM    171  H12 AR5     2      28.610  30.440   7.850  1.00  0.00            
ATOM    172  H13 AR5     2      30.080  29.460   8.130  1.00  0.00            
ATOM    173  H14 AR5     2      27.290  28.820   9.030  1.00  0.00            
ATOM    174  H15 AR5     2      28.560  29.440  10.060  1.00  0.00            
ATOM    175  H16 AR5     2      30.270  27.680  11.050  1.00  0.00            
ATOM    176  H17 AR5     2      30.540  26.190  10.090  1.00  0.00            
ATOM    177  H18 AR5     2      30.710  27.800   9.330  1.00  0.00            
ATOM    178  H19 AR5     2      28.430  24.460   7.530  1.00  0.00            
ATOM    179  H20 AR5     2      28.970  23.560   9.800  1.00  0.00            
ATOM    180  H21 AR5     2      27.230  23.710   9.550  1.00  0.00            
ATOM    181  H22 AR5     2      29.080  25.250  11.220  1.00  0.00            
ATOM    182  H23 AR5     2      25.640  23.850  10.720  1.00  0.00            
ATOM    183  H24 AR5     2      25.510  23.170  12.310  1.00  0.00            
ATOM    184  H25 AR5     2      25.170  24.870  12.070  1.00  0.00            
ATOM    185  H26 AR5     2      29.140  23.370  12.460  1.00  0.00            
ATOM    186  H27 AR5     2      27.900  22.480  11.540  1.00  0.00            
ATOM    187  H28 AR5     2      28.290  21.680  14.020  1.00  0.00            
ATOM    188  H29 AR5     2      26.600  22.020  13.730  1.00  0.00            
ATOM    189  H30 AR5     2      28.800  23.690  14.950  1.00  0.00            
ATOM    190  H31 AR5     2      28.280  23.000  16.810  1.00  0.00            
ATOM    191  H32 AR5     2      26.770  26.690  15.820  1.00  0.00            
ATOM    192  H33 AR5     2      27.360  25.300  16.800  1.00  0.00            
ATOM    193  H34 AR5     2      28.510  26.040  15.640  1.00  0.00            
ATOM    194  H35 AR5     2      25.210  23.670  14.570  1.00  0.00            
ATOM    195  H36 AR5     2      25.210  24.610  16.130  1.00  0.00            
ATOM    196  H37 AR5     2      24.940  25.490  14.630  1.00  0.00            
ATOM    197  H38 AR5     2      28.440  25.700  13.460  1.00  0.00            
ATOM    198  H39 AR5     2      26.830  27.540  13.860  1.00  0.00            
ATOM    199  H40 AR5     2      25.710  26.760  12.760  1.00  0.00            
ATOM    200  H41 AR5     2      28.470  27.670  12.200  1.00  0.00            
ATOM    201  H42 AR5     2      27.010  28.480  11.660  1.00  0.00            
ATOM    202  H43 AR5     2      25.820  27.710   9.840  1.00  0.00            
ATOM    203  H44 AR5     2      26.200  26.210   8.810  1.00  0.00            
ATOM    204  H45 AR5     2      25.420  26.120  10.300  1.00  0.00            
ATOM    205  H46 AR5     2      30.280  27.140   7.200  1.00  0.00            
ATOM    206  H47 AR5     2      29.830  25.170   5.990  1.00  0.00            
ATOM    207  H48 AR5     2      28.180  25.920   5.520  1.00  0.00            
TER
ENDMDL
MODEL        1
ATOM      1  H1  ACD     1      32.920  30.820  19.230  1.00  0.00            
ATOM      2  O1  ACD     1      31.980  30.610  19.230  1.00  0.00            
ATOM      3  C1  ACD     1      31.600  30.790  17.850  1.00  0.00            
ATOM      4  H2  ACD     1      32.440  30.700  17.140  1.00  0.00            
ATOM      5  H3  ACD     1      31.310  31.850  17.730  1.00  0.00            
ATOM      6  C2  ACD     1      30.450  29.960  17.480  1.00  0.00            
ATOM      7  H4  ACD     1      30.620  28.930  17.810  1.00  0.00            
ATOM      8  O2  ACD     1      29.340  30.510  18.300  1.00  0.00            
ATOM      9  C3  ACD     1      28.080  29.910  18.030  1.00  0.00            
ATOM     10  H5  ACD     1      27.350  30.270  18.770  1.00  0.00            
ATOM     11  O3  ACD     1      28.210  28.500  18.150  1.00  0.00            
ATOM     12  C4  ACD     1      27.720  27.940  19.360  1.00  0.00            
ATOM     13  H6  ACD     1      27.140  28.610  20.010  1.00  0.00            
ATOM     14  C5  ACD     1      26.670  26.870  18.960  1.00  0.00            
ATOM     15  H7  ACD     1      27.130  26.070  18.370  1.00  0.00            
ATOM     16  O4  ACD     1      25.550  27.550  18.200  1.00  0.00            
ATOM     17  H8  ACD     1      24.960  26.940  17.760  1.00  0.00            
ATOM     18  C6  ACD     1      26.150  26.200  20.200  1.00  0.00            
ATOM     19  H9  ACD     1      25.740  26.960  20.880  1.00  0.00            
ATOM     20  O5  ACD     1      25.150  25.280  19.950  1.00  0.00            
ATOM     21  H10 ACD     1      25.560  24.570  19.450  1.00  0.00            
ATOM     22  C7  ACD     1      27.250  25.440  20.850  1.00  0.00            
ATOM     23  H11 ACD     1      26.890  24.940  21.750  1.00  0.00            
ATOM     24  O6  ACD     1      28.260  26.410  21.240  1.00  0.00            
ATOM     25  C8  ACD     1      28.830  27.260  20.200  1.00  0.00            
ATOM     26  H12 ACD     1      29.380  26.480  19.660  1.00  0.00            
ATOM     27  C9  ACD     1      29.750  28.220  21.010  1.00  0.00            
ATOM     28  H13 ACD     1      30.160  28.900  20.260  1.00  0.00            
ATOM     29  H14 ACD     1      29.140  28.930  21.590  1.00  0.00            
ATOM     30  O7  ACD     1      30.800  27.640  21.720  1.00  0.00            
ATOM     31  H15 ACD     1      30.410  27.240  22.500  1.00  0.00            
ATOM     32  O8  ACD     1      27.780  24.520  20.020  1.00  0.00            
ATOM     33  C10 ACD     1      28.650  23.560  20.630  1.00  0.00            
ATOM     34  H16 ACD     1      28.820  23.800  21.690  1.00  0.00            
ATOM     35  C11 ACD     1      27.940  22.200  20.530  1.00  0.00            
ATOM     36  H17 ACD     1      27.620  22.170  19.480  1.00  0.00            
ATOM     37  O9  ACD     1      26.760  22.150  21.450  1.00  0.00            
ATOM     38  H18 ACD     1      26.310  21.310  21.320  1.00  0.00            
ATOM     39  C12 ACD     1      28.850  20.940  20.730  1.00  0.00            
ATOM     40  H19 ACD     1      28.600  20.440  21.680  1.00  0.00            
ATOM     41  O10 ACD     1      28.650  20.100  19.610  1.00  0.00            
ATOM     42  H20 ACD     1      29.500  19.690  19.430  1.00  0.00            
ATOM     43  C13 ACD     1      30.270  21.410  20.750  1.00  0.00            
ATOM     44  H21 ACD     1      30.530  21.980  21.650  1.00  0.00            
ATOM     45  O11 ACD     1      30.500  22.250  19.650  1.00  0.00            
ATOM     46  C14 ACD     1      30.000  23.550  19.910  1.00  0.00            
ATOM     47  H22 ACD     1      29.880  23.990  18.910  1.00  0.00            
ATOM     48  C15 ACD     1      31.040  24.330  20.690  1.00  0.00            
ATOM     49  H23 ACD     1      30.600  25.270  21.060  1.00  0.00            
ATOM     50  H24 ACD     1      31.300  23.810  21.630  1.00  0.00            
ATOM     51  O12 ACD     1      32.200  24.740  19.960  1.00  0.00            
ATOM     52  H25 ACD     1      32.850  25.030  20.610  1.00  0.00            
ATOM     53  O13 ACD     1      31.070  20.240  20.910  1.00  0.00            
ATOM     54  C16 ACD     1      32.190  19.890  20.080  1.00  0.00            
ATOM     55  H26 ACD     1      32.520  18.890  20.380  1.00  0.00            
ATOM     56  C17 ACD     1      31.760  19.730  18.610  1.00  0.00            
ATOM     57  H27 ACD     1      31.290  20.600  18.130  1.00  0.00            
ATOM     58  O14 ACD     1      30.910  18.590  18.580  1.00  0.00            
ATOM     59  H28 ACD     1      30.430  18.530  17.750  1.00  0.00            
ATOM     60  C18 ACD     1      33.040  19.380  17.800  1.00  0.00            
ATOM     61  H29 ACD     1      33.460  18.490  18.300  1.00  0.00            
ATOM     62  O15 ACD     1      33.000  19.000  16.480  1.00  0.00            
ATOM     63  H30 ACD     1      32.960  19.780  15.910  1.00  0.00            
ATOM     64  C19 ACD     1      34.100  20.430  17.830  1.00  0.00            
ATOM     65  H31 ACD     1      34.970  20.050  17.300  1.00  0.00            
ATOM     66  O16 ACD     1      34.410  20.680  19.170  1.00  0.00            
ATOM     67  C20 ACD     1      33.300  20.960  20.150  1.00  0.00            
ATOM     68  H32 ACD     1      32.830  21.920  19.930  1.00  0.00            
ATOM     69  C21 ACD     1      33.950  21.080  21.490  1.00  0.00            
ATOM     70  H33 ACD     1      33.210  21.200  22.300  1.00  0.00            
ATOM     71  H34 ACD     1      34.570  20.210  21.760  1.00  0.00            
ATOM     72  O17 ACD     1      34.720  22.270  21.500  1.00  0.00            
ATOM     73  H35 ACD     1      34.180  23.010  21.230  1.00  0.00            
ATOM     74  O18 ACD     1      33.580  21.570  17.160  1.00  0.00            
ATOM     75  C22 ACD     1      34.470  22.340  16.320  1.00  0.00            
ATOM     76  H36 ACD     1      35.440  21.840  16.260  1.00  0.00            
ATOM     77  C23 ACD     1      33.850  22.430  14.940  1.00  0.00            
ATOM     78  H37 ACD     1      32.810  22.750  15.090  1.00  0.00            
ATOM     79  O19 ACD     1      33.870  21.040  14.370  1.00  0.00            
ATOM     80  H38 ACD     1      33.490  21.090  13.480  1.00  0.00            
ATOM     81  C24 ACD     1      34.620  23.450  14.110  1.00  0.00            
ATOM     82  H39 ACD     1      35.630  23.030  14.040  1.00  0.00            
ATOM     83  O20 ACD     1      34.070  23.750  12.830  1.00  0.00            
ATOM     84  H40 ACD     1      34.220  22.940  12.340  1.00  0.00            
ATOM     85  C25 ACD     1      34.750  24.760  14.910  1.00  0.00            
ATOM     86  H41 ACD     1      35.440  25.480  14.450  1.00  0.00            
ATOM     87  O21 ACD     1      35.340  24.540  16.130  1.00  0.00            
ATOM     88  C26 ACD     1      34.550  23.690  16.980  1.00  0.00            
ATOM     89  H42 ACD     1      33.510  24.050  16.990  1.00  0.00            
ATOM     90  C27 ACD     1      35.060  23.690  18.400  1.00  0.00            
ATOM     91  H43 ACD     1      34.300  23.120  18.950  1.00  0.00            
ATOM     92  H44 ACD     1      36.010  23.150  18.470  1.00  0.00            
ATOM     93  O22 ACD     1      35.450  24.970  18.940  1.00  0.00            
ATOM     94  H45 ACD     1      34.900  25.170  19.700  1.00  0.00            
ATOM     95  O23 ACD     1      33.510  25.460  15.090  1.00  0.00            
ATOM     96  C28 ACD     1      33.420  26.800  14.630  1.00  0.00            
ATOM     97  H46 ACD     1      34.270  27.050  13.980  1.00  0.00            
ATOM     98  C29 ACD     1      33.350  27.720  15.880  1.00  0.00            
ATOM     99  H47 ACD     1      32.540  27.420  16.560  1.00  0.00            
ATOM    100  O24 ACD     1      33.090  29.070  15.550  1.00  0.00            
ATOM    101  C30 ACD     1      34.740  27.760  16.540  1.00  0.00            
ATOM    102  H48 ACD     1      34.920  26.760  16.940  1.00  0.00            
ATOM    103  H49 ACD     1      35.470  28.020  15.760  1.00  0.00            
ATOM    104  O25 ACD     1      34.930  28.640  17.680  1.00  0.00            
ATOM    105  H50 ACD     1      34.130  28.420  18.170  1.00  0.00            
ATOM    106  C31 ACD     1      32.130  26.890  13.800  1.00  0.00            
ATOM    107  H51 ACD     1      31.310  26.540  14.440  1.00  0.00            
ATOM    108  O26 ACD     1      32.210  26.080  12.600  1.00  0.00            
ATOM    109  H52 ACD     1      32.610  25.240  12.860  1.00  0.00            
ATOM    110  C32 ACD     1      31.970  28.440  13.450  1.00  0.00            
ATOM    111  H53 ACD     1      32.880  28.690  12.890  1.00  0.00            
ATOM    112  O27 ACD     1      30.780  28.560  12.710  1.00  0.00            
ATOM    113  H54 ACD     1      30.120  28.620  13.410  1.00  0.00            
ATOM    114  C33 ACD     1      31.900  29.330  14.670  1.00  0.00            
ATOM    115  H55 ACD     1      31.800  30.350  14.280  1.00  0.00            
ATOM    116  O28 ACD     1      30.740  28.970  15.320  1.00  0.00            
ATOM    117  C34 ACD     1      30.080  30.070  15.980  1.00  0.00            
ATOM    118  H56 ACD     1      30.360  31.020  15.510  1.00  0.00            
ATOM    119  C35 ACD     1      28.580  29.840  15.640  1.00  0.00            
ATOM    120  H57 ACD     1      28.370  28.760  15.670  1.00  0.00            
ATOM    121  O29 ACD     1      28.310  30.250  14.250  1.00  0.00            
ATOM    122  H58 ACD     1      27.400  30.570  14.200  1.00  0.00            
ATOM    123  C36 ACD     1      27.590  30.310  16.670  1.00  0.00            
ATOM    124  H59 ACD     1      27.630  31.400  16.630  1.00  0.00            
ATOM    125  O30 ACD     1      26.230  29.780  16.540  1.00  0.00            
ATOM    126  H60 ACD     1      26.310  28.830  16.680  1.00  0.00            
ATOM    127  C1  AR5     2      25.640  27.110   6.110  1.00  0.00            
ATOM    128  C2  AR5     2      24.380  26.610   6.860  1.00  0.00            
ATOM    129  C3  AR5     2      23.480  25.720   5.980  1.00  0.00            
ATOM    130  C4  AR5     2      23.500  27.800   7.330  1.00  0.00            
ATOM    131  C5  AR5     2      24.120  28.680   8.450  1.00  0.00            
ATOM    132  C6  AR5     2      24.690  27.830   9.680  1.00  0.00            
ATOM    133  C7  AR5     2      23.470  27.270  10.510  1.00  0.00            
ATOM    134  O1  AR5     2      22.830  26.220  10.290  1.00  0.00            
ATOM    135  O2  AR5     2      22.890  28.150  11.320  1.00  0.00            
ATOM    136  C8  AR5     2      25.590  28.700  10.610  1.00  0.00            
ATOM    137  C9  AR5     2      26.120  27.810  11.830  1.00  0.00            
ATOM    138  C10 AR5     2      26.650  26.350  11.480  1.00  0.00            
ATOM    139  C11 AR5     2      28.100  26.620  10.960  1.00  0.00            
ATOM    140  C12 AR5     2      25.960  25.690  10.260  1.00  0.00            
ATOM    141  C13 AR5     2      25.760  24.380  10.210  1.00  0.00            
ATOM    142  C14 AR5     2      26.270  23.420  11.210  1.00  0.00            
ATOM    143  C15 AR5     2      27.100  24.010  12.390  1.00  0.00            
ATOM    144  C16 AR5     2      27.500  23.000  13.610  1.00  0.00            
ATOM    145  C17 AR5     2      26.260  22.330  14.320  1.00  0.00            
ATOM    146  C18 AR5     2      28.360  21.870  13.030  1.00  0.00            
ATOM    147  C19 AR5     2      29.160  20.990  13.960  1.00  0.00            
ATOM    148  C20 AR5     2      30.110  21.840  14.780  1.00  0.00            
ATOM    149  O3  AR5     2      30.760  20.970  15.650  1.00  0.00            
ATOM    150  C21 AR5     2      29.330  23.020  15.600  1.00  0.00            
ATOM    151  C22 AR5     2      30.450  24.000  16.140  1.00  0.00            
ATOM    152  C23 AR5     2      28.510  22.570  16.850  1.00  0.00            
ATOM    153  C24 AR5     2      28.420  23.800  14.560  1.00  0.00            
ATOM    154  C25 AR5     2      27.610  25.050  15.150  1.00  0.00            
ATOM    155  C26 AR5     2      27.340  26.040  13.990  1.00  0.00            
ATOM    156  C27 AR5     2      26.600  25.450  12.750  1.00  0.00            
ATOM    157  C28 AR5     2      25.150  25.230  13.190  1.00  0.00            
ATOM    158  C29 AR5     2      25.470  26.610   9.130  1.00  0.00            
ATOM    159  C30 AR5     2      24.850  25.800   8.030  1.00  0.00            
ATOM    160  H1  AR5     2      25.250  27.510   5.160  1.00  0.00            
ATOM    161  H2  AR5     2      26.260  27.830   6.660  1.00  0.00            
ATOM    162  H3  AR5     2      26.290  26.270   5.870  1.00  0.00            
ATOM    163  H4  AR5     2      24.000  24.900   5.460  1.00  0.00            
ATOM    164  H5  AR5     2      22.620  25.300   6.510  1.00  0.00            
ATOM    165  H6  AR5     2      23.120  26.360   5.170  1.00  0.00            
ATOM    166  H7  AR5     2      22.520  27.410   7.620  1.00  0.00            
ATOM    167  H8  AR5     2      23.360  28.500   6.490  1.00  0.00            
ATOM    168  H9  AR5     2      23.350  29.370   8.800  1.00  0.00            
ATOM    169  H10 AR5     2      24.960  29.270   8.070  1.00  0.00            
ATOM    170  H11 AR5     2      22.340  27.520  11.810  1.00  0.00            
ATOM    171  H12 AR5     2      25.140  29.600  11.040  1.00  0.00            
ATOM    172  H13 AR5     2      26.450  29.000  10.010  1.00  0.00            
ATOM    173  H14 AR5     2      25.280  27.760  12.540  1.00  0.00            
ATOM    174  H15 AR5     2      26.890  28.420  12.320  1.00  0.00            
ATOM    175  H16 AR5     2      28.560  25.690  10.600  1.00  0.00            
ATOM    176  H17 AR5     2      28.210  27.250  10.070  1.00  0.00            
ATOM    177  H18 AR5     2      28.750  27.060  11.730  1.00  0.00            
ATOM    178  H19 AR5     2      25.210  23.860   9.440  1.00  0.00            
ATOM    179  H20 AR5     2      26.860  22.630  10.740  1.00  0.00            
ATOM    180  H21 AR5     2      25.320  22.990  11.550  1.00  0.00            
ATOM    181  H22 AR5     2      28.020  24.140  11.800  1.00  0.00            
ATOM    182  H23 AR5     2      25.410  22.280  13.630  1.00  0.00            
ATOM    183  H24 AR5     2      26.450  21.320  14.680  1.00  0.00            
ATOM    184  H25 AR5     2      25.900  22.900  15.190  1.00  0.00            
ATOM    185  H26 AR5     2      29.060  22.200  12.250  1.00  0.00            
ATOM    186  H27 AR5     2      27.710  21.160  12.500  1.00  0.00            
ATOM    187  H28 AR5     2      29.760  20.280  13.370  1.00  0.00            
ATOM    188  H29 AR5     2      28.510  20.470  14.670  1.00  0.00            
ATOM    189  H30 AR5     2      30.910  22.260  14.150  1.00  0.00            
ATOM    190  H31 AR5     2      31.400  21.540  16.120  1.00  0.00            
ATOM    191  H32 AR5     2      29.990  24.830  16.690  1.00  0.00            
ATOM    192  H33 AR5     2      31.100  23.490  16.870  1.00  0.00            
ATOM    193  H34 AR5     2      30.960  24.440  15.280  1.00  0.00            
ATOM    194  H35 AR5     2      28.130  23.440  17.400  1.00  0.00            
ATOM    195  H36 AR5     2      27.650  21.890  16.750  1.00  0.00            
ATOM    196  H37 AR5     2      29.190  22.040  17.520  1.00  0.00            
ATOM    197  H38 AR5     2      29.150  24.200  13.840  1.00  0.00            
ATOM    198  H39 AR5     2      28.180  25.640  15.890  1.00  0.00            
ATOM    199  H40 AR5     2      26.710  24.760  15.700  1.00  0.00            
ATOM    200  H41 AR5     2      28.290  26.470  13.660  1.00  0.00            
ATOM    201  H42 AR5     2      26.740  26.850  14.410  1.00  0.00            
ATOM    202  H43 AR5     2      24.460  25.180  12.340  1.00  0.00            
ATOM    203  H44 AR5     2      25.020  24.390  13.890  1.00  0.00            
ATOM    204  H45 AR5     2      24.860  26.070  13.840  1.00  0.00            
ATOM    205  H46 AR5     2      26.340  27.180   8.760  1.00  0.00            
ATOM    206  H47 AR5     2      25.570  25.120   7.550  1.00  0.00            
ATOM    207  H48 AR5     2      23.990  25.190   8.330  1.00  0.00            
TER
ENDMDL
MODEL        1
ATOM      1  H1  ACD     1      20.660  27.500  11.590  1.00  0.00            
ATOM      2  O1  ACD     1      20.260  27.120  12.380  1.00  0.00            
ATOM      3  C1  ACD     1      20.380  28.090  13.440  1.00  0.00            
ATOM      4  H2  ACD     1      19.690  28.940  13.390  1.00  0.00            
ATOM      5  H3  ACD     1      21.370  28.570  13.410  1.00  0.00            
ATOM      6  C2  ACD     1      20.200  27.520  14.830  1.00  0.00            
ATOM      7  H4  ACD     1      20.730  28.200  15.500  1.00  0.00            
ATOM      8  O2  ACD     1      18.830  27.550  15.220  1.00  0.00            
ATOM      9  C3  ACD     1      17.880  26.590  14.760  1.00  0.00            
ATOM     10  H5  ACD     1      17.350  27.080  13.940  1.00  0.00            
ATOM     11  O3  ACD     1      16.900  26.160  15.800  1.00  0.00            
ATOM     12  C4  ACD     1      15.710  26.890  16.040  1.00  0.00            
ATOM     13  H6  ACD     1      15.370  27.310  15.080  1.00  0.00            
ATOM     14  C5  ACD     1      14.710  25.850  16.520  1.00  0.00            
ATOM     15  H7  ACD     1      15.230  25.200  17.230  1.00  0.00            
ATOM     16  O4  ACD     1      14.270  25.010  15.440  1.00  0.00            
ATOM     17  H8  ACD     1      13.610  24.390  15.770  1.00  0.00            
ATOM     18  C6  ACD     1      13.530  26.480  17.310  1.00  0.00            
ATOM     19  H9  ACD     1      13.090  27.200  16.600  1.00  0.00            
ATOM     20  O5  ACD     1      12.700  25.570  17.920  1.00  0.00            
ATOM     21  H10 ACD     1      13.030  25.210  18.750  1.00  0.00            
ATOM     22  C7  ACD     1      14.120  27.300  18.470  1.00  0.00            
ATOM     23  H11 ACD     1      13.250  27.740  18.960  1.00  0.00            
ATOM     24  O6  ACD     1      14.980  28.300  17.890  1.00  0.00            
ATOM     25  C8  ACD     1      16.030  28.110  16.930  1.00  0.00            
ATOM     26  H12 ACD     1      16.930  27.850  17.510  1.00  0.00            
ATOM     27  C9  ACD     1      16.260  29.350  16.100  1.00  0.00            
ATOM     28  H13 ACD     1      16.440  30.210  16.760  1.00  0.00            
ATOM     29  H14 ACD     1      17.170  29.120  15.540  1.00  0.00            
ATOM     30  O7  ACD     1      15.200  29.720  15.180  1.00  0.00            
ATOM     31  H15 ACD     1      15.380  30.510  14.660  1.00  0.00            
ATOM     32  O8  ACD     1      14.810  26.570  19.520  1.00  0.00            
ATOM     33  C10 ACD     1      14.290  26.440  20.860  1.00  0.00            
ATOM     34  H16 ACD     1      13.230  26.720  20.910  1.00  0.00            
ATOM     35  C11 ACD     1      14.420  24.990  21.170  1.00  0.00            
ATOM     36  H17 ACD     1      15.400  24.660  20.800  1.00  0.00            
ATOM     37  O9  ACD     1      13.360  24.200  20.580  1.00  0.00            
ATOM     38  H18 ACD     1      13.010  23.580  21.230  1.00  0.00            
ATOM     39  C12 ACD     1      14.450  24.800  22.690  1.00  0.00            
ATOM     40  H19 ACD     1      13.510  25.210  23.070  1.00  0.00            
ATOM     41  O10 ACD     1      14.410  23.380  23.040  1.00  0.00            
ATOM     42  H20 ACD     1      15.040  22.940  22.460  1.00  0.00            
ATOM     43  C13 ACD     1      15.630  25.500  23.360  1.00  0.00            
ATOM     44  H21 ACD     1      15.240  25.700  24.360  1.00  0.00            
ATOM     45  O11 ACD     1      16.010  26.710  22.660  1.00  0.00            
ATOM     46  C14 ACD     1      15.100  27.360  21.770  1.00  0.00            
ATOM     47  H22 ACD     1      15.790  27.890  21.110  1.00  0.00            
ATOM     48  C15 ACD     1      14.200  28.470  22.420  1.00  0.00            
ATOM     49  H23 ACD     1      14.910  29.060  23.010  1.00  0.00            
ATOM     50  H24 ACD     1      13.770  28.990  21.550  1.00  0.00            
ATOM     51  O12 ACD     1      13.200  27.890  23.290  1.00  0.00            
ATOM     52  H25 ACD     1      12.760  28.670  23.640  1.00  0.00            
ATOM     53  O13 ACD     1      16.720  24.650  23.520  1.00  0.00            
ATOM     54  C16 ACD     1      17.210  24.370  24.850  1.00  0.00            
ATOM     55  H26 ACD     1      16.310  24.320  25.470  1.00  0.00            
ATOM     56  C17 ACD     1      17.880  22.990  24.960  1.00  0.00            
ATOM     57  H27 ACD     1      17.960  22.580  23.940  1.00  0.00            
ATOM     58  O14 ACD     1      17.020  22.030  25.660  1.00  0.00            
ATOM     59  H28 ACD     1      17.470  21.280  26.060  1.00  0.00            
ATOM     60  C18 ACD     1      19.330  22.990  25.560  1.00  0.00            
ATOM     61  H29 ACD     1      19.230  23.060  26.650  1.00  0.00            
ATOM     62  O15 ACD     1      19.930  21.790  25.140  1.00  0.00            
ATOM     63  H30 ACD     1      20.390  21.910  24.300  1.00  0.00            
ATOM     64  C19 ACD     1      20.230  24.090  24.970  1.00  0.00            
ATOM     65  H31 ACD     1      21.050  24.290  25.670  1.00  0.00            
ATOM     66  O16 ACD     1      19.510  25.310  24.840  1.00  0.00            
ATOM     67  C20 ACD     1      18.140  25.480  25.280  1.00  0.00            
ATOM     68  H32 ACD     1      17.750  26.380  24.790  1.00  0.00            
ATOM     69  C21 ACD     1      18.160  25.790  26.750  1.00  0.00            
ATOM     70  H33 ACD     1      17.150  25.940  27.140  1.00  0.00            
ATOM     71  H34 ACD     1      18.580  24.930  27.290  1.00  0.00            
ATOM     72  O17 ACD     1      18.920  26.930  27.090  1.00  0.00            
ATOM     73  H35 ACD     1      19.810  26.570  27.050  1.00  0.00            
ATOM     74  O18 ACD     1      20.800  23.700  23.730  1.00  0.00            
ATOM     75  C22 ACD     1      22.240  23.620  23.420  1.00  0.00            
ATOM     76  H36 ACD     1      22.860  23.430  24.310  1.00  0.00            
ATOM     77  C23 ACD     1      22.500  22.410  22.460  1.00  0.00            
ATOM     78  H37 ACD     1      21.660  22.520  21.760  1.00  0.00            
ATOM     79  O19 ACD     1      22.200  21.220  23.230  1.00  0.00            
ATOM     80  H38 ACD     1      22.980  20.870  23.650  1.00  0.00            
ATOM     81  C24 ACD     1      23.790  22.400  21.640  1.00  0.00            
ATOM     82  H39 ACD     1      24.550  22.000  22.310  1.00  0.00            
ATOM     83  O20 ACD     1      23.670  21.470  20.540  1.00  0.00            
ATOM     84  H40 ACD     1      23.610  21.900  19.680  1.00  0.00            
ATOM     85  C25 ACD     1      24.180  23.760  21.010  1.00  0.00            
ATOM     86  H41 ACD     1      25.260  23.660  20.850  1.00  0.00            
ATOM     87  O21 ACD     1      23.970  24.780  22.050  1.00  0.00            
ATOM     88  C26 ACD     1      22.700  24.930  22.780  1.00  0.00            
ATOM     89  H42 ACD     1      22.090  25.350  21.980  1.00  0.00            
ATOM     90  C27 ACD     1      22.930  25.980  23.850  1.00  0.00            
ATOM     91  H43 ACD     1      23.190  26.940  23.380  1.00  0.00            
ATOM     92  H44 ACD     1      22.010  26.060  24.450  1.00  0.00            
ATOM     93  O22 ACD     1      24.010  25.560  24.720  1.00  0.00            
ATOM     94  H45 ACD     1      24.660  25.170  24.120  1.00  0.00            
ATOM     95  O23 ACD     1      23.450  24.060  19.770  1.00  0.00            
ATOM     96  C28 ACD     1      24.100  24.610  18.620  1.00  0.00            
ATOM     97  H46 ACD     1      25.190  24.650  18.710  1.00  0.00            
ATOM     98  C29 ACD     1      23.580  26.040  18.190  1.00  0.00            
ATOM     99  H47 ACD     1      22.490  26.150  18.290  1.00  0.00            
ATOM    100  O24 ACD     1      23.870  26.390  16.830  1.00  0.00            
ATOM    101  C30 ACD     1      24.000  27.190  19.120  1.00  0.00            
ATOM    102  H48 ACD     1      23.580  28.130  18.750  1.00  0.00            
ATOM    103  H49 ACD     1      23.740  26.930  20.160  1.00  0.00            
ATOM    104  O25 ACD     1      25.390  27.330  19.170  1.00  0.00            
ATOM    105  H50 ACD     1      25.540  28.150  19.650  1.00  0.00            
ATOM    106  C31 ACD     1      23.830  23.650  17.460  1.00  0.00            
ATOM    107  H51 ACD     1      22.780  23.360  17.550  1.00  0.00            
ATOM    108  O26 ACD     1      24.680  22.510  17.510  1.00  0.00            
ATOM    109  H52 ACD     1      24.200  21.930  16.920  1.00  0.00            
ATOM    110  C32 ACD     1      23.840  24.260  15.980  1.00  0.00            
ATOM    111  H53 ACD     1      24.900  24.450  15.760  1.00  0.00            
ATOM    112  O27 ACD     1      23.220  23.310  15.090  1.00  0.00            
ATOM    113  H54 ACD     1      22.270  23.470  15.020  1.00  0.00            
ATOM    114  C33 ACD     1      23.160  25.600  15.910  1.00  0.00            
ATOM    115  H55 ACD     1      23.240  25.990  14.890  1.00  0.00            
ATOM    116  O28 ACD     1      21.680  25.670  16.070  1.00  0.00            
ATOM    117  C34 ACD     1      20.890  26.090  14.900  1.00  0.00            
ATOM    118  H56 ACD     1      21.520  25.960  14.010  1.00  0.00            
ATOM    119  C35 ACD     1      19.870  24.990  14.850  1.00  0.00            
ATOM    120  H57 ACD     1      19.470  24.750  15.840  1.00  0.00            
ATOM    121  O29 ACD     1      20.530  23.870  14.200  1.00  0.00            
ATOM    122  H58 ACD     1      19.850  23.430  13.680  1.00  0.00            
ATOM    123  C36 ACD     1      18.580  25.340  14.180  1.00  0.00            
ATOM    124  H59 ACD     1      18.830  25.550  13.130  1.00  0.00            
ATOM    125  O30 ACD     1      17.760  24.130  14.340  1.00  0.00            
ATOM    126  H60 ACD     1      17.080  24.450  14.940  1.00  0.00            
ATOM    127  C1  AR5     2      20.090  19.260  20.640  1.00  0.00            
ATOM    128  C2  AR5     2      18.830  19.640  21.350  1.00  0.00            
ATOM    129  C3  AR5     2      18.840  18.930  22.680  1.00  0.00            
ATOM    130  C4  AR5     2      17.550  19.330  20.590  1.00  0.00            
ATOM    131  C5  AR5     2      17.300  20.080  19.290  1.00  0.00            
ATOM    132  C6  AR5     2      17.490  21.620  19.410  1.00  0.00            
ATOM    133  C7  AR5     2      16.110  22.140  20.040  1.00  0.00            
ATOM    134  O1  AR5     2      15.930  22.320  21.240  1.00  0.00            
ATOM    135  O2  AR5     2      15.160  22.360  19.100  1.00  0.00            
ATOM    136  C8  AR5     2      17.770  22.220  18.020  1.00  0.00            
ATOM    137  C9  AR5     2      18.020  23.760  18.110  1.00  0.00            
ATOM    138  C10 AR5     2      19.180  24.270  19.070  1.00  0.00            
ATOM    139  C11 AR5     2      20.560  23.880  18.540  1.00  0.00            
ATOM    140  C12 AR5     2      19.000  23.470  20.380  1.00  0.00            
ATOM    141  C13 AR5     2      19.100  24.080  21.530  1.00  0.00            
ATOM    142  C14 AR5     2      19.320  25.530  21.840  1.00  0.00            
ATOM    143  C15 AR5     2      19.740  26.380  20.710  1.00  0.00            
ATOM    144  C16 AR5     2      20.030  27.960  21.050  1.00  0.00            
ATOM    145  C17 AR5     2      18.770  28.640  21.620  1.00  0.00            
ATOM    146  C18 AR5     2      21.200  28.150  22.060  1.00  0.00            
ATOM    147  C19 AR5     2      21.780  29.670  22.220  1.00  0.00            
ATOM    148  C20 AR5     2      22.160  30.220  20.860  1.00  0.00            
ATOM    149  O3  AR5     2      22.500  31.600  20.980  1.00  0.00            
ATOM    150  C21 AR5     2      21.080  30.040  19.720  1.00  0.00            
ATOM    151  C22 AR5     2      21.700  30.380  18.320  1.00  0.00            
ATOM    152  C23 AR5     2      19.960  31.110  19.910  1.00  0.00            
ATOM    153  C24 AR5     2      20.540  28.570  19.700  1.00  0.00            
ATOM    154  C25 AR5     2      19.520  28.320  18.570  1.00  0.00            
ATOM    155  C26 AR5     2      19.480  26.800  18.200  1.00  0.00            
ATOM    156  C27 AR5     2      18.970  25.890  19.400  1.00  0.00            
ATOM    157  C28 AR5     2      17.520  26.240  19.600  1.00  0.00            
ATOM    158  C29 AR5     2      18.690  21.970  20.270  1.00  0.00            
ATOM    159  C30 AR5     2      18.840  21.230  21.580  1.00  0.00            
ATOM    160  H1  AR5     2      20.940  19.610  21.230  1.00  0.00            
ATOM    161  H2  AR5     2      20.110  18.170  20.640  1.00  0.00            
ATOM    162  H3  AR5     2      20.240  19.600  19.610  1.00  0.00            
ATOM    163  H4  AR5     2      19.700  19.340  23.230  1.00  0.00            
ATOM    164  H5  AR5     2      17.980  19.100  23.340  1.00  0.00            
ATOM    165  H6  AR5     2      19.090  17.910  22.400  1.00  0.00            
ATOM    166  H7  AR5     2      16.770  19.570  21.330  1.00  0.00            
ATOM    167  H8  AR5     2      17.390  18.260  20.420  1.00  0.00            
ATOM    168  H9  AR5     2      16.430  19.820  18.670  1.00  0.00            
ATOM    169  H10 AR5     2      18.140  19.770  18.660  1.00  0.00            
ATOM    170  H11 AR5     2      14.380  22.750  19.550  1.00  0.00            
ATOM    171  H12 AR5     2      16.990  22.140  17.250  1.00  0.00            
ATOM    172  H13 AR5     2      18.680  21.830  17.530  1.00  0.00            
ATOM    173  H14 AR5     2      17.100  24.200  18.500  1.00  0.00            
ATOM    174  H15 AR5     2      18.170  24.120  17.080  1.00  0.00            
ATOM    175  H16 AR5     2      20.930  22.860  18.730  1.00  0.00            
ATOM    176  H17 AR5     2      20.550  23.930  17.450  1.00  0.00            
ATOM    177  H18 AR5     2      21.330  24.600  18.850  1.00  0.00            
ATOM    178  H19 AR5     2      18.880  23.580  22.470  1.00  0.00            
ATOM    179  H20 AR5     2      20.110  25.630  22.590  1.00  0.00            
ATOM    180  H21 AR5     2      18.370  25.860  22.250  1.00  0.00            
ATOM    181  H22 AR5     2      20.720  25.950  20.440  1.00  0.00            
ATOM    182  H23 AR5     2      18.250  28.010  22.360  1.00  0.00            
ATOM    183  H24 AR5     2      18.980  29.520  22.250  1.00  0.00            
ATOM    184  H25 AR5     2      18.130  29.010  20.810  1.00  0.00            
ATOM    185  H26 AR5     2      22.040  27.570  21.650  1.00  0.00            
ATOM    186  H27 AR5     2      20.860  27.760  23.020  1.00  0.00            
ATOM    187  H28 AR5     2      22.610  29.710  22.950  1.00  0.00            
ATOM    188  H29 AR5     2      21.000  30.300  22.670  1.00  0.00            
ATOM    189  H30 AR5     2      23.000  29.600  20.510  1.00  0.00            
ATOM    190  H31 AR5     2      21.700  32.070  21.240  1.00  0.00            
ATOM    191  H32 AR5     2      22.390  31.220  18.450  1.00  0.00            
ATOM    192  H33 AR5     2      22.400  29.610  17.960  1.00  0.00            
ATOM    193  H34 AR5     2      20.970  30.560  17.520  1.00  0.00            
ATOM    194  H35 AR5     2      19.160  31.070  19.170  1.00  0.00            
ATOM    195  H36 AR5     2      19.470  31.100  20.890  1.00  0.00            
ATOM    196  H37 AR5     2      20.430  32.060  19.650  1.00  0.00            
ATOM    197  H38 AR5     2      21.410  28.010  19.340  1.00  0.00            
ATOM    198  H39 AR5     2      19.990  28.770  17.690  1.00  0.00            
ATOM    199  H40 AR5     2      18.560  28.770  18.830  1.00  0.00            
ATOM    200  H41 AR5     2      20.520  26.480  18.030  1.00  0.00            
ATOM    201  H42 AR5     2      18.920  26.570  17.290  1.00  0.00            
ATOM    202  H43 AR5     2      17.390  27.270  19.950  1.00  0.00            
ATOM    203  H44 AR5     2      17.090  26.210  18.590  1.00  0.00            
ATOM    204  H45 AR5     2      17.060  25.590  20.360  1.00  0.00            
ATOM    205  H46 AR5     2      19.480  21.590  19.620  1.00  0.00            
ATOM    206  H47 AR5     2      19.720  21.570  22.130  1.00  0.00            
ATOM    207  H48 AR5     2      18.010  21.380  22.280  1.00  0.00            
TER
ENDMDL
MODEL        1
ATOM      1  H1  ACD     1      30.100  19.860  28.230  1.00  0.00            
ATOM      2  O1  ACD     1      30.090  18.900  28.170  1.00  0.00            
ATOM      3  C1  ACD     1      29.170  18.600  27.110  1.00  0.00            
ATOM      4  H2  ACD     1      28.880  17.550  27.240  1.00  0.00            
ATOM      5  H3  ACD     1      29.540  18.710  26.080  1.00  0.00            
ATOM      6  C2  ACD     1      27.880  19.390  27.290  1.00  0.00            
ATOM      7  H4  ACD     1      27.720  19.430  28.380  1.00  0.00            
ATOM      8  O2  ACD     1      28.210  20.710  26.730  1.00  0.00            
ATOM      9  C3  ACD     1      27.200  21.700  26.920  1.00  0.00            
ATOM     10  H5  ACD     1      27.610  22.670  26.620  1.00  0.00            
ATOM     11  O3  ACD     1      26.900  21.850  28.320  1.00  0.00            
ATOM     12  C4  ACD     1      27.650  22.850  29.040  1.00  0.00            
ATOM     13  H6  ACD     1      27.790  23.720  28.390  1.00  0.00            
ATOM     14  C5  ACD     1      26.730  23.320  30.100  1.00  0.00            
ATOM     15  H7  ACD     1      26.340  22.360  30.470  1.00  0.00            
ATOM     16  O4  ACD     1      25.660  24.160  29.550  1.00  0.00            
ATOM     17  H8  ACD     1      25.100  24.220  30.330  1.00  0.00            
ATOM     18  C6  ACD     1      27.410  23.970  31.310  1.00  0.00            
ATOM     19  H9  ACD     1      27.900  24.910  31.030  1.00  0.00            
ATOM     20  O5  ACD     1      26.480  24.200  32.300  1.00  0.00            
ATOM     21  H10 ACD     1      26.410  23.370  32.790  1.00  0.00            
ATOM     22  C7  ACD     1      28.530  23.070  31.800  1.00  0.00            
ATOM     23  H11 ACD     1      29.030  23.580  32.630  1.00  0.00            
ATOM     24  O6  ACD     1      29.400  22.990  30.690  1.00  0.00            
ATOM     25  C8  ACD     1      28.940  22.260  29.530  1.00  0.00            
ATOM     26  H12 ACD     1      28.870  21.200  29.790  1.00  0.00            
ATOM     27  C9  ACD     1      30.130  22.430  28.570  1.00  0.00            
ATOM     28  H13 ACD     1      29.770  22.570  27.540  1.00  0.00            
ATOM     29  H14 ACD     1      30.530  23.410  28.850  1.00  0.00            
ATOM     30  O7  ACD     1      31.050  21.360  28.790  1.00  0.00            
ATOM     31  H15 ACD     1      31.690  21.300  28.070  1.00  0.00            
ATOM     32  O8  ACD     1      28.050  21.770  32.200  1.00  0.00            
ATOM     33  C10 ACD     1      28.540  21.260  33.470  1.00  0.00            
ATOM     34  H16 ACD     1      29.240  22.000  33.860  1.00  0.00            
ATOM     35  C11 ACD     1      27.360  20.970  34.370  1.00  0.00            
ATOM     36  H17 ACD     1      26.820  20.160  33.870  1.00  0.00            
ATOM     37  O9  ACD     1      26.580  22.160  34.420  1.00  0.00            
ATOM     38  H18 ACD     1      25.750  22.040  34.900  1.00  0.00            
ATOM     39  C12 ACD     1      27.770  20.470  35.720  1.00  0.00            
ATOM     40  H19 ACD     1      28.350  21.290  36.170  1.00  0.00            
ATOM     41  O10 ACD     1      26.690  20.200  36.580  1.00  0.00            
ATOM     42  H20 ACD     1      26.980  20.100  37.490  1.00  0.00            
ATOM     43  C13 ACD     1      28.700  19.270  35.560  1.00  0.00            
ATOM     44  H21 ACD     1      29.140  18.950  36.510  1.00  0.00            
ATOM     45  O11 ACD     1      29.740  19.500  34.670  1.00  0.00            
ATOM     46  C14 ACD     1      29.330  19.910  33.370  1.00  0.00            
ATOM     47  H22 ACD     1      28.700  19.170  32.870  1.00  0.00            
ATOM     48  C15 ACD     1      30.570  20.020  32.510  1.00  0.00            
ATOM     49  H23 ACD     1      30.930  18.990  32.340  1.00  0.00            
ATOM     50  H24 ACD     1      30.200  20.420  31.550  1.00  0.00            
ATOM     51  O12 ACD     1      31.420  20.910  33.110  1.00  0.00            
ATOM     52  H25 ACD     1      30.920  21.730  33.020  1.00  0.00            
ATOM     53  O13 ACD     1      27.920  18.140  35.080  1.00  0.00            
ATOM     54  C16 ACD     1      28.210  16.910  35.710  1.00  0.00            
ATOM     55  H26 ACD     1      28.330  16.980  36.800  1.00  0.00            
ATOM     56  C17 ACD     1      26.920  16.130  35.550  1.00  0.00            
ATOM     57  H27 ACD     1      26.470  16.380  34.580  1.00  0.00            
ATOM     58  O14 ACD     1      26.070  16.450  36.610  1.00  0.00            
ATOM     59  H28 ACD     1      25.700  17.320  36.430  1.00  0.00            
ATOM     60  C18 ACD     1      27.150  14.620  35.420  1.00  0.00            
ATOM     61  H29 ACD     1      27.530  14.330  36.410  1.00  0.00            
ATOM     62  O15 ACD     1      25.920  14.010  35.320  1.00  0.00            
ATOM     63  H30 ACD     1      25.690  14.260  34.420  1.00  0.00            
ATOM     64  C19 ACD     1      28.040  14.260  34.250  1.00  0.00            
ATOM     65  H31 ACD     1      28.500  13.280  34.430  1.00  0.00            
ATOM     66  O16 ACD     1      29.150  15.210  34.070  1.00  0.00            
ATOM     67  C20 ACD     1      29.430  16.170  35.160  1.00  0.00            
ATOM     68  H32 ACD     1      29.960  17.010  34.680  1.00  0.00            
ATOM     69  C21 ACD     1      30.450  15.520  36.150  1.00  0.00            
ATOM     70  H33 ACD     1      30.490  16.180  37.020  1.00  0.00            
ATOM     71  H34 ACD     1      30.130  14.560  36.560  1.00  0.00            
ATOM     72  O17 ACD     1      31.700  15.410  35.560  1.00  0.00            
ATOM     73  H35 ACD     1      32.210  15.080  36.300  1.00  0.00            
ATOM     74  O18 ACD     1      27.310  14.260  33.000  1.00  0.00            
ATOM     75  C22 ACD     1      27.250  13.040  32.230  1.00  0.00            
ATOM     76  H36 ACD     1      27.610  12.190  32.820  1.00  0.00            
ATOM     77  C23 ACD     1      25.750  12.880  31.860  1.00  0.00            
ATOM     78  H37 ACD     1      25.400  13.890  31.590  1.00  0.00            
ATOM     79  O19 ACD     1      24.950  12.380  32.930  1.00  0.00            
ATOM     80  H38 ACD     1      25.250  11.540  33.300  1.00  0.00            
ATOM     81  C24 ACD     1      25.570  12.050  30.550  1.00  0.00            
ATOM     82  H39 ACD     1      25.710  10.990  30.830  1.00  0.00            
ATOM     83  O20 ACD     1      24.240  12.310  29.970  1.00  0.00            
ATOM     84  H40 ACD     1      24.500  12.850  29.230  1.00  0.00            
ATOM     85  C25 ACD     1      26.570  12.580  29.510  1.00  0.00            
ATOM     86  H41 ACD     1      26.570  11.960  28.610  1.00  0.00            
ATOM     87  O21 ACD     1      27.850  12.430  30.040  1.00  0.00            
ATOM     88  C26 ACD     1      28.210  13.280  31.050  1.00  0.00            
ATOM     89  H42 ACD     1      28.120  14.330  30.770  1.00  0.00            
ATOM     90  C27 ACD     1      29.650  13.000  31.520  1.00  0.00            
ATOM     91  H43 ACD     1      30.380  13.210  30.720  1.00  0.00            
ATOM     92  H44 ACD     1      29.910  13.670  32.350  1.00  0.00            
ATOM     93  O22 ACD     1      29.760  11.690  32.050  1.00  0.00            
ATOM     94  H45 ACD     1      29.660  11.040  31.350  1.00  0.00            
ATOM     95  O23 ACD     1      26.340  13.880  29.100  1.00  0.00            
ATOM     96  C28 ACD     1      26.320  14.120  27.660  1.00  0.00            
ATOM     97  H46 ACD     1      26.280  13.220  27.040  1.00  0.00            
ATOM     98  C29 ACD     1      27.510  14.900  27.210  1.00  0.00            
ATOM     99  H47 ACD     1      27.790  15.660  27.950  1.00  0.00            
ATOM    100  O24 ACD     1      27.240  15.600  26.000  1.00  0.00            
ATOM    101  C30 ACD     1      28.780  14.050  27.020  1.00  0.00            
ATOM    102  H48 ACD     1      29.010  13.360  27.850  1.00  0.00            
ATOM    103  H49 ACD     1      28.670  13.340  26.190  1.00  0.00            
ATOM    104  O25 ACD     1      30.000  14.850  26.880  1.00  0.00            
ATOM    105  H50 ACD     1      30.350  15.190  27.710  1.00  0.00            
ATOM    106  C31 ACD     1      25.020  14.900  27.550  1.00  0.00            
ATOM    107  H51 ACD     1      25.040  15.660  28.350  1.00  0.00            
ATOM    108  O26 ACD     1      23.820  14.040  27.730  1.00  0.00            
ATOM    109  H52 ACD     1      22.990  14.480  27.540  1.00  0.00            
ATOM    110  C32 ACD     1      24.860  15.730  26.240  1.00  0.00            
ATOM    111  H53 ACD     1      24.670  14.990  25.450  1.00  0.00            
ATOM    112  O27 ACD     1      23.740  16.600  26.240  1.00  0.00            
ATOM    113  H54 ACD     1      23.990  17.500  26.010  1.00  0.00            
ATOM    114  C33 ACD     1      26.150  16.530  25.990  1.00  0.00            
ATOM    115  H55 ACD     1      26.160  16.990  24.990  1.00  0.00            
ATOM    116  O28 ACD     1      26.180  17.620  26.930  1.00  0.00            
ATOM    117  C34 ACD     1      26.720  18.830  26.460  1.00  0.00            
ATOM    118  H56 ACD     1      27.070  18.620  25.440  1.00  0.00            
ATOM    119  C35 ACD     1      25.510  19.790  26.450  1.00  0.00            
ATOM    120  H57 ACD     1      24.980  19.730  27.410  1.00  0.00            
ATOM    121  O29 ACD     1      24.640  19.320  25.420  1.00  0.00            
ATOM    122  H58 ACD     1      23.930  19.950  25.270  1.00  0.00            
ATOM    123  C36 ACD     1      25.910  21.250  26.170  1.00  0.00            
ATOM    124  H59 ACD     1      26.030  21.320  25.080  1.00  0.00            
ATOM    125  O30 ACD     1      24.840  21.980  26.600  1.00  0.00            
ATOM    126  H60 ACD     1      25.170  22.400  27.400  1.00  0.00            
ATOM    127  C1  AR5     2      16.610  19.360  23.430  1.00  0.00            
ATOM    128  C2  AR5     2      15.820  19.310  24.680  1.00  0.00            
ATOM    129  C3  AR5     2      14.720  18.250  24.490  1.00  0.00            
ATOM    130  C4  AR5     2      15.200  20.680  25.140  1.00  0.00            
ATOM    131  C5  AR5     2      16.230  21.800  25.400  1.00  0.00            
ATOM    132  C6  AR5     2      17.160  21.380  26.540  1.00  0.00            
ATOM    133  C7  AR5     2      16.300  21.200  27.870  1.00  0.00            
ATOM    134  O1  AR5     2      16.180  20.210  28.600  1.00  0.00            
ATOM    135  O2  AR5     2      15.570  22.290  28.230  1.00  0.00            
ATOM    136  C8  AR5     2      18.340  22.400  26.680  1.00  0.00            
ATOM    137  C9  AR5     2      19.330  22.060  27.830  1.00  0.00            
ATOM    138  C10 AR5     2      19.970  20.620  27.620  1.00  0.00            
ATOM    139  C11 AR5     2      20.910  20.600  26.420  1.00  0.00            
ATOM    140  C12 AR5     2      18.830  19.560  27.290  1.00  0.00            
ATOM    141  C13 AR5     2      18.810  18.390  27.880  1.00  0.00            
ATOM    142  C14 AR5     2      19.700  17.980  28.960  1.00  0.00            
ATOM    143  C15 AR5     2      21.050  18.700  29.070  1.00  0.00            
ATOM    144  C16 AR5     2      21.980  17.980  30.160  1.00  0.00            
ATOM    145  C17 AR5     2      21.290  17.830  31.580  1.00  0.00            
ATOM    146  C18 AR5     2      22.500  16.580  29.730  1.00  0.00            
ATOM    147  C19 AR5     2      23.640  16.030  30.640  1.00  0.00            
ATOM    148  C20 AR5     2      24.830  17.000  30.680  1.00  0.00            
ATOM    149  O3  AR5     2      26.060  16.410  31.150  1.00  0.00            
ATOM    150  C21 AR5     2      24.490  18.510  31.140  1.00  0.00            
ATOM    151  C22 AR5     2      25.670  19.410  30.710  1.00  0.00            
ATOM    152  C23 AR5     2      24.520  18.550  32.720  1.00  0.00            
ATOM    153  C24 AR5     2      23.260  18.970  30.280  1.00  0.00            
ATOM    154  C25 AR5     2      22.890  20.520  30.440  1.00  0.00            
ATOM    155  C26 AR5     2      22.070  21.030  29.280  1.00  0.00            
ATOM    156  C27 AR5     2      20.710  20.260  29.040  1.00  0.00            
ATOM    157  C28 AR5     2      19.840  20.650  30.270  1.00  0.00            
ATOM    158  C29 AR5     2      17.830  19.960  26.190  1.00  0.00            
ATOM    159  C30 AR5     2      16.720  18.880  25.860  1.00  0.00            
ATOM    160  H1  AR5     2      17.380  20.130  23.470  1.00  0.00            
ATOM    161  H2  AR5     2      17.140  18.440  23.150  1.00  0.00            
ATOM    162  H3  AR5     2      15.930  19.700  22.640  1.00  0.00            
ATOM    163  H4  AR5     2      14.010  18.550  23.720  1.00  0.00            
ATOM    164  H5  AR5     2      15.020  17.270  24.080  1.00  0.00            
ATOM    165  H6  AR5     2      14.030  18.190  25.340  1.00  0.00            
ATOM    166  H7  AR5     2      14.530  20.460  25.980  1.00  0.00            
ATOM    167  H8  AR5     2      14.650  21.060  24.270  1.00  0.00            
ATOM    168  H9  AR5     2      15.680  22.720  25.640  1.00  0.00            
ATOM    169  H10 AR5     2      16.910  21.940  24.560  1.00  0.00            
ATOM    170  H11 AR5     2      15.100  21.920  29.000  1.00  0.00            
ATOM    171  H12 AR5     2      17.950  23.410  26.880  1.00  0.00            
ATOM    172  H13 AR5     2      18.810  22.570  25.710  1.00  0.00            
ATOM    173  H14 AR5     2      18.720  22.200  28.730  1.00  0.00            
ATOM    174  H15 AR5     2      20.080  22.850  27.860  1.00  0.00            
ATOM    175  H16 AR5     2      20.560  21.020  25.470  1.00  0.00            
ATOM    176  H17 AR5     2      21.860  21.130  26.500  1.00  0.00            
ATOM    177  H18 AR5     2      21.220  19.580  26.130  1.00  0.00            
ATOM    178  H19 AR5     2      18.130  17.580  27.620  1.00  0.00            
ATOM    179  H20 AR5     2      19.980  16.940  28.760  1.00  0.00            
ATOM    180  H21 AR5     2      19.090  17.950  29.870  1.00  0.00            
ATOM    181  H22 AR5     2      21.520  18.580  28.090  1.00  0.00            
ATOM    182  H23 AR5     2      20.360  17.260  31.460  1.00  0.00            
ATOM    183  H24 AR5     2      21.860  17.280  32.340  1.00  0.00            
ATOM    184  H25 AR5     2      21.150  18.760  32.140  1.00  0.00            
ATOM    185  H26 AR5     2      22.850  16.670  28.690  1.00  0.00            
ATOM    186  H27 AR5     2      21.720  15.810  29.700  1.00  0.00            
ATOM    187  H28 AR5     2      24.020  15.090  30.240  1.00  0.00            
ATOM    188  H29 AR5     2      23.290  15.760  31.640  1.00  0.00            
ATOM    189  H30 AR5     2      25.030  17.170  29.610  1.00  0.00            
ATOM    190  H31 AR5     2      26.180  15.510  30.790  1.00  0.00            
ATOM    191  H32 AR5     2      25.830  20.330  31.290  1.00  0.00            
ATOM    192  H33 AR5     2      26.590  18.830  30.580  1.00  0.00            
ATOM    193  H34 AR5     2      25.490  19.770  29.680  1.00  0.00            
ATOM    194  H35 AR5     2      24.280  19.600  32.940  1.00  0.00            
ATOM    195  H36 AR5     2      23.690  17.950  33.090  1.00  0.00            
ATOM    196  H37 AR5     2      25.460  18.130  33.110  1.00  0.00            
ATOM    197  H38 AR5     2      23.640  18.980  29.250  1.00  0.00            
ATOM    198  H39 AR5     2      23.780  21.160  30.470  1.00  0.00            
ATOM    199  H40 AR5     2      22.360  20.720  31.380  1.00  0.00            
ATOM    200  H41 AR5     2      22.720  20.930  28.400  1.00  0.00            
ATOM    201  H42 AR5     2      21.920  22.110  29.330  1.00  0.00            
ATOM    202  H43 AR5     2      19.670  21.700  30.520  1.00  0.00            
ATOM    203  H44 AR5     2      18.840  20.200  30.250  1.00  0.00            
ATOM    204  H45 AR5     2      20.170  20.260  31.240  1.00  0.00            
ATOM    205  H46 AR5     2      18.390  20.170  25.270  1.00  0.00            
ATOM    206  H47 AR5     2      17.040  17.870  25.550  1.00  0.00            
ATOM    207  H48 AR5     2      16.070  18.660  26.710  1.00  0.00            
TER
ENDMDL
MODEL        1
ATOM      1  H1  ACD     1      25.440  36.300  29.430  1.00  0.00            
ATOM      2  O1  ACD     1      25.510  35.970  28.530  1.00  0.00            
ATOM      3  C1  ACD     1      25.720  34.580  28.570  1.00  0.00            
ATOM      4  H2  ACD     1      25.140  34.280  29.450  1.00  0.00            
ATOM      5  H3  ACD     1      26.750  34.430  28.930  1.00  0.00            
ATOM      6  C2  ACD     1      25.380  33.720  27.370  1.00  0.00            
ATOM      7  H4  ACD     1      25.800  32.730  27.580  1.00  0.00            
ATOM      8  O2  ACD     1      23.970  33.710  27.270  1.00  0.00            
ATOM      9  C3  ACD     1      23.360  33.200  26.120  1.00  0.00            
ATOM     10  H5  ACD     1      22.280  33.350  26.220  1.00  0.00            
ATOM     11  O3  ACD     1      23.530  31.810  25.930  1.00  0.00            
ATOM     12  C4  ACD     1      22.520  30.840  26.390  1.00  0.00            
ATOM     13  H6  ACD     1      21.660  31.360  26.830  1.00  0.00            
ATOM     14  C5  ACD     1      22.090  29.970  25.240  1.00  0.00            
ATOM     15  H7  ACD     1      22.980  29.640  24.700  1.00  0.00            
ATOM     16  O4  ACD     1      21.150  30.730  24.430  1.00  0.00            
ATOM     17  H8  ACD     1      20.960  30.270  23.610  1.00  0.00            
ATOM     18  C6  ACD     1      21.440  28.630  25.580  1.00  0.00            
ATOM     19  H9  ACD     1      20.500  28.900  26.090  1.00  0.00            
ATOM     20  O5  ACD     1      21.210  27.810  24.480  1.00  0.00            
ATOM     21  H10 ACD     1      22.020  27.310  24.330  1.00  0.00            
ATOM     22  C7  ACD     1      22.210  27.780  26.600  1.00  0.00            
ATOM     23  H11 ACD     1      21.580  26.930  26.890  1.00  0.00            
ATOM     24  O6  ACD     1      22.420  28.640  27.710  1.00  0.00            
ATOM     25  C8  ACD     1      23.080  29.910  27.560  1.00  0.00            
ATOM     26  H12 ACD     1      24.130  29.810  27.250  1.00  0.00            
ATOM     27  C9  ACD     1      23.140  30.730  28.900  1.00  0.00            
ATOM     28  H13 ACD     1      23.510  30.010  29.640  1.00  0.00            
ATOM     29  H14 ACD     1      23.800  31.610  28.840  1.00  0.00            
ATOM     30  O7  ACD     1      21.900  31.190  29.340  1.00  0.00            
ATOM     31  H15 ACD     1      21.950  31.990  29.870  1.00  0.00            
ATOM     32  O8  ACD     1      23.320  27.190  25.890  1.00  0.00            
ATOM     33  C10 ACD     1      23.560  25.790  25.870  1.00  0.00            
ATOM     34  H16 ACD     1      22.680  25.190  26.140  1.00  0.00            
ATOM     35  C11 ACD     1      23.790  25.400  24.390  1.00  0.00            
ATOM     36  H17 ACD     1      24.370  26.190  23.910  1.00  0.00            
ATOM     37  O9  ACD     1      22.540  25.210  23.710  1.00  0.00            
ATOM     38  H18 ACD     1      22.730  25.260  22.770  1.00  0.00            
ATOM     39  C12 ACD     1      24.700  24.210  24.180  1.00  0.00            
ATOM     40  H19 ACD     1      24.070  23.350  24.440  1.00  0.00            
ATOM     41  O10 ACD     1      24.960  24.030  22.850  1.00  0.00            
ATOM     42  H20 ACD     1      25.800  24.480  22.710  1.00  0.00            
ATOM     43  C13 ACD     1      26.060  24.370  25.020  1.00  0.00            
ATOM     44  H21 ACD     1      26.310  23.430  25.530  1.00  0.00            
ATOM     45  O11 ACD     1      25.950  25.380  26.010  1.00  0.00            
ATOM     46  C14 ACD     1      24.790  25.410  26.700  1.00  0.00            
ATOM     47  H22 ACD     1      24.910  26.240  27.410  1.00  0.00            
ATOM     48  C15 ACD     1      24.540  24.150  27.510  1.00  0.00            
ATOM     49  H23 ACD     1      25.560  23.980  27.880  1.00  0.00            
ATOM     50  H24 ACD     1      23.840  24.490  28.280  1.00  0.00            
ATOM     51  O12 ACD     1      23.930  23.000  26.840  1.00  0.00            
ATOM     52  H25 ACD     1      23.990  22.260  27.450  1.00  0.00            
ATOM     53  O13 ACD     1      27.220  24.680  24.110  1.00  0.00            
ATOM     54  C16 ACD     1      28.590  24.080  24.110  1.00  0.00            
ATOM     55  H26 ACD     1      28.390  23.000  23.990  1.00  0.00            
ATOM     56  C17 ACD     1      29.250  24.380  22.780  1.00  0.00            
ATOM     57  H27 ACD     1      28.780  25.310  22.430  1.00  0.00            
ATOM     58  O14 ACD     1      28.800  23.370  21.810  1.00  0.00            
ATOM     59  H28 ACD     1      28.460  23.940  21.110  1.00  0.00            
ATOM     60  C18 ACD     1      30.810  24.600  22.750  1.00  0.00            
ATOM     61  H29 ACD     1      31.240  23.590  22.860  1.00  0.00            
ATOM     62  O15 ACD     1      31.210  25.080  21.440  1.00  0.00            
ATOM     63  H30 ACD     1      32.150  24.920  21.400  1.00  0.00            
ATOM     64  C19 ACD     1      31.290  25.590  23.880  1.00  0.00            
ATOM     65  H31 ACD     1      32.350  25.380  24.090  1.00  0.00            
ATOM     66  O16 ACD     1      30.680  25.260  25.170  1.00  0.00            
ATOM     67  C20 ACD     1      29.510  24.430  25.340  1.00  0.00            
ATOM     68  H32 ACD     1      29.010  25.080  26.080  1.00  0.00            
ATOM     69  C21 ACD     1      30.040  23.300  26.140  1.00  0.00            
ATOM     70  H33 ACD     1      29.340  22.470  25.950  1.00  0.00            
ATOM     71  H34 ACD     1      30.950  22.900  25.680  1.00  0.00            
ATOM     72  O17 ACD     1      30.190  23.500  27.550  1.00  0.00            
ATOM     73  H35 ACD     1      30.740  22.750  27.800  1.00  0.00            
ATOM     74  O18 ACD     1      31.130  27.000  23.530  1.00  0.00            
ATOM     75  C22 ACD     1      32.080  28.020  23.750  1.00  0.00            
ATOM     76  H36 ACD     1      33.110  27.710  23.530  1.00  0.00            
ATOM     77  C23 ACD     1      31.710  29.180  22.830  1.00  0.00            
ATOM     78  H37 ACD     1      30.650  29.440  22.860  1.00  0.00            
ATOM     79  O19 ACD     1      32.000  28.570  21.530  1.00  0.00            
ATOM     80  H38 ACD     1      31.740  27.650  21.530  1.00  0.00            
ATOM     81  C24 ACD     1      32.470  30.460  23.030  1.00  0.00            
ATOM     82  H39 ACD     1      33.500  30.220  22.750  1.00  0.00            
ATOM     83  O20 ACD     1      31.890  31.510  22.240  1.00  0.00            
ATOM     84  H40 ACD     1      31.490  32.050  22.930  1.00  0.00            
ATOM     85  C25 ACD     1      32.490  30.910  24.490  1.00  0.00            
ATOM     86  H41 ACD     1      33.280  31.670  24.540  1.00  0.00            
ATOM     87  O21 ACD     1      32.920  29.790  25.240  1.00  0.00            
ATOM     88  C26 ACD     1      32.180  28.570  25.200  1.00  0.00            
ATOM     89  H42 ACD     1      31.160  28.780  25.540  1.00  0.00            
ATOM     90  C27 ACD     1      32.900  27.590  26.170  1.00  0.00            
ATOM     91  H43 ACD     1      33.060  28.160  27.090  1.00  0.00            
ATOM     92  H44 ACD     1      32.160  26.800  26.350  1.00  0.00            
ATOM     93  O22 ACD     1      34.080  26.960  25.700  1.00  0.00            
ATOM     94  H45 ACD     1      33.980  26.160  26.220  1.00  0.00            
ATOM     95  O23 ACD     1      31.190  31.390  24.930  1.00  0.00            
ATOM     96  C28 ACD     1      30.940  32.630  25.530  1.00  0.00            
ATOM     97  H46 ACD     1      31.910  33.120  25.690  1.00  0.00            
ATOM     98  C29 ACD     1      30.220  32.460  26.770  1.00  0.00            
ATOM     99  H47 ACD     1      29.380  31.760  26.700  1.00  0.00            
ATOM    100  O24 ACD     1      29.590  33.640  27.310  1.00  0.00            
ATOM    101  C30 ACD     1      31.090  31.920  27.830  1.00  0.00            
ATOM    102  H48 ACD     1      30.460  31.750  28.720  1.00  0.00            
ATOM    103  H49 ACD     1      31.410  30.960  27.420  1.00  0.00            
ATOM    104  O25 ACD     1      32.300  32.720  28.050  1.00  0.00            
ATOM    105  H50 ACD     1      32.700  32.160  28.710  1.00  0.00            
ATOM    106  C31 ACD     1      30.120  33.530  24.570  1.00  0.00            
ATOM    107  H51 ACD     1      29.230  33.060  24.140  1.00  0.00            
ATOM    108  O26 ACD     1      30.900  33.930  23.490  1.00  0.00            
ATOM    109  H52 ACD     1      31.230  34.810  23.680  1.00  0.00            
ATOM    110  C32 ACD     1      29.510  34.790  25.260  1.00  0.00            
ATOM    111  H53 ACD     1      30.300  35.310  25.810  1.00  0.00            
ATOM    112  O27 ACD     1      28.810  35.660  24.370  1.00  0.00            
ATOM    113  H54 ACD     1      29.330  35.820  23.580  1.00  0.00            
ATOM    114  C33 ACD     1      28.670  34.380  26.480  1.00  0.00            
ATOM    115  H55 ACD     1      28.330  35.320  26.930  1.00  0.00            
ATOM    116  O28 ACD     1      27.450  33.640  26.230  1.00  0.00            
ATOM    117  C34 ACD     1      26.130  34.250  26.130  1.00  0.00            
ATOM    118  H56 ACD     1      26.140  35.350  26.070  1.00  0.00            
ATOM    119  C35 ACD     1      25.400  33.850  24.830  1.00  0.00            
ATOM    120  H57 ACD     1      25.640  32.780  24.840  1.00  0.00            
ATOM    121  O29 ACD     1      25.960  34.570  23.740  1.00  0.00            
ATOM    122  H58 ACD     1      26.920  34.530  23.780  1.00  0.00            
ATOM    123  C36 ACD     1      23.900  33.950  24.940  1.00  0.00            
ATOM    124  H59 ACD     1      23.620  35.010  25.000  1.00  0.00            
ATOM    125  O30 ACD     1      23.210  33.490  23.810  1.00  0.00            
ATOM    126  H60 ACD     1      23.290  32.530  23.810  1.00  0.00            
ATOM    127  C1  AR5     2      29.370  29.720  19.180  1.00  0.00            
ATOM    128  C2  AR5     2      28.570  28.400  19.420  1.00  0.00            
ATOM    129  C3  AR5     2      29.330  27.230  18.730  1.00  0.00            
ATOM    130  C4  AR5     2      27.140  28.410  18.840  1.00  0.00            
ATOM    131  C5  AR5     2      26.210  29.380  19.670  1.00  0.00            
ATOM    132  C6  AR5     2      26.170  29.110  21.240  1.00  0.00            
ATOM    133  C7  AR5     2      25.360  27.770  21.400  1.00  0.00            
ATOM    134  O1  AR5     2      25.780  26.620  21.340  1.00  0.00            
ATOM    135  O2  AR5     2      24.080  27.940  21.130  1.00  0.00            
ATOM    136  C8  AR5     2      25.470  30.350  21.950  1.00  0.00            
ATOM    137  C9  AR5     2      25.550  30.100  23.500  1.00  0.00            
ATOM    138  C10 AR5     2      26.970  29.910  24.200  1.00  0.00            
ATOM    139  C11 AR5     2      27.850  31.160  23.980  1.00  0.00            
ATOM    140  C12 AR5     2      27.590  28.800  23.320  1.00  0.00            
ATOM    141  C13 AR5     2      28.310  27.840  23.920  1.00  0.00            
ATOM    142  C14 AR5     2      28.650  27.700  25.350  1.00  0.00            
ATOM    143  C15 AR5     2      28.300  28.880  26.320  1.00  0.00            
ATOM    144  C16 AR5     2      28.450  28.500  27.860  1.00  0.00            
ATOM    145  C17 AR5     2      27.760  27.190  28.310  1.00  0.00            
ATOM    146  C18 AR5     2      29.960  28.320  28.160  1.00  0.00            
ATOM    147  C19 AR5     2      30.320  28.240  29.720  1.00  0.00            
ATOM    148  C20 AR5     2      29.810  29.490  30.430  1.00  0.00            
ATOM    149  O3  AR5     2      30.230  29.350  31.750  1.00  0.00            
ATOM    150  C21 AR5     2      28.240  29.670  30.200  1.00  0.00            
ATOM    151  C22 AR5     2      27.900  31.070  30.790  1.00  0.00            
ATOM    152  C23 AR5     2      27.380  28.650  31.000  1.00  0.00            
ATOM    153  C24 AR5     2      28.000  29.710  28.650  1.00  0.00            
ATOM    154  C25 AR5     2      26.580  30.270  28.320  1.00  0.00            
ATOM    155  C26 AR5     2      26.660  30.620  26.790  1.00  0.00            
ATOM    156  C27 AR5     2      26.910  29.490  25.770  1.00  0.00            
ATOM    157  C28 AR5     2      25.780  28.480  25.870  1.00  0.00            
ATOM    158  C29 AR5     2      27.610  28.940  21.780  1.00  0.00            
ATOM    159  C30 AR5     2      28.470  28.000  20.860  1.00  0.00            
ATOM    160  H1  AR5     2      30.410  29.450  19.360  1.00  0.00            
ATOM    161  H2  AR5     2      29.290  30.140  18.170  1.00  0.00            
ATOM    162  H3  AR5     2      29.120  30.490  19.930  1.00  0.00            
ATOM    163  H4  AR5     2      30.420  27.260  18.870  1.00  0.00            
ATOM    164  H5  AR5     2      28.970  26.250  19.060  1.00  0.00            
ATOM    165  H6  AR5     2      29.260  27.270  17.640  1.00  0.00            
ATOM    166  H7  AR5     2      26.750  27.390  18.940  1.00  0.00            
ATOM    167  H8  AR5     2      27.200  28.740  17.800  1.00  0.00            
ATOM    168  H9  AR5     2      25.170  29.310  19.330  1.00  0.00            
ATOM    169  H10 AR5     2      26.450  30.430  19.440  1.00  0.00            
ATOM    170  H11 AR5     2      23.760  27.020  21.190  1.00  0.00            
ATOM    171  H12 AR5     2      24.420  30.440  21.630  1.00  0.00            
ATOM    172  H13 AR5     2      26.020  31.240  21.630  1.00  0.00            
ATOM    173  H14 AR5     2      24.900  29.230  23.700  1.00  0.00            
ATOM    174  H15 AR5     2      24.990  30.920  23.960  1.00  0.00            
ATOM    175  H16 AR5     2      28.890  30.870  24.200  1.00  0.00            
ATOM    176  H17 AR5     2      27.940  31.540  22.960  1.00  0.00            
ATOM    177  H18 AR5     2      27.460  32.040  24.510  1.00  0.00            
ATOM    178  H19 AR5     2      28.740  27.090  23.250  1.00  0.00            
ATOM    179  H20 AR5     2      29.640  27.260  25.530  1.00  0.00            
ATOM    180  H21 AR5     2      28.100  26.780  25.560  1.00  0.00            
ATOM    181  H22 AR5     2      29.020  29.680  26.110  1.00  0.00            
ATOM    182  H23 AR5     2      27.740  26.420  27.530  1.00  0.00            
ATOM    183  H24 AR5     2      28.210  26.720  29.190  1.00  0.00            
ATOM    184  H25 AR5     2      26.690  27.350  28.520  1.00  0.00            
ATOM    185  H26 AR5     2      30.650  29.000  27.640  1.00  0.00            
ATOM    186  H27 AR5     2      30.170  27.290  27.850  1.00  0.00            
ATOM    187  H28 AR5     2      31.390  28.340  29.930  1.00  0.00            
ATOM    188  H29 AR5     2      29.930  27.310  30.150  1.00  0.00            
ATOM    189  H30 AR5     2      30.390  30.310  29.990  1.00  0.00            
ATOM    190  H31 AR5     2      30.250  30.240  32.130  1.00  0.00            
ATOM    191  H32 AR5     2      26.830  31.320  30.840  1.00  0.00            
ATOM    192  H33 AR5     2      28.260  31.220  31.810  1.00  0.00            
ATOM    193  H34 AR5     2      28.410  31.880  30.250  1.00  0.00            
ATOM    194  H35 AR5     2      26.320  28.790  30.740  1.00  0.00            
ATOM    195  H36 AR5     2      27.580  27.570  31.020  1.00  0.00            
ATOM    196  H37 AR5     2      27.400  28.820  32.090  1.00  0.00            
ATOM    197  H38 AR5     2      28.700  30.510  28.370  1.00  0.00            
ATOM    198  H39 AR5     2      26.430  31.280  28.720  1.00  0.00            
ATOM    199  H40 AR5     2      25.800  29.580  28.640  1.00  0.00            
ATOM    200  H41 AR5     2      27.380  31.440  26.680  1.00  0.00            
ATOM    201  H42 AR5     2      25.710  31.040  26.450  1.00  0.00            
ATOM    202  H43 AR5     2      25.620  28.130  26.900  1.00  0.00            
ATOM    203  H44 AR5     2      24.810  28.960  25.660  1.00  0.00            
ATOM    204  H45 AR5     2      25.770  27.690  25.120  1.00  0.00            
ATOM    205  H46 AR5     2      28.060  29.920  21.590  1.00  0.00            
ATOM    206  H47 AR5     2      29.470  28.020  21.300  1.00  0.00            
ATOM    207  H48 AR5     2      28.120  26.980  21.070  1.00  0.00            
TER
ENDMDL
MODEL        1
ATOM      1  H1  ACD     1      29.270  30.210  14.360  1.00  0.00            
ATOM      2  O1  ACD     1      29.970  30.320  13.710  1.00  0.00            
ATOM      3  C1  ACD     1      29.340  30.380  12.390  1.00  0.00            
ATOM      4  H2  ACD     1      30.110  30.230  11.620  1.00  0.00            
ATOM      5  H3  ACD     1      28.840  31.310  12.100  1.00  0.00            
ATOM      6  C2  ACD     1      28.240  29.310  12.210  1.00  0.00            
ATOM      7  H4  ACD     1      28.700  28.320  12.290  1.00  0.00            
ATOM      8  O2  ACD     1      27.290  29.440  13.250  1.00  0.00            
ATOM      9  C3  ACD     1      26.200  28.490  13.300  1.00  0.00            
ATOM     10  H5  ACD     1      25.500  28.710  14.110  1.00  0.00            
ATOM     11  O3  ACD     1      26.730  27.170  13.300  1.00  0.00            
ATOM     12  C4  ACD     1      27.010  26.520  14.540  1.00  0.00            
ATOM     13  H6  ACD     1      26.260  26.560  15.330  1.00  0.00            
ATOM     14  C5  ACD     1      27.250  25.070  14.150  1.00  0.00            
ATOM     15  H7  ACD     1      27.880  25.100  13.250  1.00  0.00            
ATOM     16  O4  ACD     1      26.060  24.370  13.920  1.00  0.00            
ATOM     17  H8  ACD     1      25.690  23.990  14.720  1.00  0.00            
ATOM     18  C6  ACD     1      28.170  24.350  15.180  1.00  0.00            
ATOM     19  H9  ACD     1      27.690  24.220  16.160  1.00  0.00            
ATOM     20  O5  ACD     1      28.490  23.100  14.670  1.00  0.00            
ATOM     21  H10 ACD     1      28.730  23.210  13.750  1.00  0.00            
ATOM     22  C7  ACD     1      29.440  25.110  15.510  1.00  0.00            
ATOM     23  H11 ACD     1      29.990  24.510  16.250  1.00  0.00            
ATOM     24  O6  ACD     1      29.050  26.350  16.060  1.00  0.00            
ATOM     25  C8  ACD     1      28.250  27.220  15.190  1.00  0.00            
ATOM     26  H12 ACD     1      28.900  27.570  14.380  1.00  0.00            
ATOM     27  C9  ACD     1      27.860  28.430  16.130  1.00  0.00            
ATOM     28  H13 ACD     1      26.940  28.950  15.810  1.00  0.00            
ATOM     29  H14 ACD     1      27.760  28.100  17.170  1.00  0.00            
ATOM     30  O7  ACD     1      28.950  29.380  16.150  1.00  0.00            
ATOM     31  H15 ACD     1      29.570  29.000  16.770  1.00  0.00            
ATOM     32  O8  ACD     1      30.340  25.200  14.390  1.00  0.00            
ATOM     33  C10 ACD     1      31.590  25.810  14.560  1.00  0.00            
ATOM     34  H16 ACD     1      31.410  26.790  15.010  1.00  0.00            
ATOM     35  C11 ACD     1      32.440  24.940  15.430  1.00  0.00            
ATOM     36  H17 ACD     1      32.190  23.910  15.160  1.00  0.00            
ATOM     37  O9  ACD     1      32.150  25.200  16.880  1.00  0.00            
ATOM     38  H18 ACD     1      32.790  24.710  17.400  1.00  0.00            
ATOM     39  C12 ACD     1      33.950  25.100  15.200  1.00  0.00            
ATOM     40  H19 ACD     1      34.510  25.040  16.140  1.00  0.00            
ATOM     41  O10 ACD     1      34.500  24.010  14.450  1.00  0.00            
ATOM     42  H20 ACD     1      34.500  23.240  15.020  1.00  0.00            
ATOM     43  C13 ACD     1      34.260  26.480  14.520  1.00  0.00            
ATOM     44  H21 ACD     1      34.100  27.350  15.160  1.00  0.00            
ATOM     45  O11 ACD     1      33.450  26.650  13.350  1.00  0.00            
ATOM     46  C14 ACD     1      32.220  26.000  13.150  1.00  0.00            
ATOM     47  H22 ACD     1      32.420  25.050  12.640  1.00  0.00            
ATOM     48  C15 ACD     1      31.390  26.940  12.200  1.00  0.00            
ATOM     49  H23 ACD     1      30.310  26.760  12.300  1.00  0.00            
ATOM     50  H24 ACD     1      31.610  27.960  12.540  1.00  0.00            
ATOM     51  O12 ACD     1      31.820  26.830  10.810  1.00  0.00            
ATOM     52  H25 ACD     1      32.760  27.040  10.880  1.00  0.00            
ATOM     53  O13 ACD     1      35.690  26.690  14.390  1.00  0.00            
ATOM     54  C16 ACD     1      36.350  26.820  13.160  1.00  0.00            
ATOM     55  H26 ACD     1      37.390  26.940  13.500  1.00  0.00            
ATOM     56  C17 ACD     1      36.280  25.620  12.240  1.00  0.00            
ATOM     57  H27 ACD     1      35.250  25.450  11.910  1.00  0.00            
ATOM     58  O14 ACD     1      36.710  24.440  12.940  1.00  0.00            
ATOM     59  H28 ACD     1      35.930  24.300  13.480  1.00  0.00            
ATOM     60  C18 ACD     1      37.160  25.850  11.070  1.00  0.00            
ATOM     61  H29 ACD     1      38.180  25.920  11.470  1.00  0.00            
ATOM     62  O15 ACD     1      37.070  24.750  10.140  1.00  0.00            
ATOM     63  H30 ACD     1      37.290  23.900  10.520  1.00  0.00            
ATOM     64  C19 ACD     1      36.760  27.110  10.360  1.00  0.00            
ATOM     65  H31 ACD     1      37.400  27.510   9.570  1.00  0.00            
ATOM     66  O16 ACD     1      36.760  28.200  11.270  1.00  0.00            
ATOM     67  C20 ACD     1      36.030  28.120  12.430  1.00  0.00            
ATOM     68  H32 ACD     1      34.980  28.060  12.110  1.00  0.00            
ATOM     69  C21 ACD     1      36.260  29.310  13.350  1.00  0.00            
ATOM     70  H33 ACD     1      35.830  29.160  14.350  1.00  0.00            
ATOM     71  H34 ACD     1      37.350  29.440  13.420  1.00  0.00            
ATOM     72  O17 ACD     1      35.670  30.490  12.930  1.00  0.00            
ATOM     73  H35 ACD     1      34.720  30.410  13.050  1.00  0.00            
ATOM     74  O18 ACD     1      35.420  26.990   9.880  1.00  0.00            
ATOM     75  C22 ACD     1      35.170  27.170   8.460  1.00  0.00            
ATOM     76  H36 ACD     1      36.040  26.980   7.810  1.00  0.00            
ATOM     77  C23 ACD     1      34.160  26.060   8.190  1.00  0.00            
ATOM     78  H37 ACD     1      33.520  26.220   9.070  1.00  0.00            
ATOM     79  O19 ACD     1      34.690  24.760   8.310  1.00  0.00            
ATOM     80  H38 ACD     1      35.230  24.690   9.090  1.00  0.00            
ATOM     81  C24 ACD     1      33.460  26.330   6.880  1.00  0.00            
ATOM     82  H39 ACD     1      34.210  26.190   6.090  1.00  0.00            
ATOM     83  O20 ACD     1      32.380  25.450   6.550  1.00  0.00            
ATOM     84  H40 ACD     1      31.590  25.950   6.790  1.00  0.00            
ATOM     85  C25 ACD     1      32.870  27.760   6.860  1.00  0.00            
ATOM     86  H41 ACD     1      32.470  28.030   5.880  1.00  0.00            
ATOM     87  O21 ACD     1      34.010  28.620   6.990  1.00  0.00            
ATOM     88  C26 ACD     1      34.650  28.600   8.230  1.00  0.00            
ATOM     89  H42 ACD     1      33.950  28.690   9.070  1.00  0.00            
ATOM     90  C27 ACD     1      35.730  29.650   8.260  1.00  0.00            
ATOM     91  H43 ACD     1      36.390  29.480   9.120  1.00  0.00            
ATOM     92  H44 ACD     1      36.320  29.560   7.350  1.00  0.00            
ATOM     93  O22 ACD     1      35.300  30.950   8.550  1.00  0.00            
ATOM     94  H45 ACD     1      34.780  31.260   7.810  1.00  0.00            
ATOM     95  O23 ACD     1      32.000  28.070   7.940  1.00  0.00            
ATOM     96  C28 ACD     1      30.860  28.870   7.570  1.00  0.00            
ATOM     97  H46 ACD     1      30.950  29.330   6.570  1.00  0.00            
ATOM     98  C29 ACD     1      30.690  29.900   8.660  1.00  0.00            
ATOM     99  H47 ACD     1      30.800  29.410   9.640  1.00  0.00            
ATOM    100  O24 ACD     1      29.440  30.530   8.560  1.00  0.00            
ATOM    101  C30 ACD     1      31.730  30.960   8.480  1.00  0.00            
ATOM    102  H48 ACD     1      32.720  30.590   8.200  1.00  0.00            
ATOM    103  H49 ACD     1      31.410  31.620   7.660  1.00  0.00            
ATOM    104  O25 ACD     1      31.890  31.640   9.760  1.00  0.00            
ATOM    105  H50 ACD     1      32.720  32.120   9.720  1.00  0.00            
ATOM    106  C31 ACD     1      29.690  27.880   7.560  1.00  0.00            
ATOM    107  H51 ACD     1      29.740  27.370   8.540  1.00  0.00            
ATOM    108  O26 ACD     1      29.820  26.950   6.410  1.00  0.00            
ATOM    109  H52 ACD     1      28.910  26.700   6.210  1.00  0.00            
ATOM    110  C32 ACD     1      28.390  28.640   7.550  1.00  0.00            
ATOM    111  H53 ACD     1      28.390  29.270   6.650  1.00  0.00            
ATOM    112  O27 ACD     1      27.240  27.800   7.450  1.00  0.00            
ATOM    113  H54 ACD     1      26.640  28.170   8.100  1.00  0.00            
ATOM    114  C33 ACD     1      28.340  29.650   8.700  1.00  0.00            
ATOM    115  H55 ACD     1      27.430  30.260   8.630  1.00  0.00            
ATOM    116  O28 ACD     1      28.370  29.040   9.930  1.00  0.00            
ATOM    117  C34 ACD     1      27.480  29.470  10.870  1.00  0.00            
ATOM    118  H56 ACD     1      27.270  30.540  10.790  1.00  0.00            
ATOM    119  C35 ACD     1      26.260  28.570  10.730  1.00  0.00            
ATOM    120  H57 ACD     1      26.630  27.540  10.650  1.00  0.00            
ATOM    121  O29 ACD     1      25.600  28.880   9.440  1.00  0.00            
ATOM    122  H58 ACD     1      24.840  29.430   9.670  1.00  0.00            
ATOM    123  C36 ACD     1      25.390  28.680  11.990  1.00  0.00            
ATOM    124  H59 ACD     1      25.020  29.710  12.070  1.00  0.00            
ATOM    125  O30 ACD     1      24.370  27.770  12.040  1.00  0.00            
ATOM    126  H60 ACD     1      24.780  26.940  12.290  1.00  0.00            
ATOM    127  C1  AR5     2      25.340  22.170   6.080  1.00  0.00            
ATOM    128  C2  AR5     2      24.920  22.120   7.490  1.00  0.00            
ATOM    129  C3  AR5     2      23.730  21.230   7.480  1.00  0.00            
ATOM    130  C4  AR5     2      24.500  23.590   7.970  1.00  0.00            
ATOM    131  C5  AR5     2      25.740  24.460   8.290  1.00  0.00            
ATOM    132  C6  AR5     2      26.840  23.960   9.290  1.00  0.00            
ATOM    133  C7  AR5     2      26.280  23.790  10.740  1.00  0.00            
ATOM    134  O1  AR5     2      26.400  22.860  11.540  1.00  0.00            
ATOM    135  O2  AR5     2      25.640  24.840  11.340  1.00  0.00            
ATOM    136  C8  AR5     2      28.020  24.850   9.160  1.00  0.00            
ATOM    137  C9  AR5     2      29.170  24.210   9.990  1.00  0.00            
ATOM    138  C10 AR5     2      29.640  22.750   9.610  1.00  0.00            
ATOM    139  C11 AR5     2      30.300  22.880   8.150  1.00  0.00            
ATOM    140  C12 AR5     2      28.390  21.870   9.420  1.00  0.00            
ATOM    141  C13 AR5     2      28.360  20.600   9.830  1.00  0.00            
ATOM    142  C14 AR5     2      29.470  19.900  10.460  1.00  0.00            
ATOM    143  C15 AR5     2      30.790  20.680  10.330  1.00  0.00            
ATOM    144  C16 AR5     2      32.040  19.930  10.940  1.00  0.00            
ATOM    145  C17 AR5     2      31.800  19.560  12.460  1.00  0.00            
ATOM    146  C18 AR5     2      32.200  18.430  10.330  1.00  0.00            
ATOM    147  C19 AR5     2      33.500  17.700  10.660  1.00  0.00            
ATOM    148  C20 AR5     2      34.740  18.550  10.380  1.00  0.00            
ATOM    149  O3  AR5     2      35.880  17.800  10.830  1.00  0.00            
ATOM    150  C21 AR5     2      34.730  20.000  11.020  1.00  0.00            
ATOM    151  C22 AR5     2      35.960  20.730  10.370  1.00  0.00            
ATOM    152  C23 AR5     2      34.990  19.980  12.510  1.00  0.00            
ATOM    153  C24 AR5     2      33.360  20.710  10.660  1.00  0.00            
ATOM    154  C25 AR5     2      33.200  22.110  11.280  1.00  0.00            
ATOM    155  C26 AR5     2      32.100  22.850  10.580  1.00  0.00            
ATOM    156  C27 AR5     2      30.670  22.190  10.650  1.00  0.00            
ATOM    157  C28 AR5     2      30.190  22.410  12.080  1.00  0.00            
ATOM    158  C29 AR5     2      27.190  22.580   8.710  1.00  0.00            
ATOM    159  C30 AR5     2      25.940  21.660   8.480  1.00  0.00            
ATOM    160  H1  AR5     2      24.460  22.200   5.420  1.00  0.00            
ATOM    161  H2  AR5     2      26.010  23.010   5.870  1.00  0.00            
ATOM    162  H3  AR5     2      25.950  21.280   5.870  1.00  0.00            
ATOM    163  H4  AR5     2      24.010  20.170   7.390  1.00  0.00            
ATOM    164  H5  AR5     2      23.230  21.160   8.450  1.00  0.00            
ATOM    165  H6  AR5     2      22.990  21.460   6.710  1.00  0.00            
ATOM    166  H7  AR5     2      23.910  23.560   8.900  1.00  0.00            
ATOM    167  H8  AR5     2      23.840  24.110   7.270  1.00  0.00            
ATOM    168  H9  AR5     2      25.390  25.410   8.720  1.00  0.00            
ATOM    169  H10 AR5     2      26.210  24.760   7.350  1.00  0.00            
ATOM    170  H11 AR5     2      25.670  24.460  12.240  1.00  0.00            
ATOM    171  H12 AR5     2      27.730  25.870   9.450  1.00  0.00            
ATOM    172  H13 AR5     2      28.370  24.840   8.120  1.00  0.00            
ATOM    173  H14 AR5     2      28.790  24.290  11.010  1.00  0.00            
ATOM    174  H15 AR5     2      29.980  24.950   9.950  1.00  0.00            
ATOM    175  H16 AR5     2      29.560  23.300   7.460  1.00  0.00            
ATOM    176  H17 AR5     2      31.070  23.670   8.170  1.00  0.00            
ATOM    177  H18 AR5     2      30.770  21.950   7.790  1.00  0.00            
ATOM    178  H19 AR5     2      27.470  19.970   9.790  1.00  0.00            
ATOM    179  H20 AR5     2      29.520  18.890  10.030  1.00  0.00            
ATOM    180  H21 AR5     2      29.120  19.760  11.490  1.00  0.00            
ATOM    181  H22 AR5     2      31.100  20.640   9.280  1.00  0.00            
ATOM    182  H23 AR5     2      32.170  20.340  13.140  1.00  0.00            
ATOM    183  H24 AR5     2      30.750  19.460  12.770  1.00  0.00            
ATOM    184  H25 AR5     2      32.290  18.620  12.740  1.00  0.00            
ATOM    185  H26 AR5     2      32.140  18.540   9.240  1.00  0.00            
ATOM    186  H27 AR5     2      31.330  17.850  10.670  1.00  0.00            
ATOM    187  H28 AR5     2      33.570  16.790  10.050  1.00  0.00            
ATOM    188  H29 AR5     2      33.600  17.270  11.670  1.00  0.00            
ATOM    189  H30 AR5     2      34.820  18.540   9.290  1.00  0.00            
ATOM    190  H31 AR5     2      36.570  18.120  10.220  1.00  0.00            
ATOM    191  H32 AR5     2      36.080  21.790  10.640  1.00  0.00            
ATOM    192  H33 AR5     2      36.900  20.220  10.640  1.00  0.00            
ATOM    193  H34 AR5     2      35.910  20.770   9.280  1.00  0.00            
ATOM    194  H35 AR5     2      34.270  19.330  13.020  1.00  0.00            
ATOM    195  H36 AR5     2      36.010  19.660  12.740  1.00  0.00            
ATOM    196  H37 AR5     2      34.880  20.980  12.940  1.00  0.00            
ATOM    197  H38 AR5     2      33.340  20.770   9.560  1.00  0.00            
ATOM    198  H39 AR5     2      34.140  22.660  11.150  1.00  0.00            
ATOM    199  H40 AR5     2      33.060  22.200  12.370  1.00  0.00            
ATOM    200  H41 AR5     2      32.430  22.840   9.530  1.00  0.00            
ATOM    201  H42 AR5     2      32.130  23.890  10.920  1.00  0.00            
ATOM    202  H43 AR5     2      30.060  23.460  12.360  1.00  0.00            
ATOM    203  H44 AR5     2      29.190  21.950  12.090  1.00  0.00            
ATOM    204  H45 AR5     2      30.720  21.970  12.930  1.00  0.00            
ATOM    205  H46 AR5     2      27.480  22.760   7.670  1.00  0.00            
ATOM    206  H47 AR5     2      26.310  20.720   8.060  1.00  0.00            
ATOM    207  H48 AR5     2      25.540  21.290   9.430  1.00  0.00            
TER
ENDMDL
MODEL        1
ATOM      1  H1  ACD     1      28.360  32.010  11.020  1.00  0.00            
ATOM      2  O1  ACD     1      29.300  31.890  10.850  1.00  0.00            
ATOM      3  C1  ACD     1      29.200  32.140   9.380  1.00  0.00            
ATOM      4  H2  ACD     1      30.160  32.150   8.840  1.00  0.00            
ATOM      5  H3  ACD     1      28.780  33.130   9.170  1.00  0.00            
ATOM      6  C2  ACD     1      28.240  31.170   8.780  1.00  0.00            
ATOM      7  H4  ACD     1      28.520  30.110   8.860  1.00  0.00            
ATOM      8  O2  ACD     1      27.020  31.310   9.610  1.00  0.00            
ATOM      9  C3  ACD     1      25.920  30.520   9.200  1.00  0.00            
ATOM     10  H5  ACD     1      25.200  30.940   9.900  1.00  0.00            
ATOM     11  O3  ACD     1      26.210  29.110   9.380  1.00  0.00            
ATOM     12  C4  ACD     1      26.200  28.450  10.640  1.00  0.00            
ATOM     13  H6  ACD     1      25.230  28.640  11.130  1.00  0.00            
ATOM     14  C5  ACD     1      26.310  26.960  10.320  1.00  0.00            
ATOM     15  H7  ACD     1      26.970  26.880   9.450  1.00  0.00            
ATOM     16  O4  ACD     1      25.020  26.470   9.820  1.00  0.00            
ATOM     17  H8  ACD     1      25.180  25.520   9.830  1.00  0.00            
ATOM     18  C6  ACD     1      26.820  26.090  11.460  1.00  0.00            
ATOM     19  H9  ACD     1      26.000  25.940  12.180  1.00  0.00            
ATOM     20  O5  ACD     1      27.160  24.800  10.900  1.00  0.00            
ATOM     21  H10 ACD     1      27.870  24.960  10.280  1.00  0.00            
ATOM     22  C7  ACD     1      27.920  26.710  12.180  1.00  0.00            
ATOM     23  H11 ACD     1      28.210  26.050  13.000  1.00  0.00            
ATOM     24  O6  ACD     1      27.590  27.980  12.620  1.00  0.00            
ATOM     25  C8  ACD     1      27.330  28.930  11.590  1.00  0.00            
ATOM     26  H12 ACD     1      28.150  29.230  10.930  1.00  0.00            
ATOM     27  C9  ACD     1      26.860  30.130  12.390  1.00  0.00            
ATOM     28  H13 ACD     1      26.400  30.890  11.740  1.00  0.00            
ATOM     29  H14 ACD     1      26.060  29.680  13.000  1.00  0.00            
ATOM     30  O7  ACD     1      27.950  30.690  13.220  1.00  0.00            
ATOM     31  H15 ACD     1      28.140  29.900  13.720  1.00  0.00            
ATOM     32  O8  ACD     1      29.100  26.700  11.290  1.00  0.00            
ATOM     33  C10 ACD     1      30.270  27.160  11.920  1.00  0.00            
ATOM     34  H16 ACD     1      30.070  28.160  12.320  1.00  0.00            
ATOM     35  C11 ACD     1      30.740  26.330  13.200  1.00  0.00            
ATOM     36  H17 ACD     1      30.350  25.330  12.940  1.00  0.00            
ATOM     37  O9  ACD     1      30.230  26.800  14.460  1.00  0.00            
ATOM     38  H18 ACD     1      30.040  25.960  14.900  1.00  0.00            
ATOM     39  C12 ACD     1      32.280  26.110  13.200  1.00  0.00            
ATOM     40  H19 ACD     1      32.540  25.940  14.250  1.00  0.00            
ATOM     41  O10 ACD     1      32.710  24.930  12.400  1.00  0.00            
ATOM     42  H20 ACD     1      32.210  24.190  12.760  1.00  0.00            
ATOM     43  C13 ACD     1      32.950  27.430  12.870  1.00  0.00            
ATOM     44  H21 ACD     1      32.570  28.140  13.620  1.00  0.00            
ATOM     45  O11 ACD     1      32.670  27.820  11.560  1.00  0.00            
ATOM     46  C14 ACD     1      31.470  27.320  10.910  1.00  0.00            
ATOM     47  H22 ACD     1      31.660  26.380  10.380  1.00  0.00            
ATOM     48  C15 ACD     1      31.090  28.350   9.920  1.00  0.00            
ATOM     49  H23 ACD     1      30.080  28.100   9.580  1.00  0.00            
ATOM     50  H24 ACD     1      30.940  29.300  10.450  1.00  0.00            
ATOM     51  O12 ACD     1      32.030  28.430   8.800  1.00  0.00            
ATOM     52  H25 ACD     1      32.860  28.630   9.260  1.00  0.00            
ATOM     53  O13 ACD     1      34.300  27.350  13.230  1.00  0.00            
ATOM     54  C16 ACD     1      35.430  27.300  12.360  1.00  0.00            
ATOM     55  H26 ACD     1      36.340  27.040  12.930  1.00  0.00            
ATOM     56  C17 ACD     1      35.300  26.240  11.200  1.00  0.00            
ATOM     57  H27 ACD     1      34.340  26.320  10.680  1.00  0.00            
ATOM     58  O14 ACD     1      35.500  24.930  11.690  1.00  0.00            
ATOM     59  H28 ACD     1      34.700  24.730  12.180  1.00  0.00            
ATOM     60  C18 ACD     1      36.440  26.510  10.230  1.00  0.00            
ATOM     61  H29 ACD     1      37.340  26.460  10.840  1.00  0.00            
ATOM     62  O15 ACD     1      36.410  25.560   9.150  1.00  0.00            
ATOM     63  H30 ACD     1      36.180  24.750   9.610  1.00  0.00            
ATOM     64  C19 ACD     1      36.490  27.980   9.730  1.00  0.00            
ATOM     65  H31 ACD     1      37.480  28.110   9.270  1.00  0.00            
ATOM     66  O16 ACD     1      36.720  28.820  10.850  1.00  0.00            
ATOM     67  C20 ACD     1      35.690  28.760  11.890  1.00  0.00            
ATOM     68  H32 ACD     1      34.760  29.110  11.400  1.00  0.00            
ATOM     69  C21 ACD     1      35.900  29.850  12.970  1.00  0.00            
ATOM     70  H33 ACD     1      34.910  30.080  13.380  1.00  0.00            
ATOM     71  H34 ACD     1      36.520  29.460  13.790  1.00  0.00            
ATOM     72  O17 ACD     1      36.550  31.010  12.400  1.00  0.00            
ATOM     73  H35 ACD     1      36.430  31.060  11.450  1.00  0.00            
ATOM     74  O18 ACD     1      35.370  28.420   8.930  1.00  0.00            
ATOM     75  C22 ACD     1      35.660  28.780   7.620  1.00  0.00            
ATOM     76  H36 ACD     1      36.740  28.680   7.460  1.00  0.00            
ATOM     77  C23 ACD     1      34.870  27.890   6.750  1.00  0.00            
ATOM     78  H37 ACD     1      33.840  27.850   7.120  1.00  0.00            
ATOM     79  O19 ACD     1      35.390  26.600   6.770  1.00  0.00            
ATOM     80  H38 ACD     1      35.700  26.420   7.650  1.00  0.00            
ATOM     81  C24 ACD     1      34.820  28.340   5.310  1.00  0.00            
ATOM     82  H39 ACD     1      35.830  28.170   4.910  1.00  0.00            
ATOM     83  O20 ACD     1      33.870  27.570   4.500  1.00  0.00            
ATOM     84  H40 ACD     1      33.090  28.110   4.620  1.00  0.00            
ATOM     85  C25 ACD     1      34.470  29.790   5.250  1.00  0.00            
ATOM     86  H41 ACD     1      34.610  30.190   4.240  1.00  0.00            
ATOM     87  O21 ACD     1      35.360  30.590   6.030  1.00  0.00            
ATOM     88  C26 ACD     1      35.350  30.320   7.420  1.00  0.00            
ATOM     89  H42 ACD     1      34.380  30.510   7.910  1.00  0.00            
ATOM     90  C27 ACD     1      36.450  31.100   8.110  1.00  0.00            
ATOM     91  H43 ACD     1      36.750  30.760   9.100  1.00  0.00            
ATOM     92  H44 ACD     1      37.230  31.030   7.340  1.00  0.00            
ATOM     93  O22 ACD     1      36.180  32.480   8.070  1.00  0.00            
ATOM     94  H45 ACD     1      35.410  32.620   8.630  1.00  0.00            
ATOM     95  O23 ACD     1      33.090  29.930   5.690  1.00  0.00            
ATOM     96  C28 ACD     1      32.160  30.840   5.100  1.00  0.00            
ATOM     97  H46 ACD     1      32.510  31.450   4.260  1.00  0.00            
ATOM     98  C29 ACD     1      31.720  31.800   6.190  1.00  0.00            
ATOM     99  H47 ACD     1      31.670  31.300   7.160  1.00  0.00            
ATOM    100  O24 ACD     1      30.510  32.480   5.780  1.00  0.00            
ATOM    101  C30 ACD     1      32.790  32.810   6.500  1.00  0.00            
ATOM    102  H48 ACD     1      33.770  32.380   6.710  1.00  0.00            
ATOM    103  H49 ACD     1      32.940  33.450   5.620  1.00  0.00            
ATOM    104  O25 ACD     1      32.280  33.560   7.620  1.00  0.00            
ATOM    105  H50 ACD     1      32.470  33.110   8.440  1.00  0.00            
ATOM    106  C31 ACD     1      31.030  29.950   4.550  1.00  0.00            
ATOM    107  H51 ACD     1      30.790  29.250   5.360  1.00  0.00            
ATOM    108  O26 ACD     1      31.510  29.220   3.380  1.00  0.00            
ATOM    109  H52 ACD     1      31.810  29.790   2.660  1.00  0.00            
ATOM    110  C32 ACD     1      29.790  30.830   4.210  1.00  0.00            
ATOM    111  H53 ACD     1      29.990  31.410   3.310  1.00  0.00            
ATOM    112  O27 ACD     1      28.590  30.030   3.920  1.00  0.00            
ATOM    113  H54 ACD     1      27.900  30.620   4.230  1.00  0.00            
ATOM    114  C33 ACD     1      29.390  31.700   5.360  1.00  0.00            
ATOM    115  H55 ACD     1      28.570  32.370   5.100  1.00  0.00            
ATOM    116  O28 ACD     1      29.000  30.930   6.520  1.00  0.00            
ATOM    117  C34 ACD     1      27.950  31.450   7.300  1.00  0.00            
ATOM    118  H56 ACD     1      27.950  32.520   7.070  1.00  0.00            
ATOM    119  C35 ACD     1      26.750  30.710   6.810  1.00  0.00            
ATOM    120  H57 ACD     1      27.040  29.650   6.770  1.00  0.00            
ATOM    121  O29 ACD     1      26.350  31.140   5.440  1.00  0.00            
ATOM    122  H58 ACD     1      25.410  30.970   5.300  1.00  0.00            
ATOM    123  C36 ACD     1      25.620  30.930   7.750  1.00  0.00            
ATOM    124  H59 ACD     1      25.430  32.010   7.840  1.00  0.00            
ATOM    125  O30 ACD     1      24.460  30.210   7.320  1.00  0.00            
ATOM    126  H60 ACD     1      24.430  29.370   7.800  1.00  0.00            
ATOM    127  C1  AR5     2      25.790  24.540   1.530  1.00  0.00            
ATOM    128  C2  AR5     2      25.120  24.550   2.930  1.00  0.00            
ATOM    129  C3  AR5     2      23.840  23.670   2.820  1.00  0.00            
ATOM    130  C4  AR5     2      24.720  26.010   3.350  1.00  0.00            
ATOM    131  C5  AR5     2      26.020  26.750   3.740  1.00  0.00            
ATOM    132  C6  AR5     2      26.830  26.060   4.900  1.00  0.00            
ATOM    133  C7  AR5     2      26.030  26.070   6.260  1.00  0.00            
ATOM    134  O1  AR5     2      25.750  25.140   7.050  1.00  0.00            
ATOM    135  O2  AR5     2      25.480  27.260   6.580  1.00  0.00            
ATOM    136  C8  AR5     2      28.150  26.870   5.140  1.00  0.00            
ATOM    137  C9  AR5     2      29.060  26.210   6.230  1.00  0.00            
ATOM    138  C10 AR5     2      29.450  24.700   5.940  1.00  0.00            
ATOM    139  C11 AR5     2      30.410  24.690   4.750  1.00  0.00            
ATOM    140  C12 AR5     2      28.180  23.880   5.480  1.00  0.00            
ATOM    141  C13 AR5     2      28.000  22.630   5.850  1.00  0.00            
ATOM    142  C14 AR5     2      28.900  21.820   6.800  1.00  0.00            
ATOM    143  C15 AR5     2      30.230  22.520   7.080  1.00  0.00            
ATOM    144  C16 AR5     2      31.230  21.680   8.000  1.00  0.00            
ATOM    145  C17 AR5     2      30.520  21.290   9.320  1.00  0.00            
ATOM    146  C18 AR5     2      31.640  20.390   7.240  1.00  0.00            
ATOM    147  C19 AR5     2      32.660  19.660   8.010  1.00  0.00            
ATOM    148  C20 AR5     2      33.930  20.420   8.210  1.00  0.00            
ATOM    149  O3  AR5     2      34.880  19.490   8.800  1.00  0.00            
ATOM    150  C21 AR5     2      33.680  21.780   9.040  1.00  0.00            
ATOM    151  C22 AR5     2      35.010  22.620   8.900  1.00  0.00            
ATOM    152  C23 AR5     2      33.550  21.710  10.540  1.00  0.00            
ATOM    153  C24 AR5     2      32.500  22.530   8.260  1.00  0.00            
ATOM    154  C25 AR5     2      32.220  24.040   8.680  1.00  0.00            
ATOM    155  C26 AR5     2      31.440  24.780   7.580  1.00  0.00            
ATOM    156  C27 AR5     2      30.080  24.080   7.300  1.00  0.00            
ATOM    157  C28 AR5     2      29.160  24.360   8.530  1.00  0.00            
ATOM    158  C29 AR5     2      27.290  24.650   4.430  1.00  0.00            
ATOM    159  C30 AR5     2      26.090  23.860   3.920  1.00  0.00            
ATOM    160  H1  AR5     2      25.110  24.880   0.730  1.00  0.00            
ATOM    161  H2  AR5     2      26.490  25.370   1.330  1.00  0.00            
ATOM    162  H3  AR5     2      26.280  23.590   1.270  1.00  0.00            
ATOM    163  H4  AR5     2      23.980  22.720   2.300  1.00  0.00            
ATOM    164  H5  AR5     2      23.360  23.400   3.770  1.00  0.00            
ATOM    165  H6  AR5     2      23.000  24.170   2.320  1.00  0.00            
ATOM    166  H7  AR5     2      23.950  26.100   4.130  1.00  0.00            
ATOM    167  H8  AR5     2      24.220  26.620   2.590  1.00  0.00            
ATOM    168  H9  AR5     2      25.750  27.810   3.880  1.00  0.00            
ATOM    169  H10 AR5     2      26.680  26.920   2.890  1.00  0.00            
ATOM    170  H11 AR5     2      25.030  27.020   7.400  1.00  0.00            
ATOM    171  H12 AR5     2      27.850  27.840   5.560  1.00  0.00            
ATOM    172  H13 AR5     2      28.680  27.020   4.190  1.00  0.00            
ATOM    173  H14 AR5     2      28.460  26.310   7.150  1.00  0.00            
ATOM    174  H15 AR5     2      29.980  26.810   6.270  1.00  0.00            
ATOM    175  H16 AR5     2      30.030  25.220   3.870  1.00  0.00            
ATOM    176  H17 AR5     2      31.270  25.340   4.930  1.00  0.00            
ATOM    177  H18 AR5     2      30.800  23.730   4.380  1.00  0.00            
ATOM    178  H19 AR5     2      27.070  22.150   5.550  1.00  0.00            
ATOM    179  H20 AR5     2      29.120  20.870   6.310  1.00  0.00            
ATOM    180  H21 AR5     2      28.270  21.800   7.690  1.00  0.00            
ATOM    181  H22 AR5     2      30.790  22.430   6.140  1.00  0.00            
ATOM    182  H23 AR5     2      30.270  22.150   9.950  1.00  0.00            
ATOM    183  H24 AR5     2      29.540  20.910   9.040  1.00  0.00            
ATOM    184  H25 AR5     2      31.160  20.620   9.910  1.00  0.00            
ATOM    185  H26 AR5     2      31.990  20.630   6.230  1.00  0.00            
ATOM    186  H27 AR5     2      30.770  19.760   7.040  1.00  0.00            
ATOM    187  H28 AR5     2      33.010  18.760   7.480  1.00  0.00            
ATOM    188  H29 AR5     2      32.320  19.200   8.950  1.00  0.00            
ATOM    189  H30 AR5     2      34.280  20.700   7.210  1.00  0.00            
ATOM    190  H31 AR5     2      35.480  19.250   8.080  1.00  0.00            
ATOM    191  H32 AR5     2      34.770  23.500   9.510  1.00  0.00            
ATOM    192  H33 AR5     2      35.960  22.150   9.160  1.00  0.00            
ATOM    193  H34 AR5     2      35.220  22.960   7.880  1.00  0.00            
ATOM    194  H35 AR5     2      33.430  20.680  10.890  1.00  0.00            
ATOM    195  H36 AR5     2      34.420  21.970  11.150  1.00  0.00            
ATOM    196  H37 AR5     2      32.690  22.310  10.880  1.00  0.00            
ATOM    197  H38 AR5     2      32.970  22.730   7.290  1.00  0.00            
ATOM    198  H39 AR5     2      33.190  24.560   8.740  1.00  0.00            
ATOM    199  H40 AR5     2      31.650  24.180   9.600  1.00  0.00            
ATOM    200  H41 AR5     2      32.080  24.740   6.690  1.00  0.00            
ATOM    201  H42 AR5     2      31.370  25.840   7.860  1.00  0.00            
ATOM    202  H43 AR5     2      29.260  25.390   8.900  1.00  0.00            
ATOM    203  H44 AR5     2      28.130  24.210   8.190  1.00  0.00            
ATOM    204  H45 AR5     2      29.250  23.630   9.340  1.00  0.00            
ATOM    205  H46 AR5     2      27.940  24.750   3.550  1.00  0.00            
ATOM    206  H47 AR5     2      26.480  23.000   3.370  1.00  0.00            
ATOM    207  H48 AR5     2      25.520  23.560   4.810  1.00  0.00            
TER
ENDMDL
MODEL        1
ATOM      1  H1  ACD     1      29.100  17.670  18.920  1.00  0.00            
ATOM      2  O1  ACD     1      28.450  16.970  18.870  1.00  0.00            
ATOM      3  C1  ACD     1      27.190  17.570  18.570  1.00  0.00            
ATOM      4  H2  ACD     1      26.460  16.800  18.840  1.00  0.00            
ATOM      5  H3  ACD     1      27.170  17.860  17.510  1.00  0.00            
ATOM      6  C2  ACD     1      27.150  18.840  19.430  1.00  0.00            
ATOM      7  H4  ACD     1      27.020  18.520  20.470  1.00  0.00            
ATOM      8  O2  ACD     1      28.350  19.560  19.310  1.00  0.00            
ATOM      9  C3  ACD     1      28.650  20.710  20.130  1.00  0.00            
ATOM     10  H5  ACD     1      29.700  20.990  20.060  1.00  0.00            
ATOM     11  O3  ACD     1      28.270  20.380  21.480  1.00  0.00            
ATOM     12  C4  ACD     1      29.290  20.240  22.470  1.00  0.00            
ATOM     13  H6  ACD     1      30.310  20.540  22.190  1.00  0.00            
ATOM     14  C5  ACD     1      28.990  21.250  23.530  1.00  0.00            
ATOM     15  H7  ACD     1      28.030  21.080  24.030  1.00  0.00            
ATOM     16  O4  ACD     1      28.910  22.540  22.950  1.00  0.00            
ATOM     17  H8  ACD     1      29.790  22.820  22.680  1.00  0.00            
ATOM     18  C6  ACD     1      30.030  21.180  24.630  1.00  0.00            
ATOM     19  H9  ACD     1      30.980  21.420  24.150  1.00  0.00            
ATOM     20  O5  ACD     1      29.830  22.050  25.710  1.00  0.00            
ATOM     21  H10 ACD     1      29.180  21.640  26.280  1.00  0.00            
ATOM     22  C7  ACD     1      30.060  19.790  25.130  1.00  0.00            
ATOM     23  H11 ACD     1      30.810  19.800  25.930  1.00  0.00            
ATOM     24  O6  ACD     1      30.400  18.930  24.030  1.00  0.00            
ATOM     25  C8  ACD     1      29.510  18.900  22.930  1.00  0.00            
ATOM     26  H12 ACD     1      28.560  18.540  23.340  1.00  0.00            
ATOM     27  C9  ACD     1      30.070  18.010  21.820  1.00  0.00            
ATOM     28  H13 ACD     1      29.420  18.140  20.940  1.00  0.00            
ATOM     29  H14 ACD     1      31.050  18.430  21.550  1.00  0.00            
ATOM     30  O7  ACD     1      30.120  16.580  22.140  1.00  0.00            
ATOM     31  H15 ACD     1      30.930  16.520  22.660  1.00  0.00            
ATOM     32  O8  ACD     1      28.770  19.410  25.720  1.00  0.00            
ATOM     33  C10 ACD     1      28.720  18.710  26.910  1.00  0.00            
ATOM     34  H16 ACD     1      29.720  18.700  27.360  1.00  0.00            
ATOM     35  C11 ACD     1      27.810  19.440  27.900  1.00  0.00            
ATOM     36  H17 ACD     1      26.780  19.580  27.540  1.00  0.00            
ATOM     37  O9  ACD     1      28.460  20.640  28.240  1.00  0.00            
ATOM     38  H18 ACD     1      27.910  21.150  28.840  1.00  0.00            
ATOM     39  C12 ACD     1      27.810  18.710  29.220  1.00  0.00            
ATOM     40  H19 ACD     1      28.830  18.710  29.640  1.00  0.00            
ATOM     41  O10 ACD     1      26.880  19.240  30.100  1.00  0.00            
ATOM     42  H20 ACD     1      26.750  18.630  30.830  1.00  0.00            
ATOM     43  C13 ACD     1      27.350  17.250  28.910  1.00  0.00            
ATOM     44  H21 ACD     1      27.360  16.660  29.820  1.00  0.00            
ATOM     45  O11 ACD     1      28.110  16.590  27.950  1.00  0.00            
ATOM     46  C14 ACD     1      28.140  17.280  26.690  1.00  0.00            
ATOM     47  H22 ACD     1      27.130  17.380  26.290  1.00  0.00            
ATOM     48  C15 ACD     1      29.060  16.360  25.830  1.00  0.00            
ATOM     49  H23 ACD     1      28.520  15.410  25.730  1.00  0.00            
ATOM     50  H24 ACD     1      29.100  16.730  24.800  1.00  0.00            
ATOM     51  O12 ACD     1      30.340  16.160  26.290  1.00  0.00            
ATOM     52  H25 ACD     1      30.820  16.970  26.490  1.00  0.00            
ATOM     53  O13 ACD     1      25.930  17.260  28.490  1.00  0.00            
ATOM     54  C16 ACD     1      25.050  16.160  28.700  1.00  0.00            
ATOM     55  H26 ACD     1      25.290  15.740  29.690  1.00  0.00            
ATOM     56  C17 ACD     1      23.690  16.800  28.700  1.00  0.00            
ATOM     57  H27 ACD     1      23.650  17.320  27.740  1.00  0.00            
ATOM     58  O14 ACD     1      23.440  17.670  29.820  1.00  0.00            
ATOM     59  H28 ACD     1      23.950  18.480  29.750  1.00  0.00            
ATOM     60  C18 ACD     1      22.590  15.790  28.660  1.00  0.00            
ATOM     61  H29 ACD     1      22.630  15.250  29.610  1.00  0.00            
ATOM     62  O15 ACD     1      21.350  16.490  28.590  1.00  0.00            
ATOM     63  H30 ACD     1      21.250  17.170  29.270  1.00  0.00            
ATOM     64  C19 ACD     1      22.690  14.800  27.480  1.00  0.00            
ATOM     65  H31 ACD     1      21.920  14.030  27.380  1.00  0.00            
ATOM     66  O16 ACD     1      24.020  14.160  27.670  1.00  0.00            
ATOM     67  C20 ACD     1      25.160  14.990  27.650  1.00  0.00            
ATOM     68  H32 ACD     1      25.280  15.430  26.650  1.00  0.00            
ATOM     69  C21 ACD     1      26.300  14.020  28.040  1.00  0.00            
ATOM     70  H33 ACD     1      27.270  14.500  27.890  1.00  0.00            
ATOM     71  H34 ACD     1      26.140  13.620  29.060  1.00  0.00            
ATOM     72  O17 ACD     1      26.130  12.900  27.150  1.00  0.00            
ATOM     73  H35 ACD     1      25.220  12.600  27.150  1.00  0.00            
ATOM     74  O18 ACD     1      22.770  15.600  26.230  1.00  0.00            
ATOM     75  C22 ACD     1      21.900  15.220  25.210  1.00  0.00            
ATOM     76  H36 ACD     1      21.150  14.460  25.480  1.00  0.00            
ATOM     77  C23 ACD     1      21.120  16.470  24.920  1.00  0.00            
ATOM     78  H37 ACD     1      21.810  17.310  24.770  1.00  0.00            
ATOM     79  O19 ACD     1      20.180  16.680  26.000  1.00  0.00            
ATOM     80  H38 ACD     1      20.580  16.710  26.880  1.00  0.00            
ATOM     81  C24 ACD     1      20.370  16.220  23.560  1.00  0.00            
ATOM     82  H39 ACD     1      19.570  15.490  23.680  1.00  0.00            
ATOM     83  O20 ACD     1      19.870  17.450  23.040  1.00  0.00            
ATOM     84  H40 ACD     1      20.610  17.760  22.500  1.00  0.00            
ATOM     85  C25 ACD     1      21.320  15.800  22.500  1.00  0.00            
ATOM     86  H41 ACD     1      20.750  15.640  21.580  1.00  0.00            
ATOM     87  O21 ACD     1      21.910  14.610  22.960  1.00  0.00            
ATOM     88  C26 ACD     1      22.760  14.690  24.080  1.00  0.00            
ATOM     89  H42 ACD     1      23.570  15.370  23.780  1.00  0.00            
ATOM     90  C27 ACD     1      23.390  13.340  24.330  1.00  0.00            
ATOM     91  H43 ACD     1      23.690  12.870  23.380  1.00  0.00            
ATOM     92  H44 ACD     1      24.270  13.430  24.980  1.00  0.00            
ATOM     93  O22 ACD     1      22.440  12.400  24.840  1.00  0.00            
ATOM     94  H45 ACD     1      22.390  12.460  25.800  1.00  0.00            
ATOM     95  O23 ACD     1      22.300  16.910  22.350  1.00  0.00            
ATOM     96  C28 ACD     1      22.540  17.090  20.980  1.00  0.00            
ATOM     97  H46 ACD     1      21.890  16.470  20.350  1.00  0.00            
ATOM     98  C29 ACD     1      23.970  16.650  20.600  1.00  0.00            
ATOM     99  H47 ACD     1      24.720  17.130  21.240  1.00  0.00            
ATOM    100  O24 ACD     1      24.320  17.050  19.300  1.00  0.00            
ATOM    101  C30 ACD     1      24.210  15.130  20.790  1.00  0.00            
ATOM    102  H48 ACD     1      24.160  14.950  21.870  1.00  0.00            
ATOM    103  H49 ACD     1      23.350  14.630  20.320  1.00  0.00            
ATOM    104  O25 ACD     1      25.450  14.680  20.160  1.00  0.00            
ATOM    105  H50 ACD     1      25.560  15.210  19.360  1.00  0.00            
ATOM    106  C31 ACD     1      22.270  18.500  20.650  1.00  0.00            
ATOM    107  H51 ACD     1      22.830  19.180  21.320  1.00  0.00            
ATOM    108  O26 ACD     1      20.860  18.620  20.860  1.00  0.00            
ATOM    109  H52 ACD     1      20.390  18.760  20.030  1.00  0.00            
ATOM    110  C32 ACD     1      22.670  18.840  19.170  1.00  0.00            
ATOM    111  H53 ACD     1      21.990  18.330  18.470  1.00  0.00            
ATOM    112  O27 ACD     1      22.610  20.250  19.050  1.00  0.00            
ATOM    113  H54 ACD     1      23.200  20.500  19.770  1.00  0.00            
ATOM    114  C33 ACD     1      24.110  18.380  18.960  1.00  0.00            
ATOM    115  H55 ACD     1      24.260  18.530  17.890  1.00  0.00            
ATOM    116  O28 ACD     1      24.890  19.240  19.770  1.00  0.00            
ATOM    117  C34 ACD     1      26.010  19.810  19.080  1.00  0.00            
ATOM    118  H56 ACD     1      25.940  19.860  17.980  1.00  0.00            
ATOM    119  C35 ACD     1      26.240  21.190  19.750  1.00  0.00            
ATOM    120  H57 ACD     1      25.950  21.080  20.800  1.00  0.00            
ATOM    121  O29 ACD     1      25.320  22.140  19.200  1.00  0.00            
ATOM    122  H58 ACD     1      25.380  23.000  19.620  1.00  0.00            
ATOM    123  C36 ACD     1      27.670  21.750  19.620  1.00  0.00            
ATOM    124  H59 ACD     1      27.950  21.850  18.570  1.00  0.00            
ATOM    125  O30 ACD     1      27.790  22.920  20.420  1.00  0.00            
ATOM    126  H60 ACD     1      28.160  22.650  21.270  1.00  0.00            
ATOM    127  C1  AR5     2      14.250  23.670  20.960  1.00  0.00            
ATOM    128  C2  AR5     2      14.900  24.880  21.740  1.00  0.00            
ATOM    129  C3  AR5     2      13.890  25.500  22.750  1.00  0.00            
ATOM    130  C4  AR5     2      15.410  25.990  20.710  1.00  0.00            
ATOM    131  C5  AR5     2      16.590  25.500  19.840  1.00  0.00            
ATOM    132  C6  AR5     2      17.820  25.070  20.650  1.00  0.00            
ATOM    133  C7  AR5     2      18.500  26.290  21.350  1.00  0.00            
ATOM    134  O1  AR5     2      18.260  26.720  22.490  1.00  0.00            
ATOM    135  O2  AR5     2      19.190  27.110  20.560  1.00  0.00            
ATOM    136  C8  AR5     2      18.870  24.420  19.710  1.00  0.00            
ATOM    137  C9  AR5     2      20.130  23.960  20.390  1.00  0.00            
ATOM    138  C10 AR5     2      19.870  23.090  21.670  1.00  0.00            
ATOM    139  C11 AR5     2      19.510  21.680  21.110  1.00  0.00            
ATOM    140  C12 AR5     2      18.600  23.440  22.470  1.00  0.00            
ATOM    141  C13 AR5     2      18.600  23.150  23.790  1.00  0.00            
ATOM    142  C14 AR5     2      19.690  22.410  24.540  1.00  0.00            
ATOM    143  C15 AR5     2      20.980  22.030  23.750  1.00  0.00            
ATOM    144  C16 AR5     2      22.190  21.650  24.680  1.00  0.00            
ATOM    145  C17 AR5     2      22.610  22.710  25.790  1.00  0.00            
ATOM    146  C18 AR5     2      21.710  20.430  25.520  1.00  0.00            
ATOM    147  C19 AR5     2      22.930  19.620  26.190  1.00  0.00            
ATOM    148  C20 AR5     2      23.990  19.240  25.190  1.00  0.00            
ATOM    149  O3  AR5     2      24.970  18.300  25.820  1.00  0.00            
ATOM    150  C21 AR5     2      24.660  20.430  24.390  1.00  0.00            
ATOM    151  C22 AR5     2      25.660  19.880  23.360  1.00  0.00            
ATOM    152  C23 AR5     2      25.520  21.320  25.330  1.00  0.00            
ATOM    153  C24 AR5     2      23.400  21.210  23.740  1.00  0.00            
ATOM    154  C25 AR5     2      23.750  22.370  22.760  1.00  0.00            
ATOM    155  C26 AR5     2      22.590  22.630  21.820  1.00  0.00            
ATOM    156  C27 AR5     2      21.220  23.020  22.600  1.00  0.00            
ATOM    157  C28 AR5     2      21.580  24.500  23.180  1.00  0.00            
ATOM    158  C29 AR5     2      17.460  23.940  21.600  1.00  0.00            
ATOM    159  C30 AR5     2      16.170  24.320  22.500  1.00  0.00            
ATOM    160  H1  AR5     2      13.870  23.070  21.790  1.00  0.00            
ATOM    161  H2  AR5     2      13.500  24.030  20.240  1.00  0.00            
ATOM    162  H3  AR5     2      15.020  23.130  20.390  1.00  0.00            
ATOM    163  H4  AR5     2      13.690  24.780  23.550  1.00  0.00            
ATOM    164  H5  AR5     2      14.270  26.380  23.280  1.00  0.00            
ATOM    165  H6  AR5     2      12.900  25.560  22.290  1.00  0.00            
ATOM    166  H7  AR5     2      15.690  26.890  21.280  1.00  0.00            
ATOM    167  H8  AR5     2      14.540  26.260  20.090  1.00  0.00            
ATOM    168  H9  AR5     2      16.820  26.350  19.180  1.00  0.00            
ATOM    169  H10 AR5     2      16.170  24.720  19.190  1.00  0.00            
ATOM    170  H11 AR5     2      19.690  27.640  21.210  1.00  0.00            
ATOM    171  H12 AR5     2      19.190  25.080  18.890  1.00  0.00            
ATOM    172  H13 AR5     2      18.450  23.570  19.160  1.00  0.00            
ATOM    173  H14 AR5     2      20.710  24.860  20.630  1.00  0.00            
ATOM    174  H15 AR5     2      20.740  23.440  19.640  1.00  0.00            
ATOM    175  H16 AR5     2      20.390  21.150  20.730  1.00  0.00            
ATOM    176  H17 AR5     2      18.950  20.990  21.760  1.00  0.00            
ATOM    177  H18 AR5     2      18.930  21.780  20.180  1.00  0.00            
ATOM    178  H19 AR5     2      17.830  23.540  24.460  1.00  0.00            
ATOM    179  H20 AR5     2      19.300  21.510  25.020  1.00  0.00            
ATOM    180  H21 AR5     2      19.960  23.040  25.390  1.00  0.00            
ATOM    181  H22 AR5     2      20.810  21.090  23.200  1.00  0.00            
ATOM    182  H23 AR5     2      23.380  23.380  25.370  1.00  0.00            
ATOM    183  H24 AR5     2      21.800  23.310  26.220  1.00  0.00            
ATOM    184  H25 AR5     2      23.150  22.390  26.690  1.00  0.00            
ATOM    185  H26 AR5     2      21.270  19.730  24.800  1.00  0.00            
ATOM    186  H27 AR5     2      21.080  20.740  26.370  1.00  0.00            
ATOM    187  H28 AR5     2      22.600  18.770  26.800  1.00  0.00            
ATOM    188  H29 AR5     2      23.460  20.200  26.950  1.00  0.00            
ATOM    189  H30 AR5     2      23.480  18.610  24.450  1.00  0.00            
ATOM    190  H31 AR5     2      25.320  18.680  26.640  1.00  0.00            
ATOM    191  H32 AR5     2      26.240  20.630  22.810  1.00  0.00            
ATOM    192  H33 AR5     2      26.450  19.230  23.750  1.00  0.00            
ATOM    193  H34 AR5     2      25.010  19.400  22.620  1.00  0.00            
ATOM    194  H35 AR5     2      25.090  21.460  26.330  1.00  0.00            
ATOM    195  H36 AR5     2      26.470  20.830  25.580  1.00  0.00            
ATOM    196  H37 AR5     2      25.750  22.300  24.900  1.00  0.00            
ATOM    197  H38 AR5     2      22.970  20.440  23.080  1.00  0.00            
ATOM    198  H39 AR5     2      24.540  22.180  22.020  1.00  0.00            
ATOM    199  H40 AR5     2      24.020  23.350  23.160  1.00  0.00            
ATOM    200  H41 AR5     2      22.360  21.740  21.230  1.00  0.00            
ATOM    201  H42 AR5     2      22.830  23.460  21.140  1.00  0.00            
ATOM    202  H43 AR5     2      20.680  24.880  23.690  1.00  0.00            
ATOM    203  H44 AR5     2      22.320  24.490  23.980  1.00  0.00            
ATOM    204  H45 AR5     2      21.910  25.170  22.370  1.00  0.00            
ATOM    205  H46 AR5     2      17.150  23.130  20.930  1.00  0.00            
ATOM    206  H47 AR5     2      15.900  23.400  23.030  1.00  0.00            
ATOM    207  H48 AR5     2      16.500  25.030  23.270  1.00  0.00            
TER
ENDMDL
MODEL        1
ATOM      1  H1  ACD     1      27.910  21.980  14.330  1.00  0.00            
ATOM      2  O1  ACD     1      28.600  21.930  13.660  1.00  0.00            
ATOM      3  C1  ACD     1      28.270  21.210  12.500  1.00  0.00            
ATOM      4  H2  ACD     1      29.180  21.020  11.910  1.00  0.00            
ATOM      5  H3  ACD     1      27.600  21.840  11.900  1.00  0.00            
ATOM      6  C2  ACD     1      27.630  19.870  12.840  1.00  0.00            
ATOM      7  H4  ACD     1      28.330  19.220  13.390  1.00  0.00            
ATOM      8  O2  ACD     1      26.520  20.020  13.730  1.00  0.00            
ATOM      9  C3  ACD     1      26.020  18.790  14.290  1.00  0.00            
ATOM     10  H5  ACD     1      25.050  18.890  14.810  1.00  0.00            
ATOM     11  O3  ACD     1      27.060  18.300  15.160  1.00  0.00            
ATOM     12  C4  ACD     1      27.260  18.770  16.520  1.00  0.00            
ATOM     13  H6  ACD     1      26.300  18.700  17.050  1.00  0.00            
ATOM     14  C5  ACD     1      28.270  17.810  17.170  1.00  0.00            
ATOM     15  H7  ACD     1      29.050  17.690  16.410  1.00  0.00            
ATOM     16  O4  ACD     1      27.730  16.530  17.400  1.00  0.00            
ATOM     17  H8  ACD     1      28.420  15.880  17.570  1.00  0.00            
ATOM     18  C6  ACD     1      28.940  18.310  18.410  1.00  0.00            
ATOM     19  H9  ACD     1      28.180  18.350  19.210  1.00  0.00            
ATOM     20  O5  ACD     1      30.040  17.600  18.910  1.00  0.00            
ATOM     21  H10 ACD     1      30.800  18.030  18.520  1.00  0.00            
ATOM     22  C7  ACD     1      29.540  19.680  18.200  1.00  0.00            
ATOM     23  H11 ACD     1      29.910  20.130  19.130  1.00  0.00            
ATOM     24  O6  ACD     1      28.390  20.440  17.990  1.00  0.00            
ATOM     25  C8  ACD     1      27.770  20.250  16.720  1.00  0.00            
ATOM     26  H12 ACD     1      28.360  20.520  15.840  1.00  0.00            
ATOM     27  C9  ACD     1      26.670  21.240  16.670  1.00  0.00            
ATOM     28  H13 ACD     1      26.020  21.010  15.810  1.00  0.00            
ATOM     29  H14 ACD     1      26.070  21.190  17.580  1.00  0.00            
ATOM     30  O7  ACD     1      27.100  22.570  16.350  1.00  0.00            
ATOM     31  H15 ACD     1      27.330  23.020  17.160  1.00  0.00            
ATOM     32  O8  ACD     1      30.520  19.740  17.140  1.00  0.00            
ATOM     33  C10 ACD     1      31.610  20.640  17.350  1.00  0.00            
ATOM     34  H16 ACD     1      31.450  21.100  18.330  1.00  0.00            
ATOM     35  C11 ACD     1      32.800  19.770  17.300  1.00  0.00            
ATOM     36  H17 ACD     1      32.760  19.290  16.320  1.00  0.00            
ATOM     37  O9  ACD     1      32.820  18.890  18.410  1.00  0.00            
ATOM     38  H18 ACD     1      33.110  18.010  18.130  1.00  0.00            
ATOM     39  C12 ACD     1      34.140  20.510  17.180  1.00  0.00            
ATOM     40  H19 ACD     1      34.240  21.110  18.100  1.00  0.00            
ATOM     41  O10 ACD     1      35.200  19.510  17.040  1.00  0.00            
ATOM     42  H20 ACD     1      35.350  19.360  16.100  1.00  0.00            
ATOM     43  C13 ACD     1      34.090  21.380  15.960  1.00  0.00            
ATOM     44  H21 ACD     1      34.960  22.030  16.100  1.00  0.00            
ATOM     45  O11 ACD     1      33.020  22.290  15.980  1.00  0.00            
ATOM     46  C14 ACD     1      31.660  21.660  16.180  1.00  0.00            
ATOM     47  H22 ACD     1      31.410  21.160  15.230  1.00  0.00            
ATOM     48  C15 ACD     1      30.710  22.850  16.140  1.00  0.00            
ATOM     49  H23 ACD     1      29.710  22.440  16.330  1.00  0.00            
ATOM     50  H24 ACD     1      31.010  23.580  16.910  1.00  0.00            
ATOM     51  O12 ACD     1      30.680  23.490  14.950  1.00  0.00            
ATOM     52  H25 ACD     1      30.100  22.890  14.460  1.00  0.00            
ATOM     53  O13 ACD     1      34.300  20.610  14.780  1.00  0.00            
ATOM     54  C16 ACD     1      34.990  21.360  13.760  1.00  0.00            
ATOM     55  H26 ACD     1      34.960  22.440  13.960  1.00  0.00            
ATOM     56  C17 ACD     1      36.500  20.770  13.630  1.00  0.00            
ATOM     57  H27 ACD     1      36.430  19.670  13.630  1.00  0.00            
ATOM     58  O14 ACD     1      37.140  21.270  14.820  1.00  0.00            
ATOM     59  H28 ACD     1      38.040  20.940  14.780  1.00  0.00            
ATOM     60  C18 ACD     1      37.070  21.320  12.340  1.00  0.00            
ATOM     61  H29 ACD     1      37.180  22.410  12.430  1.00  0.00            
ATOM     62  O15 ACD     1      38.300  20.690  12.060  1.00  0.00            
ATOM     63  H30 ACD     1      38.120  19.760  11.880  1.00  0.00            
ATOM     64  C19 ACD     1      36.290  21.100  11.030  1.00  0.00            
ATOM     65  H31 ACD     1      36.700  21.580  10.140  1.00  0.00            
ATOM     66  O16 ACD     1      34.960  21.610  11.380  1.00  0.00            
ATOM     67  C20 ACD     1      34.230  20.990  12.460  1.00  0.00            
ATOM     68  H32 ACD     1      34.240  19.890  12.440  1.00  0.00            
ATOM     69  C21 ACD     1      32.760  21.440  12.490  1.00  0.00            
ATOM     70  H33 ACD     1      32.350  21.090  11.530  1.00  0.00            
ATOM     71  H34 ACD     1      32.210  21.010  13.330  1.00  0.00            
ATOM     72  O17 ACD     1      32.830  22.860  12.480  1.00  0.00            
ATOM     73  H35 ACD     1      32.040  23.240  12.090  1.00  0.00            
ATOM     74  O18 ACD     1      36.090  19.680  10.810  1.00  0.00            
ATOM     75  C22 ACD     1      35.600  18.990   9.610  1.00  0.00            
ATOM     76  H36 ACD     1      36.490  18.620   9.080  1.00  0.00            
ATOM     77  C23 ACD     1      34.830  17.730  10.080  1.00  0.00            
ATOM     78  H37 ACD     1      34.030  17.990  10.790  1.00  0.00            
ATOM     79  O19 ACD     1      35.670  16.800  10.690  1.00  0.00            
ATOM     80  H38 ACD     1      35.320  15.900  10.620  1.00  0.00            
ATOM     81  C24 ACD     1      34.020  17.220   8.890  1.00  0.00            
ATOM     82  H39 ACD     1      34.650  16.810   8.090  1.00  0.00            
ATOM     83  O20 ACD     1      33.100  16.130   9.290  1.00  0.00            
ATOM     84  H40 ACD     1      32.330  16.620   9.570  1.00  0.00            
ATOM     85  C25 ACD     1      33.150  18.290   8.300  1.00  0.00            
ATOM     86  H41 ACD     1      32.700  17.670   7.520  1.00  0.00            
ATOM     87  O21 ACD     1      34.000  19.230   7.730  1.00  0.00            
ATOM     88  C26 ACD     1      34.770  19.960   8.670  1.00  0.00            
ATOM     89  H42 ACD     1      34.120  20.570   9.310  1.00  0.00            
ATOM     90  C27 ACD     1      35.610  20.870   7.920  1.00  0.00            
ATOM     91  H43 ACD     1      35.100  21.110   6.980  1.00  0.00            
ATOM     92  H44 ACD     1      35.830  21.800   8.460  1.00  0.00            
ATOM     93  O22 ACD     1      36.780  20.260   7.410  1.00  0.00            
ATOM     94  H45 ACD     1      36.440  19.600   6.790  1.00  0.00            
ATOM     95  O23 ACD     1      32.150  18.780   9.180  1.00  0.00            
ATOM     96  C28 ACD     1      30.970  19.250   8.550  1.00  0.00            
ATOM     97  H46 ACD     1      31.160  19.610   7.520  1.00  0.00            
ATOM     98  C29 ACD     1      30.390  20.430   9.410  1.00  0.00            
ATOM     99  H47 ACD     1      30.600  20.130  10.450  1.00  0.00            
ATOM    100  O24 ACD     1      28.970  20.630   9.230  1.00  0.00            
ATOM    101  C30 ACD     1      31.120  21.700   9.190  1.00  0.00            
ATOM    102  H48 ACD     1      32.200  21.590   9.290  1.00  0.00            
ATOM    103  H49 ACD     1      30.950  22.160   8.210  1.00  0.00            
ATOM    104  O25 ACD     1      30.670  22.580  10.280  1.00  0.00            
ATOM    105  H50 ACD     1      29.840  23.000  10.040  1.00  0.00            
ATOM    106  C31 ACD     1      29.940  18.090   8.590  1.00  0.00            
ATOM    107  H51 ACD     1      29.990  17.640   9.590  1.00  0.00            
ATOM    108  O26 ACD     1      30.320  17.170   7.530  1.00  0.00            
ATOM    109  H52 ACD     1      29.530  16.670   7.300  1.00  0.00            
ATOM    110  C32 ACD     1      28.520  18.550   8.380  1.00  0.00            
ATOM    111  H53 ACD     1      28.440  19.130   7.450  1.00  0.00            
ATOM    112  O27 ACD     1      27.500  17.550   8.390  1.00  0.00            
ATOM    113  H54 ACD     1      27.340  17.350   9.320  1.00  0.00            
ATOM    114  C33 ACD     1      28.140  19.530   9.480  1.00  0.00            
ATOM    115  H55 ACD     1      27.090  19.780   9.270  1.00  0.00            
ATOM    116  O28 ACD     1      28.340  18.940  10.780  1.00  0.00            
ATOM    117  C34 ACD     1      27.200  19.030  11.630  1.00  0.00            
ATOM    118  H56 ACD     1      26.370  19.500  11.090  1.00  0.00            
ATOM    119  C35 ACD     1      26.740  17.650  12.160  1.00  0.00            
ATOM    120  H57 ACD     1      27.630  17.290  12.690  1.00  0.00            
ATOM    121  O29 ACD     1      26.420  16.620  11.190  1.00  0.00            
ATOM    122  H58 ACD     1      26.100  15.820  11.600  1.00  0.00            
ATOM    123  C36 ACD     1      25.650  17.870  13.180  1.00  0.00            
ATOM    124  H59 ACD     1      24.800  18.290  12.630  1.00  0.00            
ATOM    125  O30 ACD     1      25.180  16.620  13.780  1.00  0.00            
ATOM    126  H60 ACD     1      24.330  16.880  14.130  1.00  0.00            
ATOM    127  C1  AR5     2      31.470   7.880   6.320  1.00  0.00            
ATOM    128  C2  AR5     2      30.410   7.630   7.390  1.00  0.00            
ATOM    129  C3  AR5     2      30.750   6.170   7.850  1.00  0.00            
ATOM    130  C4  AR5     2      29.000   7.820   6.860  1.00  0.00            
ATOM    131  C5  AR5     2      28.600   9.340   6.550  1.00  0.00            
ATOM    132  C6  AR5     2      28.780  10.290   7.770  1.00  0.00            
ATOM    133  C7  AR5     2      27.600  10.160   8.810  1.00  0.00            
ATOM    134  O1  AR5     2      27.660   9.600   9.870  1.00  0.00            
ATOM    135  O2  AR5     2      26.380  10.420   8.450  1.00  0.00            
ATOM    136  C8  AR5     2      28.760  11.780   7.260  1.00  0.00            
ATOM    137  C9  AR5     2      28.950  12.770   8.440  1.00  0.00            
ATOM    138  C10 AR5     2      30.230  12.590   9.320  1.00  0.00            
ATOM    139  C11 AR5     2      31.470  13.080   8.520  1.00  0.00            
ATOM    140  C12 AR5     2      30.580  11.050   9.530  1.00  0.00            
ATOM    141  C13 AR5     2      31.080  10.610  10.730  1.00  0.00            
ATOM    142  C14 AR5     2      31.400  11.500  11.940  1.00  0.00            
ATOM    143  C15 AR5     2      31.310  13.060  11.720  1.00  0.00            
ATOM    144  C16 AR5     2      31.580  13.930  12.970  1.00  0.00            
ATOM    145  C17 AR5     2      30.770  13.480  14.230  1.00  0.00            
ATOM    146  C18 AR5     2      33.080  13.790  13.330  1.00  0.00            
ATOM    147  C19 AR5     2      33.660  14.960  14.200  1.00  0.00            
ATOM    148  C20 AR5     2      33.390  16.420  13.640  1.00  0.00            
ATOM    149  O3  AR5     2      34.050  17.340  14.540  1.00  0.00            
ATOM    150  C21 AR5     2      31.850  16.630  13.480  1.00  0.00            
ATOM    151  C22 AR5     2      31.620  18.000  12.780  1.00  0.00            
ATOM    152  C23 AR5     2      31.190  16.800  14.860  1.00  0.00            
ATOM    153  C24 AR5     2      31.300  15.440  12.590  1.00  0.00            
ATOM    154  C25 AR5     2      29.910  15.560  11.960  1.00  0.00            
ATOM    155  C26 AR5     2      29.830  14.800  10.660  1.00  0.00            
ATOM    156  C27 AR5     2      30.080  13.270  10.770  1.00  0.00            
ATOM    157  C28 AR5     2      28.880  12.640  11.540  1.00  0.00            
ATOM    158  C29 AR5     2      30.290  10.090   8.320  1.00  0.00            
ATOM    159  C30 AR5     2      30.580   8.580   8.530  1.00  0.00            
ATOM    160  H1  AR5     2      31.450   8.870   5.850  1.00  0.00            
ATOM    161  H2  AR5     2      32.460   7.820   6.770  1.00  0.00            
ATOM    162  H3  AR5     2      31.470   7.040   5.610  1.00  0.00            
ATOM    163  H4  AR5     2      31.720   6.170   8.370  1.00  0.00            
ATOM    164  H5  AR5     2      30.030   5.810   8.600  1.00  0.00            
ATOM    165  H6  AR5     2      30.650   5.390   7.090  1.00  0.00            
ATOM    166  H7  AR5     2      28.240   7.440   7.560  1.00  0.00            
ATOM    167  H8  AR5     2      28.890   7.210   5.960  1.00  0.00            
ATOM    168  H9  AR5     2      27.570   9.310   6.190  1.00  0.00            
ATOM    169  H10 AR5     2      29.230   9.700   5.720  1.00  0.00            
ATOM    170  H11 AR5     2      26.440  10.840   7.570  1.00  0.00            
ATOM    171  H12 AR5     2      27.970  12.100   6.570  1.00  0.00            
ATOM    172  H13 AR5     2      29.650  11.900   6.620  1.00  0.00            
ATOM    173  H14 AR5     2      28.060  12.670   9.070  1.00  0.00            
ATOM    174  H15 AR5     2      28.870  13.770   8.000  1.00  0.00            
ATOM    175  H16 AR5     2      31.670  12.470   7.620  1.00  0.00            
ATOM    176  H17 AR5     2      31.470  14.110   8.140  1.00  0.00            
ATOM    177  H18 AR5     2      32.370  13.070   9.140  1.00  0.00            
ATOM    178  H19 AR5     2      31.370   9.570  10.910  1.00  0.00            
ATOM    179  H20 AR5     2      32.400  11.280  12.320  1.00  0.00            
ATOM    180  H21 AR5     2      30.700  11.120  12.700  1.00  0.00            
ATOM    181  H22 AR5     2      32.160  13.220  11.050  1.00  0.00            
ATOM    182  H23 AR5     2      29.730  13.800  14.200  1.00  0.00            
ATOM    183  H24 AR5     2      30.680  12.390  14.330  1.00  0.00            
ATOM    184  H25 AR5     2      31.260  13.780  15.170  1.00  0.00            
ATOM    185  H26 AR5     2      33.680  13.770  12.410  1.00  0.00            
ATOM    186  H27 AR5     2      33.310  12.830  13.810  1.00  0.00            
ATOM    187  H28 AR5     2      34.750  14.830  14.340  1.00  0.00            
ATOM    188  H29 AR5     2      33.260  14.940  15.220  1.00  0.00            
ATOM    189  H30 AR5     2      33.800  16.450  12.620  1.00  0.00            
ATOM    190  H31 AR5     2      34.940  17.520  14.180  1.00  0.00            
ATOM    191  H32 AR5     2      31.800  18.020  11.700  1.00  0.00            
ATOM    192  H33 AR5     2      30.550  18.220  12.840  1.00  0.00            
ATOM    193  H34 AR5     2      32.110  18.880  13.220  1.00  0.00            
ATOM    194  H35 AR5     2      31.250  15.870  15.440  1.00  0.00            
ATOM    195  H36 AR5     2      31.580  17.620  15.480  1.00  0.00            
ATOM    196  H37 AR5     2      30.140  17.070  14.710  1.00  0.00            
ATOM    197  H38 AR5     2      32.030  15.520  11.780  1.00  0.00            
ATOM    198  H39 AR5     2      29.710  16.610  11.720  1.00  0.00            
ATOM    199  H40 AR5     2      29.170  15.250  12.700  1.00  0.00            
ATOM    200  H41 AR5     2      30.550  15.190   9.930  1.00  0.00            
ATOM    201  H42 AR5     2      28.890  14.980  10.120  1.00  0.00            
ATOM    202  H43 AR5     2      27.890  13.010  11.270  1.00  0.00            
ATOM    203  H44 AR5     2      28.750  11.550  11.420  1.00  0.00            
ATOM    204  H45 AR5     2      28.910  12.760  12.630  1.00  0.00            
ATOM    205  H46 AR5     2      30.990  10.400   7.540  1.00  0.00            
ATOM    206  H47 AR5     2      31.600   8.490   8.920  1.00  0.00            
ATOM    207  H48 AR5     2      29.950   8.200   9.340  1.00  0.00            
TER
ENDMDL
MODEL        1
ATOM      1  H1  ACD     1      22.910  23.530  30.130  1.00  0.00            
ATOM      2  O1  ACD     1      22.080  23.260  30.530  1.00  0.00            
ATOM      3  C1  ACD     1      22.310  21.940  30.950  1.00  0.00            
ATOM      4  H2  ACD     1      21.420  21.470  31.390  1.00  0.00            
ATOM      5  H3  ACD     1      23.200  21.970  31.600  1.00  0.00            
ATOM      6  C2  ACD     1      22.810  21.060  29.900  1.00  0.00            
ATOM      7  H4  ACD     1      22.260  21.290  28.980  1.00  0.00            
ATOM      8  O2  ACD     1      24.220  21.430  29.700  1.00  0.00            
ATOM      9  C3  ACD     1      24.900  20.780  28.590  1.00  0.00            
ATOM     10  H5  ACD     1      25.960  21.050  28.540  1.00  0.00            
ATOM     11  O3  ACD     1      24.220  21.010  27.360  1.00  0.00            
ATOM     12  C4  ACD     1      24.580  22.190  26.650  1.00  0.00            
ATOM     13  H6  ACD     1      25.660  22.110  26.470  1.00  0.00            
ATOM     14  C5  ACD     1      23.820  21.900  25.270  1.00  0.00            
ATOM     15  H7  ACD     1      22.780  21.580  25.380  1.00  0.00            
ATOM     16  O4  ACD     1      24.510  20.790  24.600  1.00  0.00            
ATOM     17  H8  ACD     1      24.270  20.990  23.700  1.00  0.00            
ATOM     18  C6  ACD     1      23.800  23.070  24.370  1.00  0.00            
ATOM     19  H9  ACD     1      24.830  23.250  24.020  1.00  0.00            
ATOM     20  O5  ACD     1      22.950  22.770  23.290  1.00  0.00            
ATOM     21  H10 ACD     1      22.080  23.090  23.530  1.00  0.00            
ATOM     22  C7  ACD     1      23.270  24.270  25.150  1.00  0.00            
ATOM     23  H11 ACD     1      23.280  25.200  24.570  1.00  0.00            
ATOM     24  O6  ACD     1      24.100  24.490  26.230  1.00  0.00            
ATOM     25  C8  ACD     1      24.070  23.460  27.240  1.00  0.00            
ATOM     26  H12 ACD     1      23.060  23.270  27.640  1.00  0.00            
ATOM     27  C9  ACD     1      25.070  23.950  28.330  1.00  0.00            
ATOM     28  H13 ACD     1      25.390  23.110  28.950  1.00  0.00            
ATOM     29  H14 ACD     1      25.920  24.400  27.800  1.00  0.00            
ATOM     30  O7  ACD     1      24.460  24.910  29.200  1.00  0.00            
ATOM     31  H15 ACD     1      24.340  25.740  28.750  1.00  0.00            
ATOM     32  O8  ACD     1      21.900  24.090  25.500  1.00  0.00            
ATOM     33  C10 ACD     1      21.060  25.210  25.430  1.00  0.00            
ATOM     34  H16 ACD     1      21.580  26.170  25.530  1.00  0.00            
ATOM     35  C11 ACD     1      20.320  25.120  24.110  1.00  0.00            
ATOM     36  H17 ACD     1      19.730  24.190  24.120  1.00  0.00            
ATOM     37  O9  ACD     1      21.170  25.120  22.960  1.00  0.00            
ATOM     38  H18 ACD     1      20.610  24.730  22.290  1.00  0.00            
ATOM     39  C12 ACD     1      19.130  26.100  24.050  1.00  0.00            
ATOM     40  H19 ACD     1      19.510  27.130  24.060  1.00  0.00            
ATOM     41  O10 ACD     1      18.310  25.820  22.900  1.00  0.00            
ATOM     42  H20 ACD     1      17.520  26.340  22.990  1.00  0.00            
ATOM     43  C13 ACD     1      18.250  25.980  25.280  1.00  0.00            
ATOM     44  H21 ACD     1      17.530  26.800  25.360  1.00  0.00            
ATOM     45  O11 ACD     1      18.990  26.120  26.460  1.00  0.00            
ATOM     46  C14 ACD     1      20.030  25.070  26.580  1.00  0.00            
ATOM     47  H22 ACD     1      19.490  24.120  26.470  1.00  0.00            
ATOM     48  C15 ACD     1      20.710  25.300  27.870  1.00  0.00            
ATOM     49  H23 ACD     1      21.530  24.570  27.990  1.00  0.00            
ATOM     50  H24 ACD     1      21.040  26.350  27.910  1.00  0.00            
ATOM     51  O12 ACD     1      19.870  25.090  29.010  1.00  0.00            
ATOM     52  H25 ACD     1      19.340  24.290  28.960  1.00  0.00            
ATOM     53  O13 ACD     1      17.490  24.790  25.210  1.00  0.00            
ATOM     54  C16 ACD     1      16.080  24.750  25.470  1.00  0.00            
ATOM     55  H26 ACD     1      15.530  25.550  24.960  1.00  0.00            
ATOM     56  C17 ACD     1      15.780  23.360  24.900  1.00  0.00            
ATOM     57  H27 ACD     1      16.580  22.710  25.280  1.00  0.00            
ATOM     58  O14 ACD     1      15.960  23.460  23.450  1.00  0.00            
ATOM     59  H28 ACD     1      16.800  23.890  23.260  1.00  0.00            
ATOM     60  C18 ACD     1      14.420  22.960  25.460  1.00  0.00            
ATOM     61  H29 ACD     1      13.750  23.760  25.120  1.00  0.00            
ATOM     62  O15 ACD     1      13.950  21.670  25.060  1.00  0.00            
ATOM     63  H30 ACD     1      14.390  20.980  25.570  1.00  0.00            
ATOM     64  C19 ACD     1      14.430  22.920  26.970  1.00  0.00            
ATOM     65  H31 ACD     1      13.440  22.670  27.360  1.00  0.00            
ATOM     66  O16 ACD     1      14.740  24.220  27.370  1.00  0.00            
ATOM     67  C20 ACD     1      15.950  24.820  26.970  1.00  0.00            
ATOM     68  H32 ACD     1      16.740  24.210  27.410  1.00  0.00            
ATOM     69  C21 ACD     1      15.950  26.180  27.650  1.00  0.00            
ATOM     70  H33 ACD     1      15.700  26.000  28.710  1.00  0.00            
ATOM     71  H34 ACD     1      16.960  26.630  27.710  1.00  0.00            
ATOM     72  O17 ACD     1      15.030  27.060  26.950  1.00  0.00            
ATOM     73  H35 ACD     1      15.070  27.840  27.500  1.00  0.00            
ATOM     74  O18 ACD     1      15.440  21.950  27.430  1.00  0.00            
ATOM     75  C22 ACD     1      14.970  20.730  28.070  1.00  0.00            
ATOM     76  H36 ACD     1      13.880  20.600  28.020  1.00  0.00            
ATOM     77  C23 ACD     1      15.800  19.640  27.380  1.00  0.00            
ATOM     78  H37 ACD     1      16.840  19.990  27.300  1.00  0.00            
ATOM     79  O19 ACD     1      15.190  19.410  26.080  1.00  0.00            
ATOM     80  H38 ACD     1      15.450  18.540  25.780  1.00  0.00            
ATOM     81  C24 ACD     1      15.580  18.420  28.240  1.00  0.00            
ATOM     82  H39 ACD     1      14.550  18.060  28.190  1.00  0.00            
ATOM     83  O20 ACD     1      16.380  17.470  27.590  1.00  0.00            
ATOM     84  H40 ACD     1      17.140  17.310  28.160  1.00  0.00            
ATOM     85  C25 ACD     1      16.020  18.600  29.720  1.00  0.00            
ATOM     86  H41 ACD     1      15.900  17.690  30.300  1.00  0.00            
ATOM     87  O21 ACD     1      15.260  19.610  30.230  1.00  0.00            
ATOM     88  C26 ACD     1      15.390  20.850  29.520  1.00  0.00            
ATOM     89  H42 ACD     1      16.420  21.220  29.620  1.00  0.00            
ATOM     90  C27 ACD     1      14.510  21.960  30.220  1.00  0.00            
ATOM     91  H43 ACD     1      14.290  22.770  29.520  1.00  0.00            
ATOM     92  H44 ACD     1      13.520  21.520  30.380  1.00  0.00            
ATOM     93  O22 ACD     1      15.110  22.470  31.420  1.00  0.00            
ATOM     94  H45 ACD     1      15.100  21.880  32.170  1.00  0.00            
ATOM     95  O23 ACD     1      17.420  18.890  29.620  1.00  0.00            
ATOM     96  C28 ACD     1      18.260  18.260  30.610  1.00  0.00            
ATOM     97  H46 ACD     1      17.770  17.610  31.340  1.00  0.00            
ATOM     98  C29 ACD     1      19.010  19.410  31.330  1.00  0.00            
ATOM     99  H47 ACD     1      19.450  20.080  30.580  1.00  0.00            
ATOM    100  O24 ACD     1      20.080  18.770  32.100  1.00  0.00            
ATOM    101  C30 ACD     1      18.210  20.200  32.340  1.00  0.00            
ATOM    102  H48 ACD     1      18.910  20.720  33.010  1.00  0.00            
ATOM    103  H49 ACD     1      17.660  20.980  31.810  1.00  0.00            
ATOM    104  O25 ACD     1      17.350  19.420  33.120  1.00  0.00            
ATOM    105  H50 ACD     1      17.950  18.920  33.690  1.00  0.00            
ATOM    106  C31 ACD     1      19.210  17.380  29.850  1.00  0.00            
ATOM    107  H51 ACD     1      19.570  18.000  29.010  1.00  0.00            
ATOM    108  O26 ACD     1      18.460  16.250  29.390  1.00  0.00            
ATOM    109  H52 ACD     1      19.010  15.600  28.950  1.00  0.00            
ATOM    110  C32 ACD     1      20.420  16.880  30.630  1.00  0.00            
ATOM    111  H53 ACD     1      20.090  16.190  31.410  1.00  0.00            
ATOM    112  O27 ACD     1      21.310  16.220  29.720  1.00  0.00            
ATOM    113  H54 ACD     1      22.130  16.720  29.750  1.00  0.00            
ATOM    114  C33 ACD     1      21.070  18.110  31.270  1.00  0.00            
ATOM    115  H55 ACD     1      21.880  17.760  31.920  1.00  0.00            
ATOM    116  O28 ACD     1      21.530  18.980  30.200  1.00  0.00            
ATOM    117  C34 ACD     1      22.840  19.560  30.220  1.00  0.00            
ATOM    118  H56 ACD     1      23.350  19.360  31.170  1.00  0.00            
ATOM    119  C35 ACD     1      23.630  18.730  29.260  1.00  0.00            
ATOM    120  H57 ACD     1      22.960  18.670  28.390  1.00  0.00            
ATOM    121  O29 ACD     1      23.840  17.400  29.960  1.00  0.00            
ATOM    122  H58 ACD     1      24.760  17.250  30.200  1.00  0.00            
ATOM    123  C36 ACD     1      24.930  19.260  28.770  1.00  0.00            
ATOM    124  H59 ACD     1      25.540  19.170  29.680  1.00  0.00            
ATOM    125  O30 ACD     1      25.410  18.630  27.660  1.00  0.00            
ATOM    126  H60 ACD     1      25.010  19.070  26.910  1.00  0.00            
ATOM    127  C1  AR5     2      28.510  13.050  25.990  1.00  0.00            
ATOM    128  C2  AR5     2      27.110  12.420  26.220  1.00  0.00            
ATOM    129  C3  AR5     2      27.100  11.770  27.600  1.00  0.00            
ATOM    130  C4  AR5     2      26.830  11.470  25.060  1.00  0.00            
ATOM    131  C5  AR5     2      26.590  12.120  23.640  1.00  0.00            
ATOM    132  C6  AR5     2      25.380  13.100  23.640  1.00  0.00            
ATOM    133  C7  AR5     2      24.070  12.260  23.670  1.00  0.00            
ATOM    134  O1  AR5     2      23.710  11.500  22.750  1.00  0.00            
ATOM    135  O2  AR5     2      23.410  12.160  24.800  1.00  0.00            
ATOM    136  C8  AR5     2      25.510  14.010  22.470  1.00  0.00            
ATOM    137  C9  AR5     2      24.400  15.060  22.400  1.00  0.00            
ATOM    138  C10 AR5     2      24.070  15.900  23.700  1.00  0.00            
ATOM    139  C11 AR5     2      25.110  17.090  23.860  1.00  0.00            
ATOM    140  C12 AR5     2      24.380  15.100  25.000  1.00  0.00            
ATOM    141  C13 AR5     2      23.760  15.290  26.190  1.00  0.00            
ATOM    142  C14 AR5     2      22.650  16.270  26.390  1.00  0.00            
ATOM    143  C15 AR5     2      22.160  17.040  25.110  1.00  0.00            
ATOM    144  C16 AR5     2      20.790  17.800  25.340  1.00  0.00            
ATOM    145  C17 AR5     2      19.550  16.830  25.650  1.00  0.00            
ATOM    146  C18 AR5     2      20.990  18.800  26.570  1.00  0.00            
ATOM    147  C19 AR5     2      19.890  19.870  26.660  1.00  0.00            
ATOM    148  C20 AR5     2      19.800  20.670  25.420  1.00  0.00            
ATOM    149  O3  AR5     2      18.960  21.810  25.690  1.00  0.00            
ATOM    150  C21 AR5     2      19.460  19.850  24.140  1.00  0.00            
ATOM    151  C22 AR5     2      19.480  20.850  22.930  1.00  0.00            
ATOM    152  C23 AR5     2      17.990  19.210  24.200  1.00  0.00            
ATOM    153  C24 AR5     2      20.650  18.750  24.100  1.00  0.00            
ATOM    154  C25 AR5     2      20.710  17.920  22.710  1.00  0.00            
ATOM    155  C26 AR5     2      22.120  17.150  22.600  1.00  0.00            
ATOM    156  C27 AR5     2      22.500  16.290  23.810  1.00  0.00            
ATOM    157  C28 AR5     2      21.560  15.080  23.700  1.00  0.00            
ATOM    158  C29 AR5     2      25.570  14.080  24.860  1.00  0.00            
ATOM    159  C30 AR5     2      26.010  13.410  26.220  1.00  0.00            
ATOM    160  H1  AR5     2      28.450  13.820  25.210  1.00  0.00            
ATOM    161  H2  AR5     2      28.790  13.570  26.910  1.00  0.00            
ATOM    162  H3  AR5     2      29.320  12.340  25.750  1.00  0.00            
ATOM    163  H4  AR5     2      27.330  12.440  28.440  1.00  0.00            
ATOM    164  H5  AR5     2      26.130  11.290  27.790  1.00  0.00            
ATOM    165  H6  AR5     2      27.830  10.950  27.580  1.00  0.00            
ATOM    166  H7  AR5     2      25.900  10.950  25.320  1.00  0.00            
ATOM    167  H8  AR5     2      27.630  10.720  24.930  1.00  0.00            
ATOM    168  H9  AR5     2      26.450  11.330  22.890  1.00  0.00            
ATOM    169  H10 AR5     2      27.520  12.620  23.340  1.00  0.00            
ATOM    170  H11 AR5     2      23.780  12.880  25.340  1.00  0.00            
ATOM    171  H12 AR5     2      25.540  13.440  21.530  1.00  0.00            
ATOM    172  H13 AR5     2      26.420  14.620  22.520  1.00  0.00            
ATOM    173  H14 AR5     2      23.560  14.460  22.010  1.00  0.00            
ATOM    174  H15 AR5     2      24.590  15.770  21.580  1.00  0.00            
ATOM    175  H16 AR5     2      26.110  16.650  23.790  1.00  0.00            
ATOM    176  H17 AR5     2      25.030  17.730  22.980  1.00  0.00            
ATOM    177  H18 AR5     2      25.000  17.670  24.780  1.00  0.00            
ATOM    178  H19 AR5     2      24.100  14.850  27.120  1.00  0.00            
ATOM    179  H20 AR5     2      23.100  17.070  26.990  1.00  0.00            
ATOM    180  H21 AR5     2      21.800  15.770  26.880  1.00  0.00            
ATOM    181  H22 AR5     2      22.880  17.860  24.950  1.00  0.00            
ATOM    182  H23 AR5     2      19.820  15.770  25.740  1.00  0.00            
ATOM    183  H24 AR5     2      18.970  16.910  26.570  1.00  0.00            
ATOM    184  H25 AR5     2      18.810  16.880  24.840  1.00  0.00            
ATOM    185  H26 AR5     2      21.950  19.340  26.630  1.00  0.00            
ATOM    186  H27 AR5     2      21.000  18.320  27.550  1.00  0.00            
ATOM    187  H28 AR5     2      20.220  20.600  27.410  1.00  0.00            
ATOM    188  H29 AR5     2      18.960  19.420  27.010  1.00  0.00            
ATOM    189  H30 AR5     2      20.780  21.070  25.130  1.00  0.00            
ATOM    190  H31 AR5     2      18.530  22.110  24.870  1.00  0.00            
ATOM    191  H32 AR5     2      18.700  21.620  22.980  1.00  0.00            
ATOM    192  H33 AR5     2      20.450  21.360  22.950  1.00  0.00            
ATOM    193  H34 AR5     2      19.440  20.340  21.950  1.00  0.00            
ATOM    194  H35 AR5     2      17.760  18.600  25.080  1.00  0.00            
ATOM    195  H36 AR5     2      17.220  19.980  24.140  1.00  0.00            
ATOM    196  H37 AR5     2      17.830  18.500  23.380  1.00  0.00            
ATOM    197  H38 AR5     2      21.520  19.420  24.110  1.00  0.00            
ATOM    198  H39 AR5     2      20.670  18.630  21.870  1.00  0.00            
ATOM    199  H40 AR5     2      19.910  17.180  22.610  1.00  0.00            
ATOM    200  H41 AR5     2      22.900  17.860  22.320  1.00  0.00            
ATOM    201  H42 AR5     2      22.040  16.500  21.720  1.00  0.00            
ATOM    202  H43 AR5     2      21.820  14.490  24.590  1.00  0.00            
ATOM    203  H44 AR5     2      20.520  15.440  23.690  1.00  0.00            
ATOM    204  H45 AR5     2      21.720  14.490  22.790  1.00  0.00            
ATOM    205  H46 AR5     2      26.450  14.690  24.630  1.00  0.00            
ATOM    206  H47 AR5     2      26.220  14.150  27.000  1.00  0.00            
ATOM    207  H48 AR5     2      25.190  12.810  26.630  1.00  0.00            
TER
ENDMDL
MODEL        1
ATOM      1  H1  ACD     1      33.420  19.060  15.850  1.00  0.00            
ATOM      2  O1  ACD     1      33.140  18.180  16.120  1.00  0.00            
ATOM      3  C1  ACD     1      32.680  17.590  14.830  1.00  0.00            
ATOM      4  H2  ACD     1      33.590  17.480  14.230  1.00  0.00            
ATOM      5  H3  ACD     1      32.010  18.320  14.360  1.00  0.00            
ATOM      6  C2  ACD     1      32.110  16.170  14.830  1.00  0.00            
ATOM      7  H4  ACD     1      32.840  15.500  15.320  1.00  0.00            
ATOM      8  O2  ACD     1      30.960  16.280  15.650  1.00  0.00            
ATOM      9  C3  ACD     1      30.190  15.080  15.900  1.00  0.00            
ATOM     10  H5  ACD     1      29.340  15.240  16.580  1.00  0.00            
ATOM     11  O3  ACD     1      31.080  14.140  16.510  1.00  0.00            
ATOM     12  C4  ACD     1      31.410  14.320  17.880  1.00  0.00            
ATOM     13  H6  ACD     1      30.450  14.160  18.390  1.00  0.00            
ATOM     14  C5  ACD     1      32.330  13.080  18.210  1.00  0.00            
ATOM     15  H7  ACD     1      33.080  13.140  17.420  1.00  0.00            
ATOM     16  O4  ACD     1      31.580  11.840  18.300  1.00  0.00            
ATOM     17  H8  ACD     1      31.260  11.640  19.190  1.00  0.00            
ATOM     18  C6  ACD     1      33.120  13.320  19.510  1.00  0.00            
ATOM     19  H9  ACD     1      32.430  13.190  20.350  1.00  0.00            
ATOM     20  O5  ACD     1      34.150  12.320  19.700  1.00  0.00            
ATOM     21  H10 ACD     1      34.990  12.460  19.260  1.00  0.00            
ATOM     22  C7  ACD     1      33.800  14.640  19.440  1.00  0.00            
ATOM     23  H11 ACD     1      34.290  14.840  20.390  1.00  0.00            
ATOM     24  O6  ACD     1      32.840  15.660  19.430  1.00  0.00            
ATOM     25  C8  ACD     1      32.040  15.700  18.250  1.00  0.00            
ATOM     26  H12 ACD     1      32.670  15.980  17.400  1.00  0.00            
ATOM     27  C9  ACD     1      31.000  16.800  18.550  1.00  0.00            
ATOM     28  H13 ACD     1      30.070  16.710  17.990  1.00  0.00            
ATOM     29  H14 ACD     1      30.740  16.750  19.620  1.00  0.00            
ATOM     30  O7  ACD     1      31.530  18.140  18.360  1.00  0.00            
ATOM     31  H15 ACD     1      31.910  18.190  17.480  1.00  0.00            
ATOM     32  O8  ACD     1      34.680  14.840  18.370  1.00  0.00            
ATOM     33  C10 ACD     1      35.990  15.100  18.760  1.00  0.00            
ATOM     34  H16 ACD     1      36.120  14.890  19.820  1.00  0.00            
ATOM     35  C11 ACD     1      36.860  14.110  18.080  1.00  0.00            
ATOM     36  H17 ACD     1      36.480  14.080  17.060  1.00  0.00            
ATOM     37  O9  ACD     1      36.650  12.760  18.720  1.00  0.00            
ATOM     38  H18 ACD     1      37.190  12.150  18.220  1.00  0.00            
ATOM     39  C12 ACD     1      38.340  14.590  18.100  1.00  0.00            
ATOM     40  H19 ACD     1      38.700  14.380  19.120  1.00  0.00            
ATOM     41  O10 ACD     1      39.140  13.750  17.320  1.00  0.00            
ATOM     42  H20 ACD     1      40.040  13.920  17.630  1.00  0.00            
ATOM     43  C13 ACD     1      38.600  16.120  17.900  1.00  0.00            
ATOM     44  H21 ACD     1      39.620  16.370  18.190  1.00  0.00            
ATOM     45  O11 ACD     1      37.710  16.890  18.710  1.00  0.00            
ATOM     46  C14 ACD     1      36.290  16.580  18.430  1.00  0.00            
ATOM     47  H22 ACD     1      35.950  16.750  17.400  1.00  0.00            
ATOM     48  C15 ACD     1      35.520  17.580  19.220  1.00  0.00            
ATOM     49  H23 ACD     1      34.440  17.390  19.130  1.00  0.00            
ATOM     50  H24 ACD     1      35.720  17.480  20.300  1.00  0.00            
ATOM     51  O12 ACD     1      35.630  19.020  18.740  1.00  0.00            
ATOM     52  H25 ACD     1      36.390  19.030  18.160  1.00  0.00            
ATOM     53  O13 ACD     1      38.420  16.500  16.580  1.00  0.00            
ATOM     54  C16 ACD     1      39.150  17.570  15.990  1.00  0.00            
ATOM     55  H26 ACD     1      39.560  18.280  16.730  1.00  0.00            
ATOM     56  C17 ACD     1      40.340  16.810  15.400  1.00  0.00            
ATOM     57  H27 ACD     1      40.050  15.920  14.820  1.00  0.00            
ATOM     58  O14 ACD     1      41.220  16.390  16.430  1.00  0.00            
ATOM     59  H28 ACD     1      41.910  15.830  16.070  1.00  0.00            
ATOM     60  C18 ACD     1      41.140  17.770  14.540  1.00  0.00            
ATOM     61  H29 ACD     1      41.530  18.560  15.200  1.00  0.00            
ATOM     62  O15 ACD     1      42.120  16.880  13.900  1.00  0.00            
ATOM     63  H30 ACD     1      41.520  16.510  13.250  1.00  0.00            
ATOM     64  C19 ACD     1      40.250  18.450  13.450  1.00  0.00            
ATOM     65  H31 ACD     1      40.920  19.170  12.970  1.00  0.00            
ATOM     66  O16 ACD     1      39.160  19.090  14.110  1.00  0.00            
ATOM     67  C20 ACD     1      38.340  18.160  14.900  1.00  0.00            
ATOM     68  H32 ACD     1      38.040  17.320  14.260  1.00  0.00            
ATOM     69  C21 ACD     1      37.070  18.890  15.450  1.00  0.00            
ATOM     70  H33 ACD     1      36.520  19.410  14.660  1.00  0.00            
ATOM     71  H34 ACD     1      36.320  18.150  15.750  1.00  0.00            
ATOM     72  O17 ACD     1      37.430  19.850  16.450  1.00  0.00            
ATOM     73  H35 ACD     1      38.070  20.500  16.150  1.00  0.00            
ATOM     74  O18 ACD     1      39.670  17.560  12.490  1.00  0.00            
ATOM     75  C22 ACD     1      39.520  17.980  11.140  1.00  0.00            
ATOM     76  H36 ACD     1      40.450  18.400  10.750  1.00  0.00            
ATOM     77  C23 ACD     1      39.210  16.770  10.300  1.00  0.00            
ATOM     78  H37 ACD     1      38.640  16.090  10.940  1.00  0.00            
ATOM     79  O19 ACD     1      40.510  16.160  10.000  1.00  0.00            
ATOM     80  H38 ACD     1      40.880  15.740  10.780  1.00  0.00            
ATOM     81  C24 ACD     1      38.420  17.000   9.070  1.00  0.00            
ATOM     82  H39 ACD     1      39.050  17.630   8.430  1.00  0.00            
ATOM     83  O20 ACD     1      37.930  15.900   8.340  1.00  0.00            
ATOM     84  H40 ACD     1      37.190  15.590   8.870  1.00  0.00            
ATOM     85  C25 ACD     1      37.210  17.900   9.460  1.00  0.00            
ATOM     86  H41 ACD     1      36.590  18.150   8.600  1.00  0.00            
ATOM     87  O21 ACD     1      37.740  19.140   9.930  1.00  0.00            
ATOM     88  C26 ACD     1      38.510  19.130  11.110  1.00  0.00            
ATOM     89  H42 ACD     1      37.790  18.910  11.900  1.00  0.00            
ATOM     90  C27 ACD     1      39.070  20.560  11.300  1.00  0.00            
ATOM     91  H43 ACD     1      38.240  21.260  11.090  1.00  0.00            
ATOM     92  H44 ACD     1      39.230  20.810  12.360  1.00  0.00            
ATOM     93  O22 ACD     1      40.200  20.910  10.470  1.00  0.00            
ATOM     94  H45 ACD     1      39.970  20.540   9.620  1.00  0.00            
ATOM     95  O23 ACD     1      36.400  17.240  10.450  1.00  0.00            
ATOM     96  C28 ACD     1      34.970  17.200  10.300  1.00  0.00            
ATOM     97  H46 ACD     1      34.740  17.700   9.350  1.00  0.00            
ATOM     98  C29 ACD     1      34.200  17.960  11.400  1.00  0.00            
ATOM     99  H47 ACD     1      34.570  17.580  12.370  1.00  0.00            
ATOM    100  O24 ACD     1      32.820  17.650  11.250  1.00  0.00            
ATOM    101  C30 ACD     1      34.360  19.480  11.390  1.00  0.00            
ATOM    102  H48 ACD     1      35.430  19.680  11.470  1.00  0.00            
ATOM    103  H49 ACD     1      33.970  19.840  10.430  1.00  0.00            
ATOM    104  O25 ACD     1      33.730  20.180  12.520  1.00  0.00            
ATOM    105  H50 ACD     1      32.780  20.060  12.460  1.00  0.00            
ATOM    106  C31 ACD     1      34.660  15.700  10.350  1.00  0.00            
ATOM    107  H51 ACD     1      34.960  15.370  11.350  1.00  0.00            
ATOM    108  O26 ACD     1      35.380  15.070   9.240  1.00  0.00            
ATOM    109  H52 ACD     1      34.860  14.400   8.780  1.00  0.00            
ATOM    110  C32 ACD     1      33.170  15.550  10.150  1.00  0.00            
ATOM    111  H53 ACD     1      32.890  16.020   9.200  1.00  0.00            
ATOM    112  O27 ACD     1      32.730  14.240  10.370  1.00  0.00            
ATOM    113  H54 ACD     1      32.360  14.260  11.260  1.00  0.00            
ATOM    114  C33 ACD     1      32.390  16.280  11.230  1.00  0.00            
ATOM    115  H55 ACD     1      31.330  16.340  10.990  1.00  0.00            
ATOM    116  O28 ACD     1      32.700  15.600  12.540  1.00  0.00            
ATOM    117  C34 ACD     1      31.610  15.700  13.430  1.00  0.00            
ATOM    118  H56 ACD     1      30.910  16.500  13.150  1.00  0.00            
ATOM    119  C35 ACD     1      30.950  14.330  13.570  1.00  0.00            
ATOM    120  H57 ACD     1      31.640  13.620  14.040  1.00  0.00            
ATOM    121  O29 ACD     1      30.580  13.730  12.300  1.00  0.00            
ATOM    122  H58 ACD     1      30.340  12.810  12.450  1.00  0.00            
ATOM    123  C36 ACD     1      29.740  14.500  14.570  1.00  0.00            
ATOM    124  H59 ACD     1      29.000  15.130  14.060  1.00  0.00            
ATOM    125  O30 ACD     1      29.050  13.310  14.820  1.00  0.00            
ATOM    126  H60 ACD     1      29.010  12.760  14.030  1.00  0.00            
ATOM    127  C1  AR5     2      30.310   4.040  14.260  1.00  0.00            
ATOM    128  C2  AR5     2      29.510   5.280  14.370  1.00  0.00            
ATOM    129  C3  AR5     2      28.500   5.140  15.520  1.00  0.00            
ATOM    130  C4  AR5     2      28.650   5.580  13.110  1.00  0.00            
ATOM    131  C5  AR5     2      29.540   5.870  11.840  1.00  0.00            
ATOM    132  C6  AR5     2      30.420   7.180  12.120  1.00  0.00            
ATOM    133  C7  AR5     2      29.440   8.420  12.240  1.00  0.00            
ATOM    134  O1  AR5     2      29.270   9.080  13.290  1.00  0.00            
ATOM    135  O2  AR5     2      28.530   8.600  11.320  1.00  0.00            
ATOM    136  C8  AR5     2      31.300   7.340  10.840  1.00  0.00            
ATOM    137  C9  AR5     2      32.080   8.620  11.040  1.00  0.00            
ATOM    138  C10 AR5     2      33.090   8.580  12.280  1.00  0.00            
ATOM    139  C11 AR5     2      34.300   7.700  11.920  1.00  0.00            
ATOM    140  C12 AR5     2      32.490   7.920  13.470  1.00  0.00            
ATOM    141  C13 AR5     2      32.850   8.300  14.740  1.00  0.00            
ATOM    142  C14 AR5     2      33.850   9.380  15.090  1.00  0.00            
ATOM    143  C15 AR5     2      34.550  10.050  13.920  1.00  0.00            
ATOM    144  C16 AR5     2      35.430  11.330  14.260  1.00  0.00            
ATOM    145  C17 AR5     2      34.620  12.430  15.070  1.00  0.00            
ATOM    146  C18 AR5     2      36.540  10.800  15.170  1.00  0.00            
ATOM    147  C19 AR5     2      37.760  11.730  15.300  1.00  0.00            
ATOM    148  C20 AR5     2      38.330  12.190  13.940  1.00  0.00            
ATOM    149  O3  AR5     2      39.460  13.030  14.250  1.00  0.00            
ATOM    150  C21 AR5     2      37.290  12.900  13.040  1.00  0.00            
ATOM    151  C22 AR5     2      37.850  13.150  11.620  1.00  0.00            
ATOM    152  C23 AR5     2      36.900  14.310  13.650  1.00  0.00            
ATOM    153  C24 AR5     2      36.060  11.850  12.930  1.00  0.00            
ATOM    154  C25 AR5     2      35.050  12.180  11.900  1.00  0.00            
ATOM    155  C26 AR5     2      34.230  10.900  11.550  1.00  0.00            
ATOM    156  C27 AR5     2      33.520  10.100  12.730  1.00  0.00            
ATOM    157  C28 AR5     2      32.300  10.940  13.110  1.00  0.00            
ATOM    158  C29 AR5     2      31.370   6.920  13.290  1.00  0.00            
ATOM    159  C30 AR5     2      30.600   6.390  14.580  1.00  0.00            
ATOM    160  H1  AR5     2      29.590   3.240  14.050  1.00  0.00            
ATOM    161  H2  AR5     2      31.100   3.990  13.510  1.00  0.00            
ATOM    162  H3  AR5     2      30.770   3.750  15.210  1.00  0.00            
ATOM    163  H4  AR5     2      28.910   4.550  16.340  1.00  0.00            
ATOM    164  H5  AR5     2      28.090   6.100  15.860  1.00  0.00            
ATOM    165  H6  AR5     2      27.650   4.570  15.130  1.00  0.00            
ATOM    166  H7  AR5     2      27.970   6.410  13.290  1.00  0.00            
ATOM    167  H8  AR5     2      27.990   4.750  12.840  1.00  0.00            
ATOM    168  H9  AR5     2      28.860   6.100  11.020  1.00  0.00            
ATOM    169  H10 AR5     2      30.080   4.940  11.640  1.00  0.00            
ATOM    170  H11 AR5     2      28.620   7.940  10.610  1.00  0.00            
ATOM    171  H12 AR5     2      30.650   7.570   9.990  1.00  0.00            
ATOM    172  H13 AR5     2      31.870   6.430  10.620  1.00  0.00            
ATOM    173  H14 AR5     2      31.410   9.460  11.270  1.00  0.00            
ATOM    174  H15 AR5     2      32.580   8.920  10.110  1.00  0.00            
ATOM    175  H16 AR5     2      34.940   8.030  11.090  1.00  0.00            
ATOM    176  H17 AR5     2      34.980   7.480  12.750  1.00  0.00            
ATOM    177  H18 AR5     2      33.890   6.710  11.670  1.00  0.00            
ATOM    178  H19 AR5     2      32.570   7.770  15.650  1.00  0.00            
ATOM    179  H20 AR5     2      34.590   8.910  15.750  1.00  0.00            
ATOM    180  H21 AR5     2      33.280  10.120  15.650  1.00  0.00            
ATOM    181  H22 AR5     2      35.350   9.400  13.540  1.00  0.00            
ATOM    182  H23 AR5     2      34.170  13.270  14.520  1.00  0.00            
ATOM    183  H24 AR5     2      33.960  12.110  15.890  1.00  0.00            
ATOM    184  H25 AR5     2      35.260  13.130  15.620  1.00  0.00            
ATOM    185  H26 AR5     2      36.910   9.810  14.880  1.00  0.00            
ATOM    186  H27 AR5     2      36.130  10.560  16.150  1.00  0.00            
ATOM    187  H28 AR5     2      38.510  11.210  15.910  1.00  0.00            
ATOM    188  H29 AR5     2      37.470  12.630  15.840  1.00  0.00            
ATOM    189  H30 AR5     2      38.650  11.290  13.400  1.00  0.00            
ATOM    190  H31 AR5     2      39.330  13.150  15.210  1.00  0.00            
ATOM    191  H32 AR5     2      38.030  12.170  11.150  1.00  0.00            
ATOM    192  H33 AR5     2      37.180  13.610  10.880  1.00  0.00            
ATOM    193  H34 AR5     2      38.860  13.580  11.600  1.00  0.00            
ATOM    194  H35 AR5     2      36.890  14.260  14.750  1.00  0.00            
ATOM    195  H36 AR5     2      37.590  15.110  13.350  1.00  0.00            
ATOM    196  H37 AR5     2      35.880  14.580  13.360  1.00  0.00            
ATOM    197  H38 AR5     2      36.650  11.010  12.540  1.00  0.00            
ATOM    198  H39 AR5     2      35.440  12.500  10.920  1.00  0.00            
ATOM    199  H40 AR5     2      34.460  12.990  12.340  1.00  0.00            
ATOM    200  H41 AR5     2      34.900  10.180  11.060  1.00  0.00            
ATOM    201  H42 AR5     2      33.540  11.140  10.730  1.00  0.00            
ATOM    202  H43 AR5     2      31.470  10.290  13.420  1.00  0.00            
ATOM    203  H44 AR5     2      32.460  11.630  13.950  1.00  0.00            
ATOM    204  H45 AR5     2      31.900  11.500  12.250  1.00  0.00            
ATOM    205  H46 AR5     2      31.990   6.060  13.000  1.00  0.00            
ATOM    206  H47 AR5     2      31.420   6.080  15.240  1.00  0.00            
ATOM    207  H48 AR5     2      30.210   7.260  15.110  1.00  0.00            
TER
ENDMDL
MODEL        1
ATOM      1  H1  ACD     1      24.370  17.290  19.810  1.00  0.00            
ATOM      2  O1  ACD     1      24.590  17.620  18.930  1.00  0.00            
ATOM      3  C1  ACD     1      23.280  18.100  18.460  1.00  0.00            
ATOM      4  H2  ACD     1      22.540  17.290  18.440  1.00  0.00            
ATOM      5  H3  ACD     1      23.400  18.580  17.490  1.00  0.00            
ATOM      6  C2  ACD     1      22.810  19.190  19.450  1.00  0.00            
ATOM      7  H4  ACD     1      23.150  18.890  20.450  1.00  0.00            
ATOM      8  O2  ACD     1      23.540  20.350  19.010  1.00  0.00            
ATOM      9  C3  ACD     1      23.230  21.570  19.560  1.00  0.00            
ATOM     10  H5  ACD     1      23.840  22.320  19.050  1.00  0.00            
ATOM     11  O3  ACD     1      23.380  21.570  20.950  1.00  0.00            
ATOM     12  C4  ACD     1      24.620  22.200  21.380  1.00  0.00            
ATOM     13  H6  ACD     1      25.200  22.620  20.550  1.00  0.00            
ATOM     14  C5  ACD     1      24.130  23.410  22.220  1.00  0.00            
ATOM     15  H7  ACD     1      23.540  22.840  22.950  1.00  0.00            
ATOM     16  O4  ACD     1      23.350  24.320  21.420  1.00  0.00            
ATOM     17  H8  ACD     1      22.800  24.880  21.970  1.00  0.00            
ATOM     18  C6  ACD     1      25.390  24.060  22.930  1.00  0.00            
ATOM     19  H9  ACD     1      26.010  24.520  22.140  1.00  0.00            
ATOM     20  O5  ACD     1      24.940  25.060  23.800  1.00  0.00            
ATOM     21  H10 ACD     1      24.930  24.650  24.670  1.00  0.00            
ATOM     22  C7  ACD     1      26.010  22.940  23.720  1.00  0.00            
ATOM     23  H11 ACD     1      27.000  23.280  24.000  1.00  0.00            
ATOM     24  O6  ACD     1      26.360  21.760  22.970  1.00  0.00            
ATOM     25  C8  ACD     1      25.310  21.130  22.240  1.00  0.00            
ATOM     26  H12 ACD     1      24.540  20.610  22.820  1.00  0.00            
ATOM     27  C9  ACD     1      26.070  20.120  21.390  1.00  0.00            
ATOM     28  H13 ACD     1      25.350  19.620  20.720  1.00  0.00            
ATOM     29  H14 ACD     1      26.860  20.600  20.810  1.00  0.00            
ATOM     30  O7  ACD     1      26.650  19.140  22.300  1.00  0.00            
ATOM     31  H15 ACD     1      27.160  19.640  22.940  1.00  0.00            
ATOM     32  O8  ACD     1      25.240  22.540  24.790  1.00  0.00            
ATOM     33  C10 ACD     1      25.880  22.310  26.110  1.00  0.00            
ATOM     34  H16 ACD     1      26.940  22.600  26.090  1.00  0.00            
ATOM     35  C11 ACD     1      25.150  23.220  27.090  1.00  0.00            
ATOM     36  H17 ACD     1      24.090  22.940  27.090  1.00  0.00            
ATOM     37  O9  ACD     1      25.240  24.580  26.740  1.00  0.00            
ATOM     38  H18 ACD     1      24.640  25.120  27.260  1.00  0.00            
ATOM     39  C12 ACD     1      25.790  22.940  28.430  1.00  0.00            
ATOM     40  H19 ACD     1      26.840  23.230  28.330  1.00  0.00            
ATOM     41  O10 ACD     1      25.430  23.820  29.500  1.00  0.00            
ATOM     42  H20 ACD     1      24.860  23.270  30.050  1.00  0.00            
ATOM     43  C13 ACD     1      25.660  21.520  28.880  1.00  0.00            
ATOM     44  H21 ACD     1      26.250  21.460  29.790  1.00  0.00            
ATOM     45  O11 ACD     1      26.250  20.730  27.860  1.00  0.00            
ATOM     46  C14 ACD     1      25.700  20.890  26.560  1.00  0.00            
ATOM     47  H22 ACD     1      24.650  20.580  26.490  1.00  0.00            
ATOM     48  C15 ACD     1      26.380  19.910  25.630  1.00  0.00            
ATOM     49  H23 ACD     1      26.150  18.910  26.010  1.00  0.00            
ATOM     50  H24 ACD     1      25.990  19.960  24.610  1.00  0.00            
ATOM     51  O12 ACD     1      27.830  19.990  25.680  1.00  0.00            
ATOM     52  H25 ACD     1      28.080  19.690  26.570  1.00  0.00            
ATOM     53  O13 ACD     1      24.290  21.140  29.100  1.00  0.00            
ATOM     54  C16 ACD     1      24.010  19.930  29.840  1.00  0.00            
ATOM     55  H26 ACD     1      24.290  20.140  30.880  1.00  0.00            
ATOM     56  C17 ACD     1      22.430  19.880  29.760  1.00  0.00            
ATOM     57  H27 ACD     1      22.340  20.020  28.670  1.00  0.00            
ATOM     58  O14 ACD     1      21.690  20.930  30.330  1.00  0.00            
ATOM     59  H28 ACD     1      20.860  20.470  30.460  1.00  0.00            
ATOM     60  C18 ACD     1      21.850  18.570  30.130  1.00  0.00            
ATOM     61  H29 ACD     1      22.040  18.430  31.200  1.00  0.00            
ATOM     62  O15 ACD     1      20.390  18.650  29.930  1.00  0.00            
ATOM     63  H30 ACD     1      20.130  17.980  29.300  1.00  0.00            
ATOM     64  C19 ACD     1      22.490  17.420  29.340  1.00  0.00            
ATOM     65  H31 ACD     1      22.190  16.400  29.600  1.00  0.00            
ATOM     66  O16 ACD     1      23.810  17.450  29.610  1.00  0.00            
ATOM     67  C20 ACD     1      24.610  18.620  29.290  1.00  0.00            
ATOM     68  H32 ACD     1      24.630  18.680  28.200  1.00  0.00            
ATOM     69  C21 ACD     1      25.940  18.330  29.940  1.00  0.00            
ATOM     70  H33 ACD     1      26.620  19.160  29.710  1.00  0.00            
ATOM     71  H34 ACD     1      25.800  18.190  31.020  1.00  0.00            
ATOM     72  O17 ACD     1      26.550  17.150  29.370  1.00  0.00            
ATOM     73  H35 ACD     1      25.960  16.400  29.460  1.00  0.00            
ATOM     74  O18 ACD     1      22.140  17.590  27.970  1.00  0.00            
ATOM     75  C22 ACD     1      21.510  16.480  27.310  1.00  0.00            
ATOM     76  H36 ACD     1      21.430  15.600  27.960  1.00  0.00            
ATOM     77  C23 ACD     1      20.080  16.920  26.820  1.00  0.00            
ATOM     78  H37 ACD     1      20.180  17.800  26.180  1.00  0.00            
ATOM     79  O19 ACD     1      19.240  17.110  27.970  1.00  0.00            
ATOM     80  H38 ACD     1      18.310  16.940  27.790  1.00  0.00            
ATOM     81  C24 ACD     1      19.470  15.850  25.910  1.00  0.00            
ATOM     82  H39 ACD     1      19.110  15.020  26.530  1.00  0.00            
ATOM     83  O20 ACD     1      18.340  16.330  25.310  1.00  0.00            
ATOM     84  H40 ACD     1      17.830  16.540  26.100  1.00  0.00            
ATOM     85  C25 ACD     1      20.460  15.280  24.900  1.00  0.00            
ATOM     86  H41 ACD     1      20.010  14.410  24.410  1.00  0.00            
ATOM     87  O21 ACD     1      21.760  14.990  25.450  1.00  0.00            
ATOM     88  C26 ACD     1      22.400  16.070  26.120  1.00  0.00            
ATOM     89  H42 ACD     1      22.560  16.890  25.420  1.00  0.00            
ATOM     90  C27 ACD     1      23.690  15.470  26.610  1.00  0.00            
ATOM     91  H43 ACD     1      24.320  15.170  25.770  1.00  0.00            
ATOM     92  H44 ACD     1      24.200  16.330  27.050  1.00  0.00            
ATOM     93  O22 ACD     1      23.640  14.390  27.600  1.00  0.00            
ATOM     94  H45 ACD     1      22.730  14.080  27.610  1.00  0.00            
ATOM     95  O23 ACD     1      20.840  16.200  23.910  1.00  0.00            
ATOM     96  C28 ACD     1      20.550  15.880  22.520  1.00  0.00            
ATOM     97  H46 ACD     1      20.420  14.800  22.420  1.00  0.00            
ATOM     98  C29 ACD     1      21.760  16.410  21.740  1.00  0.00            
ATOM     99  H47 ACD     1      21.870  17.450  22.080  1.00  0.00            
ATOM    100  O24 ACD     1      21.450  16.410  20.360  1.00  0.00            
ATOM    101  C30 ACD     1      23.100  15.580  22.010  1.00  0.00            
ATOM    102  H48 ACD     1      23.380  15.610  23.070  1.00  0.00            
ATOM    103  H49 ACD     1      22.870  14.530  21.810  1.00  0.00            
ATOM    104  O25 ACD     1      24.120  15.920  21.110  1.00  0.00            
ATOM    105  H50 ACD     1      24.950  15.470  21.250  1.00  0.00            
ATOM    106  C31 ACD     1      19.240  16.520  22.110  1.00  0.00            
ATOM    107  H51 ACD     1      19.290  17.590  22.350  1.00  0.00            
ATOM    108  O26 ACD     1      18.210  15.730  22.770  1.00  0.00            
ATOM    109  H52 ACD     1      18.220  15.980  23.690  1.00  0.00            
ATOM    110  C32 ACD     1      19.160  16.500  20.610  1.00  0.00            
ATOM    111  H53 ACD     1      19.170  15.470  20.220  1.00  0.00            
ATOM    112  O27 ACD     1      17.910  17.140  20.180  1.00  0.00            
ATOM    113  H54 ACD     1      17.220  16.520  20.430  1.00  0.00            
ATOM    114  C33 ACD     1      20.340  17.180  19.950  1.00  0.00            
ATOM    115  H55 ACD     1      20.390  17.130  18.860  1.00  0.00            
ATOM    116  O28 ACD     1      20.460  18.490  20.300  1.00  0.00            
ATOM    117  C34 ACD     1      21.210  19.380  19.410  1.00  0.00            
ATOM    118  H56 ACD     1      20.890  19.280  18.370  1.00  0.00            
ATOM    119  C35 ACD     1      20.760  20.830  19.750  1.00  0.00            
ATOM    120  H57 ACD     1      20.850  21.100  20.810  1.00  0.00            
ATOM    121  O29 ACD     1      19.410  21.110  19.380  1.00  0.00            
ATOM    122  H58 ACD     1      19.080  21.950  19.710  1.00  0.00            
ATOM    123  C36 ACD     1      21.770  21.850  19.120  1.00  0.00            
ATOM    124  H59 ACD     1      21.570  21.900  18.050  1.00  0.00            
ATOM    125  O30 ACD     1      21.500  23.200  19.580  1.00  0.00            
ATOM    126  H60 ACD     1      22.170  23.310  20.250  1.00  0.00            
ATOM    127  C1  AR5     2      11.040  16.570  24.520  1.00  0.00            
ATOM    128  C2  AR5     2      10.420  18.030  24.440  1.00  0.00            
ATOM    129  C3  AR5     2       9.280  18.080  25.460  1.00  0.00            
ATOM    130  C4  AR5     2       9.900  18.400  22.980  1.00  0.00            
ATOM    131  C5  AR5     2      11.040  18.400  21.870  1.00  0.00            
ATOM    132  C6  AR5     2      12.240  19.330  22.250  1.00  0.00            
ATOM    133  C7  AR5     2      11.810  20.850  22.060  1.00  0.00            
ATOM    134  O1  AR5     2      12.130  21.750  22.800  1.00  0.00            
ATOM    135  O2  AR5     2      11.290  21.280  20.890  1.00  0.00            
ATOM    136  C8  AR5     2      13.400  19.010  21.230  1.00  0.00            
ATOM    137  C9  AR5     2      14.760  19.740  21.550  1.00  0.00            
ATOM    138  C10 AR5     2      15.240  19.660  23.060  1.00  0.00            
ATOM    139  C11 AR5     2      15.770  18.180  23.260  1.00  0.00            
ATOM    140  C12 AR5     2      14.010  19.800  24.070  1.00  0.00            
ATOM    141  C13 AR5     2      14.040  20.460  25.260  1.00  0.00            
ATOM    142  C14 AR5     2      15.290  21.190  25.780  1.00  0.00            
ATOM    143  C15 AR5     2      16.630  20.770  25.030  1.00  0.00            
ATOM    144  C16 AR5     2      17.910  21.490  25.580  1.00  0.00            
ATOM    145  C17 AR5     2      17.810  23.080  25.560  1.00  0.00            
ATOM    146  C18 AR5     2      18.130  21.130  27.030  1.00  0.00            
ATOM    147  C19 AR5     2      19.480  21.610  27.640  1.00  0.00            
ATOM    148  C20 AR5     2      20.690  21.350  26.760  1.00  0.00            
ATOM    149  O3  AR5     2      21.800  21.980  27.420  1.00  0.00            
ATOM    150  C21 AR5     2      20.600  21.550  25.180  1.00  0.00            
ATOM    151  C22 AR5     2      21.710  20.660  24.580  1.00  0.00            
ATOM    152  C23 AR5     2      20.990  22.990  24.760  1.00  0.00            
ATOM    153  C24 AR5     2      19.180  21.070  24.630  1.00  0.00            
ATOM    154  C25 AR5     2      18.850  21.190  23.080  1.00  0.00            
ATOM    155  C26 AR5     2      17.650  20.460  22.610  1.00  0.00            
ATOM    156  C27 AR5     2      16.360  20.760  23.460  1.00  0.00            
ATOM    157  C28 AR5     2      15.860  22.160  22.980  1.00  0.00            
ATOM    158  C29 AR5     2      12.690  19.030  23.720  1.00  0.00            
ATOM    159  C30 AR5     2      11.520  19.050  24.760  1.00  0.00            
ATOM    160  H1  AR5     2      11.320  16.620  25.580  1.00  0.00            
ATOM    161  H2  AR5     2      10.250  15.820  24.420  1.00  0.00            
ATOM    162  H3  AR5     2      11.810  16.420  23.760  1.00  0.00            
ATOM    163  H4  AR5     2       9.520  17.610  26.420  1.00  0.00            
ATOM    164  H5  AR5     2       8.980  19.110  25.710  1.00  0.00            
ATOM    165  H6  AR5     2       8.390  17.540  25.120  1.00  0.00            
ATOM    166  H7  AR5     2       9.400  19.360  23.150  1.00  0.00            
ATOM    167  H8  AR5     2       9.160  17.640  22.670  1.00  0.00            
ATOM    168  H9  AR5     2      10.640  18.560  20.870  1.00  0.00            
ATOM    169  H10 AR5     2      11.300  17.340  21.720  1.00  0.00            
ATOM    170  H11 AR5     2      11.160  22.230  21.060  1.00  0.00            
ATOM    171  H12 AR5     2      13.080  19.090  20.180  1.00  0.00            
ATOM    172  H13 AR5     2      13.630  17.950  21.400  1.00  0.00            
ATOM    173  H14 AR5     2      14.700  20.760  21.150  1.00  0.00            
ATOM    174  H15 AR5     2      15.390  19.260  20.790  1.00  0.00            
ATOM    175  H16 AR5     2      15.100  17.330  23.430  1.00  0.00            
ATOM    176  H17 AR5     2      16.370  17.720  22.460  1.00  0.00            
ATOM    177  H18 AR5     2      16.460  18.160  24.120  1.00  0.00            
ATOM    178  H19 AR5     2      13.200  20.430  25.950  1.00  0.00            
ATOM    179  H20 AR5     2      15.390  21.190  26.870  1.00  0.00            
ATOM    180  H21 AR5     2      15.030  22.220  25.520  1.00  0.00            
ATOM    181  H22 AR5     2      16.810  19.730  25.320  1.00  0.00            
ATOM    182  H23 AR5     2      16.740  23.230  25.750  1.00  0.00            
ATOM    183  H24 AR5     2      18.150  23.640  26.440  1.00  0.00            
ATOM    184  H25 AR5     2      18.170  23.530  24.620  1.00  0.00            
ATOM    185  H26 AR5     2      18.070  20.040  27.070  1.00  0.00            
ATOM    186  H27 AR5     2      17.320  21.550  27.640  1.00  0.00            
ATOM    187  H28 AR5     2      19.550  21.150  28.640  1.00  0.00            
ATOM    188  H29 AR5     2      19.550  22.690  27.840  1.00  0.00            
ATOM    189  H30 AR5     2      20.850  20.260  26.810  1.00  0.00            
ATOM    190  H31 AR5     2      22.000  21.560  28.280  1.00  0.00            
ATOM    191  H32 AR5     2      22.100  21.060  23.640  1.00  0.00            
ATOM    192  H33 AR5     2      22.630  20.620  25.180  1.00  0.00            
ATOM    193  H34 AR5     2      21.360  19.620  24.660  1.00  0.00            
ATOM    194  H35 AR5     2      20.520  23.660  25.490  1.00  0.00            
ATOM    195  H36 AR5     2      22.070  23.180  24.840  1.00  0.00            
ATOM    196  H37 AR5     2      20.560  23.340  23.820  1.00  0.00            
ATOM    197  H38 AR5     2      19.080  19.990  24.820  1.00  0.00            
ATOM    198  H39 AR5     2      19.720  20.790  22.550  1.00  0.00            
ATOM    199  H40 AR5     2      18.630  22.230  22.850  1.00  0.00            
ATOM    200  H41 AR5     2      17.870  19.390  22.710  1.00  0.00            
ATOM    201  H42 AR5     2      17.400  20.610  21.560  1.00  0.00            
ATOM    202  H43 AR5     2      16.010  22.200  21.890  1.00  0.00            
ATOM    203  H44 AR5     2      14.850  22.430  23.280  1.00  0.00            
ATOM    204  H45 AR5     2      16.490  22.960  23.370  1.00  0.00            
ATOM    205  H46 AR5     2      13.190  18.060  23.680  1.00  0.00            
ATOM    206  H47 AR5     2      11.870  18.720  25.740  1.00  0.00            
ATOM    207  H48 AR5     2      11.070  20.050  24.830  1.00  0.00            
TER
ENDMDL
MODEL        1
ATOM      1  H1  ACD     1      18.170  22.440  30.680  1.00  0.00            
ATOM      2  O1  ACD     1      18.080  22.040  31.550  1.00  0.00            
ATOM      3  C1  ACD     1      18.260  20.680  31.340  1.00  0.00            
ATOM      4  H2  ACD     1      17.490  20.240  30.690  1.00  0.00            
ATOM      5  H3  ACD     1      18.150  20.240  32.340  1.00  0.00            
ATOM      6  C2  ACD     1      19.730  20.310  30.990  1.00  0.00            
ATOM      7  H4  ACD     1      20.080  21.040  30.250  1.00  0.00            
ATOM      8  O2  ACD     1      20.490  20.390  32.250  1.00  0.00            
ATOM      9  C3  ACD     1      21.880  20.120  32.030  1.00  0.00            
ATOM     10  H5  ACD     1      22.390  20.380  32.960  1.00  0.00            
ATOM     11  O3  ACD     1      22.400  20.970  31.050  1.00  0.00            
ATOM     12  C4  ACD     1      23.490  21.750  31.340  1.00  0.00            
ATOM     13  H6  ACD     1      23.870  21.390  32.300  1.00  0.00            
ATOM     14  C5  ACD     1      24.470  21.500  30.230  1.00  0.00            
ATOM     15  H7  ACD     1      24.030  21.810  29.270  1.00  0.00            
ATOM     16  O4  ACD     1      24.840  20.080  30.220  1.00  0.00            
ATOM     17  H8  ACD     1      25.710  19.930  29.850  1.00  0.00            
ATOM     18  C6  ACD     1      25.710  22.400  30.500  1.00  0.00            
ATOM     19  H9  ACD     1      26.180  22.160  31.460  1.00  0.00            
ATOM     20  O5  ACD     1      26.600  22.330  29.440  1.00  0.00            
ATOM     21  H10 ACD     1      26.240  22.910  28.760  1.00  0.00            
ATOM     22  C7  ACD     1      25.310  23.870  30.730  1.00  0.00            
ATOM     23  H11 ACD     1      26.130  24.490  31.090  1.00  0.00            
ATOM     24  O6  ACD     1      24.320  23.930  31.730  1.00  0.00            
ATOM     25  C8  ACD     1      23.180  23.220  31.420  1.00  0.00            
ATOM     26  H12 ACD     1      22.660  23.610  30.530  1.00  0.00            
ATOM     27  C9  ACD     1      22.240  23.530  32.570  1.00  0.00            
ATOM     28  H13 ACD     1      21.340  22.910  32.460  1.00  0.00            
ATOM     29  H14 ACD     1      22.560  23.150  33.550  1.00  0.00            
ATOM     30  O7  ACD     1      21.760  24.930  32.650  1.00  0.00            
ATOM     31  H15 ACD     1      21.240  25.070  33.450  1.00  0.00            
ATOM     32  O8  ACD     1      24.860  24.280  29.430  1.00  0.00            
ATOM     33  C10 ACD     1      25.230  25.630  29.080  1.00  0.00            
ATOM     34  H16 ACD     1      25.910  26.190  29.740  1.00  0.00            
ATOM     35  C11 ACD     1      25.970  25.530  27.660  1.00  0.00            
ATOM     36  H17 ACD     1      25.360  24.860  27.050  1.00  0.00            
ATOM     37  O9  ACD     1      27.350  25.050  27.810  1.00  0.00            
ATOM     38  H18 ACD     1      27.700  25.010  26.910  1.00  0.00            
ATOM     39  C12 ACD     1      25.870  26.880  26.840  1.00  0.00            
ATOM     40  H19 ACD     1      26.560  27.600  27.300  1.00  0.00            
ATOM     41  O10 ACD     1      26.230  26.720  25.470  1.00  0.00            
ATOM     42  H20 ACD     1      26.380  27.630  25.200  1.00  0.00            
ATOM     43  C13 ACD     1      24.450  27.310  26.870  1.00  0.00            
ATOM     44  H21 ACD     1      24.300  28.230  26.280  1.00  0.00            
ATOM     45  O11 ACD     1      24.130  27.580  28.200  1.00  0.00            
ATOM     46  C14 ACD     1      23.950  26.440  29.050  1.00  0.00            
ATOM     47  H22 ACD     1      23.180  25.770  28.660  1.00  0.00            
ATOM     48  C15 ACD     1      23.690  26.980  30.500  1.00  0.00            
ATOM     49  H23 ACD     1      23.540  26.090  31.130  1.00  0.00            
ATOM     50  H24 ACD     1      24.610  27.500  30.800  1.00  0.00            
ATOM     51  O12 ACD     1      22.510  27.660  30.700  1.00  0.00            
ATOM     52  H25 ACD     1      21.830  27.000  30.890  1.00  0.00            
ATOM     53  O13 ACD     1      23.610  26.290  26.360  1.00  0.00            
ATOM     54  C16 ACD     1      22.730  26.670  25.280  1.00  0.00            
ATOM     55  H26 ACD     1      23.050  27.610  24.810  1.00  0.00            
ATOM     56  C17 ACD     1      22.890  25.530  24.260  1.00  0.00            
ATOM     57  H27 ACD     1      22.700  24.550  24.720  1.00  0.00            
ATOM     58  O14 ACD     1      24.240  25.600  23.690  1.00  0.00            
ATOM     59  H28 ACD     1      24.800  26.030  24.340  1.00  0.00            
ATOM     60  C18 ACD     1      21.840  25.690  23.150  1.00  0.00            
ATOM     61  H29 ACD     1      21.960  26.610  22.560  1.00  0.00            
ATOM     62  O15 ACD     1      21.890  24.690  22.120  1.00  0.00            
ATOM     63  H30 ACD     1      21.400  23.930  22.440  1.00  0.00            
ATOM     64  C19 ACD     1      20.460  25.770  23.780  1.00  0.00            
ATOM     65  H31 ACD     1      19.760  26.010  22.980  1.00  0.00            
ATOM     66  O16 ACD     1      20.440  26.860  24.640  1.00  0.00            
ATOM     67  C20 ACD     1      21.290  26.800  25.760  1.00  0.00            
ATOM     68  H32 ACD     1      21.000  25.950  26.380  1.00  0.00            
ATOM     69  C21 ACD     1      21.130  27.980  26.670  1.00  0.00            
ATOM     70  H33 ACD     1      20.050  28.130  26.780  1.00  0.00            
ATOM     71  H34 ACD     1      21.500  27.880  27.700  1.00  0.00            
ATOM     72  O17 ACD     1      21.570  29.220  26.070  1.00  0.00            
ATOM     73  H35 ACD     1      21.180  29.220  25.190  1.00  0.00            
ATOM     74  O18 ACD     1      20.150  24.580  24.340  1.00  0.00            
ATOM     75  C22 ACD     1      18.890  23.860  24.080  1.00  0.00            
ATOM     76  H36 ACD     1      18.230  24.240  23.290  1.00  0.00            
ATOM     77  C23 ACD     1      19.280  22.470  23.600  1.00  0.00            
ATOM     78  H37 ACD     1      20.030  22.140  24.330  1.00  0.00            
ATOM     79  O19 ACD     1      20.080  22.530  22.430  1.00  0.00            
ATOM     80  H38 ACD     1      20.370  21.660  22.160  1.00  0.00            
ATOM     81  C24 ACD     1      18.070  21.630  23.500  1.00  0.00            
ATOM     82  H39 ACD     1      17.430  22.100  22.730  1.00  0.00            
ATOM     83  O20 ACD     1      18.440  20.280  23.160  1.00  0.00            
ATOM     84  H40 ACD     1      18.450  19.810  24.000  1.00  0.00            
ATOM     85  C25 ACD     1      17.260  21.590  24.800  1.00  0.00            
ATOM     86  H41 ACD     1      16.330  21.050  24.600  1.00  0.00            
ATOM     87  O21 ACD     1      16.990  22.910  25.190  1.00  0.00            
ATOM     88  C26 ACD     1      18.130  23.730  25.390  1.00  0.00            
ATOM     89  H42 ACD     1      18.790  23.260  26.130  1.00  0.00            
ATOM     90  C27 ACD     1      17.690  25.050  25.930  1.00  0.00            
ATOM     91  H43 ACD     1      18.500  25.790  25.960  1.00  0.00            
ATOM     92  H44 ACD     1      16.990  25.580  25.270  1.00  0.00            
ATOM     93  O22 ACD     1      17.140  24.950  27.290  1.00  0.00            
ATOM     94  H45 ACD     1      16.210  24.760  27.190  1.00  0.00            
ATOM     95  O23 ACD     1      18.000  20.840  25.780  1.00  0.00            
ATOM     96  C28 ACD     1      17.330  19.750  26.430  1.00  0.00            
ATOM     97  H46 ACD     1      16.370  19.470  25.970  1.00  0.00            
ATOM     98  C29 ACD     1      17.120  20.150  27.840  1.00  0.00            
ATOM     99  H47 ACD     1      17.900  20.840  28.220  1.00  0.00            
ATOM    100  O24 ACD     1      17.040  19.050  28.730  1.00  0.00            
ATOM    101  C30 ACD     1      15.900  21.090  28.010  1.00  0.00            
ATOM    102  H48 ACD     1      15.840  21.330  29.080  1.00  0.00            
ATOM    103  H49 ACD     1      16.120  22.010  27.460  1.00  0.00            
ATOM    104  O25 ACD     1      14.720  20.540  27.540  1.00  0.00            
ATOM    105  H50 ACD     1      14.660  19.630  27.830  1.00  0.00            
ATOM    106  C31 ACD     1      18.310  18.580  26.260  1.00  0.00            
ATOM    107  H51 ACD     1      19.280  19.060  26.410  1.00  0.00            
ATOM    108  O26 ACD     1      18.020  18.050  24.910  1.00  0.00            
ATOM    109  H52 ACD     1      18.490  17.230  24.710  1.00  0.00            
ATOM    110  C32 ACD     1      18.160  17.540  27.340  1.00  0.00            
ATOM    111  H53 ACD     1      17.230  17.000  27.110  1.00  0.00            
ATOM    112  O27 ACD     1      19.240  16.600  27.530  1.00  0.00            
ATOM    113  H54 ACD     1      19.820  17.060  28.150  1.00  0.00            
ATOM    114  C33 ACD     1      18.180  18.160  28.710  1.00  0.00            
ATOM    115  H55 ACD     1      17.930  17.410  29.470  1.00  0.00            
ATOM    116  O28 ACD     1      19.360  18.880  28.980  1.00  0.00            
ATOM    117  C34 ACD     1      19.830  18.880  30.320  1.00  0.00            
ATOM    118  H56 ACD     1      19.200  18.250  30.950  1.00  0.00            
ATOM    119  C35 ACD     1      21.210  18.330  30.250  1.00  0.00            
ATOM    120  H57 ACD     1      21.670  18.930  29.440  1.00  0.00            
ATOM    121  O29 ACD     1      21.180  16.940  29.940  1.00  0.00            
ATOM    122  H58 ACD     1      22.080  16.600  29.940  1.00  0.00            
ATOM    123  C36 ACD     1      21.960  18.620  31.620  1.00  0.00            
ATOM    124  H59 ACD     1      21.580  17.970  32.410  1.00  0.00            
ATOM    125  O30 ACD     1      23.400  18.330  31.460  1.00  0.00            
ATOM    126  H60 ACD     1      23.810  19.070  31.010  1.00  0.00            
ATOM    127  C1  AR5     2      24.710   9.860  27.000  1.00  0.00            
ATOM    128  C2  AR5     2      23.840  10.090  25.780  1.00  0.00            
ATOM    129  C3  AR5     2      22.600   9.130  25.960  1.00  0.00            
ATOM    130  C4  AR5     2      24.560   9.690  24.510  1.00  0.00            
ATOM    131  C5  AR5     2      25.540  10.800  24.020  1.00  0.00            
ATOM    132  C6  AR5     2      25.040  12.290  24.030  1.00  0.00            
ATOM    133  C7  AR5     2      23.990  12.500  22.810  1.00  0.00            
ATOM    134  O1  AR5     2      24.390  12.560  21.670  1.00  0.00            
ATOM    135  O2  AR5     2      22.730  12.900  23.130  1.00  0.00            
ATOM    136  C8  AR5     2      26.300  13.080  23.930  1.00  0.00            
ATOM    137  C9  AR5     2      25.990  14.590  23.800  1.00  0.00            
ATOM    138  C10 AR5     2      25.050  15.140  24.910  1.00  0.00            
ATOM    139  C11 AR5     2      26.020  15.370  26.140  1.00  0.00            
ATOM    140  C12 AR5     2      23.970  14.090  25.450  1.00  0.00            
ATOM    141  C13 AR5     2      22.770  14.460  25.990  1.00  0.00            
ATOM    142  C14 AR5     2      22.370  15.960  26.020  1.00  0.00            
ATOM    143  C15 AR5     2      23.410  17.030  25.510  1.00  0.00            
ATOM    144  C16 AR5     2      22.920  18.530  25.420  1.00  0.00            
ATOM    145  C17 AR5     2      21.750  18.690  24.420  1.00  0.00            
ATOM    146  C18 AR5     2      22.290  19.000  26.830  1.00  0.00            
ATOM    147  C19 AR5     2      21.970  20.500  26.910  1.00  0.00            
ATOM    148  C20 AR5     2      23.220  21.320  26.590  1.00  0.00            
ATOM    149  O3  AR5     2      22.880  22.650  26.640  1.00  0.00            
ATOM    150  C21 AR5     2      23.880  21.040  25.150  1.00  0.00            
ATOM    151  C22 AR5     2      25.250  21.820  25.230  1.00  0.00            
ATOM    152  C23 AR5     2      23.170  21.600  23.910  1.00  0.00            
ATOM    153  C24 AR5     2      24.120  19.440  25.030  1.00  0.00            
ATOM    154  C25 AR5     2      24.840  18.990  23.750  1.00  0.00            
ATOM    155  C26 AR5     2      25.390  17.490  23.940  1.00  0.00            
ATOM    156  C27 AR5     2      24.290  16.430  24.340  1.00  0.00            
ATOM    157  C28 AR5     2      23.340  16.250  23.100  1.00  0.00            
ATOM    158  C29 AR5     2      24.360  12.550  25.410  1.00  0.00            
ATOM    159  C30 AR5     2      23.290  11.510  25.730  1.00  0.00            
ATOM    160  H1  AR5     2      25.620  10.460  26.930  1.00  0.00            
ATOM    161  H2  AR5     2      24.210   9.980  27.980  1.00  0.00            
ATOM    162  H3  AR5     2      24.990   8.810  27.170  1.00  0.00            
ATOM    163  H4  AR5     2      22.180   9.260  26.970  1.00  0.00            
ATOM    164  H5  AR5     2      21.840   9.230  25.180  1.00  0.00            
ATOM    165  H6  AR5     2      22.940   8.100  25.830  1.00  0.00            
ATOM    166  H7  AR5     2      23.860   9.420  23.710  1.00  0.00            
ATOM    167  H8  AR5     2      25.080   8.730  24.640  1.00  0.00            
ATOM    168  H9  AR5     2      25.910  10.430  23.050  1.00  0.00            
ATOM    169  H10 AR5     2      26.360  10.600  24.730  1.00  0.00            
ATOM    170  H11 AR5     2      22.860  12.850  24.090  1.00  0.00            
ATOM    171  H12 AR5     2      26.830  12.720  23.040  1.00  0.00            
ATOM    172  H13 AR5     2      26.910  13.000  24.830  1.00  0.00            
ATOM    173  H14 AR5     2      25.610  14.790  22.800  1.00  0.00            
ATOM    174  H15 AR5     2      26.920  15.180  23.820  1.00  0.00            
ATOM    175  H16 AR5     2      25.520  15.840  26.990  1.00  0.00            
ATOM    176  H17 AR5     2      26.330  14.430  26.620  1.00  0.00            
ATOM    177  H18 AR5     2      26.980  15.820  25.860  1.00  0.00            
ATOM    178  H19 AR5     2      22.140  13.760  26.540  1.00  0.00            
ATOM    179  H20 AR5     2      22.110  16.210  27.060  1.00  0.00            
ATOM    180  H21 AR5     2      21.460  16.170  25.450  1.00  0.00            
ATOM    181  H22 AR5     2      24.120  17.180  26.330  1.00  0.00            
ATOM    182  H23 AR5     2      21.030  17.860  24.420  1.00  0.00            
ATOM    183  H24 AR5     2      21.210  19.630  24.610  1.00  0.00            
ATOM    184  H25 AR5     2      22.060  18.730  23.360  1.00  0.00            
ATOM    185  H26 AR5     2      23.010  18.860  27.640  1.00  0.00            
ATOM    186  H27 AR5     2      21.400  18.450  27.160  1.00  0.00            
ATOM    187  H28 AR5     2      21.630  20.720  27.930  1.00  0.00            
ATOM    188  H29 AR5     2      21.160  20.880  26.280  1.00  0.00            
ATOM    189  H30 AR5     2      24.010  21.150  27.330  1.00  0.00            
ATOM    190  H31 AR5     2      23.610  23.180  26.280  1.00  0.00            
ATOM    191  H32 AR5     2      25.020  22.880  25.400  1.00  0.00            
ATOM    192  H33 AR5     2      26.040  21.480  25.910  1.00  0.00            
ATOM    193  H34 AR5     2      25.740  21.730  24.250  1.00  0.00            
ATOM    194  H35 AR5     2      23.330  22.680  23.800  1.00  0.00            
ATOM    195  H36 AR5     2      23.680  21.140  23.050  1.00  0.00            
ATOM    196  H37 AR5     2      22.110  21.360  23.800  1.00  0.00            
ATOM    197  H38 AR5     2      24.880  19.280  25.800  1.00  0.00            
ATOM    198  H39 AR5     2      25.750  19.610  23.680  1.00  0.00            
ATOM    199  H40 AR5     2      24.180  19.030  22.880  1.00  0.00            
ATOM    200  H41 AR5     2      26.040  17.560  24.830  1.00  0.00            
ATOM    201  H42 AR5     2      25.990  17.290  23.040  1.00  0.00            
ATOM    202  H43 AR5     2      22.340  15.910  23.370  1.00  0.00            
ATOM    203  H44 AR5     2      23.360  17.090  22.390  1.00  0.00            
ATOM    204  H45 AR5     2      23.790  15.470  22.460  1.00  0.00            
ATOM    205  H46 AR5     2      25.190  12.390  26.110  1.00  0.00            
ATOM    206  H47 AR5     2      22.820  11.810  26.680  1.00  0.00            
ATOM    207  H48 AR5     2      22.480  11.440  24.990  1.00  0.00            
TER
ENDMDL
MODEL        1
ATOM      1  H1  ACD     1      25.430  30.090  10.350  1.00  0.00            
ATOM      2  O1  ACD     1      24.910  30.160  11.160  1.00  0.00            
ATOM      3  C1  ACD     1      24.420  28.860  11.490  1.00  0.00            
ATOM      4  H2  ACD     1      23.740  28.550  10.700  1.00  0.00            
ATOM      5  H3  ACD     1      23.870  28.840  12.440  1.00  0.00            
ATOM      6  C2  ACD     1      25.560  27.770  11.530  1.00  0.00            
ATOM      7  H4  ACD     1      25.100  26.800  11.780  1.00  0.00            
ATOM      8  O2  ACD     1      26.200  27.730  10.310  1.00  0.00            
ATOM      9  C3  ACD     1      27.100  26.670  10.090  1.00  0.00            
ATOM     10  H5  ACD     1      27.470  26.550   9.060  1.00  0.00            
ATOM     11  O3  ACD     1      26.610  25.380  10.390  1.00  0.00            
ATOM     12  C4  ACD     1      25.690  24.770   9.360  1.00  0.00            
ATOM     13  H6  ACD     1      26.140  24.440   8.420  1.00  0.00            
ATOM     14  C5  ACD     1      25.190  23.460  10.010  1.00  0.00            
ATOM     15  H7  ACD     1      24.630  23.750  10.920  1.00  0.00            
ATOM     16  O4  ACD     1      26.160  22.590  10.380  1.00  0.00            
ATOM     17  H8  ACD     1      26.990  23.060  10.260  1.00  0.00            
ATOM     18  C6  ACD     1      24.100  22.750   9.250  1.00  0.00            
ATOM     19  H9  ACD     1      24.410  22.310   8.300  1.00  0.00            
ATOM     20  O5  ACD     1      23.470  21.700  10.020  1.00  0.00            
ATOM     21  H10 ACD     1      22.970  22.150  10.710  1.00  0.00            
ATOM     22  C7  ACD     1      22.980  23.720   8.930  1.00  0.00            
ATOM     23  H11 ACD     1      22.260  23.210   8.280  1.00  0.00            
ATOM     24  O6  ACD     1      23.480  24.820   8.260  1.00  0.00            
ATOM     25  C8  ACD     1      24.490  25.690   8.870  1.00  0.00            
ATOM     26  H12 ACD     1      24.000  26.260   9.670  1.00  0.00            
ATOM     27  C9  ACD     1      24.970  26.670   7.720  1.00  0.00            
ATOM     28  H13 ACD     1      25.690  27.430   8.050  1.00  0.00            
ATOM     29  H14 ACD     1      25.460  26.060   6.950  1.00  0.00            
ATOM     30  O7  ACD     1      23.910  27.440   7.100  1.00  0.00            
ATOM     31  H15 ACD     1      23.230  26.810   6.830  1.00  0.00            
ATOM     32  O8  ACD     1      22.390  24.110  10.170  1.00  0.00            
ATOM     33  C10 ACD     1      20.970  24.090  10.250  1.00  0.00            
ATOM     34  H16 ACD     1      20.460  23.610   9.410  1.00  0.00            
ATOM     35  C11 ACD     1      20.650  23.330  11.540  1.00  0.00            
ATOM     36  H17 ACD     1      21.210  23.850  12.330  1.00  0.00            
ATOM     37  O9  ACD     1      20.930  21.920  11.570  1.00  0.00            
ATOM     38  H18 ACD     1      20.780  21.560  10.700  1.00  0.00            
ATOM     39  C12 ACD     1      19.160  23.510  11.920  1.00  0.00            
ATOM     40  H19 ACD     1      18.570  22.960  11.180  1.00  0.00            
ATOM     41  O10 ACD     1      18.990  22.840  13.140  1.00  0.00            
ATOM     42  H20 ACD     1      19.290  21.960  12.920  1.00  0.00            
ATOM     43  C13 ACD     1      18.640  24.930  11.960  1.00  0.00            
ATOM     44  H21 ACD     1      17.550  24.930  11.930  1.00  0.00            
ATOM     45  O11 ACD     1      19.050  25.540  10.730  1.00  0.00            
ATOM     46  C14 ACD     1      20.480  25.530  10.430  1.00  0.00            
ATOM     47  H22 ACD     1      21.100  26.130  11.110  1.00  0.00            
ATOM     48  C15 ACD     1      20.450  26.230   9.060  1.00  0.00            
ATOM     49  H23 ACD     1      21.360  26.100   8.460  1.00  0.00            
ATOM     50  H24 ACD     1      19.600  25.790   8.520  1.00  0.00            
ATOM     51  O12 ACD     1      20.250  27.650   9.210  1.00  0.00            
ATOM     52  H25 ACD     1      19.350  27.730   9.560  1.00  0.00            
ATOM     53  O13 ACD     1      19.280  25.550  13.040  1.00  0.00            
ATOM     54  C16 ACD     1      18.450  26.420  13.740  1.00  0.00            
ATOM     55  H26 ACD     1      17.530  26.690  13.200  1.00  0.00            
ATOM     56  C17 ACD     1      17.920  25.640  15.000  1.00  0.00            
ATOM     57  H27 ACD     1      18.840  25.330  15.510  1.00  0.00            
ATOM     58  O14 ACD     1      17.180  24.530  14.500  1.00  0.00            
ATOM     59  H28 ACD     1      17.910  24.020  14.140  1.00  0.00            
ATOM     60  C18 ACD     1      17.160  26.600  15.840  1.00  0.00            
ATOM     61  H29 ACD     1      16.330  27.020  15.250  1.00  0.00            
ATOM     62  O15 ACD     1      16.620  25.970  16.980  1.00  0.00            
ATOM     63  H30 ACD     1      16.030  25.260  16.710  1.00  0.00            
ATOM     64  C19 ACD     1      18.010  27.770  16.300  1.00  0.00            
ATOM     65  H31 ACD     1      17.420  28.410  16.970  1.00  0.00            
ATOM     66  O16 ACD     1      18.360  28.460  15.090  1.00  0.00            
ATOM     67  C20 ACD     1      19.190  27.740  14.170  1.00  0.00            
ATOM     68  H32 ACD     1      20.180  27.570  14.600  1.00  0.00            
ATOM     69  C21 ACD     1      19.510  28.630  12.990  1.00  0.00            
ATOM     70  H33 ACD     1      19.500  28.000  12.100  1.00  0.00            
ATOM     71  H34 ACD     1      18.620  29.270  12.920  1.00  0.00            
ATOM     72  O17 ACD     1      20.710  29.440  13.170  1.00  0.00            
ATOM     73  H35 ACD     1      21.080  29.580  12.300  1.00  0.00            
ATOM     74  O18 ACD     1      19.230  27.430  17.010  1.00  0.00            
ATOM     75  C22 ACD     1      19.930  28.380  17.770  1.00  0.00            
ATOM     76  H36 ACD     1      19.270  28.770  18.560  1.00  0.00            
ATOM     77  C23 ACD     1      21.010  27.530  18.440  1.00  0.00            
ATOM     78  H37 ACD     1      21.580  27.010  17.670  1.00  0.00            
ATOM     79  O19 ACD     1      20.420  26.620  19.430  1.00  0.00            
ATOM     80  H38 ACD     1      20.560  25.760  19.030  1.00  0.00            
ATOM     81  C24 ACD     1      22.000  28.410  19.180  1.00  0.00            
ATOM     82  H39 ACD     1      21.450  28.920  19.970  1.00  0.00            
ATOM     83  O20 ACD     1      23.130  27.670  19.650  1.00  0.00            
ATOM     84  H40 ACD     1      23.790  27.600  18.960  1.00  0.00            
ATOM     85  C25 ACD     1      22.570  29.440  18.200  1.00  0.00            
ATOM     86  H41 ACD     1      23.240  30.110  18.760  1.00  0.00            
ATOM     87  O21 ACD     1      21.550  30.220  17.690  1.00  0.00            
ATOM     88  C26 ACD     1      20.530  29.520  16.990  1.00  0.00            
ATOM     89  H42 ACD     1      21.060  29.190  16.090  1.00  0.00            
ATOM     90  C27 ACD     1      19.610  30.650  16.500  1.00  0.00            
ATOM     91  H43 ACD     1      18.560  30.400  16.670  1.00  0.00            
ATOM     92  H44 ACD     1      19.780  31.500  17.180  1.00  0.00            
ATOM     93  O22 ACD     1      19.910  31.060  15.190  1.00  0.00            
ATOM     94  H45 ACD     1      19.890  30.290  14.620  1.00  0.00            
ATOM     95  O23 ACD     1      23.340  28.730  17.200  1.00  0.00            
ATOM     96  C28 ACD     1      24.580  29.330  16.730  1.00  0.00            
ATOM     97  H46 ACD     1      24.940  30.070  17.450  1.00  0.00            
ATOM     98  C29 ACD     1      24.460  29.910  15.340  1.00  0.00            
ATOM     99  H47 ACD     1      24.060  29.130  14.680  1.00  0.00            
ATOM    100  O24 ACD     1      25.840  30.180  14.800  1.00  0.00            
ATOM    101  C30 ACD     1      23.460  31.080  15.140  1.00  0.00            
ATOM    102  H48 ACD     1      23.720  31.760  14.320  1.00  0.00            
ATOM    103  H49 ACD     1      22.480  30.610  15.000  1.00  0.00            
ATOM    104  O25 ACD     1      23.390  31.860  16.290  1.00  0.00            
ATOM    105  H50 ACD     1      22.840  31.410  16.930  1.00  0.00            
ATOM    106  C31 ACD     1      25.530  28.150  16.730  1.00  0.00            
ATOM    107  H51 ACD     1      25.070  27.460  16.010  1.00  0.00            
ATOM    108  O26 ACD     1      25.690  27.540  17.990  1.00  0.00            
ATOM    109  H52 ACD     1      26.450  26.950  17.980  1.00  0.00            
ATOM    110  C32 ACD     1      26.940  28.590  16.140  1.00  0.00            
ATOM    111  H53 ACD     1      27.300  29.420  16.760  1.00  0.00            
ATOM    112  O27 ACD     1      27.980  27.560  16.150  1.00  0.00            
ATOM    113  H54 ACD     1      28.040  27.350  15.210  1.00  0.00            
ATOM    114  C33 ACD     1      26.790  29.110  14.720  1.00  0.00            
ATOM    115  H55 ACD     1      27.750  29.500  14.370  1.00  0.00            
ATOM    116  O28 ACD     1      26.240  28.070  13.900  1.00  0.00            
ATOM    117  C34 ACD     1      26.710  28.020  12.500  1.00  0.00            
ATOM    118  H56 ACD     1      27.120  29.010  12.290  1.00  0.00            
ATOM    119  C35 ACD     1      27.810  26.990  12.480  1.00  0.00            
ATOM    120  H57 ACD     1      27.510  25.970  12.750  1.00  0.00            
ATOM    121  O29 ACD     1      28.900  27.300  13.420  1.00  0.00            
ATOM    122  H58 ACD     1      29.730  26.850  13.200  1.00  0.00            
ATOM    123  C36 ACD     1      28.310  26.870  11.070  1.00  0.00            
ATOM    124  H59 ACD     1      28.860  27.800  10.860  1.00  0.00            
ATOM    125  O30 ACD     1      29.280  25.810  10.910  1.00  0.00            
ATOM    126  H60 ACD     1      30.100  26.120  11.300  1.00  0.00            
ATOM    127  C1  AR5     2      33.750  21.590  16.550  1.00  0.00            
ATOM    128  C2  AR5     2      33.050  20.470  15.980  1.00  0.00            
ATOM    129  C3  AR5     2      33.600  19.140  16.500  1.00  0.00            
ATOM    130  C4  AR5     2      33.480  20.500  14.470  1.00  0.00            
ATOM    131  C5  AR5     2      32.670  21.500  13.500  1.00  0.00            
ATOM    132  C6  AR5     2      31.120  21.480  13.620  1.00  0.00            
ATOM    133  C7  AR5     2      30.620  20.180  12.980  1.00  0.00            
ATOM    134  O1  AR5     2      30.270  19.180  13.600  1.00  0.00            
ATOM    135  O2  AR5     2      30.570  20.080  11.570  1.00  0.00            
ATOM    136  C8  AR5     2      30.570  22.760  12.950  1.00  0.00            
ATOM    137  C9  AR5     2      29.030  22.840  13.000  1.00  0.00            
ATOM    138  C10 AR5     2      28.490  22.780  14.520  1.00  0.00            
ATOM    139  C11 AR5     2      28.820  24.160  15.170  1.00  0.00            
ATOM    140  C12 AR5     2      29.250  21.720  15.360  1.00  0.00            
ATOM    141  C13 AR5     2      28.620  21.060  16.340  1.00  0.00            
ATOM    142  C14 AR5     2      27.190  21.170  16.690  1.00  0.00            
ATOM    143  C15 AR5     2      26.370  22.310  15.980  1.00  0.00            
ATOM    144  C16 AR5     2      24.780  22.250  16.220  1.00  0.00            
ATOM    145  C17 AR5     2      24.110  20.900  15.670  1.00  0.00            
ATOM    146  C18 AR5     2      24.460  22.250  17.750  1.00  0.00            
ATOM    147  C19 AR5     2      22.970  22.670  18.050  1.00  0.00            
ATOM    148  C20 AR5     2      22.540  23.930  17.350  1.00  0.00            
ATOM    149  O3  AR5     2      21.260  24.330  17.910  1.00  0.00            
ATOM    150  C21 AR5     2      22.690  23.850  15.770  1.00  0.00            
ATOM    151  C22 AR5     2      22.400  25.260  15.240  1.00  0.00            
ATOM    152  C23 AR5     2      21.610  22.970  15.130  1.00  0.00            
ATOM    153  C24 AR5     2      24.170  23.490  15.440  1.00  0.00            
ATOM    154  C25 AR5     2      24.580  23.450  13.920  1.00  0.00            
ATOM    155  C26 AR5     2      26.140  23.570  13.770  1.00  0.00            
ATOM    156  C27 AR5     2      26.900  22.440  14.490  1.00  0.00            
ATOM    157  C28 AR5     2      26.580  21.150  13.600  1.00  0.00            
ATOM    158  C29 AR5     2      30.760  21.570  15.150  1.00  0.00            
ATOM    159  C30 AR5     2      31.520  20.580  16.130  1.00  0.00            
ATOM    160  H1  AR5     2      34.810  21.460  16.280  1.00  0.00            
ATOM    161  H2  AR5     2      33.430  22.630  16.390  1.00  0.00            
ATOM    162  H3  AR5     2      33.690  21.570  17.640  1.00  0.00            
ATOM    163  H4  AR5     2      33.130  18.220  16.130  1.00  0.00            
ATOM    164  H5  AR5     2      34.680  19.090  16.280  1.00  0.00            
ATOM    165  H6  AR5     2      33.430  19.070  17.580  1.00  0.00            
ATOM    166  H7  AR5     2      33.200  19.520  14.080  1.00  0.00            
ATOM    167  H8  AR5     2      34.540  20.720  14.320  1.00  0.00            
ATOM    168  H9  AR5     2      32.990  21.250  12.480  1.00  0.00            
ATOM    169  H10 AR5     2      33.080  22.500  13.690  1.00  0.00            
ATOM    170  H11 AR5     2      30.040  19.300  11.350  1.00  0.00            
ATOM    171  H12 AR5     2      30.840  22.710  11.880  1.00  0.00            
ATOM    172  H13 AR5     2      31.020  23.680  13.350  1.00  0.00            
ATOM    173  H14 AR5     2      28.660  22.000  12.400  1.00  0.00            
ATOM    174  H15 AR5     2      28.690  23.740  12.460  1.00  0.00            
ATOM    175  H16 AR5     2      29.900  24.350  15.180  1.00  0.00            
ATOM    176  H17 AR5     2      28.390  24.950  14.550  1.00  0.00            
ATOM    177  H18 AR5     2      28.460  24.420  16.170  1.00  0.00            
ATOM    178  H19 AR5     2      29.090  20.250  16.890  1.00  0.00            
ATOM    179  H20 AR5     2      27.270  21.310  17.780  1.00  0.00            
ATOM    180  H21 AR5     2      26.700  20.200  16.560  1.00  0.00            
ATOM    181  H22 AR5     2      26.770  23.180  16.510  1.00  0.00            
ATOM    182  H23 AR5     2      24.700  20.000  15.870  1.00  0.00            
ATOM    183  H24 AR5     2      23.170  20.740  16.220  1.00  0.00            
ATOM    184  H25 AR5     2      23.820  20.930  14.620  1.00  0.00            
ATOM    185  H26 AR5     2      25.130  23.000  18.180  1.00  0.00            
ATOM    186  H27 AR5     2      24.770  21.310  18.220  1.00  0.00            
ATOM    187  H28 AR5     2      22.740  22.680  19.120  1.00  0.00            
ATOM    188  H29 AR5     2      22.300  21.890  17.650  1.00  0.00            
ATOM    189  H30 AR5     2      23.190  24.750  17.650  1.00  0.00            
ATOM    190  H31 AR5     2      20.600  23.740  17.500  1.00  0.00            
ATOM    191  H32 AR5     2      23.070  26.020  15.660  1.00  0.00            
ATOM    192  H33 AR5     2      22.460  25.450  14.160  1.00  0.00            
ATOM    193  H34 AR5     2      21.460  25.650  15.640  1.00  0.00            
ATOM    194  H35 AR5     2      20.680  23.540  14.970  1.00  0.00            
ATOM    195  H36 AR5     2      21.950  22.610  14.150  1.00  0.00            
ATOM    196  H37 AR5     2      21.360  22.020  15.620  1.00  0.00            
ATOM    197  H38 AR5     2      24.720  24.350  15.850  1.00  0.00            
ATOM    198  H39 AR5     2      24.210  24.370  13.430  1.00  0.00            
ATOM    199  H40 AR5     2      24.060  22.650  13.390  1.00  0.00            
ATOM    200  H41 AR5     2      26.430  24.510  14.240  1.00  0.00            
ATOM    201  H42 AR5     2      26.460  23.640  12.720  1.00  0.00            
ATOM    202  H43 AR5     2      26.590  21.300  12.520  1.00  0.00            
ATOM    203  H44 AR5     2      27.330  20.400  13.850  1.00  0.00            
ATOM    204  H45 AR5     2      25.590  20.670  13.650  1.00  0.00            
ATOM    205  H46 AR5     2      31.120  22.540  15.500  1.00  0.00            
ATOM    206  H47 AR5     2      31.250  20.810  17.170  1.00  0.00            
ATOM    207  H48 AR5     2      31.160  19.550  15.990  1.00  0.00            
TER
ENDMDL
MODEL        1
ATOM      1  H1  ACD     1      24.210  32.270  10.330  1.00  0.00            
ATOM      2  O1  ACD     1      23.650  32.350  11.100  1.00  0.00            
ATOM      3  C1  ACD     1      23.040  31.050  11.350  1.00  0.00            
ATOM      4  H2  ACD     1      22.400  30.670  10.540  1.00  0.00            
ATOM      5  H3  ACD     1      22.380  31.150  12.230  1.00  0.00            
ATOM      6  C2  ACD     1      24.100  29.930  11.590  1.00  0.00            
ATOM      7  H4  ACD     1      23.570  28.990  11.800  1.00  0.00            
ATOM      8  O2  ACD     1      24.760  29.710  10.350  1.00  0.00            
ATOM      9  C3  ACD     1      25.710  28.580  10.340  1.00  0.00            
ATOM     10  H5  ACD     1      26.060  28.540   9.300  1.00  0.00            
ATOM     11  O3  ACD     1      25.020  27.340  10.520  1.00  0.00            
ATOM     12  C4  ACD     1      24.080  26.700   9.600  1.00  0.00            
ATOM     13  H6  ACD     1      24.620  26.110   8.850  1.00  0.00            
ATOM     14  C5  ACD     1      23.360  25.740  10.490  1.00  0.00            
ATOM     15  H7  ACD     1      22.980  26.240  11.390  1.00  0.00            
ATOM     16  O4  ACD     1      24.400  24.850  10.980  1.00  0.00            
ATOM     17  H8  ACD     1      25.070  25.450  11.330  1.00  0.00            
ATOM     18  C6  ACD     1      22.100  25.100   9.820  1.00  0.00            
ATOM     19  H9  ACD     1      22.310  24.380   9.010  1.00  0.00            
ATOM     20  O5  ACD     1      21.350  24.480  10.810  1.00  0.00            
ATOM     21  H10 ACD     1      20.530  24.990  10.810  1.00  0.00            
ATOM     22  C7  ACD     1      21.240  26.220   9.210  1.00  0.00            
ATOM     23  H11 ACD     1      20.340  25.780   8.760  1.00  0.00            
ATOM     24  O6  ACD     1      21.970  27.060   8.360  1.00  0.00            
ATOM     25  C8  ACD     1      23.180  27.650   8.780  1.00  0.00            
ATOM     26  H12 ACD     1      23.050  28.590   9.330  1.00  0.00            
ATOM     27  C9  ACD     1      23.910  28.090   7.480  1.00  0.00            
ATOM     28  H13 ACD     1      25.000  28.210   7.610  1.00  0.00            
ATOM     29  H14 ACD     1      23.770  27.280   6.760  1.00  0.00            
ATOM     30  O7  ACD     1      23.400  29.400   7.090  1.00  0.00            
ATOM     31  H15 ACD     1      23.040  29.360   6.200  1.00  0.00            
ATOM     32  O8  ACD     1      20.790  26.990  10.250  1.00  0.00            
ATOM     33  C10 ACD     1      19.430  27.500  10.050  1.00  0.00            
ATOM     34  H16 ACD     1      19.120  27.200   9.040  1.00  0.00            
ATOM     35  C11 ACD     1      18.560  26.670  11.090  1.00  0.00            
ATOM     36  H17 ACD     1      19.060  26.830  12.060  1.00  0.00            
ATOM     37  O9  ACD     1      18.500  25.280  10.740  1.00  0.00            
ATOM     38  H18 ACD     1      18.070  24.960  11.530  1.00  0.00            
ATOM     39  C12 ACD     1      17.150  27.240  11.130  1.00  0.00            
ATOM     40  H19 ACD     1      16.730  27.100  10.130  1.00  0.00            
ATOM     41  O10 ACD     1      16.260  26.780  12.180  1.00  0.00            
ATOM     42  H20 ACD     1      15.360  26.700  11.840  1.00  0.00            
ATOM     43  C13 ACD     1      17.250  28.770  11.360  1.00  0.00            
ATOM     44  H21 ACD     1      16.210  29.090  11.420  1.00  0.00            
ATOM     45  O11 ACD     1      18.020  29.460  10.320  1.00  0.00            
ATOM     46  C14 ACD     1      19.380  28.970  10.300  1.00  0.00            
ATOM     47  H22 ACD     1      20.010  29.160  11.180  1.00  0.00            
ATOM     48  C15 ACD     1      20.160  29.700   9.220  1.00  0.00            
ATOM     49  H23 ACD     1      21.230  29.470   9.280  1.00  0.00            
ATOM     50  H24 ACD     1      19.770  29.380   8.250  1.00  0.00            
ATOM     51  O12 ACD     1      19.940  31.080   9.320  1.00  0.00            
ATOM     52  H25 ACD     1      19.210  31.260   8.720  1.00  0.00            
ATOM     53  O13 ACD     1      17.730  29.190  12.650  1.00  0.00            
ATOM     54  C16 ACD     1      17.010  30.310  13.280  1.00  0.00            
ATOM     55  H26 ACD     1      16.390  30.820  12.530  1.00  0.00            
ATOM     56  C17 ACD     1      16.160  29.730  14.400  1.00  0.00            
ATOM     57  H27 ACD     1      16.880  29.200  15.030  1.00  0.00            
ATOM     58  O14 ACD     1      15.250  28.810  13.860  1.00  0.00            
ATOM     59  H28 ACD     1      15.760  28.170  13.360  1.00  0.00            
ATOM     60  C18 ACD     1      15.580  30.940  15.150  1.00  0.00            
ATOM     61  H29 ACD     1      14.810  31.370  14.500  1.00  0.00            
ATOM     62  O15 ACD     1      14.940  30.410  16.340  1.00  0.00            
ATOM     63  H30 ACD     1      14.280  29.740  16.150  1.00  0.00            
ATOM     64  C19 ACD     1      16.570  31.980  15.560  1.00  0.00            
ATOM     65  H31 ACD     1      16.110  32.730  16.210  1.00  0.00            
ATOM     66  O16 ACD     1      17.320  32.410  14.400  1.00  0.00            
ATOM     67  C20 ACD     1      18.070  31.380  13.760  1.00  0.00            
ATOM     68  H32 ACD     1      18.750  30.850  14.440  1.00  0.00            
ATOM     69  C21 ACD     1      18.890  31.900  12.580  1.00  0.00            
ATOM     70  H33 ACD     1      19.440  31.070  12.120  1.00  0.00            
ATOM     71  H34 ACD     1      18.200  32.250  11.800  1.00  0.00            
ATOM     72  O17 ACD     1      19.780  32.970  13.080  1.00  0.00            
ATOM     73  H35 ACD     1      19.340  33.500  13.750  1.00  0.00            
ATOM     74  O18 ACD     1      17.450  31.460  16.480  1.00  0.00            
ATOM     75  C22 ACD     1      18.260  32.400  17.280  1.00  0.00            
ATOM     76  H36 ACD     1      17.520  32.920  17.890  1.00  0.00            
ATOM     77  C23 ACD     1      19.150  31.470  18.130  1.00  0.00            
ATOM     78  H37 ACD     1      19.610  30.730  17.470  1.00  0.00            
ATOM     79  O19 ACD     1      18.300  30.800  19.100  1.00  0.00            
ATOM     80  H38 ACD     1      17.620  30.420  18.530  1.00  0.00            
ATOM     81  C24 ACD     1      20.280  32.170  18.730  1.00  0.00            
ATOM     82  H39 ACD     1      19.790  32.790  19.490  1.00  0.00            
ATOM     83  O20 ACD     1      21.290  31.310  19.250  1.00  0.00            
ATOM     84  H40 ACD     1      22.070  31.470  18.710  1.00  0.00            
ATOM     85  C25 ACD     1      20.990  33.030  17.700  1.00  0.00            
ATOM     86  H41 ACD     1      21.800  33.650  18.090  1.00  0.00            
ATOM     87  O21 ACD     1      20.060  33.980  17.160  1.00  0.00            
ATOM     88  C26 ACD     1      19.020  33.450  16.440  1.00  0.00            
ATOM     89  H42 ACD     1      19.390  32.900  15.560  1.00  0.00            
ATOM     90  C27 ACD     1      18.230  34.730  16.030  1.00  0.00            
ATOM     91  H43 ACD     1      17.190  34.480  15.810  1.00  0.00            
ATOM     92  H44 ACD     1      18.200  35.390  16.910  1.00  0.00            
ATOM     93  O22 ACD     1      18.830  35.460  14.930  1.00  0.00            
ATOM     94  H45 ACD     1      18.170  35.940  14.430  1.00  0.00            
ATOM     95  O23 ACD     1      21.620  32.230  16.710  1.00  0.00            
ATOM     96  C28 ACD     1      22.960  32.460  16.390  1.00  0.00            
ATOM     97  H46 ACD     1      23.350  33.360  16.890  1.00  0.00            
ATOM     98  C29 ACD     1      22.970  32.840  14.900  1.00  0.00            
ATOM     99  H47 ACD     1      22.390  32.050  14.400  1.00  0.00            
ATOM    100  O24 ACD     1      24.350  32.770  14.520  1.00  0.00            
ATOM    101  C30 ACD     1      22.360  34.200  14.690  1.00  0.00            
ATOM    102  H48 ACD     1      22.420  34.420  13.620  1.00  0.00            
ATOM    103  H49 ACD     1      21.270  34.180  14.770  1.00  0.00            
ATOM    104  O25 ACD     1      22.970  35.240  15.460  1.00  0.00            
ATOM    105  H50 ACD     1      22.950  36.070  14.970  1.00  0.00            
ATOM    106  C31 ACD     1      23.810  31.290  16.760  1.00  0.00            
ATOM    107  H51 ACD     1      23.290  30.400  16.390  1.00  0.00            
ATOM    108  O26 ACD     1      23.980  31.160  18.180  1.00  0.00            
ATOM    109  H52 ACD     1      24.870  31.420  18.420  1.00  0.00            
ATOM    110  C32 ACD     1      25.200  31.290  16.120  1.00  0.00            
ATOM    111  H53 ACD     1      25.860  32.090  16.480  1.00  0.00            
ATOM    112  O27 ACD     1      25.770  30.010  16.340  1.00  0.00            
ATOM    113  H54 ACD     1      25.520  29.520  15.550  1.00  0.00            
ATOM    114  C33 ACD     1      25.020  31.580  14.670  1.00  0.00            
ATOM    115  H55 ACD     1      26.060  31.720  14.350  1.00  0.00            
ATOM    116  O28 ACD     1      24.510  30.460  13.870  1.00  0.00            
ATOM    117  C34 ACD     1      25.130  30.330  12.630  1.00  0.00            
ATOM    118  H56 ACD     1      25.600  31.270  12.320  1.00  0.00            
ATOM    119  C35 ACD     1      26.250  29.230  12.700  1.00  0.00            
ATOM    120  H57 ACD     1      25.780  28.380  13.210  1.00  0.00            
ATOM    121  O29 ACD     1      27.310  29.910  13.440  1.00  0.00            
ATOM    122  H58 ACD     1      28.050  29.320  13.290  1.00  0.00            
ATOM    123  C36 ACD     1      26.790  28.770  11.350  1.00  0.00            
ATOM    124  H59 ACD     1      27.450  29.620  11.120  1.00  0.00            
ATOM    125  O30 ACD     1      27.520  27.560  11.640  1.00  0.00            
ATOM    126  H60 ACD     1      27.830  27.220  10.800  1.00  0.00            
ATOM    127  C1  AR5     2      29.850  21.620  19.690  1.00  0.00            
ATOM    128  C2  AR5     2      29.380  21.000  18.380  1.00  0.00            
ATOM    129  C3  AR5     2      29.480  19.510  18.540  1.00  0.00            
ATOM    130  C4  AR5     2      30.270  21.410  17.180  1.00  0.00            
ATOM    131  C5  AR5     2      30.210  22.850  16.770  1.00  0.00            
ATOM    132  C6  AR5     2      28.850  23.210  16.370  1.00  0.00            
ATOM    133  C7  AR5     2      28.510  22.380  15.110  1.00  0.00            
ATOM    134  O1  AR5     2      27.660  21.550  14.950  1.00  0.00            
ATOM    135  O2  AR5     2      29.280  22.630  14.080  1.00  0.00            
ATOM    136  C8  AR5     2      28.870  24.720  16.130  1.00  0.00            
ATOM    137  C9  AR5     2      27.520  25.190  15.680  1.00  0.00            
ATOM    138  C10 AR5     2      26.280  24.860  16.620  1.00  0.00            
ATOM    139  C11 AR5     2      26.380  25.850  17.810  1.00  0.00            
ATOM    140  C12 AR5     2      26.400  23.430  17.280  1.00  0.00            
ATOM    141  C13 AR5     2      25.290  22.730  17.590  1.00  0.00            
ATOM    142  C14 AR5     2      23.890  23.030  17.140  1.00  0.00            
ATOM    143  C15 AR5     2      23.670  24.470  16.630  1.00  0.00            
ATOM    144  C16 AR5     2      22.260  24.920  16.130  1.00  0.00            
ATOM    145  C17 AR5     2      21.620  23.950  15.070  1.00  0.00            
ATOM    146  C18 AR5     2      21.240  24.810  17.290  1.00  0.00            
ATOM    147  C19 AR5     2      19.810  25.420  17.050  1.00  0.00            
ATOM    148  C20 AR5     2      19.890  26.940  16.650  1.00  0.00            
ATOM    149  O3  AR5     2      18.550  27.400  16.520  1.00  0.00            
ATOM    150  C21 AR5     2      20.910  27.150  15.420  1.00  0.00            
ATOM    151  C22 AR5     2      21.140  28.750  15.240  1.00  0.00            
ATOM    152  C23 AR5     2      20.240  26.770  14.130  1.00  0.00            
ATOM    153  C24 AR5     2      22.270  26.410  15.740  1.00  0.00            
ATOM    154  C25 AR5     2      23.360  26.640  14.670  1.00  0.00            
ATOM    155  C26 AR5     2      24.770  26.310  15.130  1.00  0.00            
ATOM    156  C27 AR5     2      24.910  24.900  15.780  1.00  0.00            
ATOM    157  C28 AR5     2      24.910  23.920  14.590  1.00  0.00            
ATOM    158  C29 AR5     2      27.860  22.930  17.590  1.00  0.00            
ATOM    159  C30 AR5     2      27.980  21.480  18.130  1.00  0.00            
ATOM    160  H1  AR5     2      30.870  21.310  19.910  1.00  0.00            
ATOM    161  H2  AR5     2      29.880  22.710  19.570  1.00  0.00            
ATOM    162  H3  AR5     2      29.150  21.290  20.470  1.00  0.00            
ATOM    163  H4  AR5     2      30.530  19.220  18.430  1.00  0.00            
ATOM    164  H5  AR5     2      29.130  19.180  19.530  1.00  0.00            
ATOM    165  H6  AR5     2      28.960  18.930  17.780  1.00  0.00            
ATOM    166  H7  AR5     2      30.030  20.720  16.360  1.00  0.00            
ATOM    167  H8  AR5     2      31.340  21.260  17.370  1.00  0.00            
ATOM    168  H9  AR5     2      30.890  23.020  15.930  1.00  0.00            
ATOM    169  H10 AR5     2      30.670  23.480  17.540  1.00  0.00            
ATOM    170  H11 AR5     2      28.820  22.120  13.390  1.00  0.00            
ATOM    171  H12 AR5     2      29.520  25.000  15.290  1.00  0.00            
ATOM    172  H13 AR5     2      29.030  25.190  17.110  1.00  0.00            
ATOM    173  H14 AR5     2      27.340  24.750  14.690  1.00  0.00            
ATOM    174  H15 AR5     2      27.520  26.280  15.590  1.00  0.00            
ATOM    175  H16 AR5     2      27.330  25.740  18.340  1.00  0.00            
ATOM    176  H17 AR5     2      26.240  26.860  17.410  1.00  0.00            
ATOM    177  H18 AR5     2      25.590  25.700  18.560  1.00  0.00            
ATOM    178  H19 AR5     2      25.500  21.750  18.010  1.00  0.00            
ATOM    179  H20 AR5     2      23.190  22.850  17.970  1.00  0.00            
ATOM    180  H21 AR5     2      23.610  22.240  16.430  1.00  0.00            
ATOM    181  H22 AR5     2      23.730  25.040  17.570  1.00  0.00            
ATOM    182  H23 AR5     2      20.530  23.960  15.060  1.00  0.00            
ATOM    183  H24 AR5     2      21.950  24.230  14.050  1.00  0.00            
ATOM    184  H25 AR5     2      21.990  22.920  15.130  1.00  0.00            
ATOM    185  H26 AR5     2      21.690  25.260  18.180  1.00  0.00            
ATOM    186  H27 AR5     2      21.010  23.760  17.480  1.00  0.00            
ATOM    187  H28 AR5     2      19.320  25.370  18.030  1.00  0.00            
ATOM    188  H29 AR5     2      19.210  24.840  16.330  1.00  0.00            
ATOM    189  H30 AR5     2      20.210  27.520  17.520  1.00  0.00            
ATOM    190  H31 AR5     2      18.070  26.790  15.940  1.00  0.00            
ATOM    191  H32 AR5     2      21.680  29.090  16.130  1.00  0.00            
ATOM    192  H33 AR5     2      21.780  29.000  14.390  1.00  0.00            
ATOM    193  H34 AR5     2      20.200  29.290  15.040  1.00  0.00            
ATOM    194  H35 AR5     2      19.990  25.710  13.990  1.00  0.00            
ATOM    195  H36 AR5     2      19.260  27.260  14.110  1.00  0.00            
ATOM    196  H37 AR5     2      20.740  27.110  13.210  1.00  0.00            
ATOM    197  H38 AR5     2      22.730  26.940  16.580  1.00  0.00            
ATOM    198  H39 AR5     2      23.390  27.710  14.420  1.00  0.00            
ATOM    199  H40 AR5     2      23.270  26.050  13.750  1.00  0.00            
ATOM    200  H41 AR5     2      25.030  27.060  15.900  1.00  0.00            
ATOM    201  H42 AR5     2      25.500  26.390  14.320  1.00  0.00            
ATOM    202  H43 AR5     2      25.240  22.920  14.910  1.00  0.00            
ATOM    203  H44 AR5     2      24.030  23.830  13.940  1.00  0.00            
ATOM    204  H45 AR5     2      25.700  24.150  13.870  1.00  0.00            
ATOM    205  H46 AR5     2      28.230  23.550  18.410  1.00  0.00            
ATOM    206  H47 AR5     2      27.330  21.360  19.010  1.00  0.00            
ATOM    207  H48 AR5     2      27.610  20.830  17.330  1.00  0.00            
TER
ENDMDL
MODEL        1
ATOM      1  H1  ACD     1      32.800  15.400  18.340  1.00  0.00            
ATOM      2  O1  ACD     1      33.400  15.080  17.660  1.00  0.00            
ATOM      3  C1  ACD     1      32.880  14.110  16.730  1.00  0.00            
ATOM      4  H2  ACD     1      33.660  13.870  16.000  1.00  0.00            
ATOM      5  H3  ACD     1      32.030  14.470  16.140  1.00  0.00            
ATOM      6  C2  ACD     1      32.360  12.860  17.360  1.00  0.00            
ATOM      7  H4  ACD     1      33.280  12.390  17.750  1.00  0.00            
ATOM      8  O2  ACD     1      31.500  13.100  18.420  1.00  0.00            
ATOM      9  C3  ACD     1      31.110  11.970  19.260  1.00  0.00            
ATOM     10  H5  ACD     1      30.390  12.170  20.050  1.00  0.00            
ATOM     11  O3  ACD     1      32.380  11.390  19.820  1.00  0.00            
ATOM     12  C4  ACD     1      32.840  11.810  21.050  1.00  0.00            
ATOM     13  H6  ACD     1      32.020  11.680  21.770  1.00  0.00            
ATOM     14  C5  ACD     1      34.040  10.930  21.350  1.00  0.00            
ATOM     15  H7  ACD     1      34.560  10.790  20.390  1.00  0.00            
ATOM     16  O4  ACD     1      33.480   9.640  21.830  1.00  0.00            
ATOM     17  H8  ACD     1      34.240   9.060  21.730  1.00  0.00            
ATOM     18  C6  ACD     1      35.040  11.450  22.330  1.00  0.00            
ATOM     19  H9  ACD     1      34.490  11.320  23.270  1.00  0.00            
ATOM     20  O5  ACD     1      36.220  10.670  22.280  1.00  0.00            
ATOM     21  H10 ACD     1      37.030  11.170  22.370  1.00  0.00            
ATOM     22  C7  ACD     1      35.280  12.920  22.090  1.00  0.00            
ATOM     23  H11 ACD     1      35.930  13.230  22.920  1.00  0.00            
ATOM     24  O6  ACD     1      34.080  13.670  22.160  1.00  0.00            
ATOM     25  C8  ACD     1      33.190  13.340  21.090  1.00  0.00            
ATOM     26  H12 ACD     1      33.660  13.670  20.150  1.00  0.00            
ATOM     27  C9  ACD     1      32.060  14.300  21.390  1.00  0.00            
ATOM     28  H13 ACD     1      31.140  14.070  20.840  1.00  0.00            
ATOM     29  H14 ACD     1      31.850  14.330  22.460  1.00  0.00            
ATOM     30  O7  ACD     1      32.470  15.640  21.040  1.00  0.00            
ATOM     31  H15 ACD     1      33.150  15.920  21.660  1.00  0.00            
ATOM     32  O8  ACD     1      35.950  13.220  20.920  1.00  0.00            
ATOM     33  C10 ACD     1      37.060  14.060  20.900  1.00  0.00            
ATOM     34  H16 ACD     1      37.230  14.580  21.860  1.00  0.00            
ATOM     35  C11 ACD     1      38.260  13.160  20.720  1.00  0.00            
ATOM     36  H17 ACD     1      38.050  12.560  19.820  1.00  0.00            
ATOM     37  O9  ACD     1      38.500  12.260  21.870  1.00  0.00            
ATOM     38  H18 ACD     1      39.150  12.680  22.450  1.00  0.00            
ATOM     39  C12 ACD     1      39.470  14.040  20.330  1.00  0.00            
ATOM     40  H19 ACD     1      39.780  14.540  21.260  1.00  0.00            
ATOM     41  O10 ACD     1      40.580  13.340  19.940  1.00  0.00            
ATOM     42  H20 ACD     1      40.380  12.750  19.200  1.00  0.00            
ATOM     43  C13 ACD     1      39.190  15.050  19.270  1.00  0.00            
ATOM     44  H21 ACD     1      40.010  15.770  19.210  1.00  0.00            
ATOM     45  O11 ACD     1      38.070  15.840  19.710  1.00  0.00            
ATOM     46  C14 ACD     1      36.860  15.090  19.810  1.00  0.00            
ATOM     47  H22 ACD     1      36.650  14.550  18.880  1.00  0.00            
ATOM     48  C15 ACD     1      35.710  16.080  20.020  1.00  0.00            
ATOM     49  H23 ACD     1      35.710  16.830  19.220  1.00  0.00            
ATOM     50  H24 ACD     1      34.760  15.540  19.950  1.00  0.00            
ATOM     51  O12 ACD     1      35.810  16.770  21.320  1.00  0.00            
ATOM     52  H25 ACD     1      36.080  17.670  21.100  1.00  0.00            
ATOM     53  O13 ACD     1      38.880  14.370  17.990  1.00  0.00            
ATOM     54  C16 ACD     1      39.100  15.180  16.790  1.00  0.00            
ATOM     55  H26 ACD     1      39.280  16.230  17.060  1.00  0.00            
ATOM     56  C17 ACD     1      40.410  14.550  16.220  1.00  0.00            
ATOM     57  H27 ACD     1      40.210  13.520  15.930  1.00  0.00            
ATOM     58  O14 ACD     1      41.460  14.820  17.140  1.00  0.00            
ATOM     59  H28 ACD     1      42.100  14.110  17.010  1.00  0.00            
ATOM     60  C18 ACD     1      40.700  15.350  14.930  1.00  0.00            
ATOM     61  H29 ACD     1      40.670  16.410  15.210  1.00  0.00            
ATOM     62  O15 ACD     1      41.920  14.900  14.290  1.00  0.00            
ATOM     63  H30 ACD     1      42.650  15.330  14.750  1.00  0.00            
ATOM     64  C19 ACD     1      39.550  15.210  13.950  1.00  0.00            
ATOM     65  H31 ACD     1      39.680  15.880  13.090  1.00  0.00            
ATOM     66  O16 ACD     1      38.370  15.770  14.610  1.00  0.00            
ATOM     67  C20 ACD     1      37.950  15.110  15.850  1.00  0.00            
ATOM     68  H32 ACD     1      37.750  14.060  15.630  1.00  0.00            
ATOM     69  C21 ACD     1      36.650  15.720  16.340  1.00  0.00            
ATOM     70  H33 ACD     1      35.990  15.770  15.470  1.00  0.00            
ATOM     71  H34 ACD     1      36.200  15.050  17.080  1.00  0.00            
ATOM     72  O17 ACD     1      36.810  17.070  16.920  1.00  0.00            
ATOM     73  H35 ACD     1      35.940  17.490  16.920  1.00  0.00            
ATOM     74  O18 ACD     1      39.430  13.880  13.510  1.00  0.00            
ATOM     75  C22 ACD     1      38.890  13.430  12.200  1.00  0.00            
ATOM     76  H36 ACD     1      39.540  13.670  11.350  1.00  0.00            
ATOM     77  C23 ACD     1      38.760  11.920  12.400  1.00  0.00            
ATOM     78  H37 ACD     1      38.250  11.670  13.340  1.00  0.00            
ATOM     79  O19 ACD     1      39.940  11.210  12.350  1.00  0.00            
ATOM     80  H38 ACD     1      40.580  11.660  12.920  1.00  0.00            
ATOM     81  C24 ACD     1      37.780  11.250  11.370  1.00  0.00            
ATOM     82  H39 ACD     1      38.320  11.180  10.420  1.00  0.00            
ATOM     83  O20 ACD     1      37.230   9.990  11.730  1.00  0.00            
ATOM     84  H40 ACD     1      36.450  10.230  12.240  1.00  0.00            
ATOM     85  C25 ACD     1      36.470  12.100  11.270  1.00  0.00            
ATOM     86  H41 ACD     1      35.890  11.610  10.470  1.00  0.00            
ATOM     87  O21 ACD     1      36.740  13.440  10.900  1.00  0.00            
ATOM     88  C26 ACD     1      37.580  14.130  11.870  1.00  0.00            
ATOM     89  H42 ACD     1      36.930  14.160  12.760  1.00  0.00            
ATOM     90  C27 ACD     1      37.680  15.570  11.340  1.00  0.00            
ATOM     91  H43 ACD     1      36.720  16.040  11.100  1.00  0.00            
ATOM     92  H44 ACD     1      38.180  16.280  12.010  1.00  0.00            
ATOM     93  O22 ACD     1      38.390  15.510  10.120  1.00  0.00            
ATOM     94  H45 ACD     1      37.960  16.070   9.470  1.00  0.00            
ATOM     95  O23 ACD     1      35.750  12.010  12.470  1.00  0.00            
ATOM     96  C28 ACD     1      34.360  12.020  12.360  1.00  0.00            
ATOM     97  H46 ACD     1      33.970  12.050  11.330  1.00  0.00            
ATOM     98  C29 ACD     1      33.850  13.220  13.260  1.00  0.00            
ATOM     99  H47 ACD     1      34.460  13.170  14.160  1.00  0.00            
ATOM    100  O24 ACD     1      32.480  13.120  13.610  1.00  0.00            
ATOM    101  C30 ACD     1      33.960  14.580  12.460  1.00  0.00            
ATOM    102  H48 ACD     1      34.990  14.490  12.080  1.00  0.00            
ATOM    103  H49 ACD     1      33.220  14.790  11.670  1.00  0.00            
ATOM    104  O25 ACD     1      33.960  15.680  13.420  1.00  0.00            
ATOM    105  H50 ACD     1      33.180  15.720  13.980  1.00  0.00            
ATOM    106  C31 ACD     1      33.980  10.660  12.960  1.00  0.00            
ATOM    107  H51 ACD     1      34.480  10.510  13.920  1.00  0.00            
ATOM    108  O26 ACD     1      34.340   9.640  12.130  1.00  0.00            
ATOM    109  H52 ACD     1      34.010   8.820  12.510  1.00  0.00            
ATOM    110  C32 ACD     1      32.490  10.640  13.220  1.00  0.00            
ATOM    111  H53 ACD     1      32.030  10.800  12.230  1.00  0.00            
ATOM    112  O27 ACD     1      32.090   9.440  13.830  1.00  0.00            
ATOM    113  H54 ACD     1      31.860   9.740  14.710  1.00  0.00            
ATOM    114  C33 ACD     1      32.010  11.830  14.050  1.00  0.00            
ATOM    115  H55 ACD     1      30.920  11.850  13.930  1.00  0.00            
ATOM    116  O28 ACD     1      32.550  11.680  15.410  1.00  0.00            
ATOM    117  C34 ACD     1      31.670  11.900  16.440  1.00  0.00            
ATOM    118  H56 ACD     1      30.730  12.290  16.030  1.00  0.00            
ATOM    119  C35 ACD     1      31.330  10.590  17.090  1.00  0.00            
ATOM    120  H57 ACD     1      32.280  10.140  17.420  1.00  0.00            
ATOM    121  O29 ACD     1      30.680   9.710  16.220  1.00  0.00            
ATOM    122  H58 ACD     1      30.710   8.820  16.570  1.00  0.00            
ATOM    123  C36 ACD     1      30.460  10.920  18.310  1.00  0.00            
ATOM    124  H59 ACD     1      29.540  11.360  17.900  1.00  0.00            
ATOM    125  O30 ACD     1      30.000   9.860  19.090  1.00  0.00            
ATOM    126  H60 ACD     1      30.800   9.320  19.090  1.00  0.00            
ATOM    127  C1  AR5     2      31.110   1.400  17.830  1.00  0.00            
ATOM    128  C2  AR5     2      30.610   2.530  16.990  1.00  0.00            
ATOM    129  C3  AR5     2      29.300   2.900  17.680  1.00  0.00            
ATOM    130  C4  AR5     2      30.390   2.350  15.510  1.00  0.00            
ATOM    131  C5  AR5     2      31.740   2.290  14.650  1.00  0.00            
ATOM    132  C6  AR5     2      32.690   3.530  14.860  1.00  0.00            
ATOM    133  C7  AR5     2      31.800   4.710  14.270  1.00  0.00            
ATOM    134  O1  AR5     2      31.350   5.720  14.860  1.00  0.00            
ATOM    135  O2  AR5     2      31.770   4.720  12.910  1.00  0.00            
ATOM    136  C8  AR5     2      34.080   3.320  14.120  1.00  0.00            
ATOM    137  C9  AR5     2      34.940   4.520  14.420  1.00  0.00            
ATOM    138  C10 AR5     2      35.140   4.990  15.880  1.00  0.00            
ATOM    139  C11 AR5     2      36.210   4.000  16.480  1.00  0.00            
ATOM    140  C12 AR5     2      33.930   4.850  16.730  1.00  0.00            
ATOM    141  C13 AR5     2      33.760   5.640  17.790  1.00  0.00            
ATOM    142  C14 AR5     2      34.620   6.790  18.230  1.00  0.00            
ATOM    143  C15 AR5     2      35.950   7.030  17.370  1.00  0.00            
ATOM    144  C16 AR5     2      36.670   8.360  17.560  1.00  0.00            
ATOM    145  C17 AR5     2      35.770   9.640  17.370  1.00  0.00            
ATOM    146  C18 AR5     2      37.040   8.520  19.060  1.00  0.00            
ATOM    147  C19 AR5     2      38.080   9.630  19.390  1.00  0.00            
ATOM    148  C20 AR5     2      39.340   9.580  18.520  1.00  0.00            
ATOM    149  O3  AR5     2      40.250  10.690  18.840  1.00  0.00            
ATOM    150  C21 AR5     2      39.040   9.460  16.920  1.00  0.00            
ATOM    151  C22 AR5     2      40.410   9.180  16.150  1.00  0.00            
ATOM    152  C23 AR5     2      38.560  10.850  16.490  1.00  0.00            
ATOM    153  C24 AR5     2      37.920   8.320  16.690  1.00  0.00            
ATOM    154  C25 AR5     2      37.570   8.070  15.170  1.00  0.00            
ATOM    155  C26 AR5     2      36.920   6.680  15.020  1.00  0.00            
ATOM    156  C27 AR5     2      35.620   6.540  15.900  1.00  0.00            
ATOM    157  C28 AR5     2      34.480   7.390  15.290  1.00  0.00            
ATOM    158  C29 AR5     2      32.960   3.700  16.400  1.00  0.00            
ATOM    159  C30 AR5     2      31.620   3.740  17.220  1.00  0.00            
ATOM    160  H1  AR5     2      30.550   0.500  17.580  1.00  0.00            
ATOM    161  H2  AR5     2      32.180   1.200  17.680  1.00  0.00            
ATOM    162  H3  AR5     2      31.070   1.540  18.920  1.00  0.00            
ATOM    163  H4  AR5     2      29.450   3.200  18.720  1.00  0.00            
ATOM    164  H5  AR5     2      28.840   3.710  17.100  1.00  0.00            
ATOM    165  H6  AR5     2      28.650   2.020  17.560  1.00  0.00            
ATOM    166  H7  AR5     2      29.850   3.200  15.090  1.00  0.00            
ATOM    167  H8  AR5     2      29.740   1.470  15.390  1.00  0.00            
ATOM    168  H9  AR5     2      31.430   2.150  13.610  1.00  0.00            
ATOM    169  H10 AR5     2      32.250   1.370  14.960  1.00  0.00            
ATOM    170  H11 AR5     2      31.380   5.610  12.870  1.00  0.00            
ATOM    171  H12 AR5     2      33.880   3.220  13.040  1.00  0.00            
ATOM    172  H13 AR5     2      34.590   2.390  14.380  1.00  0.00            
ATOM    173  H14 AR5     2      34.360   5.230  13.810  1.00  0.00            
ATOM    174  H15 AR5     2      35.880   4.310  13.890  1.00  0.00            
ATOM    175  H16 AR5     2      35.800   2.990  16.330  1.00  0.00            
ATOM    176  H17 AR5     2      37.170   3.930  15.940  1.00  0.00            
ATOM    177  H18 AR5     2      36.300   4.150  17.560  1.00  0.00            
ATOM    178  H19 AR5     2      32.850   5.590  18.390  1.00  0.00            
ATOM    179  H20 AR5     2      34.800   6.640  19.300  1.00  0.00            
ATOM    180  H21 AR5     2      34.080   7.740  18.280  1.00  0.00            
ATOM    181  H22 AR5     2      36.680   6.320  17.760  1.00  0.00            
ATOM    182  H23 AR5     2      34.700   9.410  17.350  1.00  0.00            
ATOM    183  H24 AR5     2      35.930  10.460  18.090  1.00  0.00            
ATOM    184  H25 AR5     2      35.800  10.030  16.350  1.00  0.00            
ATOM    185  H26 AR5     2      37.500   7.560  19.350  1.00  0.00            
ATOM    186  H27 AR5     2      36.140   8.640  19.680  1.00  0.00            
ATOM    187  H28 AR5     2      38.430   9.430  20.410  1.00  0.00            
ATOM    188  H29 AR5     2      37.710  10.640  19.190  1.00  0.00            
ATOM    189  H30 AR5     2      39.850   8.650  18.810  1.00  0.00            
ATOM    190  H31 AR5     2      41.150  10.350  18.720  1.00  0.00            
ATOM    191  H32 AR5     2      40.730   8.200  16.510  1.00  0.00            
ATOM    192  H33 AR5     2      40.310   9.180  15.050  1.00  0.00            
ATOM    193  H34 AR5     2      41.170   9.910  16.440  1.00  0.00            
ATOM    194  H35 AR5     2      39.330  11.630  16.560  1.00  0.00            
ATOM    195  H36 AR5     2      38.230  10.850  15.440  1.00  0.00            
ATOM    196  H37 AR5     2      37.730  11.260  17.080  1.00  0.00            
ATOM    197  H38 AR5     2      38.500   7.410  16.860  1.00  0.00            
ATOM    198  H39 AR5     2      38.490   7.940  14.590  1.00  0.00            
ATOM    199  H40 AR5     2      36.890   8.790  14.710  1.00  0.00            
ATOM    200  H41 AR5     2      37.700   5.930  15.210  1.00  0.00            
ATOM    201  H42 AR5     2      36.670   6.370  14.000  1.00  0.00            
ATOM    202  H43 AR5     2      34.450   7.290  14.190  1.00  0.00            
ATOM    203  H44 AR5     2      33.470   7.130  15.620  1.00  0.00            
ATOM    204  H45 AR5     2      34.540   8.480  15.400  1.00  0.00            
ATOM    205  H46 AR5     2      33.510   2.800  16.720  1.00  0.00            
ATOM    206  H47 AR5     2      31.820   3.730  18.300  1.00  0.00            
ATOM    207  H48 AR5     2      31.080   4.680  17.060  1.00  0.00            
TER
ENDMDL
MODEL        1
ATOM      1  H1  ACD     1      31.800  30.540  17.760  1.00  0.00            
ATOM      2  O1  ACD     1      32.500  30.200  17.190  1.00  0.00            
ATOM      3  C1  ACD     1      32.410  28.770  17.250  1.00  0.00            
ATOM      4  H2  ACD     1      32.410  28.490  18.310  1.00  0.00            
ATOM      5  H3  ACD     1      33.220  28.160  16.830  1.00  0.00            
ATOM      6  C2  ACD     1      31.070  28.280  16.620  1.00  0.00            
ATOM      7  H4  ACD     1      31.120  27.190  16.460  1.00  0.00            
ATOM      8  O2  ACD     1      29.880  28.420  17.420  1.00  0.00            
ATOM      9  C3  ACD     1      28.780  27.710  16.890  1.00  0.00            
ATOM     10  H5  ACD     1      27.910  27.710  17.540  1.00  0.00            
ATOM     11  O3  ACD     1      29.010  26.300  16.720  1.00  0.00            
ATOM     12  C4  ACD     1      28.970  25.500  17.910  1.00  0.00            
ATOM     13  H6  ACD     1      27.920  25.400  18.210  1.00  0.00            
ATOM     14  C5  ACD     1      29.420  24.100  17.430  1.00  0.00            
ATOM     15  H7  ACD     1      30.290  24.140  16.750  1.00  0.00            
ATOM     16  O4  ACD     1      28.300  23.550  16.670  1.00  0.00            
ATOM     17  H8  ACD     1      28.070  24.010  15.860  1.00  0.00            
ATOM     18  C6  ACD     1      29.820  23.160  18.560  1.00  0.00            
ATOM     19  H9  ACD     1      28.920  23.000  19.170  1.00  0.00            
ATOM     20  O5  ACD     1      30.300  22.060  17.910  1.00  0.00            
ATOM     21  H10 ACD     1      31.150  21.830  18.300  1.00  0.00            
ATOM     22  C7  ACD     1      30.880  23.780  19.410  1.00  0.00            
ATOM     23  H11 ACD     1      31.090  23.030  20.180  1.00  0.00            
ATOM     24  O6  ACD     1      30.300  24.900  19.990  1.00  0.00            
ATOM     25  C8  ACD     1      29.900  25.990  19.080  1.00  0.00            
ATOM     26  H12 ACD     1      30.750  26.510  18.630  1.00  0.00            
ATOM     27  C9  ACD     1      29.140  26.930  20.060  1.00  0.00            
ATOM     28  H13 ACD     1      29.760  27.210  20.920  1.00  0.00            
ATOM     29  H14 ACD     1      28.840  27.810  19.480  1.00  0.00            
ATOM     30  O7  ACD     1      27.940  26.350  20.590  1.00  0.00            
ATOM     31  H15 ACD     1      28.100  25.880  21.410  1.00  0.00            
ATOM     32  O8  ACD     1      32.130  24.090  18.720  1.00  0.00            
ATOM     33  C10 ACD     1      33.320  23.870  19.530  1.00  0.00            
ATOM     34  H16 ACD     1      32.900  23.570  20.500  1.00  0.00            
ATOM     35  C11 ACD     1      34.090  22.750  18.900  1.00  0.00            
ATOM     36  H17 ACD     1      34.270  23.120  17.890  1.00  0.00            
ATOM     37  O9  ACD     1      33.290  21.500  18.870  1.00  0.00            
ATOM     38  H18 ACD     1      33.860  20.880  18.410  1.00  0.00            
ATOM     39  C12 ACD     1      35.400  22.480  19.620  1.00  0.00            
ATOM     40  H19 ACD     1      35.270  22.150  20.650  1.00  0.00            
ATOM     41  O10 ACD     1      36.150  21.390  18.960  1.00  0.00            
ATOM     42  H20 ACD     1      36.810  21.920  18.510  1.00  0.00            
ATOM     43  C13 ACD     1      36.210  23.770  19.550  1.00  0.00            
ATOM     44  H21 ACD     1      37.190  23.690  20.030  1.00  0.00            
ATOM     45  O11 ACD     1      35.380  24.800  20.190  1.00  0.00            
ATOM     46  C14 ACD     1      34.180  25.120  19.480  1.00  0.00            
ATOM     47  H22 ACD     1      34.350  25.490  18.460  1.00  0.00            
ATOM     48  C15 ACD     1      33.480  26.340  20.150  1.00  0.00            
ATOM     49  H23 ACD     1      34.080  27.250  20.190  1.00  0.00            
ATOM     50  H24 ACD     1      32.610  26.680  19.580  1.00  0.00            
ATOM     51  O12 ACD     1      33.210  26.000  21.590  1.00  0.00            
ATOM     52  H25 ACD     1      33.360  26.840  22.040  1.00  0.00            
ATOM     53  O13 ACD     1      36.550  24.090  18.230  1.00  0.00            
ATOM     54  C16 ACD     1      37.830  24.420  17.820  1.00  0.00            
ATOM     55  H26 ACD     1      38.620  24.240  18.560  1.00  0.00            
ATOM     56  C17 ACD     1      38.180  23.350  16.780  1.00  0.00            
ATOM     57  H27 ACD     1      37.320  23.430  16.110  1.00  0.00            
ATOM     58  O14 ACD     1      38.260  22.060  17.380  1.00  0.00            
ATOM     59  H28 ACD     1      38.450  21.450  16.670  1.00  0.00            
ATOM     60  C18 ACD     1      39.480  23.610  16.020  1.00  0.00            
ATOM     61  H29 ACD     1      40.250  23.460  16.790  1.00  0.00            
ATOM     62  O15 ACD     1      39.620  22.810  14.900  1.00  0.00            
ATOM     63  H30 ACD     1      39.210  23.330  14.200  1.00  0.00            
ATOM     64  C19 ACD     1      39.560  25.060  15.520  1.00  0.00            
ATOM     65  H31 ACD     1      40.600  25.290  15.250  1.00  0.00            
ATOM     66  O16 ACD     1      39.230  25.910  16.580  1.00  0.00            
ATOM     67  C20 ACD     1      37.910  25.790  17.170  1.00  0.00            
ATOM     68  H32 ACD     1      37.190  25.930  16.370  1.00  0.00            
ATOM     69  C21 ACD     1      37.660  27.110  18.080  1.00  0.00            
ATOM     70  H33 ACD     1      36.760  26.900  18.680  1.00  0.00            
ATOM     71  H34 ACD     1      38.450  27.140  18.840  1.00  0.00            
ATOM     72  O17 ACD     1      37.700  28.320  17.360  1.00  0.00            
ATOM     73  H35 ACD     1      38.480  28.340  16.800  1.00  0.00            
ATOM     74  O18 ACD     1      38.660  25.220  14.370  1.00  0.00            
ATOM     75  C22 ACD     1      38.780  26.230  13.410  1.00  0.00            
ATOM     76  H36 ACD     1      39.730  26.260  12.860  1.00  0.00            
ATOM     77  C23 ACD     1      37.690  25.830  12.390  1.00  0.00            
ATOM     78  H37 ACD     1      36.740  25.660  12.910  1.00  0.00            
ATOM     79  O19 ACD     1      38.140  24.660  11.760  1.00  0.00            
ATOM     80  H38 ACD     1      37.770  23.920  12.260  1.00  0.00            
ATOM     81  C24 ACD     1      37.370  26.920  11.420  1.00  0.00            
ATOM     82  H39 ACD     1      38.250  27.050  10.780  1.00  0.00            
ATOM     83  O20 ACD     1      36.280  26.750  10.530  1.00  0.00            
ATOM     84  H40 ACD     1      36.310  25.880  10.110  1.00  0.00            
ATOM     85  C25 ACD     1      36.980  28.150  12.240  1.00  0.00            
ATOM     86  H41 ACD     1      36.820  28.970  11.540  1.00  0.00            
ATOM     87  O21 ACD     1      38.110  28.540  13.010  1.00  0.00            
ATOM     88  C26 ACD     1      38.620  27.620  13.980  1.00  0.00            
ATOM     89  H42 ACD     1      37.800  27.540  14.720  1.00  0.00            
ATOM     90  C27 ACD     1      39.870  28.240  14.580  1.00  0.00            
ATOM     91  H43 ACD     1      40.370  27.450  15.160  1.00  0.00            
ATOM     92  H44 ACD     1      40.610  28.690  13.910  1.00  0.00            
ATOM     93  O22 ACD     1      39.510  29.230  15.490  1.00  0.00            
ATOM     94  H45 ACD     1      40.400  29.540  15.690  1.00  0.00            
ATOM     95  O23 ACD     1      35.820  27.950  13.010  1.00  0.00            
ATOM     96  C28 ACD     1      34.810  28.980  12.840  1.00  0.00            
ATOM     97  H46 ACD     1      35.160  29.830  12.230  1.00  0.00            
ATOM     98  C29 ACD     1      34.370  29.610  14.220  1.00  0.00            
ATOM     99  H47 ACD     1      34.200  28.800  14.930  1.00  0.00            
ATOM    100  O24 ACD     1      33.260  30.500  14.040  1.00  0.00            
ATOM    101  C30 ACD     1      35.480  30.360  14.960  1.00  0.00            
ATOM    102  H48 ACD     1      35.100  30.810  15.890  1.00  0.00            
ATOM    103  H49 ACD     1      36.220  29.580  15.160  1.00  0.00            
ATOM    104  O25 ACD     1      36.080  31.380  14.140  1.00  0.00            
ATOM    105  H50 ACD     1      36.410  32.120  14.670  1.00  0.00            
ATOM    106  C31 ACD     1      33.660  28.390  12.010  1.00  0.00            
ATOM    107  H51 ACD     1      33.450  27.530  12.660  1.00  0.00            
ATOM    108  O26 ACD     1      34.060  28.000  10.680  1.00  0.00            
ATOM    109  H52 ACD     1      34.870  27.510  10.820  1.00  0.00            
ATOM    110  C32 ACD     1      32.540  29.360  12.040  1.00  0.00            
ATOM    111  H53 ACD     1      32.970  30.300  11.660  1.00  0.00            
ATOM    112  O27 ACD     1      31.400  28.810  11.320  1.00  0.00            
ATOM    113  H54 ACD     1      31.800  28.350  10.590  1.00  0.00            
ATOM    114  C33 ACD     1      32.110  29.850  13.450  1.00  0.00            
ATOM    115  H55 ACD     1      31.290  30.560  13.570  1.00  0.00            
ATOM    116  O28 ACD     1      31.880  28.700  14.290  1.00  0.00            
ATOM    117  C34 ACD     1      30.790  28.920  15.230  1.00  0.00            
ATOM    118  H56 ACD     1      30.650  29.990  15.450  1.00  0.00            
ATOM    119  C35 ACD     1      29.550  28.290  14.550  1.00  0.00            
ATOM    120  H57 ACD     1      29.810  27.280  14.230  1.00  0.00            
ATOM    121  O29 ACD     1      29.270  28.920  13.280  1.00  0.00            
ATOM    122  H58 ACD     1      30.000  28.870  12.650  1.00  0.00            
ATOM    123  C36 ACD     1      28.410  28.280  15.570  1.00  0.00            
ATOM    124  H59 ACD     1      28.250  29.350  15.730  1.00  0.00            
ATOM    125  O30 ACD     1      27.250  27.670  15.090  1.00  0.00            
ATOM    126  H60 ACD     1      26.940  28.170  14.330  1.00  0.00            
ATOM    127  C1  AR5     2      26.450  24.920   5.660  1.00  0.00            
ATOM    128  C2  AR5     2      26.010  23.720   6.490  1.00  0.00            
ATOM    129  C3  AR5     2      25.680  22.580   5.510  1.00  0.00            
ATOM    130  C4  AR5     2      24.850  24.010   7.370  1.00  0.00            
ATOM    131  C5  AR5     2      25.210  25.000   8.530  1.00  0.00            
ATOM    132  C6  AR5     2      26.350  24.510   9.440  1.00  0.00            
ATOM    133  C7  AR5     2      25.820  23.300  10.180  1.00  0.00            
ATOM    134  O1  AR5     2      26.240  22.140  10.240  1.00  0.00            
ATOM    135  O2  AR5     2      24.650  23.550  10.780  1.00  0.00            
ATOM    136  C8  AR5     2      26.610  25.650  10.420  1.00  0.00            
ATOM    137  C9  AR5     2      27.640  25.100  11.450  1.00  0.00            
ATOM    138  C10 AR5     2      29.000  24.620  10.730  1.00  0.00            
ATOM    139  C11 AR5     2      29.630  25.990  10.190  1.00  0.00            
ATOM    140  C12 AR5     2      28.800  23.810   9.420  1.00  0.00            
ATOM    141  C13 AR5     2      29.640  22.770   9.070  1.00  0.00            
ATOM    142  C14 AR5     2      30.690  22.260   9.970  1.00  0.00            
ATOM    143  C15 AR5     2      31.130  23.180  11.100  1.00  0.00            
ATOM    144  C16 AR5     2      32.360  22.620  12.020  1.00  0.00            
ATOM    145  C17 AR5     2      31.990  21.290  12.740  1.00  0.00            
ATOM    146  C18 AR5     2      33.570  22.290  11.090  1.00  0.00            
ATOM    147  C19 AR5     2      34.910  22.110  11.830  1.00  0.00            
ATOM    148  C20 AR5     2      35.290  23.250  12.840  1.00  0.00            
ATOM    149  O3  AR5     2      36.550  23.100  13.410  1.00  0.00            
ATOM    150  C21 AR5     2      34.130  23.670  13.820  1.00  0.00            
ATOM    151  C22 AR5     2      34.530  25.040  14.520  1.00  0.00            
ATOM    152  C23 AR5     2      33.860  22.700  14.960  1.00  0.00            
ATOM    153  C24 AR5     2      32.810  23.840  13.040  1.00  0.00            
ATOM    154  C25 AR5     2      31.520  24.320  13.840  1.00  0.00            
ATOM    155  C26 AR5     2      30.440  24.840  12.900  1.00  0.00            
ATOM    156  C27 AR5     2      29.910  23.850  11.800  1.00  0.00            
ATOM    157  C28 AR5     2      28.990  22.800  12.500  1.00  0.00            
ATOM    158  C29 AR5     2      27.600  24.210   8.530  1.00  0.00            
ATOM    159  C30 AR5     2      27.370  23.320   7.250  1.00  0.00            
ATOM    160  H1  AR5     2      27.350  24.800   5.040  1.00  0.00            
ATOM    161  H2  AR5     2      25.670  25.230   4.960  1.00  0.00            
ATOM    162  H3  AR5     2      26.660  25.810   6.270  1.00  0.00            
ATOM    163  H4  AR5     2      25.920  21.540   5.780  1.00  0.00            
ATOM    164  H5  AR5     2      24.610  22.610   5.280  1.00  0.00            
ATOM    165  H6  AR5     2      26.180  22.790   4.560  1.00  0.00            
ATOM    166  H7  AR5     2      24.620  23.040   7.840  1.00  0.00            
ATOM    167  H8  AR5     2      24.000  24.280   6.740  1.00  0.00            
ATOM    168  H9  AR5     2      24.430  25.280   9.250  1.00  0.00            
ATOM    169  H10 AR5     2      25.370  25.950   8.010  1.00  0.00            
ATOM    170  H11 AR5     2      24.640  22.660  11.180  1.00  0.00            
ATOM    171  H12 AR5     2      25.680  25.830  10.970  1.00  0.00            
ATOM    172  H13 AR5     2      26.840  26.590   9.920  1.00  0.00            
ATOM    173  H14 AR5     2      27.120  24.290  11.970  1.00  0.00            
ATOM    174  H15 AR5     2      27.800  25.810  12.270  1.00  0.00            
ATOM    175  H16 AR5     2      29.520  26.760  10.960  1.00  0.00            
ATOM    176  H17 AR5     2      30.690  25.870   9.940  1.00  0.00            
ATOM    177  H18 AR5     2      29.090  26.260   9.270  1.00  0.00            
ATOM    178  H19 AR5     2      29.450  22.190   8.170  1.00  0.00            
ATOM    179  H20 AR5     2      31.530  21.900   9.360  1.00  0.00            
ATOM    180  H21 AR5     2      30.140  21.410  10.400  1.00  0.00            
ATOM    181  H22 AR5     2      31.670  23.950  10.530  1.00  0.00            
ATOM    182  H23 AR5     2      32.940  20.780  12.940  1.00  0.00            
ATOM    183  H24 AR5     2      31.440  21.390  13.680  1.00  0.00            
ATOM    184  H25 AR5     2      31.470  20.590  12.070  1.00  0.00            
ATOM    185  H26 AR5     2      33.540  23.070  10.320  1.00  0.00            
ATOM    186  H27 AR5     2      33.360  21.340  10.580  1.00  0.00            
ATOM    187  H28 AR5     2      35.730  22.070  11.100  1.00  0.00            
ATOM    188  H29 AR5     2      34.820  21.150  12.360  1.00  0.00            
ATOM    189  H30 AR5     2      35.290  24.170  12.230  1.00  0.00            
ATOM    190  H31 AR5     2      36.660  22.180  13.710  1.00  0.00            
ATOM    191  H32 AR5     2      35.560  24.990  14.870  1.00  0.00            
ATOM    192  H33 AR5     2      34.510  25.840  13.770  1.00  0.00            
ATOM    193  H34 AR5     2      33.830  25.180  15.350  1.00  0.00            
ATOM    194  H35 AR5     2      33.160  23.110  15.710  1.00  0.00            
ATOM    195  H36 AR5     2      33.420  21.730  14.680  1.00  0.00            
ATOM    196  H37 AR5     2      34.770  22.510  15.540  1.00  0.00            
ATOM    197  H38 AR5     2      33.090  24.700  12.420  1.00  0.00            
ATOM    198  H39 AR5     2      31.820  25.140  14.510  1.00  0.00            
ATOM    199  H40 AR5     2      31.010  23.560  14.440  1.00  0.00            
ATOM    200  H41 AR5     2      30.900  25.710  12.400  1.00  0.00            
ATOM    201  H42 AR5     2      29.660  25.210  13.580  1.00  0.00            
ATOM    202  H43 AR5     2      28.480  22.200  11.740  1.00  0.00            
ATOM    203  H44 AR5     2      29.660  22.190  13.120  1.00  0.00            
ATOM    204  H45 AR5     2      28.310  23.250  13.230  1.00  0.00            
ATOM    205  H46 AR5     2      27.970  25.160   8.140  1.00  0.00            
ATOM    206  H47 AR5     2      28.180  23.360   6.510  1.00  0.00            
ATOM    207  H48 AR5     2      27.380  22.280   7.610  1.00  0.00            
TER
ENDMDL
MODEL        1
ATOM      1  H1  ACD     1      31.260  10.260  18.910  1.00  0.00            
ATOM      2  O1  ACD     1      32.160  10.360  18.570  1.00  0.00            
ATOM      3  C1  ACD     1      32.310   9.260  17.600  1.00  0.00            
ATOM      4  H2  ACD     1      32.360   8.310  18.140  1.00  0.00            
ATOM      5  H3  ACD     1      33.200   9.360  16.970  1.00  0.00            
ATOM      6  C2  ACD     1      31.180   9.090  16.560  1.00  0.00            
ATOM      7  H4  ACD     1      30.170   9.000  16.970  1.00  0.00            
ATOM      8  O2  ACD     1      31.120  10.270  15.690  1.00  0.00            
ATOM      9  C3  ACD     1      30.070  10.290  14.720  1.00  0.00            
ATOM     10  H5  ACD     1      30.200  11.220  14.160  1.00  0.00            
ATOM     11  O3  ACD     1      28.880  10.290  15.400  1.00  0.00            
ATOM     12  C4  ACD     1      27.980  11.350  15.370  1.00  0.00            
ATOM     13  H6  ACD     1      28.430  12.240  14.910  1.00  0.00            
ATOM     14  C5  ACD     1      26.800  10.840  14.490  1.00  0.00            
ATOM     15  H7  ACD     1      26.550   9.920  15.040  1.00  0.00            
ATOM     16  O4  ACD     1      27.210  10.700  13.160  1.00  0.00            
ATOM     17  H8  ACD     1      27.860   9.990  13.090  1.00  0.00            
ATOM     18  C6  ACD     1      25.730  11.830  14.600  1.00  0.00            
ATOM     19  H9  ACD     1      26.050  12.810  14.230  1.00  0.00            
ATOM     20  O5  ACD     1      24.640  11.310  13.860  1.00  0.00            
ATOM     21  H10 ACD     1      24.980  11.110  12.990  1.00  0.00            
ATOM     22  C7  ACD     1      25.300  12.080  16.060  1.00  0.00            
ATOM     23  H11 ACD     1      24.460  12.770  16.180  1.00  0.00            
ATOM     24  O6  ACD     1      26.440  12.560  16.720  1.00  0.00            
ATOM     25  C8  ACD     1      27.580  11.760  16.760  1.00  0.00            
ATOM     26  H12 ACD     1      27.300  10.850  17.300  1.00  0.00            
ATOM     27  C9  ACD     1      28.780  12.490  17.460  1.00  0.00            
ATOM     28  H13 ACD     1      28.510  12.540  18.530  1.00  0.00            
ATOM     29  H14 ACD     1      29.760  12.000  17.360  1.00  0.00            
ATOM     30  O7  ACD     1      28.920  13.870  17.070  1.00  0.00            
ATOM     31  H15 ACD     1      28.020  14.150  16.890  1.00  0.00            
ATOM     32  O8  ACD     1      24.930  10.820  16.660  1.00  0.00            
ATOM     33  C10 ACD     1      23.790  10.740  17.450  1.00  0.00            
ATOM     34  H16 ACD     1      23.040  11.510  17.240  1.00  0.00            
ATOM     35  C11 ACD     1      23.230   9.400  16.990  1.00  0.00            
ATOM     36  H17 ACD     1      24.030   8.650  16.940  1.00  0.00            
ATOM     37  O9  ACD     1      22.830   9.600  15.620  1.00  0.00            
ATOM     38  H18 ACD     1      23.510  10.150  15.210  1.00  0.00            
ATOM     39  C12 ACD     1      22.180   8.900  17.970  1.00  0.00            
ATOM     40  H19 ACD     1      21.290   9.540  17.870  1.00  0.00            
ATOM     41  O10 ACD     1      21.770   7.510  17.740  1.00  0.00            
ATOM     42  H20 ACD     1      22.390   6.960  18.230  1.00  0.00            
ATOM     43  C13 ACD     1      22.780   8.880  19.430  1.00  0.00            
ATOM     44  H21 ACD     1      22.070   8.640  20.230  1.00  0.00            
ATOM     45  O11 ACD     1      23.270  10.200  19.730  1.00  0.00            
ATOM     46  C14 ACD     1      24.260  10.780  18.930  1.00  0.00            
ATOM     47  H22 ACD     1      25.160  10.180  19.080  1.00  0.00            
ATOM     48  C15 ACD     1      24.500  12.220  19.360  1.00  0.00            
ATOM     49  H23 ACD     1      25.300  12.670  18.770  1.00  0.00            
ATOM     50  H24 ACD     1      23.570  12.780  19.200  1.00  0.00            
ATOM     51  O12 ACD     1      24.840  12.420  20.730  1.00  0.00            
ATOM     52  H25 ACD     1      23.990  12.240  21.160  1.00  0.00            
ATOM     53  O13 ACD     1      23.890   8.070  19.460  1.00  0.00            
ATOM     54  C16 ACD     1      24.020   7.350  20.680  1.00  0.00            
ATOM     55  H26 ACD     1      23.140   7.460  21.320  1.00  0.00            
ATOM     56  C17 ACD     1      24.010   5.900  20.240  1.00  0.00            
ATOM     57  H27 ACD     1      24.820   5.760  19.520  1.00  0.00            
ATOM     58  O14 ACD     1      22.710   5.530  19.680  1.00  0.00            
ATOM     59  H28 ACD     1      22.660   4.580  19.770  1.00  0.00            
ATOM     60  C18 ACD     1      24.340   4.980  21.400  1.00  0.00            
ATOM     61  H29 ACD     1      23.530   5.040  22.140  1.00  0.00            
ATOM     62  O15 ACD     1      24.280   3.590  20.980  1.00  0.00            
ATOM     63  H30 ACD     1      25.210   3.360  21.100  1.00  0.00            
ATOM     64  C19 ACD     1      25.660   5.420  21.960  1.00  0.00            
ATOM     65  H31 ACD     1      25.880   4.810  22.850  1.00  0.00            
ATOM     66  O16 ACD     1      25.530   6.710  22.380  1.00  0.00            
ATOM     67  C20 ACD     1      25.320   7.730  21.450  1.00  0.00            
ATOM     68  H32 ACD     1      26.140   7.720  20.720  1.00  0.00            
ATOM     69  C21 ACD     1      25.260   9.030  22.130  1.00  0.00            
ATOM     70  H33 ACD     1      24.920   9.850  21.470  1.00  0.00            
ATOM     71  H34 ACD     1      24.430   9.020  22.850  1.00  0.00            
ATOM     72  O17 ACD     1      26.380   9.360  22.870  1.00  0.00            
ATOM     73  H35 ACD     1      26.380   8.710  23.580  1.00  0.00            
ATOM     74  O18 ACD     1      26.730   5.260  21.100  1.00  0.00            
ATOM     75  C22 ACD     1      27.860   4.620  21.600  1.00  0.00            
ATOM     76  H36 ACD     1      27.980   4.790  22.680  1.00  0.00            
ATOM     77  C23 ACD     1      27.880   3.140  21.180  1.00  0.00            
ATOM     78  H37 ACD     1      27.690   3.100  20.100  1.00  0.00            
ATOM     79  O19 ACD     1      26.830   2.410  21.790  1.00  0.00            
ATOM     80  H38 ACD     1      27.000   2.400  22.730  1.00  0.00            
ATOM     81  C24 ACD     1      29.260   2.560  21.450  1.00  0.00            
ATOM     82  H39 ACD     1      29.460   2.540  22.530  1.00  0.00            
ATOM     83  O20 ACD     1      29.380   1.200  21.150  1.00  0.00            
ATOM     84  H40 ACD     1      28.880   0.660  21.760  1.00  0.00            
ATOM     85  C25 ACD     1      30.370   3.340  20.820  1.00  0.00            
ATOM     86  H41 ACD     1      31.340   2.950  21.130  1.00  0.00            
ATOM     87  O21 ACD     1      30.210   4.650  21.320  1.00  0.00            
ATOM     88  C26 ACD     1      28.990   5.390  20.990  1.00  0.00            
ATOM     89  H42 ACD     1      28.840   5.550  19.920  1.00  0.00            
ATOM     90  C27 ACD     1      29.280   6.730  21.560  1.00  0.00            
ATOM     91  H43 ACD     1      28.330   7.260  21.660  1.00  0.00            
ATOM     92  H44 ACD     1      29.790   6.660  22.530  1.00  0.00            
ATOM     93  O22 ACD     1      30.200   7.520  20.760  1.00  0.00            
ATOM     94  H45 ACD     1      31.100   7.210  20.930  1.00  0.00            
ATOM     95  O23 ACD     1      30.180   3.410  19.420  1.00  0.00            
ATOM     96  C28 ACD     1      31.250   3.830  18.520  1.00  0.00            
ATOM     97  H46 ACD     1      31.970   3.000  18.540  1.00  0.00            
ATOM     98  C29 ACD     1      31.880   5.200  18.860  1.00  0.00            
ATOM     99  H47 ACD     1      31.110   5.970  19.000  1.00  0.00            
ATOM    100  O24 ACD     1      32.640   5.610  17.740  1.00  0.00            
ATOM    101  C30 ACD     1      32.810   5.200  20.030  1.00  0.00            
ATOM    102  H48 ACD     1      32.610   4.390  20.750  1.00  0.00            
ATOM    103  H49 ACD     1      33.810   4.930  19.670  1.00  0.00            
ATOM    104  O25 ACD     1      32.770   6.470  20.710  1.00  0.00            
ATOM    105  H50 ACD     1      33.050   6.310  21.620  1.00  0.00            
ATOM    106  C31 ACD     1      30.610   3.800  17.120  1.00  0.00            
ATOM    107  H51 ACD     1      29.710   4.420  17.210  1.00  0.00            
ATOM    108  O26 ACD     1      30.280   2.500  16.720  1.00  0.00            
ATOM    109  H52 ACD     1      29.920   2.040  17.480  1.00  0.00            
ATOM    110  C32 ACD     1      31.570   4.380  16.110  1.00  0.00            
ATOM    111  H53 ACD     1      32.470   3.760  16.030  1.00  0.00            
ATOM    112  O27 ACD     1      31.000   4.380  14.800  1.00  0.00            
ATOM    113  H54 ACD     1      30.860   3.450  14.600  1.00  0.00            
ATOM    114  C33 ACD     1      32.070   5.720  16.480  1.00  0.00            
ATOM    115  H55 ACD     1      32.800   6.010  15.700  1.00  0.00            
ATOM    116  O28 ACD     1      31.100   6.700  16.470  1.00  0.00            
ATOM    117  C34 ACD     1      31.360   7.900  15.720  1.00  0.00            
ATOM    118  H56 ACD     1      32.380   8.000  15.320  1.00  0.00            
ATOM    119  C35 ACD     1      30.330   7.850  14.560  1.00  0.00            
ATOM    120  H57 ACD     1      29.340   7.760  15.020  1.00  0.00            
ATOM    121  O29 ACD     1      30.680   6.730  13.680  1.00  0.00            
ATOM    122  H58 ACD     1      30.880   5.950  14.200  1.00  0.00            
ATOM    123  C36 ACD     1      30.360   9.090  13.800  1.00  0.00            
ATOM    124  H59 ACD     1      31.330   9.190  13.300  1.00  0.00            
ATOM    125  O30 ACD     1      29.370   9.210  12.740  1.00  0.00            
ATOM    126  H60 ACD     1      29.620   8.620  12.030  1.00  0.00            
ATOM    127  C1  AR5     2      22.330   7.870   7.350  1.00  0.00            
ATOM    128  C2  AR5     2      22.620   9.000   8.360  1.00  0.00            
ATOM    129  C3  AR5     2      21.400   9.940   8.510  1.00  0.00            
ATOM    130  C4  AR5     2      23.870   9.820   7.900  1.00  0.00            
ATOM    131  C5  AR5     2      25.240   9.010   8.050  1.00  0.00            
ATOM    132  C6  AR5     2      25.410   8.470   9.550  1.00  0.00            
ATOM    133  C7  AR5     2      25.700   9.730  10.490  1.00  0.00            
ATOM    134  O1  AR5     2      24.890  10.260  11.200  1.00  0.00            
ATOM    135  O2  AR5     2      26.730  10.500  10.150  1.00  0.00            
ATOM    136  C8  AR5     2      26.580   7.510   9.580  1.00  0.00            
ATOM    137  C9  AR5     2      26.730   6.890  10.960  1.00  0.00            
ATOM    138  C10 AR5     2      25.540   6.150  11.530  1.00  0.00            
ATOM    139  C11 AR5     2      25.350   4.860  10.620  1.00  0.00            
ATOM    140  C12 AR5     2      24.210   6.940  11.310  1.00  0.00            
ATOM    141  C13 AR5     2      23.310   7.110  12.280  1.00  0.00            
ATOM    142  C14 AR5     2      23.380   6.410  13.640  1.00  0.00            
ATOM    143  C15 AR5     2      24.430   5.290  13.690  1.00  0.00            
ATOM    144  C16 AR5     2      24.430   4.570  15.130  1.00  0.00            
ATOM    145  C17 AR5     2      24.350   5.550  16.310  1.00  0.00            
ATOM    146  C18 AR5     2      23.040   3.750  15.270  1.00  0.00            
ATOM    147  C19 AR5     2      23.120   2.810  16.580  1.00  0.00            
ATOM    148  C20 AR5     2      24.240   1.770  16.500  1.00  0.00            
ATOM    149  O3  AR5     2      24.170   0.800  17.590  1.00  0.00            
ATOM    150  C21 AR5     2      25.660   2.540  16.370  1.00  0.00            
ATOM    151  C22 AR5     2      26.650   1.370  16.040  1.00  0.00            
ATOM    152  C23 AR5     2      26.180   3.140  17.680  1.00  0.00            
ATOM    153  C24 AR5     2      25.620   3.520  15.130  1.00  0.00            
ATOM    154  C25 AR5     2      27.010   4.190  14.770  1.00  0.00            
ATOM    155  C26 AR5     2      26.950   4.810  13.340  1.00  0.00            
ATOM    156  C27 AR5     2      25.800   5.840  13.130  1.00  0.00            
ATOM    157  C28 AR5     2      26.310   7.170  13.900  1.00  0.00            
ATOM    158  C29 AR5     2      24.170   7.610   9.910  1.00  0.00            
ATOM    159  C30 AR5     2      22.840   8.380   9.700  1.00  0.00            
ATOM    160  H1  AR5     2      23.160   7.240   7.020  1.00  0.00            
ATOM    161  H2  AR5     2      21.550   7.170   7.700  1.00  0.00            
ATOM    162  H3  AR5     2      21.930   8.270   6.410  1.00  0.00            
ATOM    163  H4  AR5     2      21.610  10.850   9.090  1.00  0.00            
ATOM    164  H5  AR5     2      21.040  10.250   7.530  1.00  0.00            
ATOM    165  H6  AR5     2      20.600   9.350   8.980  1.00  0.00            
ATOM    166  H7  AR5     2      23.940  10.730   8.510  1.00  0.00            
ATOM    167  H8  AR5     2      23.720  10.060   6.840  1.00  0.00            
ATOM    168  H9  AR5     2      26.010   9.760   7.800  1.00  0.00            
ATOM    169  H10 AR5     2      25.290   8.340   7.180  1.00  0.00            
ATOM    170  H11 AR5     2      27.020  10.160   9.290  1.00  0.00            
ATOM    171  H12 AR5     2      27.520   7.960   9.220  1.00  0.00            
ATOM    172  H13 AR5     2      26.450   6.850   8.710  1.00  0.00            
ATOM    173  H14 AR5     2      26.970   7.740  11.610  1.00  0.00            
ATOM    174  H15 AR5     2      27.590   6.220  11.030  1.00  0.00            
ATOM    175  H16 AR5     2      25.270   5.180   9.570  1.00  0.00            
ATOM    176  H17 AR5     2      26.270   4.270  10.580  1.00  0.00            
ATOM    177  H18 AR5     2      24.590   4.130  10.920  1.00  0.00            
ATOM    178  H19 AR5     2      22.410   7.710  12.140  1.00  0.00            
ATOM    179  H20 AR5     2      22.390   6.000  13.850  1.00  0.00            
ATOM    180  H21 AR5     2      23.410   7.250  14.340  1.00  0.00            
ATOM    181  H22 AR5     2      24.020   4.570  12.970  1.00  0.00            
ATOM    182  H23 AR5     2      25.080   6.360  16.240  1.00  0.00            
ATOM    183  H24 AR5     2      23.330   5.970  16.350  1.00  0.00            
ATOM    184  H25 AR5     2      24.410   5.100  17.310  1.00  0.00            
ATOM    185  H26 AR5     2      22.850   3.140  14.380  1.00  0.00            
ATOM    186  H27 AR5     2      22.210   4.460  15.350  1.00  0.00            
ATOM    187  H28 AR5     2      22.150   2.290  16.570  1.00  0.00            
ATOM    188  H29 AR5     2      23.100   3.350  17.530  1.00  0.00            
ATOM    189  H30 AR5     2      24.070   1.220  15.570  1.00  0.00            
ATOM    190  H31 AR5     2      24.820   1.100  18.250  1.00  0.00            
ATOM    191  H32 AR5     2      27.690   1.680  15.950  1.00  0.00            
ATOM    192  H33 AR5     2      26.710   0.680  16.890  1.00  0.00            
ATOM    193  H34 AR5     2      26.370   0.780  15.160  1.00  0.00            
ATOM    194  H35 AR5     2      26.860   2.480  18.220  1.00  0.00            
ATOM    195  H36 AR5     2      26.680   4.110  17.530  1.00  0.00            
ATOM    196  H37 AR5     2      25.410   3.270  18.450  1.00  0.00            
ATOM    197  H38 AR5     2      25.450   2.860  14.280  1.00  0.00            
ATOM    198  H39 AR5     2      27.860   3.500  14.770  1.00  0.00            
ATOM    199  H40 AR5     2      27.240   4.890  15.580  1.00  0.00            
ATOM    200  H41 AR5     2      26.780   3.950  12.680  1.00  0.00            
ATOM    201  H42 AR5     2      27.920   5.210  13.040  1.00  0.00            
ATOM    202  H43 AR5     2      25.550   7.950  13.880  1.00  0.00            
ATOM    203  H44 AR5     2      26.580   6.990  14.950  1.00  0.00            
ATOM    204  H45 AR5     2      27.330   7.480  13.620  1.00  0.00            
ATOM    205  H46 AR5     2      23.970   6.840   9.150  1.00  0.00            
ATOM    206  H47 AR5     2      22.030   7.690   9.980  1.00  0.00            
ATOM    207  H48 AR5     2      22.750   9.190  10.430  1.00  0.00            
TER
ENDMDL
MODEL        1
ATOM      1  H1  ACD     1      25.790  13.400  25.850  1.00  0.00            
ATOM      2  O1  ACD     1      26.750  13.350  25.800  1.00  0.00            
ATOM      3  C1  ACD     1      27.150  13.950  24.580  1.00  0.00            
ATOM      4  H2  ACD     1      26.550  13.470  23.800  1.00  0.00            
ATOM      5  H3  ACD     1      28.230  13.820  24.470  1.00  0.00            
ATOM      6  C2  ACD     1      26.920  15.400  24.530  1.00  0.00            
ATOM      7  H4  ACD     1      25.860  15.620  24.720  1.00  0.00            
ATOM      8  O2  ACD     1      27.810  16.050  25.540  1.00  0.00            
ATOM      9  C3  ACD     1      27.580  17.450  25.610  1.00  0.00            
ATOM     10  H5  ACD     1      28.240  17.850  26.390  1.00  0.00            
ATOM     11  O3  ACD     1      26.200  17.790  25.970  1.00  0.00            
ATOM     12  C4  ACD     1      25.870  17.850  27.400  1.00  0.00            
ATOM     13  H6  ACD     1      26.720  18.260  27.960  1.00  0.00            
ATOM     14  C5  ACD     1      24.670  18.830  27.500  1.00  0.00            
ATOM     15  H7  ACD     1      23.960  18.640  26.690  1.00  0.00            
ATOM     16  O4  ACD     1      25.150  20.110  27.460  1.00  0.00            
ATOM     17  H8  ACD     1      24.990  20.400  26.560  1.00  0.00            
ATOM     18  C6  ACD     1      23.860  18.570  28.750  1.00  0.00            
ATOM     19  H9  ACD     1      24.510  18.890  29.570  1.00  0.00            
ATOM     20  O5  ACD     1      22.720  19.410  28.660  1.00  0.00            
ATOM     21  H10 ACD     1      22.130  18.930  29.250  1.00  0.00            
ATOM     22  C7  ACD     1      23.460  17.170  28.950  1.00  0.00            
ATOM     23  H11 ACD     1      22.960  17.140  29.930  1.00  0.00            
ATOM     24  O6  ACD     1      24.670  16.410  29.130  1.00  0.00            
ATOM     25  C8  ACD     1      25.600  16.370  27.960  1.00  0.00            
ATOM     26  H12 ACD     1      25.100  15.750  27.210  1.00  0.00            
ATOM     27  C9  ACD     1      26.850  15.600  28.440  1.00  0.00            
ATOM     28  H13 ACD     1      26.340  14.700  28.820  1.00  0.00            
ATOM     29  H14 ACD     1      27.470  15.300  27.580  1.00  0.00            
ATOM     30  O7  ACD     1      27.600  16.260  29.420  1.00  0.00            
ATOM     31  H15 ACD     1      27.100  16.220  30.240  1.00  0.00            
ATOM     32  O8  ACD     1      22.590  16.630  27.970  1.00  0.00            
ATOM     33  C10 ACD     1      22.340  15.200  27.970  1.00  0.00            
ATOM     34  H16 ACD     1      23.240  14.590  28.130  1.00  0.00            
ATOM     35  C11 ACD     1      21.370  14.630  29.070  1.00  0.00            
ATOM     36  H17 ACD     1      20.430  15.200  29.160  1.00  0.00            
ATOM     37  O9  ACD     1      22.080  14.680  30.360  1.00  0.00            
ATOM     38  H18 ACD     1      22.970  14.350  30.290  1.00  0.00            
ATOM     39  C12 ACD     1      20.960  13.170  28.810  1.00  0.00            
ATOM     40  H19 ACD     1      21.920  12.630  28.830  1.00  0.00            
ATOM     41  O10 ACD     1      20.150  12.640  29.830  1.00  0.00            
ATOM     42  H20 ACD     1      19.690  13.330  30.320  1.00  0.00            
ATOM     43  C13 ACD     1      20.420  13.080  27.420  1.00  0.00            
ATOM     44  H21 ACD     1      20.230  12.020  27.240  1.00  0.00            
ATOM     45  O11 ACD     1      21.510  13.390  26.510  1.00  0.00            
ATOM     46  C14 ACD     1      21.860  14.800  26.520  1.00  0.00            
ATOM     47  H22 ACD     1      20.980  15.400  26.280  1.00  0.00            
ATOM     48  C15 ACD     1      22.920  15.010  25.500  1.00  0.00            
ATOM     49  H23 ACD     1      22.550  14.980  24.470  1.00  0.00            
ATOM     50  H24 ACD     1      23.380  15.990  25.650  1.00  0.00            
ATOM     51  O12 ACD     1      24.010  14.090  25.650  1.00  0.00            
ATOM     52  H25 ACD     1      23.580  13.230  25.700  1.00  0.00            
ATOM     53  O13 ACD     1      19.210  13.760  27.160  1.00  0.00            
ATOM     54  C16 ACD     1      18.230  13.410  26.180  1.00  0.00            
ATOM     55  H26 ACD     1      17.270  13.170  26.650  1.00  0.00            
ATOM     56  C17 ACD     1      18.160  14.690  25.290  1.00  0.00            
ATOM     57  H27 ACD     1      19.180  14.900  24.950  1.00  0.00            
ATOM     58  O14 ACD     1      17.550  15.810  25.940  1.00  0.00            
ATOM     59  H28 ACD     1      17.600  16.560  25.340  1.00  0.00            
ATOM     60  C18 ACD     1      17.370  14.400  24.100  1.00  0.00            
ATOM     61  H29 ACD     1      16.380  14.130  24.470  1.00  0.00            
ATOM     62  O15 ACD     1      17.380  15.480  23.170  1.00  0.00            
ATOM     63  H30 ACD     1      18.080  15.330  22.530  1.00  0.00            
ATOM     64  C19 ACD     1      17.850  13.200  23.340  1.00  0.00            
ATOM     65  H31 ACD     1      17.250  13.010  22.440  1.00  0.00            
ATOM     66  O16 ACD     1      17.750  12.080  24.140  1.00  0.00            
ATOM     67  C20 ACD     1      18.580  12.140  25.300  1.00  0.00            
ATOM     68  H32 ACD     1      19.620  12.080  24.950  1.00  0.00            
ATOM     69  C21 ACD     1      18.330  10.910  26.120  1.00  0.00            
ATOM     70  H33 ACD     1      18.530  11.150  27.180  1.00  0.00            
ATOM     71  H34 ACD     1      17.240  10.810  26.140  1.00  0.00            
ATOM     72  O17 ACD     1      18.910   9.720  25.650  1.00  0.00            
ATOM     73  H35 ACD     1      18.520   9.550  24.790  1.00  0.00            
ATOM     74  O18 ACD     1      19.170  13.410  22.970  1.00  0.00            
ATOM     75  C22 ACD     1      19.440  13.150  21.590  1.00  0.00            
ATOM     76  H36 ACD     1      18.690  12.730  20.910  1.00  0.00            
ATOM     77  C23 ACD     1      19.860  14.470  20.920  1.00  0.00            
ATOM     78  H37 ACD     1      20.580  15.010  21.550  1.00  0.00            
ATOM     79  O19 ACD     1      18.690  15.270  20.660  1.00  0.00            
ATOM     80  H38 ACD     1      18.910  15.890  19.950  1.00  0.00            
ATOM     81  C24 ACD     1      20.530  14.150  19.580  1.00  0.00            
ATOM     82  H39 ACD     1      19.850  13.700  18.840  1.00  0.00            
ATOM     83  O20 ACD     1      21.040  15.380  19.050  1.00  0.00            
ATOM     84  H40 ACD     1      20.270  15.880  18.750  1.00  0.00            
ATOM     85  C25 ACD     1      21.680  13.200  19.860  1.00  0.00            
ATOM     86  H41 ACD     1      22.320  12.940  19.000  1.00  0.00            
ATOM     87  O21 ACD     1      21.160  11.990  20.460  1.00  0.00            
ATOM     88  C26 ACD     1      20.490  12.050  21.650  1.00  0.00            
ATOM     89  H42 ACD     1      21.150  12.260  22.490  1.00  0.00            
ATOM     90  C27 ACD     1      20.000  10.660  21.960  1.00  0.00            
ATOM     91  H43 ACD     1      19.230  10.710  22.740  1.00  0.00            
ATOM     92  H44 ACD     1      19.410  10.320  21.100  1.00  0.00            
ATOM     93  O22 ACD     1      21.160   9.740  22.180  1.00  0.00            
ATOM     94  H45 ACD     1      21.660  10.100  22.920  1.00  0.00            
ATOM     95  O23 ACD     1      22.550  13.800  20.780  1.00  0.00            
ATOM     96  C28 ACD     1      23.940  13.740  20.440  1.00  0.00            
ATOM     97  H46 ACD     1      24.110  12.950  19.700  1.00  0.00            
ATOM     98  C29 ACD     1      24.680  13.360  21.760  1.00  0.00            
ATOM     99  H47 ACD     1      24.380  14.090  22.530  1.00  0.00            
ATOM    100  O24 ACD     1      26.030  13.380  21.380  1.00  0.00            
ATOM    101  C30 ACD     1      24.390  11.890  22.230  1.00  0.00            
ATOM    102  H48 ACD     1      23.360  11.520  22.130  1.00  0.00            
ATOM    103  H49 ACD     1      25.030  11.240  21.630  1.00  0.00            
ATOM    104  O25 ACD     1      24.770  11.720  23.610  1.00  0.00            
ATOM    105  H50 ACD     1      24.010  11.350  24.070  1.00  0.00            
ATOM    106  C31 ACD     1      24.310  15.130  19.960  1.00  0.00            
ATOM    107  H51 ACD     1      23.930  15.830  20.710  1.00  0.00            
ATOM    108  O26 ACD     1      23.660  15.410  18.690  1.00  0.00            
ATOM    109  H52 ACD     1      22.720  15.430  18.900  1.00  0.00            
ATOM    110  C32 ACD     1      25.860  15.180  19.850  1.00  0.00            
ATOM    111  H53 ACD     1      26.120  14.480  19.040  1.00  0.00            
ATOM    112  O27 ACD     1      26.460  16.400  19.520  1.00  0.00            
ATOM    113  H54 ACD     1      26.640  16.780  20.380  1.00  0.00            
ATOM    114  C33 ACD     1      26.560  14.680  21.080  1.00  0.00            
ATOM    115  H55 ACD     1      27.640  14.580  20.950  1.00  0.00            
ATOM    116  O28 ACD     1      26.280  15.580  22.140  1.00  0.00            
ATOM    117  C34 ACD     1      27.240  16.020  23.120  1.00  0.00            
ATOM    118  H56 ACD     1      28.250  15.710  22.830  1.00  0.00            
ATOM    119  C35 ACD     1      27.230  17.550  23.080  1.00  0.00            
ATOM    120  H57 ACD     1      26.180  17.750  23.330  1.00  0.00            
ATOM    121  O29 ACD     1      27.730  18.010  21.790  1.00  0.00            
ATOM    122  H58 ACD     1      27.930  18.950  21.750  1.00  0.00            
ATOM    123  C36 ACD     1      28.010  18.150  24.250  1.00  0.00            
ATOM    124  H59 ACD     1      29.100  18.010  24.140  1.00  0.00            
ATOM    125  O30 ACD     1      27.760  19.530  24.310  1.00  0.00            
ATOM    126  H60 ACD     1      26.820  19.590  24.510  1.00  0.00            
ATOM    127  C1  AR5     2      22.560  19.610  18.200  1.00  0.00            
ATOM    128  C2  AR5     2      23.060  20.720  19.160  1.00  0.00            
ATOM    129  C3  AR5     2      23.250  22.030  18.300  1.00  0.00            
ATOM    130  C4  AR5     2      24.480  20.410  19.780  1.00  0.00            
ATOM    131  C5  AR5     2      24.430  19.190  20.760  1.00  0.00            
ATOM    132  C6  AR5     2      23.310  19.310  21.840  1.00  0.00            
ATOM    133  C7  AR5     2      23.930  20.400  22.890  1.00  0.00            
ATOM    134  O1  AR5     2      23.630  21.570  23.090  1.00  0.00            
ATOM    135  O2  AR5     2      24.900  19.980  23.730  1.00  0.00            
ATOM    136  C8  AR5     2      23.050  17.990  22.560  1.00  0.00            
ATOM    137  C9  AR5     2      22.160  18.230  23.750  1.00  0.00            
ATOM    138  C10 AR5     2      20.760  18.990  23.520  1.00  0.00            
ATOM    139  C11 AR5     2      19.840  17.830  22.890  1.00  0.00            
ATOM    140  C12 AR5     2      20.860  20.070  22.390  1.00  0.00            
ATOM    141  C13 AR5     2      20.030  21.080  22.360  1.00  0.00            
ATOM    142  C14 AR5     2      18.970  21.320  23.340  1.00  0.00            
ATOM    143  C15 AR5     2      18.760  20.280  24.560  1.00  0.00            
ATOM    144  C16 AR5     2      17.870  20.740  25.840  1.00  0.00            
ATOM    145  C17 AR5     2      18.350  22.070  26.460  1.00  0.00            
ATOM    146  C18 AR5     2      16.470  20.970  25.260  1.00  0.00            
ATOM    147  C19 AR5     2      15.400  21.220  26.440  1.00  0.00            
ATOM    148  C20 AR5     2      15.330  20.050  27.460  1.00  0.00            
ATOM    149  O3  AR5     2      14.290  20.280  28.410  1.00  0.00            
ATOM    150  C21 AR5     2      16.740  19.680  28.040  1.00  0.00            
ATOM    151  C22 AR5     2      16.580  18.260  28.710  1.00  0.00            
ATOM    152  C23 AR5     2      17.250  20.710  29.150  1.00  0.00            
ATOM    153  C24 AR5     2      17.790  19.480  26.830  1.00  0.00            
ATOM    154  C25 AR5     2      19.230  19.020  27.180  1.00  0.00            
ATOM    155  C26 AR5     2      20.040  18.500  26.000  1.00  0.00            
ATOM    156  C27 AR5     2      20.170  19.630  24.890  1.00  0.00            
ATOM    157  C28 AR5     2      21.150  20.750  25.430  1.00  0.00            
ATOM    158  C29 AR5     2      21.950  19.820  21.280  1.00  0.00            
ATOM    159  C30 AR5     2      22.030  21.000  20.240  1.00  0.00            
ATOM    160  H1  AR5     2      22.530  18.650  18.740  1.00  0.00            
ATOM    161  H2  AR5     2      21.530  19.750  17.840  1.00  0.00            
ATOM    162  H3  AR5     2      23.180  19.340  17.330  1.00  0.00            
ATOM    163  H4  AR5     2      23.480  22.910  18.930  1.00  0.00            
ATOM    164  H5  AR5     2      24.170  21.820  17.730  1.00  0.00            
ATOM    165  H6  AR5     2      22.420  22.210  17.620  1.00  0.00            
ATOM    166  H7  AR5     2      24.810  21.310  20.320  1.00  0.00            
ATOM    167  H8  AR5     2      25.110  20.160  18.920  1.00  0.00            
ATOM    168  H9  AR5     2      25.470  19.110  21.110  1.00  0.00            
ATOM    169  H10 AR5     2      24.300  18.320  20.100  1.00  0.00            
ATOM    170  H11 AR5     2      24.850  20.780  24.290  1.00  0.00            
ATOM    171  H12 AR5     2      23.940  17.540  23.020  1.00  0.00            
ATOM    172  H13 AR5     2      22.610  17.220  21.930  1.00  0.00            
ATOM    173  H14 AR5     2      22.790  18.800  24.450  1.00  0.00            
ATOM    174  H15 AR5     2      21.890  17.290  24.250  1.00  0.00            
ATOM    175  H16 AR5     2      20.090  16.830  23.260  1.00  0.00            
ATOM    176  H17 AR5     2      18.760  18.020  22.860  1.00  0.00            
ATOM    177  H18 AR5     2      20.040  17.730  21.810  1.00  0.00            
ATOM    178  H19 AR5     2      20.210  21.830  21.590  1.00  0.00            
ATOM    179  H20 AR5     2      18.010  21.390  22.830  1.00  0.00            
ATOM    180  H21 AR5     2      19.190  22.320  23.720  1.00  0.00            
ATOM    181  H22 AR5     2      18.200  19.470  24.080  1.00  0.00            
ATOM    182  H23 AR5     2      18.930  21.870  27.370  1.00  0.00            
ATOM    183  H24 AR5     2      18.940  22.670  25.770  1.00  0.00            
ATOM    184  H25 AR5     2      17.560  22.730  26.840  1.00  0.00            
ATOM    185  H26 AR5     2      16.230  20.060  24.700  1.00  0.00            
ATOM    186  H27 AR5     2      16.390  21.820  24.560  1.00  0.00            
ATOM    187  H28 AR5     2      14.400  21.250  26.000  1.00  0.00            
ATOM    188  H29 AR5     2      15.550  22.240  26.830  1.00  0.00            
ATOM    189  H30 AR5     2      15.120  19.240  26.750  1.00  0.00            
ATOM    190  H31 AR5     2      14.540  21.120  28.830  1.00  0.00            
ATOM    191  H32 AR5     2      15.810  18.400  29.470  1.00  0.00            
ATOM    192  H33 AR5     2      16.270  17.410  28.090  1.00  0.00            
ATOM    193  H34 AR5     2      17.490  17.970  29.260  1.00  0.00            
ATOM    194  H35 AR5     2      18.270  20.470  29.460  1.00  0.00            
ATOM    195  H36 AR5     2      17.250  21.770  28.870  1.00  0.00            
ATOM    196  H37 AR5     2      16.750  20.660  30.130  1.00  0.00            
ATOM    197  H38 AR5     2      17.380  18.680  26.210  1.00  0.00            
ATOM    198  H39 AR5     2      19.140  18.170  27.870  1.00  0.00            
ATOM    199  H40 AR5     2      19.810  19.740  27.770  1.00  0.00            
ATOM    200  H41 AR5     2      19.580  17.600  25.580  1.00  0.00            
ATOM    201  H42 AR5     2      21.000  18.180  26.440  1.00  0.00            
ATOM    202  H43 AR5     2      22.080  20.350  25.850  1.00  0.00            
ATOM    203  H44 AR5     2      21.470  21.510  24.710  1.00  0.00            
ATOM    204  H45 AR5     2      20.690  21.310  26.250  1.00  0.00            
ATOM    205  H46 AR5     2      21.580  18.940  20.730  1.00  0.00            
ATOM    206  H47 AR5     2      21.070  21.130  19.730  1.00  0.00            
ATOM    207  H48 AR5     2      22.230  21.950  20.750  1.00  0.00            
TER
ENDMDL
MODEL        1
ATOM      1  H1  ACD     1      30.810   9.290  18.840  1.00  0.00            
ATOM      2  O1  ACD     1      31.610   9.070  18.350  1.00  0.00            
ATOM      3  C1  ACD     1      31.560   7.760  17.750  1.00  0.00            
ATOM      4  H2  ACD     1      31.500   7.020  18.570  1.00  0.00            
ATOM      5  H3  ACD     1      32.460   7.650  17.140  1.00  0.00            
ATOM      6  C2  ACD     1      30.320   7.780  16.820  1.00  0.00            
ATOM      7  H4  ACD     1      29.500   8.200  17.400  1.00  0.00            
ATOM      8  O2  ACD     1      30.690   8.620  15.780  1.00  0.00            
ATOM      9  C3  ACD     1      29.700   8.940  14.850  1.00  0.00            
ATOM     10  H5  ACD     1      30.180   9.610  14.130  1.00  0.00            
ATOM     11  O3  ACD     1      28.550   9.590  15.360  1.00  0.00            
ATOM     12  C4  ACD     1      28.480  11.030  15.130  1.00  0.00            
ATOM     13  H6  ACD     1      29.250  11.350  14.420  1.00  0.00            
ATOM     14  C5  ACD     1      27.200  11.200  14.340  1.00  0.00            
ATOM     15  H7  ACD     1      26.320  10.710  14.780  1.00  0.00            
ATOM     16  O4  ACD     1      27.430  10.650  13.100  1.00  0.00            
ATOM     17  H8  ACD     1      27.500   9.700  13.210  1.00  0.00            
ATOM     18  C6  ACD     1      26.880  12.700  14.200  1.00  0.00            
ATOM     19  H9  ACD     1      27.590  13.240  13.570  1.00  0.00            
ATOM     20  O5  ACD     1      25.640  12.880  13.640  1.00  0.00            
ATOM     21  H10 ACD     1      25.510  12.430  12.800  1.00  0.00            
ATOM     22  C7  ACD     1      26.890  13.240  15.670  1.00  0.00            
ATOM     23  H11 ACD     1      26.660  14.310  15.750  1.00  0.00            
ATOM     24  O6  ACD     1      28.180  13.150  16.190  1.00  0.00            
ATOM     25  C8  ACD     1      28.580  11.810  16.480  1.00  0.00            
ATOM     26  H12 ACD     1      27.920  11.340  17.230  1.00  0.00            
ATOM     27  C9  ACD     1      29.980  11.830  17.090  1.00  0.00            
ATOM     28  H13 ACD     1      29.910  12.420  18.020  1.00  0.00            
ATOM     29  H14 ACD     1      30.080  10.780  17.390  1.00  0.00            
ATOM     30  O7  ACD     1      31.060  12.230  16.240  1.00  0.00            
ATOM     31  H15 ACD     1      31.840  12.190  16.800  1.00  0.00            
ATOM     32  O8  ACD     1      25.900  12.500  16.400  1.00  0.00            
ATOM     33  C10 ACD     1      24.730  13.190  16.900  1.00  0.00            
ATOM     34  H16 ACD     1      24.670  14.220  16.510  1.00  0.00            
ATOM     35  C11 ACD     1      23.560  12.340  16.420  1.00  0.00            
ATOM     36  H17 ACD     1      24.020  11.370  16.650  1.00  0.00            
ATOM     37  O9  ACD     1      23.280  12.550  15.050  1.00  0.00            
ATOM     38  H18 ACD     1      24.140  12.740  14.680  1.00  0.00            
ATOM     39  C12 ACD     1      22.340  12.590  17.280  1.00  0.00            
ATOM     40  H19 ACD     1      21.920  13.580  17.030  1.00  0.00            
ATOM     41  O10 ACD     1      21.300  11.610  17.180  1.00  0.00            
ATOM     42  H20 ACD     1      21.520  10.850  17.720  1.00  0.00            
ATOM     43  C13 ACD     1      22.570  12.560  18.790  1.00  0.00            
ATOM     44  H21 ACD     1      21.620  12.850  19.260  1.00  0.00            
ATOM     45  O11 ACD     1      23.570  13.510  19.090  1.00  0.00            
ATOM     46  C14 ACD     1      24.870  13.290  18.480  1.00  0.00            
ATOM     47  H22 ACD     1      25.300  12.360  18.870  1.00  0.00            
ATOM     48  C15 ACD     1      25.780  14.360  18.920  1.00  0.00            
ATOM     49  H23 ACD     1      26.590  14.520  18.190  1.00  0.00            
ATOM     50  H24 ACD     1      25.240  15.310  18.970  1.00  0.00            
ATOM     51  O12 ACD     1      26.390  14.120  20.160  1.00  0.00            
ATOM     52  H25 ACD     1      25.680  14.360  20.770  1.00  0.00            
ATOM     53  O13 ACD     1      23.010  11.260  19.140  1.00  0.00            
ATOM     54  C16 ACD     1      22.520  10.790  20.420  1.00  0.00            
ATOM     55  H26 ACD     1      21.740  11.450  20.820  1.00  0.00            
ATOM     56  C17 ACD     1      21.940   9.390  20.050  1.00  0.00            
ATOM     57  H27 ACD     1      22.690   8.780  19.530  1.00  0.00            
ATOM     58  O14 ACD     1      20.730   9.560  19.290  1.00  0.00            
ATOM     59  H28 ACD     1      20.180   8.780  19.230  1.00  0.00            
ATOM     60  C18 ACD     1      21.710   8.660  21.410  1.00  0.00            
ATOM     61  H29 ACD     1      21.020   9.320  21.960  1.00  0.00            
ATOM     62  O15 ACD     1      21.180   7.360  21.240  1.00  0.00            
ATOM     63  H30 ACD     1      21.910   6.750  21.120  1.00  0.00            
ATOM     64  C19 ACD     1      22.970   8.550  22.180  1.00  0.00            
ATOM     65  H31 ACD     1      22.840   8.030  23.140  1.00  0.00            
ATOM     66  O16 ACD     1      23.420   9.850  22.520  1.00  0.00            
ATOM     67  C20 ACD     1      23.770  10.660  21.380  1.00  0.00            
ATOM     68  H32 ACD     1      24.640  10.260  20.850  1.00  0.00            
ATOM     69  C21 ACD     1      24.230  11.990  21.950  1.00  0.00            
ATOM     70  H33 ACD     1      24.720  12.480  21.100  1.00  0.00            
ATOM     71  H34 ACD     1      23.380  12.560  22.340  1.00  0.00            
ATOM     72  O17 ACD     1      25.120  11.830  23.080  1.00  0.00            
ATOM     73  H35 ACD     1      25.950  11.600  22.640  1.00  0.00            
ATOM     74  O18 ACD     1      23.980   7.780  21.490  1.00  0.00            
ATOM     75  C22 ACD     1      24.440   6.560  22.110  1.00  0.00            
ATOM     76  H36 ACD     1      23.820   6.350  22.990  1.00  0.00            
ATOM     77  C23 ACD     1      24.220   5.430  21.080  1.00  0.00            
ATOM     78  H37 ACD     1      24.680   5.830  20.170  1.00  0.00            
ATOM     79  O19 ACD     1      22.810   5.200  21.030  1.00  0.00            
ATOM     80  H38 ACD     1      22.570   4.740  20.220  1.00  0.00            
ATOM     81  C24 ACD     1      24.920   4.080  21.450  1.00  0.00            
ATOM     82  H39 ACD     1      24.460   3.690  22.370  1.00  0.00            
ATOM     83  O20 ACD     1      24.920   3.040  20.490  1.00  0.00            
ATOM     84  H40 ACD     1      24.010   2.760  20.420  1.00  0.00            
ATOM     85  C25 ACD     1      26.400   4.290  21.850  1.00  0.00            
ATOM     86  H41 ACD     1      26.820   3.350  22.250  1.00  0.00            
ATOM     87  O21 ACD     1      26.420   5.370  22.820  1.00  0.00
[truncated: 2,056,867 more chars]
