# Supplementary material for: Achieving Chemical Accuracy in Cyclodextrin Host–Guest Binding via Integrative Atomistic Modelling
Source: Adv Sci (Weinh). 2025 Dec 14;13(10):e19782. doi: 10.1002/advs.202519782 (PMC12915143; doi:10.1002/advs.202519782)
Supplement: Supplementary file 1 — Supporting Information [file ADVS-13-e19782-s003.zip › all_poses/ACD.AS2.pdb]

MODEL        1
ATOM      1  H1  ACD     1      21.300  31.350  23.570  1.00  0.00            
ATOM      2  O1  ACD     1      21.620  31.110  22.700  1.00  0.00            
ATOM      3  C1  ACD     1      20.910  29.860  22.400  1.00  0.00            
ATOM      4  H2  ACD     1      20.980  29.040  23.130  1.00  0.00            
ATOM      5  H3  ACD     1      21.150  29.420  21.430  1.00  0.00            
ATOM      6  C2  ACD     1      19.400  30.090  22.350  1.00  0.00            
ATOM      7  H4  ACD     1      18.980  29.160  21.970  1.00  0.00            
ATOM      8  O2  ACD     1      18.920  30.160  23.690  1.00  0.00            
ATOM      9  C3  ACD     1      17.530  30.250  23.990  1.00  0.00            
ATOM     10  H5  ACD     1      17.380  30.170  25.070  1.00  0.00            
ATOM     11  O3  ACD     1      16.740  29.350  23.260  1.00  0.00            
ATOM     12  C4  ACD     1      15.630  28.860  23.970  1.00  0.00            
ATOM     13  H6  ACD     1      15.250  29.440  24.820  1.00  0.00            
ATOM     14  C5  ACD     1      14.510  28.910  22.960  1.00  0.00            
ATOM     15  H7  ACD     1      14.850  28.420  22.040  1.00  0.00            
ATOM     16  O4  ACD     1      14.140  30.210  22.670  1.00  0.00            
ATOM     17  H8  ACD     1      13.280  30.210  22.250  1.00  0.00            
ATOM     18  C6  ACD     1      13.290  28.140  23.490  1.00  0.00            
ATOM     19  H9  ACD     1      13.020  28.580  24.460  1.00  0.00            
ATOM     20  O5  ACD     1      12.270  28.230  22.550  1.00  0.00            
ATOM     21  H10 ACD     1      12.220  27.450  21.990  1.00  0.00            
ATOM     22  C7  ACD     1      13.720  26.690  23.690  1.00  0.00            
ATOM     23  H11 ACD     1      12.930  26.090  24.140  1.00  0.00            
ATOM     24  O6  ACD     1      14.780  26.690  24.630  1.00  0.00            
ATOM     25  C8  ACD     1      15.980  27.470  24.330  1.00  0.00            
ATOM     26  H12 ACD     1      16.600  27.030  23.530  1.00  0.00            
ATOM     27  C9  ACD     1      17.020  27.320  25.360  1.00  0.00            
ATOM     28  H13 ACD     1      17.020  26.240  25.590  1.00  0.00            
ATOM     29  H14 ACD     1      18.050  27.530  25.070  1.00  0.00            
ATOM     30  O7  ACD     1      16.720  28.080  26.560  1.00  0.00            
ATOM     31  H15 ACD     1      17.160  27.640  27.290  1.00  0.00            
ATOM     32  O8  ACD     1      14.250  26.180  22.510  1.00  0.00            
ATOM     33  C10 ACD     1      13.610  24.940  22.020  1.00  0.00            
ATOM     34  H16 ACD     1      12.980  24.440  22.760  1.00  0.00            
ATOM     35  C11 ACD     1      12.640  25.170  20.850  1.00  0.00            
ATOM     36  H17 ACD     1      13.210  25.660  20.050  1.00  0.00            
ATOM     37  O9  ACD     1      11.420  25.880  21.190  1.00  0.00            
ATOM     38  H18 ACD     1      11.100  25.440  21.980  1.00  0.00            
ATOM     39  C12 ACD     1      12.370  23.730  20.310  1.00  0.00            
ATOM     40  H19 ACD     1      11.920  23.200  21.160  1.00  0.00            
ATOM     41  O10 ACD     1      11.530  23.650  19.180  1.00  0.00            
ATOM     42  H20 ACD     1      10.670  23.860  19.550  1.00  0.00            
ATOM     43  C13 ACD     1      13.550  22.930  19.960  1.00  0.00            
ATOM     44  H21 ACD     1      13.230  21.930  19.660  1.00  0.00            
ATOM     45  O11 ACD     1      14.380  22.770  21.140  1.00  0.00            
ATOM     46  C14 ACD     1      14.800  24.040  21.680  1.00  0.00            
ATOM     47  H22 ACD     1      15.400  24.540  20.910  1.00  0.00            
ATOM     48  C15 ACD     1      15.600  23.760  22.890  1.00  0.00            
ATOM     49  H23 ACD     1      16.380  23.030  22.640  1.00  0.00            
ATOM     50  H24 ACD     1      16.120  24.690  23.180  1.00  0.00            
ATOM     51  O12 ACD     1      14.800  23.380  24.060  1.00  0.00            
ATOM     52  H25 ACD     1      14.160  22.730  23.770  1.00  0.00            
ATOM     53  O13 ACD     1      14.350  23.470  18.880  1.00  0.00            
ATOM     54  C16 ACD     1      14.480  22.740  17.630  1.00  0.00            
ATOM     55  H26 ACD     1      13.940  21.780  17.570  1.00  0.00            
ATOM     56  C17 ACD     1      13.880  23.680  16.600  1.00  0.00            
ATOM     57  H27 ACD     1      14.100  24.690  16.980  1.00  0.00            
ATOM     58  O14 ACD     1      12.450  23.540  16.660  1.00  0.00            
ATOM     59  H28 ACD     1      12.200  23.710  17.570  1.00  0.00            
ATOM     60  C18 ACD     1      14.470  23.580  15.230  1.00  0.00            
ATOM     61  H29 ACD     1      14.160  22.630  14.770  1.00  0.00            
ATOM     62  O15 ACD     1      14.090  24.650  14.400  1.00  0.00            
ATOM     63  H30 ACD     1      13.380  24.320  13.840  1.00  0.00            
ATOM     64  C19 ACD     1      16.000  23.570  15.360  1.00  0.00            
ATOM     65  H31 ACD     1      16.420  23.530  14.350  1.00  0.00            
ATOM     66  O16 ACD     1      16.410  22.490  16.200  1.00  0.00            
ATOM     67  C20 ACD     1      15.970  22.500  17.540  1.00  0.00            
ATOM     68  H32 ACD     1      16.540  23.290  18.050  1.00  0.00            
ATOM     69  C21 ACD     1      16.400  21.210  18.180  1.00  0.00            
ATOM     70  H33 ACD     1      15.750  20.970  19.030  1.00  0.00            
ATOM     71  H34 ACD     1      16.180  20.440  17.420  1.00  0.00            
ATOM     72  O17 ACD     1      17.720  21.240  18.560  1.00  0.00            
ATOM     73  H35 ACD     1      18.200  21.240  17.730  1.00  0.00            
ATOM     74  O18 ACD     1      16.340  24.770  16.010  1.00  0.00            
ATOM     75  C22 ACD     1      17.380  25.470  15.400  1.00  0.00            
ATOM     76  H36 ACD     1      17.780  24.980  14.500  1.00  0.00            
ATOM     77  C23 ACD     1      16.870  26.800  14.910  1.00  0.00            
ATOM     78  H37 ACD     1      16.310  27.280  15.720  1.00  0.00            
ATOM     79  O19 ACD     1      16.040  26.650  13.730  1.00  0.00            
ATOM     80  H38 ACD     1      15.360  25.990  13.880  1.00  0.00            
ATOM     81  C24 ACD     1      18.000  27.710  14.550  1.00  0.00            
ATOM     82  H39 ACD     1      18.520  27.190  13.730  1.00  0.00            
ATOM     83  O20 ACD     1      17.690  29.070  14.090  1.00  0.00            
ATOM     84  H40 ACD     1      17.280  28.920  13.240  1.00  0.00            
ATOM     85  C25 ACD     1      19.070  27.770  15.650  1.00  0.00            
ATOM     86  H41 ACD     1      19.890  28.360  15.250  1.00  0.00            
ATOM     87  O21 ACD     1      19.550  26.490  15.850  1.00  0.00            
ATOM     88  C26 ACD     1      18.520  25.600  16.390  1.00  0.00            
ATOM     89  H42 ACD     1      18.120  25.970  17.340  1.00  0.00            
ATOM     90  C27 ACD     1      19.170  24.340  16.870  1.00  0.00            
ATOM     91  H43 ACD     1      19.850  24.520  17.710  1.00  0.00            
ATOM     92  H44 ACD     1      18.320  23.720  17.200  1.00  0.00            
ATOM     93  O22 ACD     1      19.840  23.600  15.870  1.00  0.00            
ATOM     94  H45 ACD     1      19.770  22.670  16.110  1.00  0.00            
ATOM     95  O23 ACD     1      18.600  28.330  16.840  1.00  0.00            
ATOM     96  C28 ACD     1      19.410  29.290  17.320  1.00  0.00            
ATOM     97  H46 ACD     1      20.250  29.530  16.660  1.00  0.00            
ATOM     98  C29 ACD     1      19.780  28.820  18.690  1.00  0.00            
ATOM     99  H47 ACD     1      18.870  28.690  19.300  1.00  0.00            
ATOM    100  O24 ACD     1      20.450  29.860  19.380  1.00  0.00            
ATOM    101  C30 ACD     1      20.590  27.540  18.760  1.00  0.00            
ATOM    102  H48 ACD     1      20.900  27.230  19.770  1.00  0.00            
ATOM    103  H49 ACD     1      19.910  26.740  18.460  1.00  0.00            
ATOM    104  O25 ACD     1      21.730  27.580  17.860  1.00  0.00            
ATOM    105  H50 ACD     1      22.350  28.240  18.170  1.00  0.00            
ATOM    106  C31 ACD     1      18.570  30.510  17.410  1.00  0.00            
ATOM    107  H51 ACD     1      17.690  30.200  18.000  1.00  0.00            
ATOM    108  O26 ACD     1      18.150  30.870  16.070  1.00  0.00            
ATOM    109  H52 ACD     1      18.040  30.090  15.520  1.00  0.00            
ATOM    110  C32 ACD     1      19.420  31.650  18.020  1.00  0.00            
ATOM    111  H53 ACD     1      20.320  31.840  17.420  1.00  0.00            
ATOM    112  O27 ACD     1      18.720  32.850  18.200  1.00  0.00            
ATOM    113  H54 ACD     1      18.550  32.950  19.140  1.00  0.00            
ATOM    114  C33 ACD     1      19.840  31.160  19.440  1.00  0.00            
ATOM    115  H55 ACD     1      20.630  31.850  19.750  1.00  0.00            
ATOM    116  O28 ACD     1      18.720  31.280  20.260  1.00  0.00            
ATOM    117  C34 ACD     1      18.870  31.430  21.640  1.00  0.00            
ATOM    118  H56 ACD     1      19.560  32.240  21.900  1.00  0.00            
ATOM    119  C35 ACD     1      17.470  31.880  22.070  1.00  0.00            
ATOM    120  H57 ACD     1      16.860  31.180  21.480  1.00  0.00            
ATOM    121  O29 ACD     1      17.340  33.280  21.610  1.00  0.00            
ATOM    122  H58 ACD     1      16.400  33.480  21.550  1.00  0.00            
ATOM    123  C36 ACD     1      17.150  31.690  23.490  1.00  0.00            
ATOM    124  H59 ACD     1      17.810  32.340  24.090  1.00  0.00            
ATOM    125  O30 ACD     1      15.780  31.990  23.840  1.00  0.00            
ATOM    126  H60 ACD     1      15.220  31.460  23.260  1.00  0.00            
ATOM    127  C1  AS2     2      10.850  27.830  18.380  1.00  0.00            
ATOM    128  C2  AS2     2      11.020  29.060  19.210  1.00  0.00            
ATOM    129  C3  AS2     2       9.920  29.360  20.100  1.00  0.00            
ATOM    130  C4  AS2     2      10.040  30.470  20.970  1.00  0.00            
ATOM    131  C5  AS2     2      11.220  31.250  20.940  1.00  0.00            
ATOM    132  C6  AS2     2      12.190  31.030  19.950  1.00  0.00            
ATOM    133  C7  AS2     2      12.100  29.960  19.090  1.00  0.00            
ATOM    134  C8  AS2     2      13.230  29.690  18.130  1.00  0.00            
ATOM    135  O1  AS2     2      13.880  30.960  17.720  1.00  0.00            
ATOM    136  C9  AS2     2      14.810  30.760  16.580  1.00  0.00            
ATOM    137  C10 AS2     2      15.270  32.170  16.160  1.00  0.00            
ATOM    138  N1  AS2     2      16.240  32.860  17.110  1.00  0.00            
ATOM    139  C11 AS2     2      15.560  33.270  18.420  1.00  0.00            
ATOM    140  C12 AS2     2      16.690  34.100  16.450  1.00  0.00            
ATOM    141  C13 AS2     2      14.380  28.850  18.710  1.00  0.00            
ATOM    142  C14 AS2     2      14.460  27.450  18.320  1.00  0.00            
ATOM    143  C15 AS2     2      15.530  26.650  18.740  1.00  0.00            
ATOM    144  C16 AS2     2      16.460  27.130  19.650  1.00  0.00            
ATOM    145  C17 AS2     2      16.380  28.460  20.090  1.00  0.00            
ATOM    146  C18 AS2     2      15.310  29.290  19.660  1.00  0.00            
ATOM    147  H1  AS2     2      11.640  27.100  18.590  1.00  0.00            
ATOM    148  H2  AS2     2       9.960  27.260  18.640  1.00  0.00            
ATOM    149  H3  AS2     2      10.900  28.070  17.310  1.00  0.00            
ATOM    150  H4  AS2     2       9.110  28.650  20.230  1.00  0.00            
ATOM    151  H5  AS2     2       9.260  30.580  21.730  1.00  0.00            
ATOM    152  H6  AS2     2      11.320  32.150  21.540  1.00  0.00            
ATOM    153  H7  AS2     2      13.080  31.650  19.960  1.00  0.00            
ATOM    154  H8  AS2     2      12.810  29.280  17.200  1.00  0.00            
ATOM    155  H9  AS2     2      14.210  30.300  15.790  1.00  0.00            
ATOM    156  H10 AS2     2      15.670  30.160  16.910  1.00  0.00            
ATOM    157  H11 AS2     2      14.350  32.750  16.110  1.00  0.00            
ATOM    158  H12 AS2     2      15.760  32.110  15.190  1.00  0.00            
ATOM    159  H13 AS2     2      17.090  32.290  17.230  1.00  0.00            
ATOM    160  H14 AS2     2      16.260  33.680  19.150  1.00  0.00            
ATOM    161  H15 AS2     2      14.720  33.940  18.230  1.00  0.00            
ATOM    162  H16 AS2     2      15.120  32.330  18.770  1.00  0.00            
ATOM    163  H17 AS2     2      17.060  33.850  15.460  1.00  0.00            
ATOM    164  H18 AS2     2      15.800  34.720  16.350  1.00  0.00            
ATOM    165  H19 AS2     2      17.440  34.730  16.940  1.00  0.00            
ATOM    166  H20 AS2     2      13.870  27.110  17.480  1.00  0.00            
ATOM    167  H21 AS2     2      15.690  25.610  18.470  1.00  0.00            
ATOM    168  H22 AS2     2      17.290  26.520  19.990  1.00  0.00            
ATOM    169  H23 AS2     2      17.070  28.810  20.850  1.00  0.00            
ATOM    170  H24 AS2     2      15.160  30.290  20.050  1.00  0.00            
TER
ENDMDL
MODEL        1
ATOM      1  H1  ACD     1      20.340  34.250  23.280  1.00  0.00            
ATOM      2  O1  ACD     1      20.510  34.130  22.340  1.00  0.00            
ATOM      3  C1  ACD     1      20.770  32.680  22.250  1.00  0.00            
ATOM      4  H2  ACD     1      21.320  32.330  23.130  1.00  0.00            
ATOM      5  H3  ACD     1      21.410  32.420  21.400  1.00  0.00            
ATOM      6  C2  ACD     1      19.440  31.960  22.180  1.00  0.00            
ATOM      7  H4  ACD     1      19.690  30.910  21.990  1.00  0.00            
ATOM      8  O2  ACD     1      18.860  32.030  23.500  1.00  0.00            
ATOM      9  C3  ACD     1      17.530  31.670  23.700  1.00  0.00            
ATOM     10  H5  ACD     1      17.330  31.620  24.770  1.00  0.00            
ATOM     11  O3  ACD     1      17.220  30.350  23.220  1.00  0.00            
ATOM     12  C4  ACD     1      16.700  29.370  24.100  1.00  0.00            
ATOM     13  H6  ACD     1      16.370  29.890  25.010  1.00  0.00            
ATOM     14  C5  ACD     1      15.370  28.880  23.470  1.00  0.00            
ATOM     15  H7  ACD     1      15.580  28.630  22.430  1.00  0.00            
ATOM     16  O4  ACD     1      14.320  29.930  23.550  1.00  0.00            
ATOM     17  H8  ACD     1      14.750  30.740  23.250  1.00  0.00            
ATOM     18  C6  ACD     1      14.860  27.580  24.120  1.00  0.00            
ATOM     19  H9  ACD     1      14.500  27.770  25.140  1.00  0.00            
ATOM     20  O5  ACD     1      13.860  26.960  23.370  1.00  0.00            
ATOM     21  H10 ACD     1      13.330  27.710  23.090  1.00  0.00            
ATOM     22  C7  ACD     1      15.970  26.540  24.220  1.00  0.00            
ATOM     23  H11 ACD     1      15.540  25.690  24.770  1.00  0.00            
ATOM     24  O6  ACD     1      16.980  27.070  24.960  1.00  0.00            
ATOM     25  C8  ACD     1      17.690  28.110  24.310  1.00  0.00            
ATOM     26  H12 ACD     1      18.130  27.740  23.380  1.00  0.00            
ATOM     27  C9  ACD     1      18.790  28.580  25.320  1.00  0.00            
ATOM     28  H13 ACD     1      19.400  27.700  25.580  1.00  0.00            
ATOM     29  H14 ACD     1      19.410  29.200  24.660  1.00  0.00            
ATOM     30  O7  ACD     1      18.170  29.200  26.450  1.00  0.00            
ATOM     31  H15 ACD     1      18.950  29.540  26.910  1.00  0.00            
ATOM     32  O8  ACD     1      16.390  26.110  22.930  1.00  0.00            
ATOM     33  C10 ACD     1      16.490  24.690  22.750  1.00  0.00            
ATOM     34  H16 ACD     1      16.130  24.240  23.690  1.00  0.00            
ATOM     35  C11 ACD     1      15.580  24.390  21.500  1.00  0.00            
ATOM     36  H17 ACD     1      15.950  24.990  20.660  1.00  0.00            
ATOM     37  O9  ACD     1      14.250  24.650  21.760  1.00  0.00            
ATOM     38  H18 ACD     1      14.280  25.480  22.250  1.00  0.00            
ATOM     39  C12 ACD     1      15.820  22.900  21.120  1.00  0.00            
ATOM     40  H19 ACD     1      15.280  22.290  21.850  1.00  0.00            
ATOM     41  O10 ACD     1      15.240  22.480  19.850  1.00  0.00            
ATOM     42  H20 ACD     1      14.300  22.400  20.030  1.00  0.00            
ATOM     43  C13 ACD     1      17.340  22.590  20.960  1.00  0.00            
ATOM     44  H21 ACD     1      17.360  21.550  20.620  1.00  0.00            
ATOM     45  O11 ACD     1      17.940  22.800  22.170  1.00  0.00            
ATOM     46  C14 ACD     1      17.930  24.180  22.520  1.00  0.00            
ATOM     47  H22 ACD     1      18.470  24.760  21.750  1.00  0.00            
ATOM     48  C15 ACD     1      18.700  24.350  23.810  1.00  0.00            
ATOM     49  H23 ACD     1      19.770  24.160  23.610  1.00  0.00            
ATOM     50  H24 ACD     1      18.700  25.410  24.080  1.00  0.00            
ATOM     51  O12 ACD     1      18.360  23.660  25.030  1.00  0.00            
ATOM     52  H25 ACD     1      18.590  24.210  25.780  1.00  0.00            
ATOM     53  O13 ACD     1      17.900  23.320  19.910  1.00  0.00            
ATOM     54  C16 ACD     1      19.020  22.740  19.210  1.00  0.00            
ATOM     55  H26 ACD     1      19.310  21.810  19.710  1.00  0.00            
ATOM     56  C17 ACD     1      18.300  22.480  17.900  1.00  0.00            
ATOM     57  H27 ACD     1      17.700  23.330  17.530  1.00  0.00            
ATOM     58  O14 ACD     1      17.440  21.350  18.140  1.00  0.00            
ATOM     59  H28 ACD     1      16.740  21.700  18.700  1.00  0.00            
ATOM     60  C18 ACD     1      19.340  22.060  16.790  1.00  0.00            
ATOM     61  H29 ACD     1      19.970  21.240  17.120  1.00  0.00            
ATOM     62  O15 ACD     1      18.660  21.810  15.580  1.00  0.00            
ATOM     63  H30 ACD     1      18.210  20.980  15.760  1.00  0.00            
ATOM     64  C19 ACD     1      20.200  23.300  16.610  1.00  0.00            
ATOM     65  H31 ACD     1      20.860  23.070  15.770  1.00  0.00            
ATOM     66  O16 ACD     1      21.010  23.410  17.840  1.00  0.00            
ATOM     67  C20 ACD     1      20.250  23.710  19.020  1.00  0.00            
ATOM     68  H32 ACD     1      19.790  24.700  18.960  1.00  0.00            
ATOM     69  C21 ACD     1      21.110  23.670  20.230  1.00  0.00            
ATOM     70  H33 ACD     1      20.410  23.660  21.070  1.00  0.00            
ATOM     71  H34 ACD     1      21.550  22.660  20.190  1.00  0.00            
ATOM     72  O17 ACD     1      22.050  24.720  20.420  1.00  0.00            
ATOM     73  H35 ACD     1      22.770  24.480  19.830  1.00  0.00            
ATOM     74  O18 ACD     1      19.390  24.460  16.360  1.00  0.00            
ATOM     75  C22 ACD     1      19.890  25.580  15.560  1.00  0.00            
ATOM     76  H36 ACD     1      20.330  25.110  14.670  1.00  0.00            
ATOM     77  C23 ACD     1      18.530  26.450  15.240  1.00  0.00            
ATOM     78  H37 ACD     1      18.040  26.600  16.210  1.00  0.00            
ATOM     79  O19 ACD     1      17.660  25.810  14.360  1.00  0.00            
ATOM     80  H38 ACD     1      16.920  26.410  14.220  1.00  0.00            
ATOM     81  C24 ACD     1      18.900  27.830  14.750  1.00  0.00            
ATOM     82  H39 ACD     1      19.200  27.610  13.710  1.00  0.00            
ATOM     83  O20 ACD     1      17.750  28.620  14.590  1.00  0.00            
ATOM     84  H40 ACD     1      17.570  28.920  15.480  1.00  0.00            
ATOM     85  C25 ACD     1      20.030  28.450  15.490  1.00  0.00            
ATOM     86  H41 ACD     1      20.380  29.280  14.870  1.00  0.00            
ATOM     87  O21 ACD     1      21.150  27.560  15.500  1.00  0.00            
ATOM     88  C26 ACD     1      20.960  26.370  16.210  1.00  0.00            
ATOM     89  H42 ACD     1      20.610  26.540  17.240  1.00  0.00            
ATOM     90  C27 ACD     1      22.330  25.650  16.190  1.00  0.00            
ATOM     91  H43 ACD     1      22.940  26.430  16.670  1.00  0.00            
ATOM     92  H44 ACD     1      22.390  24.700  16.720  1.00  0.00            
ATOM     93  O22 ACD     1      22.750  25.370  14.840  1.00  0.00            
ATOM     94  H45 ACD     1      23.650  25.060  14.960  1.00  0.00            
ATOM     95  O23 ACD     1      19.530  28.860  16.800  1.00  0.00            
ATOM     96  C28 ACD     1      20.240  30.040  17.230  1.00  0.00            
ATOM     97  H46 ACD     1      21.120  30.310  16.640  1.00  0.00            
ATOM     98  C29 ACD     1      20.570  29.940  18.740  1.00  0.00            
ATOM     99  H47 ACD     1      19.710  29.510  19.270  1.00  0.00            
ATOM    100  O24 ACD     1      20.840  31.280  19.190  1.00  0.00            
ATOM    101  C30 ACD     1      21.630  28.980  19.210  1.00  0.00            
ATOM    102  H48 ACD     1      21.810  29.230  20.270  1.00  0.00            
ATOM    103  H49 ACD     1      21.260  27.950  19.110  1.00  0.00            
ATOM    104  O25 ACD     1      22.830  29.200  18.530  1.00  0.00            
ATOM    105  H50 ACD     1      23.340  28.400  18.670  1.00  0.00            
ATOM    106  C31 ACD     1      19.230  31.150  16.960  1.00  0.00            
ATOM    107  H51 ACD     1      18.240  30.870  17.330  1.00  0.00            
ATOM    108  O26 ACD     1      19.040  31.280  15.530  1.00  0.00            
ATOM    109  H52 ACD     1      19.110  32.200  15.270  1.00  0.00            
ATOM    110  C32 ACD     1      19.550  32.500  17.710  1.00  0.00            
ATOM    111  H53 ACD     1      20.390  33.010  17.220  1.00  0.00            
ATOM    112  O27 ACD     1      18.450  33.350  17.560  1.00  0.00            
ATOM    113  H54 ACD     1      17.800  33.130  18.220  1.00  0.00            
ATOM    114  C33 ACD     1      19.860  32.320  19.130  1.00  0.00            
ATOM    115  H55 ACD     1      20.300  33.250  19.500  1.00  0.00            
ATOM    116  O28 ACD     1      18.700  32.020  19.850  1.00  0.00            
ATOM    117  C34 ACD     1      18.520  32.620  21.140  1.00  0.00            
ATOM    118  H56 ACD     1      18.810  33.670  21.040  1.00  0.00            
ATOM    119  C35 ACD     1      17.020  32.600  21.450  1.00  0.00            
ATOM    120  H57 ACD     1      16.530  31.650  21.190  1.00  0.00            
ATOM    121  O29 ACD     1      16.270  33.610  20.690  1.00  0.00            
ATOM    122  H58 ACD     1      15.440  33.160  20.520  1.00  0.00            
ATOM    123  C36 ACD     1      16.700  32.700  22.980  1.00  0.00            
ATOM    124  H59 ACD     1      17.070  33.700  23.260  1.00  0.00            
ATOM    125  O30 ACD     1      15.310  32.450  23.210  1.00  0.00            
ATOM    126  H60 ACD     1      14.870  33.300  23.370  1.00  0.00            
ATOM    127  C1  AS2     2      13.020  28.510  20.040  1.00  0.00            
ATOM    128  C2  AS2     2      13.320  29.990  19.780  1.00  0.00            
ATOM    129  C3  AS2     2      12.650  30.890  20.640  1.00  0.00            
ATOM    130  C4  AS2     2      12.900  32.220  20.420  1.00  0.00            
ATOM    131  C5  AS2     2      13.790  32.650  19.460  1.00  0.00            
ATOM    132  C6  AS2     2      14.570  31.790  18.690  1.00  0.00            
ATOM    133  C7  AS2     2      14.230  30.410  18.760  1.00  0.00            
ATOM    134  C8  AS2     2      14.920  29.410  17.840  1.00  0.00            
ATOM    135  O1  AS2     2      15.460  30.140  16.680  1.00  0.00            
ATOM    136  C9  AS2     2      14.500  30.490  15.590  1.00  0.00            
ATOM    137  C10 AS2     2      15.150  31.570  14.690  1.00  0.00            
ATOM    138  N1  AS2     2      16.280  31.070  13.760  1.00  0.00            
ATOM    139  C11 AS2     2      16.890  32.100  12.880  1.00  0.00            
ATOM    140  C12 AS2     2      15.720  30.080  12.820  1.00  0.00            
ATOM    141  C13 AS2     2      16.010  28.580  18.560  1.00  0.00            
ATOM    142  C14 AS2     2      16.360  27.320  18.180  1.00  0.00            
ATOM    143  C15 AS2     2      17.370  26.600  18.860  1.00  0.00            
ATOM    144  C16 AS2     2      17.910  27.070  20.030  1.00  0.00            
ATOM    145  C17 AS2     2      17.600  28.370  20.390  1.00  0.00            
ATOM    146  C18 AS2     2      16.670  29.110  19.650  1.00  0.00            
ATOM    147  H1  AS2     2      11.950  28.300  20.160  1.00  0.00            
ATOM    148  H2  AS2     2      13.440  27.750  19.370  1.00  0.00            
ATOM    149  H3  AS2     2      13.340  28.340  21.070  1.00  0.00            
ATOM    150  H4  AS2     2      12.040  30.540  21.480  1.00  0.00            
ATOM    151  H5  AS2     2      12.470  33.030  21.020  1.00  0.00            
ATOM    152  H6  AS2     2      13.960  33.710  19.280  1.00  0.00            
ATOM    153  H7  AS2     2      15.400  32.180  18.110  1.00  0.00            
ATOM    154  H8  AS2     2      14.180  28.710  17.440  1.00  0.00            
ATOM    155  H9  AS2     2      13.530  30.840  15.960  1.00  0.00            
ATOM    156  H10 AS2     2      14.500  29.600  14.950  1.00  0.00            
ATOM    157  H11 AS2     2      15.480  32.380  15.340  1.00  0.00            
ATOM    158  H12 AS2     2      14.290  31.910  14.110  1.00  0.00            
ATOM    159  H13 AS2     2      16.960  30.620  14.390  1.00  0.00            
ATOM    160  H14 AS2     2      17.210  32.930  13.510  1.00  0.00            
ATOM    161  H15 AS2     2      17.720  31.750  12.270  1.00  0.00            
ATOM    162  H16 AS2     2      16.100  32.330  12.160  1.00  0.00            
ATOM    163  H17 AS2     2      15.400  29.220  13.410  1.00  0.00            
ATOM    164  H18 AS2     2      14.910  30.600  12.310  1.00  0.00            
ATOM    165  H19 AS2     2      16.430  29.660  12.100  1.00  0.00            
ATOM    166  H20 AS2     2      15.980  26.900  17.250  1.00  0.00            
ATOM    167  H21 AS2     2      17.680  25.650  18.420  1.00  0.00            
ATOM    168  H22 AS2     2      18.660  26.530  20.600  1.00  0.00            
ATOM    169  H23 AS2     2      18.050  28.910  21.210  1.00  0.00            
ATOM    170  H24 AS2     2      16.470  30.130  19.980  1.00  0.00            
TER
ENDMDL
MODEL        1
ATOM      1  H1  ACD     1      20.090  28.440  22.570  1.00  0.00            
ATOM      2  O1  ACD     1      19.520  27.990  21.940  1.00  0.00            
ATOM      3  C1  ACD     1      19.310  26.620  22.380  1.00  0.00            
ATOM      4  H2  ACD     1      19.040  26.590  23.440  1.00  0.00            
ATOM      5  H3  ACD     1      20.240  26.040  22.300  1.00  0.00            
ATOM      6  C2  ACD     1      18.070  25.960  21.780  1.00  0.00            
ATOM      7  H4  ACD     1      17.860  24.950  22.130  1.00  0.00            
ATOM      8  O2  ACD     1      17.040  26.780  22.290  1.00  0.00            
ATOM      9  C3  ACD     1      15.740  26.620  21.770  1.00  0.00            
ATOM     10  H5  ACD     1      15.180  27.410  22.290  1.00  0.00            
ATOM     11  O3  ACD     1      15.270  25.320  22.080  1.00  0.00            
ATOM     12  C4  ACD     1      14.300  25.180  23.140  1.00  0.00            
ATOM     13  H6  ACD     1      14.090  26.150  23.620  1.00  0.00            
ATOM     14  C5  ACD     1      12.980  24.780  22.440  1.00  0.00            
ATOM     15  H7  ACD     1      13.230  24.000  21.720  1.00  0.00            
ATOM     16  O4  ACD     1      12.410  25.870  21.730  1.00  0.00            
ATOM     17  H8  ACD     1      13.040  26.170  21.070  1.00  0.00            
ATOM     18  C6  ACD     1      12.060  24.340  23.610  1.00  0.00            
ATOM     19  H9  ACD     1      11.790  25.240  24.180  1.00  0.00            
ATOM     20  O5  ACD     1      10.900  23.880  23.080  1.00  0.00            
ATOM     21  H10 ACD     1      10.710  24.530  22.390  1.00  0.00            
ATOM     22  C7  ACD     1      12.540  23.370  24.630  1.00  0.00            
ATOM     23  H11 ACD     1      11.890  23.400  25.510  1.00  0.00            
ATOM     24  O6  ACD     1      13.780  23.730  25.110  1.00  0.00            
ATOM     25  C8  ACD     1      14.730  24.180  24.240  1.00  0.00            
ATOM     26  H12 ACD     1      15.080  23.360  23.600  1.00  0.00            
ATOM     27  C9  ACD     1      15.890  24.700  25.030  1.00  0.00            
ATOM     28  H13 ACD     1      16.410  23.950  25.620  1.00  0.00            
ATOM     29  H14 ACD     1      16.580  25.230  24.360  1.00  0.00            
ATOM     30  O7  ACD     1      15.330  25.600  26.010  1.00  0.00            
ATOM     31  H15 ACD     1      14.820  24.990  26.560  1.00  0.00            
ATOM     32  O8  ACD     1      12.650  22.060  24.030  1.00  0.00            
ATOM     33  C10 ACD     1      12.030  21.010  24.730  1.00  0.00            
ATOM     34  H16 ACD     1      12.060  21.160  25.820  1.00  0.00            
ATOM     35  C11 ACD     1      10.620  20.820  24.220  1.00  0.00            
ATOM     36  H17 ACD     1      10.610  20.690  23.130  1.00  0.00            
ATOM     37  O9  ACD     1       9.850  21.980  24.630  1.00  0.00            
ATOM     38  H18 ACD     1      10.190  22.680  24.060  1.00  0.00            
ATOM     39  C12 ACD     1      10.160  19.440  24.770  1.00  0.00            
ATOM     40  H19 ACD     1      10.160  19.410  25.870  1.00  0.00            
ATOM     41  O10 ACD     1       8.840  18.940  24.350  1.00  0.00            
ATOM     42  H20 ACD     1       8.330  19.670  24.710  1.00  0.00            
ATOM     43  C13 ACD     1      11.160  18.350  24.510  1.00  0.00            
ATOM     44  H21 ACD     1      10.820  17.450  25.040  1.00  0.00            
ATOM     45  O11 ACD     1      12.370  18.750  25.250  1.00  0.00            
ATOM     46  C14 ACD     1      13.010  19.820  24.630  1.00  0.00            
ATOM     47  H22 ACD     1      13.310  19.540  23.620  1.00  0.00            
ATOM     48  C15 ACD     1      14.340  20.280  25.300  1.00  0.00            
ATOM     49  H23 ACD     1      14.870  21.120  24.840  1.00  0.00            
ATOM     50  H24 ACD     1      14.160  20.560  26.340  1.00  0.00            
ATOM     51  O12 ACD     1      15.340  19.280  25.130  1.00  0.00            
ATOM     52  H25 ACD     1      15.100  18.630  25.800  1.00  0.00            
ATOM     53  O13 ACD     1      11.330  18.140  23.110  1.00  0.00            
ATOM     54  C16 ACD     1      12.080  17.010  22.650  1.00  0.00            
ATOM     55  H26 ACD     1      11.450  16.140  22.870  1.00  0.00            
ATOM     56  C17 ACD     1      12.030  17.220  21.120  1.00  0.00            
ATOM     57  H27 ACD     1      12.290  18.270  20.980  1.00  0.00            
ATOM     58  O14 ACD     1      10.750  16.880  20.600  1.00  0.00            
ATOM     59  H28 ACD     1      10.060  17.260  21.150  1.00  0.00            
ATOM     60  C18 ACD     1      13.020  16.510  20.290  1.00  0.00            
ATOM     61  H29 ACD     1      12.760  15.450  20.250  1.00  0.00            
ATOM     62  O15 ACD     1      13.020  17.010  18.940  1.00  0.00            
ATOM     63  H30 ACD     1      13.890  17.370  18.780  1.00  0.00            
ATOM     64  C19 ACD     1      14.390  16.460  20.930  1.00  0.00            
ATOM     65  H31 ACD     1      15.010  15.760  20.370  1.00  0.00            
ATOM     66  O16 ACD     1      14.280  15.930  22.250  1.00  0.00            
ATOM     67  C20 ACD     1      13.510  16.760  23.210  1.00  0.00            
ATOM     68  H32 ACD     1      14.040  17.700  23.380  1.00  0.00            
ATOM     69  C21 ACD     1      13.550  16.050  24.570  1.00  0.00            
ATOM     70  H33 ACD     1      13.130  16.670  25.370  1.00  0.00            
ATOM     71  H34 ACD     1      12.970  15.120  24.540  1.00  0.00            
ATOM     72  O17 ACD     1      14.880  15.680  24.860  1.00  0.00            
ATOM     73  H35 ACD     1      15.110  15.560  25.790  1.00  0.00            
ATOM     74  O18 ACD     1      14.960  17.760  20.830  1.00  0.00            
ATOM     75  C22 ACD     1      16.290  17.720  20.440  1.00  0.00            
ATOM     76  H36 ACD     1      16.750  16.730  20.500  1.00  0.00            
ATOM     77  C23 ACD     1      16.330  18.260  19.010  1.00  0.00            
ATOM     78  H37 ACD     1      15.760  19.190  19.060  1.00  0.00            
ATOM     79  O19 ACD     1      15.620  17.340  18.150  1.00  0.00            
ATOM     80  H38 ACD     1      16.140  16.700  17.670  1.00  0.00            
ATOM     81  C24 ACD     1      17.820  18.500  18.610  1.00  0.00            
ATOM     82  H39 ACD     1      18.190  17.500  18.360  1.00  0.00            
ATOM     83  O20 ACD     1      17.930  19.220  17.380  1.00  0.00            
ATOM     84  H40 ACD     1      18.410  19.990  17.700  1.00  0.00            
ATOM     85  C25 ACD     1      18.660  19.270  19.690  1.00  0.00            
ATOM     86  H41 ACD     1      19.730  19.150  19.460  1.00  0.00            
ATOM     87  O21 ACD     1      18.450  18.760  21.010  1.00  0.00            
ATOM     88  C26 ACD     1      17.080  18.580  21.480  1.00  0.00            
ATOM     89  H42 ACD     1      16.770  19.630  21.480  1.00  0.00            
ATOM     90  C27 ACD     1      16.990  17.890  22.860  1.00  0.00            
ATOM     91  H43 ACD     1      15.950  17.660  23.100  1.00  0.00            
ATOM     92  H44 ACD     1      17.610  16.980  22.860  1.00  0.00            
ATOM     93  O22 ACD     1      17.460  18.810  23.810  1.00  0.00            
ATOM     94  H45 ACD     1      16.660  19.100  24.260  1.00  0.00            
ATOM     95  O23 ACD     1      18.180  20.610  19.680  1.00  0.00            
ATOM     96  C28 ACD     1      19.220  21.570  19.920  1.00  0.00            
ATOM     97  H46 ACD     1      20.160  21.060  20.150  1.00  0.00            
ATOM     98  C29 ACD     1      18.870  22.640  21.010  1.00  0.00            
ATOM     99  H47 ACD     1      17.880  23.040  20.760  1.00  0.00            
ATOM    100  O24 ACD     1      19.910  23.560  21.110  1.00  0.00            
ATOM    101  C30 ACD     1      18.740  21.910  22.340  1.00  0.00            
ATOM    102  H48 ACD     1      18.240  20.950  22.150  1.00  0.00            
ATOM    103  H49 ACD     1      19.740  21.650  22.720  1.00  0.00            
ATOM    104  O25 ACD     1      17.970  22.690  23.280  1.00  0.00            
ATOM    105  H50 ACD     1      18.090  22.250  24.130  1.00  0.00            
ATOM    106  C31 ACD     1      19.510  22.310  18.690  1.00  0.00            
ATOM    107  H51 ACD     1      18.590  22.780  18.310  1.00  0.00            
ATOM    108  O26 ACD     1      20.040  21.490  17.610  1.00  0.00            
ATOM    109  H52 ACD     1      20.660  21.990  17.080  1.00  0.00            
ATOM    110  C32 ACD     1      20.500  23.440  18.900  1.00  0.00            
ATOM    111  H53 ACD     1      21.460  22.990  19.170  1.00  0.00            
ATOM    112  O27 ACD     1      20.800  24.220  17.650  1.00  0.00            
ATOM    113  H54 ACD     1      19.930  24.620  17.520  1.00  0.00            
ATOM    114  C33 ACD     1      20.010  24.430  20.010  1.00  0.00            
ATOM    115  H55 ACD     1      20.690  25.250  20.280  1.00  0.00            
ATOM    116  O28 ACD     1      18.750  24.960  19.610  1.00  0.00            
ATOM    117  C34 ACD     1      18.060  26.070  20.190  1.00  0.00            
ATOM    118  H56 ACD     1      18.560  26.990  19.870  1.00  0.00            
ATOM    119  C35 ACD     1      16.610  25.930  19.570  1.00  0.00            
ATOM    120  H57 ACD     1      16.270  24.910  19.780  1.00  0.00            
ATOM    121  O29 ACD     1      16.570  26.110  18.140  1.00  0.00            
ATOM    122  H58 ACD     1      17.170  25.500  17.710  1.00  0.00            
ATOM    123  C36 ACD     1      15.700  26.960  20.310  1.00  0.00            
ATOM    124  H59 ACD     1      16.110  27.960  20.130  1.00  0.00            
ATOM    125  O30 ACD     1      14.290  26.860  19.960  1.00  0.00            
ATOM    126  H60 ACD     1      14.250  27.350  19.140  1.00  0.00            
ATOM    127  C1  AS2     2       8.120  21.380  21.380  1.00  0.00            
ATOM    128  C2  AS2     2       8.740  22.690  20.860  1.00  0.00            
ATOM    129  C3  AS2     2       8.070  23.910  21.200  1.00  0.00            
ATOM    130  C4  AS2     2       8.560  25.190  20.740  1.00  0.00            
ATOM    131  C5  AS2     2       9.800  25.220  19.980  1.00  0.00            
ATOM    132  C6  AS2     2      10.530  24.010  19.820  1.00  0.00            
ATOM    133  C7  AS2     2       9.960  22.740  20.220  1.00  0.00            
ATOM    134  C8  AS2     2      10.700  21.430  19.840  1.00  0.00            
ATOM    135  O1  AS2     2      10.190  21.120  18.470  1.00  0.00            
ATOM    136  C9  AS2     2      10.420  19.720  18.200  1.00  0.00            
ATOM    137  C10 AS2     2      10.340  19.500  16.730  1.00  0.00            
ATOM    138  N1  AS2     2      11.570  19.920  15.920  1.00  0.00            
ATOM    139  C11 AS2     2      11.400  19.720  14.360  1.00  0.00            
ATOM    140  C12 AS2     2      12.820  19.130  16.300  1.00  0.00            
ATOM    141  C13 AS2     2      12.230  21.540  19.910  1.00  0.00            
ATOM    142  C14 AS2     2      12.870  21.010  21.030  1.00  0.00            
ATOM    143  C15 AS2     2      14.270  20.960  21.130  1.00  0.00            
ATOM    144  C16 AS2     2      15.100  21.620  20.220  1.00  0.00            
ATOM    145  C17 AS2     2      14.450  22.180  19.080  1.00  0.00            
ATOM    146  C18 AS2     2      13.030  22.070  18.910  1.00  0.00            
ATOM    147  H1  AS2     2       8.390  20.940  22.350  1.00  0.00            
ATOM    148  H2  AS2     2       7.020  21.370  21.340  1.00  0.00            
ATOM    149  H3  AS2     2       8.340  20.570  20.670  1.00  0.00            
ATOM    150  H4  AS2     2       7.210  23.890  21.860  1.00  0.00            
ATOM    151  H5  AS2     2       7.950  26.070  20.890  1.00  0.00            
ATOM    152  H6  AS2     2      10.130  26.140  19.500  1.00  0.00            
ATOM    153  H7  AS2     2      11.440  24.060  19.230  1.00  0.00            
ATOM    154  H8  AS2     2      10.380  20.640  20.530  1.00  0.00            
ATOM    155  H9  AS2     2       9.780  19.110  18.840  1.00  0.00            
ATOM    156  H10 AS2     2      11.420  19.370  18.470  1.00  0.00            
ATOM    157  H11 AS2     2       9.490  20.090  16.350  1.00  0.00            
ATOM    158  H12 AS2     2      10.060  18.460  16.550  1.00  0.00            
ATOM    159  H13 AS2     2      11.780  20.920  16.110  1.00  0.00            
ATOM    160  H14 AS2     2      12.280  20.170  13.880  1.00  0.00            
ATOM    161  H15 AS2     2      11.190  18.690  14.080  1.00  0.00            
ATOM    162  H16 AS2     2      10.580  20.400  14.090  1.00  0.00            
ATOM    163  H17 AS2     2      13.720  19.750  16.200  1.00  0.00            
ATOM    164  H18 AS2     2      12.630  18.840  17.330  1.00  0.00            
ATOM    165  H19 AS2     2      13.020  18.320  15.590  1.00  0.00            
ATOM    166  H20 AS2     2      12.270  20.500  21.780  1.00  0.00            
ATOM    167  H21 AS2     2      14.790  20.530  21.980  1.00  0.00            
ATOM    168  H22 AS2     2      16.170  21.660  20.370  1.00  0.00            
ATOM    169  H23 AS2     2      15.120  22.550  18.310  1.00  0.00            
ATOM    170  H24 AS2     2      12.530  22.550  18.070  1.00  0.00            
TER
ENDMDL
MODEL        1
ATOM      1  H1  ACD     1      21.900  30.140  21.370  1.00  0.00            
ATOM      2  O1  ACD     1      20.980  29.940  21.170  1.00  0.00            
ATOM      3  C1  ACD     1      20.700  30.020  19.770  1.00  0.00            
ATOM      4  H2  ACD     1      21.350  29.330  19.220  1.00  0.00            
ATOM      5  H3  ACD     1      21.040  31.020  19.470  1.00  0.00            
ATOM      6  C2  ACD     1      19.190  29.980  19.530  1.00  0.00            
ATOM      7  H4  ACD     1      18.870  29.000  19.910  1.00  0.00            
ATOM      8  O2  ACD     1      18.440  31.080  20.040  1.00  0.00            
ATOM      9  C3  ACD     1      17.040  30.900  20.040  1.00  0.00            
ATOM     10  H5  ACD     1      16.540  31.770  20.460  1.00  0.00            
ATOM     11  O3  ACD     1      16.520  29.770  20.730  1.00  0.00            
ATOM     12  C4  ACD     1      16.220  30.020  22.080  1.00  0.00            
ATOM     13  H6  ACD     1      15.950  31.070  22.300  1.00  0.00            
ATOM     14  C5  ACD     1      14.980  29.070  22.410  1.00  0.00            
ATOM     15  H7  ACD     1      15.160  28.260  21.690  1.00  0.00            
ATOM     16  O4  ACD     1      13.750  29.690  21.960  1.00  0.00            
ATOM     17  H8  ACD     1      12.990  29.500  22.510  1.00  0.00            
ATOM     18  C6  ACD     1      15.080  28.480  23.780  1.00  0.00            
ATOM     19  H9  ACD     1      14.980  29.330  24.460  1.00  0.00            
ATOM     20  O5  ACD     1      14.080  27.480  24.000  1.00  0.00            
ATOM     21  H10 ACD     1      14.340  26.850  23.330  1.00  0.00            
ATOM     22  C7  ACD     1      16.440  27.910  23.940  1.00  0.00            
ATOM     23  H11 ACD     1      16.550  27.450  24.930  1.00  0.00            
ATOM     24  O6  ACD     1      17.440  28.890  23.970  1.00  0.00            
ATOM     25  C8  ACD     1      17.570  29.750  22.840  1.00  0.00            
ATOM     26  H12 ACD     1      18.390  29.440  22.170  1.00  0.00            
ATOM     27  C9  ACD     1      18.320  30.950  23.380  1.00  0.00            
ATOM     28  H13 ACD     1      19.320  30.760  23.790  1.00  0.00            
ATOM     29  H14 ACD     1      18.400  31.710  22.590  1.00  0.00            
ATOM     30  O7  ACD     1      17.610  31.510  24.480  1.00  0.00            
ATOM     31  H15 ACD     1      17.750  30.970  25.270  1.00  0.00            
ATOM     32  O8  ACD     1      16.740  26.910  23.010  1.00  0.00            
ATOM     33  C10 ACD     1      16.740  25.510  23.530  1.00  0.00            
ATOM     34  H16 ACD     1      16.170  25.330  24.440  1.00  0.00            
ATOM     35  C11 ACD     1      16.110  24.760  22.450  1.00  0.00            
ATOM     36  H17 ACD     1      16.620  25.010  21.510  1.00  0.00            
ATOM     37  O9  ACD     1      14.740  25.120  22.360  1.00  0.00            
ATOM     38  H18 ACD     1      14.350  24.880  21.520  1.00  0.00            
ATOM     39  C12 ACD     1      16.280  23.300  22.860  1.00  0.00            
ATOM     40  H19 ACD     1      15.800  23.060  23.820  1.00  0.00            
ATOM     41  O10 ACD     1      15.760  22.500  21.870  1.00  0.00            
ATOM     42  H20 ACD     1      14.830  22.340  22.000  1.00  0.00            
ATOM     43  C13 ACD     1      17.750  22.910  23.020  1.00  0.00            
ATOM     44  H21 ACD     1      17.800  21.920  23.480  1.00  0.00            
ATOM     45  O11 ACD     1      18.410  23.770  23.910  1.00  0.00            
ATOM     46  C14 ACD     1      18.280  25.140  23.650  1.00  0.00            
ATOM     47  H22 ACD     1      18.840  25.410  22.740  1.00  0.00            
ATOM     48  C15 ACD     1      19.000  25.860  24.760  1.00  0.00            
ATOM     49  H23 ACD     1      20.010  25.480  24.960  1.00  0.00            
ATOM     50  H24 ACD     1      19.070  26.940  24.540  1.00  0.00            
ATOM     51  O12 ACD     1      18.210  25.790  25.960  1.00  0.00            
ATOM     52  H25 ACD     1      18.660  26.310  26.630  1.00  0.00            
ATOM     53  O13 ACD     1      18.410  22.920  21.770  1.00  0.00            
ATOM     54  C16 ACD     1      19.120  21.680  21.520  1.00  0.00            
ATOM     55  H26 ACD     1      18.960  20.870  22.230  1.00  0.00            
ATOM     56  C17 ACD     1      18.670  21.430  20.070  1.00  0.00            
ATOM     57  H27 ACD     1      18.580  22.330  19.450  1.00  0.00            
ATOM     58  O14 ACD     1      17.370  20.820  20.020  1.00  0.00            
ATOM     59  H28 ACD     1      16.840  21.210  20.730  1.00  0.00            
ATOM     60  C18 ACD     1      19.620  20.440  19.390  1.00  0.00            
ATOM     61  H29 ACD     1      19.400  19.470  19.850  1.00  0.00            
ATOM     62  O15 ACD     1      19.420  20.340  18.040  1.00  0.00            
ATOM     63  H30 ACD     1      20.090  20.770  17.500  1.00  0.00            
ATOM     64  C19 ACD     1      21.020  20.880  19.520  1.00  0.00            
ATOM     65  H31 ACD     1      21.710  20.230  18.970  1.00  0.00            
ATOM     66  O16 ACD     1      21.330  20.900  20.910  1.00  0.00            
ATOM     67  C20 ACD     1      20.580  21.880  21.680  1.00  0.00            
ATOM     68  H32 ACD     1      20.730  22.920  21.370  1.00  0.00            
ATOM     69  C21 ACD     1      20.920  21.730  23.130  1.00  0.00            
ATOM     70  H33 ACD     1      20.360  22.440  23.740  1.00  0.00            
ATOM     71  H34 ACD     1      20.740  20.700  23.480  1.00  0.00            
ATOM     72  O17 ACD     1      22.290  21.770  23.440  1.00  0.00            
ATOM     73  H35 ACD     1      22.620  22.660  23.290  1.00  0.00            
ATOM     74  O18 ACD     1      21.210  22.170  18.880  1.00  0.00            
ATOM     75  C22 ACD     1      22.370  22.410  18.040  1.00  0.00            
ATOM     76  H36 ACD     1      22.900  21.450  17.940  1.00  0.00            
ATOM     77  C23 ACD     1      21.790  22.770  16.620  1.00  0.00            
ATOM     78  H37 ACD     1      20.990  23.510  16.680  1.00  0.00            
ATOM     79  O19 ACD     1      21.210  21.620  16.170  1.00  0.00            
ATOM     80  H38 ACD     1      20.720  21.850  15.370  1.00  0.00            
ATOM     81  C24 ACD     1      22.910  23.260  15.730  1.00  0.00            
ATOM     82  H39 ACD     1      23.680  22.500  15.520  1.00  0.00            
ATOM     83  O20 ACD     1      22.490  23.550  14.360  1.00  0.00            
ATOM     84  H40 ACD     1      21.640  24.010  14.420  1.00  0.00            
ATOM     85  C25 ACD     1      23.500  24.500  16.390  1.00  0.00            
ATOM     86  H41 ACD     1      24.240  24.880  15.670  1.00  0.00            
ATOM     87  O21 ACD     1      24.260  23.990  17.430  1.00  0.00            
ATOM     88  C26 ACD     1      23.350  23.500  18.490  1.00  0.00            
ATOM     89  H42 ACD     1      22.800  24.320  18.970  1.00  0.00            
ATOM     90  C27 ACD     1      24.080  22.760  19.660  1.00  0.00            
ATOM     91  H43 ACD     1      24.440  23.570  20.310  1.00  0.00            
ATOM     92  H44 ACD     1      23.370  22.140  20.210  1.00  0.00            
ATOM     93  O22 ACD     1      25.150  21.880  19.310  1.00  0.00            
ATOM     94  H45 ACD     1      24.780  21.000  19.230  1.00  0.00            
ATOM     95  O23 ACD     1      22.510  25.430  16.810  1.00  0.00            
ATOM     96  C28 ACD     1      22.170  26.560  16.080  1.00  0.00            
ATOM     97  H46 ACD     1      22.770  26.750  15.180  1.00  0.00            
ATOM     98  C29 ACD     1      22.360  27.580  17.120  1.00  0.00            
ATOM     99  H47 ACD     1      21.690  27.290  17.940  1.00  0.00            
ATOM    100  O24 ACD     1      21.800  28.810  16.650  1.00  0.00            
ATOM    101  C30 ACD     1      23.760  27.750  17.670  1.00  0.00            
ATOM    102  H48 ACD     1      23.650  28.620  18.330  1.00  0.00            
ATOM    103  H49 ACD     1      24.010  26.850  18.250  1.00  0.00            
ATOM    104  O25 ACD     1      24.740  28.050  16.670  1.00  0.00            
ATOM    105  H50 ACD     1      25.640  28.080  16.990  1.00  0.00            
ATOM    106  C31 ACD     1      20.720  26.430  15.630  1.00  0.00            
ATOM    107  H51 ACD     1      20.110  26.140  16.500  1.00  0.00            
ATOM    108  O26 ACD     1      20.640  25.440  14.550  1.00  0.00            
ATOM    109  H52 ACD     1      19.760  25.420  14.160  1.00  0.00            
ATOM    110  C32 ACD     1      20.130  27.800  15.260  1.00  0.00            
ATOM    111  H53 ACD     1      20.630  28.160  14.350  1.00  0.00            
ATOM    112  O27 ACD     1      18.750  27.710  15.080  1.00  0.00            
ATOM    113  H54 ACD     1      18.410  28.010  15.930  1.00  0.00            
ATOM    114  C33 ACD     1      20.380  28.860  16.380  1.00  0.00            
ATOM    115  H55 ACD     1      20.100  29.790  15.880  1.00  0.00            
ATOM    116  O28 ACD     1      19.560  28.630  17.580  1.00  0.00            
ATOM    117  C34 ACD     1      18.820  29.800  18.100  1.00  0.00            
ATOM    118  H56 ACD     1      19.110  30.640  17.450  1.00  0.00            
ATOM    119  C35 ACD     1      17.390  29.560  17.870  1.00  0.00            
ATOM    120  H57 ACD     1      17.100  28.680  18.460  1.00  0.00            
ATOM    121  O29 ACD     1      17.110  29.560  16.440  1.00  0.00            
ATOM    122  H58 ACD     1      17.440  30.390  16.080  1.00  0.00            
ATOM    123  C36 ACD     1      16.690  30.780  18.570  1.00  0.00            
ATOM    124  H59 ACD     1      17.100  31.640  18.030  1.00  0.00            
ATOM    125  O30 ACD     1      15.230  30.750  18.530  1.00  0.00            
ATOM    126  H60 ACD     1      15.010  30.290  19.340  1.00  0.00            
ATOM    127  C1  AS2     2      14.980  22.730  18.400  1.00  0.00            
ATOM    128  C2  AS2     2      14.450  24.030  18.890  1.00  0.00            
ATOM    129  C3  AS2     2      13.310  24.010  19.740  1.00  0.00            
ATOM    130  C4  AS2     2      12.870  25.230  20.200  1.00  0.00            
ATOM    131  C5  AS2     2      13.480  26.440  19.830  1.00  0.00            
ATOM    132  C6  AS2     2      14.580  26.460  19.000  1.00  0.00            
ATOM    133  C7  AS2     2      15.120  25.260  18.560  1.00  0.00            
ATOM    134  C8  AS2     2      16.430  25.370  17.730  1.00  0.00            
ATOM    135  O1  AS2     2      16.300  26.370  16.740  1.00  0.00            
ATOM    136  C9  AS2     2      15.520  25.810  15.630  1.00  0.00            
ATOM    137  C10 AS2     2      15.160  26.970  14.720  1.00  0.00            
ATOM    138  N1  AS2     2      14.420  28.150  15.280  1.00  0.00            
ATOM    139  C11 AS2     2      13.250  27.730  16.220  1.00  0.00            
ATOM    140  C12 AS2     2      13.870  28.980  14.180  1.00  0.00            
ATOM    141  C13 AS2     2      17.640  25.590  18.640  1.00  0.00            
ATOM    142  C14 AS2     2      17.680  26.440  19.750  1.00  0.00            
ATOM    143  C15 AS2     2      18.800  26.590  20.590  1.00  0.00            
ATOM    144  C16 AS2     2      19.920  25.820  20.290  1.00  0.00            
ATOM    145  C17 AS2     2      19.880  24.860  19.230  1.00  0.00            
ATOM    146  C18 AS2     2      18.750  24.720  18.410  1.00  0.00            
ATOM    147  H1  AS2     2      16.020  22.530  18.700  1.00  0.00            
ATOM    148  H2  AS2     2      14.350  21.940  18.820  1.00  0.00            
ATOM    149  H3  AS2     2      14.900  22.570  17.310  1.00  0.00            
ATOM    150  H4  AS2     2      12.800  23.100  20.070  1.00  0.00            
ATOM    151  H5  AS2     2      11.940  25.220  20.760  1.00  0.00            
ATOM    152  H6  AS2     2      13.170  27.380  20.280  1.00  0.00            
ATOM    153  H7  AS2     2      15.080  27.390  18.740  1.00  0.00            
ATOM    154  H8  AS2     2      16.620  24.410  17.230  1.00  0.00            
ATOM    155  H9  AS2     2      14.620  25.250  15.930  1.00  0.00            
ATOM    156  H10 AS2     2      16.180  25.190  15.010  1.00  0.00            
ATOM    157  H11 AS2     2      14.780  26.700  13.730  1.00  0.00            
ATOM    158  H12 AS2     2      16.090  27.520  14.580  1.00  0.00            
ATOM    159  H13 AS2     2      15.100  28.760  15.770  1.00  0.00            
ATOM    160  H14 AS2     2      12.480  27.180  15.680  1.00  0.00            
ATOM    161  H15 AS2     2      13.690  27.150  17.040  1.00  0.00            
ATOM    162  H16 AS2     2      12.640  28.520  16.660  1.00  0.00            
ATOM    163  H17 AS2     2      13.360  29.840  14.630  1.00  0.00            
ATOM    164  H18 AS2     2      14.700  29.220  13.520  1.00  0.00            
ATOM    165  H19 AS2     2      13.180  28.410  13.570  1.00  0.00            
ATOM    166  H20 AS2     2      16.780  26.980  20.050  1.00  0.00            
ATOM    167  H21 AS2     2      18.770  27.330  21.390  1.00  0.00            
ATOM    168  H22 AS2     2      20.810  26.040  20.870  1.00  0.00            
ATOM    169  H23 AS2     2      20.780  24.310  18.960  1.00  0.00            
ATOM    170  H24 AS2     2      18.760  23.980  17.610  1.00  0.00            
TER
ENDMDL
MODEL        1
ATOM      1  H1  ACD     1      23.340  29.790  22.370  1.00  0.00            
ATOM      2  O1  ACD     1      23.220  30.600  21.870  1.00  0.00            
ATOM      3  C1  ACD     1      22.600  30.390  20.610  1.00  0.00            
ATOM      4  H2  ACD     1      22.960  29.450  20.160  1.00  0.00            
ATOM      5  H3  ACD     1      22.780  31.140  19.830  1.00  0.00            
ATOM      6  C2  ACD     1      21.130  30.110  20.820  1.00  0.00            
ATOM      7  H4  ACD     1      21.120  29.170  21.390  1.00  0.00            
ATOM      8  O2  ACD     1      20.480  31.210  21.510  1.00  0.00            
ATOM      9  C3  ACD     1      19.070  31.120  21.740  1.00  0.00            
ATOM     10  H5  ACD     1      18.710  31.960  22.340  1.00  0.00            
ATOM     11  O3  ACD     1      18.830  29.870  22.390  1.00  0.00            
ATOM     12  C4  ACD     1      18.400  29.870  23.720  1.00  0.00            
ATOM     13  H6  ACD     1      18.230  30.890  24.100  1.00  0.00            
ATOM     14  C5  ACD     1      17.160  29.000  23.760  1.00  0.00            
ATOM     15  H7  ACD     1      17.320  28.140  23.100  1.00  0.00            
ATOM     16  O4  ACD     1      16.080  29.720  23.250  1.00  0.00            
ATOM     17  H8  ACD     1      15.310  29.410  23.740  1.00  0.00            
ATOM     18  C6  ACD     1      16.830  28.470  25.140  1.00  0.00            
ATOM     19  H9  ACD     1      16.670  29.390  25.720  1.00  0.00            
ATOM     20  O5  ACD     1      15.660  27.540  24.980  1.00  0.00            
ATOM     21  H10 ACD     1      16.060  26.770  24.570  1.00  0.00            
ATOM     22  C7  ACD     1      18.020  27.770  25.670  1.00  0.00            
ATOM     23  H11 ACD     1      17.810  27.490  26.710  1.00  0.00            
ATOM     24  O6  ACD     1      19.070  28.750  25.780  1.00  0.00            
ATOM     25  C8  ACD     1      19.550  29.240  24.550  1.00  0.00            
ATOM     26  H12 ACD     1      19.820  28.350  23.970  1.00  0.00            
ATOM     27  C9  ACD     1      20.770  30.190  24.800  1.00  0.00            
ATOM     28  H13 ACD     1      21.480  29.770  25.520  1.00  0.00            
ATOM     29  H14 ACD     1      21.290  30.340  23.840  1.00  0.00            
ATOM     30  O7  ACD     1      20.310  31.480  25.240  1.00  0.00            
ATOM     31  H15 ACD     1      21.050  32.070  25.090  1.00  0.00            
ATOM     32  O8  ACD     1      18.510  26.660  24.860  1.00  0.00            
ATOM     33  C10 ACD     1      18.480  25.420  25.480  1.00  0.00            
ATOM     34  H16 ACD     1      17.940  25.470  26.430  1.00  0.00            
ATOM     35  C11 ACD     1      17.570  24.430  24.730  1.00  0.00            
ATOM     36  H17 ACD     1      17.990  24.370  23.720  1.00  0.00            
ATOM     37  O9  ACD     1      16.220  24.940  24.610  1.00  0.00            
ATOM     38  H18 ACD     1      15.740  24.290  24.090  1.00  0.00            
ATOM     39  C12 ACD     1      17.610  23.040  25.420  1.00  0.00            
ATOM     40  H19 ACD     1      17.200  23.250  26.410  1.00  0.00            
ATOM     41  O10 ACD     1      16.800  22.030  24.730  1.00  0.00            
ATOM     42  H20 ACD     1      15.880  22.290  24.670  1.00  0.00            
ATOM     43  C13 ACD     1      19.060  22.590  25.530  1.00  0.00            
ATOM     44  H21 ACD     1      19.120  21.590  25.960  1.00  0.00            
ATOM     45  O11 ACD     1      19.850  23.550  26.350  1.00  0.00            
ATOM     46  C14 ACD     1      19.910  24.830  25.700  1.00  0.00            
ATOM     47  H22 ACD     1      20.380  24.810  24.710  1.00  0.00            
ATOM     48  C15 ACD     1      20.750  25.800  26.490  1.00  0.00            
ATOM     49  H23 ACD     1      21.660  25.260  26.790  1.00  0.00            
ATOM     50  H24 ACD     1      21.040  26.680  25.900  1.00  0.00            
ATOM     51  O12 ACD     1      20.120  26.290  27.740  1.00  0.00            
ATOM     52  H25 ACD     1      20.870  26.480  28.310  1.00  0.00            
ATOM     53  O13 ACD     1      19.720  22.520  24.260  1.00  0.00            
ATOM     54  C16 ACD     1      20.380  21.340  23.860  1.00  0.00            
ATOM     55  H26 ACD     1      20.360  20.580  24.650  1.00  0.00            
ATOM     56  C17 ACD     1      19.690  20.750  22.570  1.00  0.00            
ATOM     57  H27 ACD     1      19.510  21.550  21.840  1.00  0.00            
ATOM     58  O14 ACD     1      18.420  20.130  22.950  1.00  0.00            
ATOM     59  H28 ACD     1      17.800  20.840  23.160  1.00  0.00            
ATOM     60  C18 ACD     1      20.550  19.790  21.770  1.00  0.00            
ATOM     61  H29 ACD     1      20.540  18.800  22.230  1.00  0.00            
ATOM     62  O15 ACD     1      20.030  19.520  20.490  1.00  0.00            
ATOM     63  H30 ACD     1      20.370  20.230  19.930  1.00  0.00            
ATOM     64  C19 ACD     1      21.960  20.250  21.680  1.00  0.00            
ATOM     65  H31 ACD     1      22.490  19.420  21.200  1.00  0.00            
ATOM     66  O16 ACD     1      22.490  20.510  22.980  1.00  0.00            
ATOM     67  C20 ACD     1      21.870  21.640  23.620  1.00  0.00            
ATOM     68  H32 ACD     1      22.130  22.550  23.050  1.00  0.00            
ATOM     69  C21 ACD     1      22.550  21.930  24.940  1.00  0.00            
ATOM     70  H33 ACD     1      22.140  22.790  25.480  1.00  0.00            
ATOM     71  H34 ACD     1      22.280  21.130  25.640  1.00  0.00            
ATOM     72  O17 ACD     1      24.010  22.200  24.780  1.00  0.00            
ATOM     73  H35 ACD     1      24.440  21.510  24.270  1.00  0.00            
ATOM     74  O18 ACD     1      21.970  21.350  20.820  1.00  0.00            
ATOM     75  C22 ACD     1      23.020  21.440  19.850  1.00  0.00            
ATOM     76  H36 ACD     1      23.450  20.440  19.710  1.00  0.00            
ATOM     77  C23 ACD     1      22.270  21.860  18.610  1.00  0.00            
ATOM     78  H37 ACD     1      21.550  22.650  18.850  1.00  0.00            
ATOM     79  O19 ACD     1      21.560  20.660  18.090  1.00  0.00            
ATOM     80  H38 ACD     1      20.880  20.950  17.480  1.00  0.00            
ATOM     81  C24 ACD     1      23.300  22.450  17.570  1.00  0.00            
ATOM     82  H39 ACD     1      24.010  21.620  17.420  1.00  0.00            
ATOM     83  O20 ACD     1      22.600  22.870  16.470  1.00  0.00            
ATOM     84  H40 ACD     1      21.920  23.490  16.740  1.00  0.00            
ATOM     85  C25 ACD     1      24.000  23.640  18.150  1.00  0.00            
ATOM     86  H41 ACD     1      24.620  24.280  17.510  1.00  0.00            
ATOM     87  O21 ACD     1      24.810  23.120  19.220  1.00  0.00            
ATOM     88  C26 ACD     1      24.140  22.430  20.330  1.00  0.00            
ATOM     89  H42 ACD     1      23.720  23.320  20.820  1.00  0.00            
ATOM     90  C27 ACD     1      25.170  21.720  21.230  1.00  0.00            
ATOM     91  H43 ACD     1      25.970  22.380  21.570  1.00  0.00            
ATOM     92  H44 ACD     1      24.640  21.370  22.130  1.00  0.00            
ATOM     93  O22 ACD     1      25.610  20.590  20.600  1.00  0.00            
ATOM     94  H45 ACD     1      26.080  20.070  21.260  1.00  0.00            
ATOM     95  O23 ACD     1      22.960  24.500  18.600  1.00  0.00            
ATOM     96  C28 ACD     1      22.620  25.700  17.860  1.00  0.00            
ATOM     97  H46 ACD     1      23.030  25.820  16.850  1.00  0.00            
ATOM     98  C29 ACD     1      23.120  26.830  18.680  1.00  0.00            
ATOM     99  H47 ACD     1      22.740  26.760  19.710  1.00  0.00            
ATOM    100  O24 ACD     1      22.780  28.090  18.020  1.00  0.00            
ATOM    101  C30 ACD     1      24.590  26.830  18.950  1.00  0.00            
ATOM    102  H48 ACD     1      24.970  27.700  19.510  1.00  0.00            
ATOM    103  H49 ACD     1      24.950  25.930  19.460  1.00  0.00            
ATOM    104  O25 ACD     1      25.240  26.980  17.730  1.00  0.00            
ATOM    105  H50 ACD     1      24.500  27.280  17.190  1.00  0.00            
ATOM    106  C31 ACD     1      21.090  25.720  17.730  1.00  0.00            
ATOM    107  H51 ACD     1      20.480  25.770  18.640  1.00  0.00            
ATOM    108  O26 ACD     1      20.560  24.540  17.040  1.00  0.00            
ATOM    109  H52 ACD     1      19.620  24.350  17.120  1.00  0.00            
ATOM    110  C32 ACD     1      20.730  27.070  17.120  1.00  0.00            
ATOM    111  H53 ACD     1      21.130  27.010  16.100  1.00  0.00            
ATOM    112  O27 ACD     1      19.330  27.280  17.020  1.00  0.00            
ATOM    113  H54 ACD     1      19.050  27.660  17.860  1.00  0.00            
ATOM    114  C33 ACD     1      21.410  28.260  17.780  1.00  0.00            
ATOM    115  H55 ACD     1      21.350  29.150  17.150  1.00  0.00            
ATOM    116  O28 ACD     1      20.690  28.600  19.020  1.00  0.00            
ATOM    117  C34 ACD     1      20.380  29.880  19.450  1.00  0.00            
ATOM    118  H56 ACD     1      20.820  30.640  18.790  1.00  0.00            
ATOM    119  C35 ACD     1      18.830  29.910  19.490  1.00  0.00            
ATOM    120  H57 ACD     1      18.480  29.010  19.990  1.00  0.00            
ATOM    121  O29 ACD     1      18.350  29.950  18.170  1.00  0.00            
ATOM    122  H58 ACD     1      18.510  30.840  17.840  1.00  0.00            
ATOM    123  C36 ACD     1      18.320  31.040  20.420  1.00  0.00            
ATOM    124  H59 ACD     1      18.610  31.980  19.930  1.00  0.00            
ATOM    125  O30 ACD     1      16.890  30.930  20.590  1.00  0.00            
ATOM    126  H60 ACD     1      16.780  30.220  21.220  1.00  0.00            
ATOM    127  C1  AS2     2      15.600  22.590  20.810  1.00  0.00            
ATOM    128  C2  AS2     2      15.040  23.960  21.130  1.00  0.00            
ATOM    129  C3  AS2     2      13.980  23.990  22.030  1.00  0.00            
ATOM    130  C4  AS2     2      13.410  25.160  22.580  1.00  0.00            
ATOM    131  C5  AS2     2      14.060  26.350  22.220  1.00  0.00            
ATOM    132  C6  AS2     2      15.000  26.380  21.200  1.00  0.00            
ATOM    133  C7  AS2     2      15.490  25.220  20.590  1.00  0.00            
ATOM    134  C8  AS2     2      16.580  25.320  19.510  1.00  0.00            
ATOM    135  O1  AS2     2      16.510  26.630  18.890  1.00  0.00            
ATOM    136  C9  AS2     2      15.430  26.720  17.930  1.00  0.00            
ATOM    137  C10 AS2     2      15.590  27.930  17.050  1.00  0.00            
ATOM    138  N1  AS2     2      15.500  29.290  17.830  1.00  0.00            
ATOM    139  C11 AS2     2      14.220  29.540  18.680  1.00  0.00            
ATOM    140  C12 AS2     2      15.460  30.430  16.850  1.00  0.00            
ATOM    141  C13 AS2     2      18.010  25.280  20.170  1.00  0.00            
ATOM    142  C14 AS2     2      18.410  26.380  21.000  1.00  0.00            
ATOM    143  C15 AS2     2      19.650  26.470  21.620  1.00  0.00            
ATOM    144  C16 AS2     2      20.460  25.320  21.590  1.00  0.00            
ATOM    145  C17 AS2     2      20.090  24.230  20.770  1.00  0.00            
ATOM    146  C18 AS2     2      18.880  24.190  19.970  1.00  0.00            
ATOM    147  H1  AS2     2      16.670  22.650  20.560  1.00  0.00            
ATOM    148  H2  AS2     2      15.580  21.930  21.690  1.00  0.00            
ATOM    149  H3  AS2     2      15.120  22.130  19.930  1.00  0.00            
ATOM    150  H4  AS2     2      13.650  23.020  22.400  1.00  0.00            
ATOM    151  H5  AS2     2      12.540  25.110  23.220  1.00  0.00            
ATOM    152  H6  AS2     2      13.730  27.250  22.720  1.00  0.00            
ATOM    153  H7  AS2     2      15.350  27.370  20.900  1.00  0.00            
ATOM    154  H8  AS2     2      16.450  24.530  18.760  1.00  0.00            
ATOM    155  H9  AS2     2      14.470  26.830  18.450  1.00  0.00            
ATOM    156  H10 AS2     2      15.350  25.750  17.420  1.00  0.00            
ATOM    157  H11 AS2     2      14.750  27.930  16.350  1.00  0.00            
ATOM    158  H12 AS2     2      16.550  27.980  16.540  1.00  0.00            
ATOM    159  H13 AS2     2      16.330  29.380  18.430  1.00  0.00            
ATOM    160  H14 AS2     2      14.480  30.330  19.380  1.00  0.00            
ATOM    161  H15 AS2     2      13.380  29.850  18.060  1.00  0.00            
ATOM    162  H16 AS2     2      13.930  28.630  19.210  1.00  0.00            
ATOM    163  H17 AS2     2      15.120  31.350  17.340  1.00  0.00            
ATOM    164  H18 AS2     2      16.480  30.580  16.500  1.00  0.00            
ATOM    165  H19 AS2     2      14.810  30.140  16.030  1.00  0.00            
ATOM    166  H20 AS2     2      17.750  27.240  21.110  1.00  0.00            
ATOM    167  H21 AS2     2      19.870  27.380  22.170  1.00  0.00            
ATOM    168  H22 AS2     2      21.430  25.340  22.080  1.00  0.00            
ATOM    169  H23 AS2     2      20.800  23.410  20.700  1.00  0.00            
ATOM    170  H24 AS2     2      18.520  23.290  19.480  1.00  0.00            
TER
ENDMDL
MODEL        1
ATOM      1  H1  ACD     1      22.640  31.980  26.560  1.00  0.00            
ATOM      2  O1  ACD     1      23.510  31.750  26.220  1.00  0.00            
ATOM      3  C1  ACD     1      23.220  30.700  25.230  1.00  0.00            
ATOM      4  H2  ACD     1      22.700  29.830  25.660  1.00  0.00            
ATOM      5  H3  ACD     1      24.160  30.380  24.770  1.00  0.00            
ATOM      6  C2  ACD     1      22.330  31.370  24.130  1.00  0.00            
ATOM      7  H4  ACD     1      22.050  30.680  23.320  1.00  0.00            
ATOM      8  O2  ACD     1      21.120  31.710  24.810  1.00  0.00            
ATOM      9  C3  ACD     1      20.080  32.200  23.970  1.00  0.00            
ATOM     10  H5  ACD     1      19.160  32.310  24.540  1.00  0.00            
ATOM     11  O3  ACD     1      19.840  31.330  22.870  1.00  0.00            
ATOM     12  C4  ACD     1      18.600  30.610  23.030  1.00  0.00            
ATOM     13  H6  ACD     1      17.980  30.990  23.850  1.00  0.00            
ATOM     14  C5  ACD     1      17.900  30.810  21.690  1.00  0.00            
ATOM     15  H7  ACD     1      18.660  30.630  20.930  1.00  0.00            
ATOM     16  O4  ACD     1      17.430  32.160  21.530  1.00  0.00            
ATOM     17  H8  ACD     1      16.890  32.270  20.750  1.00  0.00            
ATOM     18  C6  ACD     1      16.730  29.900  21.590  1.00  0.00            
ATOM     19  H9  ACD     1      15.940  30.230  22.270  1.00  0.00            
ATOM     20  O5  ACD     1      16.170  29.840  20.250  1.00  0.00            
ATOM     21  H10 ACD     1      15.230  29.680  20.330  1.00  0.00            
ATOM     22  C7  ACD     1      17.140  28.440  21.980  1.00  0.00            
ATOM     23  H11 ACD     1      16.220  27.860  21.880  1.00  0.00            
ATOM     24  O6  ACD     1      17.680  28.350  23.310  1.00  0.00            
ATOM     25  C8  ACD     1      18.910  29.110  23.380  1.00  0.00            
ATOM     26  H12 ACD     1      19.650  28.760  22.640  1.00  0.00            
ATOM     27  C9  ACD     1      19.500  28.890  24.770  1.00  0.00            
ATOM     28  H13 ACD     1      19.680  27.810  24.830  1.00  0.00            
ATOM     29  H14 ACD     1      20.460  29.400  24.850  1.00  0.00            
ATOM     30  O7  ACD     1      18.620  29.390  25.830  1.00  0.00            
ATOM     31  H15 ACD     1      17.810  28.870  25.900  1.00  0.00            
ATOM     32  O8  ACD     1      18.110  27.910  21.060  1.00  0.00            
ATOM     33  C10 ACD     1      17.800  26.630  20.620  1.00  0.00            
ATOM     34  H16 ACD     1      16.900  26.170  21.050  1.00  0.00            
ATOM     35  C11 ACD     1      17.450  26.720  19.110  1.00  0.00            
ATOM     36  H17 ACD     1      18.120  27.410  18.580  1.00  0.00            
ATOM     37  O9  ACD     1      16.180  27.290  18.950  1.00  0.00            
ATOM     38  H18 ACD     1      16.150  28.140  19.400  1.00  0.00            
ATOM     39  C12 ACD     1      17.600  25.380  18.360  1.00  0.00            
ATOM     40  H19 ACD     1      16.790  24.750  18.740  1.00  0.00            
ATOM     41  O10 ACD     1      17.470  25.560  16.910  1.00  0.00            
ATOM     42  H20 ACD     1      16.610  25.240  16.640  1.00  0.00            
ATOM     43  C13 ACD     1      19.010  24.930  18.540  1.00  0.00            
ATOM     44  H21 ACD     1      19.220  24.010  17.990  1.00  0.00            
ATOM     45  O11 ACD     1      19.200  24.630  19.890  1.00  0.00            
ATOM     46  C14 ACD     1      19.010  25.720  20.820  1.00  0.00            
ATOM     47  H22 ACD     1      19.900  26.350  20.650  1.00  0.00            
ATOM     48  C15 ACD     1      19.140  25.290  22.240  1.00  0.00            
ATOM     49  H23 ACD     1      20.170  24.930  22.360  1.00  0.00            
ATOM     50  H24 ACD     1      18.890  26.120  22.920  1.00  0.00            
ATOM     51  O12 ACD     1      18.230  24.220  22.490  1.00  0.00            
ATOM     52  H25 ACD     1      18.480  23.550  21.850  1.00  0.00            
ATOM     53  O13 ACD     1      19.950  25.870  18.070  1.00  0.00            
ATOM     54  C16 ACD     1      21.130  25.490  17.380  1.00  0.00            
ATOM     55  H26 ACD     1      20.960  24.480  16.970  1.00  0.00            
ATOM     56  C17 ACD     1      21.180  26.270  16.110  1.00  0.00            
ATOM     57  H27 ACD     1      21.060  27.310  16.450  1.00  0.00            
ATOM     58  O14 ACD     1      20.090  26.050  15.210  1.00  0.00            
ATOM     59  H28 ACD     1      19.270  25.990  15.710  1.00  0.00            
ATOM     60  C18 ACD     1      22.580  26.260  15.440  1.00  0.00            
ATOM     61  H29 ACD     1      22.700  25.260  15.010  1.00  0.00            
ATOM     62  O15 ACD     1      22.640  27.250  14.410  1.00  0.00            
ATOM     63  H30 ACD     1      21.710  27.340  14.170  1.00  0.00            
ATOM     64  C19 ACD     1      23.690  26.410  16.450  1.00  0.00            
ATOM     65  H31 ACD     1      24.710  26.310  16.060  1.00  0.00            
ATOM     66  O16 ACD     1      23.560  25.410  17.500  1.00  0.00            
ATOM     67  C20 ACD     1      22.350  25.590  18.250  1.00  0.00            
ATOM     68  H32 ACD     1      22.440  26.530  18.820  1.00  0.00            
ATOM     69  C21 ACD     1      22.310  24.560  19.370  1.00  0.00            
ATOM     70  H33 ACD     1      21.650  25.040  20.100  1.00  0.00            
ATOM     71  H34 ACD     1      21.910  23.570  19.110  1.00  0.00            
ATOM     72  O17 ACD     1      23.680  24.490  19.990  1.00  0.00            
ATOM     73  H35 ACD     1      24.220  24.660  19.210  1.00  0.00            
ATOM     74  O18 ACD     1      23.700  27.740  17.090  1.00  0.00            
ATOM     75  C22 ACD     1      24.890  28.510  16.970  1.00  0.00            
ATOM     76  H36 ACD     1      25.610  28.100  16.250  1.00  0.00            
ATOM     77  C23 ACD     1      24.410  29.930  16.590  1.00  0.00            
ATOM     78  H37 ACD     1      23.670  30.290  17.310  1.00  0.00            
ATOM     79  O19 ACD     1      23.690  29.780  15.380  1.00  0.00            
ATOM     80  H38 ACD     1      23.240  28.930  15.470  1.00  0.00            
ATOM     81  C24 ACD     1      25.640  30.810  16.500  1.00  0.00            
ATOM     82  H39 ACD     1      26.370  30.380  15.800  1.00  0.00            
ATOM     83  O20 ACD     1      25.370  32.130  16.090  1.00  0.00            
ATOM     84  H40 ACD     1      25.280  32.620  16.920  1.00  0.00            
ATOM     85  C25 ACD     1      26.400  30.890  17.810  1.00  0.00            
ATOM     86  H41 ACD     1      27.280  31.530  17.720  1.00  0.00            
ATOM     87  O21 ACD     1      26.850  29.550  18.060  1.00  0.00            
ATOM     88  C26 ACD     1      25.730  28.650  18.240  1.00  0.00            
ATOM     89  H42 ACD     1      25.080  28.930  19.080  1.00  0.00            
ATOM     90  C27 ACD     1      26.280  27.280  18.640  1.00  0.00            
ATOM     91  H43 ACD     1      26.900  27.520  19.520  1.00  0.00            
ATOM     92  H44 ACD     1      25.410  26.730  19.000  1.00  0.00            
ATOM     93  O22 ACD     1      27.110  26.510  17.770  1.00  0.00            
ATOM     94  H45 ACD     1      28.050  26.560  17.940  1.00  0.00            
ATOM     95  O23 ACD     1      25.640  31.490  18.890  1.00  0.00            
ATOM     96  C28 ACD     1      26.320  31.990  20.020  1.00  0.00            
ATOM     97  H46 ACD     1      27.370  32.180  19.770  1.00  0.00            
ATOM     98  C29 ACD     1      26.130  30.990  21.160  1.00  0.00            
ATOM     99  H47 ACD     1      25.270  30.340  20.970  1.00  0.00            
ATOM    100  O24 ACD     1      26.050  31.570  22.500  1.00  0.00            
ATOM    101  C30 ACD     1      27.220  29.910  21.190  1.00  0.00            
ATOM    102  H48 ACD     1      27.360  29.370  20.240  1.00  0.00            
ATOM    103  H49 ACD     1      28.130  30.450  21.460  1.00  0.00            
ATOM    104  O25 ACD     1      26.880  28.900  22.150  1.00  0.00            
ATOM    105  H50 ACD     1      27.470  28.150  22.010  1.00  0.00            
ATOM    106  C31 ACD     1      25.700  33.360  20.300  1.00  0.00            
ATOM    107  H51 ACD     1      24.630  33.240  20.090  1.00  0.00            
ATOM    108  O26 ACD     1      26.330  34.360  19.410  1.00  0.00            
ATOM    109  H52 ACD     1      25.910  35.190  19.660  1.00  0.00            
ATOM    110  C32 ACD     1      25.820  33.810  21.720  1.00  0.00            
ATOM    111  H53 ACD     1      26.880  33.850  22.000  1.00  0.00            
ATOM    112  O27 ACD     1      25.210  35.090  21.980  1.00  0.00            
ATOM    113  H54 ACD     1      24.260  35.010  22.050  1.00  0.00            
ATOM    114  C33 ACD     1      25.210  32.710  22.660  1.00  0.00            
ATOM    115  H55 ACD     1      25.350  32.890  23.730  1.00  0.00            
ATOM    116  O28 ACD     1      23.770  32.380  22.480  1.00  0.00            
ATOM    117  C34 ACD     1      22.840  32.690  23.500  1.00  0.00            
ATOM    118  H56 ACD     1      23.250  33.390  24.240  1.00  0.00            
ATOM    119  C35 ACD     1      21.760  33.450  22.720  1.00  0.00            
ATOM    120  H57 ACD     1      21.600  32.850  21.810  1.00  0.00            
ATOM    121  O29 ACD     1      22.190  34.780  22.350  1.00  0.00            
ATOM    122  H58 ACD     1      21.520  35.280  21.860  1.00  0.00            
ATOM    123  C36 ACD     1      20.490  33.580  23.540  1.00  0.00            
ATOM    124  H59 ACD     1      20.700  34.190  24.420  1.00  0.00            
ATOM    125  O30 ACD     1      19.480  34.070  22.680  1.00  0.00            
ATOM    126  H60 ACD     1      19.340  33.460  21.940  1.00  0.00            
ATOM    127  C1  AS2     2      19.320  34.410  18.920  1.00  0.00            
ATOM    128  C2  AS2     2      20.710  34.990  19.020  1.00  0.00            
ATOM    129  C3  AS2     2      20.940  36.200  19.670  1.00  0.00            
ATOM    130  C4  AS2     2      22.220  36.730  19.850  1.00  0.00            
ATOM    131  C5  AS2     2      23.260  36.180  19.040  1.00  0.00            
ATOM    132  C6  AS2     2      23.030  35.070  18.230  1.00  0.00            
ATOM    133  C7  AS2     2      21.770  34.480  18.210  1.00  0.00            
ATOM    134  C8  AS2     2      21.520  33.080  17.440  1.00  0.00            
ATOM    135  O1  AS2     2      22.510  32.950  16.380  1.00  0.00            
ATOM    136  C9  AS2     2      22.100  33.500  15.100  1.00  0.00            
ATOM    137  C10 AS2     2      23.130  33.420  13.990  1.00  0.00            
ATOM    138  N1  AS2     2      23.450  31.950  13.550  1.00  0.00            
ATOM    139  C11 AS2     2      24.660  32.010  12.710  1.00  0.00            
ATOM    140  C12 AS2     2      22.350  31.200  12.780  1.00  0.00            
ATOM    141  C13 AS2     2      21.520  31.750  18.200  1.00  0.00            
ATOM    142  C14 AS2     2      20.790  30.650  17.720  1.00  0.00            
ATOM    143  C15 AS2     2      20.910  29.470  18.400  1.00  0.00            
ATOM    144  C16 AS2     2      21.560  29.380  19.630  1.00  0.00            
ATOM    145  C17 AS2     2      22.320  30.460  20.120  1.00  0.00            
ATOM    146  C18 AS2     2      22.240  31.660  19.440  1.00  0.00            
ATOM    147  H1  AS2     2      19.300  33.320  18.900  1.00  0.00            
ATOM    148  H2  AS2     2      18.720  34.650  19.810  1.00  0.00            
ATOM    149  H3  AS2     2      18.830  34.740  18.000  1.00  0.00            
ATOM    150  H4  AS2     2      20.150  36.610  20.290  1.00  0.00            
ATOM    151  H5  AS2     2      22.300  37.660  20.390  1.00  0.00            
ATOM    152  H6  AS2     2      24.260  36.620  18.980  1.00  0.00            
ATOM    153  H7  AS2     2      23.840  34.720  17.590  1.00  0.00            
ATOM    154  H8  AS2     2      20.490  33.020  17.070  1.00  0.00            
ATOM    155  H9  AS2     2      21.720  34.540  15.140  1.00  0.00            
ATOM    156  H10 AS2     2      21.220  32.950  14.760  1.00  0.00            
ATOM    157  H11 AS2     2      24.000  33.980  14.340  1.00  0.00            
ATOM    158  H12 AS2     2      22.840  33.950  13.080  1.00  0.00            
ATOM    159  H13 AS2     2      23.780  31.400  14.360  1.00  0.00            
ATOM    160  H14 AS2     2      24.340  32.580  11.840  1.00  0.00            
ATOM    161  H15 AS2     2      25.440  32.570  13.240  1.00  0.00            
ATOM    162  H16 AS2     2      24.990  31.010  12.440  1.00  0.00            
ATOM    163  H17 AS2     2      21.470  31.110  13.430  1.00  0.00            
ATOM    164  H18 AS2     2      22.180  31.770  11.870  1.00  0.00            
ATOM    165  H19 AS2     2      22.700  30.190  12.570  1.00  0.00            
ATOM    166  H20 AS2     2      20.210  30.790  16.810  1.00  0.00            
ATOM    167  H21 AS2     2      20.480  28.550  18.010  1.00  0.00            
ATOM    168  H22 AS2     2      21.460  28.460  20.190  1.00  0.00            
ATOM    169  H23 AS2     2      22.900  30.360  21.030  1.00  0.00            
ATOM    170  H24 AS2     2      22.680  32.550  19.880  1.00  0.00            
TER
ENDMDL
MODEL        1
ATOM      1  H1  ACD     1      13.750  34.840  16.440  1.00  0.00            
ATOM      2  O1  ACD     1      14.400  35.120  15.790  1.00  0.00            
ATOM      3  C1  ACD     1      14.700  33.950  15.070  1.00  0.00            
ATOM      4  H2  ACD     1      14.810  33.150  15.810  1.00  0.00            
ATOM      5  H3  ACD     1      15.630  34.120  14.500  1.00  0.00            
ATOM      6  C2  ACD     1      13.510  33.510  14.190  1.00  0.00            
ATOM      7  H4  ACD     1      13.850  32.670  13.570  1.00  0.00            
ATOM      8  O2  ACD     1      12.470  33.070  14.970  1.00  0.00            
ATOM      9  C3  ACD     1      11.270  32.630  14.330  1.00  0.00            
ATOM     10  H5  ACD     1      10.580  32.230  15.070  1.00  0.00            
ATOM     11  O3  ACD     1      11.450  31.560  13.430  1.00  0.00            
ATOM     12  C4  ACD     1      11.130  30.210  13.870  1.00  0.00            
ATOM     13  H6  ACD     1      10.140  30.280  14.340  1.00  0.00            
ATOM     14  C5  ACD     1      11.100  29.370  12.600  1.00  0.00            
ATOM     15  H7  ACD     1      12.090  29.340  12.120  1.00  0.00            
ATOM     16  O4  ACD     1      10.030  29.750  11.680  1.00  0.00            
ATOM     17  H8  ACD     1      10.190  30.600  11.260  1.00  0.00            
ATOM     18  C6  ACD     1      10.840  27.950  12.990  1.00  0.00            
ATOM     19  H9  ACD     1       9.820  27.800  13.350  1.00  0.00            
ATOM     20  O5  ACD     1      11.110  27.160  11.870  1.00  0.00            
ATOM     21  H10 ACD     1      11.910  26.810  12.270  1.00  0.00            
ATOM     22  C7  ACD     1      11.820  27.510  14.040  1.00  0.00            
ATOM     23  H11 ACD     1      11.620  26.470  14.340  1.00  0.00            
ATOM     24  O6  ACD     1      11.650  28.270  15.170  1.00  0.00            
ATOM     25  C8  ACD     1      12.040  29.650  15.000  1.00  0.00            
ATOM     26  H12 ACD     1      13.090  29.630  14.680  1.00  0.00            
ATOM     27  C9  ACD     1      11.960  30.310  16.360  1.00  0.00            
ATOM     28  H13 ACD     1      12.660  29.770  17.000  1.00  0.00            
ATOM     29  H14 ACD     1      12.250  31.370  16.410  1.00  0.00            
ATOM     30  O7  ACD     1      10.660  30.320  16.910  1.00  0.00            
ATOM     31  H15 ACD     1      10.470  29.380  16.820  1.00  0.00            
ATOM     32  O8  ACD     1      13.150  27.620  13.510  1.00  0.00            
ATOM     33  C10 ACD     1      14.010  26.530  13.870  1.00  0.00            
ATOM     34  H16 ACD     1      13.680  26.020  14.780  1.00  0.00            
ATOM     35  C11 ACD     1      14.020  25.550  12.660  1.00  0.00            
ATOM     36  H17 ACD     1      14.100  26.120  11.720  1.00  0.00            
ATOM     37  O9  ACD     1      12.720  24.930  12.690  1.00  0.00            
ATOM     38  H18 ACD     1      12.860  24.100  12.240  1.00  0.00            
ATOM     39  C12 ACD     1      15.190  24.530  12.620  1.00  0.00            
ATOM     40  H19 ACD     1      14.850  23.720  13.270  1.00  0.00            
ATOM     41  O10 ACD     1      15.420  23.990  11.330  1.00  0.00            
ATOM     42  H20 ACD     1      15.980  24.640  10.910  1.00  0.00            
ATOM     43  C13 ACD     1      16.520  25.280  12.970  1.00  0.00            
ATOM     44  H21 ACD     1      17.360  24.580  13.110  1.00  0.00            
ATOM     45  O11 ACD     1      16.400  25.960  14.240  1.00  0.00            
ATOM     46  C14 ACD     1      15.400  26.990  14.190  1.00  0.00            
ATOM     47  H22 ACD     1      15.570  27.750  13.420  1.00  0.00            
ATOM     48  C15 ACD     1      15.530  27.800  15.440  1.00  0.00            
ATOM     49  H23 ACD     1      14.600  28.360  15.630  1.00  0.00            
ATOM     50  H24 ACD     1      15.680  27.120  16.290  1.00  0.00            
ATOM     51  O12 ACD     1      16.580  28.660  15.650  1.00  0.00            
ATOM     52  H25 ACD     1      17.290  28.070  15.920  1.00  0.00            
ATOM     53  O13 ACD     1      16.760  26.220  11.940  1.00  0.00            
ATOM     54  C16 ACD     1      18.020  26.090  11.330  1.00  0.00            
ATOM     55  H26 ACD     1      18.530  25.150  11.570  1.00  0.00            
ATOM     56  C17 ACD     1      17.780  26.240   9.820  1.00  0.00            
ATOM     57  H27 ACD     1      16.950  26.950   9.690  1.00  0.00            
ATOM     58  O14 ACD     1      17.320  24.980   9.400  1.00  0.00            
ATOM     59  H28 ACD     1      16.850  25.010   8.560  1.00  0.00            
ATOM     60  C18 ACD     1      18.960  26.750   9.010  1.00  0.00            
ATOM     61  H29 ACD     1      19.660  25.900   9.040  1.00  0.00            
ATOM     62  O15 ACD     1      18.620  27.120   7.680  1.00  0.00            
ATOM     63  H30 ACD     1      18.940  26.390   7.150  1.00  0.00            
ATOM     64  C19 ACD     1      19.560  27.960   9.750  1.00  0.00            
ATOM     65  H31 ACD     1      20.520  28.170   9.270  1.00  0.00            
ATOM     66  O16 ACD     1      19.990  27.470  11.080  1.00  0.00            
ATOM     67  C20 ACD     1      18.920  27.180  11.900  1.00  0.00            
ATOM     68  H32 ACD     1      18.310  28.080  12.080  1.00  0.00            
ATOM     69  C21 ACD     1      19.480  26.780  13.310  1.00  0.00            
ATOM     70  H33 ACD     1      18.580  26.700  13.920  1.00  0.00            
ATOM     71  H34 ACD     1      20.130  25.890  13.250  1.00  0.00            
ATOM     72  O17 ACD     1      20.220  27.720  14.000  1.00  0.00            
ATOM     73  H35 ACD     1      20.890  28.150  13.450  1.00  0.00            
ATOM     74  O18 ACD     1      18.630  28.980   9.780  1.00  0.00            
ATOM     75  C22 ACD     1      18.960  30.150   8.990  1.00  0.00            
ATOM     76  H36 ACD     1      19.730  30.000   8.230  1.00  0.00            
ATOM     77  C23 ACD     1      17.650  30.460   8.230  1.00  0.00            
ATOM     78  H37 ACD     1      16.840  30.450   8.970  1.00  0.00            
ATOM     79  O19 ACD     1      17.340  29.490   7.190  1.00  0.00            
ATOM     80  H38 ACD     1      17.590  28.620   7.530  1.00  0.00            
ATOM     81  C24 ACD     1      17.590  31.930   7.630  1.00  0.00            
ATOM     82  H39 ACD     1      18.370  31.910   6.870  1.00  0.00            
ATOM     83  O20 ACD     1      16.340  32.240   7.070  1.00  0.00            
ATOM     84  H40 ACD     1      15.980  31.360   7.010  1.00  0.00            
ATOM     85  C25 ACD     1      18.050  32.930   8.650  1.00  0.00            
ATOM     86  H41 ACD     1      18.150  33.970   8.310  1.00  0.00            
ATOM     87  O21 ACD     1      19.290  32.570   9.210  1.00  0.00            
ATOM     88  C26 ACD     1      19.310  31.320   9.970  1.00  0.00            
ATOM     89  H42 ACD     1      18.420  31.410  10.610  1.00  0.00            
ATOM     90  C27 ACD     1      20.580  31.150  10.860  1.00  0.00            
ATOM     91  H43 ACD     1      20.510  30.130  11.280  1.00  0.00            
ATOM     92  H44 ACD     1      21.540  31.210  10.320  1.00  0.00            
ATOM     93  O22 ACD     1      20.450  32.220  11.810  1.00  0.00            
ATOM     94  H45 ACD     1      20.490  32.980  11.230  1.00  0.00            
ATOM     95  O23 ACD     1      17.040  33.020   9.650  1.00  0.00            
ATOM     96  C28 ACD     1      16.680  34.370  10.130  1.00  0.00            
ATOM     97  H46 ACD     1      17.400  35.110   9.750  1.00  0.00            
ATOM     98  C29 ACD     1      16.690  34.340  11.660  1.00  0.00            
ATOM     99  H47 ACD     1      16.180  33.430  11.990  1.00  0.00            
ATOM    100  O24 ACD     1      16.070  35.550  12.170  1.00  0.00            
ATOM    101  C30 ACD     1      18.160  34.320  12.180  1.00  0.00            
ATOM    102  H48 ACD     1      18.820  33.780  11.490  1.00  0.00            
ATOM    103  H49 ACD     1      18.560  35.340  12.110  1.00  0.00            
ATOM    104  O25 ACD     1      18.220  33.720  13.520  1.00  0.00            
ATOM    105  H50 ACD     1      19.140  33.790  13.810  1.00  0.00            
ATOM    106  C31 ACD     1      15.280  34.710   9.530  1.00  0.00            
ATOM    107  H51 ACD     1      14.570  33.880   9.650  1.00  0.00            
ATOM    108  O26 ACD     1      15.430  35.040   8.170  1.00  0.00            
ATOM    109  H52 ACD     1      15.720  34.240   7.710  1.00  0.00            
ATOM    110  C32 ACD     1      14.670  35.940  10.270  1.00  0.00            
ATOM    111  H53 ACD     1      15.340  36.800  10.150  1.00  0.00            
ATOM    112  O27 ACD     1      13.360  36.230   9.830  1.00  0.00            
ATOM    113  H54 ACD     1      13.520  36.600   8.960  1.00  0.00            
ATOM    114  C33 ACD     1      14.650  35.700  11.810  1.00  0.00            
ATOM    115  H55 ACD     1      14.200  36.600  12.240  1.00  0.00            
ATOM    116  O28 ACD     1      13.830  34.620  12.090  1.00  0.00            
ATOM    117  C34 ACD     1      13.030  34.650  13.230  1.00  0.00            
ATOM    118  H56 ACD     1      13.090  35.610  13.760  1.00  0.00            
ATOM    119  C35 ACD     1      11.630  34.380  12.630  1.00  0.00            
ATOM    120  H57 ACD     1      11.780  33.580  11.880  1.00  0.00            
ATOM    121  O29 ACD     1      11.240  35.580  11.960  1.00  0.00            
ATOM    122  H58 ACD     1      11.990  35.660  11.370  1.00  0.00            
ATOM    123  C36 ACD     1      10.690  33.830  13.670  1.00  0.00            
ATOM    124  H59 ACD     1      10.560  34.630  14.420  1.00  0.00            
ATOM    125  O30 ACD     1       9.440  33.480  13.150  1.00  0.00            
ATOM    126  H60 ACD     1       9.520  32.900  12.380  1.00  0.00            
ATOM    127  C1  AS2     2      10.080  30.100   6.700  1.00  0.00            
ATOM    128  C2  AS2     2      11.450  30.410   6.160  1.00  0.00            
ATOM    129  C3  AS2     2      11.560  31.010   4.900  1.00  0.00            
ATOM    130  C4  AS2     2      12.780  31.310   4.270  1.00  0.00            
ATOM    131  C5  AS2     2      13.940  31.070   4.980  1.00  0.00            
ATOM    132  C6  AS2     2      13.930  30.350   6.170  1.00  0.00            
ATOM    133  C7  AS2     2      12.670  29.940   6.780  1.00  0.00            
ATOM    134  C8  AS2     2      12.690  29.040   7.990  1.00  0.00            
ATOM    135  O1  AS2     2      13.230  27.780   7.470  1.00  0.00            
ATOM    136  C9  AS2     2      12.500  27.200   6.420  1.00  0.00            
ATOM    137  C10 AS2     2      12.820  25.670   6.400  1.00  0.00            
ATOM    138  N1  AS2     2      12.510  24.940   7.720  1.00  0.00            
ATOM    139  C11 AS2     2      13.490  25.260   8.800  1.00  0.00            
ATOM    140  C12 AS2     2      12.670  23.470   7.530  1.00  0.00            
ATOM    141  C13 AS2     2      13.540  29.660   9.110  1.00  0.00            
ATOM    142  C14 AS2     2      13.360  30.980   9.590  1.00  0.00            
ATOM    143  C15 AS2     2      13.960  31.410  10.780  1.00  0.00            
ATOM    144  C16 AS2     2      14.990  30.620  11.310  1.00  0.00            
ATOM    145  C17 AS2     2      15.340  29.360  10.780  1.00  0.00            
ATOM    146  C18 AS2     2      14.610  28.850   9.710  1.00  0.00            
ATOM    147  H1  AS2     2       9.220  30.540   6.200  1.00  0.00            
ATOM    148  H2  AS2     2       9.890  29.020   6.720  1.00  0.00            
ATOM    149  H3  AS2     2       9.920  30.450   7.730  1.00  0.00            
ATOM    150  H4  AS2     2      10.690  31.430   4.410  1.00  0.00            
ATOM    151  H5  AS2     2      12.890  31.800   3.310  1.00  0.00            
ATOM    152  H6  AS2     2      14.880  31.260   4.480  1.00  0.00            
ATOM    153  H7  AS2     2      14.800  29.980   6.710  1.00  0.00            
ATOM    154  H8  AS2     2      11.760  28.760   8.500  1.00  0.00            
ATOM    155  H9  AS2     2      12.800  27.620   5.450  1.00  0.00            
ATOM    156  H10 AS2     2      11.410  27.330   6.550  1.00  0.00            
ATOM    157  H11 AS2     2      13.880  25.560   6.180  1.00  0.00            
ATOM    158  H12 AS2     2      12.290  25.270   5.540  1.00  0.00            
ATOM    159  H13 AS2     2      11.550  25.180   8.010  1.00  0.00            
ATOM    160  H14 AS2     2      13.390  24.560   9.630  1.00  0.00            
ATOM    161  H15 AS2     2      14.480  25.200   8.350  1.00  0.00            
ATOM    162  H16 AS2     2      13.300  26.260   9.210  1.00  0.00            
ATOM    163  H17 AS2     2      11.890  23.200   6.820  1.00  0.00            
ATOM    164  H18 AS2     2      13.640  23.230   7.080  1.00  0.00            
ATOM    165  H19 AS2     2      12.670  22.860   8.430  1.00  0.00            
ATOM    166  H20 AS2     2      12.630  31.670   9.160  1.00  0.00            
ATOM    167  H21 AS2     2      13.650  32.360  11.210  1.00  0.00            
ATOM    168  H22 AS2     2      15.560  30.900  12.200  1.00  0.00            
ATOM    169  H23 AS2     2      16.150  28.790  11.220  1.00  0.00            
ATOM    170  H24 AS2     2      14.840  27.850   9.360  1.00  0.00            
TER
ENDMDL
MODEL        1
ATOM      1  H1  ACD     1      11.020  31.490  20.350  1.00  0.00            
ATOM      2  O1  ACD     1      11.770  31.470  19.740  1.00  0.00            
ATOM      3  C1  ACD     1      11.230  31.360  18.440  1.00  0.00            
ATOM      4  H2  ACD     1      11.860  30.730  17.800  1.00  0.00            
ATOM      5  H3  ACD     1      11.070  32.360  18.020  1.00  0.00            
ATOM      6  C2  ACD     1       9.810  30.830  18.410  1.00  0.00            
ATOM      7  H4  ACD     1       9.860  29.740  18.560  1.00  0.00            
ATOM      8  O2  ACD     1       9.030  31.440  19.440  1.00  0.00            
ATOM      9  C3  ACD     1       7.670  31.080  19.630  1.00  0.00            
ATOM     10  H5  ACD     1       7.230  31.490  20.540  1.00  0.00            
ATOM     11  O3  ACD     1       7.710  29.650  19.840  1.00  0.00            
ATOM     12  C4  ACD     1       7.290  29.200  21.150  1.00  0.00            
ATOM     13  H6  ACD     1       6.760  30.030  21.620  1.00  0.00            
ATOM     14  C5  ACD     1       6.360  27.970  20.910  1.00  0.00            
ATOM     15  H7  ACD     1       6.890  27.340  20.190  1.00  0.00            
ATOM     16  O4  ACD     1       5.100  28.310  20.540  1.00  0.00            
ATOM     17  H8  ACD     1       4.800  27.650  19.910  1.00  0.00            
ATOM     18  C6  ACD     1       6.230  27.060  22.210  1.00  0.00            
ATOM     19  H9  ACD     1       5.600  27.620  22.910  1.00  0.00            
ATOM     20  O5  ACD     1       5.620  25.800  21.930  1.00  0.00            
ATOM     21  H10 ACD     1       6.210  25.280  21.390  1.00  0.00            
ATOM     22  C7  ACD     1       7.590  26.850  22.860  1.00  0.00            
ATOM     23  H11 ACD     1       7.410  26.320  23.800  1.00  0.00            
ATOM     24  O6  ACD     1       8.270  28.050  23.070  1.00  0.00            
ATOM     25  C8  ACD     1       8.590  28.900  22.010  1.00  0.00            
ATOM     26  H12 ACD     1       9.390  28.380  21.460  1.00  0.00            
ATOM     27  C9  ACD     1       9.150  30.120  22.740  1.00  0.00            
ATOM     28  H13 ACD     1       9.860  29.890  23.540  1.00  0.00            
ATOM     29  H14 ACD     1       9.590  30.830  22.020  1.00  0.00            
ATOM     30  O7  ACD     1       7.990  30.640  23.450  1.00  0.00            
ATOM     31  H15 ACD     1       8.190  31.500  23.840  1.00  0.00            
ATOM     32  O8  ACD     1       8.400  26.060  21.930  1.00  0.00            
ATOM     33  C10 ACD     1       8.950  24.770  22.260  1.00  0.00            
ATOM     34  H16 ACD     1       8.330  24.320  23.050  1.00  0.00            
ATOM     35  C11 ACD     1       8.590  23.920  20.990  1.00  0.00            
ATOM     36  H17 ACD     1       8.990  24.430  20.100  1.00  0.00            
ATOM     37  O9  ACD     1       7.180  23.640  20.780  1.00  0.00            
ATOM     38  H18 ACD     1       7.040  22.800  21.210  1.00  0.00            
ATOM     39  C12 ACD     1       9.370  22.580  21.100  1.00  0.00            
ATOM     40  H19 ACD     1       9.080  22.020  21.990  1.00  0.00            
ATOM     41  O10 ACD     1       9.320  21.870  19.860  1.00  0.00            
ATOM     42  H20 ACD     1      10.130  22.100  19.400  1.00  0.00            
ATOM     43  C13 ACD     1      10.880  22.940  21.270  1.00  0.00            
ATOM     44  H21 ACD     1      11.320  21.940  21.360  1.00  0.00            
ATOM     45  O11 ACD     1      11.120  23.630  22.460  1.00  0.00            
ATOM     46  C14 ACD     1      10.410  24.930  22.590  1.00  0.00            
ATOM     47  H22 ACD     1      10.860  25.680  21.930  1.00  0.00            
ATOM     48  C15 ACD     1      10.540  25.430  24.040  1.00  0.00            
ATOM     49  H23 ACD     1       9.720  26.140  24.160  1.00  0.00            
ATOM     50  H24 ACD     1      10.330  24.640  24.770  1.00  0.00            
ATOM     51  O12 ACD     1      11.800  25.980  24.370  1.00  0.00            
ATOM     52  H25 ACD     1      12.150  25.370  25.030  1.00  0.00            
ATOM     53  O13 ACD     1      11.440  23.580  20.110  1.00  0.00            
ATOM     54  C16 ACD     1      12.720  23.150  19.560  1.00  0.00            
ATOM     55  H26 ACD     1      13.260  22.410  20.160  1.00  0.00            
ATOM     56  C17 ACD     1      12.410  22.510  18.220  1.00  0.00            
ATOM     57  H27 ACD     1      11.740  23.160  17.650  1.00  0.00            
ATOM     58  O14 ACD     1      11.780  21.260  18.390  1.00  0.00            
ATOM     59  H28 ACD     1      11.620  20.870  17.530  1.00  0.00            
ATOM     60  C18 ACD     1      13.690  22.370  17.420  1.00  0.00            
ATOM     61  H29 ACD     1      14.330  21.690  17.990  1.00  0.00            
ATOM     62  O15 ACD     1      13.490  21.910  16.110  1.00  0.00            
ATOM     63  H30 ACD     1      13.880  21.040  16.030  1.00  0.00            
ATOM     64  C19 ACD     1      14.480  23.670  17.280  1.00  0.00            
ATOM     65  H31 ACD     1      15.440  23.470  16.790  1.00  0.00            
ATOM     66  O16 ACD     1      14.700  24.260  18.570  1.00  0.00            
ATOM     67  C20 ACD     1      13.520  24.430  19.390  1.00  0.00            
ATOM     68  H32 ACD     1      12.820  25.160  18.960  1.00  0.00            
ATOM     69  C21 ACD     1      14.000  24.880  20.790  1.00  0.00            
ATOM     70  H33 ACD     1      13.230  24.620  21.520  1.00  0.00            
ATOM     71  H34 ACD     1      14.920  24.350  21.090  1.00  0.00            
ATOM     72  O17 ACD     1      14.210  26.270  20.740  1.00  0.00            
ATOM     73  H35 ACD     1      14.770  26.560  21.460  1.00  0.00            
ATOM     74  O18 ACD     1      13.710  24.680  16.670  1.00  0.00            
ATOM     75  C22 ACD     1      14.160  25.000  15.320  1.00  0.00            
ATOM     76  H36 ACD     1      14.760  24.170  14.920  1.00  0.00            
ATOM     77  C23 ACD     1      12.860  24.910  14.510  1.00  0.00            
ATOM     78  H37 ACD     1      12.080  25.450  15.060  1.00  0.00            
ATOM     79  O19 ACD     1      12.470  23.590  14.170  1.00  0.00            
ATOM     80  H38 ACD     1      12.670  23.130  14.990  1.00  0.00            
ATOM     81  C24 ACD     1      12.880  25.760  13.250  1.00  0.00            
ATOM     82  H39 ACD     1      13.420  25.270  12.420  1.00  0.00            
ATOM     83  O20 ACD     1      11.580  25.850  12.740  1.00  0.00            
ATOM     84  H40 ACD     1      11.450  24.960  12.400  1.00  0.00            
ATOM     85  C25 ACD     1      13.530  27.170  13.410  1.00  0.00            
ATOM     86  H41 ACD     1      13.640  27.650  12.430  1.00  0.00            
ATOM     87  O21 ACD     1      14.840  26.970  13.970  1.00  0.00            
ATOM     88  C26 ACD     1      14.790  26.420  15.260  1.00  0.00            
ATOM     89  H42 ACD     1      14.260  27.090  15.950  1.00  0.00            
ATOM     90  C27 ACD     1      16.260  26.350  15.750  1.00  0.00            
ATOM     91  H43 ACD     1      16.680  27.360  15.620  1.00  0.00            
ATOM     92  H44 ACD     1      16.280  26.060  16.810  1.00  0.00            
ATOM     93  O22 ACD     1      17.050  25.400  15.050  1.00  0.00            
ATOM     94  H45 ACD     1      17.200  25.600  14.130  1.00  0.00            
ATOM     95  O23 ACD     1      12.690  27.910  14.260  1.00  0.00            
ATOM     96  C28 ACD     1      12.170  29.190  13.800  1.00  0.00            
ATOM     97  H46 ACD     1      12.760  29.480  12.930  1.00  0.00            
ATOM     98  C29 ACD     1      12.420  30.210  14.910  1.00  0.00            
ATOM     99  H47 ACD     1      12.310  29.820  15.930  1.00  0.00            
ATOM    100  O24 ACD     1      11.600  31.360  14.690  1.00  0.00            
ATOM    101  C30 ACD     1      13.910  30.750  14.770  1.00  0.00            
ATOM    102  H48 ACD     1      14.530  29.850  14.760  1.00  0.00            
ATOM    103  H49 ACD     1      13.970  31.290  13.820  1.00  0.00            
ATOM    104  O25 ACD     1      14.340  31.550  15.890  1.00  0.00            
ATOM    105  H50 ACD     1      13.820  32.360  15.930  1.00  0.00            
ATOM    106  C31 ACD     1      10.630  29.010  13.660  1.00  0.00            
ATOM    107  H51 ACD     1      10.260  28.470  14.540  1.00  0.00            
ATOM    108  O26 ACD     1      10.410  28.330  12.460  1.00  0.00            
ATOM    109  H52 ACD     1      10.840  27.470  12.530  1.00  0.00            
ATOM    110  C32 ACD     1       9.830  30.310  13.690  1.00  0.00            
ATOM    111  H53 ACD     1      10.010  30.980  12.830  1.00  0.00            
ATOM    112  O27 ACD     1       8.420  30.050  13.760  1.00  0.00            
ATOM    113  H54 ACD     1       8.200  29.180  13.400  1.00  0.00            
ATOM    114  C33 ACD     1      10.240  31.150  14.930  1.00  0.00            
ATOM    115  H55 ACD     1       9.670  32.070  14.820  1.00  0.00            
ATOM    116  O28 ACD     1       9.830  30.460  16.070  1.00  0.00            
ATOM    117  C34 ACD     1       9.170  31.260  17.130  1.00  0.00            
ATOM    118  H56 ACD     1       9.180  32.350  16.970  1.00  0.00            
ATOM    119  C35 ACD     1       7.680  30.860  17.050  1.00  0.00            
ATOM    120  H57 ACD     1       7.660  29.760  17.000  1.00  0.00            
ATOM    121  O29 ACD     1       7.050  31.370  15.810  1.00  0.00            
ATOM    122  H58 ACD     1       7.400  30.880  15.070  1.00  0.00            
ATOM    123  C36 ACD     1       6.850  31.270  18.270  1.00  0.00            
ATOM    124  H59 ACD     1       6.680  32.330  18.100  1.00  0.00            
ATOM    125  O30 ACD     1       5.600  30.490  18.380  1.00  0.00            
ATOM    126  H60 ACD     1       5.860  29.720  18.900  1.00  0.00            
ATOM    127  C1  AS2     2       6.300  27.590  17.460  1.00  0.00            
ATOM    128  C2  AS2     2       6.990  27.320  16.110  1.00  0.00            
ATOM    129  C3  AS2     2       6.370  27.760  14.900  1.00  0.00            
ATOM    130  C4  AS2     2       6.910  27.360  13.710  1.00  0.00            
ATOM    131  C5  AS2     2       8.090  26.660  13.610  1.00  0.00            
ATOM    132  C6  AS2     2       8.720  26.220  14.770  1.00  0.00            
ATOM    133  C7  AS2     2       8.110  26.490  16.060  1.00  0.00            
ATOM    134  C8  AS2     2       8.750  25.920  17.310  1.00  0.00            
ATOM    135  O1  AS2     2       9.010  24.530  17.000  1.00  0.00            
ATOM    136  C9  AS2     2       7.920  23.570  17.130  1.00  0.00            
ATOM    137  C10 AS2     2       8.460  22.160  16.690  1.00  0.00            
ATOM    138  N1  AS2     2       8.190  21.870  15.220  1.00  0.00            
ATOM    139  C11 AS2     2       9.020  22.740  14.450  1.00  0.00            
ATOM    140  C12 AS2     2       6.750  22.000  14.860  1.00  0.00            
ATOM    141  C13 AS2     2      10.000  26.650  17.850  1.00  0.00            
ATOM    142  C14 AS2     2      11.000  27.170  16.950  1.00  0.00            
ATOM    143  C15 AS2     2      12.120  27.840  17.470  1.00  0.00            
ATOM    144  C16 AS2     2      12.130  28.150  18.890  1.00  0.00            
ATOM    145  C17 AS2     2      11.160  27.620  19.750  1.00  0.00            
ATOM    146  C18 AS2     2      10.120  26.840  19.230  1.00  0.00            
ATOM    147  H1  AS2     2       7.020  28.060  18.140  1.00  0.00            
ATOM    148  H2  AS2     2       5.430  28.250  17.380  1.00  0.00            
ATOM    149  H3  AS2     2       6.010  26.650  17.950  1.00  0.00            
ATOM    150  H4  AS2     2       5.410  28.250  14.900  1.00  0.00            
ATOM    151  H5  AS2     2       6.400  27.620  12.780  1.00  0.00            
ATOM    152  H6  AS2     2       8.380  26.290  12.630  1.00  0.00            
ATOM    153  H7  AS2     2       9.550  25.550  14.550  1.00  0.00            
ATOM    154  H8  AS2     2       8.070  25.920  18.170  1.00  0.00            
ATOM    155  H9  AS2     2       7.040  23.810  16.520  1.00  0.00            
ATOM    156  H10 AS2     2       7.540  23.490  18.160  1.00  0.00            
ATOM    157  H11 AS2     2       7.870  21.430  17.250  1.00  0.00            
ATOM    158  H12 AS2     2       9.530  22.090  16.880  1.00  0.00            
ATOM    159  H13 AS2     2       8.600  20.970  14.910  1.00  0.00            
ATOM    160  H14 AS2     2       8.570  23.730  14.450  1.00  0.00            
ATOM    161  H15 AS2     2      10.060  22.740  14.790  1.00  0.00            
ATOM    162  H16 AS2     2       8.980  22.370  13.420  1.00  0.00            
ATOM    163  H17 AS2     2       6.460  23.020  14.610  1.00  0.00            
ATOM    164  H18 AS2     2       6.540  21.480  13.920  1.00  0.00            
ATOM    165  H19 AS2     2       6.220  21.580  15.720  1.00  0.00            
ATOM    166  H20 AS2     2      10.970  27.030  15.870  1.00  0.00            
ATOM    167  H21 AS2     2      12.880  28.220  16.800  1.00  0.00            
ATOM    168  H22 AS2     2      12.840  28.820  19.370  1.00  0.00            
ATOM    169  H23 AS2     2      11.250  27.890  20.800  1.00  0.00            
ATOM    170  H24 AS2     2       9.320  26.640  19.930  1.00  0.00            
TER
ENDMDL
MODEL        1
ATOM      1  H1  ACD     1      22.340  29.560  17.050  1.00  0.00            
ATOM      2  O1  ACD     1      22.440  28.740  16.560  1.00  0.00            
ATOM      3  C1  ACD     1      21.390  28.710  15.630  1.00  0.00            
ATOM      4  H2  ACD     1      21.630  27.920  14.900  1.00  0.00            
ATOM      5  H3  ACD     1      21.360  29.630  15.030  1.00  0.00            
ATOM      6  C2  ACD     1      20.010  28.560  16.290  1.00  0.00            
ATOM      7  H4  ACD     1      20.250  27.930  17.150  1.00  0.00            
ATOM      8  O2  ACD     1      19.590  29.820  16.760  1.00  0.00            
ATOM      9  C3  ACD     1      18.310  29.810  17.400  1.00  0.00            
ATOM     10  H5  ACD     1      18.120  30.860  17.650  1.00  0.00            
ATOM     11  O3  ACD     1      18.360  28.940  18.530  1.00  0.00            
ATOM     12  C4  ACD     1      17.830  29.380  19.840  1.00  0.00            
ATOM     13  H6  ACD     1      17.110  30.210  19.810  1.00  0.00            
ATOM     14  C5  ACD     1      16.970  28.200  20.320  1.00  0.00            
ATOM     15  H7  ACD     1      17.610  27.350  20.090  1.00  0.00            
ATOM     16  O4  ACD     1      15.770  28.220  19.560  1.00  0.00            
ATOM     17  H8  ACD     1      15.290  27.450  19.880  1.00  0.00            
ATOM     18  C6  ACD     1      16.540  28.400  21.820  1.00  0.00            
ATOM     19  H9  ACD     1      16.060  29.380  21.930  1.00  0.00            
ATOM     20  O5  ACD     1      15.740  27.340  22.300  1.00  0.00            
ATOM     21  H10 ACD     1      16.440  26.720  22.530  1.00  0.00            
ATOM     22  C7  ACD     1      17.790  28.410  22.610  1.00  0.00            
ATOM     23  H11 ACD     1      17.600  28.570  23.680  1.00  0.00            
ATOM     24  O6  ACD     1      18.620  29.550  22.210  1.00  0.00            
ATOM     25  C8  ACD     1      19.040  29.560  20.820  1.00  0.00            
ATOM     26  H12 ACD     1      19.660  28.670  20.670  1.00  0.00            
ATOM     27  C9  ACD     1      19.850  30.830  20.630  1.00  0.00            
ATOM     28  H13 ACD     1      20.620  30.960  21.410  1.00  0.00            
ATOM     29  H14 ACD     1      20.340  30.750  19.660  1.00  0.00            
ATOM     30  O7  ACD     1      18.980  32.000  20.640  1.00  0.00            
ATOM     31  H15 ACD     1      19.540  32.770  20.500  1.00  0.00            
ATOM     32  O8  ACD     1      18.610  27.200  22.520  1.00  0.00            
ATOM     33  C10 ACD     1      19.180  26.590  23.640  1.00  0.00            
ATOM     34  H16 ACD     1      18.920  27.220  24.510  1.00  0.00            
ATOM     35  C11 ACD     1      18.570  25.180  23.870  1.00  0.00            
ATOM     36  H17 ACD     1      18.660  24.600  22.940  1.00  0.00            
ATOM     37  O9  ACD     1      17.190  25.310  24.140  1.00  0.00            
ATOM     38  H18 ACD     1      16.860  24.610  24.710  1.00  0.00            
ATOM     39  C12 ACD     1      19.290  24.460  25.030  1.00  0.00            
ATOM     40  H19 ACD     1      19.120  25.040  25.940  1.00  0.00            
ATOM     41  O10 ACD     1      18.860  23.120  25.180  1.00  0.00            
ATOM     42  H20 ACD     1      17.960  23.260  25.490  1.00  0.00            
ATOM     43  C13 ACD     1      20.740  24.440  24.850  1.00  0.00            
ATOM     44  H21 ACD     1      21.230  24.020  25.730  1.00  0.00            
ATOM     45  O11 ACD     1      21.240  25.800  24.750  1.00  0.00            
ATOM     46  C14 ACD     1      20.680  26.410  23.600  1.00  0.00            
ATOM     47  H22 ACD     1      21.040  25.830  22.740  1.00  0.00            
ATOM     48  C15 ACD     1      21.290  27.780  23.590  1.00  0.00            
ATOM     49  H23 ACD     1      21.090  28.210  22.600  1.00  0.00            
ATOM     50  H24 ACD     1      20.810  28.370  24.380  1.00  0.00            
ATOM     51  O12 ACD     1      22.740  27.810  23.660  1.00  0.00            
ATOM     52  H25 ACD     1      23.010  28.000  24.560  1.00  0.00            
ATOM     53  O13 ACD     1      21.070  23.740  23.600  1.00  0.00            
ATOM     54  C16 ACD     1      21.920  22.580  23.630  1.00  0.00            
ATOM     55  H26 ACD     1      22.430  22.580  24.600  1.00  0.00            
ATOM     56  C17 ACD     1      21.020  21.330  23.400  1.00  0.00            
ATOM     57  H27 ACD     1      20.280  21.680  22.670  1.00  0.00            
ATOM     58  O14 ACD     1      20.410  20.900  24.640  1.00  0.00            
ATOM     59  H28 ACD     1      19.670  21.440  24.930  1.00  0.00            
ATOM     60  C18 ACD     1      21.650  20.180  22.690  1.00  0.00            
ATOM     61  H29 ACD     1      22.250  19.570  23.380  1.00  0.00            
ATOM     62  O15 ACD     1      20.640  19.400  22.050  1.00  0.00            
ATOM     63  H30 ACD     1      20.500  19.740  21.160  1.00  0.00            
ATOM     64  C19 ACD     1      22.570  20.620  21.590  1.00  0.00            
ATOM     65  H31 ACD     1      23.030  19.660  21.310  1.00  0.00            
ATOM     66  O16 ACD     1      23.550  21.440  22.200  1.00  0.00            
ATOM     67  C20 ACD     1      22.990  22.660  22.520  1.00  0.00            
ATOM     68  H32 ACD     1      22.560  23.180  21.650  1.00  0.00            
ATOM     69  C21 ACD     1      24.090  23.630  22.990  1.00  0.00            
ATOM     70  H33 ACD     1      23.580  24.460  23.500  1.00  0.00            
ATOM     71  H34 ACD     1      24.830  23.180  23.670  1.00  0.00            
ATOM     72  O17 ACD     1      24.650  24.250  21.810  1.00  0.00            
ATOM     73  H35 ACD     1      24.600  25.200  21.980  1.00  0.00            
ATOM     74  O18 ACD     1      21.950  21.270  20.460  1.00  0.00            
ATOM     75  C22 ACD     1      22.100  20.660  19.180  1.00  0.00            
ATOM     76  H36 ACD     1      22.630  19.710  19.330  1.00  0.00            
ATOM     77  C23 ACD     1      20.690  20.390  18.590  1.00  0.00            
ATOM     78  H37 ACD     1      20.060  21.250  18.860  1.00  0.00            
ATOM     79  O19 ACD     1      20.160  19.210  19.210  1.00  0.00            
ATOM     80  H38 ACD     1      20.520  18.390  18.870  1.00  0.00            
ATOM     81  C24 ACD     1      20.580  20.320  17.090  1.00  0.00            
ATOM     82  H39 ACD     1      20.970  19.330  16.790  1.00  0.00            
ATOM     83  O20 ACD     1      19.240  20.510  16.680  1.00  0.00            
ATOM     84  H40 ACD     1      18.660  19.840  17.060  1.00  0.00            
ATOM     85  C25 ACD     1      21.490  21.370  16.430  1.00  0.00            
ATOM     86  H41 ACD     1      21.640  21.110  15.380  1.00  0.00            
ATOM     87  O21 ACD     1      22.830  21.280  16.950  1.00  0.00            
ATOM     88  C26 ACD     1      23.000  21.560  18.350  1.00  0.00            
ATOM     89  H42 ACD     1      22.660  22.590  18.500  1.00  0.00            
ATOM     90  C27 ACD     1      24.400  21.620  18.720  1.00  0.00            
ATOM     91  H43 ACD     1      24.880  22.410  18.120  1.00  0.00            
ATOM     92  H44 ACD     1      24.510  21.850  19.780  1.00  0.00            
ATOM     93  O22 ACD     1      25.130  20.410  18.520  1.00  0.00            
ATOM     94  H45 ACD     1      26.030  20.680  18.320  1.00  0.00            
ATOM     95  O23 ACD     1      20.900  22.650  16.510  1.00  0.00            
ATOM     96  C28 ACD     1      20.750  23.500  15.370  1.00  0.00            
ATOM     97  H46 ACD     1      21.010  22.880  14.500  1.00  0.00            
ATOM     98  C29 ACD     1      21.530  24.800  15.340  1.00  0.00            
ATOM     99  H47 ACD     1      21.240  25.380  16.220  1.00  0.00            
ATOM    100  O24 ACD     1      21.160  25.580  14.160  1.00  0.00            
ATOM    101  C30 ACD     1      23.040  24.480  15.310  1.00  0.00            
ATOM    102  H48 ACD     1      23.650  25.380  15.220  1.00  0.00            
ATOM    103  H49 ACD     1      23.330  24.010  16.250  1.00  0.00            
ATOM    104  O25 ACD     1      23.410  23.590  14.260  1.00  0.00            
ATOM    105  H50 ACD     1      23.010  23.790  13.410  1.00  0.00            
ATOM    106  C31 ACD     1      19.280  23.740  15.300  1.00  0.00            
ATOM    107  H51 ACD     1      18.940  24.410  16.110  1.00  0.00            
ATOM    108  O26 ACD     1      18.520  22.560  15.140  1.00  0.00            
ATOM    109  H52 ACD     1      18.940  21.870  15.660  1.00  0.00            
ATOM    110  C32 ACD     1      19.000  24.630  14.110  1.00  0.00            
ATOM    111  H53 ACD     1      19.350  24.060  13.240  1.00  0.00            
ATOM    112  O27 ACD     1      17.580  24.850  14.030  1.00  0.00            
ATOM    113  H54 ACD     1      17.260  24.280  13.320  1.00  0.00            
ATOM    114  C33 ACD     1      19.770  25.940  14.220  1.00  0.00            
ATOM    115  H55 ACD     1      19.640  26.580  13.340  1.00  0.00            
ATOM    116  O28 ACD     1      19.340  26.590  15.470  1.00  0.00            
ATOM    117  C34 ACD     1      18.980  27.960  15.410  1.00  0.00            
ATOM    118  H56 ACD     1      19.120  28.370  14.400  1.00  0.00            
ATOM    119  C35 ACD     1      17.570  28.040  15.930  1.00  0.00            
ATOM    120  H57 ACD     1      17.440  27.330  16.760  1.00  0.00            
ATOM    121  O29 ACD     1      16.610  27.620  14.880  1.00  0.00            
ATOM    122  H58 ACD     1      17.080  26.880  14.470  1.00  0.00            
ATOM    123  C36 ACD     1      17.280  29.470  16.400  1.00  0.00            
ATOM    124  H59 ACD     1      17.440  30.080  15.500  1.00  0.00            
ATOM    125  O30 ACD     1      16.030  29.700  17.040  1.00  0.00            
ATOM    126  H60 ACD     1      15.980  28.990  17.680  1.00  0.00            
ATOM    127  C1  AS2     2      17.230  20.160  21.940  1.00  0.00            
ATOM    128  C2  AS2     2      16.550  21.530  22.280  1.00  0.00            
ATOM    129  C3  AS2     2      15.730  21.580  23.460  1.00  0.00            
ATOM    130  C4  AS2     2      14.960  22.660  23.740  1.00  0.00            
ATOM    131  C5  AS2     2      15.050  23.810  22.950  1.00  0.00            
ATOM    132  C6  AS2     2      15.890  23.830  21.860  1.00  0.00            
ATOM    133  C7  AS2     2      16.530  22.670  21.430  1.00  0.00            
ATOM    134  C8  AS2     2      17.200  22.620  20.040  1.00  0.00            
ATOM    135  O1  AS2     2      16.130  22.740  19.070  1.00  0.00            
ATOM    136  C9  AS2     2      16.400  22.200  17.800  1.00  0.00            
ATOM    137  C10 AS2     2      15.450  22.980  16.880  1.00  0.00            
ATOM    138  N1  AS2     2      15.680  22.860  15.360  1.00  0.00            
ATOM    139  C11 AS2     2      14.580  23.490  14.580  1.00  0.00            
ATOM    140  C12 AS2     2      15.700  21.500  14.850  1.00  0.00            
ATOM    141  C13 AS2     2      18.280  23.710  19.820  1.00  0.00            
ATOM    142  C14 AS2     2      19.550  23.670  20.480  1.00  0.00            
ATOM    143  C15 AS2     2      20.520  24.690  20.310  1.00  0.00            
ATOM    144  C16 AS2     2      20.250  25.740  19.440  1.00  0.00            
ATOM    145  C17 AS2     2      19.080  25.760  18.740  1.00  0.00            
ATOM    146  C18 AS2     2      18.050  24.820  18.950  1.00  0.00            
ATOM    147  H1  AS2     2      18.240  20.130  22.360  1.00  0.00            
ATOM    148  H2  AS2     2      16.580  19.320  22.240  1.00  0.00            
ATOM    149  H3  AS2     2      17.320  20.000  20.850  1.00  0.00            
ATOM    150  H4  AS2     2      15.810  20.820  24.230  1.00  0.00            
ATOM    151  H5  AS2     2      14.300  22.760  24.600  1.00  0.00            
ATOM    152  H6  AS2     2      14.400  24.630  23.230  1.00  0.00            
ATOM    153  H7  AS2     2      15.900  24.660  21.160  1.00  0.00            
ATOM    154  H8  AS2     2      17.790  21.700  19.910  1.00  0.00            
ATOM    155  H9  AS2     2      16.110  21.150  17.820  1.00  0.00            
ATOM    156  H10 AS2     2      17.460  22.420  17.610  1.00  0.00            
ATOM    157  H11 AS2     2      15.470  24.060  16.950  1.00  0.00            
ATOM    158  H12 AS2     2      14.460  22.600  17.160  1.00  0.00            
ATOM    159  H13 AS2     2      16.570  23.340  15.140  1.00  0.00            
ATOM    160  H14 AS2     2      13.620  23.140  14.940  1.00  0.00            
ATOM    161  H15 AS2     2      14.720  24.580  14.630  1.00  0.00            
ATOM    162  H16 AS2     2      14.690  23.240  13.530  1.00  0.00            
ATOM    163  H17 AS2     2      14.670  21.190  14.670  1.00  0.00            
ATOM    164  H18 AS2     2      16.370  21.480  13.980  1.00  0.00            
ATOM    165  H19 AS2     2      16.190  20.860  15.590  1.00  0.00            
ATOM    166  H20 AS2     2      19.820  22.850  21.140  1.00  0.00            
ATOM    167  H21 AS2     2      21.510  24.670  20.770  1.00  0.00            
ATOM    168  H22 AS2     2      21.020  26.490  19.280  1.00  0.00            
ATOM    169  H23 AS2     2      18.930  26.580  18.040  1.00  0.00            
ATOM    170  H24 AS2     2      17.120  24.960  18.430  1.00  0.00            
TER
ENDMDL
MODEL        1
ATOM      1  H1  ACD     1      25.470  17.280  17.530  1.00  0.00            
ATOM      2  O1  ACD     1      25.180  18.130  17.170  1.00  0.00            
ATOM      3  C1  ACD     1      24.530  17.760  15.980  1.00  0.00            
ATOM      4  H2  ACD     1      23.530  17.380  16.220  1.00  0.00            
ATOM      5  H3  ACD     1      25.180  16.990  15.530  1.00  0.00            
ATOM      6  C2  ACD     1      24.520  18.860  14.930  1.00  0.00            
ATOM      7  H4  ACD     1      23.950  19.700  15.340  1.00  0.00            
ATOM      8  O2  ACD     1      25.790  19.230  14.680  1.00  0.00            
ATOM      9  C3  ACD     1      26.030  20.240  13.700  1.00  0.00            
ATOM     10  H5  ACD     1      27.110  20.410  13.580  1.00  0.00            
ATOM     11  O3  ACD     1      25.330  21.360  14.100  1.00  0.00            
ATOM     12  C4  ACD     1      25.940  22.320  14.910  1.00  0.00            
ATOM     13  H6  ACD     1      26.830  22.680  14.380  1.00  0.00            
ATOM     14  C5  ACD     1      24.910  23.470  14.960  1.00  0.00            
ATOM     15  H7  ACD     1      23.900  23.060  15.080  1.00  0.00            
ATOM     16  O4  ACD     1      24.870  24.160  13.730  1.00  0.00            
ATOM     17  H8  ACD     1      24.560  23.630  12.990  1.00  0.00            
ATOM     18  C6  ACD     1      25.130  24.480  16.050  1.00  0.00            
ATOM     19  H9  ACD     1      26.050  25.020  15.800  1.00  0.00            
ATOM     20  O5  ACD     1      24.100  25.360  16.220  1.00  0.00            
ATOM     21  H10 ACD     1      24.310  26.120  15.670  1.00  0.00            
ATOM     22  C7  ACD     1      25.410  23.820  17.310  1.00  0.00            
ATOM     23  H11 ACD     1      25.530  24.650  18.010  1.00  0.00            
ATOM     24  O6  ACD     1      26.570  22.980  17.190  1.00  0.00            
ATOM     25  C8  ACD     1      26.390  21.880  16.280  1.00  0.00            
ATOM     26  H12 ACD     1      25.640  21.250  16.770  1.00  0.00            
ATOM     27  C9  ACD     1      27.810  21.210  16.240  1.00  0.00            
ATOM     28  H13 ACD     1      27.880  20.460  15.440  1.00  0.00            
ATOM     29  H14 ACD     1      28.600  21.950  16.070  1.00  0.00            
ATOM     30  O7  ACD     1      28.090  20.570  17.530  1.00  0.00            
ATOM     31  H15 ACD     1      28.500  21.300  18.010  1.00  0.00            
ATOM     32  O8  ACD     1      24.270  23.150  17.720  1.00  0.00            
ATOM     33  C10 ACD     1      24.010  23.140  19.160  1.00  0.00            
ATOM     34  H16 ACD     1      24.940  23.440  19.660  1.00  0.00            
ATOM     35  C11 ACD     1      22.800  24.060  19.350  1.00  0.00            
ATOM     36  H17 ACD     1      22.040  23.630  18.670  1.00  0.00            
ATOM     37  O9  ACD     1      23.090  25.430  19.020  1.00  0.00            
ATOM     38  H18 ACD     1      23.470  25.430  18.130  1.00  0.00            
ATOM     39  C12 ACD     1      22.220  24.020  20.760  1.00  0.00            
ATOM     40  H19 ACD     1      22.950  24.420  21.480  1.00  0.00            
ATOM     41  O10 ACD     1      20.950  24.640  20.910  1.00  0.00            
ATOM     42  H20 ACD     1      20.790  25.110  20.090  1.00  0.00            
ATOM     43  C13 ACD     1      22.060  22.570  21.120  1.00  0.00            
ATOM     44  H21 ACD     1      21.700  22.550  22.150  1.00  0.00            
ATOM     45  O11 ACD     1      23.240  21.790  21.000  1.00  0.00            
ATOM     46  C14 ACD     1      23.790  21.690  19.650  1.00  0.00            
ATOM     47  H22 ACD     1      23.130  21.190  18.930  1.00  0.00            
ATOM     48  C15 ACD     1      25.080  20.790  19.670  1.00  0.00            
ATOM     49  H23 ACD     1      25.720  20.940  18.790  1.00  0.00            
ATOM     50  H24 ACD     1      25.680  20.930  20.570  1.00  0.00            
ATOM     51  O12 ACD     1      24.650  19.450  19.500  1.00  0.00            
ATOM     52  H25 ACD     1      24.560  19.200  18.580  1.00  0.00            
ATOM     53  O13 ACD     1      20.970  21.970  20.300  1.00  0.00            
ATOM     54  C16 ACD     1      20.070  21.060  21.040  1.00  0.00            
ATOM     55  H26 ACD     1      20.440  20.790  22.040  1.00  0.00            
ATOM     56  C17 ACD     1      18.670  21.680  20.970  1.00  0.00            
ATOM     57  H27 ACD     1      18.460  22.080  19.970  1.00  0.00            
ATOM     58  O14 ACD     1      18.630  22.910  21.750  1.00  0.00            
ATOM     59  H28 ACD     1      19.220  23.490  21.260  1.00  0.00            
ATOM     60  C18 ACD     1      17.580  20.770  21.510  1.00  0.00            
ATOM     61  H29 ACD     1      17.580  20.880  22.600  1.00  0.00            
ATOM     62  O15 ACD     1      16.290  21.300  21.020  1.00  0.00            
ATOM     63  H30 ACD     1      15.570  20.700  21.220  1.00  0.00            
ATOM     64  C19 ACD     1      17.750  19.350  20.920  1.00  0.00            
ATOM     65  H31 ACD     1      17.240  18.630  21.580  1.00  0.00            
ATOM     66  O16 ACD     1      19.090  18.850  21.060  1.00  0.00            
ATOM     67  C20 ACD     1      20.040  19.670  20.360  1.00  0.00            
ATOM     68  H32 ACD     1      19.630  19.790  19.340  1.00  0.00            
ATOM     69  C21 ACD     1      21.410  18.980  20.320  1.00  0.00            
ATOM     70  H33 ACD     1      22.050  19.590  19.660  1.00  0.00            
ATOM     71  H34 ACD     1      21.800  19.030  21.340  1.00  0.00            
ATOM     72  O17 ACD     1      21.380  17.710  19.750  1.00  0.00            
ATOM     73  H35 ACD     1      21.100  17.090  20.440  1.00  0.00            
ATOM     74  O18 ACD     1      17.270  19.310  19.600  1.00  0.00            
ATOM     75  C22 ACD     1      16.780  18.170  19.020  1.00  0.00            
ATOM     76  H36 ACD     1      15.850  17.860  19.510  1.00  0.00            
ATOM     77  C23 ACD     1      16.320  18.610  17.640  1.00  0.00            
ATOM     78  H37 ACD     1      17.110  19.270  17.270  1.00  0.00            
ATOM     79  O19 ACD     1      15.130  19.390  17.740  1.00  0.00            
ATOM     80  H38 ACD     1      15.410  20.220  18.120  1.00  0.00            
ATOM     81  C24 ACD     1      16.150  17.580  16.590  1.00  0.00            
ATOM     82  H39 ACD     1      15.330  16.920  16.880  1.00  0.00            
ATOM     83  O20 ACD     1      16.040  18.140  15.340  1.00  0.00            
ATOM     84  H40 ACD     1      15.400  17.610  14.850  1.00  0.00            
ATOM     85  C25 ACD     1      17.360  16.670  16.560  1.00  0.00            
ATOM     86  H41 ACD     1      17.140  15.850  15.870  1.00  0.00            
ATOM     87  O21 ACD     1      17.500  16.120  17.870  1.00  0.00            
ATOM     88  C26 ACD     1      17.850  17.040  18.990  1.00  0.00            
ATOM     89  H42 ACD     1      18.830  17.530  18.900  1.00  0.00            
ATOM     90  C27 ACD     1      17.810  16.150  20.210  1.00  0.00            
ATOM     91  H43 ACD     1      18.630  15.420  20.180  1.00  0.00            
ATOM     92  H44 ACD     1      18.190  16.710  21.080  1.00  0.00            
ATOM     93  O22 ACD     1      16.550  15.500  20.490  1.00  0.00            
ATOM     94  H45 ACD     1      16.250  15.070  19.680  1.00  0.00            
ATOM     95  O23 ACD     1      18.580  17.280  16.230  1.00  0.00            
ATOM     96  C28 ACD     1      19.390  16.860  15.080  1.00  0.00            
ATOM     97  H46 ACD     1      18.970  15.980  14.580  1.00  0.00            
ATOM     98  C29 ACD     1      20.780  16.590  15.560  1.00  0.00            
ATOM     99  H47 ACD     1      21.230  17.520  15.930  1.00  0.00            
ATOM    100  O24 ACD     1      21.610  16.270  14.390  1.00  0.00            
ATOM    101  C30 ACD     1      20.810  15.370  16.520  1.00  0.00            
ATOM    102  H48 ACD     1      21.820  15.290  16.920  1.00  0.00            
ATOM    103  H49 ACD     1      20.160  15.520  17.390  1.00  0.00            
ATOM    104  O25 ACD     1      20.320  14.240  15.790  1.00  0.00            
ATOM    105  H50 ACD     1      20.150  13.560  16.440  1.00  0.00            
ATOM    106  C31 ACD     1      19.440  18.010  14.020  1.00  0.00            
ATOM    107  H51 ACD     1      19.800  18.940  14.470  1.00  0.00            
ATOM    108  O26 ACD     1      18.130  18.310  13.600  1.00  0.00            
ATOM    109  H52 ACD     1      17.540  18.310  14.360  1.00  0.00            
ATOM    110  C32 ACD     1      20.420  17.730  12.890  1.00  0.00            
ATOM    111  H53 ACD     1      19.880  16.940  12.350  1.00  0.00            
ATOM    112  O27 ACD     1      20.570  18.840  12.010  1.00  0.00            
ATOM    113  H54 ACD     1      21.270  19.370  12.400  1.00  0.00            
ATOM    114  C33 ACD     1      21.740  17.320  13.440  1.00  0.00            
ATOM    115  H55 ACD     1      22.200  16.840  12.570  1.00  0.00            
ATOM    116  O28 ACD     1      22.390  18.400  13.920  1.00  0.00            
ATOM    117  C34 ACD     1      23.820  18.330  13.700  1.00  0.00            
ATOM    118  H56 ACD     1      24.210  17.330  13.460  1.00  0.00            
ATOM    119  C35 ACD     1      24.080  19.160  12.430  1.00  0.00            
ATOM    120  H57 ACD     1      23.450  20.060  12.460  1.00  0.00            
ATOM    121  O29 ACD     1      23.660  18.490  11.260  1.00  0.00            
ATOM    122  H58 ACD     1      23.880  17.560  11.250  1.00  0.00            
ATOM    123  C36 ACD     1      25.540  19.690  12.370  1.00  0.00            
ATOM    124  H59 ACD     1      26.170  18.870  12.000  1.00  0.00            
ATOM    125  O30 ACD     1      25.640  20.730  11.380  1.00  0.00            
ATOM    126  H60 ACD     1      24.990  21.420  11.540  1.00  0.00            
ATOM    127  C1  AS2     2      17.000  23.590  17.770  1.00  0.00            
ATOM    128  C2  AS2     2      18.180  24.560  17.910  1.00  0.00            
ATOM    129  C3  AS2     2      18.030  25.570  18.860  1.00  0.00            
ATOM    130  C4  AS2     2      18.990  26.610  18.950  1.00  0.00            
ATOM    131  C5  AS2     2      20.200  26.500  18.160  1.00  0.00            
ATOM    132  C6  AS2     2      20.340  25.430  17.250  1.00  0.00            
ATOM    133  C7  AS2     2      19.290  24.480  17.080  1.00  0.00            
ATOM    134  C8  AS2     2      19.340  23.410  15.920  1.00  0.00            
ATOM    135  O1  AS2     2      19.830  23.970  14.690  1.00  0.00            
ATOM    136  C9  AS2     2      18.860  24.840  14.060  1.00  0.00            
ATOM    137  C10 AS2     2      19.620  25.910  13.290  1.00  0.00            
ATOM    138  N1  AS2     2      20.520  25.380  12.240  1.00  0.00            
ATOM    139  C11 AS2     2      21.920  25.240  12.750  1.00  0.00            
ATOM    140  C12 AS2     2      20.690  26.430  11.190  1.00  0.00            
ATOM    141  C13 AS2     2      20.170  22.240  16.400  1.00  0.00            
ATOM    142  C14 AS2     2      21.520  22.320  16.410  1.00  0.00            
ATOM    143  C15 AS2     2      22.270  21.180  16.550  1.00  0.00            
ATOM    144  C16 AS2     2      21.650  19.960  16.960  1.00  0.00            
ATOM    145  C17 AS2     2      20.260  19.880  17.120  1.00  0.00            
ATOM    146  C18 AS2     2      19.500  21.030  16.770  1.00  0.00            
ATOM    147  H1  AS2     2      16.260  23.850  17.010  1.00  0.00            
ATOM    148  H2  AS2     2      17.440  22.590  17.670  1.00  0.00            
ATOM    149  H3  AS2     2      16.330  23.560  18.640  1.00  0.00            
ATOM    150  H4  AS2     2      17.180  25.600  19.540  1.00  0.00            
ATOM    151  H5  AS2     2      18.970  27.490  19.580  1.00  0.00            
ATOM    152  H6  AS2     2      20.990  27.240  18.280  1.00  0.00            
ATOM    153  H7  AS2     2      21.220  25.360  16.620  1.00  0.00            
ATOM    154  H8  AS2     2      18.340  23.010  15.700  1.00  0.00            
ATOM    155  H9  AS2     2      18.320  25.320  14.890  1.00  0.00            
ATOM    156  H10 AS2     2      18.080  24.260  13.550  1.00  0.00            
ATOM    157  H11 AS2     2      20.230  26.440  14.030  1.00  0.00            
ATOM    158  H12 AS2     2      18.950  26.650  12.860  1.00  0.00            
ATOM    159  H13 AS2     2      20.210  24.470  11.870  1.00  0.00            
ATOM    160  H14 AS2     2      22.590  24.950  11.940  1.00  0.00            
ATOM    161  H15 AS2     2      22.290  26.210  13.080  1.00  0.00            
ATOM    162  H16 AS2     2      21.890  24.530  13.570  1.00  0.00            
ATOM    163  H17 AS2     2      19.680  26.710  10.870  1.00  0.00            
ATOM    164  H18 AS2     2      21.130  27.300  11.690  1.00  0.00            
ATOM    165  H19 AS2     2      21.340  26.090  10.390  1.00  0.00            
ATOM    166  H20 AS2     2      22.070  23.240  16.250  1.00  0.00            
ATOM    167  H21 AS2     2      23.310  21.240  16.260  1.00  0.00            
ATOM    168  H22 AS2     2      22.330  19.140  17.160  1.00  0.00            
ATOM    169  H23 AS2     2      19.770  18.990  17.490  1.00  0.00            
ATOM    170  H24 AS2     2      18.420  20.990  16.840  1.00  0.00            
TER
ENDMDL
MODEL        1
ATOM      1  H1  ACD     1      26.550  30.100  10.450  1.00  0.00            
ATOM      2  O1  ACD     1      25.970  29.650  11.080  1.00  0.00            
ATOM      3  C1  ACD     1      25.150  30.730  11.550  1.00  0.00            
ATOM      4  H2  ACD     1      24.210  30.410  12.030  1.00  0.00            
ATOM      5  H3  ACD     1      24.960  31.420  10.720  1.00  0.00            
ATOM      6  C2  ACD     1      25.880  31.740  12.480  1.00  0.00            
ATOM      7  H4  ACD     1      26.270  31.280  13.400  1.00  0.00            
ATOM      8  O2  ACD     1      27.060  32.280  11.880  1.00  0.00            
ATOM      9  C3  ACD     1      27.860  33.140  12.630  1.00  0.00            
ATOM     10  H5  ACD     1      28.620  33.530  11.950  1.00  0.00            
ATOM     11  O3  ACD     1      28.410  32.450  13.840  1.00  0.00            
ATOM     12  C4  ACD     1      29.560  31.610  13.790  1.00  0.00            
ATOM     13  H6  ACD     1      30.410  32.110  13.310  1.00  0.00            
ATOM     14  C5  ACD     1      29.910  31.380  15.220  1.00  0.00            
ATOM     15  H7  ACD     1      28.980  31.160  15.760  1.00  0.00            
ATOM     16  O4  ACD     1      30.420  32.620  15.800  1.00  0.00            
ATOM     17  H8  ACD     1      30.650  32.400  16.710  1.00  0.00            
ATOM     18  C6  ACD     1      30.910  30.260  15.530  1.00  0.00            
ATOM     19  H9  ACD     1      31.810  30.380  14.910  1.00  0.00            
ATOM     20  O5  ACD     1      31.190  30.050  16.910  1.00  0.00            
ATOM     21  H10 ACD     1      30.410  29.700  17.360  1.00  0.00            
ATOM     22  C7  ACD     1      30.290  29.000  15.010  1.00  0.00            
ATOM     23  H11 ACD     1      30.970  28.140  15.110  1.00  0.00            
ATOM     24  O6  ACD     1      30.130  29.200  13.580  1.00  0.00            
ATOM     25  C8  ACD     1      29.260  30.260  13.010  1.00  0.00            
ATOM     26  H12 ACD     1      28.200  30.020  13.160  1.00  0.00            
ATOM     27  C9  ACD     1      29.640  30.420  11.570  1.00  0.00            
ATOM     28  H13 ACD     1      29.120  31.280  11.130  1.00  0.00            
ATOM     29  H14 ACD     1      30.720  30.540  11.390  1.00  0.00            
ATOM     30  O7  ACD     1      29.230  29.270  10.800  1.00  0.00            
ATOM     31  H15 ACD     1      28.290  29.240  10.960  1.00  0.00            
ATOM     32  O8  ACD     1      29.080  28.710  15.650  1.00  0.00            
ATOM     33  C10 ACD     1      29.000  27.420  16.220  1.00  0.00            
ATOM     34  H16 ACD     1      29.940  26.910  16.450  1.00  0.00            
ATOM     35  C11 ACD     1      28.220  27.670  17.550  1.00  0.00            
ATOM     36  H17 ACD     1      27.270  28.190  17.400  1.00  0.00            
ATOM     37  O9  ACD     1      28.980  28.510  18.500  1.00  0.00            
ATOM     38  H18 ACD     1      28.460  28.390  19.300  1.00  0.00            
ATOM     39  C12 ACD     1      27.840  26.290  18.170  1.00  0.00            
ATOM     40  H19 ACD     1      28.780  25.840  18.520  1.00  0.00            
ATOM     41  O10 ACD     1      27.040  26.360  19.260  1.00  0.00            
ATOM     42  H20 ACD     1      26.160  26.170  18.930  1.00  0.00            
ATOM     43  C13 ACD     1      27.110  25.420  17.160  1.00  0.00            
ATOM     44  H21 ACD     1      27.060  24.390  17.540  1.00  0.00            
ATOM     45  O11 ACD     1      27.800  25.290  15.960  1.00  0.00            
ATOM     46  C14 ACD     1      28.220  26.490  15.320  1.00  0.00            
ATOM     47  H22 ACD     1      27.370  27.090  14.970  1.00  0.00            
ATOM     48  C15 ACD     1      28.960  26.050  14.020  1.00  0.00            
ATOM     49  H23 ACD     1      28.300  25.490  13.350  1.00  0.00            
ATOM     50  H24 ACD     1      29.210  26.910  13.380  1.00  0.00            
ATOM     51  O12 ACD     1      30.200  25.370  14.300  1.00  0.00            
ATOM     52  H25 ACD     1      30.200  24.570  14.830  1.00  0.00            
ATOM     53  O13 ACD     1      25.820  25.950  16.940  1.00  0.00            
ATOM     54  C16 ACD     1      24.770  24.950  17.020  1.00  0.00            
ATOM     55  H26 ACD     1      25.220  23.990  16.730  1.00  0.00            
ATOM     56  C17 ACD     1      24.220  24.760  18.420  1.00  0.00            
ATOM     57  H27 ACD     1      23.890  25.700  18.880  1.00  0.00            
ATOM     58  O14 ACD     1      25.220  24.150  19.300  1.00  0.00            
ATOM     59  H28 ACD     1      25.070  24.290  20.240  1.00  0.00            
ATOM     60  C18 ACD     1      22.950  23.800  18.400  1.00  0.00            
ATOM     61  H29 ACD     1      23.340  22.860  18.000  1.00  0.00            
ATOM     62  O15 ACD     1      22.220  23.540  19.620  1.00  0.00            
ATOM     63  H30 ACD     1      22.300  24.330  20.170  1.00  0.00            
ATOM     64  C19 ACD     1      21.950  24.370  17.390  1.00  0.00            
ATOM     65  H31 ACD     1      21.160  23.620  17.320  1.00  0.00            
ATOM     66  O16 ACD     1      22.530  24.460  16.120  1.00  0.00            
ATOM     67  C20 ACD     1      23.680  25.300  16.010  1.00  0.00            
ATOM     68  H32 ACD     1      23.340  26.310  16.280  1.00  0.00            
ATOM     69  C21 ACD     1      24.220  25.280  14.570  1.00  0.00            
ATOM     70  H33 ACD     1      25.230  25.720  14.470  1.00  0.00            
ATOM     71  H34 ACD     1      24.310  24.250  14.210  1.00  0.00            
ATOM     72  O17 ACD     1      23.430  26.040  13.660  1.00  0.00            
ATOM     73  H35 ACD     1      23.670  25.890  12.740  1.00  0.00            
ATOM     74  O18 ACD     1      21.450  25.640  17.920  1.00  0.00            
ATOM     75  C22 ACD     1      20.280  26.360  17.440  1.00  0.00            
ATOM     76  H36 ACD     1      19.360  25.820  17.690  1.00  0.00            
ATOM     77  C23 ACD     1      20.260  27.760  18.200  1.00  0.00            
ATOM     78  H37 ACD     1      21.290  28.120  18.150  1.00  0.00            
ATOM     79  O19 ACD     1      20.070  27.560  19.600  1.00  0.00            
ATOM     80  H38 ACD     1      20.050  28.430  20.000  1.00  0.00            
ATOM     81  C24 ACD     1      19.460  28.890  17.540  1.00  0.00            
ATOM     82  H39 ACD     1      18.410  28.560  17.560  1.00  0.00            
ATOM     83  O20 ACD     1      19.590  30.180  18.170  1.00  0.00            
ATOM     84  H40 ACD     1      19.360  30.100  19.100  1.00  0.00            
ATOM     85  C25 ACD     1      19.870  29.110  16.050  1.00  0.00            
ATOM     86  H41 ACD     1      19.150  29.860  15.700  1.00  0.00            
ATOM     87  O21 ACD     1      19.620  27.850  15.560  1.00  0.00            
ATOM     88  C26 ACD     1      20.370  26.670  15.940  1.00  0.00            
ATOM     89  H42 ACD     1      21.410  26.880  15.650  1.00  0.00            
ATOM     90  C27 ACD     1      19.860  25.500  15.130  1.00  0.00            
ATOM     91  H43 ACD     1      20.320  24.620  15.600  1.00  0.00            
ATOM     92  H44 ACD     1      18.770  25.400  15.190  1.00  0.00            
ATOM     93  O22 ACD     1      20.230  25.640  13.750  1.00  0.00            
ATOM     94  H45 ACD     1      21.190  25.710  13.720  1.00  0.00            
ATOM     95  O23 ACD     1      21.150  29.540  15.780  1.00  0.00            
ATOM     96  C28 ACD     1      21.180  30.610  14.860  1.00  0.00            
ATOM     97  H46 ACD     1      20.160  30.900  14.550  1.00  0.00            
ATOM     98  C29 ACD     1      21.910  30.240  13.590  1.00  0.00            
ATOM     99  H47 ACD     1      22.890  29.890  13.940  1.00  0.00            
ATOM    100  O24 ACD     1      22.130  31.390  12.770  1.00  0.00            
ATOM    101  C30 ACD     1      21.130  29.190  12.750  1.00  0.00            
ATOM    102  H48 ACD     1      21.700  29.050  11.820  1.00  0.00            
ATOM    103  H49 ACD     1      21.140  28.280  13.360  1.00  0.00            
ATOM    104  O25 ACD     1      19.840  29.590  12.380  1.00  0.00            
ATOM    105  H50 ACD     1      19.350  28.780  12.170  1.00  0.00            
ATOM    106  C31 ACD     1      21.590  31.950  15.540  1.00  0.00            
ATOM    107  H51 ACD     1      22.550  31.740  16.010  1.00  0.00            
ATOM    108  O26 ACD     1      20.650  32.300  16.550  1.00  0.00            
ATOM    109  H52 ACD     1      20.590  31.570  17.170  1.00  0.00            
ATOM    110  C32 ACD     1      21.780  33.080  14.490  1.00  0.00            
ATOM    111  H53 ACD     1      20.800  33.270  14.030  1.00  0.00            
ATOM    112  O27 ACD     1      22.360  34.260  15.010  1.00  0.00            
ATOM    113  H54 ACD     1      23.310  34.220  14.890  1.00  0.00            
ATOM    114  C33 ACD     1      22.630  32.640  13.330  1.00  0.00            
ATOM    115  H55 ACD     1      22.600  33.390  12.530  1.00  0.00            
ATOM    116  O28 ACD     1      24.000  32.430  13.760  1.00  0.00            
ATOM    117  C34 ACD     1      24.960  32.900  12.900  1.00  0.00            
ATOM    118  H56 ACD     1      24.530  33.330  11.990  1.00  0.00            
ATOM    119  C35 ACD     1      25.720  33.990  13.700  1.00  0.00            
ATOM    120  H57 ACD     1      26.010  33.590  14.670  1.00  0.00            
ATOM    121  O29 ACD     1      24.880  35.110  13.960  1.00  0.00            
ATOM    122  H58 ACD     1      24.530  35.400  13.110  1.00  0.00            
ATOM    123  C36 ACD     1      27.050  34.410  12.990  1.00  0.00            
ATOM    124  H59 ACD     1      26.840  34.920  12.040  1.00  0.00            
ATOM    125  O30 ACD     1      27.940  35.120  13.800  1.00  0.00            
ATOM    126  H60 ACD     1      28.570  34.460  14.080  1.00  0.00            
ATOM    127  C1  AS2     2      27.160  31.430  20.090  1.00  0.00            
ATOM    128  C2  AS2     2      26.950  32.770  19.400  1.00  0.00            
ATOM    129  C3  AS2     2      28.120  33.570  19.250  1.00  0.00            
ATOM    130  C4  AS2     2      28.130  34.740  18.510  1.00  0.00            
ATOM    131  C5  AS2     2      26.890  35.150  17.980  1.00  0.00            
ATOM    132  C6  AS2     2      25.770  34.370  18.040  1.00  0.00            
ATOM    133  C7  AS2     2      25.800  33.170  18.730  1.00  0.00            
ATOM    134  C8  AS2     2      24.630  32.210  18.800  1.00  0.00            
ATOM    135  O1  AS2     2      23.450  32.950  18.490  1.00  0.00            
ATOM    136  C9  AS2     2      22.770  33.410  19.640  1.00  0.00            
ATOM    137  C10 AS2     2      21.460  34.050  19.180  1.00  0.00            
ATOM    138  N1  AS2     2      21.700  35.030  17.990  1.00  0.00            
ATOM    139  C11 AS2     2      22.360  36.310  18.370  1.00  0.00            
ATOM    140  C12 AS2     2      20.350  35.390  17.360  1.00  0.00            
ATOM    141  C13 AS2     2      24.650  31.100  17.760  1.00  0.00            
ATOM    142  C14 AS2     2      25.680  31.030  16.790  1.00  0.00            
ATOM    143  C15 AS2     2      25.660  29.930  15.940  1.00  0.00            
ATOM    144  C16 AS2     2      24.730  28.880  16.070  1.00  0.00            
ATOM    145  C17 AS2     2      23.710  29.030  16.960  1.00  0.00            
ATOM    146  C18 AS2     2      23.710  30.110  17.860  1.00  0.00            
ATOM    147  H1  AS2     2      28.230  31.230  19.970  1.00  0.00            
ATOM    148  H2  AS2     2      27.060  31.480  21.180  1.00  0.00            
ATOM    149  H3  AS2     2      26.550  30.570  19.770  1.00  0.00            
ATOM    150  H4  AS2     2      29.080  33.250  19.640  1.00  0.00            
ATOM    151  H5  AS2     2      29.020  35.360  18.450  1.00  0.00            
ATOM    152  H6  AS2     2      26.840  35.940  17.230  1.00  0.00            
ATOM    153  H7  AS2     2      24.960  34.620  17.360  1.00  0.00            
ATOM    154  H8  AS2     2      24.550  31.770  19.800  1.00  0.00            
ATOM    155  H9  AS2     2      23.440  34.050  20.240  1.00  0.00            
ATOM    156  H10 AS2     2      22.410  32.690  20.380  1.00  0.00            
ATOM    157  H11 AS2     2      20.970  34.640  19.960  1.00  0.00            
ATOM    158  H12 AS2     2      20.840  33.260  18.750  1.00  0.00            
ATOM    159  H13 AS2     2      22.270  34.610  17.240  1.00  0.00            
ATOM    160  H14 AS2     2      23.290  35.960  18.810  1.00  0.00            
ATOM    161  H15 AS2     2      22.490  36.920  17.470  1.00  0.00            
ATOM    162  H16 AS2     2      21.780  36.800  19.160  1.00  0.00            
ATOM    163  H17 AS2     2      19.720  34.540  17.110  1.00  0.00            
ATOM    164  H18 AS2     2      19.840  36.150  17.950  1.00  0.00            
ATOM    165  H19 AS2     2      20.480  35.880  16.390  1.00  0.00            
ATOM    166  H20 AS2     2      26.410  31.820  16.640  1.00  0.00            
ATOM    167  H21 AS2     2      26.500  29.780  15.260  1.00  0.00            
ATOM    168  H22 AS2     2      24.840  28.050  15.370  1.00  0.00            
ATOM    169  H23 AS2     2      23.050  28.200  17.180  1.00  0.00            
ATOM    170  H24 AS2     2      23.010  30.070  18.680  1.00  0.00            
TER
ENDMDL
MODEL        1
ATOM      1  H1  ACD     1      10.140  29.040  22.490  1.00  0.00            
ATOM      2  O1  ACD     1      10.560  28.340  21.970  1.00  0.00            
ATOM      3  C1  ACD     1      11.630  29.010  21.290  1.00  0.00            
ATOM      4  H2  ACD     1      12.260  28.210  20.880  1.00  0.00            
ATOM      5  H3  ACD     1      12.190  29.680  21.950  1.00  0.00            
ATOM      6  C2  ACD     1      10.990  29.820  20.130  1.00  0.00            
ATOM      7  H4  ACD     1      10.270  29.160  19.630  1.00  0.00            
ATOM      8  O2  ACD     1      10.420  30.960  20.720  1.00  0.00            
ATOM      9  C3  ACD     1       9.640  31.740  19.800  1.00  0.00            
ATOM     10  H5  ACD     1       9.300  32.570  20.430  1.00  0.00            
ATOM     11  O3  ACD     1       8.480  31.160  19.180  1.00  0.00            
ATOM     12  C4  ACD     1       7.260  30.880  19.820  1.00  0.00            
ATOM     13  H6  ACD     1       6.850  31.780  20.300  1.00  0.00            
ATOM     14  C5  ACD     1       6.360  30.470  18.650  1.00  0.00            
ATOM     15  H7  ACD     1       7.020  29.890  18.010  1.00  0.00            
ATOM     16  O4  ACD     1       5.840  31.580  17.950  1.00  0.00            
ATOM     17  H8  ACD     1       6.340  31.740  17.140  1.00  0.00            
ATOM     18  C6  ACD     1       5.160  29.580  19.030  1.00  0.00            
ATOM     19  H9  ACD     1       4.360  30.160  19.510  1.00  0.00            
ATOM     20  O5  ACD     1       4.460  29.090  17.850  1.00  0.00            
ATOM     21  H10 ACD     1       4.800  28.220  17.620  1.00  0.00            
ATOM     22  C7  ACD     1       5.530  28.470  19.970  1.00  0.00            
ATOM     23  H11 ACD     1       4.650  27.940  20.370  1.00  0.00            
ATOM     24  O6  ACD     1       6.240  29.020  21.090  1.00  0.00            
ATOM     25  C8  ACD     1       7.440  29.740  20.820  1.00  0.00            
ATOM     26  H12 ACD     1       8.270  29.040  20.640  1.00  0.00            
ATOM     27  C9  ACD     1       7.790  30.360  22.230  1.00  0.00            
ATOM     28  H13 ACD     1       8.330  31.310  22.150  1.00  0.00            
ATOM     29  H14 ACD     1       6.780  30.610  22.590  1.00  0.00            
ATOM     30  O7  ACD     1       8.360  29.530  23.240  1.00  0.00            
ATOM     31  H15 ACD     1       7.840  28.720  23.250  1.00  0.00            
ATOM     32  O8  ACD     1       6.450  27.540  19.330  1.00  0.00            
ATOM     33  C10 ACD     1       6.050  26.210  19.180  1.00  0.00            
ATOM     34  H16 ACD     1       5.000  26.100  19.450  1.00  0.00            
ATOM     35  C11 ACD     1       6.270  25.730  17.740  1.00  0.00            
ATOM     36  H17 ACD     1       7.300  25.830  17.380  1.00  0.00            
ATOM     37  O9  ACD     1       5.420  26.490  16.860  1.00  0.00            
ATOM     38  H18 ACD     1       5.460  26.110  15.980  1.00  0.00            
ATOM     39  C12 ACD     1       5.810  24.240  17.790  1.00  0.00            
ATOM     40  H19 ACD     1       4.750  24.200  18.070  1.00  0.00            
ATOM     41  O10 ACD     1       6.030  23.750  16.490  1.00  0.00            
ATOM     42  H20 ACD     1       6.810  23.200  16.450  1.00  0.00            
ATOM     43  C13 ACD     1       6.650  23.410  18.740  1.00  0.00            
ATOM     44  H21 ACD     1       6.180  22.410  18.710  1.00  0.00            
ATOM     45  O11 ACD     1       6.390  23.970  20.050  1.00  0.00            
ATOM     46  C14 ACD     1       6.760  25.350  20.180  1.00  0.00            
ATOM     47  H22 ACD     1       7.810  25.430  19.900  1.00  0.00            
ATOM     48  C15 ACD     1       6.510  25.780  21.650  1.00  0.00            
ATOM     49  H23 ACD     1       7.120  25.290  22.410  1.00  0.00            
ATOM     50  H24 ACD     1       6.850  26.810  21.810  1.00  0.00            
ATOM     51  O12 ACD     1       5.170  25.680  21.980  1.00  0.00            
ATOM     52  H25 ACD     1       4.960  26.010  22.860  1.00  0.00            
ATOM     53  O13 ACD     1       8.060  23.470  18.470  1.00  0.00            
ATOM     54  C16 ACD     1       8.710  22.180  18.460  1.00  0.00            
ATOM     55  H26 ACD     1       8.050  21.340  18.730  1.00  0.00            
ATOM     56  C17 ACD     1       9.160  21.840  16.990  1.00  0.00            
ATOM     57  H27 ACD     1       9.730  22.740  16.730  1.00  0.00            
ATOM     58  O14 ACD     1       8.030  21.690  16.160  1.00  0.00            
ATOM     59  H28 ACD     1       8.280  21.980  15.280  1.00  0.00            
ATOM     60  C18 ACD     1      10.100  20.650  16.980  1.00  0.00            
ATOM     61  H29 ACD     1       9.620  19.700  17.240  1.00  0.00            
ATOM     62  O15 ACD     1      10.580  20.550  15.620  1.00  0.00            
ATOM     63  H30 ACD     1      10.230  21.320  15.170  1.00  0.00            
ATOM     64  C19 ACD     1      11.290  20.790  17.970  1.00  0.00            
ATOM     65  H31 ACD     1      11.810  19.830  18.110  1.00  0.00            
ATOM     66  O16 ACD     1      10.690  20.940  19.210  1.00  0.00            
ATOM     67  C20 ACD     1       9.930  22.160  19.470  1.00  0.00            
ATOM     68  H32 ACD     1      10.550  23.040  19.240  1.00  0.00            
ATOM     69  C21 ACD     1       9.620  22.190  20.980  1.00  0.00            
ATOM     70  H33 ACD     1      10.540  22.020  21.550  1.00  0.00            
ATOM     71  H34 ACD     1       9.320  23.190  21.330  1.00  0.00            
ATOM     72  O17 ACD     1       8.580  21.210  21.280  1.00  0.00            
ATOM     73  H35 ACD     1       8.990  20.530  21.830  1.00  0.00            
ATOM     74  O18 ACD     1      12.130  21.930  17.650  1.00  0.00            
ATOM     75  C22 ACD     1      13.500  21.870  17.890  1.00  0.00            
ATOM     76  H36 ACD     1      13.880  20.840  17.820  1.00  0.00            
ATOM     77  C23 ACD     1      14.110  22.640  16.720  1.00  0.00            
ATOM     78  H37 ACD     1      13.390  23.470  16.630  1.00  0.00            
ATOM     79  O19 ACD     1      14.060  21.860  15.500  1.00  0.00            
ATOM     80  H38 ACD     1      14.580  22.390  14.890  1.00  0.00            
ATOM     81  C24 ACD     1      15.500  23.220  16.920  1.00  0.00            
ATOM     82  H39 ACD     1      16.260  22.430  16.950  1.00  0.00            
ATOM     83  O20 ACD     1      15.780  24.110  15.900  1.00  0.00            
ATOM     84  H40 ACD     1      15.170  24.840  16.010  1.00  0.00            
ATOM     85  C25 ACD     1      15.480  23.940  18.270  1.00  0.00            
ATOM     86  H41 ACD     1      16.490  24.300  18.500  1.00  0.00            
ATOM     87  O21 ACD     1      15.100  23.040  19.300  1.00  0.00            
ATOM     88  C26 ACD     1      13.810  22.410  19.320  1.00  0.00            
ATOM     89  H42 ACD     1      13.050  23.180  19.510  1.00  0.00            
ATOM     90  C27 ACD     1      13.830  21.410  20.450  1.00  0.00            
ATOM     91  H43 ACD     1      14.050  21.970  21.370  1.00  0.00            
ATOM     92  H44 ACD     1      12.810  21.000  20.430  1.00  0.00            
ATOM     93  O22 ACD     1      14.760  20.410  20.200  1.00  0.00            
ATOM     94  H45 ACD     1      15.600  20.880  20.180  1.00  0.00            
ATOM     95  O23 ACD     1      14.480  24.990  18.350  1.00  0.00            
ATOM     96  C28 ACD     1      14.820  26.320  18.120  1.00  0.00            
ATOM     97  H46 ACD     1      15.890  26.420  17.900  1.00  0.00            
ATOM     98  C29 ACD     1      14.520  27.080  19.460  1.00  0.00            
ATOM     99  H47 ACD     1      13.480  26.930  19.770  1.00  0.00            
ATOM    100  O24 ACD     1      14.690  28.450  19.230  1.00  0.00            
ATOM    101  C30 ACD     1      15.480  26.800  20.680  1.00  0.00            
ATOM    102  H48 ACD     1      15.500  25.740  20.990  1.00  0.00            
ATOM    103  H49 ACD     1      16.470  27.180  20.420  1.00  0.00            
ATOM    104  O25 ACD     1      14.980  27.390  21.870  1.00  0.00            
ATOM    105  H50 ACD     1      15.720  27.130  22.430  1.00  0.00            
ATOM    106  C31 ACD     1      13.980  26.820  16.950  1.00  0.00            
ATOM    107  H51 ACD     1      12.940  26.820  17.280  1.00  0.00            
ATOM    108  O26 ACD     1      14.190  26.260  15.600  1.00  0.00            
ATOM    109  H52 ACD     1      14.090  26.960  14.950  1.00  0.00            
ATOM    110  C32 ACD     1      14.200  28.290  16.880  1.00  0.00            
ATOM    111  H53 ACD     1      15.280  28.400  16.680  1.00  0.00            
ATOM    112  O27 ACD     1      13.290  28.800  15.860  1.00  0.00            
ATOM    113  H54 ACD     1      12.480  29.040  16.330  1.00  0.00            
ATOM    114  C33 ACD     1      13.960  29.080  18.150  1.00  0.00            
ATOM    115  H55 ACD     1      14.410  30.080  18.100  1.00  0.00            
ATOM    116  O28 ACD     1      12.580  29.100  18.490  1.00  0.00            
ATOM    117  C34 ACD     1      12.060  30.250  19.140  1.00  0.00            
ATOM    118  H56 ACD     1      12.770  30.960  19.600  1.00  0.00            
ATOM    119  C35 ACD     1      11.370  31.080  18.010  1.00  0.00            
ATOM    120  H57 ACD     1      10.630  30.450  17.510  1.00  0.00            
ATOM    121  O29 ACD     1      12.280  31.610  17.100  1.00  0.00            
ATOM    122  H58 ACD     1      12.590  32.480  17.340  1.00  0.00            
ATOM    123  C36 ACD     1      10.570  32.240  18.730  1.00  0.00            
ATOM    124  H59 ACD     1      11.390  32.810  19.200  1.00  0.00            
ATOM    125  O30 ACD     1       9.850  33.110  17.850  1.00  0.00            
ATOM    126  H60 ACD     1       8.970  32.730  17.970  1.00  0.00            
ATOM    127  C1  AS2     2       7.770  25.480  14.050  1.00  0.00            
ATOM    128  C2  AS2     2       7.290  26.950  14.140  1.00  0.00            
ATOM    129  C3  AS2     2       5.930  27.250  13.860  1.00  0.00            
ATOM    130  C4  AS2     2       5.310  28.410  14.170  1.00  0.00            
ATOM    131  C5  AS2     2       6.080  29.400  14.810  1.00  0.00            
ATOM    132  C6  AS2     2       7.500  29.160  15.100  1.00  0.00            
ATOM    133  C7  AS2     2       8.150  27.960  14.690  1.00  0.00            
ATOM    134  C8  AS2     2       9.650  27.720  14.890  1.00  0.00            
ATOM    135  O1  AS2     2      10.410  28.990  14.890  1.00  0.00            
ATOM    136  C9  AS2     2      10.690  29.430  13.590  1.00  0.00            
ATOM    137  C10 AS2     2      11.670  30.630  13.700  1.00  0.00            
ATOM    138  N1  AS2     2      11.110  31.840  14.460  1.00  0.00            
ATOM    139  C11 AS2     2       9.720  32.160  14.070  1.00  0.00            
ATOM    140  C12 AS2     2      11.990  32.990  14.010  1.00  0.00            
ATOM    141  C13 AS2     2       9.990  27.060  16.260  1.00  0.00            
ATOM    142  C14 AS2     2      10.650  25.810  16.330  1.00  0.00            
ATOM    143  C15 AS2     2      10.750  25.150  17.520  1.00  0.00            
ATOM    144  C16 AS2     2      10.240  25.720  18.710  1.00  0.00            
ATOM    145  C17 AS2     2       9.580  26.970  18.690  1.00  0.00            
ATOM    146  C18 AS2     2       9.640  27.650  17.490  1.00  0.00            
ATOM    147  H1  AS2     2       8.390  25.190  13.200  1.00  0.00            
ATOM    148  H2  AS2     2       8.290  25.080  14.920  1.00  0.00            
ATOM    149  H3  AS2     2       6.880  24.850  13.940  1.00  0.00            
ATOM    150  H4  AS2     2       5.290  26.410  13.580  1.00  0.00            
ATOM    151  H5  AS2     2       4.270  28.630  13.930  1.00  0.00            
ATOM    152  H6  AS2     2       5.610  30.360  14.990  1.00  0.00            
ATOM    153  H7  AS2     2       8.070  29.950  15.570  1.00  0.00            
ATOM    154  H8  AS2     2       9.980  27.090  14.060  1.00  0.00            
ATOM    155  H9  AS2     2       9.740  29.790  13.160  1.00  0.00            
ATOM    156  H10 AS2     2      11.170  28.660  12.980  1.00  0.00            
ATOM    157  H11 AS2     2      11.890  31.000  12.690  1.00  0.00            
ATOM    158  H12 AS2     2      12.540  30.360  14.290  1.00  0.00            
ATOM    159  H13 AS2     2      11.100  31.740  15.480  1.00  0.00            
ATOM    160  H14 AS2     2       9.310  32.940  14.720  1.00  0.00            
ATOM    161  H15 AS2     2       9.560  32.280  13.000  1.00  0.00            
ATOM    162  H16 AS2     2       9.150  31.260  14.270  1.00  0.00            
ATOM    163  H17 AS2     2      12.970  32.930  14.500  1.00  0.00            
ATOM    164  H18 AS2     2      12.110  32.980  12.920  1.00  0.00            
ATOM    165  H19 AS2     2      11.570  33.950  14.290  1.00  0.00            
ATOM    166  H20 AS2     2      10.940  25.340  15.400  1.00  0.00            
ATOM    167  H21 AS2     2      11.340  24.240  17.520  1.00  0.00            
ATOM    168  H22 AS2     2      10.250  25.080  19.590  1.00  0.00            
ATOM    169  H23 AS2     2       9.120  27.430  19.560  1.00  0.00            
ATOM    170  H24 AS2     2       9.120  28.600  17.460  1.00  0.00            
TER
ENDMDL
MODEL        1
ATOM      1  H1  ACD     1      24.790  28.890  27.270  1.00  0.00            
ATOM      2  O1  ACD     1      25.230  29.350  26.550  1.00  0.00            
ATOM      3  C1  ACD     1      24.190  29.470  25.570  1.00  0.00            
ATOM      4  H2  ACD     1      23.880  28.490  25.190  1.00  0.00            
ATOM      5  H3  ACD     1      24.680  30.050  24.780  1.00  0.00            
ATOM      6  C2  ACD     1      22.940  30.040  26.070  1.00  0.00            
ATOM      7  H4  ACD     1      22.210  29.990  25.250  1.00  0.00            
ATOM      8  O2  ACD     1      22.450  29.200  27.150  1.00  0.00            
ATOM      9  C3  ACD     1      21.400  29.640  27.980  1.00  0.00            
ATOM     10  H5  ACD     1      21.240  28.840  28.710  1.00  0.00            
ATOM     11  O3  ACD     1      20.170  29.710  27.260  1.00  0.00            
ATOM     12  C4  ACD     1      19.000  29.600  28.120  1.00  0.00            
ATOM     13  H6  ACD     1      19.280  29.520  29.180  1.00  0.00            
ATOM     14  C5  ACD     1      18.250  30.940  28.040  1.00  0.00            
ATOM     15  H7  ACD     1      18.180  31.270  26.990  1.00  0.00            
ATOM     16  O4  ACD     1      19.010  32.020  28.650  1.00  0.00            
ATOM     17  H8  ACD     1      18.390  32.620  29.060  1.00  0.00            
ATOM     18  C6  ACD     1      16.790  30.780  28.630  1.00  0.00            
ATOM     19  H9  ACD     1      16.950  30.460  29.670  1.00  0.00            
ATOM     20  O5  ACD     1      16.040  31.980  28.620  1.00  0.00            
ATOM     21  H10 ACD     1      15.520  32.160  27.840  1.00  0.00            
ATOM     22  C7  ACD     1      16.030  29.680  27.860  1.00  0.00            
ATOM     23  H11 ACD     1      14.980  29.600  28.160  1.00  0.00            
ATOM     24  O6  ACD     1      16.750  28.490  28.160  1.00  0.00            
ATOM     25  C8  ACD     1      18.100  28.470  27.660  1.00  0.00            
ATOM     26  H12 ACD     1      17.990  28.510  26.570  1.00  0.00            
ATOM     27  C9  ACD     1      18.670  27.080  27.980  1.00  0.00            
ATOM     28  H13 ACD     1      18.070  26.220  27.670  1.00  0.00            
ATOM     29  H14 ACD     1      19.560  27.070  27.320  1.00  0.00            
ATOM     30  O7  ACD     1      19.050  26.980  29.380  1.00  0.00            
ATOM     31  H15 ACD     1      19.610  26.200  29.500  1.00  0.00            
ATOM     32  O8  ACD     1      16.090  29.940  26.470  1.00  0.00            
ATOM     33  C10 ACD     1      14.880  29.820  25.780  1.00  0.00            
ATOM     34  H16 ACD     1      14.110  29.320  26.380  1.00  0.00            
ATOM     35  C11 ACD     1      14.420  31.180  25.290  1.00  0.00            
ATOM     36  H17 ACD     1      15.170  31.540  24.580  1.00  0.00            
ATOM     37  O9  ACD     1      14.260  32.130  26.410  1.00  0.00            
ATOM     38  H18 ACD     1      14.060  32.950  25.950  1.00  0.00            
ATOM     39  C12 ACD     1      13.190  31.080  24.350  1.00  0.00            
ATOM     40  H19 ACD     1      12.330  30.630  24.880  1.00  0.00            
ATOM     41  O10 ACD     1      12.720  32.240  23.780  1.00  0.00            
ATOM     42  H20 ACD     1      12.390  32.810  24.490  1.00  0.00            
ATOM     43  C13 ACD     1      13.460  30.130  23.260  1.00  0.00            
ATOM     44  H21 ACD     1      12.500  29.960  22.760  1.00  0.00            
ATOM     45  O11 ACD     1      13.890  28.840  23.810  1.00  0.00            
ATOM     46  C14 ACD     1      15.160  28.900  24.520  1.00  0.00            
ATOM     47  H22 ACD     1      15.920  29.320  23.840  1.00  0.00            
ATOM     48  C15 ACD     1      15.660  27.500  24.890  1.00  0.00            
ATOM     49  H23 ACD     1      15.890  27.020  23.930  1.00  0.00            
ATOM     50  H24 ACD     1      16.610  27.710  25.390  1.00  0.00            
ATOM     51  O12 ACD     1      14.770  26.820  25.840  1.00  0.00            
ATOM     52  H25 ACD     1      15.290  26.120  26.250  1.00  0.00            
ATOM     53  O13 ACD     1      14.420  30.600  22.350  1.00  0.00            
ATOM     54  C16 ACD     1      14.000  30.590  20.940  1.00  0.00            
ATOM     55  H26 ACD     1      13.020  30.150  20.730  1.00  0.00            
ATOM     56  C17 ACD     1      14.030  32.020  20.500  1.00  0.00            
ATOM     57  H27 ACD     1      14.750  32.570  21.110  1.00  0.00            
ATOM     58  O14 ACD     1      12.710  32.640  20.770  1.00  0.00            
ATOM     59  H28 ACD     1      12.710  32.730  21.730  1.00  0.00            
ATOM     60  C18 ACD     1      14.500  32.140  19.060  1.00  0.00            
ATOM     61  H29 ACD     1      13.750  31.780  18.350  1.00  0.00            
ATOM     62  O15 ACD     1      14.780  33.490  18.800  1.00  0.00            
ATOM     63  H30 ACD     1      13.940  33.770  18.430  1.00  0.00            
ATOM     64  C19 ACD     1      15.800  31.350  18.840  1.00  0.00            
ATOM     65  H31 ACD     1      16.190  31.570  17.840  1.00  0.00            
ATOM     66  O16 ACD     1      15.470  29.980  19.000  1.00  0.00            
ATOM     67  C20 ACD     1      15.060  29.640  20.320  1.00  0.00            
ATOM     68  H32 ACD     1      15.950  29.740  20.950  1.00  0.00            
ATOM     69  C21 ACD     1      14.570  28.210  20.320  1.00  0.00            
ATOM     70  H33 ACD     1      13.910  27.980  21.160  1.00  0.00            
ATOM     71  H34 ACD     1      13.920  28.000  19.460  1.00  0.00            
ATOM     72  O17 ACD     1      15.680  27.290  20.440  1.00  0.00            
ATOM     73  H35 ACD     1      15.680  26.760  19.640  1.00  0.00            
ATOM     74  O18 ACD     1      16.790  31.740  19.760  1.00  0.00            
ATOM     75  C22 ACD     1      18.050  32.210  19.170  1.00  0.00            
ATOM     76  H36 ACD     1      17.920  32.300  18.080  1.00  0.00            
ATOM     77  C23 ACD     1      18.240  33.580  19.810  1.00  0.00            
ATOM     78  H37 ACD     1      18.110  33.460  20.890  1.00  0.00            
ATOM     79  O19 ACD     1      17.310  34.540  19.240  1.00  0.00            
ATOM     80  H38 ACD     1      16.470  34.110  19.070  1.00  0.00            
ATOM     81  C24 ACD     1      19.700  34.090  19.540  1.00  0.00            
ATOM     82  H39 ACD     1      19.830  34.280  18.470  1.00  0.00            
ATOM     83  O20 ACD     1      19.930  35.360  20.180  1.00  0.00            
ATOM     84  H40 ACD     1      19.600  36.050  19.600  1.00  0.00            
ATOM     85  C25 ACD     1      20.740  33.060  19.890  1.00  0.00            
ATOM     86  H41 ACD     1      21.720  33.370  19.510  1.00  0.00            
ATOM     87  O21 ACD     1      20.460  31.830  19.260  1.00  0.00            
ATOM     88  C26 ACD     1      19.210  31.240  19.530  1.00  0.00            
ATOM     89  H42 ACD     1      19.040  31.010  20.590  1.00  0.00            
ATOM     90  C27 ACD     1      19.040  29.940  18.760  1.00  0.00            
ATOM     91  H43 ACD     1      19.960  29.340  18.810  1.00  0.00            
ATOM     92  H44 ACD     1      18.220  29.380  19.230  1.00  0.00            
ATOM     93  O22 ACD     1      18.710  30.190  17.410  1.00  0.00            
ATOM     94  H45 ACD     1      19.420  30.730  17.030  1.00  0.00            
ATOM     95  O23 ACD     1      20.760  32.790  21.260  1.00  0.00            
ATOM     96  C28 ACD     1      22.050  32.760  21.860  1.00  0.00            
ATOM     97  H46 ACD     1      22.840  32.850  21.100  1.00  0.00            
ATOM     98  C29 ACD     1      22.300  31.490  22.700  1.00  0.00            
ATOM     99  H47 ACD     1      21.520  31.380  23.470  1.00  0.00            
ATOM    100  O24 ACD     1      23.570  31.620  23.310  1.00  0.00            
ATOM    101  C30 ACD     1      22.280  30.270  21.800  1.00  0.00            
ATOM    102  H48 ACD     1      21.410  30.290  21.120  1.00  0.00            
ATOM    103  H49 ACD     1      23.210  30.290  21.220  1.00  0.00            
ATOM    104  O25 ACD     1      22.230  29.040  22.550  1.00  0.00            
ATOM    105  H50 ACD     1      22.930  28.530  22.120  1.00  0.00            
ATOM    106  C31 ACD     1      22.110  34.030  22.760  1.00  0.00            
ATOM    107  H51 ACD     1      21.210  33.960  23.380  1.00  0.00            
ATOM    108  O26 ACD     1      22.120  35.230  21.930  1.00  0.00            
ATOM    109  H52 ACD     1      21.350  35.190  21.360  1.00  0.00            
ATOM    110  C32 ACD     1      23.430  34.020  23.680  1.00  0.00            
ATOM    111  H53 ACD     1      24.350  34.140  23.100  1.00  0.00            
ATOM    112  O27 ACD     1      23.420  35.090  24.570  1.00  0.00            
ATOM    113  H54 ACD     1      22.720  34.940  25.210  1.00  0.00            
ATOM    114  C33 ACD     1      23.650  32.650  24.340  1.00  0.00            
ATOM    115  H55 ACD     1      24.660  32.650  24.750  1.00  0.00            
ATOM    116  O28 ACD     1      22.700  32.450  25.360  1.00  0.00            
ATOM    117  C34 ACD     1      23.060  31.580  26.430  1.00  0.00            
ATOM    118  H56 ACD     1      24.140  31.720  26.600  1.00  0.00            
ATOM    119  C35 ACD     1      22.160  31.990  27.590  1.00  0.00            
ATOM    120  H57 ACD     1      21.210  32.390  27.220  1.00  0.00            
ATOM    121  O29 ACD     1      22.830  33.090  28.270  1.00  0.00            
ATOM    122  H58 ACD     1      22.290  33.300  29.030  1.00  0.00            
ATOM    123  C36 ACD     1      21.990  30.860  28.670  1.00  0.00            
ATOM    124  H59 ACD     1      22.970  30.590  29.090  1.00  0.00            
ATOM    125  O30 ACD     1      21.160  31.200  29.830  1.00  0.00            
ATOM    126  H60 ACD     1      20.300  31.500  29.500  1.00  0.00            
ATOM    127  C1  AS2     2      14.820  35.280  22.880  1.00  0.00            
ATOM    128  C2  AS2     2      15.050  35.130  24.280  1.00  0.00            
ATOM    129  C3  AS2     2      14.010  35.430  25.210  1.00  0.00            
ATOM    130  C4  AS2     2      14.220  35.260  26.570  1.00  0.00            
ATOM    131  C5  AS2     2      15.460  34.800  27.050  1.00  0.00            
ATOM    132  C6  AS2     2      16.500  34.470  26.210  1.00  0.00            
ATOM    133  C7  AS2     2      16.350  34.740  24.820  1.00  0.00            
ATOM    134  C8  AS2     2      17.580  34.590  23.850  1.00  0.00            
ATOM    135  O1  AS2     2      18.590  35.490  24.400  1.00  0.00            
ATOM    136  C9  AS2     2      18.340  36.890  24.270  1.00  0.00            
ATOM    137  C10 AS2     2      19.540  37.540  24.920  1.00  0.00            
ATOM    138  N1  AS2     2      20.810  37.330  24.170  1.00  0.00            
ATOM    139  C11 AS2     2      22.110  37.760  24.850  1.00  0.00            
ATOM    140  C12 AS2     2      20.890  38.070  22.900  1.00  0.00            
ATOM    141  C13 AS2     2      18.140  33.160  23.900  1.00  0.00            
ATOM    142  C14 AS2     2      19.170  32.920  24.770  1.00  0.00            
ATOM    143  C15 AS2     2      19.580  31.590  24.840  1.00  0.00            
ATOM    144  C16 AS2     2      19.110  30.500  24.100  1.00  0.00            
ATOM    145  C17 AS2     2      18.090  30.800  23.240  1.00  0.00            
ATOM    146  C18 AS2     2      17.600  32.100  23.120  1.00  0.00            
ATOM    147  H1  AS2     2      13.750  35.460  22.740  1.00  0.00            
ATOM    148  H2  AS2     2      15.370  36.110  22.430  1.00  0.00            
ATOM    149  H3  AS2     2      15.040  34.370  22.310  1.00  0.00            
ATOM    150  H4  AS2     2      13.010  35.630  24.850  1.00  0.00            
ATOM    151  H5  AS2     2      13.370  35.500  27.210  1.00  0.00            
ATOM    152  H6  AS2     2      15.570  34.760  28.130  1.00  0.00            
ATOM    153  H7  AS2     2      17.420  34.100  26.650  1.00  0.00            
ATOM    154  H8  AS2     2      17.350  34.910  22.830  1.00  0.00            
ATOM    155  H9  AS2     2      17.400  37.210  24.730  1.00  0.00            
ATOM    156  H10 AS2     2      18.270  37.160  23.210  1.00  0.00            
ATOM    157  H11 AS2     2      19.640  37.280  25.980  1.00  0.00            
ATOM    158  H12 AS2     2      19.440  38.620  24.880  1.00  0.00            
ATOM    159  H13 AS2     2      20.830  36.340  23.880  1.00  0.00            
ATOM    160  H14 AS2     2      22.910  37.280  24.290  1.00  0.00            
ATOM    161  H15 AS2     2      22.260  38.840  24.810  1.00  0.00            
ATOM    162  H16 AS2     2      22.140  37.330  25.850  1.00  0.00            
ATOM    163  H17 AS2     2      21.200  39.110  23.040  1.00  0.00            
ATOM    164  H18 AS2     2      21.700  37.550  22.380  1.00  0.00            
ATOM    165  H19 AS2     2      19.980  38.010  22.300  1.00  0.00            
ATOM    166  H20 AS2     2      19.780  33.670  25.260  1.00  0.00            
ATOM    167  H21 AS2     2      20.520  31.480  25.370  1.00  0.00            
ATOM    168  H22 AS2     2      19.610  29.550  23.990  1.00  0.00            
ATOM    169  H23 AS2     2      17.760  30.010  22.570  1.00  0.00            
ATOM    170  H24 AS2     2      16.840  32.220  22.360  1.00  0.00            
TER
ENDMDL
MODEL        1
ATOM      1  H1  ACD     1      16.890  21.730  13.220  1.00  0.00            
ATOM      2  O1  ACD     1      16.200  22.240  12.780  1.00  0.00            
ATOM      3  C1  ACD     1      16.530  23.660  12.860  1.00  0.00            
ATOM      4  H2  ACD     1      17.610  23.760  12.670  1.00  0.00            
ATOM      5  H3  ACD     1      16.270  23.950  13.890  1.00  0.00            
ATOM      6  C2  ACD     1      15.710  24.560  11.880  1.00  0.00            
ATOM      7  H4  ACD     1      15.810  24.280  10.820  1.00  0.00            
ATOM      8  O2  ACD     1      14.300  24.550  12.290  1.00  0.00            
ATOM      9  C3  ACD     1      13.440  25.370  11.530  1.00  0.00            
ATOM     10  H5  ACD     1      12.400  25.340  11.900  1.00  0.00            
ATOM     11  O3  ACD     1      13.460  25.050  10.210  1.00  0.00            
ATOM     12  C4  ACD     1      12.300  24.280   9.700  1.00  0.00            
ATOM     13  H6  ACD     1      11.720  24.020  10.590  1.00  0.00            
ATOM     14  C5  ACD     1      11.520  25.250   8.850  1.00  0.00            
ATOM     15  H7  ACD     1      12.190  25.660   8.080  1.00  0.00            
ATOM     16  O4  ACD     1      11.070  26.470   9.570  1.00  0.00            
ATOM     17  H8  ACD     1      11.880  26.850   9.920  1.00  0.00            
ATOM     18  C6  ACD     1      10.310  24.490   8.150  1.00  0.00            
ATOM     19  H9  ACD     1       9.600  24.160   8.920  1.00  0.00            
ATOM     20  O5  ACD     1       9.630  25.360   7.300  1.00  0.00            
ATOM     21  H10 ACD     1      10.230  25.640   6.600  1.00  0.00            
ATOM     22  C7  ACD     1      10.840  23.350   7.360  1.00  0.00            
ATOM     23  H11 ACD     1      10.120  22.700   6.850  1.00  0.00            
ATOM     24  O6  ACD     1      11.500  22.520   8.270  1.00  0.00            
ATOM     25  C8  ACD     1      12.710  23.050   8.880  1.00  0.00            
ATOM     26  H12 ACD     1      13.400  23.330   8.080  1.00  0.00            
ATOM     27  C9  ACD     1      13.210  22.040   9.840  1.00  0.00            
ATOM     28  H13 ACD     1      14.100  22.530  10.250  1.00  0.00            
ATOM     29  H14 ACD     1      12.410  21.910  10.580  1.00  0.00            
ATOM     30  O7  ACD     1      13.610  20.830   9.190  1.00  0.00            
ATOM     31  H15 ACD     1      12.860  20.430   8.740  1.00  0.00            
ATOM     32  O8  ACD     1      11.720  23.820   6.360  1.00  0.00            
ATOM     33  C10 ACD     1      11.890  23.080   5.120  1.00  0.00            
ATOM     34  H16 ACD     1      10.950  22.560   4.930  1.00  0.00            
ATOM     35  C11 ACD     1      12.010  24.040   3.960  1.00  0.00            
ATOM     36  H17 ACD     1      12.530  24.910   4.380  1.00  0.00            
ATOM     37  O9  ACD     1      10.700  24.290   3.390  1.00  0.00            
ATOM     38  H18 ACD     1      10.570  25.090   2.870  1.00  0.00            
ATOM     39  C12 ACD     1      12.860  23.490   2.810  1.00  0.00            
ATOM     40  H19 ACD     1      12.290  22.760   2.220  1.00  0.00            
ATOM     41  O10 ACD     1      13.140  24.590   1.970  1.00  0.00            
ATOM     42  H20 ACD     1      13.550  25.160   2.620  1.00  0.00            
ATOM     43  C13 ACD     1      14.200  22.830   3.280  1.00  0.00            
ATOM     44  H21 ACD     1      14.730  22.300   2.480  1.00  0.00            
ATOM     45  O11 ACD     1      13.890  21.770   4.060  1.00  0.00            
ATOM     46  C14 ACD     1      13.120  22.060   5.240  1.00  0.00            
ATOM     47  H22 ACD     1      13.870  22.500   5.920  1.00  0.00            
ATOM     48  C15 ACD     1      12.730  20.690   5.820  1.00  0.00            
ATOM     49  H23 ACD     1      12.110  20.950   6.690  1.00  0.00            
ATOM     50  H24 ACD     1      12.170  20.140   5.050  1.00  0.00            
ATOM     51  O12 ACD     1      13.810  19.930   6.190  1.00  0.00            
ATOM     52  H25 ACD     1      14.490  20.060   5.520  1.00  0.00            
ATOM     53  O13 ACD     1      15.030  23.760   3.910  1.00  0.00            
ATOM     54  C16 ACD     1      16.140  24.140   3.140  1.00  0.00            
ATOM     55  H26 ACD     1      15.930  23.900   2.090  1.00  0.00            
ATOM     56  C17 ACD     1      16.220  25.710   3.240  1.00  0.00            
ATOM     57  H27 ACD     1      16.320  26.000   4.290  1.00  0.00            
ATOM     58  O14 ACD     1      15.080  26.320   2.670  1.00  0.00            
ATOM     59  H28 ACD     1      15.170  26.280   1.710  1.00  0.00            
ATOM     60  C18 ACD     1      17.540  26.150   2.610  1.00  0.00            
ATOM     61  H29 ACD     1      17.500  25.810   1.560  1.00  0.00            
ATOM     62  O15 ACD     1      17.840  27.550   2.760  1.00  0.00            
ATOM     63  H30 ACD     1      17.270  28.020   2.150  1.00  0.00            
ATOM     64  C19 ACD     1      18.720  25.430   3.240  1.00  0.00            
ATOM     65  H31 ACD     1      19.600  25.790   2.700  1.00  0.00            
ATOM     66  O16 ACD     1      18.520  24.030   3.140  1.00  0.00            
ATOM     67  C20 ACD     1      17.340  23.460   3.750  1.00  0.00            
ATOM     68  H32 ACD     1      17.360  23.670   4.830  1.00  0.00            
ATOM     69  C21 ACD     1      17.400  22.000   3.500  1.00  0.00            
ATOM     70  H33 ACD     1      18.200  21.630   4.150  1.00  0.00            
ATOM     71  H34 ACD     1      16.480  21.520   3.890  1.00  0.00            
ATOM     72  O17 ACD     1      17.480  21.750   2.050  1.00  0.00            
ATOM     73  H35 ACD     1      18.180  22.250   1.630  1.00  0.00            
ATOM     74  O18 ACD     1      18.870  25.800   4.620  1.00  0.00            
ATOM     75  C22 ACD     1      20.160  26.140   5.120  1.00  0.00            
ATOM     76  H36 ACD     1      20.870  26.340   4.310  1.00  0.00            
ATOM     77  C23 ACD     1      19.870  27.430   5.760  1.00  0.00            
ATOM     78  H37 ACD     1      18.940  27.270   6.310  1.00  0.00            
ATOM     79  O19 ACD     1      19.640  28.420   4.690  1.00  0.00            
ATOM     80  H38 ACD     1      19.120  28.060   3.960  1.00  0.00            
ATOM     81  C24 ACD     1      21.020  27.850   6.680  1.00  0.00            
ATOM     82  H39 ACD     1      21.980  28.100   6.220  1.00  0.00            
ATOM     83  O20 ACD     1      20.650  29.000   7.450  1.00  0.00            
ATOM     84  H40 ACD     1      20.620  29.750   6.860  1.00  0.00            
ATOM     85  C25 ACD     1      21.410  26.720   7.650  1.00  0.00            
ATOM     86  H41 ACD     1      22.200  27.120   8.300  1.00  0.00            
ATOM     87  O21 ACD     1      21.740  25.560   6.880  1.00  0.00            
ATOM     88  C26 ACD     1      20.650  25.040   6.080  1.00  0.00            
ATOM     89  H42 ACD     1      19.860  24.830   6.810  1.00  0.00            
ATOM     90  C27 ACD     1      21.020  23.720   5.440  1.00  0.00            
ATOM     91  H43 ACD     1      21.260  22.940   6.180  1.00  0.00            
ATOM     92  H44 ACD     1      20.180  23.370   4.830  1.00  0.00            
ATOM     93  O22 ACD     1      22.150  23.780   4.580  1.00  0.00            
ATOM     94  H45 ACD     1      22.740  23.030   4.690  1.00  0.00            
ATOM     95  O23 ACD     1      20.340  26.470   8.490  1.00  0.00            
ATOM     96  C28 ACD     1      20.500  26.510   9.880  1.00  0.00            
ATOM     97  H46 ACD     1      21.540  26.660  10.210  1.00  0.00            
ATOM     98  C29 ACD     1      19.920  25.220  10.430  1.00  0.00            
ATOM     99  H47 ACD     1      18.980  25.020   9.900  1.00  0.00            
ATOM    100  O24 ACD     1      19.620  25.300  11.800  1.00  0.00            
ATOM    101  C30 ACD     1      20.800  23.980  10.230  1.00  0.00            
ATOM    102  H48 ACD     1      20.970  23.860   9.150  1.00  0.00            
ATOM    103  H49 ACD     1      21.680  24.100  10.860  1.00  0.00            
ATOM    104  O25 ACD     1      20.130  22.750  10.630  1.00  0.00            
ATOM    105  H50 ACD     1      20.210  22.840  11.580  1.00  0.00            
ATOM    106  C31 ACD     1      19.670  27.730  10.350  1.00  0.00            
ATOM    107  H51 ACD     1      18.730  27.780   9.770  1.00  0.00            
ATOM    108  O26 ACD     1      20.450  28.870  10.010  1.00  0.00            
ATOM    109  H52 ACD     1      20.390  29.000   9.060  1.00  0.00            
ATOM    110  C32 ACD     1      19.210  27.700  11.780  1.00  0.00            
ATOM    111  H53 ACD     1      20.110  27.820  12.400  1.00  0.00            
ATOM    112  O27 ACD     1      18.320  28.730  12.170  1.00  0.00            
ATOM    113  H54 ACD     1      18.970  29.440  12.170  1.00  0.00            
ATOM    114  C33 ACD     1      18.640  26.340  12.070  1.00  0.00            
ATOM    115  H55 ACD     1      18.400  26.220  13.130  1.00  0.00            
ATOM    116  O28 ACD     1      17.510  26.020  11.280  1.00  0.00            
ATOM    117  C34 ACD     1      16.270  25.960  11.980  1.00  0.00            
ATOM    118  H56 ACD     1      16.310  26.260  13.030  1.00  0.00            
ATOM    119  C35 ACD     1      15.360  27.000  11.300  1.00  0.00            
ATOM    120  H57 ACD     1      15.480  26.830  10.220  1.00  0.00            
ATOM    121  O29 ACD     1      15.680  28.270  11.720  1.00  0.00            
ATOM    122  H58 ACD     1      16.640  28.290  11.770  1.00  0.00            
ATOM    123  C36 ACD     1      13.880  26.840  11.640  1.00  0.00            
ATOM    124  H59 ACD     1      13.770  27.050  12.710  1.00  0.00            
ATOM    125  O30 ACD     1      13.120  27.710  10.700  1.00  0.00            
ATOM    126  H60 ACD     1      13.290  28.600  11.020  1.00  0.00            
ATOM    127  C1  AS2     2      15.930  29.900   4.390  1.00  0.00            
ATOM    128  C2  AS2     2      14.790  30.060   5.420  1.00  0.00            
ATOM    129  C3  AS2     2      13.710  30.780   4.910  1.00  0.00            
ATOM    130  C4  AS2     2      12.460  30.790   5.560  1.00  0.00            
ATOM    131  C5  AS2     2      12.380  30.220   6.810  1.00  0.00            
ATOM    132  C6  AS2     2      13.450  29.600   7.420  1.00  0.00            
ATOM    133  C7  AS2     2      14.680  29.500   6.730  1.00  0.00            
ATOM    134  C8  AS2     2      15.830  28.680   7.380  1.00  0.00            
ATOM    135  O1  AS2     2      16.210  29.270   8.630  1.00  0.00            
ATOM    136  C9  AS2     2      16.980  30.440   8.600  1.00  0.00            
ATOM    137  C10 AS2     2      16.890  31.220   9.930  1.00  0.00            
ATOM    138  N1  AS2     2      15.520  31.350  10.610  1.00  0.00            
ATOM    139  C11 AS2     2      14.570  32.020   9.650  1.00  0.00            
ATOM    140  C12 AS2     2      15.560  32.250  11.780  1.00  0.00            
ATOM    141  C13 AS2     2      15.610  27.200   7.570  1.00  0.00            
ATOM    142  C14 AS2     2      16.720  26.400   8.030  1.00  0.00            
ATOM    143  C15 AS2     2      16.670  24.990   7.840  1.00  0.00            
ATOM    144  C16 AS2     2      15.660  24.430   7.140  1.00  0.00            
ATOM    145  C17 AS2     2      14.570  25.240   6.670  1.00  0.00            
ATOM    146  C18 AS2     2      14.560  26.590   6.920  1.00  0.00            
ATOM    147  H1  AS2     2      16.910  30.380   4.570  1.00  0.00            
ATOM    148  H2  AS2     2      15.960  28.820   4.260  1.00  0.00            
ATOM    149  H3  AS2     2      15.650  30.280   3.400  1.00  0.00            
ATOM    150  H4  AS2     2      13.730  31.310   3.960  1.00  0.00            
ATOM    151  H5  AS2     2      11.660  31.290   5.010  1.00  0.00            
ATOM    152  H6  AS2     2      11.400  30.270   7.270  1.00  0.00            
ATOM    153  H7  AS2     2      13.300  29.200   8.420  1.00  0.00            
ATOM    154  H8  AS2     2      16.640  28.680   6.650  1.00  0.00            
ATOM    155  H9  AS2     2      16.550  30.910   7.710  1.00  0.00            
ATOM    156  H10 AS2     2      18.040  30.240   8.400  1.00  0.00            
ATOM    157  H11 AS2     2      17.240  32.240   9.800  1.00  0.00            
ATOM    158  H12 AS2     2      17.480  30.670  10.670  1.00  0.00            
ATOM    159  H13 AS2     2      15.190  30.400  10.870  1.00  0.00            
ATOM    160  H14 AS2     2      14.320  31.270   8.910  1.00  0.00            
ATOM    161  H15 AS2     2      13.650  32.400  10.110  1.00  0.00            
ATOM    162  H16 AS2     2      15.030  32.880   9.160  1.00  0.00            
ATOM    163  H17 AS2     2      14.650  32.260  12.390  1.00  0.00            
ATOM    164  H18 AS2     2      16.450  32.110  12.400  1.00  0.00            
ATOM    165  H19 AS2     2      15.650  33.270  11.410  1.00  0.00            
ATOM    166  H20 AS2     2      17.660  26.810   8.400  1.00  0.00            
ATOM    167  H21 AS2     2      17.520  24.380   8.140  1.00  0.00            
ATOM    168  H22 AS2     2      15.680  23.380   6.870  1.00  0.00            
ATOM    169  H23 AS2     2      13.760  24.790   6.100  1.00  0.00            
ATOM    170  H24 AS2     2      13.640  27.080   6.630  1.00  0.00            
TER
ENDMDL
MODEL        1
ATOM      1  H1  ACD     1      18.300  24.860  13.520  1.00  0.00            
ATOM      2  O1  ACD     1      19.150  24.910  13.060  1.00  0.00            
ATOM      3  C1  ACD     1      19.400  26.300  12.730  1.00  0.00            
ATOM      4  H2  ACD     1      20.130  26.320  11.910  1.00  0.00            
ATOM      5  H3  ACD     1      19.710  26.910  13.590  1.00  0.00            
ATOM      6  C2  ACD     1      18.180  26.920  12.170  1.00  0.00            
ATOM      7  H4  ACD     1      17.890  26.270  11.330  1.00  0.00            
ATOM      8  O2  ACD     1      17.130  26.780  13.140  1.00  0.00            
ATOM      9  C3  ACD     1      15.870  27.360  12.820  1.00  0.00            
ATOM     10  H5  ACD     1      15.170  27.030  13.600  1.00  0.00            
ATOM     11  O3  ACD     1      15.400  26.830  11.590  1.00  0.00            
ATOM     12  C4  ACD     1      14.250  25.930  11.600  1.00  0.00            
ATOM     13  H6  ACD     1      13.850  25.670  12.590  1.00  0.00            
ATOM     14  C5  ACD     1      13.150  26.630  10.790  1.00  0.00            
ATOM     15  H7  ACD     1      13.580  27.010   9.850  1.00  0.00            
ATOM     16  O4  ACD     1      12.610  27.660  11.590  1.00  0.00            
ATOM     17  H8  ACD     1      13.310  28.050  12.120  1.00  0.00            
ATOM     18  C6  ACD     1      12.070  25.540  10.520  1.00  0.00            
ATOM     19  H9  ACD     1      11.560  25.240  11.440  1.00  0.00            
ATOM     20  O5  ACD     1      11.030  26.090   9.600  1.00  0.00            
ATOM     21  H10 ACD     1      11.000  27.050   9.650  1.00  0.00            
ATOM     22  C7  ACD     1      12.570  24.250   9.900  1.00  0.00            
ATOM     23  H11 ACD     1      11.810  23.460   9.900  1.00  0.00            
ATOM     24  O6  ACD     1      13.600  23.760  10.740  1.00  0.00            
ATOM     25  C8  ACD     1      14.680  24.630  10.890  1.00  0.00            
ATOM     26  H12 ACD     1      15.140  24.760   9.900  1.00  0.00            
ATOM     27  C9  ACD     1      15.600  23.770  11.780  1.00  0.00            
ATOM     28  H13 ACD     1      16.410  24.450  12.060  1.00  0.00            
ATOM     29  H14 ACD     1      15.130  23.340  12.670  1.00  0.00            
ATOM     30  O7  ACD     1      16.150  22.610  11.040  1.00  0.00            
ATOM     31  H15 ACD     1      15.360  22.100  10.880  1.00  0.00            
ATOM     32  O8  ACD     1      13.050  24.580   8.610  1.00  0.00            
ATOM     33  C10 ACD     1      12.880  23.620   7.580  1.00  0.00            
ATOM     34  H16 ACD     1      12.500  22.630   7.860  1.00  0.00            
ATOM     35  C11 ACD     1      11.890  24.240   6.630  1.00  0.00            
ATOM     36  H17 ACD     1      12.140  25.290   6.440  1.00  0.00            
ATOM     37  O9  ACD     1      10.510  24.100   7.260  1.00  0.00            
ATOM     38  H18 ACD     1      10.270  24.820   7.860  1.00  0.00            
ATOM     39  C12 ACD     1      11.830  23.690   5.150  1.00  0.00            
ATOM     40  H19 ACD     1      11.410  22.670   5.130  1.00  0.00            
ATOM     41  O10 ACD     1      11.020  24.470   4.300  1.00  0.00            
ATOM     42  H20 ACD     1      11.020  23.980   3.480  1.00  0.00            
ATOM     43  C13 ACD     1      13.240  23.610   4.640  1.00  0.00            
ATOM     44  H21 ACD     1      13.120  23.100   3.680  1.00  0.00            
ATOM     45  O11 ACD     1      13.990  22.840   5.560  1.00  0.00            
ATOM     46  C14 ACD     1      14.140  23.240   6.920  1.00  0.00            
ATOM     47  H22 ACD     1      14.950  23.980   6.940  1.00  0.00            
ATOM     48  C15 ACD     1      14.770  21.980   7.600  1.00  0.00            
ATOM     49  H23 ACD     1      14.710  22.050   8.690  1.00  0.00            
ATOM     50  H24 ACD     1      14.280  21.040   7.330  1.00  0.00            
ATOM     51  O12 ACD     1      16.160  21.950   7.250  1.00  0.00            
ATOM     52  H25 ACD     1      16.300  21.010   7.060  1.00  0.00            
ATOM     53  O13 ACD     1      13.700  24.920   4.460  1.00  0.00            
ATOM     54  C16 ACD     1      14.620  25.090   3.390  1.00  0.00            
ATOM     55  H26 ACD     1      14.330  24.540   2.490  1.00  0.00            
ATOM     56  C17 ACD     1      14.420  26.580   3.170  1.00  0.00            
ATOM     57  H27 ACD     1      14.750  27.110   4.070  1.00  0.00            
ATOM     58  O14 ACD     1      13.070  26.990   2.740  1.00  0.00            
ATOM     59  H28 ACD     1      12.860  26.650   1.860  1.00  0.00            
ATOM     60  C18 ACD     1      15.520  27.120   2.230  1.00  0.00            
ATOM     61  H29 ACD     1      15.340  26.680   1.250  1.00  0.00            
ATOM     62  O15 ACD     1      15.280  28.510   2.310  1.00  0.00            
ATOM     63  H30 ACD     1      14.360  28.670   2.550  1.00  0.00            
ATOM     64  C19 ACD     1      16.930  26.880   2.740  1.00  0.00            
ATOM     65  H31 ACD     1      17.560  27.250   1.930  1.00  0.00            
ATOM     66  O16 ACD     1      17.040  25.400   2.840  1.00  0.00            
ATOM     67  C20 ACD     1      16.090  24.800   3.770  1.00  0.00            
ATOM     68  H32 ACD     1      16.260  25.170   4.790  1.00  0.00            
ATOM     69  C21 ACD     1      16.440  23.310   3.790  1.00  0.00            
ATOM     70  H33 ACD     1      17.530  23.180   3.750  1.00  0.00            
ATOM     71  H34 ACD     1      16.240  22.920   4.800  1.00  0.00            
ATOM     72  O17 ACD     1      15.870  22.550   2.760  1.00  0.00            
ATOM     73  H35 ACD     1      16.100  21.640   2.970  1.00  0.00            
ATOM     74  O18 ACD     1      17.120  27.390   4.070  1.00  0.00            
ATOM     75  C22 ACD     1      18.210  28.360   4.100  1.00  0.00            
ATOM     76  H36 ACD     1      18.490  28.600   3.070  1.00  0.00            
ATOM     77  C23 ACD     1      17.760  29.630   4.780  1.00  0.00            
ATOM     78  H37 ACD     1      17.390  29.390   5.780  1.00  0.00            
ATOM     79  O19 ACD     1      16.540  30.140   4.140  1.00  0.00            
ATOM     80  H38 ACD     1      15.870  29.460   4.010  1.00  0.00            
ATOM     81  C24 ACD     1      18.930  30.650   4.810  1.00  0.00            
ATOM     82  H39 ACD     1      19.210  30.940   3.790  1.00  0.00            
ATOM     83  O20 ACD     1      18.330  31.770   5.480  1.00  0.00            
ATOM     84  H40 ACD     1      17.720  31.310   6.070  1.00  0.00            
ATOM     85  C25 ACD     1      20.080  30.070   5.590  1.00  0.00            
ATOM     86  H41 ACD     1      20.900  30.790   5.660  1.00  0.00            
ATOM     87  O21 ACD     1      20.440  28.850   4.930  1.00  0.00            
ATOM     88  C26 ACD     1      19.420  27.830   4.910  1.00  0.00            
ATOM     89  H42 ACD     1      19.190  27.480   5.920  1.00  0.00            
ATOM     90  C27 ACD     1      20.070  26.640   4.310  1.00  0.00            
ATOM     91  H43 ACD     1      20.850  26.220   4.960  1.00  0.00            
ATOM     92  H44 ACD     1      19.220  25.970   4.140  1.00  0.00            
ATOM     93  O22 ACD     1      20.620  26.830   3.000  1.00  0.00            
ATOM     94  H45 ACD     1      21.510  26.480   2.900  1.00  0.00            
ATOM     95  O23 ACD     1      19.600  29.910   6.860  1.00  0.00            
ATOM     96  C28 ACD     1      20.590  29.940   7.930  1.00  0.00            
ATOM     97  H46 ACD     1      21.550  30.350   7.590  1.00  0.00            
ATOM     98  C29 ACD     1      20.940  28.570   8.420  1.00  0.00            
ATOM     99  H47 ACD     1      20.010  28.020   8.230  1.00  0.00            
ATOM    100  O24 ACD     1      21.290  28.300   9.740  1.00  0.00            
ATOM    101  C30 ACD     1      22.130  27.880   7.660  1.00  0.00            
ATOM    102  H48 ACD     1      21.900  27.870   6.580  1.00  0.00            
ATOM    103  H49 ACD     1      22.990  28.530   7.830  1.00  0.00            
ATOM    104  O25 ACD     1      22.480  26.560   8.090  1.00  0.00            
ATOM    105  H50 ACD     1      21.680  26.010   8.100  1.00  0.00            
ATOM    106  C31 ACD     1      19.990  30.770   9.110  1.00  0.00            
ATOM    107  H51 ACD     1      18.920  30.510   9.110  1.00  0.00            
ATOM    108  O26 ACD     1      20.160  32.160   8.900  1.00  0.00            
ATOM    109  H52 ACD     1      19.900  32.440   8.020  1.00  0.00            
ATOM    110  C32 ACD     1      20.540  30.410  10.500  1.00  0.00            
ATOM    111  H53 ACD     1      21.600  30.680  10.390  1.00  0.00            
ATOM    112  O27 ACD     1      19.860  31.160  11.430  1.00  0.00            
ATOM    113  H54 ACD     1      20.280  32.030  11.460  1.00  0.00            
ATOM    114  C33 ACD     1      20.430  28.900  10.700  1.00  0.00            
ATOM    115  H55 ACD     1      20.750  28.690  11.720  1.00  0.00            
ATOM    116  O28 ACD     1      19.080  28.460  10.530  1.00  0.00            
ATOM    117  C34 ACD     1      18.330  28.440  11.790  1.00  0.00            
ATOM    118  H56 ACD     1      18.920  29.050  12.490  1.00  0.00            
ATOM    119  C35 ACD     1      16.980  29.170  11.610  1.00  0.00            
ATOM    120  H57 ACD     1      16.550  28.740  10.700  1.00  0.00            
ATOM    121  O29 ACD     1      17.220  30.580  11.370  1.00  0.00            
ATOM    122  H58 ACD     1      18.170  30.680  11.470  1.00  0.00            
ATOM    123  C36 ACD     1      16.070  28.860  12.790  1.00  0.00            
ATOM    124  H59 ACD     1      16.550  29.100  13.750  1.00  0.00            
ATOM    125  O30 ACD     1      14.860  29.470  12.680  1.00  0.00            
ATOM    126  H60 ACD     1      15.120  30.390  12.700  1.00  0.00            
ATOM    127  C1  AS2     2      12.730  32.360   6.490  1.00  0.00            
ATOM    128  C2  AS2     2      12.930  31.960   7.920  1.00  0.00            
ATOM    129  C3  AS2     2      11.950  32.380   8.830  1.00  0.00            
ATOM    130  C4  AS2     2      12.050  32.090  10.170  1.00  0.00            
ATOM    131  C5  AS2     2      13.120  31.250  10.600  1.00  0.00            
ATOM    132  C6  AS2     2      14.050  30.680   9.700  1.00  0.00            
ATOM    133  C7  AS2     2      14.050  31.140   8.320  1.00  0.00            
ATOM    134  C8  AS2     2      15.270  30.820   7.440  1.00  0.00            
ATOM    135  O1  AS2     2      16.430  31.560   7.720  1.00  0.00            
ATOM    136  C9  AS2     2      16.300  32.960   7.600  1.00  0.00            
ATOM    137  C10 AS2     2      17.080  33.500   8.850  1.00  0.00            
ATOM    138  N1  AS2     2      16.370  33.120  10.160  1.00  0.00            
ATOM    139  C11 AS2     2      15.060  33.870  10.290  1.00  0.00            
ATOM    140  C12 AS2     2      17.310  33.710  11.280  1.00  0.00            
ATOM    141  C13 AS2     2      15.490  29.290   7.620  1.00  0.00            
ATOM    142  C14 AS2     2      16.680  28.740   8.140  1.00  0.00            
ATOM    143  C15 AS2     2      16.900  27.370   8.070  1.00  0.00            
ATOM    144  C16 AS2     2      16.000  26.460   7.500  1.00  0.00            
ATOM    145  C17 AS2     2      14.900  26.970   6.850  1.00  0.00            
ATOM    146  C18 AS2     2      14.680  28.400   6.830  1.00  0.00            
ATOM    147  H1  AS2     2      12.760  31.480   5.840  1.00  0.00            
ATOM    148  H2  AS2     2      11.760  32.810   6.260  1.00  0.00            
ATOM    149  H3  AS2     2      13.600  32.960   6.160  1.00  0.00            
ATOM    150  H4  AS2     2      11.050  32.880   8.480  1.00  0.00            
ATOM    151  H5  AS2     2      11.310  32.380  10.910  1.00  0.00            
ATOM    152  H6  AS2     2      13.150  30.940  11.640  1.00  0.00            
ATOM    153  H7  AS2     2      14.850  30.100  10.140  1.00  0.00            
ATOM    154  H8  AS2     2      14.970  31.010   6.400  1.00  0.00            
ATOM    155  H9  AS2     2      15.270  33.300   7.480  1.00  0.00            
ATOM    156  H10 AS2     2      16.880  33.250   6.710  1.00  0.00            
ATOM    157  H11 AS2     2      17.170  34.570   8.700  1.00  0.00            
ATOM    158  H12 AS2     2      18.070  33.040   8.820  1.00  0.00            
ATOM    159  H13 AS2     2      16.330  32.120  10.410  1.00  0.00            
ATOM    160  H14 AS2     2      15.290  34.940  10.200  1.00  0.00            
ATOM    161  H15 AS2     2      14.310  33.500   9.580  1.00  0.00            
ATOM    162  H16 AS2     2      14.550  33.670  11.230  1.00  0.00            
ATOM    163  H17 AS2     2      17.350  34.790  11.210  1.00  0.00            
ATOM    164  H18 AS2     2      16.830  33.510  12.250  1.00  0.00            
ATOM    165  H19 AS2     2      18.280  33.230  11.420  1.00  0.00            
ATOM    166  H20 AS2     2      17.390  29.440   8.580  1.00  0.00            
ATOM    167  H21 AS2     2      17.720  26.820   8.530  1.00  0.00            
ATOM    168  H22 AS2     2      16.190  25.390   7.520  1.00  0.00            
ATOM    169  H23 AS2     2      14.190  26.240   6.470  1.00  0.00            
ATOM    170  H24 AS2     2      13.820  28.840   6.320  1.00  0.00            
TER
ENDMDL
MODEL        1
ATOM      1  H1  ACD     1      19.650  23.240  22.660  1.00  0.00            
ATOM      2  O1  ACD     1      19.130  23.380  21.870  1.00  0.00            
ATOM      3  C1  ACD     1      19.790  24.390  21.100  1.00  0.00            
ATOM      4  H2  ACD     1      19.580  25.360  21.560  1.00  0.00            
ATOM      5  H3  ACD     1      19.340  24.400  20.090  1.00  0.00            
ATOM      6  C2  ACD     1      21.340  24.270  21.080  1.00  0.00            
ATOM      7  H4  ACD     1      21.780  25.050  20.450  1.00  0.00            
ATOM      8  O2  ACD     1      21.830  24.570  22.400  1.00  0.00            
ATOM      9  C3  ACD     1      23.240  24.330  22.510  1.00  0.00            
ATOM     10  H5  ACD     1      23.430  24.590  23.560  1.00  0.00            
ATOM     11  O3  ACD     1      24.020  25.160  21.690  1.00  0.00            
ATOM     12  C4  ACD     1      24.180  26.550  22.030  1.00  0.00            
ATOM     13  H6  ACD     1      24.550  26.600  23.060  1.00  0.00            
ATOM     14  C5  ACD     1      25.410  26.920  21.200  1.00  0.00            
ATOM     15  H7  ACD     1      25.300  26.620  20.150  1.00  0.00            
ATOM     16  O4  ACD     1      26.620  26.320  21.730  1.00  0.00            
ATOM     17  H8  ACD     1      26.820  25.440  21.390  1.00  0.00            
ATOM     18  C6  ACD     1      25.700  28.390  21.120  1.00  0.00            
ATOM     19  H9  ACD     1      25.890  28.910  22.070  1.00  0.00            
ATOM     20  O5  ACD     1      26.880  28.530  20.270  1.00  0.00            
ATOM     21  H10 ACD     1      27.410  27.880  20.730  1.00  0.00            
ATOM     22  C7  ACD     1      24.440  29.000  20.590  1.00  0.00            
ATOM     23  H11 ACD     1      24.620  30.070  20.470  1.00  0.00            
ATOM     24  O6  ACD     1      23.330  28.760  21.450  1.00  0.00            
ATOM     25  C8  ACD     1      22.930  27.420  21.710  1.00  0.00            
ATOM     26  H12 ACD     1      22.480  26.980  20.820  1.00  0.00            
ATOM     27  C9  ACD     1      22.090  27.510  22.920  1.00  0.00            
ATOM     28  H13 ACD     1      21.760  26.530  23.270  1.00  0.00            
ATOM     29  H14 ACD     1      22.610  28.020  23.750  1.00  0.00            
ATOM     30  O7  ACD     1      20.870  28.230  22.760  1.00  0.00            
ATOM     31  H15 ACD     1      20.480  28.170  23.640  1.00  0.00            
ATOM     32  O8  ACD     1      24.060  28.480  19.250  1.00  0.00            
ATOM     33  C10 ACD     1      24.060  29.440  18.160  1.00  0.00            
ATOM     34  H16 ACD     1      24.430  30.430  18.440  1.00  0.00            
ATOM     35  C11 ACD     1      24.900  28.830  17.050  1.00  0.00            
ATOM     36  H17 ACD     1      24.540  27.820  16.830  1.00  0.00            
ATOM     37  O9  ACD     1      26.230  28.650  17.510  1.00  0.00            
ATOM     38  H18 ACD     1      26.140  28.290  18.400  1.00  0.00            
ATOM     39  C12 ACD     1      24.800  29.810  15.850  1.00  0.00            
ATOM     40  H19 ACD     1      25.120  30.750  16.310  1.00  0.00            
ATOM     41  O10 ACD     1      25.710  29.340  14.870  1.00  0.00            
ATOM     42  H20 ACD     1      26.400  28.910  15.390  1.00  0.00            
ATOM     43  C13 ACD     1      23.360  30.040  15.390  1.00  0.00            
ATOM     44  H21 ACD     1      23.200  30.760  14.590  1.00  0.00            
ATOM     45  O11 ACD     1      22.630  30.460  16.530  1.00  0.00            
ATOM     46  C14 ACD     1      22.630  29.540  17.670  1.00  0.00            
ATOM     47  H22 ACD     1      22.290  28.560  17.300  1.00  0.00            
ATOM     48  C15 ACD     1      21.800  30.100  18.740  1.00  0.00            
ATOM     49  H23 ACD     1      21.680  29.360  19.540  1.00  0.00            
ATOM     50  H24 ACD     1      22.390  30.900  19.210  1.00  0.00            
ATOM     51  O12 ACD     1      20.550  30.560  18.380  1.00  0.00            
ATOM     52  H25 ACD     1      20.610  31.450  18.010  1.00  0.00            
ATOM     53  O13 ACD     1      22.800  28.760  14.970  1.00  0.00            
ATOM     54  C16 ACD     1      22.490  28.770  13.540  1.00  0.00            
ATOM     55  H26 ACD     1      22.790  29.710  13.060  1.00  0.00            
ATOM     56  C17 ACD     1      23.220  27.570  12.880  1.00  0.00            
ATOM     57  H27 ACD     1      23.110  26.730  13.580  1.00  0.00            
ATOM     58  O14 ACD     1      24.580  27.950  12.690  1.00  0.00            
ATOM     59  H28 ACD     1      24.900  28.300  13.520  1.00  0.00            
ATOM     60  C18 ACD     1      22.480  27.210  11.530  1.00  0.00            
ATOM     61  H29 ACD     1      22.630  28.040  10.840  1.00  0.00            
ATOM     62  O15 ACD     1      22.970  25.950  10.960  1.00  0.00            
ATOM     63  H30 ACD     1      22.390  25.290  11.340  1.00  0.00            
ATOM     64  C19 ACD     1      21.030  27.050  11.770  1.00  0.00            
ATOM     65  H31 ACD     1      20.470  26.910  10.840  1.00  0.00            
ATOM     66  O16 ACD     1      20.490  28.260  12.300  1.00  0.00            
ATOM     67  C20 ACD     1      20.970  28.760  13.530  1.00  0.00            
ATOM     68  H32 ACD     1      20.590  28.120  14.330  1.00  0.00            
ATOM     69  C21 ACD     1      20.330  30.150  13.910  1.00  0.00            
ATOM     70  H33 ACD     1      19.250  29.940  13.900  1.00  0.00            
ATOM     71  H34 ACD     1      20.640  30.570  14.870  1.00  0.00            
ATOM     72  O17 ACD     1      20.580  31.230  12.990  1.00  0.00            
ATOM     73  H35 ACD     1      19.970  31.150  12.240  1.00  0.00            
ATOM     74  O18 ACD     1      20.890  25.880  12.580  1.00  0.00            
ATOM     75  C22 ACD     1      19.750  25.030  12.380  1.00  0.00            
ATOM     76  H36 ACD     1      19.340  24.990  11.360  1.00  0.00            
ATOM     77  C23 ACD     1      20.270  23.630  12.550  1.00  0.00            
ATOM     78  H37 ACD     1      20.980  23.600  13.380  1.00  0.00            
ATOM     79  O19 ACD     1      21.130  23.280  11.410  1.00  0.00            
ATOM     80  H38 ACD     1      21.440  22.370  11.390  1.00  0.00            
ATOM     81  C24 ACD     1      19.150  22.610  12.910  1.00  0.00            
ATOM     82  H39 ACD     1      18.440  22.520  12.080  1.00  0.00            
ATOM     83  O20 ACD     1      19.740  21.370  13.100  1.00  0.00            
ATOM     84  H40 ACD     1      20.130  21.440  13.980  1.00  0.00            
ATOM     85  C25 ACD     1      18.430  23.170  14.160  1.00  0.00            
ATOM     86  H41 ACD     1      17.630  22.510  14.540  1.00  0.00            
ATOM     87  O21 ACD     1      17.840  24.380  13.840  1.00  0.00            
ATOM     88  C26 ACD     1      18.740  25.450  13.500  1.00  0.00            
ATOM     89  H42 ACD     1      19.290  25.790  14.380  1.00  0.00            
ATOM     90  C27 ACD     1      17.860  26.610  13.230  1.00  0.00            
ATOM     91  H43 ACD     1      17.100  26.700  14.020  1.00  0.00            
ATOM     92  H44 ACD     1      18.500  27.500  13.330  1.00  0.00            
ATOM     93  O22 ACD     1      17.300  26.520  11.880  1.00  0.00            
ATOM     94  H45 ACD     1      17.100  27.380  11.500  1.00  0.00            
ATOM     95  O23 ACD     1      19.350  23.440  15.210  1.00  0.00            
ATOM     96  C28 ACD     1      19.470  22.500  16.320  1.00  0.00            
ATOM     97  H46 ACD     1      18.890  21.580  16.140  1.00  0.00            
ATOM     98  C29 ACD     1      19.040  23.200  17.620  1.00  0.00            
ATOM     99  H47 ACD     1      19.640  24.110  17.690  1.00  0.00            
ATOM    100  O24 ACD     1      19.160  22.270  18.740  1.00  0.00            
ATOM    101  C30 ACD     1      17.560  23.490  17.500  1.00  0.00            
ATOM    102  H48 ACD     1      17.250  23.860  18.490  1.00  0.00            
ATOM    103  H49 ACD     1      17.430  24.260  16.740  1.00  0.00            
ATOM    104  O25 ACD     1      16.780  22.330  17.130  1.00  0.00            
ATOM    105  H50 ACD     1      15.860  22.580  17.270  1.00  0.00            
ATOM    106  C31 ACD     1      21.010  22.030  16.400  1.00  0.00            
ATOM    107  H51 ACD     1      21.570  22.950  16.630  1.00  0.00            
ATOM    108  O26 ACD     1      21.490  21.320  15.250  1.00  0.00            
ATOM    109  H52 ACD     1      22.330  21.600  14.890  1.00  0.00            
ATOM    110  C32 ACD     1      20.970  21.100  17.610  1.00  0.00            
ATOM    111  H53 ACD     1      20.230  20.370  17.260  1.00  0.00            
ATOM    112  O27 ACD     1      22.290  20.530  17.770  1.00  0.00            
ATOM    113  H54 ACD     1      22.400  19.770  17.180  1.00  0.00            
ATOM    114  C33 ACD     1      20.470  21.730  18.890  1.00  0.00            
ATOM    115  H55 ACD     1      20.310  21.000  19.690  1.00  0.00            
ATOM    116  O28 ACD     1      21.460  22.720  19.250  1.00  0.00            
ATOM    117  C34 ACD     1      21.680  22.890  20.680  1.00  0.00            
ATOM    118  H56 ACD     1      21.180  22.150  21.320  1.00  0.00            
ATOM    119  C35 ACD     1      23.170  22.630  20.760  1.00  0.00            
ATOM    120  H57 ACD     1      23.740  23.250  20.060  1.00  0.00            
ATOM    121  O29 ACD     1      23.430  21.240  20.320  1.00  0.00            
ATOM    122  H58 ACD     1      22.880  21.150  19.530  1.00  0.00            
ATOM    123  C36 ACD     1      23.660  22.880  22.170  1.00  0.00            
ATOM    124  H59 ACD     1      23.120  22.210  22.860  1.00  0.00            
ATOM    125  O30 ACD     1      25.050  22.580  22.360  1.00  0.00            
ATOM    126  H60 ACD     1      25.110  21.650  22.130  1.00  0.00            
ATOM    127  C1  AS2     2      26.930  22.440  13.120  1.00  0.00            
ATOM    128  C2  AS2     2      27.160  23.880  13.680  1.00  0.00            
ATOM    129  C3  AS2     2      28.200  24.670  13.070  1.00  0.00            
ATOM    130  C4  AS2     2      28.580  25.950  13.630  1.00  0.00            
ATOM    131  C5  AS2     2      27.720  26.550  14.600  1.00  0.00            
ATOM    132  C6  AS2     2      26.760  25.700  15.200  1.00  0.00            
ATOM    133  C7  AS2     2      26.510  24.360  14.780  1.00  0.00            
ATOM    134  C8  AS2     2      25.430  23.510  15.490  1.00  0.00            
ATOM    135  O1  AS2     2      26.100  22.820  16.590  1.00  0.00            
ATOM    136  C9  AS2     2      25.330  21.760  17.350  1.00  0.00            
ATOM    137  C10 AS2     2      26.220  21.320  18.540  1.00  0.00            
ATOM    138  N1  AS2     2      27.490  20.540  18.110  1.00  0.00            
ATOM    139  C11 AS2     2      28.140  20.200  19.410  1.00  0.00            
ATOM    140  C12 AS2     2      28.490  21.400  17.240  1.00  0.00            
ATOM    141  C13 AS2     2      24.260  24.360  15.980  1.00  0.00            
ATOM    142  C14 AS2     2      23.170  24.690  15.140  1.00  0.00            
ATOM    143  C15 AS2     2      22.050  25.390  15.660  1.00  0.00            
ATOM    144  C16 AS2     2      21.980  25.800  17.040  1.00  0.00            
ATOM    145  C17 AS2     2      23.200  25.600  17.820  1.00  0.00            
ATOM    146  C18 AS2     2      24.270  24.920  17.250  1.00  0.00            
ATOM    147  H1  AS2     2      27.890  22.070  12.740  1.00  0.00            
ATOM    148  H2  AS2     2      26.630  21.710  13.870  1.00  0.00            
ATOM    149  H3  AS2     2      26.160  22.360  12.340  1.00  0.00            
ATOM    150  H4  AS2     2      28.820  24.210  12.310  1.00  0.00            
ATOM    151  H5  AS2     2      29.440  26.500  13.260  1.00  0.00            
ATOM    152  H6  AS2     2      28.040  27.450  15.100  1.00  0.00            
ATOM    153  H7  AS2     2      26.180  26.070  16.040  1.00  0.00            
ATOM    154  H8  AS2     2      24.980  22.820  14.760  1.00  0.00            
ATOM    155  H9  AS2     2      25.190  20.960  16.620  1.00  0.00            
ATOM    156  H10 AS2     2      24.340  22.000  17.760  1.00  0.00            
ATOM    157  H11 AS2     2      25.680  20.800  19.330  1.00  0.00            
ATOM    158  H12 AS2     2      26.490  22.290  18.950  1.00  0.00            
ATOM    159  H13 AS2     2      27.170  19.710  17.580  1.00  0.00            
ATOM    160  H14 AS2     2      27.470  19.610  20.040  1.00  0.00            
ATOM    161  H15 AS2     2      28.930  19.470  19.200  1.00  0.00            
ATOM    162  H16 AS2     2      28.440  21.130  19.890  1.00  0.00            
ATOM    163  H17 AS2     2      28.220  21.230  16.190  1.00  0.00            
ATOM    164  H18 AS2     2      28.500  22.460  17.460  1.00  0.00            
ATOM    165  H19 AS2     2      29.490  21.000  17.390  1.00  0.00            
ATOM    166  H20 AS2     2      23.150  24.480  14.070  1.00  0.00            
ATOM    167  H21 AS2     2      21.280  25.820  15.020  1.00  0.00            
ATOM    168  H22 AS2     2      21.110  26.340  17.400  1.00  0.00            
ATOM    169  H23 AS2     2      23.300  25.780  18.880  1.00  0.00            
ATOM    170  H24 AS2     2      25.110  24.640  17.880  1.00  0.00            
TER
ENDMDL
MODEL        1
ATOM      1  H1  ACD     1      28.940  41.770   1.930  1.00  0.00            
ATOM      2  O1  ACD     1      28.620  41.670   1.030  1.00  0.00            
ATOM      3  C1  ACD     1      27.210  41.880   0.900  1.00  0.00            
ATOM      4  H2  ACD     1      26.910  42.000  -0.140  1.00  0.00            
ATOM      5  H3  ACD     1      26.920  42.870   1.280  1.00  0.00            
ATOM      6  C2  ACD     1      26.320  40.840   1.550  1.00  0.00            
ATOM      7  H4  ACD     1      26.730  39.820   1.510  1.00  0.00            
ATOM      8  O2  ACD     1      26.260  41.260   2.850  1.00  0.00            
ATOM      9  C3  ACD     1      25.190  40.730   3.650  1.00  0.00            
ATOM     10  H5  ACD     1      25.200  41.190   4.650  1.00  0.00            
ATOM     11  O3  ACD     1      25.440  39.340   3.820  1.00  0.00            
ATOM     12  C4  ACD     1      25.960  38.930   5.080  1.00  0.00            
ATOM     13  H6  ACD     1      26.340  39.810   5.610  1.00  0.00            
ATOM     14  C5  ACD     1      24.770  38.400   6.020  1.00  0.00            
ATOM     15  H7  ACD     1      24.310  37.660   5.350  1.00  0.00            
ATOM     16  O4  ACD     1      23.880  39.520   6.390  1.00  0.00            
ATOM     17  H8  ACD     1      23.600  39.910   5.560  1.00  0.00            
ATOM     18  C6  ACD     1      25.290  37.750   7.270  1.00  0.00            
ATOM     19  H9  ACD     1      25.670  38.590   7.870  1.00  0.00            
ATOM     20  O5  ACD     1      24.260  37.130   8.050  1.00  0.00            
ATOM     21  H10 ACD     1      24.140  36.270   7.630  1.00  0.00            
ATOM     22  C7  ACD     1      26.550  36.860   7.050  1.00  0.00            
ATOM     23  H11 ACD     1      27.070  36.700   8.000  1.00  0.00            
ATOM     24  O6  ACD     1      27.470  37.540   6.260  1.00  0.00            
ATOM     25  C8  ACD     1      27.070  37.900   4.970  1.00  0.00            
ATOM     26  H12 ACD     1      26.700  37.050   4.400  1.00  0.00            
ATOM     27  C9  ACD     1      28.280  38.310   4.100  1.00  0.00            
ATOM     28  H13 ACD     1      28.950  37.440   4.070  1.00  0.00            
ATOM     29  H14 ACD     1      27.920  38.620   3.110  1.00  0.00            
ATOM     30  O7  ACD     1      28.930  39.480   4.590  1.00  0.00            
ATOM     31  H15 ACD     1      29.500  39.890   3.940  1.00  0.00            
ATOM     32  O8  ACD     1      26.100  35.660   6.520  1.00  0.00            
ATOM     33  C10 ACD     1      26.600  34.430   7.040  1.00  0.00            
ATOM     34  H16 ACD     1      27.300  34.540   7.880  1.00  0.00            
ATOM     35  C11 ACD     1      25.340  33.840   7.630  1.00  0.00            
ATOM     36  H17 ACD     1      24.500  33.870   6.930  1.00  0.00            
ATOM     37  O9  ACD     1      24.970  34.460   8.850  1.00  0.00            
ATOM     38  H18 ACD     1      24.140  34.090   9.150  1.00  0.00            
ATOM     39  C12 ACD     1      25.520  32.320   7.800  1.00  0.00            
ATOM     40  H19 ACD     1      26.190  32.290   8.660  1.00  0.00            
ATOM     41  O10 ACD     1      24.270  31.680   8.010  1.00  0.00            
ATOM     42  H20 ACD     1      23.960  32.130   8.800  1.00  0.00            
ATOM     43  C13 ACD     1      26.210  31.660   6.660  1.00  0.00            
ATOM     44  H21 ACD     1      26.380  30.610   6.920  1.00  0.00            
ATOM     45  O11 ACD     1      27.470  32.300   6.350  1.00  0.00            
ATOM     46  C14 ACD     1      27.280  33.690   5.950  1.00  0.00            
ATOM     47  H22 ACD     1      26.710  33.750   5.010  1.00  0.00            
ATOM     48  C15 ACD     1      28.700  34.200   5.510  1.00  0.00            
ATOM     49  H23 ACD     1      28.530  35.260   5.260  1.00  0.00            
ATOM     50  H24 ACD     1      29.390  34.220   6.360  1.00  0.00            
ATOM     51  O12 ACD     1      29.250  33.350   4.490  1.00  0.00            
ATOM     52  H25 ACD     1      29.220  32.460   4.840  1.00  0.00            
ATOM     53  O13 ACD     1      25.370  31.770   5.510  1.00  0.00            
ATOM     54  C16 ACD     1      25.470  30.770   4.530  1.00  0.00            
ATOM     55  H26 ACD     1      25.430  29.750   4.950  1.00  0.00            
ATOM     56  C17 ACD     1      24.210  31.020   3.630  1.00  0.00            
ATOM     57  H27 ACD     1      24.110  32.120   3.600  1.00  0.00            
ATOM     58  O14 ACD     1      23.120  30.510   4.430  1.00  0.00            
ATOM     59  H28 ACD     1      23.100  31.060   5.210  1.00  0.00            
ATOM     60  C18 ACD     1      24.360  30.590   2.180  1.00  0.00            
ATOM     61  H29 ACD     1      24.200  29.510   2.350  1.00  0.00            
ATOM     62  O15 ACD     1      23.230  30.980   1.440  1.00  0.00            
ATOM     63  H30 ACD     1      22.500  30.910   2.060  1.00  0.00            
ATOM     64  C19 ACD     1      25.630  30.870   1.520  1.00  0.00            
ATOM     65  H31 ACD     1      25.690  30.280   0.600  1.00  0.00            
ATOM     66  O16 ACD     1      26.750  30.390   2.350  1.00  0.00            
ATOM     67  C20 ACD     1      26.770  30.860   3.700  1.00  0.00            
ATOM     68  H32 ACD     1      27.160  31.880   3.690  1.00  0.00            
ATOM     69  C21 ACD     1      27.750  30.010   4.420  1.00  0.00            
ATOM     70  H33 ACD     1      27.750  30.200   5.500  1.00  0.00            
ATOM     71  H34 ACD     1      27.550  28.950   4.210  1.00  0.00            
ATOM     72  O17 ACD     1      29.080  30.250   3.860  1.00  0.00            
ATOM     73  H35 ACD     1      29.780  29.840   4.380  1.00  0.00            
ATOM     74  O18 ACD     1      25.950  32.230   1.250  1.00  0.00            
ATOM     75  C22 ACD     1      26.330  32.560  -0.120  1.00  0.00            
ATOM     76  H36 ACD     1      26.800  31.710  -0.640  1.00  0.00            
ATOM     77  C23 ACD     1      25.140  32.980  -0.950  1.00  0.00            
ATOM     78  H37 ACD     1      24.630  33.760  -0.360  1.00  0.00            
ATOM     79  O19 ACD     1      24.240  31.870  -1.160  1.00  0.00            
ATOM     80  H38 ACD     1      24.040  31.650  -0.240  1.00  0.00            
ATOM     81  C24 ACD     1      25.510  33.630  -2.270  1.00  0.00            
ATOM     82  H39 ACD     1      25.870  32.800  -2.890  1.00  0.00            
ATOM     83  O20 ACD     1      24.270  34.240  -2.890  1.00  0.00            
ATOM     84  H40 ACD     1      24.240  35.200  -2.830  1.00  0.00            
ATOM     85  C25 ACD     1      26.620  34.720  -2.130  1.00  0.00            
ATOM     86  H41 ACD     1      26.920  35.210  -3.060  1.00  0.00            
ATOM     87  O21 ACD     1      27.740  34.140  -1.390  1.00  0.00            
ATOM     88  C26 ACD     1      27.390  33.710  -0.050  1.00  0.00            
ATOM     89  H42 ACD     1      26.940  34.590   0.420  1.00  0.00            
ATOM     90  C27 ACD     1      28.650  33.260   0.710  1.00  0.00            
ATOM     91  H43 ACD     1      28.400  33.090   1.770  1.00  0.00            
ATOM     92  H44 ACD     1      29.060  32.320   0.320  1.00  0.00            
ATOM     93  O22 ACD     1      29.580  34.300   0.770  1.00  0.00            
ATOM     94  H45 ACD     1      29.720  34.610   1.670  1.00  0.00            
ATOM     95  O23 ACD     1      25.980  35.770  -1.360  1.00  0.00            
ATOM     96  C28 ACD     1      26.270  37.140  -1.730  1.00  0.00            
ATOM     97  H46 ACD     1      27.000  37.110  -2.550  1.00  0.00            
ATOM     98  C29 ACD     1      26.840  37.960  -0.670  1.00  0.00            
ATOM     99  H47 ACD     1      26.150  37.820   0.170  1.00  0.00            
ATOM    100  O24 ACD     1      26.850  39.340  -0.980  1.00  0.00            
ATOM    101  C30 ACD     1      28.290  37.480  -0.380  1.00  0.00            
ATOM    102  H48 ACD     1      28.330  36.410  -0.160  1.00  0.00            
ATOM    103  H49 ACD     1      28.890  37.620  -1.290  1.00  0.00            
ATOM    104  O25 ACD     1      29.060  38.340   0.580  1.00  0.00            
ATOM    105  H50 ACD     1      28.880  39.250   0.350  1.00  0.00            
ATOM    106  C31 ACD     1      25.020  37.650  -2.460  1.00  0.00            
ATOM    107  H51 ACD     1      24.190  37.350  -1.810  1.00  0.00            
ATOM    108  O26 ACD     1      24.880  36.940  -3.720  1.00  0.00            
ATOM    109  H52 ACD     1      25.640  37.060  -4.310  1.00  0.00            
ATOM    110  C32 ACD     1      24.990  39.180  -2.580  1.00  0.00            
ATOM    111  H53 ACD     1      25.580  39.530  -3.440  1.00  0.00            
ATOM    112  O27 ACD     1      23.610  39.530  -2.610  1.00  0.00            
ATOM    113  H54 ACD     1      23.310  39.320  -3.500  1.00  0.00            
ATOM    114  C33 ACD     1      25.650  39.840  -1.350  1.00  0.00            
ATOM    115  H55 ACD     1      25.810  40.870  -1.670  1.00  0.00            
ATOM    116  O28 ACD     1      24.810  39.780  -0.250  1.00  0.00            
ATOM    117  C34 ACD     1      24.890  40.740   0.830  1.00  0.00            
ATOM    118  H56 ACD     1      24.670  41.760   0.470  1.00  0.00            
ATOM    119  C35 ACD     1      23.740  40.300   1.690  1.00  0.00            
ATOM    120  H57 ACD     1      23.800  39.250   1.970  1.00  0.00            
ATOM    121  O29 ACD     1      22.530  40.710   1.180  1.00  0.00            
ATOM    122  H58 ACD     1      22.360  40.020   0.520  1.00  0.00            
ATOM    123  C36 ACD     1      23.910  40.910   3.010  1.00  0.00            
ATOM    124  H59 ACD     1      23.780  42.000   2.960  1.00  0.00            
ATOM    125  O30 ACD     1      22.860  40.470   3.820  1.00  0.00            
ATOM    126  H60 ACD     1      22.100  40.510   3.240  1.00  0.00            
ATOM    127  C1  AS2     2      19.490  34.140   3.480  1.00  0.00            
ATOM    128  C2  AS2     2      20.280  33.620   4.650  1.00  0.00            
ATOM    129  C3  AS2     2      20.060  32.250   4.910  1.00  0.00            
ATOM    130  C4  AS2     2      20.490  31.580   6.050  1.00  0.00            
ATOM    131  C5  AS2     2      21.250  32.390   6.900  1.00  0.00            
ATOM    132  C6  AS2     2      21.590  33.700   6.520  1.00  0.00            
ATOM    133  C7  AS2     2      21.050  34.370   5.490  1.00  0.00            
ATOM    134  C8  AS2     2      21.370  35.810   5.090  1.00  0.00            
ATOM    135  O1  AS2     2      21.680  36.640   6.250  1.00  0.00            
ATOM    136  C9  AS2     2      20.510  37.010   7.030  1.00  0.00            
ATOM    137  C10 AS2     2      21.010  37.320   8.450  1.00  0.00            
ATOM    138  N1  AS2     2      21.630  38.700   8.630  1.00  0.00            
ATOM    139  C11 AS2     2      22.340  38.890   9.960  1.00  0.00            
ATOM    140  C12 AS2     2      20.530  39.730   8.670  1.00  0.00            
ATOM    141  C13 AS2     2      22.440  35.850   4.000  1.00  0.00            
ATOM    142  C14 AS2     2      22.140  36.520   2.810  1.00  0.00            
ATOM    143  C15 AS2     2      23.080  36.570   1.780  1.00  0.00            
ATOM    144  C16 AS2     2      24.290  35.810   1.850  1.00  0.00            
ATOM    145  C17 AS2     2      24.560  35.040   2.970  1.00  0.00            
ATOM    146  C18 AS2     2      23.690  35.100   4.040  1.00  0.00            
ATOM    147  H1  AS2     2      18.730  34.790   3.930  1.00  0.00            
ATOM    148  H2  AS2     2      20.040  34.800   2.800  1.00  0.00            
ATOM    149  H3  AS2     2      19.070  33.340   2.870  1.00  0.00            
ATOM    150  H4  AS2     2      19.360  31.700   4.290  1.00  0.00            
ATOM    151  H5  AS2     2      20.370  30.520   6.270  1.00  0.00            
ATOM    152  H6  AS2     2      21.640  31.970   7.830  1.00  0.00            
ATOM    153  H7  AS2     2      22.260  34.240   7.180  1.00  0.00            
ATOM    154  H8  AS2     2      20.480  36.270   4.630  1.00  0.00            
ATOM    155  H9  AS2     2      19.870  36.110   7.070  1.00  0.00            
ATOM    156  H10 AS2     2      19.920  37.850   6.660  1.00  0.00            
ATOM    157  H11 AS2     2      21.750  36.600   8.800  1.00  0.00            
ATOM    158  H12 AS2     2      20.150  37.360   9.120  1.00  0.00            
ATOM    159  H13 AS2     2      22.330  38.810   7.890  1.00  0.00            
ATOM    160  H14 AS2     2      22.880  39.830  10.090  1.00  0.00            
ATOM    161  H15 AS2     2      21.660  38.800  10.800  1.00  0.00            
ATOM    162  H16 AS2     2      23.090  38.100   9.870  1.00  0.00            
ATOM    163  H17 AS2     2      20.920  40.740   8.720  1.00  0.00            
ATOM    164  H18 AS2     2      20.060  39.760   7.680  1.00  0.00            
ATOM    165  H19 AS2     2      19.750  39.550   9.410  1.00  0.00            
ATOM    166  H20 AS2     2      21.260  37.140   2.690  1.00  0.00            
ATOM    167  H21 AS2     2      22.850  37.190   0.920  1.00  0.00            
ATOM    168  H22 AS2     2      25.060  35.880   1.080  1.00  0.00            
ATOM    169  H23 AS2     2      25.510  34.530   3.150  1.00  0.00            
ATOM    170  H24 AS2     2      23.920  34.560   4.960  1.00  0.00            
TER
ENDMDL
MODEL        1
ATOM      1  H1  ACD     1      27.800  24.080  15.580  1.00  0.00            
ATOM      2  O1  ACD     1      28.580  23.550  15.410  1.00  0.00            
ATOM      3  C1  ACD     1      28.260  22.820  14.240  1.00  0.00            
ATOM      4  H2  ACD     1      27.400  22.190  14.490  1.00  0.00            
ATOM      5  H3  ACD     1      29.080  22.130  14.040  1.00  0.00            
ATOM      6  C2  ACD     1      27.920  23.520  12.940  1.00  0.00            
ATOM      7  H4  ACD     1      27.460  24.480  13.200  1.00  0.00            
ATOM      8  O2  ACD     1      29.110  23.840  12.170  1.00  0.00            
ATOM      9  C3  ACD     1      28.950  24.430  10.850  1.00  0.00            
ATOM     10  H5  ACD     1      29.960  24.410  10.430  1.00  0.00            
ATOM     11  O3  ACD     1      28.520  25.820  11.070  1.00  0.00            
ATOM     12  C4  ACD     1      29.500  26.800  11.110  1.00  0.00            
ATOM     13  H6  ACD     1      30.490  26.380  11.350  1.00  0.00            
ATOM     14  C5  ACD     1      29.440  27.600   9.760  1.00  0.00            
ATOM     15  H7  ACD     1      28.440  28.000   9.540  1.00  0.00            
ATOM     16  O4  ACD     1      29.740  26.760   8.630  1.00  0.00            
ATOM     17  H8  ACD     1      30.600  26.320   8.600  1.00  0.00            
ATOM     18  C6  ACD     1      30.300  28.880   9.870  1.00  0.00            
ATOM     19  H9  ACD     1      31.340  28.620  10.100  1.00  0.00            
ATOM     20  O5  ACD     1      30.320  29.650   8.590  1.00  0.00            
ATOM     21  H10 ACD     1      29.390  29.890   8.490  1.00  0.00            
ATOM     22  C7  ACD     1      29.900  29.750  11.060  1.00  0.00            
ATOM     23  H11 ACD     1      30.620  30.570  11.140  1.00  0.00            
ATOM     24  O6  ACD     1      30.130  28.930  12.230  1.00  0.00            
ATOM     25  C8  ACD     1      29.250  27.770  12.230  1.00  0.00            
ATOM     26  H12 ACD     1      28.200  28.100  12.260  1.00  0.00            
ATOM     27  C9  ACD     1      29.440  27.160  13.580  1.00  0.00            
ATOM     28  H13 ACD     1      28.900  27.770  14.310  1.00  0.00            
ATOM     29  H14 ACD     1      28.890  26.210  13.510  1.00  0.00            
ATOM     30  O7  ACD     1      30.820  26.840  13.960  1.00  0.00            
ATOM     31  H15 ACD     1      31.320  27.600  13.630  1.00  0.00            
ATOM     32  O8  ACD     1      28.550  30.160  10.870  1.00  0.00            
ATOM     33  C10 ACD     1      28.040  31.460  11.400  1.00  0.00            
ATOM     34  H16 ACD     1      28.830  32.220  11.420  1.00  0.00            
ATOM     35  C11 ACD     1      27.100  31.920  10.320  1.00  0.00            
ATOM     36  H17 ACD     1      26.500  31.090   9.930  1.00  0.00            
ATOM     37  O9  ACD     1      27.870  32.410   9.190  1.00  0.00            
ATOM     38  H18 ACD     1      27.890  31.720   8.520  1.00  0.00            
ATOM     39  C12 ACD     1      26.170  33.010  10.870  1.00  0.00            
ATOM     40  H19 ACD     1      26.760  33.900  11.100  1.00  0.00            
ATOM     41  O10 ACD     1      25.180  33.320   9.800  1.00  0.00            
ATOM     42  H20 ACD     1      24.450  32.730  10.010  1.00  0.00            
ATOM     43  C13 ACD     1      25.450  32.510  12.080  1.00  0.00            
ATOM     44  H21 ACD     1      24.710  33.210  12.480  1.00  0.00            
ATOM     45  O11 ACD     1      26.520  32.480  13.080  1.00  0.00            
ATOM     46  C14 ACD     1      27.420  31.330  12.800  1.00  0.00            
ATOM     47  H22 ACD     1      26.860  30.390  12.810  1.00  0.00            
ATOM     48  C15 ACD     1      28.400  31.230  13.900  1.00  0.00            
ATOM     49  H23 ACD     1      28.970  30.290  13.870  1.00  0.00            
ATOM     50  H24 ACD     1      29.180  32.000  13.910  1.00  0.00            
ATOM     51  O12 ACD     1      27.760  31.180  15.200  1.00  0.00            
ATOM     52  H25 ACD     1      27.140  30.450  15.160  1.00  0.00            
ATOM     53  O13 ACD     1      24.780  31.240  11.930  1.00  0.00            
ATOM     54  C16 ACD     1      23.380  31.200  12.040  1.00  0.00            
ATOM     55  H26 ACD     1      22.980  32.230  12.070  1.00  0.00            
ATOM     56  C17 ACD     1      22.920  30.360  10.850  1.00  0.00            
ATOM     57  H27 ACD     1      23.520  29.440  10.780  1.00  0.00            
ATOM     58  O14 ACD     1      23.150  31.140   9.710  1.00  0.00            
ATOM     59  H28 ACD     1      23.130  30.690   8.860  1.00  0.00            
ATOM     60  C18 ACD     1      21.440  29.970  11.050  1.00  0.00            
ATOM     61  H29 ACD     1      20.830  30.880  10.990  1.00  0.00            
ATOM     62  O15 ACD     1      21.040  29.090  10.040  1.00  0.00            
ATOM     63  H30 ACD     1      21.560  29.280   9.250  1.00  0.00            
ATOM     64  C19 ACD     1      21.210  29.390  12.400  1.00  0.00            
ATOM     65  H31 ACD     1      20.130  29.230  12.480  1.00  0.00            
ATOM     66  O16 ACD     1      21.700  30.310  13.380  1.00  0.00            
ATOM     67  C20 ACD     1      23.090  30.530  13.360  1.00  0.00            
ATOM     68  H32 ACD     1      23.620  29.570  13.430  1.00  0.00            
ATOM     69  C21 ACD     1      23.420  31.390  14.590  1.00  0.00            
ATOM     70  H33 ACD     1      24.410  31.860  14.500  1.00  0.00            
ATOM     71  H34 ACD     1      22.750  32.250  14.590  1.00  0.00            
ATOM     72  O17 ACD     1      23.230  30.740  15.810  1.00  0.00            
ATOM     73  H35 ACD     1      23.400  31.380  16.500  1.00  0.00            
ATOM     74  O18 ACD     1      21.940  28.180  12.550  1.00  0.00            
ATOM     75  C22 ACD     1      21.150  27.100  13.140  1.00  0.00            
ATOM     76  H36 ACD     1      20.410  27.510  13.830  1.00  0.00            
ATOM     77  C23 ACD     1      20.480  26.400  12.000  1.00  0.00            
ATOM     78  H37 ACD     1      21.200  26.060  11.250  1.00  0.00            
ATOM     79  O19 ACD     1      19.490  27.210  11.270  1.00  0.00            
ATOM     80  H38 ACD     1      19.920  27.820  10.670  1.00  0.00            
ATOM     81  C24 ACD     1      19.720  25.090  12.490  1.00  0.00            
ATOM     82  H39 ACD     1      18.850  25.460  13.040  1.00  0.00            
ATOM     83  O20 ACD     1      19.260  24.260  11.370  1.00  0.00            
ATOM     84  H40 ACD     1      19.370  23.380  11.740  1.00  0.00            
ATOM     85  C25 ACD     1      20.620  24.240  13.410  1.00  0.00            
ATOM     86  H41 ACD     1      20.150  23.470  14.030  1.00  0.00            
ATOM     87  O21 ACD     1      21.230  25.090  14.400  1.00  0.00            
ATOM     88  C26 ACD     1      22.030  26.070  13.820  1.00  0.00            
ATOM     89  H42 ACD     1      22.620  25.670  12.990  1.00  0.00            
ATOM     90  C27 ACD     1      22.900  26.800  14.870  1.00  0.00            
ATOM     91  H43 ACD     1      23.420  27.630  14.390  1.00  0.00            
ATOM     92  H44 ACD     1      22.280  27.300  15.620  1.00  0.00            
ATOM     93  O22 ACD     1      23.880  25.980  15.510  1.00  0.00            
ATOM     94  H45 ACD     1      24.320  26.530  16.160  1.00  0.00            
ATOM     95  O23 ACD     1      21.660  23.590  12.560  1.00  0.00            
ATOM     96  C28 ACD     1      22.280  22.370  13.070  1.00  0.00            
ATOM     97  H46 ACD     1      21.630  21.540  13.390  1.00  0.00            
ATOM     98  C29 ACD     1      23.140  22.730  14.280  1.00  0.00            
ATOM     99  H47 ACD     1      23.410  23.800  14.270  1.00  0.00            
ATOM    100  O24 ACD     1      24.360  21.960  14.360  1.00  0.00            
ATOM    101  C30 ACD     1      22.440  22.540  15.680  1.00  0.00            
ATOM    102  H48 ACD     1      23.160  22.650  16.500  1.00  0.00            
ATOM    103  H49 ACD     1      21.670  23.330  15.720  1.00  0.00            
ATOM    104  O25 ACD     1      21.790  21.320  15.890  1.00  0.00            
ATOM    105  H50 ACD     1      21.480  21.390  16.800  1.00  0.00            
ATOM    106  C31 ACD     1      23.080  21.720  11.910  1.00  0.00            
ATOM    107  H51 ACD     1      23.520  22.580  11.400  1.00  0.00            
ATOM    108  O26 ACD     1      22.250  21.020  11.010  1.00  0.00            
ATOM    109  H52 ACD     1      21.560  21.590  10.650  1.00  0.00            
ATOM    110  C32 ACD     1      24.200  20.760  12.360  1.00  0.00            
ATOM    111  H53 ACD     1      23.740  19.970  12.960  1.00  0.00            
ATOM    112  O27 ACD     1      24.920  20.280  11.230  1.00  0.00            
ATOM    113  H54 ACD     1      25.320  21.110  10.950  1.00  0.00            
ATOM    114  C33 ACD     1      25.140  21.520  13.250  1.00  0.00            
ATOM    115  H55 ACD     1      25.900  20.820  13.620  1.00  0.00            
ATOM    116  O28 ACD     1      25.740  22.710  12.750  1.00  0.00            
ATOM    117  C34 ACD     1      26.950  22.690  12.060  1.00  0.00            
ATOM    118  H56 ACD     1      27.370  21.680  12.000  1.00  0.00            
ATOM    119  C35 ACD     1      26.750  23.280  10.720  1.00  0.00            
ATOM    120  H57 ACD     1      26.220  24.240  10.790  1.00  0.00            
ATOM    121  O29 ACD     1      25.950  22.420   9.880  1.00  0.00            
ATOM    122  H58 ACD     1      25.950  22.750   8.970  1.00  0.00            
ATOM    123  C36 ACD     1      28.070  23.580   9.960  1.00  0.00            
ATOM    124  H59 ACD     1      28.620  22.650   9.830  1.00  0.00            
ATOM    125  O30 ACD     1      27.790  24.240   8.740  1.00  0.00            
ATOM    126  H60 ACD     1      27.990  25.170   8.860  1.00  0.00            
ATOM    127  C1  AS2     2      25.580  25.510   6.490  1.00  0.00            
ATOM    128  C2  AS2     2      24.810  24.330   7.080  1.00  0.00            
ATOM    129  C3  AS2     2      25.050  23.040   6.590  1.00  0.00            
ATOM    130  C4  AS2     2      24.350  21.950   7.090  1.00  0.00            
ATOM    131  C5  AS2     2      23.350  22.130   8.070  1.00  0.00            
ATOM    132  C6  AS2     2      23.010  23.420   8.510  1.00  0.00            
ATOM    133  C7  AS2     2      23.720  24.550   8.040  1.00  0.00            
ATOM    134  C8  AS2     2      23.280  25.980   8.430  1.00  0.00            
ATOM    135  O1  AS2     2      21.880  26.090   8.760  1.00  0.00            
ATOM    136  C9  AS2     2      21.090  26.110   7.510  1.00  0.00            
ATOM    137  C10 AS2     2      19.680  26.550   7.870  1.00  0.00            
ATOM    138  N1  AS2     2      18.850  25.640   8.760  1.00  0.00            
ATOM    139  C11 AS2     2      18.800  24.310   8.140  1.00  0.00            
ATOM    140  C12 AS2     2      17.470  26.220   8.920  1.00  0.00            
ATOM    141  C13 AS2     2      24.050  26.470   9.650  1.00  0.00            
ATOM    142  C14 AS2     2      24.070  25.670  10.800  1.00  0.00            
ATOM    143  C15 AS2     2      24.830  26.130  11.910  1.00  0.00            
ATOM    144  C16 AS2     2      25.520  27.330  11.920  1.00  0.00            
ATOM    145  C17 AS2     2      25.540  28.030  10.700  1.00  0.00            
ATOM    146  C18 AS2     2      24.880  27.560   9.570  1.00  0.00            
ATOM    147  H1  AS2     2      26.190  26.060   7.220  1.00  0.00            
ATOM    148  H2  AS2     2      26.340  25.210   5.750  1.00  0.00            
ATOM    149  H3  AS2     2      24.930  26.280   6.070  1.00  0.00            
ATOM    150  H4  AS2     2      25.770  22.970   5.780  1.00  0.00            
ATOM    151  H5  AS2     2      24.550  20.950   6.710  1.00  0.00            
ATOM    152  H6  AS2     2      22.910  21.230   8.460  1.00  0.00            
ATOM    153  H7  AS2     2      22.090  23.590   9.070  1.00  0.00            
ATOM    154  H8  AS2     2      23.540  26.680   7.630  1.00  0.00            
ATOM    155  H9  AS2     2      21.060  25.150   6.980  1.00  0.00            
ATOM    156  H10 AS2     2      21.550  26.840   6.840  1.00  0.00            
ATOM    157  H11 AS2     2      19.140  26.540   6.920  1.00  0.00            
ATOM    158  H12 AS2     2      19.820  27.520   8.360  1.00  0.00            
ATOM    159  H13 AS2     2      19.230  25.480   9.700  1.00  0.00            
ATOM    160  H14 AS2     2      18.450  23.560   8.860  1.00  0.00            
ATOM    161  H15 AS2     2      18.220  24.350   7.220  1.00  0.00            
ATOM    162  H16 AS2     2      19.820  24.050   7.870  1.00  0.00            
ATOM    163  H17 AS2     2      17.130  26.870   8.110  1.00  0.00            
ATOM    164  H18 AS2     2      16.750  25.420   9.100  1.00  0.00            
ATOM    165  H19 AS2     2      17.430  26.830   9.830  1.00  0.00            
ATOM    166  H20 AS2     2      23.610  24.690  10.810  1.00  0.00            
ATOM    167  H21 AS2     2      24.880  25.460  12.760  1.00  0.00            
ATOM    168  H22 AS2     2      26.160  27.660  12.740  1.00  0.00            
ATOM    169  H23 AS2     2      26.060  28.980  10.590  1.00  0.00            
ATOM    170  H24 AS2     2      24.950  28.140   8.650  1.00  0.00            
TER
ENDMDL
MODEL        1
ATOM      1  H1  ACD     1      32.390  37.440  30.380  1.00  0.00            
ATOM      2  O1  ACD     1      31.850  37.710  29.640  1.00  0.00            
ATOM      3  C1  ACD     1      31.060  36.590  29.240  1.00  0.00            
ATOM      4  H2  ACD     1      30.600  36.240  30.170  1.00  0.00            
ATOM      5  H3  ACD     1      31.670  35.730  28.930  1.00  0.00            
ATOM      6  C2  ACD     1      30.090  36.970  28.070  1.00  0.00            
ATOM      7  H4  ACD     1      29.420  36.130  27.850  1.00  0.00            
ATOM      8  O2  ACD     1      29.170  38.030  28.430  1.00  0.00            
ATOM      9  C3  ACD     1      28.100  38.180  27.490  1.00  0.00            
ATOM     10  H5  ACD     1      27.590  39.060  27.900  1.00  0.00            
ATOM     11  O3  ACD     1      27.270  37.050  27.370  1.00  0.00            
ATOM     12  C4  ACD     1      26.030  36.990  28.160  1.00  0.00            
ATOM     13  H6  ACD     1      26.090  37.730  28.970  1.00  0.00            
ATOM     14  C5  ACD     1      24.950  37.260  27.140  1.00  0.00            
ATOM     15  H7  ACD     1      25.170  36.480  26.400  1.00  0.00            
ATOM     16  O4  ACD     1      25.090  38.630  26.640  1.00  0.00            
ATOM     17  H8  ACD     1      25.000  39.240  27.380  1.00  0.00            
ATOM     18  C6  ACD     1      23.500  37.000  27.680  1.00  0.00            
ATOM     19  H9  ACD     1      23.410  37.760  28.460  1.00  0.00            
ATOM     20  O5  ACD     1      22.540  37.040  26.580  1.00  0.00            
ATOM     21  H10 ACD     1      22.600  36.210  26.100  1.00  0.00            
ATOM     22  C7  ACD     1      23.500  35.640  28.460  1.00  0.00            
ATOM     23  H11 ACD     1      22.540  35.620  28.980  1.00  0.00            
ATOM     24  O6  ACD     1      24.560  35.560  29.430  1.00  0.00            
ATOM     25  C8  ACD     1      25.850  35.610  28.710  1.00  0.00            
ATOM     26  H12 ACD     1      25.850  34.900  27.870  1.00  0.00            
ATOM     27  C9  ACD     1      27.060  35.310  29.640  1.00  0.00            
ATOM     28  H13 ACD     1      27.890  35.180  28.930  1.00  0.00            
ATOM     29  H14 ACD     1      27.240  36.180  30.280  1.00  0.00            
ATOM     30  O7  ACD     1      26.950  34.120  30.320  1.00  0.00            
ATOM     31  H15 ACD     1      27.840  33.930  30.620  1.00  0.00            
ATOM     32  O8  ACD     1      23.510  34.520  27.500  1.00  0.00            
ATOM     33  C10 ACD     1      22.840  33.330  27.860  1.00  0.00            
ATOM     34  H16 ACD     1      21.790  33.470  28.110  1.00  0.00            
ATOM     35  C11 ACD     1      22.900  32.540  26.580  1.00  0.00            
ATOM     36  H17 ACD     1      23.890  32.730  26.160  1.00  0.00            
ATOM     37  O9  ACD     1      21.900  32.920  25.630  1.00  0.00            
ATOM     38  H18 ACD     1      21.040  33.010  26.060  1.00  0.00            
ATOM     39  C12 ACD     1      22.920  31.010  26.780  1.00  0.00            
ATOM     40  H19 ACD     1      21.910  30.650  27.000  1.00  0.00            
ATOM     41  O10 ACD     1      23.310  30.280  25.590  1.00  0.00            
ATOM     42  H20 ACD     1      22.630  30.500  24.950  1.00  0.00            
ATOM     43  C13 ACD     1      23.830  30.590  27.940  1.00  0.00            
ATOM     44  H21 ACD     1      23.750  29.500  28.000  1.00  0.00            
ATOM     45  O11 ACD     1      23.440  31.260  29.140  1.00  0.00            
ATOM     46  C14 ACD     1      23.500  32.690  29.140  1.00  0.00            
ATOM     47  H22 ACD     1      24.560  32.920  29.030  1.00  0.00            
ATOM     48  C15 ACD     1      23.030  33.170  30.590  1.00  0.00            
ATOM     49  H23 ACD     1      23.680  32.610  31.280  1.00  0.00            
ATOM     50  H24 ACD     1      23.190  34.250  30.600  1.00  0.00            
ATOM     51  O12 ACD     1      21.690  32.750  30.940  1.00  0.00            
ATOM     52  H25 ACD     1      21.590  31.800  30.850  1.00  0.00            
ATOM     53  O13 ACD     1      25.170  30.940  27.450  1.00  0.00            
ATOM     54  C16 ACD     1      26.180  29.920  27.790  1.00  0.00            
ATOM     55  H26 ACD     1      25.770  29.010  28.240  1.00  0.00            
ATOM     56  C17 ACD     1      26.790  29.550  26.420  1.00  0.00            
ATOM     57  H27 ACD     1      27.050  30.510  25.960  1.00  0.00            
ATOM     58  O14 ACD     1      25.800  28.850  25.630  1.00  0.00            
ATOM     59  H28 ACD     1      25.020  29.390  25.460  1.00  0.00            
ATOM     60  C18 ACD     1      28.040  28.650  26.590  1.00  0.00            
ATOM     61  H29 ACD     1      27.640  27.790  27.160  1.00  0.00            
ATOM     62  O15 ACD     1      28.590  28.470  25.320  1.00  0.00            
ATOM     63  H30 ACD     1      27.860  28.860  24.840  1.00  0.00            
ATOM     64  C19 ACD     1      28.980  29.300  27.550  1.00  0.00            
ATOM     65  H31 ACD     1      29.650  28.470  27.830  1.00  0.00            
ATOM     66  O16 ACD     1      28.380  29.620  28.820  1.00  0.00            
ATOM     67  C20 ACD     1      27.290  30.520  28.700  1.00  0.00            
ATOM     68  H32 ACD     1      27.520  31.500  28.260  1.00  0.00            
ATOM     69  C21 ACD     1      26.840  30.820  30.170  1.00  0.00            
ATOM     70  H33 ACD     1      27.620  31.410  30.670  1.00  0.00            
ATOM     71  H34 ACD     1      25.950  31.450  30.190  1.00  0.00            
ATOM     72  O17 ACD     1      26.600  29.610  30.890  1.00  0.00            
ATOM     73  H35 ACD     1      26.090  29.870  31.650  1.00  0.00            
ATOM     74  O18 ACD     1      29.630  30.400  26.970  1.00  0.00            
ATOM     75  C22 ACD     1      31.100  30.240  27.090  1.00  0.00            
ATOM     76  H36 ACD     1      31.430  29.360  27.650  1.00  0.00            
ATOM     77  C23 ACD     1      31.680  30.190  25.630  1.00  0.00            
ATOM     78  H37 ACD     1      31.260  31.070  25.120  1.00  0.00            
ATOM     79  O19 ACD     1      31.400  28.990  25.000  1.00  0.00            
ATOM     80  H38 ACD     1      30.480  28.770  25.150  1.00  0.00            
ATOM     81  C24 ACD     1      33.230  30.270  25.720  1.00  0.00            
ATOM     82  H39 ACD     1      33.560  29.520  26.450  1.00  0.00            
ATOM     83  O20 ACD     1      33.830  30.200  24.440  1.00  0.00            
ATOM     84  H40 ACD     1      33.570  30.970  23.920  1.00  0.00            
ATOM     85  C25 ACD     1      33.620  31.600  26.360  1.00  0.00            
ATOM     86  H41 ACD     1      34.720  31.640  26.410  1.00  0.00            
ATOM     87  O21 ACD     1      33.100  31.490  27.670  1.00  0.00            
ATOM     88  C26 ACD     1      31.630  31.510  27.760  1.00  0.00            
ATOM     89  H42 ACD     1      31.260  32.370  27.180  1.00  0.00            
ATOM     90  C27 ACD     1      31.170  31.600  29.230  1.00  0.00            
ATOM     91  H43 ACD     1      30.080  31.510  29.270  1.00  0.00            
ATOM     92  H44 ACD     1      31.570  30.750  29.800  1.00  0.00            
ATOM     93  O22 ACD     1      31.530  32.820  29.780  1.00  0.00            
ATOM     94  H45 ACD     1      32.490  32.800  29.710  1.00  0.00            
ATOM     95  O23 ACD     1      33.130  32.760  25.660  1.00  0.00            
ATOM     96  C28 ACD     1      33.970  33.990  25.870  1.00  0.00            
ATOM     97  H46 ACD     1      35.030  33.760  25.670  1.00  0.00            
ATOM     98  C29 ACD     1      33.770  34.460  27.340  1.00  0.00            
ATOM     99  H47 ACD     1      32.740  34.160  27.560  1.00  0.00            
ATOM    100  O24 ACD     1      33.780  35.890  27.460  1.00  0.00            
ATOM    101  C30 ACD     1      34.750  34.000  28.440  1.00  0.00            
ATOM    102  H48 ACD     1      35.100  32.990  28.200  1.00  0.00            
ATOM    103  H49 ACD     1      35.680  34.580  28.470  1.00  0.00            
ATOM    104  O25 ACD     1      34.150  33.950  29.740  1.00  0.00            
ATOM    105  H50 ACD     1      34.840  34.080  30.400  1.00  0.00            
ATOM    106  C31 ACD     1      33.440  34.930  24.780  1.00  0.00            
ATOM    107  H51 ACD     1      32.350  34.780  24.730  1.00  0.00            
ATOM    108  O26 ACD     1      34.000  34.550  23.490  1.00  0.00            
ATOM    109  H52 ACD     1      34.910  34.790  23.350  1.00  0.00            
ATOM    110  C32 ACD     1      33.670  36.400  25.070  1.00  0.00            
ATOM    111  H53 ACD     1      34.760  36.530  25.090  1.00  0.00            
ATOM    112  O27 ACD     1      33.090  37.240  24.130  1.00  0.00            
ATOM    113  H54 ACD     1      32.200  37.500  24.410  1.00  0.00            
ATOM    114  C33 ACD     1      33.120  36.690  26.400  1.00  0.00            
ATOM    115  H55 ACD     1      33.310  37.740  26.620  1.00  0.00            
ATOM    116  O28 ACD     1      31.730  36.380  26.440  1.00  0.00            
ATOM    117  C34 ACD     1      30.840  37.420  26.830  1.00  0.00            
ATOM    118  H56 ACD     1      31.380  38.350  27.050  1.00  0.00            
ATOM    119  C35 ACD     1      29.890  37.610  25.670  1.00  0.00            
ATOM    120  H57 ACD     1      29.460  36.630  25.460  1.00  0.00            
ATOM    121  O29 ACD     1      30.580  38.040  24.540  1.00  0.00            
ATOM    122  H58 ACD     1      29.990  38.130  23.790  1.00  0.00            
ATOM    123  C36 ACD     1      28.690  38.530  26.070  1.00  0.00            
ATOM    124  H59 ACD     1      29.180  39.520  26.100  1.00  0.00            
ATOM    125  O30 ACD     1      27.640  38.460  25.170  1.00  0.00            
ATOM    126  H60 ACD     1      27.060  37.780  25.500  1.00  0.00            
ATOM    127  C1  AS2     2      29.140  29.540  22.280  1.00  0.00            
ATOM    128  C2  AS2     2      27.650  29.650  22.400  1.00  0.00            
ATOM    129  C3  AS2     2      26.890  28.460  22.430  1.00  0.00            
ATOM    130  C4  AS2     2      25.490  28.460  22.340  1.00  0.00            
ATOM    131  C5  AS2     2      24.880  29.760  22.510  1.00  0.00            
ATOM    132  C6  AS2     2      25.650  30.950  22.630  1.00  0.00            
ATOM    133  C7  AS2     2      27.030  30.930  22.490  1.00  0.00            
ATOM    134  C8  AS2     2      27.840  32.250  22.450  1.00  0.00            
ATOM    135  O1  AS2     2      27.060  33.180  21.690  1.00  0.00            
ATOM    136  C9  AS2     2      27.780  34.410  21.440  1.00  0.00            
ATOM    137  C10 AS2     2      26.760  35.510  21.140  1.00  0.00            
ATOM    138  N1  AS2     2      25.680  35.620  22.190  1.00  0.00            
ATOM    139  C11 AS2     2      24.700  36.680  21.690  1.00  0.00            
ATOM    140  C12 AS2     2      26.110  36.110  23.580  1.00  0.00            
ATOM    141  C13 AS2     2      28.060  32.650  23.950  1.00  0.00            
ATOM    142  C14 AS2     2      27.090  32.730  24.900  1.00  0.00            
ATOM    143  C15 AS2     2      27.420  33.140  26.200  1.00  0.00            
ATOM    144  C16 AS2     2      28.730  33.630  26.450  1.00  0.00            
ATOM    145  C17 AS2     2      29.660  33.690  25.440  1.00  0.00            
ATOM    146  C18 AS2     2      29.370  33.140  24.190  1.00  0.00            
ATOM    147  H1  AS2     2      29.500  28.500  22.280  1.00  0.00            
ATOM    148  H2  AS2     2      29.470  30.000  21.340  1.00  0.00            
ATOM    149  H3  AS2     2      29.630  30.110  23.080  1.00  0.00            
ATOM    150  H4  AS2     2      27.400  27.520  22.230  1.00  0.00            
ATOM    151  H5  AS2     2      24.900  27.550  22.290  1.00  0.00            
ATOM    152  H6  AS2     2      23.800  29.780  22.440  1.00  0.00            
ATOM    153  H7  AS2     2      25.040  31.840  22.710  1.00  0.00            
ATOM    154  H8  AS2     2      28.790  32.060  21.920  1.00  0.00            
ATOM    155  H9  AS2     2      28.460  34.230  20.600  1.00  0.00            
ATOM    156  H10 AS2     2      28.330  34.770  22.320  1.00  0.00            
ATOM    157  H11 AS2     2      26.270  35.300  20.180  1.00  0.00            
ATOM    158  H12 AS2     2      27.170  36.520  21.150  1.00  0.00            
ATOM    159  H13 AS2     2      25.170  34.730  22.270  1.00  0.00            
ATOM    160  H14 AS2     2      25.160  37.670  21.780  1.00  0.00            
ATOM    161  H15 AS2     2      24.410  36.410  20.670  1.00  0.00            
ATOM    162  H16 AS2     2      23.820  36.690  22.330  1.00  0.00            
ATOM    163  H17 AS2     2      25.220  36.480  24.080  1.00  0.00            
ATOM    164  H18 AS2     2      26.560  35.250  24.080  1.00  0.00            
ATOM    165  H19 AS2     2      26.820  36.940  23.540  1.00  0.00            
ATOM    166  H20 AS2     2      26.070  32.460  24.640  1.00  0.00            
ATOM    167  H21 AS2     2      26.750  33.080  27.050  1.00  0.00            
ATOM    168  H22 AS2     2      29.150  33.880  27.420  1.00  0.00            
ATOM    169  H23 AS2     2      30.650  34.080  25.650  1.00  0.00            
ATOM    170  H24 AS2     2      30.050  33.050  23.340  1.00  0.00            
TER
ENDMDL
MODEL        1
ATOM      1  H1  ACD     1      17.390  28.880  25.220  1.00  0.00            
ATOM      2  O1  ACD     1      17.570  28.240  24.530  1.00  0.00            
ATOM      3  C1  ACD     1      19.010  28.380  24.350  1.00  0.00            
ATOM      4  H2  ACD     1      19.520  27.920  25.200  1.00  0.00            
ATOM      5  H3  ACD     1      19.110  29.450  24.550  1.00  0.00            
ATOM      6  C2  ACD     1      19.560  28.050  23.020  1.00  0.00            
ATOM      7  H4  ACD     1      20.630  28.290  23.020  1.00  0.00            
ATOM      8  O2  ACD     1      19.550  26.580  22.800  1.00  0.00            
ATOM      9  C3  ACD     1      20.090  26.170  21.580  1.00  0.00            
ATOM     10  H5  ACD     1      19.970  25.090  21.660  1.00  0.00            
ATOM     11  O3  ACD     1      21.460  26.550  21.390  1.00  0.00            
ATOM     12  C4  ACD     1      22.430  25.560  21.510  1.00  0.00            
ATOM     13  H6  ACD     1      21.860  24.650  21.720  1.00  0.00            
ATOM     14  C5  ACD     1      23.030  25.500  20.120  1.00  0.00            
ATOM     15  H7  ACD     1      23.400  26.520  19.940  1.00  0.00            
ATOM     16  O4  ACD     1      22.080  25.040  19.150  1.00  0.00            
ATOM     17  H8  ACD     1      21.340  25.660  19.220  1.00  0.00            
ATOM     18  C6  ACD     1      24.280  24.660  20.130  1.00  0.00            
ATOM     19  H9  ACD     1      24.000  23.620  20.380  1.00  0.00            
ATOM     20  O5  ACD     1      24.910  24.630  18.830  1.00  0.00            
ATOM     21  H10 ACD     1      24.300  24.360  18.130  1.00  0.00            
ATOM     22  C7  ACD     1      25.210  25.150  21.230  1.00  0.00            
ATOM     23  H11 ACD     1      26.000  24.390  21.250  1.00  0.00            
ATOM     24  O6  ACD     1      24.540  25.080  22.430  1.00  0.00            
ATOM     25  C8  ACD     1      23.420  25.980  22.560  1.00  0.00            
ATOM     26  H12 ACD     1      23.730  27.030  22.430  1.00  0.00            
ATOM     27  C9  ACD     1      22.870  25.830  23.920  1.00  0.00            
ATOM     28  H13 ACD     1      22.010  26.510  23.940  1.00  0.00            
ATOM     29  H14 ACD     1      22.450  24.820  24.040  1.00  0.00            
ATOM     30  O7  ACD     1      23.720  26.120  25.060  1.00  0.00            
ATOM     31  H15 ACD     1      23.880  25.260  25.460  1.00  0.00            
ATOM     32  O8  ACD     1      25.680  26.440  20.890  1.00  0.00            
ATOM     33  C10 ACD     1      27.040  26.760  21.030  1.00  0.00            
ATOM     34  H16 ACD     1      27.640  26.050  21.610  1.00  0.00            
ATOM     35  C11 ACD     1      27.700  26.590  19.650  1.00  0.00            
ATOM     36  H17 ACD     1      27.190  27.230  18.930  1.00  0.00            
ATOM     37  O9  ACD     1      27.690  25.240  19.170  1.00  0.00            
ATOM     38  H18 ACD     1      26.830  25.110  18.760  1.00  0.00            
ATOM     39  C12 ACD     1      29.130  27.090  19.650  1.00  0.00            
ATOM     40  H19 ACD     1      29.710  26.440  20.320  1.00  0.00            
ATOM     41  O10 ACD     1      29.690  27.120  18.390  1.00  0.00            
ATOM     42  H20 ACD     1      29.600  28.040  18.110  1.00  0.00            
ATOM     43  C13 ACD     1      29.180  28.490  20.090  1.00  0.00            
ATOM     44  H21 ACD     1      30.230  28.790  20.130  1.00  0.00            
ATOM     45  O11 ACD     1      28.670  28.490  21.410  1.00  0.00            
ATOM     46  C14 ACD     1      27.270  28.190  21.550  1.00  0.00            
ATOM     47  H22 ACD     1      26.770  28.990  20.980  1.00  0.00            
ATOM     48  C15 ACD     1      26.910  28.310  22.990  1.00  0.00            
ATOM     49  H23 ACD     1      26.730  29.380  23.150  1.00  0.00            
ATOM     50  H24 ACD     1      25.940  27.840  23.190  1.00  0.00            
ATOM     51  O12 ACD     1      27.790  27.760  23.950  1.00  0.00            
ATOM     52  H25 ACD     1      28.700  27.950  23.710  1.00  0.00            
ATOM     53  O13 ACD     1      28.490  29.390  19.230  1.00  0.00            
ATOM     54  C16 ACD     1      28.760  30.800  19.150  1.00  0.00            
ATOM     55  H26 ACD     1      29.790  31.030  18.830  1.00  0.00            
ATOM     56  C17 ACD     1      27.760  31.160  18.080  1.00  0.00            
ATOM     57  H27 ACD     1      26.800  30.740  18.380  1.00  0.00            
ATOM     58  O14 ACD     1      28.280  30.600  16.870  1.00  0.00            
ATOM     59  H28 ACD     1      29.240  30.690  16.870  1.00  0.00            
ATOM     60  C18 ACD     1      27.690  32.690  17.940  1.00  0.00            
ATOM     61  H29 ACD     1      28.650  33.110  17.630  1.00  0.00            
ATOM     62  O15 ACD     1      26.730  33.010  16.970  1.00  0.00            
ATOM     63  H30 ACD     1      27.190  32.720  16.180  1.00  0.00            
ATOM     64  C19 ACD     1      27.260  33.200  19.270  1.00  0.00            
ATOM     65  H31 ACD     1      27.330  34.300  19.260  1.00  0.00            
ATOM     66  O16 ACD     1      28.260  32.870  20.240  1.00  0.00            
ATOM     67  C20 ACD     1      28.480  31.490  20.490  1.00  0.00            
ATOM     68  H32 ACD     1      27.600  31.050  20.970  1.00  0.00            
ATOM     69  C21 ACD     1      29.740  31.550  21.380  1.00  0.00            
ATOM     70  H33 ACD     1      29.520  32.070  22.330  1.00  0.00            
ATOM     71  H34 ACD     1      29.870  30.500  21.640  1.00  0.00            
ATOM     72  O17 ACD     1      30.870  31.980  20.710  1.00  0.00            
ATOM     73  H35 ACD     1      30.730  32.800  20.220  1.00  0.00            
ATOM     74  O18 ACD     1      25.980  32.690  19.640  1.00  0.00            
ATOM     75  C22 ACD     1      25.210  33.700  20.220  1.00  0.00            
ATOM     76  H36 ACD     1      25.700  34.660  20.430  1.00  0.00            
ATOM     77  C23 ACD     1      24.070  33.940  19.210  1.00  0.00            
ATOM     78  H37 ACD     1      23.550  32.980  19.110  1.00  0.00            
ATOM     79  O19 ACD     1      24.530  34.420  17.970  1.00  0.00            
ATOM     80  H38 ACD     1      25.240  33.910  17.570  1.00  0.00            
ATOM     81  C24 ACD     1      23.020  34.940  19.760  1.00  0.00            
ATOM     82  H39 ACD     1      23.530  35.910  19.840  1.00  0.00            
ATOM     83  O20 ACD     1      21.790  34.980  19.010  1.00  0.00            
ATOM     84  H40 ACD     1      21.970  34.420  18.240  1.00  0.00            
ATOM     85  C25 ACD     1      22.500  34.470  21.150  1.00  0.00            
ATOM     86  H41 ACD     1      21.980  35.330  21.580  1.00  0.00            
ATOM     87  O21 ACD     1      23.710  34.280  21.970  1.00  0.00            
ATOM     88  C26 ACD     1      24.650  33.240  21.530  1.00  0.00            
ATOM     89  H42 ACD     1      24.170  32.250  21.460  1.00  0.00            
ATOM     90  C27 ACD     1      25.840  33.090  22.500  1.00  0.00            
ATOM     91  H43 ACD     1      26.490  32.230  22.260  1.00  0.00            
ATOM     92  H44 ACD     1      26.480  33.970  22.450  1.00  0.00            
ATOM     93  O22 ACD     1      25.420  32.820  23.780  1.00  0.00            
ATOM     94  H45 ACD     1      24.670  32.220  23.880  1.00  0.00            
ATOM     95  O23 ACD     1      21.650  33.320  20.980  1.00  0.00            
ATOM     96  C28 ACD     1      20.330  33.300  21.550  1.00  0.00            
ATOM     97  H46 ACD     1      19.980  34.300  21.830  1.00  0.00            
ATOM     98  C29 ACD     1      20.430  32.510  22.790  1.00  0.00            
ATOM     99  H47 ACD     1      21.070  31.660  22.560  1.00  0.00            
ATOM    100  O24 ACD     1      19.170  32.020  23.170  1.00  0.00            
ATOM    101  C30 ACD     1      20.960  33.330  23.910  1.00  0.00            
ATOM    102  H48 ACD     1      21.530  34.200  23.570  1.00  0.00            
ATOM    103  H49 ACD     1      20.030  33.660  24.390  1.00  0.00            
ATOM    104  O25 ACD     1      21.720  32.500  24.750  1.00  0.00            
ATOM    105  H50 ACD     1      22.540  32.390  24.260  1.00  0.00            
ATOM    106  C31 ACD     1      19.460  32.690  20.480  1.00  0.00            
ATOM    107  H51 ACD     1      20.060  31.910  20.000  1.00  0.00            
ATOM    108  O26 ACD     1      19.280  33.720  19.480  1.00  0.00            
ATOM    109  H52 ACD     1      20.080  34.250  19.440  1.00  0.00            
ATOM    110  C32 ACD     1      18.150  32.160  21.090  1.00  0.00            
ATOM    111  H53 ACD     1      17.530  33.020  21.360  1.00  0.00            
ATOM    112  O27 ACD     1      17.490  31.390  20.120  1.00  0.00            
ATOM    113  H54 ACD     1      18.010  30.590  20.070  1.00  0.00            
ATOM    114  C33 ACD     1      18.480  31.190  22.320  1.00  0.00            
ATOM    115  H55 ACD     1      17.570  30.790  22.780  1.00  0.00            
ATOM    116  O28 ACD     1      19.380  30.130  21.900  1.00  0.00            
ATOM    117  C34 ACD     1      18.900  28.800  21.870  1.00  0.00            
ATOM    118  H56 ACD     1      17.800  28.820  21.870  1.00  0.00            
ATOM    119  C35 ACD     1      19.220  28.260  20.500  1.00  0.00            
ATOM    120  H57 ACD     1      20.230  28.560  20.220  1.00  0.00            
ATOM    121  O29 ACD     1      18.390  28.820  19.440  1.00  0.00            
ATOM    122  H58 ACD     1      18.810  28.540  18.630  1.00  0.00            
ATOM    123  C36 ACD     1      19.240  26.740  20.480  1.00  0.00            
ATOM    124  H59 ACD     1      18.190  26.430  20.620  1.00  0.00            
ATOM    125  O30 ACD     1      19.780  26.380  19.210  1.00  0.00            
ATOM    126  H60 ACD     1      19.110  25.830  18.800  1.00  0.00            
ATOM    127  C1  AS2     2      20.530  26.830  15.730  1.00  0.00            
ATOM    128  C2  AS2     2      19.620  28.040  16.000  1.00  0.00            
ATOM    129  C3  AS2     2      18.230  27.820  15.950  1.00  0.00            
ATOM    130  C4  AS2     2      17.300  28.870  15.950  1.00  0.00            
ATOM    131  C5  AS2     2      17.860  30.150  16.000  1.00  0.00            
ATOM    132  C6  AS2     2      19.220  30.450  16.220  1.00  0.00            
ATOM    133  C7  AS2     2      20.160  29.370  16.250  1.00  0.00            
ATOM    134  C8  AS2     2      21.670  29.670  16.230  1.00  0.00            
ATOM    135  O1  AS2     2      21.960  30.950  15.560  1.00  0.00            
ATOM    136  C9  AS2     2      23.360  31.300  15.420  1.00  0.00            
ATOM    137  C10 AS2     2      23.510  32.820  15.150  1.00  0.00            
ATOM    138  N1  AS2     2      22.810  33.200  13.870  1.00  0.00            
ATOM    139  C11 AS2     2      23.490  32.610  12.630  1.00  0.00            
ATOM    140  C12 AS2     2      22.840  34.730  13.750  1.00  0.00            
ATOM    141  C13 AS2     2      22.330  29.550  17.560  1.00  0.00            
ATOM    142  C14 AS2     2      21.880  30.410  18.580  1.00  0.00            
ATOM    143  C15 AS2     2      22.550  30.190  19.830  1.00  0.00            
ATOM    144  C16 AS2     2      23.720  29.420  19.970  1.00  0.00            
ATOM    145  C17 AS2     2      24.190  28.680  18.880  1.00  0.00            
ATOM    146  C18 AS2     2      23.490  28.740  17.710  1.00  0.00            
ATOM    147  H1  AS2     2      21.050  26.770  14.770  1.00  0.00            
ATOM    148  H2  AS2     2      21.350  26.660  16.430  1.00  0.00            
ATOM    149  H3  AS2     2      19.980  25.900  15.930  1.00  0.00            
ATOM    150  H4  AS2     2      17.860  26.800  15.910  1.00  0.00            
ATOM    151  H5  AS2     2      16.230  28.740  15.800  1.00  0.00            
ATOM    152  H6  AS2     2      17.110  30.940  15.990  1.00  0.00            
ATOM    153  H7  AS2     2      19.580  31.450  16.420  1.00  0.00            
ATOM    154  H8  AS2     2      22.130  28.950  15.540  1.00  0.00            
ATOM    155  H9  AS2     2      23.710  30.710  14.560  1.00  0.00            
ATOM    156  H10 AS2     2      24.040  30.960  16.210  1.00  0.00            
ATOM    157  H11 AS2     2      24.560  33.080  15.140  1.00  0.00            
ATOM    158  H12 AS2     2      23.070  33.400  15.970  1.00  0.00            
ATOM    159  H13 AS2     2      21.830  32.910  14.020  1.00  0.00            
ATOM    160  H14 AS2     2      24.500  33.030  12.570  1.00  0.00            
ATOM    161  H15 AS2     2      23.380  31.540  12.770  1.00  0.00            
ATOM    162  H16 AS2     2      22.890  32.920  11.770  1.00  0.00            
ATOM    163  H17 AS2     2      22.100  35.030  13.010  1.00  0.00            
ATOM    164  H18 AS2     2      22.630  35.110  14.750  1.00  0.00            
ATOM    165  H19 AS2     2      23.850  35.080  13.490  1.00  0.00            
ATOM    166  H20 AS2     2      21.050  31.080  18.400  1.00  0.00            
ATOM    167  H21 AS2     2      22.130  30.690  20.700  1.00  0.00            
ATOM    168  H22 AS2     2      24.250  29.300  20.910  1.00  0.00            
ATOM    169  H23 AS2     2      25.090  28.080  18.980  1.00  0.00            
ATOM    170  H24 AS2     2      23.820  28.140  16.860  1.00  0.00            
TER
ENDMDL
MODEL        1
ATOM      1  H1  ACD     1      20.880  31.280  24.550  1.00  0.00            
ATOM      2  O1  ACD     1      21.120  30.880  23.710  1.00  0.00            
ATOM      3  C1  ACD     1      20.190  29.830  23.490  1.00  0.00            
ATOM      4  H2  ACD     1      20.190  29.210  24.390  1.00  0.00            
ATOM      5  H3  ACD     1      20.640  29.120  22.790  1.00  0.00            
ATOM      6  C2  ACD     1      18.810  30.320  23.090  1.00  0.00            
ATOM      7  H4  ACD     1      18.210  29.430  22.890  1.00  0.00            
ATOM      8  O2  ACD     1      18.140  30.920  24.230  1.00  0.00            
ATOM      9  C3  ACD     1      16.850  31.410  23.930  1.00  0.00            
ATOM     10  H5  ACD     1      16.460  31.850  24.850  1.00  0.00            
ATOM     11  O3  ACD     1      16.040  30.290  23.490  1.00  0.00            
ATOM     12  C4  ACD     1      15.070  29.960  24.480  1.00  0.00            
ATOM     13  H6  ACD     1      15.270  30.340  25.490  1.00  0.00            
ATOM     14  C5  ACD     1      13.590  30.330  23.930  1.00  0.00            
ATOM     15  H7  ACD     1      13.520  29.810  22.970  1.00  0.00            
ATOM     16  O4  ACD     1      13.350  31.730  23.740  1.00  0.00            
ATOM     17  H8  ACD     1      14.080  32.080  23.230  1.00  0.00            
ATOM     18  C6  ACD     1      12.530  29.770  24.870  1.00  0.00            
ATOM     19  H9  ACD     1      12.680  30.170  25.880  1.00  0.00            
ATOM     20  O5  ACD     1      11.200  30.130  24.420  1.00  0.00            
ATOM     21  H10 ACD     1      11.200  30.970  24.890  1.00  0.00            
ATOM     22  C7  ACD     1      12.620  28.250  24.930  1.00  0.00            
ATOM     23  H11 ACD     1      11.880  27.910  25.670  1.00  0.00            
ATOM     24  O6  ACD     1      13.950  27.970  25.420  1.00  0.00            
ATOM     25  C8  ACD     1      15.050  28.420  24.610  1.00  0.00            
ATOM     26  H12 ACD     1      14.850  27.950  23.640  1.00  0.00            
ATOM     27  C9  ACD     1      16.380  27.900  25.210  1.00  0.00            
ATOM     28  H13 ACD     1      17.280  28.280  24.700  1.00  0.00            
ATOM     29  H14 ACD     1      16.580  28.110  26.270  1.00  0.00            
ATOM     30  O7  ACD     1      16.360  26.470  24.980  1.00  0.00            
ATOM     31  H15 ACD     1      16.550  26.280  24.060  1.00  0.00            
ATOM     32  O8  ACD     1      12.370  27.580  23.630  1.00  0.00            
ATOM     33  C10 ACD     1      11.700  26.310  23.660  1.00  0.00            
ATOM     34  H16 ACD     1      11.080  26.250  24.560  1.00  0.00            
ATOM     35  C11 ACD     1      10.720  26.410  22.440  1.00  0.00            
ATOM     36  H17 ACD     1      11.290  26.700  21.550  1.00  0.00            
ATOM     37  O9  ACD     1       9.760  27.430  22.790  1.00  0.00            
ATOM     38  H18 ACD     1      10.290  28.140  23.170  1.00  0.00            
ATOM     39  C12 ACD     1      10.250  24.970  22.110  1.00  0.00            
ATOM     40  H19 ACD     1       9.660  24.700  22.990  1.00  0.00            
ATOM     41  O10 ACD     1       9.510  24.950  20.900  1.00  0.00            
ATOM     42  H20 ACD     1       8.720  24.430  21.060  1.00  0.00            
ATOM     43  C13 ACD     1      11.430  24.090  21.930  1.00  0.00            
ATOM     44  H21 ACD     1      11.050  23.100  21.660  1.00  0.00            
ATOM     45  O11 ACD     1      12.200  23.950  23.030  1.00  0.00            
ATOM     46  C14 ACD     1      12.720  25.150  23.570  1.00  0.00            
ATOM     47  H22 ACD     1      13.580  25.430  22.940  1.00  0.00            
ATOM     48  C15 ACD     1      13.220  24.730  24.950  1.00  0.00            
ATOM     49  H23 ACD     1      13.920  23.950  24.630  1.00  0.00            
ATOM     50  H24 ACD     1      13.690  25.580  25.480  1.00  0.00            
ATOM     51  O12 ACD     1      12.370  24.270  25.940  1.00  0.00            
ATOM     52  H25 ACD     1      12.880  23.770  26.580  1.00  0.00            
ATOM     53  O13 ACD     1      12.280  24.540  20.820  1.00  0.00            
ATOM     54  C16 ACD     1      12.810  23.470  20.100  1.00  0.00            
ATOM     55  H26 ACD     1      12.680  22.530  20.660  1.00  0.00            
ATOM     56  C17 ACD     1      12.020  23.490  18.780  1.00  0.00            
ATOM     57  H27 ACD     1      12.160  24.510  18.390  1.00  0.00            
ATOM     58  O14 ACD     1      10.620  23.130  18.930  1.00  0.00            
ATOM     59  H28 ACD     1      10.120  23.820  19.360  1.00  0.00            
ATOM     60  C18 ACD     1      12.720  22.690  17.660  1.00  0.00            
ATOM     61  H29 ACD     1      12.430  21.650  17.880  1.00  0.00            
ATOM     62  O15 ACD     1      12.200  23.040  16.380  1.00  0.00            
ATOM     63  H30 ACD     1      12.910  22.780  15.780  1.00  0.00            
ATOM     64  C19 ACD     1      14.180  22.880  17.640  1.00  0.00            
ATOM     65  H31 ACD     1      14.650  22.240  16.890  1.00  0.00            
ATOM     66  O16 ACD     1      14.740  22.670  18.870  1.00  0.00            
ATOM     67  C20 ACD     1      14.340  23.650  19.850  1.00  0.00            
ATOM     68  H32 ACD     1      14.470  24.700  19.560  1.00  0.00            
ATOM     69  C21 ACD     1      15.180  23.540  21.080  1.00  0.00            
ATOM     70  H33 ACD     1      14.690  24.100  21.890  1.00  0.00            
ATOM     71  H34 ACD     1      15.310  22.480  21.310  1.00  0.00            
ATOM     72  O17 ACD     1      16.480  23.920  20.870  1.00  0.00            
ATOM     73  H35 ACD     1      16.990  23.330  20.310  1.00  0.00            
ATOM     74  O18 ACD     1      14.520  24.240  17.230  1.00  0.00            
ATOM     75  C22 ACD     1      15.850  24.620  16.630  1.00  0.00            
ATOM     76  H36 ACD     1      15.930  24.090  15.670  1.00  0.00            
ATOM     77  C23 ACD     1      15.740  26.130  16.400  1.00  0.00            
ATOM     78  H37 ACD     1      15.460  26.560  17.370  1.00  0.00            
ATOM     79  O19 ACD     1      14.730  26.280  15.400  1.00  0.00            
ATOM     80  H38 ACD     1      14.740  27.090  14.880  1.00  0.00            
ATOM     81  C24 ACD     1      17.050  26.690  15.940  1.00  0.00            
ATOM     82  H39 ACD     1      17.220  26.300  14.920  1.00  0.00            
ATOM     83  O20 ACD     1      16.980  28.140  15.850  1.00  0.00            
ATOM     84  H40 ACD     1      16.110  28.410  15.550  1.00  0.00            
ATOM     85  C25 ACD     1      18.220  26.320  16.900  1.00  0.00            
ATOM     86  H41 ACD     1      19.160  26.610  16.410  1.00  0.00            
ATOM     87  O21 ACD     1      18.260  24.910  17.170  1.00  0.00            
ATOM     88  C26 ACD     1      17.040  24.240  17.560  1.00  0.00            
ATOM     89  H42 ACD     1      16.830  24.600  18.570  1.00  0.00            
ATOM     90  C27 ACD     1      17.390  22.700  17.550  1.00  0.00            
ATOM     91  H43 ACD     1      16.510  22.080  17.350  1.00  0.00            
ATOM     92  H44 ACD     1      17.920  22.550  16.600  1.00  0.00            
ATOM     93  O22 ACD     1      18.170  22.210  18.610  1.00  0.00            
ATOM     94  H45 ACD     1      18.900  22.820  18.730  1.00  0.00            
ATOM     95  O23 ACD     1      18.230  27.090  18.130  1.00  0.00            
ATOM     96  C28 ACD     1      19.350  27.920  18.480  1.00  0.00            
ATOM     97  H46 ACD     1      20.290  27.590  18.020  1.00  0.00            
ATOM     98  C29 ACD     1      19.410  27.840  20.030  1.00  0.00            
ATOM     99  H47 ACD     1      18.460  28.200  20.450  1.00  0.00            
ATOM    100  O24 ACD     1      20.470  28.750  20.460  1.00  0.00            
ATOM    101  C30 ACD     1      19.870  26.500  20.490  1.00  0.00            
ATOM    102  H48 ACD     1      19.260  25.680  20.100  1.00  0.00            
ATOM    103  H49 ACD     1      20.850  26.310  20.040  1.00  0.00            
ATOM    104  O25 ACD     1      20.060  26.660  21.870  1.00  0.00            
ATOM    105  H50 ACD     1      20.690  27.390  21.850  1.00  0.00            
ATOM    106  C31 ACD     1      19.220  29.350  17.920  1.00  0.00            
ATOM    107  H51 ACD     1      18.300  29.880  18.220  1.00  0.00            
ATOM    108  O26 ACD     1      19.310  29.270  16.450  1.00  0.00            
ATOM    109  H52 ACD     1      18.430  28.950  16.260  1.00  0.00            
ATOM    110  C32 ACD     1      20.420  30.170  18.590  1.00  0.00            
ATOM    111  H53 ACD     1      21.380  29.840  18.190  1.00  0.00            
ATOM    112  O27 ACD     1      20.270  31.540  18.270  1.00  0.00            
ATOM    113  H54 ACD     1      20.650  32.050  18.990  1.00  0.00            
ATOM    114  C33 ACD     1      20.300  30.060  20.110  1.00  0.00            
ATOM    115  H55 ACD     1      21.070  30.710  20.530  1.00  0.00            
ATOM    116  O28 ACD     1      19.030  30.510  20.580  1.00  0.00            
ATOM    117  C34 ACD     1      18.810  31.170  21.810  1.00  0.00            
ATOM    118  H56 ACD     1      19.520  31.990  21.980  1.00  0.00            
ATOM    119  C35 ACD     1      17.440  31.850  21.530  1.00  0.00            
ATOM    120  H57 ACD     1      16.760  31.090  21.130  1.00  0.00            
ATOM    121  O29 ACD     1      17.510  32.820  20.530  1.00  0.00            
ATOM    122  H58 ACD     1      17.840  32.500  19.680  1.00  0.00            
ATOM    123  C36 ACD     1      16.910  32.470  22.840  1.00  0.00            
ATOM    124  H59 ACD     1      17.570  33.250  23.260  1.00  0.00            
ATOM    125  O30 ACD     1      15.600  33.030  22.600  1.00  0.00            
ATOM    126  H60 ACD     1      15.750  33.770  22.010  1.00  0.00            
ATOM    127  C1  AS2     2      10.860  30.290  17.080  1.00  0.00            
ATOM    128  C2  AS2     2      10.190  30.320  18.420  1.00  0.00            
ATOM    129  C3  AS2     2       8.800  30.070  18.560  1.00  0.00            
ATOM    130  C4  AS2     2       8.230  29.950  19.800  1.00  0.00            
ATOM    131  C5  AS2     2       8.970  30.130  20.910  1.00  0.00            
ATOM    132  C6  AS2     2      10.320  30.510  20.810  1.00  0.00            
ATOM    133  C7  AS2     2      10.980  30.610  19.570  1.00  0.00            
ATOM    134  C8  AS2     2      12.400  31.090  19.480  1.00  0.00            
ATOM    135  O1  AS2     2      12.680  32.140  20.450  1.00  0.00            
ATOM    136  C9  AS2     2      11.910  33.320  20.230  1.00  0.00            
ATOM    137  C10 AS2     2      12.140  34.210  21.500  1.00  0.00            
ATOM    138  N1  AS2     2      11.580  33.720  22.910  1.00  0.00            
ATOM    139  C11 AS2     2      10.030  33.880  22.890  1.00  0.00            
ATOM    140  C12 AS2     2      12.070  34.690  23.940  1.00  0.00            
ATOM    141  C13 AS2     2      13.390  30.000  19.670  1.00  0.00            
ATOM    142  C14 AS2     2      13.300  28.830  20.450  1.00  0.00            
ATOM    143  C15 AS2     2      14.320  27.840  20.410  1.00  0.00            
ATOM    144  C16 AS2     2      15.440  27.920  19.630  1.00  0.00            
ATOM    145  C17 AS2     2      15.540  29.070  18.840  1.00  0.00            
ATOM    146  C18 AS2     2      14.570  30.120  18.910  1.00  0.00            
ATOM    147  H1  AS2     2      11.070  31.250  16.600  1.00  0.00            
ATOM    148  H2  AS2     2      11.820  29.770  17.060  1.00  0.00            
ATOM    149  H3  AS2     2      10.200  29.720  16.410  1.00  0.00            
ATOM    150  H4  AS2     2       8.210  29.870  17.670  1.00  0.00            
ATOM    151  H5  AS2     2       7.190  29.700  19.960  1.00  0.00            
ATOM    152  H6  AS2     2       8.520  30.110  21.900  1.00  0.00            
ATOM    153  H7  AS2     2      10.970  30.600  21.680  1.00  0.00            
ATOM    154  H8  AS2     2      12.540  31.540  18.490  1.00  0.00            
ATOM    155  H9  AS2     2      10.840  33.120  20.180  1.00  0.00            
ATOM    156  H10 AS2     2      12.280  33.850  19.340  1.00  0.00            
ATOM    157  H11 AS2     2      11.730  35.220  21.480  1.00  0.00            
ATOM    158  H12 AS2     2      13.220  34.380  21.530  1.00  0.00            
ATOM    159  H13 AS2     2      11.910  32.760  23.020  1.00  0.00            
ATOM    160  H14 AS2     2       9.580  33.650  23.850  1.00  0.00            
ATOM    161  H15 AS2     2       9.840  34.930  22.640  1.00  0.00            
ATOM    162  H16 AS2     2       9.530  33.270  22.130  1.00  0.00            
ATOM    163  H17 AS2     2      11.390  34.730  24.790  1.00  0.00            
ATOM    164  H18 AS2     2      13.050  34.370  24.320  1.00  0.00            
ATOM    165  H19 AS2     2      12.120  35.720  23.570  1.00  0.00            
ATOM    166  H20 AS2     2      12.440  28.650  21.080  1.00  0.00            
ATOM    167  H21 AS2     2      14.170  26.990  21.070  1.00  0.00            
ATOM    168  H22 AS2     2      16.230  27.180  19.570  1.00  0.00            
ATOM    169  H23 AS2     2      16.400  29.150  18.180  1.00  0.00            
ATOM    170  H24 AS2     2      14.760  31.060  18.390  1.00  0.00            
TER
ENDMDL
MODEL        1
ATOM      1  H1  ACD     1      31.140  37.970  25.440  1.00  0.00            
ATOM      2  O1  ACD     1      30.500  37.400  24.990  1.00  0.00            
ATOM      3  C1  ACD     1      30.830  37.400  23.580  1.00  0.00            
ATOM      4  H2  ACD     1      31.780  36.870  23.430  1.00  0.00            
ATOM      5  H3  ACD     1      31.130  38.420  23.330  1.00  0.00            
ATOM      6  C2  ACD     1      29.730  36.760  22.700  1.00  0.00            
ATOM      7  H4  ACD     1      29.360  35.860  23.220  1.00  0.00            
ATOM      8  O2  ACD     1      28.640  37.670  22.530  1.00  0.00            
ATOM      9  C3  ACD     1      27.480  37.220  21.800  1.00  0.00            
ATOM     10  H5  ACD     1      26.780  38.030  21.570  1.00  0.00            
ATOM     11  O3  ACD     1      26.830  36.190  22.560  1.00  0.00            
ATOM     12  C4  ACD     1      25.660  36.590  23.240  1.00  0.00            
ATOM     13  H6  ACD     1      25.730  37.660  23.490  1.00  0.00            
ATOM     14  C5  ACD     1      24.510  36.030  22.450  1.00  0.00            
ATOM     15  H7  ACD     1      24.720  34.980  22.180  1.00  0.00            
ATOM     16  O4  ACD     1      24.370  36.760  21.170  1.00  0.00            
ATOM     17  H8  ACD     1      24.050  37.620  21.460  1.00  0.00            
ATOM     18  C6  ACD     1      23.220  36.090  23.250  1.00  0.00            
ATOM     19  H9  ACD     1      22.940  37.130  23.440  1.00  0.00            
ATOM     20  O5  ACD     1      22.170  35.450  22.530  1.00  0.00            
ATOM     21  H10 ACD     1      21.380  35.390  23.070  1.00  0.00            
ATOM     22  C7  ACD     1      23.320  35.410  24.640  1.00  0.00            
ATOM     23  H11 ACD     1      22.510  35.710  25.310  1.00  0.00            
ATOM     24  O6  ACD     1      24.540  35.880  25.350  1.00  0.00            
ATOM     25  C8  ACD     1      25.790  35.840  24.640  1.00  0.00            
ATOM     26  H12 ACD     1      26.060  34.790  24.490  1.00  0.00            
ATOM     27  C9  ACD     1      26.850  36.590  25.430  1.00  0.00            
ATOM     28  H13 ACD     1      27.810  36.440  24.920  1.00  0.00            
ATOM     29  H14 ACD     1      26.780  37.690  25.420  1.00  0.00            
ATOM     30  O7  ACD     1      26.930  36.060  26.780  1.00  0.00            
ATOM     31  H15 ACD     1      26.270  36.550  27.280  1.00  0.00            
ATOM     32  O8  ACD     1      23.480  34.050  24.510  1.00  0.00            
ATOM     33  C10 ACD     1      22.720  33.230  25.490  1.00  0.00            
ATOM     34  H16 ACD     1      21.830  33.810  25.800  1.00  0.00            
ATOM     35  C11 ACD     1      22.540  31.880  24.870  1.00  0.00            
ATOM     36  H17 ACD     1      23.450  31.660  24.310  1.00  0.00            
ATOM     37  O9  ACD     1      21.390  31.940  24.110  1.00  0.00            
ATOM     38  H18 ACD     1      21.230  31.170  23.560  1.00  0.00            
ATOM     39  C12 ACD     1      22.600  30.700  25.820  1.00  0.00            
ATOM     40  H19 ACD     1      21.810  30.720  26.580  1.00  0.00            
ATOM     41  O10 ACD     1      22.680  29.480  25.100  1.00  0.00            
ATOM     42  H20 ACD     1      21.850  29.330  24.640  1.00  0.00            
ATOM     43  C13 ACD     1      23.790  30.770  26.730  1.00  0.00            
ATOM     44  H21 ACD     1      23.690  29.980  27.480  1.00  0.00            
ATOM     45  O11 ACD     1      23.680  31.980  27.450  1.00  0.00            
ATOM     46  C14 ACD     1      23.630  33.210  26.740  1.00  0.00            
ATOM     47  H22 ACD     1      24.650  33.410  26.380  1.00  0.00            
ATOM     48  C15 ACD     1      23.370  34.370  27.740  1.00  0.00            
ATOM     49  H23 ACD     1      24.150  34.400  28.510  1.00  0.00            
ATOM     50  H24 ACD     1      23.350  35.350  27.250  1.00  0.00            
ATOM     51  O12 ACD     1      22.060  34.230  28.290  1.00  0.00            
ATOM     52  H25 ACD     1      22.080  34.500  29.210  1.00  0.00            
ATOM     53  O13 ACD     1      25.030  30.700  26.020  1.00  0.00            
ATOM     54  C16 ACD     1      25.860  29.590  26.380  1.00  0.00            
ATOM     55  H26 ACD     1      25.400  28.970  27.150  1.00  0.00            
ATOM     56  C17 ACD     1      26.180  28.860  25.100  1.00  0.00            
ATOM     57  H27 ACD     1      26.490  29.610  24.360  1.00  0.00            
ATOM     58  O14 ACD     1      25.000  28.170  24.630  1.00  0.00            
ATOM     59  H28 ACD     1      24.300  28.810  24.790  1.00  0.00            
ATOM     60  C18 ACD     1      27.320  27.880  25.220  1.00  0.00            
ATOM     61  H29 ACD     1      27.030  27.080  25.910  1.00  0.00            
ATOM     62  O15 ACD     1      27.680  27.330  23.950  1.00  0.00            
ATOM     63  H30 ACD     1      26.930  27.400  23.360  1.00  0.00            
ATOM     64  C19 ACD     1      28.540  28.470  25.930  1.00  0.00            
ATOM     65  H31 ACD     1      29.190  27.650  26.240  1.00  0.00            
ATOM     66  O16 ACD     1      28.140  29.140  27.130  1.00  0.00            
ATOM     67  C20 ACD     1      27.110  30.160  26.890  1.00  0.00            
ATOM     68  H32 ACD     1      27.560  30.820  26.150  1.00  0.00            
ATOM     69  C21 ACD     1      26.880  30.990  28.170  1.00  0.00            
ATOM     70  H33 ACD     1      27.800  31.490  28.510  1.00  0.00            
ATOM     71  H34 ACD     1      26.290  31.880  27.920  1.00  0.00            
ATOM     72  O17 ACD     1      26.290  30.330  29.320  1.00  0.00            
ATOM     73  H35 ACD     1      27.070  29.880  29.650  1.00  0.00            
ATOM     74  O18 ACD     1      29.230  29.340  25.070  1.00  0.00            
ATOM     75  C22 ACD     1      30.650  29.130  24.850  1.00  0.00            
ATOM     76  H36 ACD     1      31.000  28.270  25.430  1.00  0.00            
ATOM     77  C23 ACD     1      30.850  28.980  23.350  1.00  0.00            
ATOM     78  H37 ACD     1      30.270  29.800  22.920  1.00  0.00            
ATOM     79  O19 ACD     1      30.340  27.700  22.940  1.00  0.00            
ATOM     80  H38 ACD     1      29.490  27.550  23.370  1.00  0.00            
ATOM     81  C24 ACD     1      32.380  29.220  22.970  1.00  0.00            
ATOM     82  H39 ACD     1      32.990  28.400  23.370  1.00  0.00            
ATOM     83  O20 ACD     1      32.460  29.240  21.570  1.00  0.00            
ATOM     84  H40 ACD     1      31.870  28.520  21.350  1.00  0.00            
ATOM     85  C25 ACD     1      32.920  30.450  23.640  1.00  0.00            
ATOM     86  H41 ACD     1      34.000  30.520  23.500  1.00  0.00            
ATOM     87  O21 ACD     1      32.710  30.410  25.030  1.00  0.00            
ATOM     88  C26 ACD     1      31.350  30.350  25.490  1.00  0.00            
ATOM     89  H42 ACD     1      30.860  31.300  25.230  1.00  0.00            
ATOM     90  C27 ACD     1      31.380  30.280  27.040  1.00  0.00            
ATOM     91  H43 ACD     1      30.310  30.280  27.250  1.00  0.00            
ATOM     92  H44 ACD     1      31.770  29.310  27.370  1.00  0.00            
ATOM     93  O22 ACD     1      31.940  31.410  27.680  1.00  0.00            
ATOM     94  H45 ACD     1      31.470  32.150  27.300  1.00  0.00            
ATOM     95  O23 ACD     1      32.220  31.550  23.090  1.00  0.00            
ATOM     96  C28 ACD     1      33.000  32.580  22.490  1.00  0.00            
ATOM     97  H46 ACD     1      34.050  32.290  22.520  1.00  0.00            
ATOM     98  C29 ACD     1      32.790  33.880  23.310  1.00  0.00            
ATOM     99  H47 ACD     1      31.750  34.040  23.600  1.00  0.00            
ATOM    100  O24 ACD     1      33.130  35.040  22.610  1.00  0.00            
ATOM    101  C30 ACD     1      33.580  33.810  24.650  1.00  0.00            
ATOM    102  H48 ACD     1      33.350  32.860  25.150  1.00  0.00            
ATOM    103  H49 ACD     1      34.660  33.710  24.500  1.00  0.00            
ATOM    104  O25 ACD     1      33.260  34.900  25.590  1.00  0.00            
ATOM    105  H50 ACD     1      33.610  35.720  25.230  1.00  0.00            
ATOM    106  C31 ACD     1      32.440  32.700  21.060  1.00  0.00            
ATOM    107  H51 ACD     1      31.350  32.720  21.170  1.00  0.00            
ATOM    108  O26 ACD     1      32.830  31.540  20.250  1.00  0.00            
ATOM    109  H52 ACD     1      32.580  30.760  20.740  1.00  0.00            
ATOM    110  C32 ACD     1      32.860  34.110  20.480  1.00  0.00            
ATOM    111  H53 ACD     1      33.930  34.310  20.390  1.00  0.00            
ATOM    112  O27 ACD     1      32.130  34.330  19.280  1.00  0.00            
ATOM    113  H54 ACD     1      32.590  33.700  18.710  1.00  0.00            
ATOM    114  C33 ACD     1      32.390  35.240  21.390  1.00  0.00            
ATOM    115  H55 ACD     1      32.680  36.200  20.960  1.00  0.00            
ATOM    116  O28 ACD     1      31.000  35.050  21.580  1.00  0.00            
ATOM    117  C34 ACD     1      30.160  36.180  21.360  1.00  0.00            
ATOM    118  H56 ACD     1      30.570  37.030  20.800  1.00  0.00            
ATOM    119  C35 ACD     1      28.970  35.590  20.560  1.00  0.00            
ATOM    120  H57 ACD     1      28.620  34.740  21.160  1.00  0.00            
ATOM    121  O29 ACD     1      29.410  35.200  19.330  1.00  0.00            
ATOM    122  H58 ACD     1      30.280  34.850  19.520  1.00  0.00            
ATOM    123  C36 ACD     1      27.860  36.710  20.440  1.00  0.00            
ATOM    124  H59 ACD     1      28.350  37.480  19.830  1.00  0.00            
ATOM    125  O30 ACD     1      26.800  36.180  19.730  1.00  0.00            
ATOM    126  H60 ACD     1      26.020  36.080  20.270  1.00  0.00            
ATOM    127  C1  AS2     2      29.390  28.720  19.840  1.00  0.00            
ATOM    128  C2  AS2     2      27.980  28.330  20.360  1.00  0.00            
ATOM    129  C3  AS2     2      27.730  26.970  20.730  1.00  0.00            
ATOM    130  C4  AS2     2      26.450  26.490  21.100  1.00  0.00            
ATOM    131  C5  AS2     2      25.370  27.470  21.170  1.00  0.00            
ATOM    132  C6  AS2     2      25.670  28.780  20.880  1.00  0.00            
ATOM    133  C7  AS2     2      26.930  29.200  20.360  1.00  0.00            
ATOM    134  C8  AS2     2      27.080  30.730  20.080  1.00  0.00            
ATOM    135  O1  AS2     2      25.960  31.250  19.310  1.00  0.00            
ATOM    136  C9  AS2     2      25.890  32.760  19.170  1.00  0.00            
ATOM    137  C10 AS2     2      24.510  33.000  18.520  1.00  0.00            
ATOM    138  N1  AS2     2      24.520  33.080  17.030  1.00  0.00            
ATOM    139  C11 AS2     2      23.240  33.630  16.510  1.00  0.00            
ATOM    140  C12 AS2     2      24.530  31.660  16.450  1.00  0.00            
ATOM    141  C13 AS2     2      27.320  31.410  21.450  1.00  0.00            
ATOM    142  C14 AS2     2      26.220  31.680  22.340  1.00  0.00            
ATOM    143  C15 AS2     2      26.520  32.170  23.600  1.00  0.00            
ATOM    144  C16 AS2     2      27.870  32.540  23.940  1.00  0.00            
ATOM    145  C17 AS2     2      28.930  32.440  23.020  1.00  0.00            
ATOM    146  C18 AS2     2      28.620  31.850  21.780  1.00  0.00            
ATOM    147  H1  AS2     2      29.370  28.840  18.750  1.00  0.00            
ATOM    148  H2  AS2     2      29.760  29.610  20.350  1.00  0.00            
ATOM    149  H3  AS2     2      30.030  27.850  20.020  1.00  0.00            
ATOM    150  H4  AS2     2      28.560  26.280  20.740  1.00  0.00            
ATOM    151  H5  AS2     2      26.300  25.440  21.330  1.00  0.00            
ATOM    152  H6  AS2     2      24.350  27.140  21.330  1.00  0.00            
ATOM    153  H7  AS2     2      24.830  29.460  20.960  1.00  0.00            
ATOM    154  H8  AS2     2      28.000  30.990  19.550  1.00  0.00            
ATOM    155  H9  AS2     2      26.740  33.140  18.590  1.00  0.00            
ATOM    156  H10 AS2     2      25.830  33.240  20.150  1.00  0.00            
ATOM    157  H11 AS2     2      24.270  34.040  18.710  1.00  0.00            
ATOM    158  H12 AS2     2      23.800  32.230  18.850  1.00  0.00            
ATOM    159  H13 AS2     2      25.300  33.710  16.780  1.00  0.00            
ATOM    160  H14 AS2     2      22.410  32.980  16.820  1.00  0.00            
ATOM    161  H15 AS2     2      22.980  34.590  16.960  1.00  0.00            
ATOM    162  H16 AS2     2      23.200  33.820  15.440  1.00  0.00            
ATOM    163  H17 AS2     2      24.560  31.750  15.360  1.00  0.00            
ATOM    164  H18 AS2     2      25.410  31.080  16.740  1.00  0.00            
ATOM    165  H19 AS2     2      23.630  31.080  16.640  1.00  0.00            
ATOM    166  H20 AS2     2      25.210  31.450  22.010  1.00  0.00            
ATOM    167  H21 AS2     2      25.730  32.450  24.290  1.00  0.00            
ATOM    168  H22 AS2     2      28.020  33.120  24.840  1.00  0.00            
ATOM    169  H23 AS2     2      29.910  32.790  23.350  1.00  0.00            
ATOM    170  H24 AS2     2      29.400  31.760  21.020  1.00  0.00            
TER
ENDMDL
MODEL        1
ATOM      1  H1  ACD     1      17.200  31.480  29.980  1.00  0.00            
ATOM      2  O1  ACD     1      17.630  30.650  29.760  1.00  0.00            
ATOM      3  C1  ACD     1      16.700  29.550  29.780  1.00  0.00            
ATOM      4  H2  ACD     1      16.530  29.310  30.840  1.00  0.00            
ATOM      5  H3  ACD     1      17.180  28.660  29.360  1.00  0.00            
ATOM      6  C2  ACD     1      15.430  29.810  28.960  1.00  0.00            
ATOM      7  H4  ACD     1      14.970  28.820  28.840  1.00  0.00            
ATOM      8  O2  ACD     1      14.630  30.800  29.650  1.00  0.00            
ATOM      9  C3  ACD     1      13.350  31.110  29.060  1.00  0.00            
ATOM     10  H5  ACD     1      12.800  31.810  29.690  1.00  0.00            
ATOM     11  O3  ACD     1      12.690  29.890  28.770  1.00  0.00            
ATOM     12  C4  ACD     1      11.390  29.660  29.400  1.00  0.00            
ATOM     13  H6  ACD     1      11.290  30.220  30.340  1.00  0.00            
ATOM     14  C5  ACD     1      10.200  30.180  28.530  1.00  0.00            
ATOM     15  H7  ACD     1      10.270  29.840  27.500  1.00  0.00            
ATOM     16  O4  ACD     1      10.260  31.590  28.560  1.00  0.00            
ATOM     17  H8  ACD     1      11.020  31.940  28.090  1.00  0.00            
ATOM     18  C6  ACD     1       8.890  29.650  29.060  1.00  0.00            
ATOM     19  H9  ACD     1       8.730  30.140  30.030  1.00  0.00            
ATOM     20  O5  ACD     1       7.790  29.970  28.180  1.00  0.00            
ATOM     21  H10 ACD     1       7.760  29.230  27.570  1.00  0.00            
ATOM     22  C7  ACD     1       9.060  28.170  29.100  1.00  0.00            
ATOM     23  H11 ACD     1       8.130  27.690  29.440  1.00  0.00            
ATOM     24  O6  ACD     1      10.050  27.820  30.070  1.00  0.00            
ATOM     25  C8  ACD     1      11.370  28.160  29.760  1.00  0.00            
ATOM     26  H12 ACD     1      11.820  27.570  28.960  1.00  0.00            
ATOM     27  C9  ACD     1      12.270  27.930  31.000  1.00  0.00            
ATOM     28  H13 ACD     1      13.280  28.310  30.800  1.00  0.00            
ATOM     29  H14 ACD     1      11.900  28.410  31.910  1.00  0.00            
ATOM     30  O7  ACD     1      12.470  26.510  31.270  1.00  0.00            
ATOM     31  H15 ACD     1      12.420  25.980  30.480  1.00  0.00            
ATOM     32  O8  ACD     1       9.370  27.720  27.700  1.00  0.00            
ATOM     33  C10 ACD     1       8.650  26.640  27.150  1.00  0.00            
ATOM     34  H16 ACD     1       7.720  26.380  27.690  1.00  0.00            
ATOM     35  C11 ACD     1       8.190  27.130  25.780  1.00  0.00            
ATOM     36  H17 ACD     1       9.110  27.420  25.250  1.00  0.00            
ATOM     37  O9  ACD     1       7.440  28.440  25.960  1.00  0.00            
ATOM     38  H18 ACD     1       6.690  28.490  25.370  1.00  0.00            
ATOM     39  C12 ACD     1       7.570  25.970  24.950  1.00  0.00            
ATOM     40  H19 ACD     1       6.690  25.630  25.520  1.00  0.00            
ATOM     41  O10 ACD     1       7.240  26.520  23.690  1.00  0.00            
ATOM     42  H20 ACD     1       6.390  26.980  23.730  1.00  0.00            
ATOM     43  C13 ACD     1       8.580  24.880  24.950  1.00  0.00            
ATOM     44  H21 ACD     1       8.170  24.030  24.400  1.00  0.00            
ATOM     45  O11 ACD     1       8.830  24.390  26.240  1.00  0.00            
ATOM     46  C14 ACD     1       9.440  25.360  27.200  1.00  0.00            
ATOM     47  H22 ACD     1      10.470  25.620  26.930  1.00  0.00            
ATOM     48  C15 ACD     1       9.290  24.720  28.620  1.00  0.00            
ATOM     49  H23 ACD     1       9.910  23.810  28.610  1.00  0.00            
ATOM     50  H24 ACD     1       9.690  25.350  29.420  1.00  0.00            
ATOM     51  O12 ACD     1       8.020  24.360  29.100  1.00  0.00            
ATOM     52  H25 ACD     1       7.580  23.860  28.400  1.00  0.00            
ATOM     53  O13 ACD     1       9.830  25.280  24.390  1.00  0.00            
ATOM     54  C16 ACD     1      10.350  24.480  23.410  1.00  0.00            
ATOM     55  H26 ACD     1       9.590  23.730  23.160  1.00  0.00            
ATOM     56  C17 ACD     1      10.560  25.460  22.240  1.00  0.00            
ATOM     57  H27 ACD     1      11.260  26.260  22.500  1.00  0.00            
ATOM     58  O14 ACD     1       9.300  26.140  21.870  1.00  0.00            
ATOM     59  H28 ACD     1       8.770  26.230  22.670  1.00  0.00            
ATOM     60  C18 ACD     1      11.220  24.730  21.160  1.00  0.00            
ATOM     61  H29 ACD     1      10.510  23.980  20.790  1.00  0.00            
ATOM     62  O15 ACD     1      11.700  25.600  20.120  1.00  0.00            
ATOM     63  H30 ACD     1      11.110  25.580  19.360  1.00  0.00            
ATOM     64  C19 ACD     1      12.520  24.010  21.610  1.00  0.00            
ATOM     65  H31 ACD     1      12.960  23.510  20.740  1.00  0.00            
ATOM     66  O16 ACD     1      12.070  23.090  22.640  1.00  0.00            
ATOM     67  C20 ACD     1      11.540  23.700  23.870  1.00  0.00            
ATOM     68  H32 ACD     1      12.260  24.450  24.220  1.00  0.00            
ATOM     69  C21 ACD     1      11.230  22.770  25.040  1.00  0.00            
ATOM     70  H33 ACD     1      11.110  23.490  25.860  1.00  0.00            
ATOM     71  H34 ACD     1      10.260  22.300  24.860  1.00  0.00            
ATOM     72  O17 ACD     1      12.320  21.840  25.320  1.00  0.00            
ATOM     73  H35 ACD     1      12.140  21.030  24.840  1.00  0.00            
ATOM     74  O18 ACD     1      13.490  24.960  22.090  1.00  0.00            
ATOM     75  C22 ACD     1      14.750  25.150  21.490  1.00  0.00            
ATOM     76  H36 ACD     1      14.630  24.830  20.450  1.00  0.00            
ATOM     77  C23 ACD     1      14.880  26.660  21.540  1.00  0.00            
ATOM     78  H37 ACD     1      14.580  26.950  22.560  1.00  0.00            
ATOM     79  O19 ACD     1      14.020  27.120  20.520  1.00  0.00            
ATOM     80  H38 ACD     1      13.190  26.670  20.670  1.00  0.00            
ATOM     81  C24 ACD     1      16.290  27.090  21.350  1.00  0.00            
ATOM     82  H39 ACD     1      16.620  26.680  20.380  1.00  0.00            
ATOM     83  O20 ACD     1      16.440  28.500  21.260  1.00  0.00            
ATOM     84  H40 ACD     1      15.800  28.800  20.620  1.00  0.00            
ATOM     85  C25 ACD     1      17.210  26.300  22.330  1.00  0.00            
ATOM     86  H41 ACD     1      18.230  26.660  22.160  1.00  0.00            
ATOM     87  O21 ACD     1      17.170  24.940  21.980  1.00  0.00            
ATOM     88  C26 ACD     1      15.840  24.360  22.160  1.00  0.00            
ATOM     89  H42 ACD     1      15.630  24.300  23.230  1.00  0.00            
ATOM     90  C27 ACD     1      15.850  22.900  21.610  1.00  0.00            
ATOM     91  H43 ACD     1      14.860  22.460  21.740  1.00  0.00            
ATOM     92  H44 ACD     1      16.080  22.830  20.530  1.00  0.00            
ATOM     93  O22 ACD     1      16.660  22.030  22.370  1.00  0.00            
ATOM     94  H45 ACD     1      16.150  21.930  23.170  1.00  0.00            
ATOM     95  O23 ACD     1      16.800  26.500  23.670  1.00  0.00            
ATOM     96  C28 ACD     1      17.780  27.180  24.610  1.00  0.00            
ATOM     97  H46 ACD     1      18.790  26.810  24.410  1.00  0.00            
ATOM     98  C29 ACD     1      17.300  26.910  25.960  1.00  0.00            
ATOM     99  H47 ACD     1      16.210  27.030  25.930  1.00  0.00            
ATOM    100  O24 ACD     1      17.900  27.800  26.960  1.00  0.00            
ATOM    101  C30 ACD     1      17.620  25.480  26.370  1.00  0.00            
ATOM    102  H48 ACD     1      17.590  24.780  25.520  1.00  0.00            
ATOM    103  H49 ACD     1      18.670  25.540  26.660  1.00  0.00            
ATOM    104  O25 ACD     1      16.720  24.980  27.370  1.00  0.00            
ATOM    105  H50 ACD     1      16.910  24.040  27.490  1.00  0.00            
ATOM    106  C31 ACD     1      17.790  28.710  24.350  1.00  0.00            
ATOM    107  H51 ACD     1      16.740  29.040  24.300  1.00  0.00            
ATOM    108  O26 ACD     1      18.400  28.930  23.090  1.00  0.00            
ATOM    109  H52 ACD     1      17.730  28.690  22.450  1.00  0.00            
ATOM    110  C32 ACD     1      18.420  29.590  25.490  1.00  0.00            
ATOM    111  H53 ACD     1      19.480  29.350  25.620  1.00  0.00            
ATOM    112  O27 ACD     1      18.260  30.940  25.220  1.00  0.00            
ATOM    113  H54 ACD     1      18.840  31.030  24.450  1.00  0.00            
ATOM    114  C33 ACD     1      17.680  29.220  26.770  1.00  0.00            
ATOM    115  H55 ACD     1      18.090  29.790  27.610  1.00  0.00            
ATOM    116  O28 ACD     1      16.240  29.430  26.700  1.00  0.00            
ATOM    117  C34 ACD     1      15.680  30.410  27.540  1.00  0.00            
ATOM    118  H56 ACD     1      16.360  31.270  27.650  1.00  0.00            
ATOM    119  C35 ACD     1      14.490  31.080  26.830  1.00  0.00            
ATOM    120  H57 ACD     1      13.840  30.210  26.640  1.00  0.00            
ATOM    121  O29 ACD     1      14.880  31.740  25.600  1.00  0.00            
ATOM    122  H58 ACD     1      15.230  31.050  25.020  1.00  0.00            
ATOM    123  C36 ACD     1      13.620  31.970  27.780  1.00  0.00            
ATOM    124  H59 ACD     1      14.210  32.840  28.080  1.00  0.00            
ATOM    125  O30 ACD     1      12.420  32.380  27.210  1.00  0.00            
ATOM    126  H60 ACD     1      12.630  32.580  26.300  1.00  0.00            
ATOM    127  C1  AS2     2      10.620  32.160  20.680  1.00  0.00            
ATOM    128  C2  AS2     2       9.560  31.310  21.170  1.00  0.00            
ATOM    129  C3  AS2     2       8.560  30.770  20.310  1.00  0.00            
ATOM    130  C4  AS2     2       7.570  29.940  20.870  1.00  0.00            
ATOM    131  C5  AS2     2       7.540  29.680  22.260  1.00  0.00            
ATOM    132  C6  AS2     2       8.420  30.340  23.130  1.00  0.00            
ATOM    133  C7  AS2     2       9.440  31.100  22.590  1.00  0.00            
ATOM    134  C8  AS2     2      10.510  31.540  23.680  1.00  0.00            
ATOM    135  O1  AS2     2       9.890  32.190  24.780  1.00  0.00            
ATOM    136  C9  AS2     2       9.530  33.560  24.590  1.00  0.00            
ATOM    137  C10 AS2     2       8.870  34.080  25.900  1.00  0.00            
ATOM    138  N1  AS2     2       8.310  33.120  26.920  1.00  0.00            
ATOM    139  C11 AS2     2       7.050  32.540  26.320  1.00  0.00            
ATOM    140  C12 AS2     2       8.060  33.840  28.200  1.00  0.00            
ATOM    141  C13 AS2     2      11.460  30.430  24.200  1.00  0.00            
ATOM    142  C14 AS2     2      11.050  29.460  25.070  1.00  0.00            
ATOM    143  C15 AS2     2      11.900  28.370  25.500  1.00  0.00            
ATOM    144  C16 AS2     2      13.180  28.240  24.840  1.00  0.00            
ATOM    145  C17 AS2     2      13.590  29.200  23.900  1.00  0.00            
ATOM    146  C18 AS2     2      12.750  30.260  23.610  1.00  0.00            
ATOM    147  H1  AS2     2      10.300  33.190  20.880  1.00  0.00            
ATOM    148  H2  AS2     2      11.580  31.920  21.150  1.00  0.00            
ATOM    149  H3  AS2     2      10.780  32.100  19.590  1.00  0.00            
ATOM    150  H4  AS2     2       8.600  31.120  19.290  1.00  0.00            
ATOM    151  H5  AS2     2       6.800  29.510  20.230  1.00  0.00            
ATOM    152  H6  AS2     2       6.840  28.950  22.640  1.00  0.00            
ATOM    153  H7  AS2     2       8.380  30.170  24.200  1.00  0.00            
ATOM    154  H8  AS2     2      11.120  32.290  23.180  1.00  0.00            
ATOM    155  H9  AS2     2       8.820  33.550  23.750  1.00  0.00            
ATOM    156  H10 AS2     2      10.370  34.260  24.500  1.00  0.00            
ATOM    157  H11 AS2     2       8.200  34.860  25.540  1.00  0.00            
ATOM    158  H12 AS2     2       9.690  34.570  26.440  1.00  0.00            
ATOM    159  H13 AS2     2       9.000  32.410  27.200  1.00  0.00            
ATOM    160  H14 AS2     2       7.380  31.930  25.480  1.00  0.00            
ATOM    161  H15 AS2     2       6.570  31.820  26.970  1.00  0.00            
ATOM    162  H16 AS2     2       6.380  33.330  25.960  1.00  0.00            
ATOM    163  H17 AS2     2       7.470  33.300  28.940  1.00  0.00            
ATOM    164  H18 AS2     2       9.020  34.170  28.580  1.00  0.00            
ATOM    165  H19 AS2     2       7.560  34.790  28.010  1.00  0.00            
ATOM    166  H20 AS2     2      10.020  29.480  25.420  1.00  0.00            
ATOM    167  H21 AS2     2      11.660  27.710  26.330  1.00  0.00            
ATOM    168  H22 AS2     2      13.820  27.420  25.120  1.00  0.00            
ATOM    169  H23 AS2     2      14.530  29.090  23.380  1.00  0.00            
ATOM    170  H24 AS2     2      13.070  30.960  22.850  1.00  0.00            
TER
ENDMDL
MODEL        1
ATOM      1  H1  ACD     1      26.200  31.720  23.120  1.00  0.00            
ATOM      2  O1  ACD     1      25.880  31.210  22.370  1.00  0.00            
ATOM      3  C1  ACD     1      26.670  31.600  21.180  1.00  0.00            
ATOM      4  H2  ACD     1      27.690  31.210  21.320  1.00  0.00            
ATOM      5  H3  ACD     1      26.540  32.660  20.950  1.00  0.00            
ATOM      6  C2  ACD     1      26.160  31.000  19.910  1.00  0.00            
ATOM      7  H4  ACD     1      26.800  31.320  19.080  1.00  0.00            
ATOM      8  O2  ACD     1      26.200  29.560  20.010  1.00  0.00            
ATOM      9  C3  ACD     1      25.830  28.820  18.830  1.00  0.00            
ATOM     10  H5  ACD     1      25.990  27.770  19.100  1.00  0.00            
ATOM     11  O3  ACD     1      26.770  29.060  17.830  1.00  0.00            
ATOM     12  C4  ACD     1      27.740  28.090  17.520  1.00  0.00            
ATOM     13  H6  ACD     1      27.580  27.250  18.200  1.00  0.00            
ATOM     14  C5  ACD     1      27.510  27.680  16.090  1.00  0.00            
ATOM     15  H7  ACD     1      27.430  28.600  15.490  1.00  0.00            
ATOM     16  O4  ACD     1      26.230  26.990  15.990  1.00  0.00            
ATOM     17  H8  ACD     1      25.570  27.640  16.220  1.00  0.00            
ATOM     18  C6  ACD     1      28.640  26.800  15.620  1.00  0.00            
ATOM     19  H9  ACD     1      28.610  25.860  16.180  1.00  0.00            
ATOM     20  O5  ACD     1      28.420  26.350  14.290  1.00  0.00            
ATOM     21  H10 ACD     1      27.760  25.660  14.320  1.00  0.00            
ATOM     22  C7  ACD     1      30.050  27.360  15.880  1.00  0.00            
ATOM     23  H11 ACD     1      30.860  26.680  15.560  1.00  0.00            
ATOM     24  O6  ACD     1      30.150  27.790  17.220  1.00  0.00            
ATOM     25  C8  ACD     1      29.120  28.700  17.660  1.00  0.00            
ATOM     26  H12 ACD     1      29.130  29.640  17.090  1.00  0.00            
ATOM     27  C9  ACD     1      29.410  29.060  19.120  1.00  0.00            
ATOM     28  H13 ACD     1      28.600  29.730  19.430  1.00  0.00            
ATOM     29  H14 ACD     1      29.210  28.220  19.800  1.00  0.00            
ATOM     30  O7  ACD     1      30.690  29.670  19.200  1.00  0.00            
ATOM     31  H15 ACD     1      31.270  28.940  18.950  1.00  0.00            
ATOM     32  O8  ACD     1      30.120  28.520  15.070  1.00  0.00            
ATOM     33  C10 ACD     1      31.150  28.540  14.140  1.00  0.00            
ATOM     34  H16 ACD     1      31.800  27.660  14.180  1.00  0.00            
ATOM     35  C11 ACD     1      30.560  28.800  12.750  1.00  0.00            
ATOM     36  H17 ACD     1      29.660  29.380  12.990  1.00  0.00            
ATOM     37  O9  ACD     1      30.120  27.540  12.240  1.00  0.00            
ATOM     38  H18 ACD     1      29.570  27.100  12.880  1.00  0.00            
ATOM     39  C12 ACD     1      31.460  29.490  11.750  1.00  0.00            
ATOM     40  H19 ACD     1      32.180  28.720  11.430  1.00  0.00            
ATOM     41  O10 ACD     1      30.690  30.000  10.620  1.00  0.00            
ATOM     42  H20 ACD     1      30.380  29.270  10.080  1.00  0.00            
ATOM     43  C13 ACD     1      32.350  30.630  12.330  1.00  0.00            
ATOM     44  H21 ACD     1      33.090  30.950  11.580  1.00  0.00            
ATOM     45  O11 ACD     1      33.070  30.030  13.410  1.00  0.00            
ATOM     46  C14 ACD     1      32.210  29.590  14.450  1.00  0.00            
ATOM     47  H22 ACD     1      31.590  30.430  14.790  1.00  0.00            
ATOM     48  C15 ACD     1      33.100  29.100  15.680  1.00  0.00            
ATOM     49  H23 ACD     1      33.750  29.950  15.890  1.00  0.00            
ATOM     50  H24 ACD     1      32.450  28.940  16.550  1.00  0.00            
ATOM     51  O12 ACD     1      33.880  27.890  15.370  1.00  0.00            
ATOM     52  H25 ACD     1      34.130  27.440  16.190  1.00  0.00            
ATOM     53  O13 ACD     1      31.530  31.640  12.810  1.00  0.00            
ATOM     54  C16 ACD     1      31.580  33.000  12.360  1.00  0.00            
ATOM     55  H26 ACD     1      32.360  33.100  11.590  1.00  0.00            
ATOM     56  C17 ACD     1      30.210  33.220  11.600  1.00  0.00            
ATOM     57  H27 ACD     1      29.490  32.770  12.290  1.00  0.00            
ATOM     58  O14 ACD     1      30.140  32.520  10.310  1.00  0.00            
ATOM     59  H28 ACD     1      30.390  31.600  10.460  1.00  0.00            
ATOM     60  C18 ACD     1      29.880  34.730  11.480  1.00  0.00            
ATOM     61  H29 ACD     1      30.610  35.130  10.770  1.00  0.00            
ATOM     62  O15 ACD     1      28.540  34.980  11.020  1.00  0.00            
ATOM     63  H30 ACD     1      28.700  35.000  10.070  1.00  0.00            
ATOM     64  C19 ACD     1      30.030  35.490  12.760  1.00  0.00            
ATOM     65  H31 ACD     1      29.890  36.570  12.660  1.00  0.00            
ATOM     66  O16 ACD     1      31.340  35.240  13.220  1.00  0.00            
ATOM     67  C20 ACD     1      31.750  33.890  13.630  1.00  0.00            
ATOM     68  H32 ACD     1      30.980  33.570  14.350  1.00  0.00            
ATOM     69  C21 ACD     1      33.210  33.950  14.160  1.00  0.00            
ATOM     70  H33 ACD     1      33.260  34.670  14.980  1.00  0.00            
ATOM     71  H34 ACD     1      33.420  32.940  14.550  1.00  0.00            
ATOM     72  O17 ACD     1      34.070  34.360  13.120  1.00  0.00            
ATOM     73  H35 ACD     1      34.960  34.510  13.430  1.00  0.00            
ATOM     74  O18 ACD     1      29.030  35.090  13.730  1.00  0.00            
ATOM     75  C22 ACD     1      28.290  36.090  14.410  1.00  0.00            
ATOM     76  H36 ACD     1      28.770  37.060  14.240  1.00  0.00            
ATOM     77  C23 ACD     1      26.840  36.070  13.960  1.00  0.00            
ATOM     78  H37 ACD     1      26.560  35.010  14.050  1.00  0.00            
ATOM     79  O19 ACD     1      26.780  36.550  12.610  1.00  0.00            
ATOM     80  H38 ACD     1      27.300  35.940  12.090  1.00  0.00            
ATOM     81  C24 ACD     1      25.990  36.940  14.820  1.00  0.00            
ATOM     82  H39 ACD     1      26.050  37.960  14.400  1.00  0.00            
ATOM     83  O20 ACD     1      24.620  36.520  14.640  1.00  0.00            
ATOM     84  H40 ACD     1      24.360  36.120  15.480  1.00  0.00            
ATOM     85  C25 ACD     1      26.310  36.930  16.330  1.00  0.00            
ATOM     86  H41 ACD     1      25.810  37.810  16.760  1.00  0.00            
ATOM     87  O21 ACD     1      27.760  36.990  16.570  1.00  0.00            
ATOM     88  C26 ACD     1      28.430  35.900  15.920  1.00  0.00            
ATOM     89  H42 ACD     1      27.990  34.950  16.260  1.00  0.00            
ATOM     90  C27 ACD     1      29.900  35.910  16.270  1.00  0.00            
ATOM     91  H43 ACD     1      30.410  34.970  16.000  1.00  0.00            
ATOM     92  H44 ACD     1      30.530  36.640  15.750  1.00  0.00            
ATOM     93  O22 ACD     1      30.140  36.060  17.660  1.00  0.00            
ATOM     94  H45 ACD     1      31.080  36.190  17.850  1.00  0.00            
ATOM     95  O23 ACD     1      25.740  35.790  16.960  1.00  0.00            
ATOM     96  C28 ACD     1      24.990  35.880  18.180  1.00  0.00            
ATOM     97  H46 ACD     1      24.660  36.910  18.370  1.00  0.00            
ATOM     98  C29 ACD     1      25.870  35.280  19.330  1.00  0.00            
ATOM     99  H47 ACD     1      26.460  34.470  18.900  1.00  0.00            
ATOM    100  O24 ACD     1      25.090  34.710  20.360  1.00  0.00            
ATOM    101  C30 ACD     1      26.820  36.290  20.010  1.00  0.00            
ATOM    102  H48 ACD     1      27.390  35.730  20.770  1.00  0.00            
ATOM    103  H49 ACD     1      27.570  36.620  19.280  1.00  0.00            
ATOM    104  O25 ACD     1      26.190  37.450  20.500  1.00  0.00            
ATOM    105  H50 ACD     1      26.780  37.810  21.170  1.00  0.00            
ATOM    106  C31 ACD     1      23.820  35.020  17.900  1.00  0.00            
ATOM    107  H51 ACD     1      24.370  34.180  17.460  1.00  0.00            
ATOM    108  O26 ACD     1      23.040  35.480  16.870  1.00  0.00            
ATOM    109  H52 ACD     1      22.510  34.740  16.560  1.00  0.00            
ATOM    110  C32 ACD     1      23.100  34.470  19.140  1.00  0.00            
ATOM    111  H53 ACD     1      22.580  35.300  19.640  1.00  0.00            
ATOM    112  O27 ACD     1      22.090  33.570  18.860  1.00  0.00            
ATOM    113  H54 ACD     1      21.260  34.050  18.980  1.00  0.00            
ATOM    114  C33 ACD     1      24.170  33.800  19.980  1.00  0.00            
ATOM    115  H55 ACD     1      23.850  33.300  20.910  1.00  0.00            
ATOM    116  O28 ACD     1      24.780  32.810  19.210  1.00  0.00            
ATOM    117  C34 ACD     1      24.790  31.430  19.600  1.00  0.00            
ATOM    118  H56 ACD     1      24.130  31.390  20.480  1.00  0.00            
ATOM    119  C35 ACD     1      24.180  30.660  18.390  1.00  0.00            
ATOM    120  H57 ACD     1      24.860  30.870  17.560  1.00  0.00            
ATOM    121  O29 ACD     1      22.810  31.090  18.100  1.00  0.00            
ATOM    122  H58 ACD     1      22.710  32.000  18.400  1.00  0.00            
ATOM    123  C36 ACD     1      24.330  29.110  18.570  1.00  0.00            
ATOM    124  H59 ACD     1      23.730  28.890  19.460  1.00  0.00            
ATOM    125  O30 ACD     1      23.840  28.460  17.400  1.00  0.00            
ATOM    126  H60 ACD     1      22.950  28.800  17.350  1.00  0.00            
ATOM    127  C1  AS2     2      25.340  27.900  12.630  1.00  0.00            
ATOM    128  C2  AS2     2      24.070  28.280  13.270  1.00  0.00            
ATOM    129  C3  AS2     2      23.190  27.200  13.630  1.00  0.00            
ATOM    130  C4  AS2     2      21.900  27.400  14.120  1.00  0.00            
ATOM    131  C5  AS2     2      21.420  28.720  14.220  1.00  0.00            
ATOM    132  C6  AS2     2      22.310  29.790  14.030  1.00  0.00            
ATOM    133  C7  AS2     2      23.650  29.650  13.510  1.00  0.00            
ATOM    134  C8  AS2     2      24.490  30.840  13.010  1.00  0.00            
ATOM    135  O1  AS2     2      23.720  32.030  12.750  1.00  0.00            
ATOM    136  C9  AS2     2      24.380  33.230  12.190  1.00  0.00            
ATOM    137  C10 AS2     2      23.380  34.340  11.900  1.00  0.00            
ATOM    138  N1  AS2     2      24.030  35.620  11.590  1.00  0.00            
ATOM    139  C11 AS2     2      23.020  36.800  11.350  1.00  0.00            
ATOM    140  C12 AS2     2      24.780  35.600  10.220  1.00  0.00            
ATOM    141  C13 AS2     2      25.620  31.290  13.960  1.00  0.00            
ATOM    142  C14 AS2     2      25.370  32.040  15.130  1.00  0.00            
ATOM    143  C15 AS2     2      26.400  32.590  15.920  1.00  0.00            
ATOM    144  C16 AS2     2      27.700  32.190  15.600  1.00  0.00            
ATOM    145  C17 AS2     2      28.010  31.470  14.470  1.00  0.00            
ATOM    146  C18 AS2     2      26.950  30.970  13.640  1.00  0.00            
ATOM    147  H1  AS2     2      26.300  28.220  13.060  1.00  0.00            
ATOM    148  H2  AS2     2      25.450  26.810  12.730  1.00  0.00            
ATOM    149  H3  AS2     2      25.370  28.190  11.570  1.00  0.00            
ATOM    150  H4  AS2     2      23.450  26.160  13.470  1.00  0.00            
ATOM    151  H5  AS2     2      21.280  26.590  14.480  1.00  0.00            
ATOM    152  H6  AS2     2      20.440  28.910  14.650  1.00  0.00            
ATOM    153  H7  AS2     2      21.870  30.770  14.190  1.00  0.00            
ATOM    154  H8  AS2     2      24.880  30.390  12.090  1.00  0.00            
ATOM    155  H9  AS2     2      25.050  33.100  11.330  1.00  0.00            
ATOM    156  H10 AS2     2      25.030  33.680  12.950  1.00  0.00            
ATOM    157  H11 AS2     2      22.710  34.450  12.750  1.00  0.00            
ATOM    158  H12 AS2     2      22.870  34.090  10.970  1.00  0.00            
ATOM    159  H13 AS2     2      24.720  35.910  12.290  1.00  0.00            
ATOM    160  H14 AS2     2      22.440  36.940  12.270  1.00  0.00            
ATOM    161  H15 AS2     2      23.500  37.730  11.020  1.00  0.00            
ATOM    162  H16 AS2     2      22.270  36.540  10.590  1.00  0.00            
ATOM    163  H17 AS2     2      25.140  36.600   9.960  1.00  0.00            
ATOM    164  H18 AS2     2      25.650  34.940  10.360  1.00  0.00            
ATOM    165  H19 AS2     2      24.060  35.330   9.450  1.00  0.00            
ATOM    166  H20 AS2     2      24.330  32.190  15.390  1.00  0.00            
ATOM    167  H21 AS2     2      26.280  33.120  16.870  1.00  0.00            
ATOM    168  H22 AS2     2      28.480  32.410  16.320  1.00  0.00            
ATOM    169  H23 AS2     2      29.040  31.290  14.170  1.00  0.00            
ATOM    170  H24 AS2     2      27.290  30.490  12.720  1.00  0.00            
TER
ENDMDL
MODEL        1
ATOM      1  H1  ACD     1      35.560  38.030  24.740  1.00  0.00            
ATOM      2  O1  ACD     1      36.500  37.900  24.630  1.00  0.00            
ATOM      3  C1  ACD     1      36.800  36.500  24.790  1.00  0.00            
ATOM      4  H2  ACD     1      37.880  36.480  24.640  1.00  0.00            
ATOM      5  H3  ACD     1      36.420  35.810  24.020  1.00  0.00            
ATOM      6  C2  ACD     1      36.440  36.100  26.190  1.00  0.00            
ATOM      7  H4  ACD     1      36.740  36.830  26.960  1.00  0.00            
ATOM      8  O2  ACD     1      35.020  36.100  26.340  1.00  0.00            
ATOM      9  C3  ACD     1      34.450  35.790  27.610  1.00  0.00            
ATOM     10  H5  ACD     1      33.350  35.780  27.640  1.00  0.00            
ATOM     11  O3  ACD     1      34.910  36.720  28.630  1.00  0.00            
ATOM     12  C4  ACD     1      34.290  37.980  28.710  1.00  0.00            
ATOM     13  H6  ACD     1      33.210  37.880  28.570  1.00  0.00            
ATOM     14  C5  ACD     1      34.700  38.570  30.100  1.00  0.00            
ATOM     15  H7  ACD     1      35.770  38.360  30.180  1.00  0.00            
ATOM     16  O4  ACD     1      34.020  37.850  31.130  1.00  0.00            
ATOM     17  H8  ACD     1      34.140  38.290  31.980  1.00  0.00            
ATOM     18  C6  ACD     1      34.610  40.110  30.300  1.00  0.00            
ATOM     19  H9  ACD     1      33.580  40.450  30.150  1.00  0.00            
ATOM     20  O5  ACD     1      35.070  40.610  31.530  1.00  0.00            
ATOM     21  H10 ACD     1      36.010  40.450  31.630  1.00  0.00            
ATOM     22  C7  ACD     1      35.460  40.690  29.210  1.00  0.00            
ATOM     23  H11 ACD     1      35.580  41.770  29.300  1.00  0.00            
ATOM     24  O6  ACD     1      34.780  40.390  28.040  1.00  0.00            
ATOM     25  C8  ACD     1      34.690  38.960  27.600  1.00  0.00            
ATOM     26  H12 ACD     1      35.640  38.640  27.150  1.00  0.00            
ATOM     27  C9  ACD     1      33.640  38.910  26.450  1.00  0.00            
ATOM     28  H13 ACD     1      33.290  37.890  26.270  1.00  0.00            
ATOM     29  H14 ACD     1      32.810  39.440  26.920  1.00  0.00            
ATOM     30  O7  ACD     1      34.120  39.580  25.270  1.00  0.00            
ATOM     31  H15 ACD     1      33.420  39.470  24.620  1.00  0.00            
ATOM     32  O8  ACD     1      36.750  40.130  29.150  1.00  0.00            
ATOM     33  C10 ACD     1      37.740  40.870  29.800  1.00  0.00            
ATOM     34  H16 ACD     1      37.270  41.760  30.240  1.00  0.00            
ATOM     35  C11 ACD     1      38.410  40.090  30.950  1.00  0.00            
ATOM     36  H17 ACD     1      38.870  39.160  30.600  1.00  0.00            
ATOM     37  O9  ACD     1      37.590  39.760  32.130  1.00  0.00            
ATOM     38  H18 ACD     1      38.100  39.180  32.700  1.00  0.00            
ATOM     39  C12 ACD     1      39.600  40.790  31.520  1.00  0.00            
ATOM     40  H19 ACD     1      39.340  41.710  32.070  1.00  0.00            
ATOM     41  O10 ACD     1      40.330  39.980  32.390  1.00  0.00            
ATOM     42  H20 ACD     1      41.140  39.650  32.000  1.00  0.00            
ATOM     43  C13 ACD     1      40.510  41.160  30.340  1.00  0.00            
ATOM     44  H21 ACD     1      41.300  41.760  30.800  1.00  0.00            
ATOM     45  O11 ACD     1      39.880  42.020  29.420  1.00  0.00            
ATOM     46  C14 ACD     1      38.750  41.390  28.740  1.00  0.00            
ATOM     47  H22 ACD     1      39.160  40.510  28.230  1.00  0.00            
ATOM     48  C15 ACD     1      38.120  42.430  27.810  1.00  0.00            
ATOM     49  H23 ACD     1      37.120  42.020  27.630  1.00  0.00            
ATOM     50  H24 ACD     1      38.010  43.370  28.380  1.00  0.00            
ATOM     51  O12 ACD     1      38.820  42.640  26.600  1.00  0.00            
ATOM     52  H25 ACD     1      38.390  41.990  26.030  1.00  0.00            
ATOM     53  O13 ACD     1      41.120  40.040  29.830  1.00  0.00            
ATOM     54  C16 ACD     1      42.490  40.240  29.480  1.00  0.00            
ATOM     55  H26 ACD     1      42.870  41.230  29.750  1.00  0.00            
ATOM     56  C17 ACD     1      43.290  39.190  30.230  1.00  0.00            
ATOM     57  H27 ACD     1      42.720  38.260  30.180  1.00  0.00            
ATOM     58  O14 ACD     1      43.290  39.560  31.660  1.00  0.00            
ATOM     59  H28 ACD     1      43.930  40.260  31.830  1.00  0.00            
ATOM     60  C18 ACD     1      44.690  39.020  29.750  1.00  0.00            
ATOM     61  H29 ACD     1      45.310  39.840  30.140  1.00  0.00            
ATOM     62  O15 ACD     1      45.190  37.800  30.190  1.00  0.00            
ATOM     63  H30 ACD     1      45.130  37.220  29.420  1.00  0.00            
ATOM     64  C19 ACD     1      44.860  39.000  28.210  1.00  0.00            
ATOM     65  H31 ACD     1      45.910  39.140  27.920  1.00  0.00            
ATOM     66  O16 ACD     1      44.050  40.050  27.690  1.00  0.00            
ATOM     67  C20 ACD     1      42.640  40.180  27.970  1.00  0.00            
ATOM     68  H32 ACD     1      42.090  39.340  27.530  1.00  0.00            
ATOM     69  C21 ACD     1      42.110  41.410  27.290  1.00  0.00            
ATOM     70  H33 ACD     1      41.040  41.450  27.490  1.00  0.00            
ATOM     71  H34 ACD     1      42.590  42.330  27.640  1.00  0.00            
ATOM     72  O17 ACD     1      42.250  41.250  25.830  1.00  0.00            
ATOM     73  H35 ACD     1      41.920  40.360  25.680  1.00  0.00            
ATOM     74  O18 ACD     1      44.330  37.810  27.750  1.00  0.00            
ATOM     75  C22 ACD     1      44.950  37.140  26.610  1.00  0.00            
ATOM     76  H36 ACD     1      45.990  37.470  26.430  1.00  0.00            
ATOM     77  C23 ACD     1      44.950  35.580  26.950  1.00  0.00            
ATOM     78  H37 ACD     1      43.960  35.500  27.410  1.00  0.00            
ATOM     79  O19 ACD     1      45.930  35.230  27.940  1.00  0.00            
ATOM     80  H38 ACD     1      45.960  34.270  28.050  1.00  0.00            
ATOM     81  C24 ACD     1      44.780  34.720  25.680  1.00  0.00            
ATOM     82  H39 ACD     1      45.680  34.750  25.060  1.00  0.00            
ATOM     83  O20 ACD     1      44.520  33.360  25.970  1.00  0.00            
ATOM     84  H40 ACD     1      43.680  33.310  26.420  1.00  0.00            
ATOM     85  C25 ACD     1      43.720  35.240  24.770  1.00  0.00            
ATOM     86  H41 ACD     1      43.610  34.570  23.910  1.00  0.00            
ATOM     87  O21 ACD     1      44.120  36.540  24.370  1.00  0.00            
ATOM     88  C26 ACD     1      44.160  37.530  25.420  1.00  0.00            
ATOM     89  H42 ACD     1      43.150  37.820  25.730  1.00  0.00            
ATOM     90  C27 ACD     1      44.790  38.740  24.710  1.00  0.00            
ATOM     91  H43 ACD     1      44.130  38.870  23.840  1.00  0.00            
ATOM     92  H44 ACD     1      44.670  39.630  25.330  1.00  0.00            
ATOM     93  O22 ACD     1      46.170  38.620  24.360  1.00  0.00            
ATOM     94  H45 ACD     1      46.040  38.140  23.540  1.00  0.00            
ATOM     95  O23 ACD     1      42.510  35.250  25.480  1.00  0.00            
ATOM     96  C28 ACD     1      41.480  34.390  25.060  1.00  0.00            
ATOM     97  H46 ACD     1      41.730  33.590  24.360  1.00  0.00            
ATOM     98  C29 ACD     1      40.340  35.210  24.520  1.00  0.00            
ATOM     99  H47 ACD     1      40.060  36.000  25.230  1.00  0.00            
ATOM    100  O24 ACD     1      39.220  34.310  24.300  1.00  0.00            
ATOM    101  C30 ACD     1      40.630  35.790  23.130  1.00  0.00            
ATOM    102  H48 ACD     1      39.750  36.320  22.740  1.00  0.00            
ATOM    103  H49 ACD     1      41.300  36.660  23.160  1.00  0.00            
ATOM    104  O25 ACD     1      41.190  34.870  22.240  1.00  0.00            
ATOM    105  H50 ACD     1      40.540  34.600  21.600  1.00  0.00            
ATOM    106  C31 ACD     1      41.010  33.670  26.330  1.00  0.00            
ATOM    107  H51 ACD     1      40.710  34.360  27.130  1.00  0.00            
ATOM    108  O26 ACD     1      42.020  32.700  26.710  1.00  0.00            
ATOM    109  H52 ACD     1      41.670  32.250  27.490  1.00  0.00            
ATOM    110  C32 ACD     1      39.800  32.850  25.960  1.00  0.00            
ATOM    111  H53 ACD     1      40.170  32.140  25.210  1.00  0.00            
ATOM    112  O27 ACD     1      39.330  32.210  27.080  1.00  0.00            
ATOM    113  H54 ACD     1      38.730  32.810  27.530  1.00  0.00            
ATOM    114  C33 ACD     1      38.770  33.690  25.380  1.00  0.00            
ATOM    115  H55 ACD     1      37.860  33.150  25.100  1.00  0.00            
ATOM    116  O28 ACD     1      38.380  34.570  26.400  1.00  0.00            
ATOM    117  C34 ACD     1      36.930  34.670  26.490  1.00  0.00            
ATOM    118  H56 ACD     1      36.410  34.010  25.790  1.00  0.00            
ATOM    119  C35 ACD     1      36.450  34.260  27.870  1.00  0.00            
ATOM    120  H57 ACD     1      36.920  34.850  28.660  1.00  0.00            
ATOM    121  O29 ACD     1      36.690  32.870  28.080  1.00  0.00            
ATOM    122  H58 ACD     1      36.200  32.600  28.860  1.00  0.00            
ATOM    123  C36 ACD     1      34.930  34.360  27.990  1.00  0.00            
ATOM    124  H59 ACD     1      34.490  33.690  27.240  1.00  0.00            
ATOM    125  O30 ACD     1      34.410  33.910  29.270  1.00  0.00            
ATOM    126  H60 ACD     1      34.840  34.420  29.960  1.00  0.00            
ATOM    127  C1  AS2     2      39.070  32.790  30.820  1.00  0.00            
ATOM    128  C2  AS2     2      40.570  32.790  30.550  1.00  0.00            
ATOM    129  C3  AS2     2      41.130  31.610  30.080  1.00  0.00            
ATOM    130  C4  AS2     2      42.540  31.580  29.790  1.00  0.00            
ATOM    131  C5  AS2     2      43.280  32.750  29.980  1.00  0.00            
ATOM    132  C6  AS2     2      42.680  33.910  30.510  1.00  0.00            
ATOM    133  C7  AS2     2      41.300  33.950  30.770  1.00  0.00            
ATOM    134  C8  AS2     2      40.760  35.350  31.180  1.00  0.00            
ATOM    135  O1  AS2     2      41.790  36.200  31.820  1.00  0.00            
ATOM    136  C9  AS2     2      42.170  35.770  33.160  1.00  0.00            
ATOM    137  C10 AS2     2      43.090  36.840  33.810  1.00  0.00            
ATOM    138  N1  AS2     2      44.360  37.210  33.100  1.00  0.00            
ATOM    139  C11 AS2     2      45.260  36.000  32.770  1.00  0.00            
ATOM    140  C12 AS2     2      45.270  38.110  33.920  1.00  0.00            
ATOM    141  C13 AS2     2      40.240  36.070  30.020  1.00  0.00            
ATOM    142  C14 AS2     2      40.980  36.380  28.860  1.00  0.00            
ATOM    143  C15 AS2     2      40.400  37.040  27.760  1.00  0.00            
ATOM    144  C16 AS2     2      39.070  37.510  27.860  1.00  0.00            
ATOM    145  C17 AS2     2      38.360  37.190  29.030  1.00  0.00            
ATOM    146  C18 AS2     2      38.910  36.520  30.130  1.00  0.00            
ATOM    147  H1  AS2     2      38.570  33.220  29.950  1.00  0.00            
ATOM    148  H2  AS2     2      38.660  31.790  31.000  1.00  0.00            
ATOM    149  H3  AS2     2      38.980  33.400  31.740  1.00  0.00            
ATOM    150  H4  AS2     2      40.570  30.680  30.130  1.00  0.00            
ATOM    151  H5  AS2     2      42.910  30.640  29.390  1.00  0.00            
ATOM    152  H6  AS2     2      44.290  32.850  29.580  1.00  0.00            
ATOM    153  H7  AS2     2      43.310  34.790  30.540  1.00  0.00            
ATOM    154  H8  AS2     2      39.920  35.280  31.890  1.00  0.00            
ATOM    155  H9  AS2     2      42.750  34.850  33.010  1.00  0.00            
ATOM    156  H10 AS2     2      41.320  35.520  33.800  1.00  0.00            
ATOM    157  H11 AS2     2      43.250  36.600  34.860  1.00  0.00            
ATOM    158  H12 AS2     2      42.490  37.750  33.900  1.00  0.00            
ATOM    159  H13 AS2     2      44.080  37.700  32.230  1.00  0.00            
ATOM    160  H14 AS2     2      46.180  36.350  32.300  1.00  0.00            
ATOM    161  H15 AS2     2      45.430  35.420  33.680  1.00  0.00            
ATOM    162  H16 AS2     2      44.720  35.390  32.050  1.00  0.00            
ATOM    163  H17 AS2     2      44.830  39.070  33.640  1.00  0.00            
ATOM    164  H18 AS2     2      45.240  38.050  35.000  1.00  0.00            
ATOM    165  H19 AS2     2      46.240  38.250  33.430  1.00  0.00            
ATOM    166  H20 AS2     2      41.960  35.960  28.650  1.00  0.00            
ATOM    167  H21 AS2     2      40.980  37.240  26.870  1.00  0.00            
ATOM    168  H22 AS2     2      38.700  38.100  27.030  1.00  0.00            
ATOM    169  H23 AS2     2      37.380  37.640  29.090  1.00  0.00            
ATOM    170  H24 AS2     2      38.310  36.170  30.970  1.00  0.00            
TER
ENDMDL
MODEL        1
ATOM      1  H1  ACD     1      45.280  19.340  10.940  1.00  0.00            
ATOM      2  O1  ACD     1      45.320  20.300  10.960  1.00  0.00            
ATOM      3  C1  ACD     1      43.990  20.820  11.060  1.00  0.00            
ATOM      4  H2  ACD     1      43.330  19.940  11.160  1.00  0.00            
ATOM      5  H3  ACD     1      43.630  21.290  10.140  1.00  0.00            
ATOM      6  C2  ACD     1      43.770  21.840  12.140  1.00  0.00            
ATOM      7  H4  ACD     1      42.720  22.150  12.160  1.00  0.00            
ATOM      8  O2  ACD     1      44.110  21.050  13.340  1.00  0.00            
ATOM      9  C3  ACD     1      43.850  21.850  14.540  1.00  0.00            
ATOM     10  H5  ACD     1      43.980  21.150  15.380  1.00  0.00            
ATOM     11  O3  ACD     1      42.470  22.300  14.650  1.00  0.00            
ATOM     12  C4  ACD     1      41.720  21.620  15.650  1.00  0.00            
ATOM     13  H6  ACD     1      42.350  20.840  16.100  1.00  0.00            
ATOM     14  C5  ACD     1      41.340  22.650  16.730  1.00  0.00            
ATOM     15  H7  ACD     1      40.790  23.470  16.240  1.00  0.00            
ATOM     16  O4  ACD     1      42.570  23.100  17.420  1.00  0.00            
ATOM     17  H8  ACD     1      42.290  23.740  18.070  1.00  0.00            
ATOM     18  C6  ACD     1      40.440  21.980  17.730  1.00  0.00            
ATOM     19  H9  ACD     1      41.050  21.150  18.100  1.00  0.00            
ATOM     20  O5  ACD     1      40.150  22.860  18.860  1.00  0.00            
ATOM     21  H10 ACD     1      40.670  22.620  19.630  1.00  0.00            
ATOM     22  C7  ACD     1      39.220  21.340  17.020  1.00  0.00            
ATOM     23  H11 ACD     1      38.660  20.750  17.740  1.00  0.00            
ATOM     24  O6  ACD     1      39.620  20.440  15.970  1.00  0.00            
ATOM     25  C8  ACD     1      40.480  20.950  14.940  1.00  0.00            
ATOM     26  H12 ACD     1      39.890  21.640  14.330  1.00  0.00            
ATOM     27  C9  ACD     1      40.890  19.910  13.900  1.00  0.00            
ATOM     28  H13 ACD     1      41.700  20.250  13.250  1.00  0.00            
ATOM     29  H14 ACD     1      41.250  19.010  14.420  1.00  0.00            
ATOM     30  O7  ACD     1      39.730  19.440  13.200  1.00  0.00            
ATOM     31  H15 ACD     1      39.120  19.110  13.870  1.00  0.00            
ATOM     32  O8  ACD     1      38.470  22.450  16.550  1.00  0.00            
ATOM     33  C10 ACD     1      36.980  22.440  16.780  1.00  0.00            
ATOM     34  H16 ACD     1      36.690  22.340  17.830  1.00  0.00            
ATOM     35  C11 ACD     1      36.700  23.900  16.400  1.00  0.00            
ATOM     36  H17 ACD     1      37.300  24.230  15.540  1.00  0.00            
ATOM     37  O9  ACD     1      36.950  24.780  17.600  1.00  0.00            
ATOM     38  H18 ACD     1      37.900  24.910  17.710  1.00  0.00            
ATOM     39  C12 ACD     1      35.280  24.030  15.860  1.00  0.00            
ATOM     40  H19 ACD     1      34.510  23.930  16.640  1.00  0.00            
ATOM     41  O10 ACD     1      35.230  25.340  15.240  1.00  0.00            
ATOM     42  H20 ACD     1      35.510  25.890  15.970  1.00  0.00            
ATOM     43  C13 ACD     1      35.060  23.020  14.730  1.00  0.00            
ATOM     44  H21 ACD     1      34.070  23.240  14.320  1.00  0.00            
ATOM     45  O11 ACD     1      35.070  21.720  15.340  1.00  0.00            
ATOM     46  C14 ACD     1      36.340  21.360  15.920  1.00  0.00            
ATOM     47  H22 ACD     1      36.980  21.070  15.080  1.00  0.00            
ATOM     48  C15 ACD     1      36.040  20.100  16.800  1.00  0.00            
ATOM     49  H23 ACD     1      36.860  19.860  17.490  1.00  0.00            
ATOM     50  H24 ACD     1      35.060  20.250  17.260  1.00  0.00            
ATOM     51  O12 ACD     1      35.930  18.950  15.900  1.00  0.00            
ATOM     52  H25 ACD     1      35.010  18.790  15.670  1.00  0.00            
ATOM     53  O13 ACD     1      35.980  23.080  13.690  1.00  0.00            
ATOM     54  C16 ACD     1      35.450  23.160  12.390  1.00  0.00            
ATOM     55  H26 ACD     1      34.420  22.790  12.330  1.00  0.00            
ATOM     56  C17 ACD     1      35.530  24.630  11.920  1.00  0.00            
ATOM     57  H27 ACD     1      36.560  24.980  11.970  1.00  0.00            
ATOM     58  O14 ACD     1      34.750  25.560  12.580  1.00  0.00            
ATOM     59  H28 ACD     1      35.090  25.500  13.480  1.00  0.00            
ATOM     60  C18 ACD     1      35.110  24.650  10.460  1.00  0.00            
ATOM     61  H29 ACD     1      34.090  24.260  10.470  1.00  0.00            
ATOM     62  O15 ACD     1      35.220  25.950   9.810  1.00  0.00            
ATOM     63  H30 ACD     1      36.100  26.090   9.440  1.00  0.00            
ATOM     64  C19 ACD     1      35.920  23.700   9.700  1.00  0.00            
ATOM     65  H31 ACD     1      35.650  23.590   8.640  1.00  0.00            
ATOM     66  O16 ACD     1      35.960  22.430  10.260  1.00  0.00            
ATOM     67  C20 ACD     1      36.370  22.300  11.590  1.00  0.00            
ATOM     68  H32 ACD     1      37.410  22.640  11.730  1.00  0.00            
ATOM     69  C21 ACD     1      36.200  20.840  11.910  1.00  0.00            
ATOM     70  H33 ACD     1      36.730  20.480  12.800  1.00  0.00            
ATOM     71  H34 ACD     1      35.140  20.600  12.060  1.00  0.00            
ATOM     72  O17 ACD     1      36.540  20.050  10.750  1.00  0.00            
ATOM     73  H35 ACD     1      36.060  20.510  10.050  1.00  0.00            
ATOM     74  O18 ACD     1      37.280  24.250   9.770  1.00  0.00            
ATOM     75  C22 ACD     1      38.010  24.520   8.570  1.00  0.00            
ATOM     76  H36 ACD     1      37.340  24.340   7.720  1.00  0.00            
ATOM     77  C23 ACD     1      38.500  25.980   8.580  1.00  0.00            
ATOM     78  H37 ACD     1      38.970  26.260   9.530  1.00  0.00            
ATOM     79  O19 ACD     1      37.380  26.880   8.400  1.00  0.00            
ATOM     80  H38 ACD     1      37.690  27.750   8.150  1.00  0.00            
ATOM     81  C24 ACD     1      39.530  26.300   7.440  1.00  0.00            
ATOM     82  H39 ACD     1      39.100  26.230   6.430  1.00  0.00            
ATOM     83  O20 ACD     1      40.210  27.540   7.700  1.00  0.00            
ATOM     84  H40 ACD     1      40.860  27.260   8.350  1.00  0.00            
ATOM     85  C25 ACD     1      40.550  25.200   7.330  1.00  0.00            
ATOM     86  H41 ACD     1      41.090  25.230   6.380  1.00  0.00            
ATOM     87  O21 ACD     1      39.850  23.920   7.290  1.00  0.00            
ATOM     88  C26 ACD     1      39.200  23.520   8.490  1.00  0.00            
ATOM     89  H42 ACD     1      39.910  23.640   9.320  1.00  0.00            
ATOM     90  C27 ACD     1      38.940  22.020   8.490  1.00  0.00            
ATOM     91  H43 ACD     1      38.440  21.850   9.450  1.00  0.00            
ATOM     92  H44 ACD     1      38.230  21.800   7.680  1.00  0.00            
ATOM     93  O22 ACD     1      40.050  21.200   8.340  1.00  0.00            
ATOM     94  H45 ACD     1      39.880  20.350   8.740  1.00  0.00            
ATOM     95  O23 ACD     1      41.440  25.210   8.470  1.00  0.00            
ATOM     96  C28 ACD     1      42.790  24.970   8.160  1.00  0.00            
ATOM     97  H46 ACD     1      43.170  25.210   7.150  1.00  0.00            
ATOM     98  C29 ACD     1      43.150  23.490   8.450  1.00  0.00            
ATOM     99  H47 ACD     1      42.530  23.040   9.230  1.00  0.00            
ATOM    100  O24 ACD     1      44.580  23.310   8.790  1.00  0.00            
ATOM    101  C30 ACD     1      43.000  22.640   7.190  1.00  0.00            
ATOM    102  H48 ACD     1      42.100  22.970   6.650  1.00  0.00            
ATOM    103  H49 ACD     1      43.790  22.860   6.450  1.00  0.00            
ATOM    104  O25 ACD     1      42.890  21.280   7.470  1.00  0.00            
ATOM    105  H50 ACD     1      41.960  21.170   7.680  1.00  0.00            
ATOM    106  C31 ACD     1      43.560  25.920   9.140  1.00  0.00            
ATOM    107  H51 ACD     1      43.050  25.810  10.100  1.00  0.00            
ATOM    108  O26 ACD     1      43.500  27.280   8.710  1.00  0.00            
ATOM    109  H52 ACD     1      43.710  27.770   9.510  1.00  0.00            
ATOM    110  C32 ACD     1      45.060  25.500   9.470  1.00  0.00            
ATOM    111  H53 ACD     1      45.800  25.530   8.660  1.00  0.00            
ATOM    112  O27 ACD     1      45.610  26.200  10.650  1.00  0.00            
ATOM    113  H54 ACD     1      45.270  25.910  11.500  1.00  0.00            
ATOM    114  C33 ACD     1      45.080  24.030   9.850  1.00  0.00            
ATOM    115  H55 ACD     1      46.110  23.750  10.080  1.00  0.00            
ATOM    116  O28 ACD     1      44.200  23.870  10.940  1.00  0.00            
ATOM    117  C34 ACD     1      44.650  23.070  12.080  1.00  0.00            
ATOM    118  H56 ACD     1      45.680  22.780  11.850  1.00  0.00            
ATOM    119  C35 ACD     1      44.540  23.900  13.320  1.00  0.00            
ATOM    120  H57 ACD     1      43.540  24.340  13.480  1.00  0.00            
ATOM    121  O29 ACD     1      45.470  25.030  13.250  1.00  0.00            
ATOM    122  H58 ACD     1      46.270  24.730  12.820  1.00  0.00            
ATOM    123  C36 ACD     1      44.880  22.980  14.520  1.00  0.00            
ATOM    124  H59 ACD     1      45.910  22.630  14.420  1.00  0.00            
ATOM    125  O30 ACD     1      44.730  23.630  15.760  1.00  0.00            
ATOM    126  H60 ACD     1      43.860  23.360  16.060  1.00  0.00            
ATOM    127  C1  AS2     2      41.870  27.320  15.330  1.00  0.00            
ATOM    128  C2  AS2     2      41.970  28.450  14.320  1.00  0.00            
ATOM    129  C3  AS2     2      43.120  29.300  14.360  1.00  0.00            
ATOM    130  C4  AS2     2      43.160  30.520  13.700  1.00  0.00            
ATOM    131  C5  AS2     2      42.080  30.860  12.800  1.00  0.00            
ATOM    132  C6  AS2     2      41.020  29.960  12.710  1.00  0.00            
ATOM    133  C7  AS2     2      40.940  28.770  13.470  1.00  0.00            
ATOM    134  C8  AS2     2      39.710  27.810  13.390  1.00  0.00            
ATOM    135  O1  AS2     2      38.810  28.390  12.390  1.00  0.00            
ATOM    136  C9  AS2     2      37.500  27.830  12.140  1.00  0.00            
ATOM    137  C10 AS2     2      36.740  28.820  11.220  1.00  0.00            
ATOM    138  N1  AS2     2      35.270  28.590  11.220  1.00  0.00            
ATOM    139  C11 AS2     2      34.640  29.670  10.410  1.00  0.00            
ATOM    140  C12 AS2     2      34.720  28.690  12.650  1.00  0.00            
ATOM    141  C13 AS2     2      39.990  26.370  13.090  1.00  0.00            
ATOM    142  C14 AS2     2      39.360  25.360  13.800  1.00  0.00            
ATOM    143  C15 AS2     2      39.340  24.000  13.420  1.00  0.00            
ATOM    144  C16 AS2     2      40.120  23.640  12.270  1.00  0.00            
ATOM    145  C17 AS2     2      40.830  24.670  11.580  1.00  0.00            
ATOM    146  C18 AS2     2      40.690  26.010  11.920  1.00  0.00            
ATOM    147  H1  AS2     2      42.150  26.430  14.760  1.00  0.00            
ATOM    148  H2  AS2     2      42.630  27.410  16.110  1.00  0.00            
ATOM    149  H3  AS2     2      40.860  27.200  15.750  1.00  0.00            
ATOM    150  H4  AS2     2      43.980  28.990  14.950  1.00  0.00            
ATOM    151  H5  AS2     2      44.040  31.160  13.670  1.00  0.00            
ATOM    152  H6  AS2     2      42.140  31.800  12.260  1.00  0.00            
ATOM    153  H7  AS2     2      40.240  30.200  11.990  1.00  0.00            
ATOM    154  H8  AS2     2      39.150  27.870  14.330  1.00  0.00            
ATOM    155  H9  AS2     2      37.050  27.710  13.140  1.00  0.00            
ATOM    156  H10 AS2     2      37.600  26.850  11.670  1.00  0.00            
ATOM    157  H11 AS2     2      37.130  28.860  10.200  1.00  0.00            
ATOM    158  H12 AS2     2      36.900  29.840  11.570  1.00  0.00            
ATOM    159  H13 AS2     2      35.040  27.660  10.830  1.00  0.00            
ATOM    160  H14 AS2     2      33.550  29.620  10.460  1.00  0.00            
ATOM    161  H15 AS2     2      34.890  30.660  10.790  1.00  0.00            
ATOM    162  H16 AS2     2      34.900  29.380   9.400  1.00  0.00            
ATOM    163  H17 AS2     2      33.700  28.300  12.680  1.00  0.00            
ATOM    164  H18 AS2     2      35.310  28.000  13.270  1.00  0.00            
ATOM    165  H19 AS2     2      34.840  29.730  12.940  1.00  0.00            
ATOM    166  H20 AS2     2      38.800  25.620  14.700  1.00  0.00            
ATOM    167  H21 AS2     2      38.850  23.220  14.000  1.00  0.00            
ATOM    168  H22 AS2     2      40.310  22.610  11.990  1.00  0.00            
ATOM    169  H23 AS2     2      41.500  24.520  10.740  1.00  0.00            
ATOM    170  H24 AS2     2      41.180  26.730  11.260  1.00  0.00            
TER
ENDMDL
MODEL        1
ATOM      1  H1  ACD     1       8.390  17.820  15.040  1.00  0.00            
ATOM      2  O1  ACD     1       8.040  16.930  15.130  1.00  0.00            
ATOM      3  C1  ACD     1       6.620  17.020  15.380  1.00  0.00            
ATOM      4  H2  ACD     1       6.280  15.980  15.310  1.00  0.00            
ATOM      5  H3  ACD     1       6.190  17.700  14.630  1.00  0.00            
ATOM      6  C2  ACD     1       6.330  17.480  16.810  1.00  0.00            
ATOM      7  H4  ACD     1       7.030  16.960  17.470  1.00  0.00            
ATOM      8  O2  ACD     1       6.580  18.880  16.830  1.00  0.00            
ATOM      9  C3  ACD     1       6.570  19.420  18.160  1.00  0.00            
ATOM     10  H5  ACD     1       6.870  20.450  17.970  1.00  0.00            
ATOM     11  O3  ACD     1       7.510  18.790  18.980  1.00  0.00            
ATOM     12  C4  ACD     1       8.640  19.480  19.500  1.00  0.00            
ATOM     13  H6  ACD     1       8.490  20.560  19.670  1.00  0.00            
ATOM     14  C5  ACD     1       8.700  19.030  20.920  1.00  0.00            
ATOM     15  H7  ACD     1       8.420  17.970  20.900  1.00  0.00            
ATOM     16  O4  ACD     1       7.530  19.570  21.600  1.00  0.00            
ATOM     17  H8  ACD     1       6.750  19.340  21.090  1.00  0.00            
ATOM     18  C6  ACD     1      10.030  19.230  21.570  1.00  0.00            
ATOM     19  H9  ACD     1      10.250  20.270  21.850  1.00  0.00            
ATOM     20  O5  ACD     1      10.140  18.470  22.800  1.00  0.00            
ATOM     21  H10 ACD     1       9.470  18.750  23.440  1.00  0.00            
ATOM     22  C7  ACD     1      11.160  18.650  20.700  1.00  0.00            
ATOM     23  H11 ACD     1      12.170  18.780  21.090  1.00  0.00            
ATOM     24  O6  ACD     1      11.070  19.470  19.470  1.00  0.00            
ATOM     25  C8  ACD     1       9.880  19.290  18.660  1.00  0.00            
ATOM     26  H12 ACD     1       9.970  18.300  18.210  1.00  0.00            
ATOM     27  C9  ACD     1      10.000  20.200  17.510  1.00  0.00            
ATOM     28  H13 ACD     1       9.040  20.290  16.990  1.00  0.00            
ATOM     29  H14 ACD     1      10.130  21.200  17.950  1.00  0.00            
ATOM     30  O7  ACD     1      11.030  19.920  16.570  1.00  0.00            
ATOM     31  H15 ACD     1      11.540  20.740  16.550  1.00  0.00            
ATOM     32  O8  ACD     1      10.840  17.330  20.360  1.00  0.00            
ATOM     33  C10 ACD     1      11.930  16.390  20.460  1.00  0.00            
ATOM     34  H16 ACD     1      12.860  16.880  20.790  1.00  0.00            
ATOM     35  C11 ACD     1      11.460  15.420  21.550  1.00  0.00            
ATOM     36  H17 ACD     1      10.430  15.060  21.460  1.00  0.00            
ATOM     37  O9  ACD     1      11.450  15.990  22.900  1.00  0.00            
ATOM     38  H18 ACD     1      11.120  16.890  22.890  1.00  0.00            
ATOM     39  C12 ACD     1      12.410  14.240  21.430  1.00  0.00            
ATOM     40  H19 ACD     1      13.420  14.650  21.530  1.00  0.00            
ATOM     41  O10 ACD     1      12.190  13.210  22.390  1.00  0.00            
ATOM     42  H20 ACD     1      12.220  13.470  23.310  1.00  0.00            
ATOM     43  C13 ACD     1      12.410  13.570  20.110  1.00  0.00            
ATOM     44  H21 ACD     1      13.190  12.810  20.190  1.00  0.00            
ATOM     45  O11 ACD     1      12.830  14.470  19.080  1.00  0.00            
ATOM     46  C14 ACD     1      12.120  15.720  19.050  1.00  0.00            
ATOM     47  H22 ACD     1      11.120  15.570  18.620  1.00  0.00            
ATOM     48  C15 ACD     1      12.860  16.670  18.120  1.00  0.00            
ATOM     49  H23 ACD     1      12.920  16.080  17.200  1.00  0.00            
ATOM     50  H24 ACD     1      12.290  17.550  17.810  1.00  0.00            
ATOM     51  O12 ACD     1      14.130  17.120  18.650  1.00  0.00            
ATOM     52  H25 ACD     1      14.560  17.300  17.800  1.00  0.00            
ATOM     53  O13 ACD     1      11.200  13.000  19.870  1.00  0.00            
ATOM     54  C16 ACD     1      11.150  11.690  19.430  1.00  0.00            
ATOM     55  H26 ACD     1      12.200  11.420  19.270  1.00  0.00            
ATOM     56  C17 ACD     1      10.580  10.750  20.570  1.00  0.00            
ATOM     57  H27 ACD     1       9.600  11.170  20.820  1.00  0.00            
ATOM     58  O14 ACD     1      11.280  10.920  21.820  1.00  0.00            
ATOM     59  H28 ACD     1      11.610  11.820  21.890  1.00  0.00            
ATOM     60  C18 ACD     1      10.510   9.320  20.030  1.00  0.00            
ATOM     61  H29 ACD     1      11.550   9.090  19.790  1.00  0.00            
ATOM     62  O15 ACD     1      10.110   8.400  20.940  1.00  0.00            
ATOM     63  H30 ACD     1      10.850   8.440  21.550  1.00  0.00            
ATOM     64  C19 ACD     1       9.670   9.210  18.740  1.00  0.00            
ATOM     65  H31 ACD     1       9.810   8.240  18.260  1.00  0.00            
ATOM     66  O16 ACD     1      10.250  10.180  17.820  1.00  0.00            
ATOM     67  C20 ACD     1      10.240  11.600  18.190  1.00  0.00            
ATOM     68  H32 ACD     1       9.220  11.960  18.390  1.00  0.00            
ATOM     69  C21 ACD     1      10.780  12.390  17.010  1.00  0.00            
ATOM     70  H33 ACD     1      11.210  13.350  17.320  1.00  0.00            
ATOM     71  H34 ACD     1      11.600  11.740  16.670  1.00  0.00            
ATOM     72  O17 ACD     1      10.000  12.760  15.860  1.00  0.00            
ATOM     73  H35 ACD     1      10.250  12.000  15.330  1.00  0.00            
ATOM     74  O18 ACD     1       8.280   9.520  19.020  1.00  0.00            
ATOM     75  C22 ACD     1       7.170   9.090  18.190  1.00  0.00            
ATOM     76  H36 ACD     1       7.370   8.030  17.980  1.00  0.00            
ATOM     77  C23 ACD     1       5.970   9.100  19.070  1.00  0.00            
ATOM     78  H37 ACD     1       6.230   9.980  19.670  1.00  0.00            
ATOM     79  O19 ACD     1       6.020   7.850  19.790  1.00  0.00            
ATOM     80  H38 ACD     1       5.440   7.870  20.560  1.00  0.00            
ATOM     81  C24 ACD     1       4.590   9.330  18.420  1.00  0.00            
ATOM     82  H39 ACD     1       4.210   8.330  18.210  1.00  0.00            
ATOM     83  O20 ACD     1       3.710   9.870  19.490  1.00  0.00            
ATOM     84  H40 ACD     1       2.960   9.290  19.620  1.00  0.00            
ATOM     85  C25 ACD     1       4.610  10.220  17.170  1.00  0.00            
ATOM     86  H41 ACD     1       3.660  10.200  16.620  1.00  0.00            
ATOM     87  O21 ACD     1       5.630   9.660  16.350  1.00  0.00            
ATOM     88  C26 ACD     1       6.970   9.840  16.840  1.00  0.00            
ATOM     89  H42 ACD     1       7.190  10.910  16.960  1.00  0.00            
ATOM     90  C27 ACD     1       7.830   9.340  15.730  1.00  0.00            
ATOM     91  H43 ACD     1       7.710  10.010  14.870  1.00  0.00            
ATOM     92  H44 ACD     1       8.860   9.410  16.100  1.00  0.00            
ATOM     93  O22 ACD     1       7.600   7.940  15.410  1.00  0.00            
ATOM     94  H45 ACD     1       6.810   7.890  14.870  1.00  0.00            
ATOM     95  O23 ACD     1       4.910  11.570  17.470  1.00  0.00            
ATOM     96  C28 ACD     1       3.930  12.470  17.020  1.00  0.00            
ATOM     97  H46 ACD     1       3.080  11.980  16.530  1.00  0.00            
ATOM     98  C29 ACD     1       4.610  13.440  16.030  1.00  0.00            
ATOM     99  H47 ACD     1       5.470  13.740  16.640  1.00  0.00            
ATOM    100  O24 ACD     1       3.750  14.640  15.720  1.00  0.00            
ATOM    101  C30 ACD     1       5.050  12.780  14.750  1.00  0.00            
ATOM    102  H48 ACD     1       5.880  12.170  15.150  1.00  0.00            
ATOM    103  H49 ACD     1       4.250  12.060  14.540  1.00  0.00            
ATOM    104  O25 ACD     1       5.640  13.560  13.710  1.00  0.00            
ATOM    105  H50 ACD     1       6.200  14.250  14.040  1.00  0.00            
ATOM    106  C31 ACD     1       3.570  13.300  18.280  1.00  0.00            
ATOM    107  H51 ACD     1       4.500  13.680  18.720  1.00  0.00            
ATOM    108  O26 ACD     1       2.900  12.550  19.280  1.00  0.00            
ATOM    109  H52 ACD     1       3.420  11.750  19.380  1.00  0.00            
ATOM    110  C32 ACD     1       2.720  14.500  17.940  1.00  0.00            
ATOM    111  H53 ACD     1       1.790  14.200  17.450  1.00  0.00            
ATOM    112  O27 ACD     1       2.390  15.190  19.210  1.00  0.00            
ATOM    113  H54 ACD     1       2.360  14.420  19.800  1.00  0.00            
ATOM    114  C33 ACD     1       3.400  15.440  16.920  1.00  0.00            
ATOM    115  H55 ACD     1       2.740  16.230  16.550  1.00  0.00            
ATOM    116  O28 ACD     1       4.620  15.900  17.470  1.00  0.00            
ATOM    117  C34 ACD     1       4.880  17.290  17.300  1.00  0.00            
ATOM    118  H56 ACD     1       4.130  17.730  16.630  1.00  0.00            
ATOM    119  C35 ACD     1       4.620  18.030  18.650  1.00  0.00            
ATOM    120  H57 ACD     1       5.310  17.570  19.370  1.00  0.00            
ATOM    121  O29 ACD     1       3.260  17.980  19.020  1.00  0.00            
ATOM    122  H58 ACD     1       3.060  17.100  19.340  1.00  0.00            
ATOM    123  C36 ACD     1       5.170  19.400  18.680  1.00  0.00            
ATOM    124  H59 ACD     1       4.580  20.020  18.000  1.00  0.00            
ATOM    125  O30 ACD     1       5.190  19.960  20.010  1.00  0.00            
ATOM    126  H60 ACD     1       4.280  19.970  20.320  1.00  0.00            
ATOM    127  C1  AS2     2       4.190  16.460  22.330  1.00  0.00            
ATOM    128  C2  AS2     2       3.820  14.960  22.420  1.00  0.00            
ATOM    129  C3  AS2     2       2.420  14.720  22.590  1.00  0.00            
ATOM    130  C4  AS2     2       1.890  13.410  22.720  1.00  0.00            
ATOM    131  C5  AS2     2       2.790  12.330  22.700  1.00  0.00            
ATOM    132  C6  AS2     2       4.160  12.610  22.620  1.00  0.00            
ATOM    133  C7  AS2     2       4.750  13.910  22.600  1.00  0.00            
ATOM    134  C8  AS2     2       6.210  14.130  22.530  1.00  0.00            
ATOM    135  O1  AS2     2       6.920  13.040  23.190  1.00  0.00            
ATOM    136  C9  AS2     2       8.350  13.270  23.500  1.00  0.00            
ATOM    137  C10 AS2     2       8.910  12.330  24.610  1.00  0.00            
ATOM    138  N1  AS2     2       8.190  10.870  24.580  1.00  0.00            
ATOM    139  C11 AS2     2       6.870  10.870  25.240  1.00  0.00            
ATOM    140  C12 AS2     2       9.190   9.980  25.270  1.00  0.00            
ATOM    141  C13 AS2     2       6.860  14.190  21.130  1.00  0.00            
ATOM    142  C14 AS2     2       6.690  13.290  20.100  1.00  0.00            
ATOM    143  C15 AS2     2       7.140  13.520  18.820  1.00  0.00            
ATOM    144  C16 AS2     2       7.880  14.610  18.530  1.00  0.00            
ATOM    145  C17 AS2     2       8.180  15.510  19.530  1.00  0.00            
ATOM    146  C18 AS2     2       7.610  15.330  20.830  1.00  0.00            
ATOM    147  H1  AS2     2       3.660  16.980  21.520  1.00  0.00            
ATOM    148  H2  AS2     2       3.810  16.950  23.240  1.00  0.00            
ATOM    149  H3  AS2     2       5.280  16.630  22.280  1.00  0.00            
ATOM    150  H4  AS2     2       1.760  15.590  22.620  1.00  0.00            
ATOM    151  H5  AS2     2       0.830  13.330  22.940  1.00  0.00            
ATOM    152  H6  AS2     2       2.490  11.280  22.730  1.00  0.00            
ATOM    153  H7  AS2     2       4.850  11.770  22.590  1.00  0.00            
ATOM    154  H8  AS2     2       6.550  15.040  23.050  1.00  0.00            
ATOM    155  H9  AS2     2       8.480  14.300  23.860  1.00  0.00            
ATOM    156  H10 AS2     2       9.050  13.330  22.660  1.00  0.00            
ATOM    157  H11 AS2     2       8.700  12.800  25.570  1.00  0.00            
ATOM    158  H12 AS2     2      10.000  12.250  24.570  1.00  0.00            
ATOM    159  H13 AS2     2       8.120  10.620  23.580  1.00  0.00            
ATOM    160  H14 AS2     2       6.560   9.840  25.400  1.00  0.00            
ATOM    161  H15 AS2     2       7.050  11.350  26.200  1.00  0.00            
ATOM    162  H16 AS2     2       6.140  11.450  24.670  1.00  0.00            
ATOM    163  H17 AS2     2       8.810   8.960  25.280  1.00  0.00            
ATOM    164  H18 AS2     2      10.210  10.010  24.890  1.00  0.00            
ATOM    165  H19 AS2     2       9.270  10.270  26.320  1.00  0.00            
ATOM    166  H20 AS2     2       6.030  12.450  20.240  1.00  0.00            
ATOM    167  H21 AS2     2       6.900  12.770  18.070  1.00  0.00            
ATOM    168  H22 AS2     2       8.170  14.650  17.490  1.00  0.00            
ATOM    169  H23 AS2     2       8.600  16.480  19.270  1.00  0.00            
ATOM    170  H24 AS2     2       7.930  16.020  21.600  1.00  0.00            
TER
ENDMDL
MODEL        1
ATOM      1  H1  ACD     1       2.650  15.780  13.940  1.00  0.00            
ATOM      2  O1  ACD     1       3.180  15.920  14.730  1.00  0.00            
ATOM      3  C1  ACD     1       2.310  15.700  15.810  1.00  0.00            
ATOM      4  H2  ACD     1       2.080  14.630  15.910  1.00  0.00            
ATOM      5  H3  ACD     1       1.430  16.340  15.690  1.00  0.00            
ATOM      6  C2  ACD     1       2.920  16.350  17.090  1.00  0.00            
ATOM      7  H4  ACD     1       3.970  16.010  17.100  1.00  0.00            
ATOM      8  O2  ACD     1       2.900  17.800  16.870  1.00  0.00            
ATOM      9  C3  ACD     1       3.300  18.630  18.000  1.00  0.00            
ATOM     10  H5  ACD     1       3.180  19.690  17.760  1.00  0.00            
ATOM     11  O3  ACD     1       4.700  18.320  18.280  1.00  0.00            
ATOM     12  C4  ACD     1       5.790  19.200  18.320  1.00  0.00            
ATOM     13  H6  ACD     1       5.380  20.200  18.100  1.00  0.00            
ATOM     14  C5  ACD     1       6.310  19.100  19.770  1.00  0.00            
ATOM     15  H7  ACD     1       6.230  18.050  20.100  1.00  0.00            
ATOM     16  O4  ACD     1       5.480  19.820  20.630  1.00  0.00            
ATOM     17  H8  ACD     1       4.590  19.640  20.330  1.00  0.00            
ATOM     18  C6  ACD     1       7.860  19.380  19.920  1.00  0.00            
ATOM     19  H9  ACD     1       8.000  20.470  19.900  1.00  0.00            
ATOM     20  O5  ACD     1       8.440  18.920  21.170  1.00  0.00            
ATOM     21  H10 ACD     1       8.090  19.370  21.940  1.00  0.00            
ATOM     22  C7  ACD     1       8.630  18.900  18.770  1.00  0.00            
ATOM     23  H11 ACD     1       9.670  19.200  18.660  1.00  0.00            
ATOM     24  O6  ACD     1       8.010  19.480  17.610  1.00  0.00            
ATOM     25  C8  ACD     1       6.810  18.940  17.230  1.00  0.00            
ATOM     26  H12 ACD     1       6.930  17.860  17.060  1.00  0.00            
ATOM     27  C9  ACD     1       6.390  19.530  15.910  1.00  0.00            
ATOM     28  H13 ACD     1       5.470  19.020  15.600  1.00  0.00            
ATOM     29  H14 ACD     1       6.130  20.580  16.110  1.00  0.00            
ATOM     30  O7  ACD     1       7.430  19.460  14.850  1.00  0.00            
ATOM     31  H15 ACD     1       8.040  20.190  15.010  1.00  0.00            
ATOM     32  O8  ACD     1       8.550  17.480  18.790  1.00  0.00            
ATOM     33  C10 ACD     1       9.720  16.720  18.750  1.00  0.00            
ATOM     34  H16 ACD     1      10.600  17.370  18.700  1.00  0.00            
ATOM     35  C11 ACD     1       9.930  15.900  20.020  1.00  0.00            
ATOM     36  H17 ACD     1       9.040  15.360  20.360  1.00  0.00            
ATOM     37  O9  ACD     1      10.270  16.770  21.070  1.00  0.00            
ATOM     38  H18 ACD     1       9.560  17.410  21.200  1.00  0.00            
ATOM     39  C12 ACD     1      11.110  14.940  19.810  1.00  0.00            
ATOM     40  H19 ACD     1      11.980  15.590  19.700  1.00  0.00            
ATOM     41  O10 ACD     1      11.360  14.130  20.910  1.00  0.00            
ATOM     42  H20 ACD     1      11.190  14.620  21.720  1.00  0.00            
ATOM     43  C13 ACD     1      10.970  14.060  18.570  1.00  0.00            
ATOM     44  H21 ACD     1      11.900  13.490  18.520  1.00  0.00            
ATOM     45  O11 ACD     1      10.770  14.870  17.470  1.00  0.00            
ATOM     46  C14 ACD     1       9.670  15.870  17.460  1.00  0.00            
ATOM     47  H22 ACD     1       8.690  15.370  17.370  1.00  0.00            
ATOM     48  C15 ACD     1       9.850  16.770  16.220  1.00  0.00            
ATOM     49  H23 ACD     1       9.780  16.190  15.290  1.00  0.00            
ATOM     50  H24 ACD     1       9.040  17.510  16.240  1.00  0.00            
ATOM     51  O12 ACD     1      11.050  17.560  16.210  1.00  0.00            
ATOM     52  H25 ACD     1      11.070  18.000  15.370  1.00  0.00            
ATOM     53  O13 ACD     1       9.830  13.180  18.740  1.00  0.00            
ATOM     54  C16 ACD     1       9.950  11.780  18.600  1.00  0.00            
ATOM     55  H26 ACD     1      11.020  11.550  18.530  1.00  0.00            
ATOM     56  C17 ACD     1       9.520  11.100  19.840  1.00  0.00            
ATOM     57  H27 ACD     1       8.530  11.510  20.100  1.00  0.00            
ATOM     58  O14 ACD     1      10.470  11.480  20.810  1.00  0.00            
ATOM     59  H28 ACD     1      10.750  12.380  20.620  1.00  0.00            
ATOM     60  C18 ACD     1       9.380   9.590  19.680  1.00  0.00            
ATOM     61  H29 ACD     1      10.310   9.210  19.240  1.00  0.00            
ATOM     62  O15 ACD     1       8.880   8.960  20.920  1.00  0.00            
ATOM     63  H30 ACD     1       7.920   9.020  20.940  1.00  0.00            
ATOM     64  C19 ACD     1       8.480   9.320  18.480  1.00  0.00            
ATOM     65  H31 ACD     1       8.490   8.250  18.230  1.00  0.00            
ATOM     66  O16 ACD     1       9.090   9.900  17.280  1.00  0.00            
ATOM     67  C20 ACD     1       9.160  11.350  17.340  1.00  0.00            
ATOM     68  H32 ACD     1       8.180  11.820  17.480  1.00  0.00            
ATOM     69  C21 ACD     1       9.750  11.910  16.050  1.00  0.00            
ATOM     70  H33 ACD     1      10.080  12.950  16.160  1.00  0.00            
ATOM     71  H34 ACD     1      10.670  11.320  15.920  1.00  0.00            
ATOM     72  O17 ACD     1       8.880  11.790  14.910  1.00  0.00            
ATOM     73  H35 ACD     1       7.980  11.740  15.230  1.00  0.00            
ATOM     74  O18 ACD     1       7.140   9.760  18.710  1.00  0.00            
ATOM     75  C22 ACD     1       6.090   8.790  18.520  1.00  0.00            
ATOM     76  H36 ACD     1       6.490   7.770  18.380  1.00  0.00            
ATOM     77  C23 ACD     1       5.220   8.890  19.790  1.00  0.00            
ATOM     78  H37 ACD     1       5.190   9.960  20.010  1.00  0.00            
ATOM     79  O19 ACD     1       5.780   8.190  20.960  1.00  0.00            
ATOM     80  H38 ACD     1       5.350   8.430  21.790  1.00  0.00            
ATOM     81  C24 ACD     1       3.830   8.390  19.510  1.00  0.00            
ATOM     82  H39 ACD     1       3.910   7.300  19.350  1.00  0.00            
ATOM     83  O20 ACD     1       2.960   8.620  20.610  1.00  0.00            
ATOM     84  H40 ACD     1       2.160   8.140  20.410  1.00  0.00            
ATOM     85  C25 ACD     1       3.310   9.030  18.320  1.00  0.00            
ATOM     86  H41 ACD     1       2.320   8.600  18.110  1.00  0.00            
ATOM     87  O21 ACD     1       4.110   8.620  17.250  1.00  0.00            
ATOM     88  C26 ACD     1       5.410   9.150  17.170  1.00  0.00            
ATOM     89  H42 ACD     1       5.220  10.230  17.140  1.00  0.00            
ATOM     90  C27 ACD     1       6.140   8.670  15.940  1.00  0.00            
ATOM     91  H43 ACD     1       5.540   8.850  15.040  1.00  0.00            
ATOM     92  H44 ACD     1       6.970   9.390  15.930  1.00  0.00            
ATOM     93  O22 ACD     1       6.740   7.350  15.970  1.00  0.00            
ATOM     94  H45 ACD     1       6.060   6.740  15.670  1.00  0.00            
ATOM     95  O23 ACD     1       3.310  10.450  18.450  1.00  0.00            
ATOM     96  C28 ACD     1       2.120  11.110  18.770  1.00  0.00            
ATOM     97  H46 ACD     1       1.310  10.400  18.970  1.00  0.00            
ATOM     98  C29 ACD     1       1.820  12.040  17.540  1.00  0.00            
ATOM     99  H47 ACD     1       2.730  12.630  17.380  1.00  0.00            
ATOM    100  O24 ACD     1       0.760  12.940  17.820  1.00  0.00            
ATOM    101  C30 ACD     1       1.540  11.290  16.280  1.00  0.00            
ATOM    102  H48 ACD     1       2.240  10.450  16.250  1.00  0.00            
ATOM    103  H49 ACD     1       0.530  10.840  16.290  1.00  0.00            
ATOM    104  O25 ACD     1       1.710  12.270  15.220  1.00  0.00            
ATOM    105  H50 ACD     1       0.840  12.550  14.930  1.00  0.00            
ATOM    106  C31 ACD     1       2.540  11.990  19.930  1.00  0.00            
ATOM    107  H51 ACD     1       3.490  12.490  19.690  1.00  0.00            
ATOM    108  O26 ACD     1       2.830  11.240  21.110  1.00  0.00            
ATOM    109  H52 ACD     1       2.950  10.350  20.770  1.00  0.00            
ATOM    110  C32 ACD     1       1.400  13.010  20.140  1.00  0.00            
ATOM    111  H53 ACD     1       0.440  12.490  20.260  1.00  0.00            
ATOM    112  O27 ACD     1       1.710  13.940  21.230  1.00  0.00            
ATOM    113  H54 ACD     1       2.320  13.410  21.760  1.00  0.00            
ATOM    114  C33 ACD     1       1.150  13.820  18.900  1.00  0.00            
ATOM    115  H55 ACD     1       0.220  14.390  19.070  1.00  0.00            
ATOM    116  O28 ACD     1       2.240  14.630  18.570  1.00  0.00            
ATOM    117  C34 ACD     1       2.050  16.020  18.290  1.00  0.00            
ATOM    118  H56 ACD     1       1.010  16.270  18.060  1.00  0.00            
ATOM    119  C35 ACD     1       2.610  16.840  19.480  1.00  0.00            
ATOM    120  H57 ACD     1       3.670  16.630  19.620  1.00  0.00            
ATOM    121  O29 ACD     1       1.930  16.400  20.660  1.00  0.00            
ATOM    122  H58 ACD     1       1.910  15.440  20.700  1.00  0.00            
ATOM    123  C36 ACD     1       2.450  18.300  19.210  1.00  0.00            
ATOM    124  H59 ACD     1       1.410  18.590  18.980  1.00  0.00            
ATOM    125  O30 ACD     1       2.890  19.110  20.250  1.00  0.00            
ATOM    126  H60 ACD     1       2.230  18.920  20.920  1.00  0.00            
ATOM    127  C1  AS2     2       5.330  16.890  23.480  1.00  0.00            
ATOM    128  C2  AS2     2       4.660  15.550  23.760  1.00  0.00            
ATOM    129  C3  AS2     2       3.440  15.560  24.460  1.00  0.00            
ATOM    130  C4  AS2     2       2.650  14.410  24.530  1.00  0.00            
ATOM    131  C5  AS2     2       3.090  13.210  23.940  1.00  0.00            
ATOM    132  C6  AS2     2       4.320  13.180  23.250  1.00  0.00            
ATOM    133  C7  AS2     2       5.120  14.330  23.190  1.00  0.00            
ATOM    134  C8  AS2     2       6.480  14.190  22.500  1.00  0.00            
ATOM    135  O1  AS2     2       7.270  13.070  23.060  1.00  0.00            
ATOM    136  C9  AS2     2       7.500  13.060  24.530  1.00  0.00            
ATOM    137  C10 AS2     2       8.230  11.770  24.900  1.00  0.00            
ATOM    138  N1  AS2     2       9.190  11.280  23.910  1.00  0.00            
ATOM    139  C11 AS2     2       9.530   9.890  24.170  1.00  0.00            
ATOM    140  C12 AS2     2      10.440  12.110  23.910  1.00  0.00            
ATOM    141  C13 AS2     2       6.350  14.010  21.000  1.00  0.00            
ATOM    142  C14 AS2     2       6.010  12.780  20.450  1.00  0.00            
ATOM    143  C15 AS2     2       5.750  12.720  19.030  1.00  0.00            
ATOM    144  C16 AS2     2       5.800  13.840  18.220  1.00  0.00            
ATOM    145  C17 AS2     2       6.250  15.030  18.820  1.00  0.00            
ATOM    146  C18 AS2     2       6.510  15.110  20.150  1.00  0.00            
ATOM    147  H1  AS2     2       6.000  17.140  24.310  1.00  0.00            
ATOM    148  H2  AS2     2       5.950  16.740  22.590  1.00  0.00            
ATOM    149  H3  AS2     2       4.650  17.730  23.280  1.00  0.00            
ATOM    150  H4  AS2     2       3.180  16.480  24.970  1.00  0.00            
ATOM    151  H5  AS2     2       1.790  14.420  25.190  1.00  0.00            
ATOM    152  H6  AS2     2       2.460  12.320  23.950  1.00  0.00            
ATOM    153  H7  AS2     2       4.660  12.200  22.920  1.00  0.00            
ATOM    154  H8  AS2     2       7.160  15.020  22.710  1.00  0.00            
ATOM    155  H9  AS2     2       6.540  13.030  25.060  1.00  0.00            
ATOM    156  H10 AS2     2       8.150  13.920  24.720  1.00  0.00            
ATOM    157  H11 AS2     2       7.440  11.020  24.910  1.00  0.00            
ATOM    158  H12 AS2     2       8.680  11.910  25.890  1.00  0.00            
ATOM    159  H13 AS2     2       8.770  11.350  22.970  1.00  0.00            
ATOM    160  H14 AS2     2       8.570   9.390  24.280  1.00  0.00            
ATOM    161  H15 AS2     2       9.930   9.660  23.180  1.00  0.00            
ATOM    162  H16 AS2     2      10.250   9.710  24.980  1.00  0.00            
ATOM    163  H17 AS2     2      10.990  11.870  24.830  1.00  0.00            
ATOM    164  H18 AS2     2      10.970  11.960  22.970  1.00  0.00            
ATOM    165  H19 AS2     2      10.150  13.160  23.950  1.00  0.00            
ATOM    166  H20 AS2     2       5.890  11.920  21.100  1.00  0.00            
ATOM    167  H21 AS2     2       5.430  11.760  18.640  1.00  0.00            
ATOM    168  H22 AS2     2       5.570  13.770  17.160  1.00  0.00            
ATOM    169  H23 AS2     2       6.350  15.970  18.290  1.00  0.00            
ATOM    170  H24 AS2     2       6.920  15.990  20.640  1.00  0.00            
TER
ENDMDL
MODEL        1
ATOM      1  H1  ACD     1      19.670  21.360  13.000  1.00  0.00            
ATOM      2  O1  ACD     1      19.090  21.970  12.540  1.00  0.00            
ATOM      3  C1  ACD     1      18.680  23.000  13.480  1.00  0.00            
ATOM      4  H2  ACD     1      18.380  22.510  14.410  1.00  0.00            
ATOM      5  H3  ACD     1      17.780  23.470  13.070  1.00  0.00            
ATOM      6  C2  ACD     1      19.740  23.990  13.730  1.00  0.00            
ATOM      7  H4  ACD     1      19.300  24.750  14.390  1.00  0.00            
ATOM      8  O2  ACD     1      20.830  23.250  14.400  1.00  0.00            
ATOM      9  C3  ACD     1      21.960  23.990  14.800  1.00  0.00            
ATOM     10  H5  ACD     1      22.730  23.360  15.240  1.00  0.00            
ATOM     11  O3  ACD     1      21.580  24.980  15.720  1.00  0.00            
ATOM     12  C4  ACD     1      21.890  24.780  17.140  1.00  0.00            
ATOM     13  H6  ACD     1      22.530  23.900  17.280  1.00  0.00            
ATOM     14  C5  ACD     1      22.760  25.920  17.530  1.00  0.00            
ATOM     15  H7  ACD     1      22.330  26.840  17.110  1.00  0.00            
ATOM     16  O4  ACD     1      24.030  25.830  16.960  1.00  0.00            
ATOM     17  H8  ACD     1      24.620  26.570  17.150  1.00  0.00            
ATOM     18  C6  ACD     1      22.800  26.170  19.030  1.00  0.00            
ATOM     19  H9  ACD     1      23.350  25.370  19.530  1.00  0.00            
ATOM     20  O5  ACD     1      23.480  27.430  19.330  1.00  0.00            
ATOM     21  H10 ACD     1      23.690  27.350  20.270  1.00  0.00            
ATOM     22  C7  ACD     1      21.350  26.210  19.540  1.00  0.00            
ATOM     23  H11 ACD     1      21.240  26.340  20.620  1.00  0.00            
ATOM     24  O6  ACD     1      20.790  24.940  19.220  1.00  0.00            
ATOM     25  C8  ACD     1      20.600  24.530  17.910  1.00  0.00            
ATOM     26  H12 ACD     1      19.800  25.180  17.530  1.00  0.00            
ATOM     27  C9  ACD     1      20.130  23.080  17.770  1.00  0.00            
ATOM     28  H13 ACD     1      20.150  22.730  16.730  1.00  0.00            
ATOM     29  H14 ACD     1      20.900  22.410  18.190  1.00  0.00            
ATOM     30  O7  ACD     1      18.870  22.790  18.330  1.00  0.00            
ATOM     31  H15 ACD     1      18.210  22.970  17.660  1.00  0.00            
ATOM     32  O8  ACD     1      20.550  27.250  18.900  1.00  0.00            
ATOM     33  C10 ACD     1      19.590  27.920  19.700  1.00  0.00            
ATOM     34  H16 ACD     1      19.690  27.750  20.780  1.00  0.00            
ATOM     35  C11 ACD     1      19.920  29.310  19.340  1.00  0.00            
ATOM     36  H17 ACD     1      19.850  29.490  18.260  1.00  0.00            
ATOM     37  O9  ACD     1      21.140  29.680  19.930  1.00  0.00            
ATOM     38  H18 ACD     1      21.840  29.170  19.520  1.00  0.00            
ATOM     39  C12 ACD     1      18.830  30.210  19.870  1.00  0.00            
ATOM     40  H19 ACD     1      18.860  30.170  20.960  1.00  0.00            
ATOM     41  O10 ACD     1      19.070  31.550  19.500  1.00  0.00            
ATOM     42  H20 ACD     1      19.950  31.770  19.810  1.00  0.00            
ATOM     43  C13 ACD     1      17.430  29.850  19.420  1.00  0.00            
ATOM     44  H21 ACD     1      16.690  30.350  20.040  1.00  0.00            
ATOM     45  O11 ACD     1      17.180  28.470  19.770  1.00  0.00            
ATOM     46  C14 ACD     1      18.160  27.490  19.270  1.00  0.00            
ATOM     47  H22 ACD     1      18.310  27.390  18.180  1.00  0.00            
ATOM     48  C15 ACD     1      17.680  26.120  19.860  1.00  0.00            
ATOM     49  H23 ACD     1      16.610  26.230  20.040  1.00  0.00            
ATOM     50  H24 ACD     1      18.040  25.410  19.110  1.00  0.00            
ATOM     51  O12 ACD     1      18.180  25.930  21.180  1.00  0.00            
ATOM     52  H25 ACD     1      18.040  24.990  21.290  1.00  0.00            
ATOM     53  O13 ACD     1      17.370  30.020  18.040  1.00  0.00            
ATOM     54  C16 ACD     1      16.150  30.740  17.670  1.00  0.00            
ATOM     55  H26 ACD     1      15.530  31.010  18.530  1.00  0.00            
ATOM     56  C17 ACD     1      16.660  32.100  17.040  1.00  0.00            
ATOM     57  H27 ACD     1      17.270  31.800  16.190  1.00  0.00            
ATOM     58  O14 ACD     1      17.390  32.940  18.010  1.00  0.00            
ATOM     59  H28 ACD     1      18.020  32.280  18.320  1.00  0.00            
ATOM     60  C18 ACD     1      15.500  32.890  16.430  1.00  0.00            
ATOM     61  H29 ACD     1      14.830  33.230  17.240  1.00  0.00            
ATOM     62  O15 ACD     1      15.870  33.960  15.660  1.00  0.00            
ATOM     63  H30 ACD     1      16.090  33.680  14.770  1.00  0.00            
ATOM     64  C19 ACD     1      14.540  32.070  15.530  1.00  0.00            
ATOM     65  H31 ACD     1      13.570  32.490  15.270  1.00  0.00            
ATOM     66  O16 ACD     1      14.200  30.900  16.340  1.00  0.00            
ATOM     67  C20 ACD     1      15.290  30.020  16.720  1.00  0.00            
ATOM     68  H32 ACD     1      15.910  29.900  15.820  1.00  0.00            
ATOM     69  C21 ACD     1      14.700  28.700  17.290  1.00  0.00            
ATOM     70  H33 ACD     1      15.450  28.060  17.770  1.00  0.00            
ATOM     71  H34 ACD     1      13.990  28.960  18.080  1.00  0.00            
ATOM     72  O17 ACD     1      14.010  27.750  16.350  1.00  0.00            
ATOM     73  H35 ACD     1      13.080  27.910  16.540  1.00  0.00            
ATOM     74  O18 ACD     1      15.260  31.760  14.320  1.00  0.00            
ATOM     75  C22 ACD     1      14.430  31.190  13.170  1.00  0.00            
ATOM     76  H36 ACD     1      13.560  31.840  13.010  1.00  0.00            
ATOM     77  C23 ACD     1      15.310  31.290  11.890  1.00  0.00            
ATOM     78  H37 ACD     1      16.340  30.930  12.070  1.00  0.00            
ATOM     79  O19 ACD     1      15.240  32.680  11.450  1.00  0.00            
ATOM     80  H38 ACD     1      15.410  32.790  10.510  1.00  0.00            
ATOM     81  C24 ACD     1      14.780  30.460  10.760  1.00  0.00            
ATOM     82  H39 ACD     1      13.750  30.770  10.530  1.00  0.00            
ATOM     83  O20 ACD     1      15.500  30.620   9.550  1.00  0.00            
ATOM     84  H40 ACD     1      16.170  29.940   9.660  1.00  0.00            
ATOM     85  C25 ACD     1      14.710  29.050  11.270  1.00  0.00            
ATOM     86  H41 ACD     1      14.320  28.430  10.450  1.00  0.00            
ATOM     87  O21 ACD     1      13.720  28.920  12.280  1.00  0.00            
ATOM     88  C26 ACD     1      13.840  29.730  13.460  1.00  0.00            
ATOM     89  H42 ACD     1      14.620  29.320  14.120  1.00  0.00            
ATOM     90  C27 ACD     1      12.450  29.660  14.040  1.00  0.00            
ATOM     91  H43 ACD     1      12.210  28.590  13.990  1.00  0.00            
ATOM     92  H44 ACD     1      12.470  29.790  15.130  1.00  0.00            
ATOM     93  O22 ACD     1      11.410  30.390  13.280  1.00  0.00            
ATOM     94  H45 ACD     1      11.550  31.330  13.410  1.00  0.00            
ATOM     95  O23 ACD     1      15.920  28.520  11.710  1.00  0.00            
ATOM     96  C28 ACD     1      16.480  27.390  11.060  1.00  0.00            
ATOM     97  H46 ACD     1      15.890  27.200  10.150  1.00  0.00            
ATOM     98  C29 ACD     1      16.390  26.120  11.970  1.00  0.00            
ATOM     99  H47 ACD     1      16.890  26.460  12.880  1.00  0.00            
ATOM    100  O24 ACD     1      17.140  25.020  11.330  1.00  0.00            
ATOM    101  C30 ACD     1      14.920  25.760  12.370  1.00  0.00            
ATOM    102  H48 ACD     1      15.010  24.710  12.700  1.00  0.00            
ATOM    103  H49 ACD     1      14.610  26.260  13.300  1.00  0.00            
ATOM    104  O25 ACD     1      14.050  25.810  11.300  1.00  0.00            
ATOM    105  H50 ACD     1      13.140  25.550  11.480  1.00  0.00            
ATOM    106  C31 ACD     1      17.870  27.770  10.670  1.00  0.00            
ATOM    107  H51 ACD     1      18.420  28.170  11.520  1.00  0.00            
ATOM    108  O26 ACD     1      17.710  28.750   9.630  1.00  0.00            
ATOM    109  H52 ACD     1      18.580  28.880   9.250  1.00  0.00            
ATOM    110  C32 ACD     1      18.610  26.530  10.200  1.00  0.00            
ATOM    111  H53 ACD     1      18.000  26.320   9.310  1.00  0.00            
ATOM    112  O27 ACD     1      19.920  26.870   9.850  1.00  0.00            
ATOM    113  H54 ACD     1      20.170  26.150   9.250  1.00  0.00            
ATOM    114  C33 ACD     1      18.460  25.330  11.030  1.00  0.00            
ATOM    115  H55 ACD     1      18.900  24.480  10.480  1.00  0.00            
ATOM    116  O28 ACD     1      19.270  25.470  12.170  1.00  0.00            
ATOM    117  C34 ACD     1      20.280  24.590  12.460  1.00  0.00            
ATOM    118  H56 ACD     1      20.510  23.750  11.790  1.00  0.00            
ATOM    119  C35 ACD     1      21.490  25.440  12.830  1.00  0.00            
ATOM    120  H57 ACD     1      21.150  26.180  13.560  1.00  0.00            
ATOM    121  O29 ACD     1      22.030  26.040  11.660  1.00  0.00            
ATOM    122  H58 ACD     1      21.390  26.600  11.220  1.00  0.00            
ATOM    123  C36 ACD     1      22.560  24.680  13.540  1.00  0.00            
ATOM    124  H59 ACD     1      22.990  23.930  12.880  1.00  0.00            
ATOM    125  O30 ACD     1      23.570  25.490  14.170  1.00  0.00            
ATOM    126  H60 ACD     1      23.140  25.780  14.980  1.00  0.00            
ATOM    127  C1  AS2     2      20.910  32.910  15.780  1.00  0.00            
ATOM    128  C2  AS2     2      21.890  31.960  16.460  1.00  0.00            
ATOM    129  C3  AS2     2      22.490  32.210  17.700  1.00  0.00            
ATOM    130  C4  AS2     2      23.420  31.270  18.290  1.00  0.00            
ATOM    131  C5  AS2     2      23.790  30.100  17.640  1.00  0.00            
ATOM    132  C6  AS2     2      23.290  29.930  16.350  1.00  0.00            
ATOM    133  C7  AS2     2      22.300  30.790  15.790  1.00  0.00            
ATOM    134  C8  AS2     2      21.690  30.340  14.460  1.00  0.00            
ATOM    135  O1  AS2     2      22.630  29.550  13.710  1.00  0.00            
ATOM    136  C9  AS2     2      23.600  30.310  13.070  1.00  0.00            
ATOM    137  C10 AS2     2      24.250  29.260  12.150  1.00  0.00            
ATOM    138  N1  AS2     2      24.990  28.060  12.810  1.00  0.00            
ATOM    139  C11 AS2     2      26.170  28.460  13.630  1.00  0.00            
ATOM    140  C12 AS2     2      25.600  27.030  11.780  1.00  0.00            
ATOM    141  C13 AS2     2      20.370  29.580  14.710  1.00  0.00            
ATOM    142  C14 AS2     2      19.130  30.030  14.190  1.00  0.00            
ATOM    143  C15 AS2     2      17.960  29.350  14.450  1.00  0.00            
ATOM    144  C16 AS2     2      18.010  28.060  14.980  1.00  0.00            
ATOM    145  C17 AS2     2      19.240  27.580  15.420  1.00  0.00            
ATOM    146  C18 AS2     2      20.410  28.400  15.380  1.00  0.00            
ATOM    147  H1  AS2     2      20.080  32.440  15.250  1.00  0.00            
ATOM    148  H2  AS2     2      20.440  33.610  16.490  1.00  0.00            
ATOM    149  H3  AS2     2      21.380  33.420  14.930  1.00  0.00            
ATOM    150  H4  AS2     2      22.190  33.050  18.320  1.00  0.00            
ATOM    151  H5  AS2     2      23.710  31.520  19.310  1.00  0.00            
ATOM    152  H6  AS2     2      24.510  29.420  18.070  1.00  0.00            
ATOM    153  H7  AS2     2      23.610  29.060  15.770  1.00  0.00            
ATOM    154  H8  AS2     2      21.380  31.210  13.870  1.00  0.00            
ATOM    155  H9  AS2     2      24.280  30.640  13.860  1.00  0.00            
ATOM    156  H10 AS2     2      23.310  31.160  12.440  1.00  0.00            
ATOM    157  H11 AS2     2      24.930  29.830  11.520  1.00  0.00            
ATOM    158  H12 AS2     2      23.460  28.810  11.560  1.00  0.00            
ATOM    159  H13 AS2     2      24.360  27.570  13.460  1.00  0.00            
ATOM    160  H14 AS2     2      26.670  29.200  13.010  1.00  0.00            
ATOM    161  H15 AS2     2      25.790  28.860  14.580  1.00  0.00            
ATOM    162  H16 AS2     2      26.820  27.600  13.770  1.00  0.00            
ATOM    163  H17 AS2     2      25.980  27.510  10.870  1.00  0.00            
ATOM    164  H18 AS2     2      26.440  26.500  12.220  1.00  0.00            
ATOM    165  H19 AS2     2      24.810  26.320  11.530  1.00  0.00            
ATOM    166  H20 AS2     2      18.970  30.990  13.730  1.00  0.00            
ATOM    167  H21 AS2     2      17.020  29.690  14.020  1.00  0.00            
ATOM    168  H22 AS2     2      17.120  27.460  15.170  1.00  0.00            
ATOM    169  H23 AS2     2      19.360  26.610  15.910  1.00  0.00            
ATOM    170  H24 AS2     2      21.290  27.960  15.840  1.00  0.00            
TER
ENDMDL
MODEL        1
ATOM      1  H1  ACD     1      21.350  40.430  17.230  1.00  0.00            
ATOM      2  O1  ACD     1      21.980  39.740  17.030  1.00  0.00            
ATOM      3  C1  ACD     1      22.480  39.880  15.630  1.00  0.00            
ATOM      4  H2  ACD     1      23.180  39.060  15.410  1.00  0.00            
ATOM      5  H3  ACD     1      23.050  40.810  15.510  1.00  0.00            
ATOM      6  C2  ACD     1      21.360  39.860  14.580  1.00  0.00            
ATOM      7  H4  ACD     1      20.960  38.840  14.690  1.00  0.00            
ATOM      8  O2  ACD     1      20.460  40.820  15.050  1.00  0.00            
ATOM      9  C3  ACD     1      19.450  41.220  14.130  1.00  0.00            
ATOM     10  H5  ACD     1      18.890  42.030  14.620  1.00  0.00            
ATOM     11  O3  ACD     1      18.590  40.120  13.880  1.00  0.00            
ATOM     12  C4  ACD     1      17.280  40.080  14.550  1.00  0.00            
ATOM     13  H6  ACD     1      17.110  40.990  15.140  1.00  0.00            
ATOM     14  C5  ACD     1      16.140  39.950  13.540  1.00  0.00            
ATOM     15  H7  ACD     1      16.340  39.030  12.980  1.00  0.00            
ATOM     16  O4  ACD     1      16.250  41.190  12.690  1.00  0.00            
ATOM     17  H8  ACD     1      15.480  41.320  12.130  1.00  0.00            
ATOM     18  C6  ACD     1      14.750  39.830  14.230  1.00  0.00            
ATOM     19  H9  ACD     1      14.600  40.770  14.770  1.00  0.00            
ATOM     20  O5  ACD     1      13.620  39.620  13.340  1.00  0.00            
ATOM     21  H10 ACD     1      13.720  40.110  12.530  1.00  0.00            
ATOM     22  C7  ACD     1      14.810  38.590  15.240  1.00  0.00            
ATOM     23  H11 ACD     1      13.820  38.500  15.700  1.00  0.00            
ATOM     24  O6  ACD     1      15.880  38.760  16.190  1.00  0.00            
ATOM     25  C8  ACD     1      17.190  38.910  15.640  1.00  0.00            
ATOM     26  H12 ACD     1      17.560  37.980  15.200  1.00  0.00            
ATOM     27  C9  ACD     1      18.150  39.220  16.840  1.00  0.00            
ATOM     28  H13 ACD     1      19.170  39.520  16.570  1.00  0.00            
ATOM     29  H14 ACD     1      17.850  40.150  17.340  1.00  0.00            
ATOM     30  O7  ACD     1      18.410  38.060  17.700  1.00  0.00            
ATOM     31  H15 ACD     1      17.520  37.800  17.950  1.00  0.00            
ATOM     32  O8  ACD     1      14.920  37.510  14.370  1.00  0.00            
ATOM     33  C10 ACD     1      14.010  36.460  14.400  1.00  0.00            
ATOM     34  H16 ACD     1      13.090  36.790  14.900  1.00  0.00            
ATOM     35  C11 ACD     1      13.610  36.100  12.970  1.00  0.00            
ATOM     36  H17 ACD     1      14.580  36.050  12.460  1.00  0.00            
ATOM     37  O9  ACD     1      12.880  37.110  12.340  1.00  0.00            
ATOM     38  H18 ACD     1      13.220  37.940  12.700  1.00  0.00            
ATOM     39  C12 ACD     1      12.970  34.710  12.820  1.00  0.00            
ATOM     40  H19 ACD     1      11.940  34.770  13.180  1.00  0.00            
ATOM     41  O10 ACD     1      12.940  34.290  11.440  1.00  0.00            
ATOM     42  H20 ACD     1      12.080  34.590  11.110  1.00  0.00            
ATOM     43  C13 ACD     1      13.900  33.750  13.610  1.00  0.00            
ATOM     44  H21 ACD     1      13.470  32.750  13.570  1.00  0.00            
ATOM     45  O11 ACD     1      13.870  34.100  15.000  1.00  0.00            
ATOM     46  C14 ACD     1      14.520  35.310  15.270  1.00  0.00            
ATOM     47  H22 ACD     1      15.610  35.220  15.170  1.00  0.00            
ATOM     48  C15 ACD     1      14.410  35.620  16.780  1.00  0.00            
ATOM     49  H23 ACD     1      14.760  34.670  17.220  1.00  0.00            
ATOM     50  H24 ACD     1      15.170  36.350  17.090  1.00  0.00            
ATOM     51  O12 ACD     1      13.100  35.810  17.250  1.00  0.00            
ATOM     52  H25 ACD     1      12.570  35.070  16.940  1.00  0.00            
ATOM     53  O13 ACD     1      15.250  33.820  13.090  1.00  0.00            
ATOM     54  C16 ACD     1      15.900  32.610  12.650  1.00  0.00            
ATOM     55  H26 ACD     1      15.400  31.670  12.910  1.00  0.00            
ATOM     56  C17 ACD     1      16.280  32.820  11.170  1.00  0.00            
ATOM     57  H27 ACD     1      16.780  33.790  11.150  1.00  0.00            
ATOM     58  O14 ACD     1      15.110  32.820  10.280  1.00  0.00            
ATOM     59  H28 ACD     1      14.450  33.370  10.720  1.00  0.00            
ATOM     60  C18 ACD     1      17.330  31.740  10.780  1.00  0.00            
ATOM     61  H29 ACD     1      16.730  30.830  10.670  1.00  0.00            
ATOM     62  O15 ACD     1      17.810  31.980   9.430  1.00  0.00            
ATOM     63  H30 ACD     1      17.060  32.200   8.870  1.00  0.00            
ATOM     64  C19 ACD     1      18.570  31.650  11.640  1.00  0.00            
ATOM     65  H31 ACD     1      19.250  30.800  11.510  1.00  0.00            
ATOM     66  O16 ACD     1      18.110  31.530  13.040  1.00  0.00            
ATOM     67  C20 ACD     1      17.280  32.560  13.460  1.00  0.00            
ATOM     68  H32 ACD     1      17.850  33.480  13.280  1.00  0.00            
ATOM     69  C21 ACD     1      17.130  32.580  15.050  1.00  0.00            
ATOM     70  H33 ACD     1      18.100  32.350  15.510  1.00  0.00            
ATOM     71  H34 ACD     1      16.850  33.580  15.410  1.00  0.00            
ATOM     72  O17 ACD     1      16.230  31.510  15.460  1.00  0.00            
ATOM     73  H35 ACD     1      16.280  30.800  14.810  1.00  0.00            
ATOM     74  O18 ACD     1      19.360  32.780  11.560  1.00  0.00            
ATOM     75  C22 ACD     1      20.620  32.730  10.840  1.00  0.00            
ATOM     76  H36 ACD     1      20.680  31.820  10.220  1.00  0.00            
ATOM     77  C23 ACD     1      20.620  33.990   9.940  1.00  0.00            
ATOM     78  H37 ACD     1      20.320  34.860  10.540  1.00  0.00            
ATOM     79  O19 ACD     1      19.600  33.700   8.910  1.00  0.00            
ATOM     80  H38 ACD     1      18.910  33.160   9.300  1.00  0.00            
ATOM     81  C24 ACD     1      22.030  34.150   9.290  1.00  0.00            
ATOM     82  H39 ACD     1      22.400  33.260   8.760  1.00  0.00            
ATOM     83  O20 ACD     1      21.950  35.240   8.430  1.00  0.00            
ATOM     84  H40 ACD     1      22.310  36.000   8.900  1.00  0.00            
ATOM     85  C25 ACD     1      23.030  34.320  10.390  1.00  0.00            
ATOM     86  H41 ACD     1      24.050  34.450  10.020  1.00  0.00            
ATOM     87  O21 ACD     1      22.980  33.040  11.030  1.00  0.00            
ATOM     88  C26 ACD     1      21.800  32.860  11.800  1.00  0.00            
ATOM     89  H42 ACD     1      21.730  33.710  12.490  1.00  0.00            
ATOM     90  C27 ACD     1      21.970  31.590  12.540  1.00  0.00            
ATOM     91  H43 ACD     1      22.740  31.740  13.300  1.00  0.00            
ATOM     92  H44 ACD     1      21.040  31.300  13.040  1.00  0.00            
ATOM     93  O22 ACD     1      22.250  30.450  11.780  1.00  0.00            
ATOM     94  H45 ACD     1      22.420  29.680  12.330  1.00  0.00            
ATOM     95  O23 ACD     1      22.870  35.400  11.330  1.00  0.00            
ATOM     96  C28 ACD     1      23.970  36.380  11.360  1.00  0.00            
ATOM     97  H46 ACD     1      24.880  35.910  10.960  1.00  0.00            
ATOM     98  C29 ACD     1      24.030  36.680  12.880  1.00  0.00            
ATOM     99  H47 ACD     1      22.990  36.680  13.210  1.00  0.00            
ATOM    100  O24 ACD     1      24.580  37.970  13.040  1.00  0.00            
ATOM    101  C30 ACD     1      24.800  35.550  13.590  1.00  0.00            
ATOM    102  H48 ACD     1      24.400  34.530  13.460  1.00  0.00            
ATOM    103  H49 ACD     1      25.890  35.580  13.480  1.00  0.00            
ATOM    104  O25 ACD     1      24.560  35.830  14.900  1.00  0.00            
ATOM    105  H50 ACD     1      23.620  35.650  14.970  1.00  0.00            
ATOM    106  C31 ACD     1      23.580  37.570  10.430  1.00  0.00            
ATOM    107  H51 ACD     1      22.490  37.670  10.520  1.00  0.00            
ATOM    108  O26 ACD     1      23.890  37.330   9.060  1.00  0.00            
ATOM    109  H52 ACD     1      24.080  38.130   8.560  1.00  0.00            
ATOM    110  C32 ACD     1      24.230  38.810  10.850  1.00  0.00            
ATOM    111  H53 ACD     1      25.320  38.730  10.810  1.00  0.00            
ATOM    112  O27 ACD     1      23.690  39.900  10.100  1.00  0.00            
ATOM    113  H54 ACD     1      24.370  40.300   9.560  1.00  0.00            
ATOM    114  C33 ACD     1      23.980  39.050  12.340  1.00  0.00            
ATOM    115  H55 ACD     1      24.470  39.990  12.630  1.00  0.00            
ATOM    116  O28 ACD     1      22.590  39.050  12.650  1.00  0.00            
ATOM    117  C34 ACD     1      21.950  40.250  13.190  1.00  0.00            
ATOM    118  H56 ACD     1      22.720  41.030  13.280  1.00  0.00            
ATOM    119  C35 ACD     1      20.900  40.780  12.200  1.00  0.00            
ATOM    120  H57 ACD     1      20.220  39.990  11.850  1.00  0.00            
ATOM    121  O29 ACD     1      21.580  41.320  11.110  1.00  0.00            
ATOM    122  H58 ACD     1      22.440  40.910  10.970  1.00  0.00            
ATOM    123  C36 ACD     1      19.960  41.740  12.880  1.00  0.00
[truncated: 1,618,445 more chars]
