# Supplementary material for: Achieving Chemical Accuracy in Cyclodextrin Host–Guest Binding via Integrative Atomistic Modelling
Source: Adv Sci (Weinh). 2025 Dec 14;13(10):e19782. doi: 10.1002/advs.202519782 (PMC12915143; doi:10.1002/advs.202519782)
Supplement: Supplementary file 1 — Supporting Information [file ADVS-13-e19782-s003.zip › all_poses/ACD.AT4.pdb]

MODEL        1
ATOM      1  H1  ACD     1      10.700  18.110   9.900  1.00  0.00            
ATOM      2  O1  ACD     1      10.490  18.680  10.650  1.00  0.00            
ATOM      3  C1  ACD     1      11.610  18.850  11.470  1.00  0.00            
ATOM      4  H2  ACD     1      12.090  17.860  11.470  1.00  0.00            
ATOM      5  H3  ACD     1      11.130  19.050  12.440  1.00  0.00            
ATOM      6  C2  ACD     1      12.470  19.990  11.120  1.00  0.00            
ATOM      7  H4  ACD     1      13.290  19.840  11.840  1.00  0.00            
ATOM      8  O2  ACD     1      12.970  19.720   9.790  1.00  0.00            
ATOM      9  C3  ACD     1      13.840  20.700   9.340  1.00  0.00            
ATOM     10  H5  ACD     1      14.100  20.390   8.330  1.00  0.00            
ATOM     11  O3  ACD     1      15.010  20.750  10.150  1.00  0.00            
ATOM     12  C4  ACD     1      16.100  19.950   9.780  1.00  0.00            
ATOM     13  H6  ACD     1      15.730  19.280   8.990  1.00  0.00            
ATOM     14  C5  ACD     1      17.210  20.880   9.160  1.00  0.00            
ATOM     15  H7  ACD     1      17.350  21.710   9.860  1.00  0.00            
ATOM     16  O4  ACD     1      16.770  21.450   7.910  1.00  0.00            
ATOM     17  H8  ACD     1      16.450  20.750   7.330  1.00  0.00            
ATOM     18  C6  ACD     1      18.550  20.080   9.050  1.00  0.00            
ATOM     19  H9  ACD     1      18.500  19.340   8.250  1.00  0.00            
ATOM     20  O5  ACD     1      19.670  20.880   8.830  1.00  0.00            
ATOM     21  H10 ACD     1      19.890  21.280   9.670  1.00  0.00            
ATOM     22  C7  ACD     1      18.830  19.360  10.380  1.00  0.00            
ATOM     23  H11 ACD     1      19.760  18.820  10.180  1.00  0.00            
ATOM     24  O6  ACD     1      17.770  18.460  10.630  1.00  0.00            
ATOM     25  C8  ACD     1      16.520  19.000  10.930  1.00  0.00            
ATOM     26  H12 ACD     1      16.460  19.610  11.850  1.00  0.00            
ATOM     27  C9  ACD     1      15.540  17.880  11.060  1.00  0.00            
ATOM     28  H13 ACD     1      15.800  17.300  11.950  1.00  0.00            
ATOM     29  H14 ACD     1      14.530  18.290  11.200  1.00  0.00            
ATOM     30  O7  ACD     1      15.440  17.060   9.880  1.00  0.00            
ATOM     31  H15 ACD     1      14.630  17.360   9.450  1.00  0.00            
ATOM     32  O8  ACD     1      19.060  20.290  11.450  1.00  0.00            
ATOM     33  C10 ACD     1      20.370  20.420  12.030  1.00  0.00            
ATOM     34  H16 ACD     1      21.160  20.100  11.330  1.00  0.00            
ATOM     35  C11 ACD     1      20.550  21.930  12.330  1.00  0.00            
ATOM     36  H17 ACD     1      19.610  22.190  12.850  1.00  0.00            
ATOM     37  O9  ACD     1      20.600  22.690  11.100  1.00  0.00            
ATOM     38  H18 ACD     1      20.810  23.620  11.180  1.00  0.00            
ATOM     39  C12 ACD     1      21.690  22.230  13.240  1.00  0.00            
ATOM     40  H19 ACD     1      22.590  21.830  12.750  1.00  0.00            
ATOM     41  O10 ACD     1      21.830  23.600  13.560  1.00  0.00            
ATOM     42  H20 ACD     1      21.550  23.750  14.460  1.00  0.00            
ATOM     43  C13 ACD     1      21.580  21.430  14.510  1.00  0.00            
ATOM     44  H21 ACD     1      22.470  21.640  15.110  1.00  0.00            
ATOM     45  O11 ACD     1      21.540  20.070  14.150  1.00  0.00            
ATOM     46  C14 ACD     1      20.390  19.640  13.340  1.00  0.00            
ATOM     47  H22 ACD     1      19.430  19.830  13.850  1.00  0.00            
ATOM     48  C15 ACD     1      20.470  18.120  13.110  1.00  0.00            
ATOM     49  H23 ACD     1      20.640  17.720  14.120  1.00  0.00            
ATOM     50  H24 ACD     1      19.480  17.780  12.800  1.00  0.00            
ATOM     51  O12 ACD     1      21.550  17.740  12.210  1.00  0.00            
ATOM     52  H25 ACD     1      21.470  16.790  12.100  1.00  0.00            
ATOM     53  O13 ACD     1      20.380  21.640  15.240  1.00  0.00            
ATOM     54  C16 ACD     1      20.330  22.070  16.610  1.00  0.00            
ATOM     55  H26 ACD     1      21.270  22.090  17.180  1.00  0.00            
ATOM     56  C17 ACD     1      19.770  23.420  16.560  1.00  0.00            
ATOM     57  H27 ACD     1      18.920  23.420  15.870  1.00  0.00            
ATOM     58  O14 ACD     1      20.770  24.290  16.070  1.00  0.00            
ATOM     59  H28 ACD     1      20.380  25.110  15.760  1.00  0.00            
ATOM     60  C18 ACD     1      19.240  23.910  17.940  1.00  0.00            
ATOM     61  H29 ACD     1      20.110  23.960  18.620  1.00  0.00            
ATOM     62  O15 ACD     1      18.650  25.200  17.850  1.00  0.00            
ATOM     63  H30 ACD     1      19.150  25.740  17.230  1.00  0.00            
ATOM     64  C19 ACD     1      18.270  22.980  18.530  1.00  0.00            
ATOM     65  H31 ACD     1      17.990  23.320  19.530  1.00  0.00            
ATOM     66  O16 ACD     1      18.800  21.680  18.620  1.00  0.00            
ATOM     67  C20 ACD     1      19.300  21.170  17.370  1.00  0.00            
ATOM     68  H32 ACD     1      18.450  20.990  16.710  1.00  0.00            
ATOM     69  C21 ACD     1      19.800  19.800  17.650  1.00  0.00            
ATOM     70  H33 ACD     1      18.930  19.210  17.980  1.00  0.00            
ATOM     71  H34 ACD     1      20.240  19.260  16.800  1.00  0.00            
ATOM     72  O17 ACD     1      20.830  19.820  18.630  1.00  0.00            
ATOM     73  H35 ACD     1      20.770  19.050  19.200  1.00  0.00            
ATOM     74  O18 ACD     1      17.000  22.910  17.760  1.00  0.00            
ATOM     75  C22 ACD     1      15.800  22.990  18.490  1.00  0.00            
ATOM     76  H36 ACD     1      15.800  22.850  19.580  1.00  0.00            
ATOM     77  C23 ACD     1      15.370  24.420  18.240  1.00  0.00            
ATOM     78  H37 ACD     1      15.450  24.770  17.200  1.00  0.00            
ATOM     79  O19 ACD     1      16.140  25.240  19.120  1.00  0.00            
ATOM     80  H38 ACD     1      16.920  25.570  18.690  1.00  0.00            
ATOM     81  C24 ACD     1      13.890  24.560  18.610  1.00  0.00            
ATOM     82  H39 ACD     1      13.860  24.390  19.690  1.00  0.00            
ATOM     83  O20 ACD     1      13.440  25.870  18.270  1.00  0.00            
ATOM     84  H40 ACD     1      14.090  26.570  18.420  1.00  0.00            
ATOM     85  C25 ACD     1      12.970  23.460  18.060  1.00  0.00            
ATOM     86  H41 ACD     1      12.020  23.530  18.600  1.00  0.00            
ATOM     87  O21 ACD     1      13.500  22.180  18.260  1.00  0.00            
ATOM     88  C26 ACD     1      14.920  22.020  17.790  1.00  0.00            
ATOM     89  H42 ACD     1      14.960  22.290  16.730  1.00  0.00            
ATOM     90  C27 ACD     1      15.370  20.580  18.100  1.00  0.00            
ATOM     91  H43 ACD     1      14.790  19.960  17.400  1.00  0.00            
ATOM     92  H44 ACD     1      16.410  20.420  17.780  1.00  0.00            
ATOM     93  O22 ACD     1      15.220  20.180  19.500  1.00  0.00            
ATOM     94  H45 ACD     1      14.330  20.280  19.840  1.00  0.00            
ATOM     95  O23 ACD     1      12.720  23.640  16.650  1.00  0.00            
ATOM     96  C28 ACD     1      11.500  23.120  16.020  1.00  0.00            
ATOM     97  H46 ACD     1      10.600  23.330  16.610  1.00  0.00            
ATOM     98  C29 ACD     1      11.660  21.610  15.760  1.00  0.00            
ATOM     99  H47 ACD     1      12.700  21.320  15.600  1.00  0.00            
ATOM    100  O24 ACD     1      10.790  21.160  14.700  1.00  0.00            
ATOM    101  C30 ACD     1      11.100  20.810  16.890  1.00  0.00            
ATOM    102  H48 ACD     1      11.140  19.760  16.560  1.00  0.00            
ATOM    103  H49 ACD     1      11.680  20.890  17.820  1.00  0.00            
ATOM    104  O25 ACD     1       9.770  21.110  17.270  1.00  0.00            
ATOM    105  H50 ACD     1       9.180  20.800  16.580  1.00  0.00            
ATOM    106  C31 ACD     1      11.300  24.000  14.790  1.00  0.00            
ATOM    107  H51 ACD     1      12.220  24.110  14.200  1.00  0.00            
ATOM    108  O26 ACD     1      10.750  25.280  15.190  1.00  0.00            
ATOM    109  H52 ACD     1      10.360  25.470  14.330  1.00  0.00            
ATOM    110  C32 ACD     1      10.260  23.320  13.910  1.00  0.00            
ATOM    111  H53 ACD     1       9.330  23.230  14.470  1.00  0.00            
ATOM    112  O27 ACD     1      10.160  24.080  12.690  1.00  0.00            
ATOM    113  H54 ACD     1       9.580  24.850  12.730  1.00  0.00            
ATOM    114  C33 ACD     1      10.610  21.890  13.500  1.00  0.00            
ATOM    115  H55 ACD     1       9.820  21.380  12.930  1.00  0.00            
ATOM    116  O28 ACD     1      11.920  21.740  12.920  1.00  0.00            
ATOM    117  C34 ACD     1      12.010  21.390  11.480  1.00  0.00            
ATOM    118  H56 ACD     1      11.050  21.570  10.980  1.00  0.00            
ATOM    119  C35 ACD     1      12.880  22.430  10.780  1.00  0.00            
ATOM    120  H57 ACD     1      13.820  22.490  11.340  1.00  0.00            
ATOM    121  O29 ACD     1      12.240  23.740  10.890  1.00  0.00            
ATOM    122  H58 ACD     1      11.550  23.670  11.550  1.00  0.00            
ATOM    123  C36 ACD     1      13.170  22.050   9.310  1.00  0.00            
ATOM    124  H59 ACD     1      12.240  21.950   8.740  1.00  0.00            
ATOM    125  O30 ACD     1      14.090  22.950   8.630  1.00  0.00            
ATOM    126  H60 ACD     1      14.930  22.660   9.000  1.00  0.00            
ATOM    127  C1  AT4     2      15.210  17.570  15.270  1.00  0.00            
ATOM    128  C2  AT4     2      15.550  19.000  14.970  1.00  0.00            
ATOM    129  C3  AT4     2      16.860  19.480  14.880  1.00  0.00            
ATOM    130  C4  AT4     2      17.050  20.850  14.600  1.00  0.00            
ATOM    131  C5  AT4     2      16.050  21.730  14.220  1.00  0.00            
ATOM    132  C6  AT4     2      16.410  23.190  13.830  1.00  0.00            
ATOM    133  C7  AT4     2      15.320  24.220  14.080  1.00  0.00            
ATOM    134  C8  AT4     2      16.870  23.200  12.340  1.00  0.00            
ATOM    135  C9  AT4     2      14.740  21.170  14.130  1.00  0.00            
ATOM    136  C10 AT4     2      14.510  19.860  14.510  1.00  0.00            
ATOM    137  O1  AT4     2      13.270  19.470  14.250  1.00  0.00            
ATOM    138  H1  AT4     2      16.100  16.960  15.490  1.00  0.00            
ATOM    139  H2  AT4     2      14.500  17.570  16.110  1.00  0.00            
ATOM    140  H3  AT4     2      14.710  17.080  14.420  1.00  0.00            
ATOM    141  H4  AT4     2      17.700  18.830  15.080  1.00  0.00            
ATOM    142  H5  AT4     2      18.030  21.320  14.610  1.00  0.00            
ATOM    143  H6  AT4     2      17.330  23.520  14.330  1.00  0.00            
ATOM    144  H7  AT4     2      15.570  25.230  13.720  1.00  0.00            
ATOM    145  H8  AT4     2      14.340  24.050  13.630  1.00  0.00            
ATOM    146  H9  AT4     2      15.170  24.360  15.160  1.00  0.00            
ATOM    147  H10 AT4     2      17.600  22.390  12.220  1.00  0.00            
ATOM    148  H11 AT4     2      16.030  22.940  11.690  1.00  0.00            
ATOM    149  H12 AT4     2      17.150  24.210  12.020  1.00  0.00            
ATOM    150  H13 AT4     2      13.990  21.820  13.680  1.00  0.00            
ATOM    151  H14 AT4     2      12.730  20.230  13.940  1.00  0.00            
TER
ENDMDL
MODEL        1
ATOM      1  H1  ACD     1       9.510  20.750  15.860  1.00  0.00            
ATOM      2  O1  ACD     1      10.370  20.900  15.460  1.00  0.00            
ATOM      3  C1  ACD     1      11.340  20.290  16.360  1.00  0.00            
ATOM      4  H2  ACD     1      11.330  19.190  16.340  1.00  0.00            
ATOM      5  H3  ACD     1      11.180  20.620  17.400  1.00  0.00            
ATOM      6  C2  ACD     1      12.760  20.670  16.020  1.00  0.00            
ATOM      7  H4  ACD     1      13.360  20.340  16.890  1.00  0.00            
ATOM      8  O2  ACD     1      13.090  19.920  14.830  1.00  0.00            
ATOM      9  C3  ACD     1      14.380  20.090  14.300  1.00  0.00            
ATOM     10  H5  ACD     1      14.510  19.390  13.470  1.00  0.00            
ATOM     11  O3  ACD     1      15.470  20.000  15.240  1.00  0.00            
ATOM     12  C4  ACD     1      16.510  19.080  15.020  1.00  0.00            
ATOM     13  H6  ACD     1      16.380  18.700  14.000  1.00  0.00            
ATOM     14  C5  ACD     1      17.960  19.830  15.240  1.00  0.00            
ATOM     15  H7  ACD     1      17.890  20.410  16.170  1.00  0.00            
ATOM     16  O4  ACD     1      18.150  20.750  14.080  1.00  0.00            
ATOM     17  H8  ACD     1      17.330  21.150  13.790  1.00  0.00            
ATOM     18  C6  ACD     1      19.080  18.770  15.350  1.00  0.00            
ATOM     19  H9  ACD     1      19.260  18.290  14.380  1.00  0.00            
ATOM     20  O5  ACD     1      20.390  19.260  15.800  1.00  0.00            
ATOM     21  H10 ACD     1      20.600  20.080  15.350  1.00  0.00            
ATOM     22  C7  ACD     1      18.730  17.730  16.390  1.00  0.00            
ATOM     23  H11 ACD     1      19.470  16.940  16.530  1.00  0.00            
ATOM     24  O6  ACD     1      17.520  17.070  16.070  1.00  0.00            
ATOM     25  C8  ACD     1      16.320  17.910  16.050  1.00  0.00            
ATOM     26  H12 ACD     1      16.220  18.380  17.040  1.00  0.00            
ATOM     27  C9  ACD     1      15.120  17.090  15.690  1.00  0.00            
ATOM     28  H13 ACD     1      14.940  16.330  16.470  1.00  0.00            
ATOM     29  H14 ACD     1      14.250  17.760  15.770  1.00  0.00            
ATOM     30  O7  ACD     1      15.240  16.550  14.380  1.00  0.00            
ATOM     31  H15 ACD     1      16.170  16.420  14.190  1.00  0.00            
ATOM     32  O8  ACD     1      18.580  18.330  17.650  1.00  0.00            
ATOM     33  C10 ACD     1      19.360  17.820  18.800  1.00  0.00            
ATOM     34  H16 ACD     1      19.500  16.730  18.750  1.00  0.00            
ATOM     35  C11 ACD     1      20.710  18.440  18.900  1.00  0.00            
ATOM     36  H17 ACD     1      20.640  19.530  18.760  1.00  0.00            
ATOM     37  O9  ACD     1      21.540  17.930  17.820  1.00  0.00            
ATOM     38  H18 ACD     1      21.230  18.220  16.970  1.00  0.00            
ATOM     39  C12 ACD     1      21.400  18.140  20.230  1.00  0.00            
ATOM     40  H19 ACD     1      21.530  17.050  20.220  1.00  0.00            
ATOM     41  O10 ACD     1      22.670  18.670  20.400  1.00  0.00            
ATOM     42  H20 ACD     1      23.160  18.450  19.600  1.00  0.00            
ATOM     43  C13 ACD     1      20.500  18.520  21.390  1.00  0.00            
ATOM     44  H21 ACD     1      20.950  18.160  22.320  1.00  0.00            
ATOM     45  O11 ACD     1      19.280  17.840  21.300  1.00  0.00            
ATOM     46  C14 ACD     1      18.460  18.000  20.090  1.00  0.00            
ATOM     47  H22 ACD     1      18.170  19.060  20.090  1.00  0.00            
ATOM     48  C15 ACD     1      17.180  17.010  20.070  1.00  0.00            
ATOM     49  H23 ACD     1      16.810  16.950  21.100  1.00  0.00            
ATOM     50  H24 ACD     1      16.300  17.460  19.590  1.00  0.00            
ATOM     51  O12 ACD     1      17.330  15.650  19.590  1.00  0.00            
ATOM     52  H25 ACD     1      18.060  15.180  20.000  1.00  0.00            
ATOM     53  O13 ACD     1      20.210  19.920  21.460  1.00  0.00            
ATOM     54  C16 ACD     1      20.100  20.550  22.740  1.00  0.00            
ATOM     55  H26 ACD     1      20.830  20.150  23.460  1.00  0.00            
ATOM     56  C17 ACD     1      20.410  22.060  22.490  1.00  0.00            
ATOM     57  H27 ACD     1      19.840  22.490  21.650  1.00  0.00            
ATOM     58  O14 ACD     1      21.790  22.230  22.140  1.00  0.00            
ATOM     59  H28 ACD     1      22.080  21.900  21.280  1.00  0.00            
ATOM     60  C18 ACD     1      19.960  23.000  23.640  1.00  0.00            
ATOM     61  H29 ACD     1      20.610  22.790  24.490  1.00  0.00            
ATOM     62  O15 ACD     1      20.070  24.350  23.280  1.00  0.00            
ATOM     63  H30 ACD     1      21.000  24.440  23.070  1.00  0.00            
ATOM     64  C19 ACD     1      18.530  22.710  24.100  1.00  0.00            
ATOM     65  H31 ACD     1      18.300  23.340  24.960  1.00  0.00            
ATOM     66  O16 ACD     1      18.360  21.290  24.380  1.00  0.00            
ATOM     67  C20 ACD     1      18.720  20.330  23.340  1.00  0.00            
ATOM     68  H32 ACD     1      18.040  20.300  22.480  1.00  0.00            
ATOM     69  C21 ACD     1      18.500  19.050  24.120  1.00  0.00            
ATOM     70  H33 ACD     1      17.420  18.850  24.140  1.00  0.00            
ATOM     71  H34 ACD     1      18.790  18.130  23.580  1.00  0.00            
ATOM     72  O17 ACD     1      19.050  19.040  25.480  1.00  0.00            
ATOM     73  H35 ACD     1      18.480  19.690  25.900  1.00  0.00            
ATOM     74  O18 ACD     1      17.630  23.190  23.100  1.00  0.00            
ATOM     75  C22 ACD     1      16.540  24.030  23.500  1.00  0.00            
ATOM     76  H36 ACD     1      16.670  24.290  24.560  1.00  0.00            
ATOM     77  C23 ACD     1      16.660  25.200  22.490  1.00  0.00            
ATOM     78  H37 ACD     1      16.890  24.700  21.550  1.00  0.00            
ATOM     79  O19 ACD     1      17.740  26.030  22.820  1.00  0.00            
ATOM     80  H38 ACD     1      18.420  25.350  22.880  1.00  0.00            
ATOM     81  C24 ACD     1      15.340  25.920  22.460  1.00  0.00            
ATOM     82  H39 ACD     1      15.230  26.510  23.380  1.00  0.00            
ATOM     83  O20 ACD     1      15.300  26.800  21.350  1.00  0.00            
ATOM     84  H40 ACD     1      16.160  27.170  21.140  1.00  0.00            
ATOM     85  C25 ACD     1      14.140  24.990  22.220  1.00  0.00            
ATOM     86  H41 ACD     1      13.160  25.480  22.290  1.00  0.00            
ATOM     87  O21 ACD     1      14.070  23.970  23.200  1.00  0.00            
ATOM     88  C26 ACD     1      15.260  23.160  23.420  1.00  0.00            
ATOM     89  H42 ACD     1      15.300  22.500  22.550  1.00  0.00            
ATOM     90  C27 ACD     1      14.980  22.340  24.680  1.00  0.00            
ATOM     91  H43 ACD     1      14.280  21.540  24.420  1.00  0.00            
ATOM     92  H44 ACD     1      15.930  21.820  24.880  1.00  0.00            
ATOM     93  O22 ACD     1      14.480  23.130  25.780  1.00  0.00            
ATOM     94  H45 ACD     1      13.690  23.570  25.430  1.00  0.00            
ATOM     95  O23 ACD     1      14.260  24.330  20.950  1.00  0.00            
ATOM     96  C28 ACD     1      13.020  24.050  20.300  1.00  0.00            
ATOM     97  H46 ACD     1      12.190  24.460  20.900  1.00  0.00            
ATOM     98  C29 ACD     1      12.780  22.630  19.930  1.00  0.00            
ATOM     99  H47 ACD     1      13.760  22.330  19.530  1.00  0.00            
ATOM    100  O24 ACD     1      11.770  22.510  18.970  1.00  0.00            
ATOM    101  C30 ACD     1      12.570  21.700  21.150  1.00  0.00            
ATOM    102  H48 ACD     1      12.120  20.740  20.860  1.00  0.00            
ATOM    103  H49 ACD     1      13.520  21.530  21.670  1.00  0.00            
ATOM    104  O25 ACD     1      11.620  22.250  22.100  1.00  0.00            
ATOM    105  H50 ACD     1      11.320  21.390  22.400  1.00  0.00            
ATOM    106  C31 ACD     1      13.220  24.860  19.050  1.00  0.00            
ATOM    107  H51 ACD     1      14.160  24.490  18.630  1.00  0.00            
ATOM    108  O26 ACD     1      13.360  26.290  19.380  1.00  0.00            
ATOM    109  H52 ACD     1      13.980  26.330  20.110  1.00  0.00            
ATOM    110  C32 ACD     1      12.090  24.760  18.090  1.00  0.00            
ATOM    111  H53 ACD     1      11.150  25.120  18.520  1.00  0.00            
ATOM    112  O27 ACD     1      12.420  25.480  16.880  1.00  0.00            
ATOM    113  H54 ACD     1      11.860  25.220  16.140  1.00  0.00            
ATOM    114  C33 ACD     1      11.910  23.280  17.750  1.00  0.00            
ATOM    115  H55 ACD     1      11.030  23.100  17.130  1.00  0.00            
ATOM    116  O28 ACD     1      13.060  22.800  17.000  1.00  0.00            
ATOM    117  C34 ACD     1      12.880  22.190  15.760  1.00  0.00            
ATOM    118  H56 ACD     1      12.010  22.610  15.240  1.00  0.00            
ATOM    119  C35 ACD     1      14.120  22.530  14.960  1.00  0.00            
ATOM    120  H57 ACD     1      15.020  22.440  15.590  1.00  0.00            
ATOM    121  O29 ACD     1      14.000  23.820  14.490  1.00  0.00            
ATOM    122  H58 ACD     1      13.620  24.330  15.210  1.00  0.00            
ATOM    123  C36 ACD     1      14.310  21.550  13.790  1.00  0.00            
ATOM    124  H59 ACD     1      13.370  21.590  13.220  1.00  0.00            
ATOM    125  O30 ACD     1      15.550  21.730  13.060  1.00  0.00            
ATOM    126  H60 ACD     1      15.610  21.180  12.270  1.00  0.00            
ATOM    127  C1  AT4     2      13.990  18.250  21.370  1.00  0.00            
ATOM    128  C2  AT4     2      14.880  19.170  20.600  1.00  0.00            
ATOM    129  C3  AT4     2      15.670  20.060  21.370  1.00  0.00            
ATOM    130  C4  AT4     2      16.530  21.020  20.740  1.00  0.00            
ATOM    131  C5  AT4     2      16.440  21.310  19.370  1.00  0.00            
ATOM    132  C6  AT4     2      17.370  22.360  18.750  1.00  0.00            
ATOM    133  C7  AT4     2      16.810  22.990  17.450  1.00  0.00            
ATOM    134  C8  AT4     2      18.800  21.830  18.510  1.00  0.00            
ATOM    135  C9  AT4     2      15.510  20.490  18.670  1.00  0.00            
ATOM    136  C10 AT4     2      14.770  19.410  19.220  1.00  0.00            
ATOM    137  O1  AT4     2      13.970  18.610  18.470  1.00  0.00            
ATOM    138  H1  AT4     2      13.880  18.500  22.440  1.00  0.00            
ATOM    139  H2  AT4     2      12.940  18.230  21.070  1.00  0.00            
ATOM    140  H3  AT4     2      14.360  17.230  21.240  1.00  0.00            
ATOM    141  H4  AT4     2      15.580  19.960  22.450  1.00  0.00            
ATOM    142  H5  AT4     2      17.240  21.650  21.280  1.00  0.00            
ATOM    143  H6  AT4     2      17.360  23.180  19.470  1.00  0.00            
ATOM    144  H7  AT4     2      17.470  23.820  17.170  1.00  0.00            
ATOM    145  H8  AT4     2      16.770  22.230  16.650  1.00  0.00            
ATOM    146  H9  AT4     2      15.800  23.380  17.600  1.00  0.00            
ATOM    147  H10 AT4     2      19.290  22.470  17.770  1.00  0.00            
ATOM    148  H11 AT4     2      19.450  21.750  19.400  1.00  0.00            
ATOM    149  H12 AT4     2      18.870  20.850  18.020  1.00  0.00            
ATOM    150  H13 AT4     2      15.330  20.650  17.610  1.00  0.00            
ATOM    151  H14 AT4     2      13.710  17.790  18.930  1.00  0.00            
TER
ENDMDL
MODEL        1
ATOM      1  H1  ACD     1      12.840  19.940  19.000  1.00  0.00            
ATOM      2  O1  ACD     1      12.710  20.890  19.040  1.00  0.00            
ATOM      3  C1  ACD     1      13.790  21.350  18.270  1.00  0.00            
ATOM      4  H2  ACD     1      13.770  22.440  18.190  1.00  0.00            
ATOM      5  H3  ACD     1      13.850  20.930  17.250  1.00  0.00            
ATOM      6  C2  ACD     1      15.100  21.000  18.940  1.00  0.00            
ATOM      7  H4  ACD     1      14.920  21.390  19.950  1.00  0.00            
ATOM      8  O2  ACD     1      15.400  19.570  18.910  1.00  0.00            
ATOM      9  C3  ACD     1      16.680  19.170  19.410  1.00  0.00            
ATOM     10  H5  ACD     1      16.710  18.070  19.420  1.00  0.00            
ATOM     11  O3  ACD     1      16.820  19.530  20.780  1.00  0.00            
ATOM     12  C4  ACD     1      16.940  18.470  21.680  1.00  0.00            
ATOM     13  H6  ACD     1      16.560  17.550  21.210  1.00  0.00            
ATOM     14  C5  ACD     1      18.370  18.230  22.190  1.00  0.00            
ATOM     15  H7  ACD     1      18.740  19.180  22.590  1.00  0.00            
ATOM     16  O4  ACD     1      19.300  17.840  21.150  1.00  0.00            
ATOM     17  H8  ACD     1      19.120  18.430  20.410  1.00  0.00            
ATOM     18  C6  ACD     1      18.360  17.160  23.250  1.00  0.00            
ATOM     19  H9  ACD     1      17.950  16.230  22.830  1.00  0.00            
ATOM     20  O5  ACD     1      19.680  16.900  23.830  1.00  0.00            
ATOM     21  H10 ACD     1      19.980  17.670  24.320  1.00  0.00            
ATOM     22  C7  ACD     1      17.500  17.560  24.370  1.00  0.00            
ATOM     23  H11 ACD     1      17.380  16.790  25.150  1.00  0.00            
ATOM     24  O6  ACD     1      16.130  17.660  23.820  1.00  0.00            
ATOM     25  C8  ACD     1      15.970  18.770  22.850  1.00  0.00            
ATOM     26  H12 ACD     1      16.410  19.660  23.320  1.00  0.00            
ATOM     27  C9  ACD     1      14.500  18.900  22.470  1.00  0.00            
ATOM     28  H13 ACD     1      14.390  19.860  21.950  1.00  0.00            
ATOM     29  H14 ACD     1      14.190  18.130  21.760  1.00  0.00            
ATOM     30  O7  ACD     1      13.670  18.900  23.640  1.00  0.00            
ATOM     31  H15 ACD     1      14.010  18.220  24.220  1.00  0.00            
ATOM     32  O8  ACD     1      18.090  18.700  24.930  1.00  0.00            
ATOM     33  C10 ACD     1      18.280  18.750  26.330  1.00  0.00            
ATOM     34  H16 ACD     1      18.330  17.740  26.760  1.00  0.00            
ATOM     35  C11 ACD     1      19.710  19.400  26.520  1.00  0.00            
ATOM     36  H17 ACD     1      19.720  20.260  25.830  1.00  0.00            
ATOM     37  O9  ACD     1      20.720  18.450  26.120  1.00  0.00            
ATOM     38  H18 ACD     1      21.480  19.030  26.150  1.00  0.00            
ATOM     39  C12 ACD     1      19.950  19.980  27.910  1.00  0.00            
ATOM     40  H19 ACD     1      20.050  19.110  28.570  1.00  0.00            
ATOM     41  O10 ACD     1      21.150  20.720  27.890  1.00  0.00            
ATOM     42  H20 ACD     1      21.720  20.480  28.620  1.00  0.00            
ATOM     43  C13 ACD     1      18.810  20.820  28.370  1.00  0.00            
ATOM     44  H21 ACD     1      19.030  21.280  29.340  1.00  0.00            
ATOM     45  O11 ACD     1      17.610  20.000  28.320  1.00  0.00            
ATOM     46  C14 ACD     1      17.180  19.530  27.010  1.00  0.00            
ATOM     47  H22 ACD     1      16.930  20.430  26.440  1.00  0.00            
ATOM     48  C15 ACD     1      15.850  18.790  27.100  1.00  0.00            
ATOM     49  H23 ACD     1      15.200  19.470  27.660  1.00  0.00            
ATOM     50  H24 ACD     1      15.420  18.780  26.090  1.00  0.00            
ATOM     51  O12 ACD     1      15.910  17.460  27.600  1.00  0.00            
ATOM     52  H25 ACD     1      15.020  17.160  27.790  1.00  0.00            
ATOM     53  O13 ACD     1      18.490  21.950  27.470  1.00  0.00            
ATOM     54  C16 ACD     1      18.650  23.330  27.850  1.00  0.00            
ATOM     55  H26 ACD     1      18.980  23.480  28.890  1.00  0.00            
ATOM     56  C17 ACD     1      19.720  23.960  27.000  1.00  0.00            
ATOM     57  H27 ACD     1      19.520  23.770  25.940  1.00  0.00            
ATOM     58  O14 ACD     1      21.030  23.460  27.400  1.00  0.00            
ATOM     59  H28 ACD     1      21.080  22.520  27.240  1.00  0.00            
ATOM     60  C18 ACD     1      19.670  25.490  27.170  1.00  0.00            
ATOM     61  H29 ACD     1      19.860  25.730  28.220  1.00  0.00            
ATOM     62  O15 ACD     1      20.570  26.190  26.360  1.00  0.00            
ATOM     63  H30 ACD     1      21.360  25.650  26.300  1.00  0.00            
ATOM     64  C19 ACD     1      18.260  25.870  26.820  1.00  0.00            
ATOM     65  H31 ACD     1      18.180  26.950  26.980  1.00  0.00            
ATOM     66  O16 ACD     1      17.370  25.300  27.760  1.00  0.00            
ATOM     67  C20 ACD     1      17.310  23.940  27.620  1.00  0.00            
ATOM     68  H32 ACD     1      16.960  23.760  26.600  1.00  0.00            
ATOM     69  C21 ACD     1      16.260  23.320  28.560  1.00  0.00            
ATOM     70  H33 ACD     1      15.370  23.950  28.490  1.00  0.00            
ATOM     71  H34 ACD     1      16.120  22.280  28.270  1.00  0.00            
ATOM     72  O17 ACD     1      16.740  23.400  29.860  1.00  0.00            
ATOM     73  H35 ACD     1      16.110  22.960  30.440  1.00  0.00            
ATOM     74  O18 ACD     1      17.930  25.520  25.500  1.00  0.00            
ATOM     75  C22 ACD     1      17.290  26.610  24.780  1.00  0.00            
ATOM     76  H36 ACD     1      17.050  27.450  25.450  1.00  0.00            
ATOM     77  C23 ACD     1      18.220  27.350  23.730  1.00  0.00            
ATOM     78  H37 ACD     1      18.740  26.610  23.110  1.00  0.00            
ATOM     79  O19 ACD     1      19.190  28.070  24.490  1.00  0.00            
ATOM     80  H38 ACD     1      19.740  27.330  24.770  1.00  0.00            
ATOM     81  C24 ACD     1      17.460  28.220  22.800  1.00  0.00            
ATOM     82  H39 ACD     1      16.950  29.000  23.370  1.00  0.00            
ATOM     83  O20 ACD     1      18.240  28.750  21.770  1.00  0.00            
ATOM     84  H40 ACD     1      18.900  29.280  22.230  1.00  0.00            
ATOM     85  C25 ACD     1      16.230  27.540  22.190  1.00  0.00            
ATOM     86  H41 ACD     1      15.590  28.260  21.680  1.00  0.00            
ATOM     87  O21 ACD     1      15.470  27.020  23.300  1.00  0.00            
ATOM     88  C26 ACD     1      16.030  26.070  24.110  1.00  0.00            
ATOM     89  H42 ACD     1      16.340  25.130  23.630  1.00  0.00            
ATOM     90  C27 ACD     1      14.960  25.680  25.080  1.00  0.00            
ATOM     91  H43 ACD     1      14.130  25.250  24.490  1.00  0.00            
ATOM     92  H44 ACD     1      15.310  24.920  25.790  1.00  0.00            
ATOM     93  O22 ACD     1      14.640  26.840  25.810  1.00  0.00            
ATOM     94  H45 ACD     1      14.470  26.580  26.720  1.00  0.00            
ATOM     95  O23 ACD     1      16.550  26.480  21.310  1.00  0.00            
ATOM     96  C28 ACD     1      16.190  26.470  19.950  1.00  0.00            
ATOM     97  H46 ACD     1      15.830  27.470  19.670  1.00  0.00            
ATOM     98  C29 ACD     1      15.070  25.540  19.780  1.00  0.00            
ATOM     99  H47 ACD     1      15.240  24.680  20.430  1.00  0.00            
ATOM    100  O24 ACD     1      14.960  25.000  18.410  1.00  0.00            
ATOM    101  C30 ACD     1      13.720  26.140  20.170  1.00  0.00            
ATOM    102  H48 ACD     1      12.930  25.390  19.980  1.00  0.00            
ATOM    103  H49 ACD     1      13.620  26.550  21.180  1.00  0.00            
ATOM    104  O25 ACD     1      13.450  27.190  19.290  1.00  0.00            
ATOM    105  H50 ACD     1      13.030  26.810  18.510  1.00  0.00            
ATOM    106  C31 ACD     1      17.460  25.950  19.300  1.00  0.00            
ATOM    107  H51 ACD     1      17.790  25.130  19.950  1.00  0.00            
ATOM    108  O26 ACD     1      18.390  27.050  19.110  1.00  0.00            
ATOM    109  H52 ACD     1      18.720  27.370  19.960  1.00  0.00            
ATOM    110  C32 ACD     1      17.290  25.270  17.910  1.00  0.00            
ATOM    111  H53 ACD     1      17.160  26.040  17.140  1.00  0.00            
ATOM    112  O27 ACD     1      18.520  24.530  17.670  1.00  0.00            
ATOM    113  H54 ACD     1      19.220  25.180  17.820  1.00  0.00            
ATOM    114  C33 ACD     1      16.070  24.350  17.890  1.00  0.00            
ATOM    115  H55 ACD     1      15.880  24.000  16.870  1.00  0.00            
ATOM    116  O28 ACD     1      16.250  23.170  18.730  1.00  0.00            
ATOM    117  C34 ACD     1      16.310  21.810  18.240  1.00  0.00            
ATOM    118  H56 ACD     1      16.200  21.720  17.150  1.00  0.00            
ATOM    119  C35 ACD     1      17.710  21.290  18.640  1.00  0.00            
ATOM    120  H57 ACD     1      17.950  21.590  19.670  1.00  0.00            
ATOM    121  O29 ACD     1      18.670  21.870  17.750  1.00  0.00            
ATOM    122  H58 ACD     1      18.580  22.820  17.850  1.00  0.00            
ATOM    123  C36 ACD     1      17.790  19.750  18.580  1.00  0.00            
ATOM    124  H59 ACD     1      17.560  19.490  17.540  1.00  0.00            
ATOM    125  O30 ACD     1      19.020  19.280  19.070  1.00  0.00            
ATOM    126  H60 ACD     1      19.550  19.540  18.320  1.00  0.00            
ATOM    127  C1  AT4     2      13.200  22.600  23.680  1.00  0.00            
ATOM    128  C2  AT4     2      14.690  22.640  23.530  1.00  0.00            
ATOM    129  C3  AT4     2      15.160  22.920  22.250  1.00  0.00            
ATOM    130  C4  AT4     2      16.570  22.850  21.990  1.00  0.00            
ATOM    131  C5  AT4     2      17.450  22.460  22.980  1.00  0.00            
ATOM    132  C6  AT4     2      18.980  22.520  22.630  1.00  0.00            
ATOM    133  C7  AT4     2      19.990  21.700  23.470  1.00  0.00            
ATOM    134  C8  AT4     2      19.640  23.930  22.500  1.00  0.00            
ATOM    135  C9  AT4     2      16.990  22.250  24.220  1.00  0.00            
ATOM    136  C10 AT4     2      15.600  22.330  24.560  1.00  0.00            
ATOM    137  O1  AT4     2      15.160  22.100  25.840  1.00  0.00            
ATOM    138  H1  AT4     2      12.660  23.250  22.980  1.00  0.00            
ATOM    139  H2  AT4     2      12.760  21.640  23.370  1.00  0.00            
ATOM    140  H3  AT4     2      12.880  22.880  24.690  1.00  0.00            
ATOM    141  H4  AT4     2      14.550  23.040  21.360  1.00  0.00            
ATOM    142  H5  AT4     2      17.030  23.020  21.020  1.00  0.00            
ATOM    143  H6  AT4     2      19.170  22.070  21.640  1.00  0.00            
ATOM    144  H7  AT4     2      21.000  21.770  23.060  1.00  0.00            
ATOM    145  H8  AT4     2      20.090  22.030  24.510  1.00  0.00            
ATOM    146  H9  AT4     2      19.760  20.630  23.560  1.00  0.00            
ATOM    147  H10 AT4     2      19.070  24.440  21.710  1.00  0.00            
ATOM    148  H11 AT4     2      19.620  24.480  23.450  1.00  0.00            
ATOM    149  H12 AT4     2      20.650  23.870  22.080  1.00  0.00            
ATOM    150  H13 AT4     2      17.640  22.040  25.060  1.00  0.00            
ATOM    151  H14 AT4     2      14.220  22.330  25.990  1.00  0.00            
TER
ENDMDL
MODEL        1
ATOM      1  H1  ACD     1      13.390  17.010  15.080  1.00  0.00            
ATOM      2  O1  ACD     1      13.410  17.950  15.280  1.00  0.00            
ATOM      3  C1  ACD     1      14.680  18.040  15.870  1.00  0.00            
ATOM      4  H2  ACD     1      15.370  17.320  15.410  1.00  0.00            
ATOM      5  H3  ACD     1      14.520  17.760  16.910  1.00  0.00            
ATOM      6  C2  ACD     1      15.410  19.380  15.770  1.00  0.00            
ATOM      7  H4  ACD     1      16.340  19.200  16.330  1.00  0.00            
ATOM      8  O2  ACD     1      15.850  19.630  14.380  1.00  0.00            
ATOM      9  C3  ACD     1      16.550  20.830  14.050  1.00  0.00            
ATOM     10  H5  ACD     1      16.830  20.800  12.990  1.00  0.00            
ATOM     11  O3  ACD     1      17.720  20.950  14.790  1.00  0.00            
ATOM     12  C4  ACD     1      18.930  20.730  14.100  1.00  0.00            
ATOM     13  H6  ACD     1      18.770  20.400  13.070  1.00  0.00            
ATOM     14  C5  ACD     1      19.680  22.070  14.240  1.00  0.00            
ATOM     15  H7  ACD     1      19.580  22.370  15.290  1.00  0.00            
ATOM     16  O4  ACD     1      19.050  23.100  13.460  1.00  0.00            
ATOM     17  H8  ACD     1      19.370  23.910  13.870  1.00  0.00            
ATOM     18  C6  ACD     1      21.170  21.950  13.950  1.00  0.00            
ATOM     19  H9  ACD     1      21.520  21.740  12.930  1.00  0.00            
ATOM     20  O5  ACD     1      21.830  23.220  14.210  1.00  0.00            
ATOM     21  H10 ACD     1      21.680  23.800  13.460  1.00  0.00            
ATOM     22  C7  ACD     1      21.830  20.760  14.710  1.00  0.00            
ATOM     23  H11 ACD     1      22.840  20.740  14.300  1.00  0.00            
ATOM     24  O6  ACD     1      21.090  19.630  14.310  1.00  0.00            
ATOM     25  C8  ACD     1      19.700  19.550  14.700  1.00  0.00            
ATOM     26  H12 ACD     1      19.660  19.620  15.790  1.00  0.00            
ATOM     27  C9  ACD     1      18.980  18.220  14.250  1.00  0.00            
ATOM     28  H13 ACD     1      19.420  17.440  14.890  1.00  0.00            
ATOM     29  H14 ACD     1      17.910  18.300  14.480  1.00  0.00            
ATOM     30  O7  ACD     1      19.230  17.940  12.870  1.00  0.00            
ATOM     31  H15 ACD     1      20.180  17.960  12.730  1.00  0.00            
ATOM     32  O8  ACD     1      21.660  20.900  16.110  1.00  0.00            
ATOM     33  C10 ACD     1      22.830  20.760  16.910  1.00  0.00            
ATOM     34  H16 ACD     1      23.690  20.410  16.320  1.00  0.00            
ATOM     35  C11 ACD     1      23.220  22.200  17.490  1.00  0.00            
ATOM     36  H17 ACD     1      22.280  22.610  17.900  1.00  0.00            
ATOM     37  O9  ACD     1      23.640  22.940  16.270  1.00  0.00            
ATOM     38  H18 ACD     1      22.920  22.970  15.640  1.00  0.00            
ATOM     39  C12 ACD     1      24.230  22.150  18.600  1.00  0.00            
ATOM     40  H19 ACD     1      25.230  21.870  18.260  1.00  0.00            
ATOM     41  O10 ACD     1      24.390  23.450  19.100  1.00  0.00            
ATOM     42  H20 ACD     1      23.610  23.650  19.630  1.00  0.00            
ATOM     43  C13 ACD     1      23.700  21.200  19.710  1.00  0.00            
ATOM     44  H21 ACD     1      24.470  21.170  20.480  1.00  0.00            
ATOM     45  O11 ACD     1      23.530  19.890  19.090  1.00  0.00            
ATOM     46  C14 ACD     1      22.500  19.800  18.050  1.00  0.00            
ATOM     47  H22 ACD     1      21.530  20.110  18.440  1.00  0.00            
ATOM     48  C15 ACD     1      22.350  18.350  17.510  1.00  0.00            
ATOM     49  H23 ACD     1      22.100  17.640  18.310  1.00  0.00            
ATOM     50  H24 ACD     1      21.490  18.420  16.840  1.00  0.00            
ATOM     51  O12 ACD     1      23.490  17.950  16.800  1.00  0.00            
ATOM     52  H25 ACD     1      23.190  17.570  15.970  1.00  0.00            
ATOM     53  O13 ACD     1      22.440  21.660  20.330  1.00  0.00            
ATOM     54  C16 ACD     1      22.620  21.970  21.740  1.00  0.00            
ATOM     55  H26 ACD     1      23.660  22.200  22.020  1.00  0.00            
ATOM     56  C17 ACD     1      21.710  23.200  21.800  1.00  0.00            
ATOM     57  H27 ACD     1      20.790  22.940  21.260  1.00  0.00            
ATOM     58  O14 ACD     1      22.350  24.350  21.160  1.00  0.00            
ATOM     59  H28 ACD     1      23.200  24.480  21.610  1.00  0.00            
ATOM     60  C18 ACD     1      21.390  23.490  23.230  1.00  0.00            
ATOM     61  H29 ACD     1      22.240  23.730  23.870  1.00  0.00            
ATOM     62  O15 ACD     1      20.550  24.640  23.310  1.00  0.00            
ATOM     63  H30 ACD     1      20.990  25.320  22.800  1.00  0.00            
ATOM     64  C19 ACD     1      20.710  22.260  23.890  1.00  0.00            
ATOM     65  H31 ACD     1      20.420  22.470  24.920  1.00  0.00            
ATOM     66  O16 ACD     1      21.680  21.220  23.880  1.00  0.00            
ATOM     67  C20 ACD     1      22.170  20.770  22.560  1.00  0.00            
ATOM     68  H32 ACD     1      21.330  20.300  22.040  1.00  0.00            
ATOM     69  C21 ACD     1      23.260  19.710  22.730  1.00  0.00            
ATOM     70  H33 ACD     1      22.910  18.980  23.470  1.00  0.00            
ATOM     71  H34 ACD     1      23.400  19.210  21.760  1.00  0.00            
ATOM     72  O17 ACD     1      24.500  20.170  23.120  1.00  0.00            
ATOM     73  H35 ACD     1      24.410  20.510  24.010  1.00  0.00            
ATOM     74  O18 ACD     1      19.590  21.840  23.150  1.00  0.00            
ATOM     75  C22 ACD     1      18.300  21.780  23.780  1.00  0.00            
ATOM     76  H36 ACD     1      18.290  21.870  24.880  1.00  0.00            
ATOM     77  C23 ACD     1      17.470  22.980  23.240  1.00  0.00            
ATOM     78  H37 ACD     1      17.660  23.050  22.160  1.00  0.00            
ATOM     79  O19 ACD     1      18.020  24.160  23.810  1.00  0.00            
ATOM     80  H38 ACD     1      18.960  24.160  23.620  1.00  0.00            
ATOM     81  C24 ACD     1      15.940  22.800  23.460  1.00  0.00            
ATOM     82  H39 ACD     1      15.800  23.040  24.520  1.00  0.00            
ATOM     83  O20 ACD     1      15.070  23.670  22.740  1.00  0.00            
ATOM     84  H40 ACD     1      15.100  24.580  23.050  1.00  0.00            
ATOM     85  C25 ACD     1      15.510  21.370  23.080  1.00  0.00            
ATOM     86  H41 ACD     1      14.520  21.240  23.520  1.00  0.00            
ATOM     87  O21 ACD     1      16.270  20.400  23.800  1.00  0.00            
ATOM     88  C26 ACD     1      17.710  20.400  23.500  1.00  0.00            
ATOM     89  H42 ACD     1      17.760  20.270  22.410  1.00  0.00            
ATOM     90  C27 ACD     1      18.490  19.290  24.160  1.00  0.00            
ATOM     91  H43 ACD     1      19.570  19.500  24.170  1.00  0.00            
ATOM     92  H44 ACD     1      18.260  19.190  25.230  1.00  0.00            
ATOM     93  O22 ACD     1      18.350  18.010  23.570  1.00  0.00            
ATOM     94  H45 ACD     1      17.480  17.670  23.820  1.00  0.00            
ATOM     95  O23 ACD     1      15.510  21.120  21.690  1.00  0.00            
ATOM     96  C28 ACD     1      14.390  20.450  21.080  1.00  0.00            
ATOM     97  H46 ACD     1      13.640  20.110  21.810  1.00  0.00            
ATOM     98  C29 ACD     1      14.950  19.330  20.210  1.00  0.00            
ATOM     99  H47 ACD     1      15.870  19.670  19.720  1.00  0.00            
ATOM    100  O24 ACD     1      14.000  18.840  19.250  1.00  0.00            
ATOM    101  C30 ACD     1      15.310  18.060  20.920  1.00  0.00            
ATOM    102  H48 ACD     1      16.220  18.210  21.510  1.00  0.00            
ATOM    103  H49 ACD     1      14.530  17.700  21.610  1.00  0.00            
ATOM    104  O25 ACD     1      15.540  16.980  19.960  1.00  0.00            
ATOM    105  H50 ACD     1      15.420  17.280  19.050  1.00  0.00            
ATOM    106  C31 ACD     1      13.640  21.530  20.190  1.00  0.00            
ATOM    107  H51 ACD     1      14.350  22.010  19.500  1.00  0.00            
ATOM    108  O26 ACD     1      13.050  22.530  21.030  1.00  0.00            
ATOM    109  H52 ACD     1      13.730  22.960  21.560  1.00  0.00            
ATOM    110  C32 ACD     1      12.700  20.810  19.220  1.00  0.00            
ATOM    111  H53 ACD     1      11.980  20.340  19.900  1.00  0.00            
ATOM    112  O27 ACD     1      12.120  21.630  18.230  1.00  0.00            
ATOM    113  H54 ACD     1      12.850  22.030  17.760  1.00  0.00            
ATOM    114  C33 ACD     1      13.490  19.820  18.360  1.00  0.00            
ATOM    115  H55 ACD     1      12.930  19.200  17.660  1.00  0.00            
ATOM    116  O28 ACD     1      14.590  20.400  17.700  1.00  0.00            
ATOM    117  C34 ACD     1      14.660  20.540  16.300  1.00  0.00            
ATOM    118  H56 ACD     1      13.700  20.560  15.770  1.00  0.00            
ATOM    119  C35 ACD     1      15.270  21.920  16.040  1.00  0.00            
ATOM    120  H57 ACD     1      16.270  21.970  16.500  1.00  0.00            
ATOM    121  O29 ACD     1      14.420  22.970  16.440  1.00  0.00            
ATOM    122  H58 ACD     1      14.810  23.840  16.320  1.00  0.00            
ATOM    123  C36 ACD     1      15.570  21.910  14.500  1.00  0.00            
ATOM    124  H59 ACD     1      14.700  21.800  13.850  1.00  0.00            
ATOM    125  O30 ACD     1      16.180  23.190  14.170  1.00  0.00            
ATOM    126  H60 ACD     1      17.130  23.100  14.090  1.00  0.00            
ATOM    127  C1  AT4     2      19.400  16.410  19.540  1.00  0.00            
ATOM    128  C2  AT4     2      19.050  17.900  19.410  1.00  0.00            
ATOM    129  C3  AT4     2      19.400  18.730  20.470  1.00  0.00            
ATOM    130  C4  AT4     2      19.270  20.100  20.340  1.00  0.00            
ATOM    131  C5  AT4     2      18.640  20.690  19.240  1.00  0.00            
ATOM    132  C6  AT4     2      18.540  22.200  19.110  1.00  0.00            
ATOM    133  C7  AT4     2      17.080  22.700  19.120  1.00  0.00            
ATOM    134  C8  AT4     2      19.150  22.710  17.830  1.00  0.00            
ATOM    135  C9  AT4     2      18.180  19.860  18.190  1.00  0.00            
ATOM    136  C10 AT4     2      18.500  18.460  18.250  1.00  0.00            
ATOM    137  O1  AT4     2      18.040  17.660  17.260  1.00  0.00            
ATOM    138  H1  AT4     2      18.450  15.930  19.800  1.00  0.00            
ATOM    139  H2  AT4     2      19.830  16.000  18.620  1.00  0.00            
ATOM    140  H3  AT4     2      20.120  16.200  20.340  1.00  0.00            
ATOM    141  H4  AT4     2      19.890  18.280  21.330  1.00  0.00            
ATOM    142  H5  AT4     2      19.660  20.730  21.130  1.00  0.00            
ATOM    143  H6  AT4     2      19.170  22.660  19.880  1.00  0.00            
ATOM    144  H7  AT4     2      16.620  22.570  20.110  1.00  0.00            
ATOM    145  H8  AT4     2      17.080  23.780  18.940  1.00  0.00            
ATOM    146  H9  AT4     2      16.530  22.070  18.420  1.00  0.00            
ATOM    147  H10 AT4     2      19.190  23.800  17.780  1.00  0.00            
ATOM    148  H11 AT4     2      20.180  22.320  17.770  1.00  0.00            
ATOM    149  H12 AT4     2      18.550  22.420  16.960  1.00  0.00            
ATOM    150  H13 AT4     2      17.960  20.170  17.170  1.00  0.00            
ATOM    151  H14 AT4     2      17.670  16.920  17.770  1.00  0.00            
TER
ENDMDL
MODEL        1
ATOM      1  H1  ACD     1      21.700  20.640  19.600  1.00  0.00            
ATOM      2  O1  ACD     1      20.840  20.260  19.820  1.00  0.00            
ATOM      3  C1  ACD     1      20.570  19.490  18.670  1.00  0.00            
ATOM      4  H2  ACD     1      20.540  20.050  17.730  1.00  0.00            
ATOM      5  H3  ACD     1      19.590  18.980  18.700  1.00  0.00            
ATOM      6  C2  ACD     1      21.600  18.410  18.570  1.00  0.00            
ATOM      7  H4  ACD     1      22.630  18.810  18.570  1.00  0.00            
ATOM      8  O2  ACD     1      21.410  17.430  19.530  1.00  0.00            
ATOM      9  C3  ACD     1      22.330  16.350  19.430  1.00  0.00            
ATOM     10  H5  ACD     1      22.180  15.730  20.320  1.00  0.00            
ATOM     11  O3  ACD     1      23.680  16.840  19.420  1.00  0.00            
ATOM     12  C4  ACD     1      24.480  16.540  20.550  1.00  0.00            
ATOM     13  H6  ACD     1      24.090  15.760  21.220  1.00  0.00            
ATOM     14  C5  ACD     1      25.680  15.990  19.760  1.00  0.00            
ATOM     15  H7  ACD     1      25.920  16.500  18.820  1.00  0.00            
ATOM     16  O4  ACD     1      25.360  14.660  19.270  1.00  0.00            
ATOM     17  H8  ACD     1      24.490  14.640  18.870  1.00  0.00            
ATOM     18  C6  ACD     1      26.910  16.020  20.660  1.00  0.00            
ATOM     19  H9  ACD     1      26.730  15.190  21.350  1.00  0.00            
ATOM     20  O5  ACD     1      28.130  15.660  19.960  1.00  0.00            
ATOM     21  H10 ACD     1      28.430  16.390  19.420  1.00  0.00            
ATOM     22  C7  ACD     1      27.080  17.260  21.480  1.00  0.00            
ATOM     23  H11 ACD     1      27.880  17.210  22.220  1.00  0.00            
ATOM     24  O6  ACD     1      25.940  17.620  22.180  1.00  0.00            
ATOM     25  C8  ACD     1      24.770  17.810  21.410  1.00  0.00            
ATOM     26  H12 ACD     1      24.800  18.670  20.730  1.00  0.00            
ATOM     27  C9  ACD     1      23.620  18.160  22.360  1.00  0.00            
ATOM     28  H13 ACD     1      23.770  19.040  23.000  1.00  0.00            
ATOM     29  H14 ACD     1      22.820  18.400  21.640  1.00  0.00            
ATOM     30  O7  ACD     1      23.300  17.030  23.250  1.00  0.00            
ATOM     31  H15 ACD     1      22.770  17.410  23.950  1.00  0.00            
ATOM     32  O8  ACD     1      27.360  18.430  20.600  1.00  0.00            
ATOM     33  C10 ACD     1      28.620  19.070  20.690  1.00  0.00            
ATOM     34  H16 ACD     1      29.350  18.450  21.230  1.00  0.00            
ATOM     35  C11 ACD     1      29.220  19.110  19.290  1.00  0.00            
ATOM     36  H17 ACD     1      28.480  19.420  18.540  1.00  0.00            
ATOM     37  O9  ACD     1      29.710  17.790  18.990  1.00  0.00            
ATOM     38  H18 ACD     1      30.150  17.800  18.130  1.00  0.00            
ATOM     39  C12 ACD     1      30.360  20.160  19.280  1.00  0.00            
ATOM     40  H19 ACD     1      31.180  19.750  19.880  1.00  0.00            
ATOM     41  O10 ACD     1      30.940  20.430  18.010  1.00  0.00            
ATOM     42  H20 ACD     1      30.670  19.670  17.470  1.00  0.00            
ATOM     43  C13 ACD     1      29.930  21.530  19.940  1.00  0.00            
ATOM     44  H21 ACD     1      30.740  22.260  19.830  1.00  0.00            
ATOM     45  O11 ACD     1      29.450  21.380  21.280  1.00  0.00            
ATOM     46  C14 ACD     1      28.370  20.410  21.410  1.00  0.00            
ATOM     47  H22 ACD     1      27.480  20.820  20.920  1.00  0.00            
ATOM     48  C15 ACD     1      28.030  20.210  22.870  1.00  0.00            
ATOM     49  H23 ACD     1      27.970  21.140  23.450  1.00  0.00            
ATOM     50  H24 ACD     1      26.990  19.840  22.880  1.00  0.00            
ATOM     51  O12 ACD     1      28.870  19.340  23.560  1.00  0.00            
ATOM     52  H25 ACD     1      29.770  19.650  23.420  1.00  0.00            
ATOM     53  O13 ACD     1      28.880  21.990  19.040  1.00  0.00            
ATOM     54  C16 ACD     1      28.890  23.360  18.630  1.00  0.00            
ATOM     55  H26 ACD     1      29.550  23.930  19.300  1.00  0.00            
ATOM     56  C17 ACD     1      29.310  23.320  17.190  1.00  0.00            
ATOM     57  H27 ACD     1      28.630  22.580  16.730  1.00  0.00            
ATOM     58  O14 ACD     1      30.670  22.870  16.930  1.00  0.00            
ATOM     59  H28 ACD     1      30.740  21.970  17.250  1.00  0.00            
ATOM     60  C18 ACD     1      29.020  24.530  16.290  1.00  0.00            
ATOM     61  H29 ACD     1      29.620  25.370  16.680  1.00  0.00            
ATOM     62  O15 ACD     1      29.270  24.280  14.930  1.00  0.00            
ATOM     63  H30 ACD     1      30.080  23.770  14.970  1.00  0.00            
ATOM     64  C19 ACD     1      27.570  24.980  16.440  1.00  0.00            
ATOM     65  H31 ACD     1      27.290  25.960  16.050  1.00  0.00            
ATOM     66  O16 ACD     1      27.390  25.160  17.810  1.00  0.00            
ATOM     67  C20 ACD     1      27.480  24.000  18.680  1.00  0.00            
ATOM     68  H32 ACD     1      26.750  23.270  18.320  1.00  0.00            
ATOM     69  C21 ACD     1      27.070  24.370  20.050  1.00  0.00            
ATOM     70  H33 ACD     1      26.040  24.760  20.060  1.00  0.00            
ATOM     71  H34 ACD     1      27.070  23.440  20.630  1.00  0.00            
ATOM     72  O17 ACD     1      27.910  25.290  20.790  1.00  0.00            
ATOM     73  H35 ACD     1      27.860  25.000  21.700  1.00  0.00            
ATOM     74  O18 ACD     1      26.580  24.040  16.010  1.00  0.00            
ATOM     75  C22 ACD     1      25.630  24.590  15.100  1.00  0.00            
ATOM     76  H36 ACD     1      25.820  25.640  14.850  1.00  0.00            
ATOM     77  C23 ACD     1      25.670  23.680  13.930  1.00  0.00            
ATOM     78  H37 ACD     1      25.600  22.700  14.400  1.00  0.00            
ATOM     79  O19 ACD     1      26.900  23.910  13.210  1.00  0.00            
ATOM     80  H38 ACD     1      27.660  23.930  13.800  1.00  0.00            
ATOM     81  C24 ACD     1      24.440  23.750  13.090  1.00  0.00            
ATOM     82  H39 ACD     1      24.370  24.790  12.730  1.00  0.00            
ATOM     83  O20 ACD     1      24.360  22.830  12.030  1.00  0.00            
ATOM     84  H40 ACD     1      23.960  22.020  12.370  1.00  0.00            
ATOM     85  C25 ACD     1      23.190  23.560  13.900  1.00  0.00            
ATOM     86  H41 ACD     1      22.310  23.750  13.270  1.00  0.00            
ATOM     87  O21 ACD     1      23.150  24.580  14.910  1.00  0.00            
ATOM     88  C26 ACD     1      24.240  24.550  15.820  1.00  0.00            
ATOM     89  H42 ACD     1      24.150  23.620  16.400  1.00  0.00            
ATOM     90  C27 ACD     1      24.050  25.690  16.780  1.00  0.00            
ATOM     91  H43 ACD     1      24.820  25.530  17.540  1.00  0.00            
ATOM     92  H44 ACD     1      24.140  26.620  16.220  1.00  0.00            
ATOM     93  O22 ACD     1      22.720  25.650  17.420  1.00  0.00            
ATOM     94  H45 ACD     1      22.530  24.760  17.720  1.00  0.00            
ATOM     95  O23 ACD     1      23.140  22.290  14.510  1.00  0.00            
ATOM     96  C28 ACD     1      22.120  21.380  14.160  1.00  0.00            
ATOM     97  H46 ACD     1      21.680  21.720  13.220  1.00  0.00            
ATOM     98  C29 ACD     1      21.130  21.330  15.290  1.00  0.00            
ATOM     99  H47 ACD     1      21.670  21.090  16.210  1.00  0.00            
ATOM    100  O24 ACD     1      20.360  20.120  15.190  1.00  0.00            
ATOM    101  C30 ACD     1      20.310  22.560  15.480  1.00  0.00            
ATOM    102  H48 ACD     1      19.560  22.410  16.260  1.00  0.00            
ATOM    103  H49 ACD     1      20.900  23.380  15.900  1.00  0.00            
ATOM    104  O25 ACD     1      19.600  23.040  14.340  1.00  0.00            
ATOM    105  H50 ACD     1      19.380  23.960  14.470  1.00  0.00            
ATOM    106  C31 ACD     1      22.770  20.010  13.790  1.00  0.00            
ATOM    107  H51 ACD     1      23.420  19.810  14.650  1.00  0.00            
ATOM    108  O26 ACD     1      23.500  20.130  12.540  1.00  0.00            
ATOM    109  H52 ACD     1      23.820  19.240  12.370  1.00  0.00            
ATOM    110  C32 ACD     1      21.740  18.910  13.720  1.00  0.00            
ATOM    111  H53 ACD     1      21.020  19.130  12.920  1.00  0.00            
ATOM    112  O27 ACD     1      22.280  17.640  13.440  1.00  0.00            
ATOM    113  H54 ACD     1      22.300  17.700  12.480  1.00  0.00            
ATOM    114  C33 ACD     1      21.000  18.870  15.050  1.00  0.00            
ATOM    115  H55 ACD     1      20.210  18.120  15.000  1.00  0.00            
ATOM    116  O28 ACD     1      21.870  18.610  16.140  1.00  0.00            
ATOM    117  C34 ACD     1      21.420  17.760  17.190  1.00  0.00            
ATOM    118  H56 ACD     1      20.340  17.650  17.020  1.00  0.00            
ATOM    119  C35 ACD     1      22.030  16.420  16.990  1.00  0.00            
ATOM    120  H57 ACD     1      23.090  16.630  16.780  1.00  0.00            
ATOM    121  O29 ACD     1      21.520  15.770  15.800  1.00  0.00            
ATOM    122  H58 ACD     1      21.700  16.370  15.070  1.00  0.00            
ATOM    123  C36 ACD     1      21.980  15.540  18.210  1.00  0.00            
ATOM    124  H59 ACD     1      20.940  15.230  18.370  1.00  0.00            
ATOM    125  O30 ACD     1      22.930  14.450  18.120  1.00  0.00            
ATOM    126  H60 ACD     1      22.560  13.740  17.580  1.00  0.00            
ATOM    127  C1  AT4     2      22.450  23.570  21.010  1.00  0.00            
ATOM    128  C2  AT4     2      23.210  22.680  20.030  1.00  0.00            
ATOM    129  C3  AT4     2      24.190  21.900  20.580  1.00  0.00            
ATOM    130  C4  AT4     2      24.980  21.120  19.720  1.00  0.00            
ATOM    131  C5  AT4     2      24.790  21.150  18.360  1.00  0.00            
ATOM    132  C6  AT4     2      25.740  20.250  17.570  1.00  0.00            
ATOM    133  C7  AT4     2      26.210  20.910  16.240  1.00  0.00            
ATOM    134  C8  AT4     2      25.190  19.000  17.290  1.00  0.00            
ATOM    135  C9  AT4     2      23.680  21.820  17.820  1.00  0.00            
ATOM    136  C10 AT4     2      22.900  22.630  18.650  1.00  0.00            
ATOM    137  O1  AT4     2      21.730  23.220  18.130  1.00  0.00            
ATOM    138  H1  AT4     2      23.210  24.050  21.640  1.00  0.00            
ATOM    139  H2  AT4     2      21.860  24.300  20.450  1.00  0.00            
ATOM    140  H3  AT4     2      21.730  23.020  21.630  1.00  0.00            
ATOM    141  H4  AT4     2      24.330  21.790  21.650  1.00  0.00            
ATOM    142  H5  AT4     2      25.860  20.620  20.140  1.00  0.00            
ATOM    143  H6  AT4     2      26.660  20.130  18.160  1.00  0.00            
ATOM    144  H7  AT4     2      25.330  21.010  15.590  1.00  0.00            
ATOM    145  H8  AT4     2      26.770  21.820  16.490  1.00  0.00            
ATOM    146  H9  AT4     2      26.920  20.210  15.770  1.00  0.00            
ATOM    147  H10 AT4     2      25.920  18.430  16.700  1.00  0.00            
ATOM    148  H11 AT4     2      25.030  18.450  18.230  1.00  0.00            
ATOM    149  H12 AT4     2      24.230  19.150  16.790  1.00  0.00            
ATOM    150  H13 AT4     2      23.500  21.740  16.750  1.00  0.00            
ATOM    151  H14 AT4     2      21.160  23.290  18.920  1.00  0.00            
TER
ENDMDL
MODEL        1
ATOM      1  H1  ACD     1      12.440  16.220  15.120  1.00  0.00            
ATOM      2  O1  ACD     1      12.840  16.840  14.510  1.00  0.00            
ATOM      3  C1  ACD     1      13.790  17.460  15.370  1.00  0.00            
ATOM      4  H2  ACD     1      13.330  18.150  16.090  1.00  0.00            
ATOM      5  H3  ACD     1      14.300  18.220  14.760  1.00  0.00            
ATOM      6  C2  ACD     1      14.790  16.540  16.010  1.00  0.00            
ATOM      7  H4  ACD     1      15.500  17.130  16.590  1.00  0.00            
ATOM      8  O2  ACD     1      14.130  15.860  17.060  1.00  0.00            
ATOM      9  C3  ACD     1      14.850  14.960  17.910  1.00  0.00            
ATOM     10  H5  ACD     1      14.160  14.390  18.540  1.00  0.00            
ATOM     11  O3  ACD     1      15.700  15.720  18.770  1.00  0.00            
ATOM     12  C4  ACD     1      15.640  15.490  20.190  1.00  0.00            
ATOM     13  H6  ACD     1      14.970  14.640  20.380  1.00  0.00            
ATOM     14  C5  ACD     1      17.090  15.330  20.780  1.00  0.00            
ATOM     15  H7  ACD     1      17.790  16.050  20.330  1.00  0.00            
ATOM     16  O4  ACD     1      17.460  13.990  20.570  1.00  0.00            
ATOM     17  H8  ACD     1      17.700  13.870  19.650  1.00  0.00            
ATOM     18  C6  ACD     1      17.110  15.560  22.330  1.00  0.00            
ATOM     19  H9  ACD     1      16.560  14.740  22.800  1.00  0.00            
ATOM     20  O5  ACD     1      18.460  15.610  22.820  1.00  0.00            
ATOM     21  H10 ACD     1      18.780  14.720  22.660  1.00  0.00            
ATOM     22  C7  ACD     1      16.430  16.850  22.690  1.00  0.00            
ATOM     23  H11 ACD     1      16.540  17.030  23.760  1.00  0.00            
ATOM     24  O6  ACD     1      15.080  16.830  22.210  1.00  0.00            
ATOM     25  C8  ACD     1      14.870  16.650  20.830  1.00  0.00            
ATOM     26  H12 ACD     1      15.240  17.580  20.370  1.00  0.00            
ATOM     27  C9  ACD     1      13.320  16.590  20.530  1.00  0.00            
ATOM     28  H13 ACD     1      12.970  17.530  20.970  1.00  0.00            
ATOM     29  H14 ACD     1      13.110  16.670  19.450  1.00  0.00            
ATOM     30  O7  ACD     1      12.690  15.380  21.090  1.00  0.00            
ATOM     31  H15 ACD     1      11.770  15.390  20.830  1.00  0.00            
ATOM     32  O8  ACD     1      17.160  17.940  22.130  1.00  0.00            
ATOM     33  C10 ACD     1      17.320  19.030  23.030  1.00  0.00            
ATOM     34  H16 ACD     1      17.040  18.800  24.070  1.00  0.00            
ATOM     35  C11 ACD     1      18.820  19.270  22.950  1.00  0.00            
ATOM     36  H17 ACD     1      19.040  19.180  21.880  1.00  0.00            
ATOM     37  O9  ACD     1      19.560  18.240  23.620  1.00  0.00            
ATOM     38  H18 ACD     1      19.210  17.420  23.270  1.00  0.00            
ATOM     39  C12 ACD     1      19.280  20.680  23.390  1.00  0.00            
ATOM     40  H19 ACD     1      19.100  20.740  24.470  1.00  0.00            
ATOM     41  O10 ACD     1      20.690  20.760  23.210  1.00  0.00            
ATOM     42  H20 ACD     1      21.030  20.110  23.830  1.00  0.00            
ATOM     43  C13 ACD     1      18.530  21.660  22.560  1.00  0.00            
ATOM     44  H21 ACD     1      18.890  22.660  22.810  1.00  0.00            
ATOM     45  O11 ACD     1      17.190  21.470  22.880  1.00  0.00            
ATOM     46  C14 ACD     1      16.540  20.210  22.510  1.00  0.00            
ATOM     47  H22 ACD     1      16.510  20.180  21.420  1.00  0.00            
ATOM     48  C15 ACD     1      15.140  20.320  23.000  1.00  0.00            
ATOM     49  H23 ACD     1      14.820  21.270  22.540  1.00  0.00            
ATOM     50  H24 ACD     1      14.480  19.550  22.580  1.00  0.00            
ATOM     51  O12 ACD     1      15.060  20.380  24.440  1.00  0.00            
ATOM     52  H25 ACD     1      15.200  21.260  24.800  1.00  0.00            
ATOM     53  O13 ACD     1      18.700  21.470  21.140  1.00  0.00            
ATOM     54  C16 ACD     1      19.110  22.490  20.280  1.00  0.00            
ATOM     55  H26 ACD     1      19.110  23.480  20.750  1.00  0.00            
ATOM     56  C17 ACD     1      20.520  22.160  19.900  1.00  0.00            
ATOM     57  H27 ACD     1      20.550  21.140  19.500  1.00  0.00            
ATOM     58  O14 ACD     1      21.420  22.170  21.030  1.00  0.00            
ATOM     59  H28 ACD     1      21.050  21.560  21.670  1.00  0.00            
ATOM     60  C18 ACD     1      21.030  23.120  18.840  1.00  0.00            
ATOM     61  H29 ACD     1      21.080  24.120  19.280  1.00  0.00            
ATOM     62  O15 ACD     1      22.280  22.700  18.410  1.00  0.00            
ATOM     63  H30 ACD     1      22.670  23.220  19.120  1.00  0.00            
ATOM     64  C19 ACD     1      20.010  23.200  17.690  1.00  0.00            
ATOM     65  H31 ACD     1      20.250  24.080  17.090  1.00  0.00            
ATOM     66  O16 ACD     1      18.700  23.500  18.120  1.00  0.00            
ATOM     67  C20 ACD     1      18.170  22.550  19.080  1.00  0.00            
ATOM     68  H32 ACD     1      18.160  21.570  18.590  1.00  0.00            
ATOM     69  C21 ACD     1      16.740  22.980  19.400  1.00  0.00            
ATOM     70  H33 ACD     1      16.030  22.680  18.620  1.00  0.00            
ATOM     71  H34 ACD     1      16.430  22.340  20.230  1.00  0.00            
ATOM     72  O17 ACD     1      16.670  24.370  19.840  1.00  0.00            
ATOM     73  H35 ACD     1      17.360  24.790  19.320  1.00  0.00            
ATOM     74  O18 ACD     1      19.960  21.980  16.940  1.00  0.00            
ATOM     75  C22 ACD     1      20.440  22.030  15.550  1.00  0.00            
ATOM     76  H36 ACD     1      21.170  22.820  15.360  1.00  0.00            
ATOM     77  C23 ACD     1      21.290  20.740  15.360  1.00  0.00            
ATOM     78  H37 ACD     1      20.660  19.970  15.820  1.00  0.00            
ATOM     79  O19 ACD     1      22.490  20.860  16.160  1.00  0.00            
ATOM     80  H38 ACD     1      22.160  21.080  17.040  1.00  0.00            
ATOM     81  C24 ACD     1      21.530  20.270  13.910  1.00  0.00            
ATOM     82  H39 ACD     1      22.140  21.040  13.420  1.00  0.00            
ATOM     83  O20 ACD     1      22.040  18.950  13.890  1.00  0.00            
ATOM     84  H40 ACD     1      21.220  18.510  13.640  1.00  0.00            
ATOM     85  C25 ACD     1      20.240  20.400  13.100  1.00  0.00            
ATOM     86  H41 ACD     1      20.410  20.240  12.030  1.00  0.00            
ATOM     87  O21 ACD     1      19.770  21.720  13.230  1.00  0.00            
ATOM     88  C26 ACD     1      19.290  22.100  14.530  1.00  0.00            
ATOM     89  H42 ACD     1      18.590  21.320  14.870  1.00  0.00            
ATOM     90  C27 ACD     1      18.690  23.550  14.430  1.00  0.00            
ATOM     91  H43 ACD     1      18.620  23.980  15.440  1.00  0.00            
ATOM     92  H44 ACD     1      19.290  24.250  13.840  1.00  0.00            
ATOM     93  O22 ACD     1      17.370  23.520  13.900  1.00  0.00            
ATOM     94  H45 ACD     1      17.460  22.990  13.100  1.00  0.00            
ATOM     95  O23 ACD     1      19.300  19.400  13.590  1.00  0.00            
ATOM     96  C28 ACD     1      18.700  18.410  12.730  1.00  0.00            
ATOM     97  H46 ACD     1      19.030  18.500  11.680  1.00  0.00            
ATOM     98  C29 ACD     1      17.180  18.620  12.750  1.00  0.00            
ATOM     99  H47 ACD     1      16.740  18.570  13.750  1.00  0.00            
ATOM    100  O24 ACD     1      16.580  17.450  12.160  1.00  0.00            
ATOM    101  C30 ACD     1      16.870  19.930  11.970  1.00  0.00            
ATOM    102  H48 ACD     1      17.500  20.780  12.270  1.00  0.00            
ATOM    103  H49 ACD     1      17.050  19.720  10.900  1.00  0.00            
ATOM    104  O25 ACD     1      15.430  20.270  12.040  1.00  0.00            
ATOM    105  H50 ACD     1      14.980  19.460  11.820  1.00  0.00            
ATOM    106  C31 ACD     1      19.170  17.110  13.360  1.00  0.00            
ATOM    107  H51 ACD     1      19.030  17.230  14.450  1.00  0.00            
ATOM    108  O26 ACD     1      20.580  16.870  13.080  1.00  0.00            
ATOM    109  H52 ACD     1      20.780  16.070  13.580  1.00  0.00            
ATOM    110  C32 ACD     1      18.330  15.970  12.890  1.00  0.00            
ATOM    111  H53 ACD     1      18.530  15.800  11.820  1.00  0.00            
ATOM    112  O27 ACD     1      18.650  14.800  13.550  1.00  0.00            
ATOM    113  H54 ACD     1      19.600  14.660  13.560  1.00  0.00            
ATOM    114  C33 ACD     1      16.850  16.240  13.040  1.00  0.00            
ATOM    115  H55 ACD     1      16.350  15.340  12.680  1.00  0.00            
ATOM    116  O28 ACD     1      16.600  16.450  14.450  1.00  0.00            
ATOM    117  C34 ACD     1      15.620  15.630  15.070  1.00  0.00            
ATOM    118  H56 ACD     1      14.900  15.180  14.390  1.00  0.00            
ATOM    119  C35 ACD     1      16.440  14.590  15.980  1.00  0.00            
ATOM    120  H57 ACD     1      17.210  15.150  16.510  1.00  0.00            
ATOM    121  O29 ACD     1      17.000  13.590  15.070  1.00  0.00            
ATOM    122  H58 ACD     1      17.570  14.040  14.440  1.00  0.00            
ATOM    123  C36 ACD     1      15.550  13.930  17.040  1.00  0.00            
ATOM    124  H59 ACD     1      14.670  13.430  16.610  1.00  0.00            
ATOM    125  O30 ACD     1      16.310  13.080  17.890  1.00  0.00            
ATOM    126  H60 ACD     1      16.240  12.270  17.380  1.00  0.00            
ATOM    127  C1  AT4     2      14.050  21.040  16.740  1.00  0.00            
ATOM    128  C2  AT4     2      15.320  20.210  17.200  1.00  0.00            
ATOM    129  C3  AT4     2      16.280  20.120  16.240  1.00  0.00            
ATOM    130  C4  AT4     2      17.480  19.320  16.380  1.00  0.00            
ATOM    131  C5  AT4     2      17.720  18.760  17.650  1.00  0.00            
ATOM    132  C6  AT4     2      19.040  17.940  17.890  1.00  0.00            
ATOM    133  C7  AT4     2      18.920  16.470  17.640  1.00  0.00            
ATOM    134  C8  AT4     2      19.680  18.110  19.280  1.00  0.00            
ATOM    135  C9  AT4     2      16.760  18.900  18.680  1.00  0.00            
ATOM    136  C10 AT4     2      15.540  19.580  18.480  1.00  0.00            
ATOM    137  O1  AT4     2      14.670  19.600  19.490  1.00  0.00            
ATOM    138  H1  AT4     2      14.040  22.040  17.190  1.00  0.00            
ATOM    139  H2  AT4     2      14.180  21.310  15.690  1.00  0.00            
ATOM    140  H3  AT4     2      13.080  20.540  16.830  1.00  0.00            
ATOM    141  H4  AT4     2      16.110  20.710  15.340  1.00  0.00            
ATOM    142  H5  AT4     2      18.270  19.230  15.650  1.00  0.00            
ATOM    143  H6  AT4     2      19.780  18.380  17.200  1.00  0.00            
ATOM    144  H7  AT4     2      17.990  16.150  18.140  1.00  0.00            
ATOM    145  H8  AT4     2      18.770  16.370  16.560  1.00  0.00            
ATOM    146  H9  AT4     2      19.730  15.790  17.920  1.00  0.00            
ATOM    147  H10 AT4     2      19.100  17.610  20.060  1.00  0.00            
ATOM    148  H11 AT4     2      20.740  17.890  19.400  1.00  0.00            
ATOM    149  H12 AT4     2      19.650  19.190  19.500  1.00  0.00            
ATOM    150  H13 AT4     2      16.850  18.370  19.620  1.00  0.00            
ATOM    151  H14 AT4     2      13.780  19.750  19.140  1.00  0.00            
TER
ENDMDL
MODEL        1
ATOM      1  H1  ACD     1       6.580  20.020  17.380  1.00  0.00            
ATOM      2  O1  ACD     1       7.030  19.620  16.620  1.00  0.00            
ATOM      3  C1  ACD     1       8.470  19.780  16.810  1.00  0.00            
ATOM      4  H2  ACD     1       8.840  18.850  17.250  1.00  0.00            
ATOM      5  H3  ACD     1       8.640  20.610  17.500  1.00  0.00            
ATOM      6  C2  ACD     1       9.250  19.820  15.540  1.00  0.00            
ATOM      7  H4  ACD     1      10.250  20.090  15.890  1.00  0.00            
ATOM      8  O2  ACD     1       9.260  18.490  15.030  1.00  0.00            
ATOM      9  C3  ACD     1      10.040  18.300  13.840  1.00  0.00            
ATOM     10  H5  ACD     1       9.910  17.250  13.590  1.00  0.00            
ATOM     11  O3  ACD     1      11.450  18.540  14.110  1.00  0.00            
ATOM     12  C4  ACD     1      12.340  17.480  13.910  1.00  0.00            
ATOM     13  H6  ACD     1      12.020  16.720  13.190  1.00  0.00            
ATOM     14  C5  ACD     1      13.530  18.300  13.450  1.00  0.00            
ATOM     15  H7  ACD     1      13.620  19.130  14.150  1.00  0.00            
ATOM     16  O4  ACD     1      13.300  18.590  12.040  1.00  0.00            
ATOM     17  H8  ACD     1      12.590  19.240  12.050  1.00  0.00            
ATOM     18  C6  ACD     1      14.860  17.540  13.590  1.00  0.00            
ATOM     19  H9  ACD     1      14.810  16.630  12.970  1.00  0.00            
ATOM     20  O5  ACD     1      15.980  18.370  13.220  1.00  0.00            
ATOM     21  H10 ACD     1      15.760  18.760  12.370  1.00  0.00            
ATOM     22  C7  ACD     1      15.080  17.060  15.050  1.00  0.00            
ATOM     23  H11 ACD     1      16.020  16.490  15.140  1.00  0.00            
ATOM     24  O6  ACD     1      14.010  16.230  15.400  1.00  0.00            
ATOM     25  C8  ACD     1      12.670  16.800  15.310  1.00  0.00            
ATOM     26  H12 ACD     1      12.600  17.570  16.080  1.00  0.00            
ATOM     27  C9  ACD     1      11.520  15.750  15.650  1.00  0.00            
ATOM     28  H13 ACD     1      12.020  15.150  16.420  1.00  0.00            
ATOM     29  H14 ACD     1      10.680  16.210  16.180  1.00  0.00            
ATOM     30  O7  ACD     1      11.110  14.850  14.610  1.00  0.00            
ATOM     31  H15 ACD     1      11.840  14.230  14.510  1.00  0.00            
ATOM     32  O8  ACD     1      15.180  18.260  15.860  1.00  0.00            
ATOM     33  C10 ACD     1      16.220  18.350  16.880  1.00  0.00            
ATOM     34  H16 ACD     1      16.620  17.350  17.110  1.00  0.00            
ATOM     35  C11 ACD     1      17.350  19.200  16.340  1.00  0.00            
ATOM     36  H17 ACD     1      16.930  20.140  15.960  1.00  0.00            
ATOM     37  O9  ACD     1      17.880  18.540  15.190  1.00  0.00            
ATOM     38  H18 ACD     1      17.230  18.500  14.480  1.00  0.00            
ATOM     39  C12 ACD     1      18.400  19.560  17.470  1.00  0.00            
ATOM     40  H19 ACD     1      18.980  18.660  17.690  1.00  0.00            
ATOM     41  O10 ACD     1      19.340  20.520  17.020  1.00  0.00            
ATOM     42  H20 ACD     1      20.140  20.600  17.550  1.00  0.00            
ATOM     43  C13 ACD     1      17.590  20.170  18.640  1.00  0.00            
ATOM     44  H21 ACD     1      18.100  20.440  19.570  1.00  0.00            
ATOM     45  O11 ACD     1      16.590  19.280  19.070  1.00  0.00            
ATOM     46  C14 ACD     1      15.600  18.920  18.130  1.00  0.00            
ATOM     47  H22 ACD     1      15.110  19.820  17.740  1.00  0.00            
ATOM     48  C15 ACD     1      14.600  17.950  18.800  1.00  0.00            
ATOM     49  H23 ACD     1      14.250  18.410  19.730  1.00  0.00            
ATOM     50  H24 ACD     1      13.720  17.700  18.190  1.00  0.00            
ATOM     51  O12 ACD     1      15.310  16.730  19.230  1.00  0.00            
ATOM     52  H25 ACD     1      15.810  17.080  19.970  1.00  0.00            
ATOM     53  O13 ACD     1      16.980  21.360  18.250  1.00  0.00            
ATOM     54  C16 ACD     1      17.380  22.620  18.820  1.00  0.00            
ATOM     55  H26 ACD     1      18.400  22.440  19.180  1.00  0.00            
ATOM     56  C17 ACD     1      17.370  23.590  17.600  1.00  0.00            
ATOM     57  H27 ACD     1      16.390  23.500  17.130  1.00  0.00            
ATOM     58  O14 ACD     1      18.420  23.220  16.620  1.00  0.00            
ATOM     59  H28 ACD     1      18.730  22.310  16.750  1.00  0.00            
ATOM     60  C18 ACD     1      17.420  25.030  18.100  1.00  0.00            
ATOM     61  H29 ACD     1      18.410  25.230  18.530  1.00  0.00            
ATOM     62  O15 ACD     1      17.270  25.970  17.000  1.00  0.00            
ATOM     63  H30 ACD     1      16.340  26.160  16.880  1.00  0.00            
ATOM     64  C19 ACD     1      16.340  25.270  19.180  1.00  0.00            
ATOM     65  H31 ACD     1      16.470  26.320  19.480  1.00  0.00            
ATOM     66  O16 ACD     1      16.580  24.420  20.250  1.00  0.00            
ATOM     67  C20 ACD     1      16.450  23.020  19.980  1.00  0.00            
ATOM     68  H32 ACD     1      15.430  22.890  19.590  1.00  0.00            
ATOM     69  C21 ACD     1      16.630  22.260  21.350  1.00  0.00            
ATOM     70  H33 ACD     1      15.840  22.650  22.010  1.00  0.00            
ATOM     71  H34 ACD     1      16.360  21.200  21.260  1.00  0.00            
ATOM     72  O17 ACD     1      17.860  22.460  21.970  1.00  0.00            
ATOM     73  H35 ACD     1      17.950  23.420  21.980  1.00  0.00            
ATOM     74  O18 ACD     1      15.040  25.040  18.690  1.00  0.00            
ATOM     75  C22 ACD     1      14.170  26.110  18.750  1.00  0.00            
ATOM     76  H36 ACD     1      14.590  26.930  19.340  1.00  0.00            
ATOM     77  C23 ACD     1      13.850  26.440  17.300  1.00  0.00            
ATOM     78  H37 ACD     1      13.710  25.490  16.780  1.00  0.00            
ATOM     79  O19 ACD     1      14.910  27.220  16.620  1.00  0.00            
ATOM     80  H38 ACD     1      14.570  27.420  15.750  1.00  0.00            
ATOM     81  C24 ACD     1      12.510  27.270  17.300  1.00  0.00            
ATOM     82  H39 ACD     1      12.720  28.140  17.930  1.00  0.00            
ATOM     83  O20 ACD     1      12.170  27.780  15.940  1.00  0.00            
ATOM     84  H40 ACD     1      12.280  28.740  16.000  1.00  0.00            
ATOM     85  C25 ACD     1      11.380  26.550  17.970  1.00  0.00            
ATOM     86  H41 ACD     1      10.480  27.170  17.930  1.00  0.00            
ATOM     87  O21 ACD     1      11.750  26.310  19.310  1.00  0.00            
ATOM     88  C26 ACD     1      12.960  25.570  19.560  1.00  0.00            
ATOM     89  H42 ACD     1      12.820  24.550  19.170  1.00  0.00            
ATOM     90  C27 ACD     1      13.260  25.380  21.090  1.00  0.00            
ATOM     91  H43 ACD     1      12.510  25.050  21.820  1.00  0.00            
ATOM     92  H44 ACD     1      13.950  24.530  21.170  1.00  0.00            
ATOM     93  O22 ACD     1      13.900  26.550  21.710  1.00  0.00            
ATOM     94  H45 ACD     1      14.180  26.230  22.570  1.00  0.00            
ATOM     95  O23 ACD     1      11.250  25.340  17.180  1.00  0.00            
ATOM     96  C28 ACD     1       9.960  24.860  17.020  1.00  0.00            
ATOM     97  H46 ACD     1       9.310  25.520  17.600  1.00  0.00            
ATOM     98  C29 ACD     1       9.820  23.450  17.490  1.00  0.00            
ATOM     99  H47 ACD     1      10.630  22.790  17.170  1.00  0.00            
ATOM    100  O24 ACD     1       8.590  22.880  17.120  1.00  0.00            
ATOM    101  C30 ACD     1       9.790  23.410  19.060  1.00  0.00            
ATOM    102  H48 ACD     1       9.730  22.430  19.540  1.00  0.00            
ATOM    103  H49 ACD     1      10.800  23.720  19.350  1.00  0.00            
ATOM    104  O25 ACD     1       8.870  24.300  19.720  1.00  0.00            
ATOM    105  H50 ACD     1       7.990  24.090  19.380  1.00  0.00            
ATOM    106  C31 ACD     1       9.660  25.020  15.460  1.00  0.00            
ATOM    107  H51 ACD     1      10.510  24.530  14.970  1.00  0.00            
ATOM    108  O26 ACD     1       9.640  26.390  14.990  1.00  0.00            
ATOM    109  H52 ACD     1      10.500  26.790  15.160  1.00  0.00            
ATOM    110  C32 ACD     1       8.380  24.300  15.190  1.00  0.00            
ATOM    111  H53 ACD     1       7.630  24.890  15.740  1.00  0.00            
ATOM    112  O27 ACD     1       8.040  24.370  13.830  1.00  0.00            
ATOM    113  H54 ACD     1       8.890  24.400  13.390  1.00  0.00            
ATOM    114  C33 ACD     1       8.320  22.900  15.740  1.00  0.00            
ATOM    115  H55 ACD     1       7.290  22.540  15.690  1.00  0.00            
ATOM    116  O28 ACD     1       9.230  22.140  14.980  1.00  0.00            
ATOM    117  C34 ACD     1       8.840  20.860  14.540  1.00  0.00            
ATOM    118  H56 ACD     1       7.780  20.810  14.280  1.00  0.00            
ATOM    119  C35 ACD     1       9.560  20.670  13.250  1.00  0.00            
ATOM    120  H57 ACD     1      10.620  20.970  13.300  1.00  0.00            
ATOM    121  O29 ACD     1       8.960  21.500  12.320  1.00  0.00            
ATOM    122  H58 ACD     1       9.080  22.420  12.590  1.00  0.00            
ATOM    123  C36 ACD     1       9.580  19.240  12.740  1.00  0.00            
ATOM    124  H59 ACD     1       8.550  19.060  12.420  1.00  0.00            
ATOM    125  O30 ACD     1      10.400  19.120  11.630  1.00  0.00            
ATOM    126  H60 ACD     1      10.210  18.210  11.380  1.00  0.00            
ATOM    127  C1  AT4     2      11.320  19.790  20.370  1.00  0.00            
ATOM    128  C2  AT4     2      12.010  20.410  19.220  1.00  0.00            
ATOM    129  C3  AT4     2      11.760  19.770  18.000  1.00  0.00            
ATOM    130  C4  AT4     2      12.400  20.300  16.870  1.00  0.00            
ATOM    131  C5  AT4     2      13.000  21.550  16.860  1.00  0.00            
ATOM    132  C6  AT4     2      13.520  22.200  15.570  1.00  0.00            
ATOM    133  C7  AT4     2      12.610  22.090  14.370  1.00  0.00            
ATOM    134  C8  AT4     2      14.990  21.810  15.160  1.00  0.00            
ATOM    135  C9  AT4     2      13.230  22.120  18.130  1.00  0.00            
ATOM    136  C10 AT4     2      12.830  21.540  19.300  1.00  0.00            
ATOM    137  O1  AT4     2      13.200  22.080  20.450  1.00  0.00            
ATOM    138  H1  AT4     2      10.550  19.050  20.120  1.00  0.00            
ATOM    139  H2  AT4     2      12.020  19.230  21.000  1.00  0.00            
ATOM    140  H3  AT4     2      10.920  20.600  20.990  1.00  0.00            
ATOM    141  H4  AT4     2      11.220  18.830  17.980  1.00  0.00            
ATOM    142  H5  AT4     2      12.320  19.750  15.940  1.00  0.00            
ATOM    143  H6  AT4     2      13.460  23.290  15.720  1.00  0.00            
ATOM    144  H7  AT4     2      12.890  22.730  13.520  1.00  0.00            
ATOM    145  H8  AT4     2      12.610  21.070  13.980  1.00  0.00            
ATOM    146  H9  AT4     2      11.570  22.330  14.620  1.00  0.00            
ATOM    147  H10 AT4     2      15.390  22.430  14.340  1.00  0.00            
ATOM    148  H11 AT4     2      15.610  22.040  16.030  1.00  0.00            
ATOM    149  H12 AT4     2      15.130  20.750  14.950  1.00  0.00            
ATOM    150  H13 AT4     2      13.770  23.060  18.060  1.00  0.00            
ATOM    151  H14 AT4     2      13.270  21.300  21.040  1.00  0.00            
TER
ENDMDL
MODEL        1
ATOM      1  H1  ACD     1      16.300  11.710  12.330  1.00  0.00            
ATOM      2  O1  ACD     1      15.350  11.540  12.420  1.00  0.00            
ATOM      3  C1  ACD     1      14.560  12.710  12.750  1.00  0.00            
ATOM      4  H2  ACD     1      14.120  12.710  13.760  1.00  0.00            
ATOM      5  H3  ACD     1      13.740  12.770  12.020  1.00  0.00            
ATOM      6  C2  ACD     1      15.350  14.010  12.830  1.00  0.00            
ATOM      7  H4  ACD     1      16.270  13.770  13.380  1.00  0.00            
ATOM      8  O2  ACD     1      15.590  14.370  11.460  1.00  0.00            
ATOM      9  C3  ACD     1      16.270  15.610  11.160  1.00  0.00            
ATOM     10  H5  ACD     1      16.400  15.730  10.080  1.00  0.00            
ATOM     11  O3  ACD     1      17.520  15.730  11.720  1.00  0.00            
ATOM     12  C4  ACD     1      18.640  15.950  10.850  1.00  0.00            
ATOM     13  H6  ACD     1      18.320  16.240   9.850  1.00  0.00            
ATOM     14  C5  ACD     1      19.390  17.170  11.360  1.00  0.00            
ATOM     15  H7  ACD     1      19.740  17.040  12.390  1.00  0.00            
ATOM     16  O4  ACD     1      18.510  18.360  11.240  1.00  0.00            
ATOM     17  H8  ACD     1      17.640  18.150  11.590  1.00  0.00            
ATOM     18  C6  ACD     1      20.710  17.310  10.620  1.00  0.00            
ATOM     19  H9  ACD     1      20.520  17.460   9.550  1.00  0.00            
ATOM     20  O5  ACD     1      21.580  18.330  11.190  1.00  0.00            
ATOM     21  H10 ACD     1      21.940  17.910  11.970  1.00  0.00            
ATOM     22  C7  ACD     1      21.610  15.980  10.700  1.00  0.00            
ATOM     23  H11 ACD     1      22.480  16.000  10.040  1.00  0.00            
ATOM     24  O6  ACD     1      20.790  15.030  10.130  1.00  0.00            
ATOM     25  C8  ACD     1      19.560  14.730  10.770  1.00  0.00            
ATOM     26  H12 ACD     1      19.740  14.330  11.770  1.00  0.00            
ATOM     27  C9  ACD     1      18.800  13.510  10.040  1.00  0.00            
ATOM     28  H13 ACD     1      19.410  12.610   9.910  1.00  0.00            
ATOM     29  H14 ACD     1      17.930  13.110  10.590  1.00  0.00            
ATOM     30  O7  ACD     1      18.330  13.850   8.780  1.00  0.00            
ATOM     31  H15 ACD     1      19.080  13.810   8.180  1.00  0.00            
ATOM     32  O8  ACD     1      21.970  15.650  12.070  1.00  0.00            
ATOM     33  C10 ACD     1      23.280  15.210  12.340  1.00  0.00            
ATOM     34  H16 ACD     1      23.880  15.150  11.420  1.00  0.00            
ATOM     35  C11 ACD     1      23.950  16.280  13.320  1.00  0.00            
ATOM     36  H17 ACD     1      23.280  16.470  14.170  1.00  0.00            
ATOM     37  O9  ACD     1      24.240  17.550  12.510  1.00  0.00            
ATOM     38  H18 ACD     1      24.580  17.460  11.620  1.00  0.00            
ATOM     39  C12 ACD     1      25.310  15.780  13.910  1.00  0.00            
ATOM     40  H19 ACD     1      26.020  15.640  13.080  1.00  0.00            
ATOM     41  O10 ACD     1      25.810  16.750  14.840  1.00  0.00            
ATOM     42  H20 ACD     1      25.510  17.590  14.490  1.00  0.00            
ATOM     43  C13 ACD     1      25.010  14.380  14.660  1.00  0.00            
ATOM     44  H21 ACD     1      25.990  13.980  14.940  1.00  0.00            
ATOM     45  O11 ACD     1      24.470  13.530  13.630  1.00  0.00            
ATOM     46  C14 ACD     1      23.200  13.950  13.110  1.00  0.00            
ATOM     47  H22 ACD     1      22.500  14.190  13.920  1.00  0.00            
ATOM     48  C15 ACD     1      22.680  12.780  12.220  1.00  0.00            
ATOM     49  H23 ACD     1      22.830  11.880  12.830  1.00  0.00            
ATOM     50  H24 ACD     1      21.620  12.980  12.020  1.00  0.00            
ATOM     51  O12 ACD     1      23.210  12.550  10.900  1.00  0.00            
ATOM     52  H25 ACD     1      22.750  11.730  10.680  1.00  0.00            
ATOM     53  O13 ACD     1      24.210  14.510  15.790  1.00  0.00            
ATOM     54  C16 ACD     1      24.700  14.020  17.060  1.00  0.00            
ATOM     55  H26 ACD     1      25.790  13.960  17.150  1.00  0.00            
ATOM     56  C17 ACD     1      24.280  15.100  18.060  1.00  0.00            
ATOM     57  H27 ACD     1      23.300  15.510  17.800  1.00  0.00            
ATOM     58  O14 ACD     1      25.170  16.200  17.870  1.00  0.00            
ATOM     59  H28 ACD     1      25.370  16.350  16.940  1.00  0.00            
ATOM     60  C18 ACD     1      24.220  14.510  19.450  1.00  0.00            
ATOM     61  H29 ACD     1      25.300  14.370  19.570  1.00  0.00            
ATOM     62  O15 ACD     1      23.710  15.520  20.360  1.00  0.00            
ATOM     63  H30 ACD     1      24.030  15.370  21.250  1.00  0.00            
ATOM     64  C19 ACD     1      23.420  13.220  19.430  1.00  0.00            
ATOM     65  H31 ACD     1      23.340  12.810  20.440  1.00  0.00            
ATOM     66  O16 ACD     1      24.110  12.250  18.660  1.00  0.00            
ATOM     67  C20 ACD     1      24.240  12.570  17.280  1.00  0.00            
ATOM     68  H32 ACD     1      23.200  12.560  16.920  1.00  0.00            
ATOM     69  C21 ACD     1      25.050  11.550  16.560  1.00  0.00            
ATOM     70  H33 ACD     1      24.750  10.580  16.980  1.00  0.00            
ATOM     71  H34 ACD     1      25.040  11.650  15.470  1.00  0.00            
ATOM     72  O17 ACD     1      26.430  11.470  16.900  1.00  0.00            
ATOM     73  H35 ACD     1      26.550  11.050  17.750  1.00  0.00            
ATOM     74  O18 ACD     1      22.110  13.490  18.960  1.00  0.00            
ATOM     75  C22 ACD     1      20.970  13.180  19.730  1.00  0.00            
ATOM     76  H36 ACD     1      21.160  12.810  20.750  1.00  0.00            
ATOM     77  C23 ACD     1      20.340  14.550  20.040  1.00  0.00            
ATOM     78  H37 ACD     1      20.290  15.100  19.090  1.00  0.00            
ATOM     79  O19 ACD     1      21.170  15.420  20.890  1.00  0.00            
ATOM     80  H38 ACD     1      22.050  15.490  20.500  1.00  0.00            
ATOM     81  C24 ACD     1      18.950  14.540  20.600  1.00  0.00            
ATOM     82  H39 ACD     1      19.040  14.190  21.630  1.00  0.00            
ATOM     83  O20 ACD     1      18.300  15.830  20.670  1.00  0.00            
ATOM     84  H40 ACD     1      17.740  15.760  19.890  1.00  0.00            
ATOM     85  C25 ACD     1      18.090  13.560  19.780  1.00  0.00            
ATOM     86  H41 ACD     1      17.220  13.410  20.420  1.00  0.00            
ATOM     87  O21 ACD     1      18.750  12.250  19.670  1.00  0.00            
ATOM     88  C26 ACD     1      20.010  12.340  18.960  1.00  0.00            
ATOM     89  H42 ACD     1      20.010  12.760  17.940  1.00  0.00            
ATOM     90  C27 ACD     1      20.610  10.960  18.750  1.00  0.00            
ATOM     91  H43 ACD     1      21.510  11.120  18.130  1.00  0.00            
ATOM     92  H44 ACD     1      20.800  10.410  19.680  1.00  0.00            
ATOM     93  O22 ACD     1      19.680  10.220  18.060  1.00  0.00            
ATOM     94  H45 ACD     1      18.880  10.310  18.580  1.00  0.00            
ATOM     95  O23 ACD     1      17.670  14.150  18.550  1.00  0.00            
ATOM     96  C28 ACD     1      16.290  13.950  18.070  1.00  0.00            
ATOM     97  H46 ACD     1      15.750  13.380  18.840  1.00  0.00            
ATOM     98  C29 ACD     1      16.300  13.160  16.780  1.00  0.00            
ATOM     99  H47 ACD     1      17.000  13.680  16.120  1.00  0.00            
ATOM    100  O24 ACD     1      14.970  13.210  16.240  1.00  0.00            
ATOM    101  C30 ACD     1      16.680  11.710  16.960  1.00  0.00            
ATOM    102  H48 ACD     1      16.650  11.400  15.910  1.00  0.00            
ATOM    103  H49 ACD     1      17.750  11.650  17.190  1.00  0.00            
ATOM    104  O25 ACD     1      15.820  10.940  17.830  1.00  0.00            
ATOM    105  H50 ACD     1      15.070  10.760  17.270  1.00  0.00            
ATOM    106  C31 ACD     1      15.670  15.380  17.900  1.00  0.00            
ATOM    107  H51 ACD     1      16.370  15.940  17.260  1.00  0.00            
ATOM    108  O26 ACD     1      15.560  15.990  19.170  1.00  0.00            
ATOM    109  H52 ACD     1      15.080  15.430  19.780  1.00  0.00            
ATOM    110  C32 ACD     1      14.330  15.290  17.200  1.00  0.00            
ATOM    111  H53 ACD     1      13.630  14.820  17.900  1.00  0.00            
ATOM    112  O27 ACD     1      13.740  16.580  16.840  1.00  0.00            
ATOM    113  H54 ACD     1      14.050  16.660  15.940  1.00  0.00            
ATOM    114  C33 ACD     1      14.410  14.420  15.920  1.00  0.00            
ATOM    115  H55 ACD     1      13.440  14.170  15.490  1.00  0.00            
ATOM    116  O28 ACD     1      15.210  15.120  14.990  1.00  0.00            
ATOM    117  C34 ACD     1      14.740  15.160  13.610  1.00  0.00            
ATOM    118  H56 ACD     1      13.660  15.060  13.440  1.00  0.00            
ATOM    119  C35 ACD     1      15.110  16.570  13.170  1.00  0.00            
ATOM    120  H57 ACD     1      16.090  16.750  13.630  1.00  0.00            
ATOM    121  O29 ACD     1      14.110  17.460  13.790  1.00  0.00            
ATOM    122  H58 ACD     1      14.540  18.310  13.890  1.00  0.00            
ATOM    123  C36 ACD     1      15.260  16.770  11.700  1.00  0.00            
ATOM    124  H59 ACD     1      14.280  16.800  11.200  1.00  0.00            
ATOM    125  O30 ACD     1      15.840  18.000  11.530  1.00  0.00            
ATOM    126  H60 ACD     1      15.400  18.600  12.140  1.00  0.00            
ATOM    127  C1  AT4     2      20.410   9.910  13.500  1.00  0.00            
ATOM    128  C2  AT4     2      20.140  11.350  14.070  1.00  0.00            
ATOM    129  C3  AT4     2      21.020  11.780  15.050  1.00  0.00            
ATOM    130  C4  AT4     2      20.840  13.140  15.600  1.00  0.00            
ATOM    131  C5  AT4     2      19.880  14.030  15.160  1.00  0.00            
ATOM    132  C6  AT4     2      19.660  15.430  15.860  1.00  0.00            
ATOM    133  C7  AT4     2      18.450  16.330  15.370  1.00  0.00            
ATOM    134  C8  AT4     2      21.010  16.260  15.740  1.00  0.00            
ATOM    135  C9  AT4     2      19.000  13.560  14.110  1.00  0.00            
ATOM    136  C10 AT4     2      19.110  12.240  13.640  1.00  0.00            
ATOM    137  O1  AT4     2      18.160  11.790  12.770  1.00  0.00            
ATOM    138  H1  AT4     2      20.150   9.780  12.440  1.00  0.00            
ATOM    139  H2  AT4     2      21.490   9.730  13.590  1.00  0.00            
ATOM    140  H3  AT4     2      19.970   9.040  14.000  1.00  0.00            
ATOM    141  H4  AT4     2      21.770  11.110  15.450  1.00  0.00            
ATOM    142  H5  AT4     2      21.630  13.360  16.320  1.00  0.00            
ATOM    143  H6  AT4     2      19.560  15.240  16.930  1.00  0.00            
ATOM    144  H7  AT4     2      17.560  15.700  15.260  1.00  0.00            
ATOM    145  H8  AT4     2      18.210  17.230  15.950  1.00  0.00            
ATOM    146  H9  AT4     2      18.620  16.660  14.340  1.00  0.00            
ATOM    147  H10 AT4     2      20.950  17.040  16.510  1.00  0.00            
ATOM    148  H11 AT4     2      21.870  15.610  15.940  1.00  0.00            
ATOM    149  H12 AT4     2      21.250  16.750  14.790  1.00  0.00            
ATOM    150  H13 AT4     2      18.220  14.180  13.690  1.00  0.00            
ATOM    151  H14 AT4     2      18.290  10.830  12.850  1.00  0.00            
TER
ENDMDL
MODEL        1
ATOM      1  H1  ACD     1      12.070  18.770  16.360  1.00  0.00            
ATOM      2  O1  ACD     1      12.990  18.900  16.590  1.00  0.00            
ATOM      3  C1  ACD     1      13.830  18.610  15.410  1.00  0.00            
ATOM      4  H2  ACD     1      14.680  19.300  15.330  1.00  0.00            
ATOM      5  H3  ACD     1      13.220  18.860  14.530  1.00  0.00            
ATOM      6  C2  ACD     1      14.280  17.190  15.410  1.00  0.00            
ATOM      7  H4  ACD     1      14.690  17.070  16.420  1.00  0.00            
ATOM      8  O2  ACD     1      13.200  16.230  15.300  1.00  0.00            
ATOM      9  C3  ACD     1      13.560  14.850  15.250  1.00  0.00            
ATOM     10  H5  ACD     1      12.650  14.260  15.110  1.00  0.00            
ATOM     11  O3  ACD     1      14.300  14.470  16.410  1.00  0.00            
ATOM     12  C4  ACD     1      13.770  13.410  17.280  1.00  0.00            
ATOM     13  H6  ACD     1      12.830  13.020  16.850  1.00  0.00            
ATOM     14  C5  ACD     1      14.790  12.310  17.410  1.00  0.00            
ATOM     15  H7  ACD     1      15.720  12.710  17.830  1.00  0.00            
ATOM     16  O4  ACD     1      14.990  11.660  16.100  1.00  0.00            
ATOM     17  H8  ACD     1      15.680  11.040  16.340  1.00  0.00            
ATOM     18  C6  ACD     1      14.320  11.320  18.530  1.00  0.00            
ATOM     19  H9  ACD     1      13.360  10.840  18.290  1.00  0.00            
ATOM     20  O5  ACD     1      15.320  10.290  18.700  1.00  0.00            
ATOM     21  H10 ACD     1      15.950  10.490  19.400  1.00  0.00            
ATOM     22  C7  ACD     1      14.110  12.070  19.890  1.00  0.00            
ATOM     23  H11 ACD     1      13.630  11.470  20.680  1.00  0.00            
ATOM     24  O6  ACD     1      13.160  13.050  19.640  1.00  0.00            
ATOM     25  C8  ACD     1      13.490  14.040  18.640  1.00  0.00            
ATOM     26  H12 ACD     1      14.320  14.680  18.960  1.00  0.00            
ATOM     27  C9  ACD     1      12.320  15.030  18.570  1.00  0.00            
ATOM     28  H13 ACD     1      12.460  15.790  17.790  1.00  0.00            
ATOM     29  H14 ACD     1      11.530  14.480  18.030  1.00  0.00            
ATOM     30  O7  ACD     1      11.900  15.630  19.810  1.00  0.00            
ATOM     31  H15 ACD     1      11.460  16.450  19.600  1.00  0.00            
ATOM     32  O8  ACD     1      15.330  12.640  20.410  1.00  0.00            
ATOM     33  C10 ACD     1      15.970  12.050  21.490  1.00  0.00            
ATOM     34  H16 ACD     1      15.550  11.080  21.790  1.00  0.00            
ATOM     35  C11 ACD     1      17.430  11.720  21.190  1.00  0.00            
ATOM     36  H17 ACD     1      17.860  12.520  20.580  1.00  0.00            
ATOM     37  O9  ACD     1      17.510  10.550  20.470  1.00  0.00            
ATOM     38  H18 ACD     1      18.440  10.550  20.210  1.00  0.00            
ATOM     39  C12 ACD     1      18.280  11.700  22.460  1.00  0.00            
ATOM     40  H19 ACD     1      18.050  10.810  23.050  1.00  0.00            
ATOM     41  O10 ACD     1      19.590  11.630  22.040  1.00  0.00            
ATOM     42  H20 ACD     1      19.890  12.510  21.790  1.00  0.00            
ATOM     43  C13 ACD     1      18.050  12.880  23.380  1.00  0.00            
ATOM     44  H21 ACD     1      18.680  12.810  24.270  1.00  0.00            
ATOM     45  O11 ACD     1      16.670  12.780  23.690  1.00  0.00            
ATOM     46  C14 ACD     1      15.720  12.990  22.650  1.00  0.00            
ATOM     47  H22 ACD     1      15.790  14.050  22.380  1.00  0.00            
ATOM     48  C15 ACD     1      14.320  12.680  23.280  1.00  0.00            
ATOM     49  H23 ACD     1      13.510  12.580  22.550  1.00  0.00            
ATOM     50  H24 ACD     1      14.450  11.720  23.780  1.00  0.00            
ATOM     51  O12 ACD     1      13.880  13.720  24.200  1.00  0.00            
ATOM     52  H25 ACD     1      13.340  14.300  23.660  1.00  0.00            
ATOM     53  O13 ACD     1      18.290  14.080  22.700  1.00  0.00            
ATOM     54  C16 ACD     1      18.890  15.140  23.450  1.00  0.00            
ATOM     55  H26 ACD     1      19.030  14.880  24.500  1.00  0.00            
ATOM     56  C17 ACD     1      20.310  15.370  22.850  1.00  0.00            
ATOM     57  H27 ACD     1      20.200  15.390  21.760  1.00  0.00            
ATOM     58  O14 ACD     1      21.220  14.300  23.130  1.00  0.00            
ATOM     59  H28 ACD     1      22.110  14.650  23.000  1.00  0.00            
ATOM     60  C18 ACD     1      20.900  16.670  23.290  1.00  0.00            
ATOM     61  H29 ACD     1      21.030  16.610  24.380  1.00  0.00            
ATOM     62  O15 ACD     1      22.200  16.940  22.770  1.00  0.00            
ATOM     63  H30 ACD     1      22.100  17.660  22.150  1.00  0.00            
ATOM     64  C19 ACD     1      19.900  17.760  22.990  1.00  0.00            
ATOM     65  H31 ACD     1      20.240  18.740  23.340  1.00  0.00            
ATOM     66  O16 ACD     1      18.710  17.530  23.760  1.00  0.00            
ATOM     67  C20 ACD     1      17.960  16.300  23.390  1.00  0.00            
ATOM     68  H32 ACD     1      17.740  16.340  22.320  1.00  0.00            
ATOM     69  C21 ACD     1      16.690  16.140  24.270  1.00  0.00            
ATOM     70  H33 ACD     1      15.970  16.950  24.100  1.00  0.00            
ATOM     71  H34 ACD     1      16.120  15.210  24.150  1.00  0.00            
ATOM     72  O17 ACD     1      16.960  16.240  25.610  1.00  0.00            
ATOM     73  H35 ACD     1      16.220  16.690  26.030  1.00  0.00            
ATOM     74  O18 ACD     1      19.590  17.810  21.610  1.00  0.00            
ATOM     75  C22 ACD     1      19.780  19.060  20.950  1.00  0.00            
ATOM     76  H36 ACD     1      20.030  19.810  21.710  1.00  0.00            
ATOM     77  C23 ACD     1      20.920  18.930  19.970  1.00  0.00            
ATOM     78  H37 ACD     1      20.790  18.100  19.280  1.00  0.00            
ATOM     79  O19 ACD     1      22.220  18.900  20.720  1.00  0.00            
ATOM     80  H38 ACD     1      22.930  18.910  20.070  1.00  0.00            
ATOM     81  C24 ACD     1      20.860  20.030  18.900  1.00  0.00            
ATOM     82  H39 ACD     1      21.060  20.860  19.590  1.00  0.00            
ATOM     83  O20 ACD     1      21.810  19.870  17.810  1.00  0.00            
ATOM     84  H40 ACD     1      21.500  19.050  17.420  1.00  0.00            
ATOM     85  C25 ACD     1      19.570  20.220  18.330  1.00  0.00            
ATOM     86  H41 ACD     1      19.570  21.200  17.850  1.00  0.00            
ATOM     87  O21 ACD     1      18.660  20.440  19.350  1.00  0.00            
ATOM     88  C26 ACD     1      18.480  19.390  20.320  1.00  0.00            
ATOM     89  H42 ACD     1      18.140  18.490  19.790  1.00  0.00            
ATOM     90  C27 ACD     1      17.380  19.680  21.310  1.00  0.00            
ATOM     91  H43 ACD     1      16.440  19.650  20.730  1.00  0.00            
ATOM     92  H44 ACD     1      17.240  18.870  22.040  1.00  0.00            
ATOM     93  O22 ACD     1      17.490  20.950  21.980  1.00  0.00            
ATOM     94  H45 ACD     1      18.310  21.370  21.700  1.00  0.00            
ATOM     95  O23 ACD     1      19.110  19.190  17.540  1.00  0.00            
ATOM     96  C28 ACD     1      18.870  19.570  16.170  1.00  0.00            
ATOM     97  H46 ACD     1      19.520  20.400  15.870  1.00  0.00            
ATOM     98  C29 ACD     1      17.420  19.980  15.960  1.00  0.00            
ATOM     99  H47 ACD     1      16.800  19.390  16.650  1.00  0.00            
ATOM    100  O24 ACD     1      17.030  19.880  14.550  1.00  0.00            
ATOM    101  C30 ACD     1      17.170  21.430  16.440  1.00  0.00            
ATOM    102  H48 ACD     1      16.090  21.620  16.350  1.00  0.00            
ATOM    103  H49 ACD     1      17.380  21.490  17.510  1.00  0.00            
ATOM    104  O25 ACD     1      17.850  22.470  15.720  1.00  0.00            
ATOM    105  H50 ACD     1      17.950  23.250  16.280  1.00  0.00            
ATOM    106  C31 ACD     1      19.310  18.400  15.260  1.00  0.00            
ATOM    107  H51 ACD     1      18.840  17.540  15.760  1.00  0.00            
ATOM    108  O26 ACD     1      20.740  18.130  15.200  1.00  0.00            
ATOM    109  H52 ACD     1      21.200  18.900  14.850  1.00  0.00            
ATOM    110  C32 ACD     1      18.720  18.520  13.850  1.00  0.00            
ATOM    111  H53 ACD     1      19.080  19.470  13.430  1.00  0.00            
ATOM    112  O27 ACD     1      19.010  17.450  12.980  1.00  0.00            
ATOM    113  H54 ACD     1      18.550  16.700  13.360  1.00  0.00            
ATOM    114  C33 ACD     1      17.160  18.620  13.890  1.00  0.00            
ATOM    115  H55 ACD     1      16.670  18.610  12.910  1.00  0.00            
ATOM    116  O28 ACD     1      16.520  17.640  14.700  1.00  0.00            
ATOM    117  C34 ACD     1      15.320  17.020  14.270  1.00  0.00            
ATOM    118  H56 ACD     1      14.930  17.460  13.340  1.00  0.00            
ATOM    119  C35 ACD     1      15.670  15.560  13.980  1.00  0.00            
ATOM    120  H57 ACD     1      16.370  15.160  14.730  1.00  0.00            
ATOM    121  O29 ACD     1      16.420  15.460  12.730  1.00  0.00            
ATOM    122  H58 ACD     1      15.800  15.620  12.020  1.00  0.00            
ATOM    123  C36 ACD     1      14.370  14.720  13.960  1.00  0.00            
ATOM    124  H59 ACD     1      13.750  15.030  13.120  1.00  0.00            
ATOM    125  O30 ACD     1      14.590  13.320  13.790  1.00  0.00            
ATOM    126  H60 ACD     1      14.780  12.950  14.650  1.00  0.00            
ATOM    127  C1  AT4     2      13.730  18.730  20.660  1.00  0.00            
ATOM    128  C2  AT4     2      14.760  17.810  20.080  1.00  0.00            
ATOM    129  C3  AT4     2      15.270  16.700  20.850  1.00  0.00            
ATOM    130  C4  AT4     2      16.270  15.840  20.310  1.00  0.00            
ATOM    131  C5  AT4     2      16.880  16.150  19.080  1.00  0.00            
ATOM    132  C6  AT4     2      17.980  15.180  18.530  1.00  0.00            
ATOM    133  C7  AT4     2      19.400  15.860  18.660  1.00  0.00            
ATOM    134  C8  AT4     2      17.630  14.730  17.100  1.00  0.00            
ATOM    135  C9  AT4     2      16.510  17.240  18.400  1.00  0.00            
ATOM    136  C10 AT4     2      15.460  18.060  18.860  1.00  0.00            
ATOM    137  O1  AT4     2      15.120  19.090  18.110  1.00  0.00            
ATOM    138  H1  AT4     2      13.610  19.750  20.280  1.00  0.00            
ATOM    139  H2  AT4     2      12.760  18.210  20.670  1.00  0.00            
ATOM    140  H3  AT4     2      13.980  18.900  21.710  1.00  0.00            
ATOM    141  H4  AT4     2      14.920  16.440  21.850  1.00  0.00            
ATOM    142  H5  AT4     2      16.580  14.920  20.800  1.00  0.00            
ATOM    143  H6  AT4     2      18.060  14.270  19.140  1.00  0.00            
ATOM    144  H7  AT4     2      19.580  15.990  19.730  1.00  0.00            
ATOM    145  H8  AT4     2      20.080  15.120  18.220  1.00  0.00            
ATOM    146  H9  AT4     2      19.500  16.810  18.110  1.00  0.00            
ATOM    147  H10 AT4     2      16.550  14.540  17.090  1.00  0.00            
ATOM    148  H11 AT4     2      17.930  15.570  16.470  1.00  0.00            
ATOM    149  H12 AT4     2      18.220  13.850  16.820  1.00  0.00            
ATOM    150  H13 AT4     2      16.970  17.470  17.440  1.00  0.00            
ATOM    151  H14 AT4     2      14.180  19.020  17.870  1.00  0.00            
TER
ENDMDL
MODEL        1
ATOM      1  H1  ACD     1      12.450  13.960   7.360  1.00  0.00            
ATOM      2  O1  ACD     1      13.110  14.350   7.940  1.00  0.00            
ATOM      3  C1  ACD     1      13.190  13.750   9.290  1.00  0.00            
ATOM      4  H2  ACD     1      12.180  13.790   9.730  1.00  0.00            
ATOM      5  H3  ACD     1      13.910  14.360   9.850  1.00  0.00            
ATOM      6  C2  ACD     1      13.730  12.260   9.320  1.00  0.00            
ATOM      7  H4  ACD     1      13.970  11.920  10.330  1.00  0.00            
ATOM      8  O2  ACD     1      12.680  11.450   8.690  1.00  0.00            
ATOM      9  C3  ACD     1      12.980  10.120   8.220  1.00  0.00            
ATOM     10  H5  ACD     1      12.160   9.620   7.700  1.00  0.00            
ATOM     11  O3  ACD     1      13.380   9.390   9.420  1.00  0.00            
ATOM     12  C4  ACD     1      12.450   8.400   9.790  1.00  0.00            
ATOM     13  H6  ACD     1      11.620   8.330   9.080  1.00  0.00            
ATOM     14  C5  ACD     1      13.240   7.100   9.810  1.00  0.00            
ATOM     15  H7  ACD     1      14.160   7.440  10.310  1.00  0.00            
ATOM     16  O4  ACD     1      13.580   6.520   8.510  1.00  0.00            
ATOM     17  H8  ACD     1      12.710   6.260   8.190  1.00  0.00            
ATOM     18  C6  ACD     1      12.620   6.040  10.770  1.00  0.00            
ATOM     19  H9  ACD     1      11.760   5.690  10.180  1.00  0.00            
ATOM     20  O5  ACD     1      13.580   5.070  11.080  1.00  0.00            
ATOM     21  H10 ACD     1      13.660   5.090  12.040  1.00  0.00            
ATOM     22  C7  ACD     1      11.990   6.620  12.000  1.00  0.00            
ATOM     23  H11 ACD     1      11.440   5.850  12.560  1.00  0.00            
ATOM     24  O6  ACD     1      11.160   7.750  11.750  1.00  0.00            
ATOM     25  C8  ACD     1      11.810   8.870  11.130  1.00  0.00            
ATOM     26  H12 ACD     1      12.560   9.220  11.850  1.00  0.00            
ATOM     27  C9  ACD     1      10.670   9.930  10.820  1.00  0.00            
ATOM     28  H13 ACD     1      10.940  10.640  10.030  1.00  0.00            
ATOM     29  H14 ACD     1       9.750   9.420  10.490  1.00  0.00            
ATOM     30  O7  ACD     1      10.190  10.680  12.010  1.00  0.00            
ATOM     31  H15 ACD     1      10.830  11.280  12.400  1.00  0.00            
ATOM     32  O8  ACD     1      13.070   6.920  12.840  1.00  0.00            
ATOM     33  C10 ACD     1      13.140   6.540  14.210  1.00  0.00            
ATOM     34  H16 ACD     1      12.200   6.020  14.430  1.00  0.00            
ATOM     35  C11 ACD     1      14.310   5.620  14.430  1.00  0.00            
ATOM     36  H17 ACD     1      15.170   6.080  13.930  1.00  0.00            
ATOM     37  O9  ACD     1      14.060   4.320  13.910  1.00  0.00            
ATOM     38  H18 ACD     1      14.900   3.870  13.840  1.00  0.00            
ATOM     39  C12 ACD     1      14.610   5.500  15.890  1.00  0.00            
ATOM     40  H19 ACD     1      13.760   5.020  16.400  1.00  0.00            
ATOM     41  O10 ACD     1      15.790   4.880  16.220  1.00  0.00            
ATOM     42  H20 ACD     1      16.470   5.490  15.910  1.00  0.00            
ATOM     43  C13 ACD     1      14.820   6.840  16.580  1.00  0.00            
ATOM     44  H21 ACD     1      14.840   6.750  17.670  1.00  0.00            
ATOM     45  O11 ACD     1      13.590   7.550  16.370  1.00  0.00            
ATOM     46  C14 ACD     1      13.320   7.880  14.950  1.00  0.00            
ATOM     47  H22 ACD     1      14.200   8.380  14.540  1.00  0.00            
ATOM     48  C15 ACD     1      12.100   8.790  14.970  1.00  0.00            
ATOM     49  H23 ACD     1      12.460   9.760  15.360  1.00  0.00            
ATOM     50  H24 ACD     1      11.780   9.030  13.950  1.00  0.00            
ATOM     51  O12 ACD     1      11.000   8.280  15.750  1.00  0.00            
ATOM     52  H25 ACD     1      11.270   8.320  16.670  1.00  0.00            
ATOM     53  O13 ACD     1      16.030   7.540  16.160  1.00  0.00            
ATOM     54  C16 ACD     1      16.900   8.140  17.130  1.00  0.00            
ATOM     55  H26 ACD     1      16.780   7.630  18.090  1.00  0.00            
ATOM     56  C17 ACD     1      18.300   7.830  16.580  1.00  0.00            
ATOM     57  H27 ACD     1      18.350   8.180  15.550  1.00  0.00            
ATOM     58  O14 ACD     1      18.570   6.450  16.680  1.00  0.00            
ATOM     59  H28 ACD     1      18.620   6.250  17.620  1.00  0.00            
ATOM     60  C18 ACD     1      19.310   8.770  17.400  1.00  0.00            
ATOM     61  H29 ACD     1      19.300   8.540  18.470  1.00  0.00            
ATOM     62  O15 ACD     1      20.640   8.530  16.960  1.00  0.00            
ATOM     63  H30 ACD     1      20.820   8.870  16.080  1.00  0.00            
ATOM     64  C19 ACD     1      18.930  10.200  17.410  1.00  0.00            
ATOM     65  H31 ACD     1      19.620  10.870  17.930  1.00  0.00            
ATOM     66  O16 ACD     1      17.680  10.220  18.020  1.00  0.00            
ATOM     67  C20 ACD     1      16.670   9.630  17.220  1.00  0.00            
ATOM     68  H32 ACD     1      16.620  10.090  16.230  1.00  0.00            
ATOM     69  C21 ACD     1      15.360  10.020  17.840  1.00  0.00            
ATOM     70  H33 ACD     1      15.260  11.110  17.970  1.00  0.00            
ATOM     71  H34 ACD     1      14.550   9.800  17.120  1.00  0.00            
ATOM     72  O17 ACD     1      15.080   9.290  19.110  1.00  0.00            
ATOM     73  H35 ACD     1      15.770   9.450  19.760  1.00  0.00            
ATOM     74  O18 ACD     1      18.930  10.670  16.090  1.00  0.00            
ATOM     75  C22 ACD     1      20.030  11.470  15.600  1.00  0.00            
ATOM     76  H36 ACD     1      20.810  11.340  16.360  1.00  0.00            
ATOM     77  C23 ACD     1      20.420  10.840  14.310  1.00  0.00            
ATOM     78  H37 ACD     1      19.470  10.590  13.830  1.00  0.00            
ATOM     79  O19 ACD     1      21.200   9.600  14.580  1.00  0.00            
ATOM     80  H38 ACD     1      21.170   9.120  13.740  1.00  0.00            
ATOM     81  C24 ACD     1      21.190  11.730  13.470  1.00  0.00            
ATOM     82  H39 ACD     1      22.010  12.170  14.040  1.00  0.00            
ATOM     83  O20 ACD     1      21.500  11.200  12.210  1.00  0.00            
ATOM     84  H40 ACD     1      21.080  11.740  11.540  1.00  0.00            
ATOM     85  C25 ACD     1      20.360  13.000  13.180  1.00  0.00            
ATOM     86  H41 ACD     1      20.910  13.740  12.590  1.00  0.00            
ATOM     87  O21 ACD     1      20.100  13.670  14.450  1.00  0.00            
ATOM     88  C26 ACD     1      19.450  12.940  15.490  1.00  0.00            
ATOM     89  H42 ACD     1      18.380  12.750  15.340  1.00  0.00            
ATOM     90  C27 ACD     1      19.520  13.710  16.740  1.00  0.00            
ATOM     91  H43 ACD     1      19.070  14.700  16.640  1.00  0.00            
ATOM     92  H44 ACD     1      18.890  13.170  17.460  1.00  0.00            
ATOM     93  O22 ACD     1      20.870  13.750  17.210  1.00  0.00            
ATOM     94  H45 ACD     1      21.480  14.270  16.670  1.00  0.00            
ATOM     95  O23 ACD     1      19.170  12.630  12.530  1.00  0.00            
ATOM     96  C28 ACD     1      18.590  13.620  11.600  1.00  0.00            
ATOM     97  H46 ACD     1      19.150  14.560  11.520  1.00  0.00            
ATOM     98  C29 ACD     1      17.090  13.670  11.760  1.00  0.00            
ATOM     99  H47 ACD     1      16.740  12.630  11.770  1.00  0.00            
ATOM    100  O24 ACD     1      16.500  14.370  10.700  1.00  0.00            
ATOM    101  C30 ACD     1      16.700  14.430  13.080  1.00  0.00            
ATOM    102  H48 ACD     1      15.640  14.260  13.270  1.00  0.00            
ATOM    103  H49 ACD     1      17.190  13.990  13.960  1.00  0.00            
ATOM    104  O25 ACD     1      17.070  15.850  12.910  1.00  0.00            
ATOM    105  H50 ACD     1      16.470  16.230  12.270  1.00  0.00            
ATOM    106  C31 ACD     1      18.970  12.900  10.250  1.00  0.00            
ATOM    107  H51 ACD     1      18.470  11.930  10.230  1.00  0.00            
ATOM    108  O26 ACD     1      20.430  12.860  10.070  1.00  0.00            
ATOM    109  H52 ACD     1      20.650  12.970   9.140  1.00  0.00            
ATOM    110  C32 ACD     1      18.210  13.660   9.080  1.00  0.00            
ATOM    111  H53 ACD     1      18.690  14.630   8.900  1.00  0.00            
ATOM    112  O27 ACD     1      18.300  12.980   7.780  1.00  0.00            
ATOM    113  H54 ACD     1      17.660  12.260   7.760  1.00  0.00            
ATOM    114  C33 ACD     1      16.710  13.820   9.420  1.00  0.00            
ATOM    115  H55 ACD     1      16.210  14.450   8.680  1.00  0.00            
ATOM    116  O28 ACD     1      16.090  12.510   9.410  1.00  0.00            
ATOM    117  C34 ACD     1      15.010  12.190   8.520  1.00  0.00            
ATOM    118  H56 ACD     1      15.030  12.840   7.630  1.00  0.00            
ATOM    119  C35 ACD     1      15.340  10.800   7.950  1.00  0.00            
ATOM    120  H57 ACD     1      15.650  10.140   8.770  1.00  0.00            
ATOM    121  O29 ACD     1      16.420  11.020   7.000  1.00  0.00            
ATOM    122  H58 ACD     1      16.880  10.250   6.640  1.00  0.00            
ATOM    123  C36 ACD     1      14.180  10.200   7.190  1.00  0.00            
ATOM    124  H59 ACD     1      13.940  10.890   6.370  1.00  0.00            
ATOM    125  O30 ACD     1      14.350   8.850   6.780  1.00  0.00            
ATOM    126  H60 ACD     1      14.200   8.280   7.540  1.00  0.00            
ATOM    127  C1  AT4     2      13.830  12.750  15.170  1.00  0.00            
ATOM    128  C2  AT4     2      14.650  11.920  14.140  1.00  0.00            
ATOM    129  C3  AT4     2      15.940  11.510  14.430  1.00  0.00            
ATOM    130  C4  AT4     2      16.660  10.530  13.730  1.00  0.00            
ATOM    131  C5  AT4     2      16.110   9.850  12.620  1.00  0.00            
ATOM    132  C6  AT4     2      16.890   8.720  11.800  1.00  0.00            
ATOM    133  C7  AT4     2      17.490   7.610  12.740  1.00  0.00            
ATOM    134  C8  AT4     2      17.930   9.400  10.960  1.00  0.00            
ATOM    135  C9  AT4     2      14.800  10.310  12.270  1.00  0.00            
ATOM    136  C10 AT4     2      14.100  11.330  13.000  1.00  0.00            
ATOM    137  O1  AT4     2      12.810  11.550  12.750  1.00  0.00            
ATOM    138  H1  AT4     2      14.550  13.190  15.860  1.00  0.00            
ATOM    139  H2  AT4     2      13.310  13.610  14.710  1.00  0.00            
ATOM    140  H3  AT4     2      13.060  12.240  15.760  1.00  0.00            
ATOM    141  H4  AT4     2      16.390  11.880  15.350  1.00  0.00            
ATOM    142  H5  AT4     2      17.590  10.120  14.110  1.00  0.00            
ATOM    143  H6  AT4     2      16.180   8.200  11.140  1.00  0.00            
ATOM    144  H7  AT4     2      17.760   6.690  12.200  1.00  0.00            
ATOM    145  H8  AT4     2      18.500   7.820  13.120  1.00  0.00            
ATOM    146  H9  AT4     2      16.830   7.350  13.570  1.00  0.00            
ATOM    147  H10 AT4     2      18.410   8.700  10.280  1.00  0.00            
ATOM    148  H11 AT4     2      17.550  10.170  10.270  1.00  0.00            
ATOM    149  H12 AT4     2      18.760   9.760  11.570  1.00  0.00            
ATOM    150  H13 AT4     2      14.300   9.890  11.410  1.00  0.00            
ATOM    151  H14 AT4     2      12.650  12.230  13.420  1.00  0.00            
TER
ENDMDL
MODEL        1
ATOM      1  H1  ACD     1       8.720  15.960  14.730  1.00  0.00            
ATOM      2  O1  ACD     1       9.240  16.210  13.960  1.00  0.00            
ATOM      3  C1  ACD     1       9.600  17.580  14.110  1.00  0.00            
ATOM      4  H2  ACD     1       8.670  18.110  14.310  1.00  0.00            
ATOM      5  H3  ACD     1      10.140  17.990  13.250  1.00  0.00            
ATOM      6  C2  ACD     1      10.550  17.680  15.360  1.00  0.00            
ATOM      7  H4  ACD     1      10.830  18.740  15.480  1.00  0.00            
ATOM      8  O2  ACD     1       9.840  17.210  16.460  1.00  0.00            
ATOM      9  C3  ACD     1      10.490  17.360  17.660  1.00  0.00            
ATOM     10  H5  ACD     1       9.880  16.920  18.450  1.00  0.00            
ATOM     11  O3  ACD     1      10.790  18.730  18.000  1.00  0.00            
ATOM     12  C4  ACD     1      10.030  19.370  19.030  1.00  0.00            
ATOM     13  H6  ACD     1       9.900  18.650  19.860  1.00  0.00            
ATOM     14  C5  ACD     1      11.020  20.400  19.560  1.00  0.00            
ATOM     15  H7  ACD     1      11.450  20.980  18.740  1.00  0.00            
ATOM     16  O4  ACD     1      12.140  19.740  20.210  1.00  0.00            
ATOM     17  H8  ACD     1      12.420  19.110  19.530  1.00  0.00            
ATOM     18  C6  ACD     1      10.290  21.380  20.400  1.00  0.00            
ATOM     19  H9  ACD     1       9.940  20.890  21.320  1.00  0.00            
ATOM     20  O5  ACD     1      11.080  22.480  20.830  1.00  0.00            
ATOM     21  H10 ACD     1      11.220  23.000  20.030  1.00  0.00            
ATOM     22  C7  ACD     1       9.160  21.950  19.600  1.00  0.00            
ATOM     23  H11 ACD     1       8.650  22.670  20.260  1.00  0.00            
ATOM     24  O6  ACD     1       8.230  20.860  19.360  1.00  0.00            
ATOM     25  C8  ACD     1       8.680  19.820  18.530  1.00  0.00            
ATOM     26  H12 ACD     1       8.820  20.150  17.490  1.00  0.00            
ATOM     27  C9  ACD     1       7.540  18.740  18.670  1.00  0.00            
ATOM     28  H13 ACD     1       6.600  19.270  18.450  1.00  0.00            
ATOM     29  H14 ACD     1       7.690  17.860  18.030  1.00  0.00            
ATOM     30  O7  ACD     1       7.460  18.170  19.970  1.00  0.00            
ATOM     31  H15 ACD     1       7.390  18.870  20.630  1.00  0.00            
ATOM     32  O8  ACD     1       9.530  22.480  18.360  1.00  0.00            
ATOM     33  C10 ACD     1       9.460  23.870  18.190  1.00  0.00            
ATOM     34  H16 ACD     1       9.010  24.440  19.020  1.00  0.00            
ATOM     35  C11 ACD     1      10.870  24.460  17.880  1.00  0.00            
ATOM     36  H17 ACD     1      11.280  23.780  17.110  1.00  0.00            
ATOM     37  O9  ACD     1      11.730  24.390  19.000  1.00  0.00            
ATOM     38  H18 ACD     1      12.640  24.420  18.710  1.00  0.00            
ATOM     39  C12 ACD     1      10.790  25.910  17.410  1.00  0.00            
ATOM     40  H19 ACD     1      10.350  26.480  18.240  1.00  0.00            
ATOM     41  O10 ACD     1      12.070  26.530  17.180  1.00  0.00            
ATOM     42  H20 ACD     1      11.990  27.480  17.270  1.00  0.00            
ATOM     43  C13 ACD     1       9.910  25.990  16.150  1.00  0.00            
ATOM     44  H21 ACD     1       9.730  27.020  15.830  1.00  0.00            
ATOM     45  O11 ACD     1       8.650  25.460  16.520  1.00  0.00            
ATOM     46  C14 ACD     1       8.580  24.080  16.990  1.00  0.00            
ATOM     47  H22 ACD     1       9.010  23.530  16.140  1.00  0.00            
ATOM     48  C15 ACD     1       7.140  23.680  17.060  1.00  0.00            
ATOM     49  H23 ACD     1       6.680  23.840  16.080  1.00  0.00            
ATOM     50  H24 ACD     1       7.120  22.590  17.190  1.00  0.00            
ATOM     51  O12 ACD     1       6.500  24.450  18.140  1.00  0.00            
ATOM     52  H25 ACD     1       6.590  25.340  17.780  1.00  0.00            
ATOM     53  O13 ACD     1      10.540  25.180  15.160  1.00  0.00            
ATOM     54  C16 ACD     1      10.430  25.690  13.820  1.00  0.00            
ATOM     55  H26 ACD     1       9.900  26.640  13.710  1.00  0.00            
ATOM     56  C17 ACD     1      11.850  26.010  13.430  1.00  0.00            
ATOM     57  H27 ACD     1      12.350  25.050  13.600  1.00  0.00            
ATOM     58  O14 ACD     1      12.530  26.900  14.350  1.00  0.00            
ATOM     59  H28 ACD     1      12.290  26.580  15.220  1.00  0.00            
ATOM     60  C18 ACD     1      12.030  26.390  11.990  1.00  0.00            
ATOM     61  H29 ACD     1      11.470  27.330  11.890  1.00  0.00            
ATOM     62  O15 ACD     1      13.420  26.500  11.590  1.00  0.00            
ATOM     63  H30 ACD     1      13.380  26.920  10.730  1.00  0.00            
ATOM     64  C19 ACD     1      11.380  25.400  11.090  1.00  0.00            
ATOM     65  H31 ACD     1      11.470  25.790  10.070  1.00  0.00            
ATOM     66  O16 ACD     1       9.960  25.160  11.480  1.00  0.00            
ATOM     67  C20 ACD     1       9.800  24.710  12.840  1.00  0.00            
ATOM     68  H32 ACD     1      10.260  23.730  13.030  1.00  0.00            
ATOM     69  C21 ACD     1       8.330  24.480  13.110  1.00  0.00            
ATOM     70  H33 ACD     1       7.890  23.870  12.300  1.00  0.00            
ATOM     71  H34 ACD     1       8.140  24.050  14.100  1.00  0.00            
ATOM     72  O17 ACD     1       7.610  25.700  13.020  1.00  0.00            
ATOM     73  H35 ACD     1       6.670  25.520  12.930  1.00  0.00            
ATOM     74  O18 ACD     1      12.020  24.150  11.220  1.00  0.00            
ATOM     75  C22 ACD     1      12.600  23.560  10.030  1.00  0.00            
ATOM     76  H36 ACD     1      12.560  24.340   9.260  1.00  0.00            
ATOM     77  C23 ACD     1      14.130  23.260  10.370  1.00  0.00            
ATOM     78  H37 ACD     1      14.150  22.890  11.400  1.00  0.00            
ATOM     79  O19 ACD     1      14.840  24.530  10.170  1.00  0.00            
ATOM     80  H38 ACD     1      14.490  25.160  10.810  1.00  0.00            
ATOM     81  C24 ACD     1      14.710  22.090   9.620  1.00  0.00            
ATOM     82  H39 ACD     1      14.860  22.450   8.590  1.00  0.00            
ATOM     83  O20 ACD     1      15.940  21.550  10.200  1.00  0.00            
ATOM     84  H40 ACD     1      16.640  22.200  10.140  1.00  0.00            
ATOM     85  C25 ACD     1      13.650  20.950   9.470  1.00  0.00            
ATOM     86  H41 ACD     1      14.060  20.140   8.870  1.00  0.00            
ATOM     87  O21 ACD     1      12.480  21.490   8.840  1.00  0.00            
ATOM     88  C26 ACD     1      11.760  22.420   9.580  1.00  0.00            
ATOM     89  H42 ACD     1      11.550  21.950  10.560  1.00  0.00            
ATOM     90  C27 ACD     1      10.430  22.830   8.920  1.00  0.00            
ATOM     91  H43 ACD     1       9.990  21.860   8.650  1.00  0.00            
ATOM     92  H44 ACD     1       9.750  23.220   9.690  1.00  0.00            
ATOM     93  O22 ACD     1      10.680  23.700   7.760  1.00  0.00            
ATOM     94  H45 ACD     1       9.810  23.740   7.360  1.00  0.00            
ATOM     95  O23 ACD     1      13.360  20.390  10.780  1.00  0.00            
ATOM     96  C28 ACD     1      13.590  18.940  10.880  1.00  0.00            
ATOM     97  H46 ACD     1      13.960  18.560   9.920  1.00  0.00            
ATOM     98  C29 ACD     1      12.240  18.280  11.110  1.00  0.00            
ATOM     99  H47 ACD     1      11.760  18.970  11.820  1.00  0.00            
ATOM    100  O24 ACD     1      12.460  16.980  11.750  1.00  0.00            
ATOM    101  C30 ACD     1      11.500  17.990   9.850  1.00  0.00            
ATOM    102  H48 ACD     1      11.410  18.920   9.280  1.00  0.00            
ATOM    103  H49 ACD     1      12.120  17.280   9.300  1.00  0.00            
ATOM    104  O25 ACD     1      10.220  17.570  10.240  1.00  0.00            
ATOM    105  H50 ACD     1      10.320  16.930  10.950  1.00  0.00            
ATOM    106  C31 ACD     1      14.600  18.860  12.030  1.00  0.00            
ATOM    107  H51 ACD     1      14.230  19.610  12.740  1.00  0.00            
ATOM    108  O26 ACD     1      15.900  19.200  11.630  1.00  0.00            
ATOM    109  H52 ACD     1      15.870  20.000  11.080  1.00  0.00            
ATOM    110  C32 ACD     1      14.640  17.450  12.690  1.00  0.00            
ATOM    111  H53 ACD     1      15.160  16.820  11.960  1.00  0.00            
ATOM    112  O27 ACD     1      15.330  17.520  14.010  1.00  0.00            
ATOM    113  H54 ACD     1      16.220  17.820  13.770  1.00  0.00            
ATOM    114  C33 ACD     1      13.190  16.960  13.010  1.00  0.00            
ATOM    115  H55 ACD     1      13.370  15.920  13.310  1.00  0.00            
ATOM    116  O28 ACD     1      12.520  17.750  14.040  1.00  0.00            
ATOM    117  C34 ACD     1      11.950  17.030  15.120  1.00  0.00            
ATOM    118  H56 ACD     1      11.790  15.990  14.800  1.00  0.00            
ATOM    119  C35 ACD     1      12.740  17.050  16.400  1.00  0.00            
ATOM    120  H57 ACD     1      13.050  18.060  16.710  1.00  0.00            
ATOM    121  O29 ACD     1      13.960  16.300  16.270  1.00  0.00            
ATOM    122  H58 ACD     1      14.540  16.650  15.590  1.00  0.00            
ATOM    123  C36 ACD     1      11.850  16.580  17.580  1.00  0.00            
ATOM    124  H59 ACD     1      11.580  15.550  17.320  1.00  0.00            
ATOM    125  O30 ACD     1      12.630  16.640  18.770  1.00  0.00            
ATOM    126  H60 ACD     1      13.350  17.250  18.590  1.00  0.00            
ATOM    127  C1  AT4     2       7.450  20.420  13.000  1.00  0.00            
ATOM    128  C2  AT4     2       8.860  20.820  13.460  1.00  0.00            
ATOM    129  C3  AT4     2       9.030  21.090  14.830  1.00  0.00            
ATOM    130  C4  AT4     2      10.290  21.370  15.400  1.00  0.00            
ATOM    131  C5  AT4     2      11.390  21.600  14.520  1.00  0.00            
ATOM    132  C6  AT4     2      12.790  21.970  15.240  1.00  0.00            
ATOM    133  C7  AT4     2      13.950  22.460  14.330  1.00  0.00            
ATOM    134  C8  AT4     2      13.210  20.700  15.950  1.00  0.00            
ATOM    135  C9  AT4     2      11.210  21.330  13.120  1.00  0.00            
ATOM    136  C10 AT4     2       9.950  20.940  12.580  1.00  0.00            
ATOM    137  O1  AT4     2       9.790  20.650  11.280  1.00  0.00            
ATOM    138  H1  AT4     2       6.760  20.340  13.850  1.00  0.00            
ATOM    139  H2  AT4     2       7.050  21.090  12.230  1.00  0.00            
ATOM    140  H3  AT4     2       7.450  19.400  12.590  1.00  0.00            
ATOM    141  H4  AT4     2       8.180  21.090  15.510  1.00  0.00            
ATOM    142  H5  AT4     2      10.390  21.440  16.480  1.00  0.00            
ATOM    143  H6  AT4     2      12.570  22.750  15.980  1.00  0.00            
ATOM    144  H7  AT4     2      13.420  23.100  13.620  1.00  0.00            
ATOM    145  H8  AT4     2      14.710  23.110  14.780  1.00  0.00            
ATOM    146  H9  AT4     2      14.410  21.640  13.750  1.00  0.00            
ATOM    147  H10 AT4     2      14.260  20.810  16.250  1.00  0.00            
ATOM    148  H11 AT4     2      12.640  20.520  16.870  1.00  0.00            
ATOM    149  H12 AT4     2      13.090  19.860  15.260  1.00  0.00            
ATOM    150  H13 AT4     2      12.030  21.510  12.430  1.00  0.00            
ATOM    151  H14 AT4     2       8.960  20.130  11.270  1.00  0.00            
TER
ENDMDL
MODEL        1
ATOM      1  H1  ACD     1      19.820  27.830  15.000  1.00  0.00            
ATOM      2  O1  ACD     1      18.940  27.610  15.310  1.00  0.00            
ATOM      3  C1  ACD     1      18.650  26.330  14.630  1.00  0.00            
ATOM      4  H2  ACD     1      19.560  25.730  14.520  1.00  0.00            
ATOM      5  H3  ACD     1      18.120  26.520  13.690  1.00  0.00            
ATOM      6  C2  ACD     1      17.740  25.500  15.500  1.00  0.00            
ATOM      7  H4  ACD     1      17.400  24.600  14.970  1.00  0.00            
ATOM      8  O2  ACD     1      18.450  25.100  16.710  1.00  0.00            
ATOM      9  C3  ACD     1      17.750  24.200  17.590  1.00  0.00            
ATOM     10  H5  ACD     1      18.480  23.870  18.330  1.00  0.00            
ATOM     11  O3  ACD     1      17.110  23.130  16.900  1.00  0.00            
ATOM     12  C4  ACD     1      17.560  21.770  17.150  1.00  0.00            
ATOM     13  H6  ACD     1      18.480  21.770  17.760  1.00  0.00            
ATOM     14  C5  ACD     1      16.480  20.990  18.070  1.00  0.00            
ATOM     15  H7  ACD     1      15.450  21.220  17.760  1.00  0.00            
ATOM     16  O4  ACD     1      16.660  21.600  19.380  1.00  0.00            
ATOM     17  H8  ACD     1      16.480  22.540  19.290  1.00  0.00            
ATOM     18  C6  ACD     1      16.720  19.490  18.030  1.00  0.00            
ATOM     19  H9  ACD     1      17.670  19.290  18.550  1.00  0.00            
ATOM     20  O5  ACD     1      15.590  18.850  18.670  1.00  0.00            
ATOM     21  H10 ACD     1      15.170  19.520  19.210  1.00  0.00            
ATOM     22  C7  ACD     1      16.900  18.940  16.660  1.00  0.00            
ATOM     23  H11 ACD     1      17.130  17.880  16.730  1.00  0.00            
ATOM     24  O6  ACD     1      18.030  19.550  16.050  1.00  0.00            
ATOM     25  C8  ACD     1      17.920  21.000  15.860  1.00  0.00            
ATOM     26  H12 ACD     1      17.090  21.230  15.180  1.00  0.00            
ATOM     27  C9  ACD     1      19.210  21.550  15.350  1.00  0.00            
ATOM     28  H13 ACD     1      19.490  21.120  14.380  1.00  0.00            
ATOM     29  H14 ACD     1      19.180  22.650  15.340  1.00  0.00            
ATOM     30  O7  ACD     1      20.300  21.230  16.240  1.00  0.00            
ATOM     31  H15 ACD     1      21.020  21.010  15.650  1.00  0.00            
ATOM     32  O8  ACD     1      15.680  19.190  15.880  1.00  0.00            
ATOM     33  C10 ACD     1      15.050  18.220  15.010  1.00  0.00            
ATOM     34  H16 ACD     1      15.640  17.300  15.020  1.00  0.00            
ATOM     35  C11 ACD     1      13.660  17.970  15.490  1.00  0.00            
ATOM     36  H17 ACD     1      13.100  18.910  15.470  1.00  0.00            
ATOM     37  O9  ACD     1      13.580  17.450  16.830  1.00  0.00            
ATOM     38  H18 ACD     1      14.220  18.030  17.260  1.00  0.00            
ATOM     39  C12 ACD     1      12.770  17.130  14.490  1.00  0.00            
ATOM     40  H19 ACD     1      13.190  16.110  14.430  1.00  0.00            
ATOM     41  O10 ACD     1      11.420  17.070  14.930  1.00  0.00            
ATOM     42  H20 ACD     1      11.460  16.830  15.860  1.00  0.00            
ATOM     43  C13 ACD     1      12.780  17.800  13.090  1.00  0.00            
ATOM     44  H21 ACD     1      12.380  17.130  12.320  1.00  0.00            
ATOM     45  O11 ACD     1      14.210  18.060  12.720  1.00  0.00            
ATOM     46  C14 ACD     1      15.030  18.800  13.600  1.00  0.00            
ATOM     47  H22 ACD     1      14.530  19.770  13.710  1.00  0.00            
ATOM     48  C15 ACD     1      16.390  18.970  12.990  1.00  0.00            
ATOM     49  H23 ACD     1      16.370  19.420  11.980  1.00  0.00            
ATOM     50  H24 ACD     1      16.950  19.670  13.630  1.00  0.00            
ATOM     51  O12 ACD     1      17.010  17.710  12.880  1.00  0.00            
ATOM     52  H25 ACD     1      16.540  17.240  12.180  1.00  0.00            
ATOM     53  O13 ACD     1      12.180  19.090  13.120  1.00  0.00            
ATOM     54  C16 ACD     1      10.890  19.230  12.500  1.00  0.00            
ATOM     55  H26 ACD     1      10.410  18.240  12.530  1.00  0.00            
ATOM     56  C17 ACD     1      10.100  20.070  13.490  1.00  0.00            
ATOM     57  H27 ACD     1      10.720  20.940  13.740  1.00  0.00            
ATOM     58  O14 ACD     1       9.890  19.210  14.660  1.00  0.00            
ATOM     59  H28 ACD     1      10.650  18.630  14.750  1.00  0.00            
ATOM     60  C18 ACD     1       8.840  20.470  12.760  1.00  0.00            
ATOM     61  H29 ACD     1       8.190  19.670  12.370  1.00  0.00            
ATOM     62  O15 ACD     1       8.080  21.360  13.550  1.00  0.00            
ATOM     63  H30 ACD     1       7.580  21.870  12.900  1.00  0.00            
ATOM     64  C19 ACD     1       9.190  21.230  11.490  1.00  0.00            
ATOM     65  H31 ACD     1       8.320  21.710  11.030  1.00  0.00            
ATOM     66  O16 ACD     1       9.680  20.250  10.630  1.00  0.00            
ATOM     67  C20 ACD     1      10.930  19.680  11.030  1.00  0.00            
ATOM     68  H32 ACD     1      11.680  20.470  10.930  1.00  0.00            
ATOM     69  C21 ACD     1      11.310  18.660  10.040  1.00  0.00            
ATOM     70  H33 ACD     1      12.310  18.270  10.300  1.00  0.00            
ATOM     71  H34 ACD     1      10.550  17.870  10.080  1.00  0.00            
ATOM     72  O17 ACD     1      11.270  19.200   8.710  1.00  0.00            
ATOM     73  H35 ACD     1      10.460  19.720   8.640  1.00  0.00            
ATOM     74  O18 ACD     1      10.190  22.280  11.790  1.00  0.00            
ATOM     75  C22 ACD     1      10.170  23.520  11.020  1.00  0.00            
ATOM     76  H36 ACD     1       9.480  23.350  10.180  1.00  0.00            
ATOM     77  C23 ACD     1       9.570  24.570  11.880  1.00  0.00            
ATOM     78  H37 ACD     1      10.200  24.690  12.780  1.00  0.00            
ATOM     79  O19 ACD     1       8.210  24.490  12.160  1.00  0.00            
ATOM     80  H38 ACD     1       7.990  25.020  12.930  1.00  0.00            
ATOM     81  C24 ACD     1       9.840  25.950  11.270  1.00  0.00            
ATOM     82  H39 ACD     1       9.210  26.170  10.400  1.00  0.00            
ATOM     83  O20 ACD     1       9.720  27.010  12.190  1.00  0.00            
ATOM     84  H40 ACD     1      10.510  27.090  12.740  1.00  0.00            
ATOM     85  C25 ACD     1      11.300  26.070  10.810  1.00  0.00            
ATOM     86  H41 ACD     1      11.510  27.060  10.400  1.00  0.00            
ATOM     87  O21 ACD     1      11.490  25.090   9.830  1.00  0.00            
ATOM     88  C26 ACD     1      11.470  23.750  10.370  1.00  0.00            
ATOM     89  H42 ACD     1      12.360  23.640  11.010  1.00  0.00            
ATOM     90  C27 ACD     1      11.640  22.870   9.170  1.00  0.00            
ATOM     91  H43 ACD     1      12.500  23.270   8.620  1.00  0.00            
ATOM     92  H44 ACD     1      11.860  21.830   9.450  1.00  0.00            
ATOM     93  O22 ACD     1      10.520  22.900   8.330  1.00  0.00            
ATOM     94  H45 ACD     1      10.230  23.800   8.170  1.00  0.00            
ATOM     95  O23 ACD     1      12.250  25.840  11.920  1.00  0.00            
ATOM     96  C28 ACD     1      13.290  26.910  12.230  1.00  0.00            
ATOM     97  H46 ACD     1      13.210  27.770  11.550  1.00  0.00            
ATOM     98  C29 ACD     1      14.750  26.340  12.220  1.00  0.00            
ATOM     99  H47 ACD     1      14.600  25.520  12.940  1.00  0.00            
ATOM    100  O24 ACD     1      15.790  27.230  12.780  1.00  0.00            
ATOM    101  C30 ACD     1      15.290  25.640  10.940  1.00  0.00            
ATOM    102  H48 ACD     1      16.310  25.270  11.060  1.00  0.00            
ATOM    103  H49 ACD     1      14.660  24.780  10.690  1.00  0.00            
ATOM    104  O25 ACD     1      15.190  26.460   9.830  1.00  0.00            
ATOM    105  H50 ACD     1      15.390  25.860   9.100  1.00  0.00            
ATOM    106  C31 ACD     1      13.030  27.470  13.680  1.00  0.00            
ATOM    107  H51 ACD     1      12.880  26.660  14.400  1.00  0.00            
ATOM    108  O26 ACD     1      11.890  28.300  13.710  1.00  0.00            
ATOM    109  H52 ACD     1      12.120  29.180  13.410  1.00  0.00            
ATOM    110  C32 ACD     1      14.210  28.270  14.240  1.00  0.00            
ATOM    111  H53 ACD     1      14.290  29.310  13.900  1.00  0.00            
ATOM    112  O27 ACD     1      14.070  28.380  15.630  1.00  0.00            
ATOM    113  H54 ACD     1      14.420  27.530  15.910  1.00  0.00            
ATOM    114  C33 ACD     1      15.550  27.640  14.120  1.00  0.00            
ATOM    115  H55 ACD     1      16.320  28.320  14.500  1.00  0.00            
ATOM    116  O28 ACD     1      15.530  26.400  14.930  1.00  0.00            
ATOM    117  C34 ACD     1      16.490  26.250  15.940  1.00  0.00            
ATOM    118  H56 ACD     1      16.780  27.260  16.250  1.00  0.00            
ATOM    119  C35 ACD     1      15.720  25.600  17.130  1.00  0.00            
ATOM    120  H57 ACD     1      15.180  24.730  16.740  1.00  0.00            
ATOM    121  O29 ACD     1      14.700  26.390  17.700  1.00  0.00            
ATOM    122  H58 ACD     1      14.970  26.980  18.410  1.00  0.00            
ATOM    123  C36 ACD     1      16.640  25.090  18.220  1.00  0.00            
ATOM    124  H59 ACD     1      17.160  25.920  18.700  1.00  0.00            
ATOM    125  O30 ACD     1      16.020  24.380  19.230  1.00  0.00            
ATOM    126  H60 ACD     1      15.200  24.840  19.470  1.00  0.00            
ATOM    127  C1  AT4     2      16.910  21.820  10.930  1.00  0.00            
ATOM    128  C2  AT4     2      15.880  22.110  11.950  1.00  0.00            
ATOM    129  C3  AT4     2      16.290  22.770  13.150  1.00  0.00            
ATOM    130  C4  AT4     2      15.370  22.960  14.150  1.00  0.00            
ATOM    131  C5  AT4     2      13.990  22.660  13.970  1.00  0.00            
ATOM    132  C6  AT4     2      13.050  22.870  15.110  1.00  0.00            
ATOM    133  C7  AT4     2      12.510  21.660  15.750  1.00  0.00            
ATOM    134  C8  AT4     2      11.950  23.770  14.670  1.00  0.00            
ATOM    135  C9  AT4     2      13.580  22.050  12.770  1.00  0.00            
ATOM    136  C10 AT4     2      14.540  21.780  11.800  1.00  0.00            
ATOM    137  O1  AT4     2      14.100  21.240  10.650  1.00  0.00            
ATOM    138  H1  AT4     2      17.940  21.930  11.300  1.00  0.00            
ATOM    139  H2  AT4     2      16.790  20.780  10.600  1.00  0.00            
ATOM    140  H3  AT4     2      16.750  22.550  10.140  1.00  0.00            
ATOM    141  H4  AT4     2      17.350  22.940  13.290  1.00  0.00            
ATOM    142  H5  AT4     2      15.660  23.480  15.060  1.00  0.00            
ATOM    143  H6  AT4     2      13.390  23.490  15.950  1.00  0.00            
ATOM    144  H7  AT4     2      11.530  21.940  16.140  1.00  0.00            
ATOM    145  H8  AT4     2      12.470  20.840  15.020  1.00  0.00            
ATOM    146  H9  AT4     2      13.180  21.290  16.540  1.00  0.00            
ATOM    147  H10 AT4     2      11.240  23.960  15.480  1.00  0.00            
ATOM    148  H11 AT4     2      12.400  24.750  14.460  1.00  0.00            
ATOM    149  H12 AT4     2      11.460  23.540  13.710  1.00  0.00            
ATOM    150  H13 AT4     2      12.520  21.880  12.610  1.00  0.00            
ATOM    151  H14 AT4     2      14.910  21.090  10.130  1.00  0.00            
TER
ENDMDL
MODEL        1
ATOM      1  H1  ACD     1      23.600   8.260  12.660  1.00  0.00            
ATOM      2  O1  ACD     1      24.130   8.060  11.890  1.00  0.00            
ATOM      3  C1  ACD     1      24.390   9.290  11.300  1.00  0.00            
ATOM      4  H2  ACD     1      23.450   9.860  11.250  1.00  0.00            
ATOM      5  H3  ACD     1      24.810   9.180  10.300  1.00  0.00            
ATOM      6  C2  ACD     1      25.370  10.160  12.070  1.00  0.00            
ATOM      7  H4  ACD     1      24.960  10.320  13.080  1.00  0.00            
ATOM      8  O2  ACD     1      26.650   9.550  12.160  1.00  0.00            
ATOM      9  C3  ACD     1      27.600  10.260  13.000  1.00  0.00            
ATOM     10  H5  ACD     1      28.610   9.840  13.120  1.00  0.00            
ATOM     11  O3  ACD     1      27.160  10.520  14.370  1.00  0.00            
ATOM     12  C4  ACD     1      27.640   9.650  15.380  1.00  0.00            
ATOM     13  H6  ACD     1      28.350   8.880  15.050  1.00  0.00            
ATOM     14  C5  ACD     1      28.410  10.610  16.350  1.00  0.00            
ATOM     15  H7  ACD     1      27.640  11.340  16.670  1.00  0.00            
ATOM     16  O4  ACD     1      29.520  11.160  15.590  1.00  0.00            
ATOM     17  H8  ACD     1      29.160  11.620  14.830  1.00  0.00            
ATOM     18  C6  ACD     1      28.770   9.770  17.590  1.00  0.00            
ATOM     19  H9  ACD     1      29.450   8.960  17.290  1.00  0.00            
ATOM     20  O5  ACD     1      29.230  10.620  18.600  1.00  0.00            
ATOM     21  H10 ACD     1      28.510  11.160  18.950  1.00  0.00            
ATOM     22  C7  ACD     1      27.530   9.110  18.190  1.00  0.00            
ATOM     23  H11 ACD     1      27.790   8.380  18.960  1.00  0.00            
ATOM     24  O6  ACD     1      26.930   8.240  17.220  1.00  0.00            
ATOM     25  C8  ACD     1      26.430   8.940  16.060  1.00  0.00            
ATOM     26  H12 ACD     1      25.800   9.770  16.370  1.00  0.00            
ATOM     27  C9  ACD     1      25.600   8.070  15.120  1.00  0.00            
ATOM     28  H13 ACD     1      24.930   7.720  15.920  1.00  0.00            
ATOM     29  H14 ACD     1      25.150   8.680  14.340  1.00  0.00            
ATOM     30  O7  ACD     1      26.480   7.110  14.560  1.00  0.00            
ATOM     31  H15 ACD     1      25.960   6.320  14.380  1.00  0.00            
ATOM     32  O8  ACD     1      26.610  10.130  18.640  1.00  0.00            
ATOM     33  C10 ACD     1      26.240  10.130  20.030  1.00  0.00            
ATOM     34  H16 ACD     1      27.040   9.600  20.550  1.00  0.00            
ATOM     35  C11 ACD     1      26.270  11.620  20.470  1.00  0.00            
ATOM     36  H17 ACD     1      25.840  12.210  19.660  1.00  0.00            
ATOM     37  O9  ACD     1      27.620  12.120  20.750  1.00  0.00            
ATOM     38  H18 ACD     1      27.720  13.040  20.500  1.00  0.00            
ATOM     39  C12 ACD     1      25.330  11.890  21.640  1.00  0.00            
ATOM     40  H19 ACD     1      25.820  11.400  22.490  1.00  0.00            
ATOM     41  O10 ACD     1      25.230  13.310  21.900  1.00  0.00            
ATOM     42  H20 ACD     1      26.130  13.430  22.220  1.00  0.00            
ATOM     43  C13 ACD     1      23.980  11.350  21.430  1.00  0.00            
ATOM     44  H21 ACD     1      23.340  11.420  22.310  1.00  0.00            
ATOM     45  O11 ACD     1      24.070   9.980  21.240  1.00  0.00            
ATOM     46  C14 ACD     1      24.840   9.490  20.140  1.00  0.00            
ATOM     47  H22 ACD     1      24.250   9.860  19.290  1.00  0.00            
ATOM     48  C15 ACD     1      24.830   7.980  20.200  1.00  0.00            
ATOM     49  H23 ACD     1      23.860   7.710  20.640  1.00  0.00            
ATOM     50  H24 ACD     1      24.960   7.450  19.250  1.00  0.00            
ATOM     51  O12 ACD     1      25.820   7.560  21.150  1.00  0.00            
ATOM     52  H25 ACD     1      25.920   6.600  21.160  1.00  0.00            
ATOM     53  O13 ACD     1      23.360  11.970  20.360  1.00  0.00            
ATOM     54  C16 ACD     1      22.140  12.680  20.540  1.00  0.00            
ATOM     55  H26 ACD     1      21.960  12.820  21.610  1.00  0.00            
ATOM     56  C17 ACD     1      22.440  13.990  19.780  1.00  0.00            
ATOM     57  H27 ACD     1      22.730  13.740  18.750  1.00  0.00            
ATOM     58  O14 ACD     1      23.440  14.800  20.500  1.00  0.00            
ATOM     59  H28 ACD     1      24.140  14.270  20.890  1.00  0.00            
ATOM     60  C18 ACD     1      21.140  14.820  19.380  1.00  0.00            
ATOM     61  H29 ACD     1      20.750  15.330  20.270  1.00  0.00            
ATOM     62  O15 ACD     1      21.420  15.810  18.360  1.00  0.00            
ATOM     63  H30 ACD     1      20.730  15.690  17.700  1.00  0.00            
ATOM     64  C19 ACD     1      20.000  13.850  18.880  1.00  0.00            
ATOM     65  H31 ACD     1      19.000  14.280  18.740  1.00  0.00            
ATOM     66  O16 ACD     1      19.940  12.730  19.810  1.00  0.00            
ATOM     67  C20 ACD     1      21.060  11.890  19.880  1.00  0.00            
ATOM     68  H32 ACD     1      21.320  11.670  18.840  1.00  0.00            
ATOM     69  C21 ACD     1      20.670  10.690  20.730  1.00  0.00            
ATOM     70  H33 ACD     1      21.470  10.160  21.250  1.00  0.00            
ATOM     71  H34 ACD     1      19.880  10.890  21.470  1.00  0.00            
ATOM     72  O17 ACD     1      20.110   9.770  19.810  1.00  0.00            
ATOM     73  H35 ACD     1      19.220  10.110  19.670  1.00  0.00            
ATOM     74  O18 ACD     1      20.450  13.390  17.540  1.00  0.00            
ATOM     75  C22 ACD     1      19.430  13.370  16.440  1.00  0.00            
ATOM     76  H36 ACD     1      18.390  13.340  16.810  1.00  0.00            
ATOM     77  C23 ACD     1      19.620  14.670  15.590  1.00  0.00            
ATOM     78  H37 ACD     1      20.710  14.750  15.490  1.00  0.00            
ATOM     79  O19 ACD     1      19.270  15.840  16.310  1.00  0.00            
ATOM     80  H38 ACD     1      18.330  15.840  16.490  1.00  0.00            
ATOM     81  C24 ACD     1      18.970  14.630  14.200  1.00  0.00            
ATOM     82  H39 ACD     1      17.940  14.690  14.550  1.00  0.00            
ATOM     83  O20 ACD     1      19.380  15.790  13.390  1.00  0.00            
ATOM     84  H40 ACD     1      20.320  15.710  13.210  1.00  0.00            
ATOM     85  C25 ACD     1      19.250  13.290  13.500  1.00  0.00            
ATOM     86  H41 ACD     1      18.660  13.100  12.590  1.00  0.00            
ATOM     87  O21 ACD     1      19.000  12.200  14.410  1.00  0.00            
ATOM     88  C26 ACD     1      19.690  12.120  15.610  1.00  0.00            
ATOM     89  H42 ACD     1      20.750  12.000  15.360  1.00  0.00            
ATOM     90  C27 ACD     1      19.260  10.860  16.320  1.00  0.00            
ATOM     91  H43 ACD     1      19.500  10.010  15.670  1.00  0.00            
ATOM     92  H44 ACD     1      19.850  10.580  17.210  1.00  0.00            
ATOM     93  O22 ACD     1      17.930  10.920  16.560  1.00  0.00            
ATOM     94  H45 ACD     1      17.560  11.710  16.970  1.00  0.00            
ATOM     95  O23 ACD     1      20.600  13.230  13.170  1.00  0.00            
ATOM     96  C28 ACD     1      21.100  13.370  11.820  1.00  0.00            
ATOM     97  H46 ACD     1      20.300  13.760  11.170  1.00  0.00            
ATOM     98  C29 ACD     1      21.510  11.970  11.350  1.00  0.00            
ATOM     99  H47 ACD     1      22.010  11.570  12.230  1.00  0.00            
ATOM    100  O24 ACD     1      22.340  12.000  10.210  1.00  0.00            
ATOM    101  C30 ACD     1      20.370  11.080  10.980  1.00  0.00            
ATOM    102  H48 ACD     1      20.840  10.180  10.550  1.00  0.00            
ATOM    103  H49 ACD     1      19.830  10.780  11.890  1.00  0.00            
ATOM    104  O25 ACD     1      19.440  11.630  10.060  1.00  0.00            
ATOM    105  H50 ACD     1      18.910  10.910   9.700  1.00  0.00            
ATOM    106  C31 ACD     1      22.290  14.340  11.870  1.00  0.00            
ATOM    107  H51 ACD     1      22.940  13.990  12.680  1.00  0.00            
ATOM    108  O26 ACD     1      21.840  15.710  12.110  1.00  0.00            
ATOM    109  H52 ACD     1      22.610  16.130  12.490  1.00  0.00            
ATOM    110  C32 ACD     1      23.250  14.280  10.690  1.00  0.00            
ATOM    111  H53 ACD     1      22.690  14.590   9.800  1.00  0.00            
ATOM    112  O27 ACD     1      24.500  14.960  10.880  1.00  0.00            
ATOM    113  H54 ACD     1      24.280  15.900  10.860  1.00  0.00            
ATOM    114  C33 ACD     1      23.550  12.770  10.380  1.00  0.00            
ATOM    115  H55 ACD     1      24.170  12.670   9.480  1.00  0.00            
ATOM    116  O28 ACD     1      24.290  12.290  11.480  1.00  0.00            
ATOM    117  C34 ACD     1      25.510  11.530  11.450  1.00  0.00            
ATOM    118  H56 ACD     1      25.840  11.440  10.410  1.00  0.00            
ATOM    119  C35 ACD     1      26.560  12.460  12.150  1.00  0.00            
ATOM    120  H57 ACD     1      26.220  12.800  13.130  1.00  0.00            
ATOM    121  O29 ACD     1      26.780  13.640  11.330  1.00  0.00            
ATOM    122  H58 ACD     1      25.950  14.100  11.230  1.00  0.00            
ATOM    123  C36 ACD     1      27.810  11.650  12.270  1.00  0.00            
ATOM    124  H59 ACD     1      28.270  11.470  11.290  1.00  0.00            
ATOM    125  O30 ACD     1      28.800  12.350  13.070  1.00  0.00            
ATOM    126  H60 ACD     1      29.640  12.080  12.680  1.00  0.00            
ATOM    127  C1  AT4     2      21.880   8.000  16.160  1.00  0.00            
ATOM    128  C2  AT4     2      22.440   9.380  16.010  1.00  0.00            
ATOM    129  C3  AT4     2      22.760  10.060  17.200  1.00  0.00            
ATOM    130  C4  AT4     2      23.430  11.320  17.130  1.00  0.00            
ATOM    131  C5  AT4     2      23.810  11.880  15.900  1.00  0.00            
ATOM    132  C6  AT4     2      24.600  13.230  15.860  1.00  0.00            
ATOM    133  C7  AT4     2      25.600  13.420  17.070  1.00  0.00            
ATOM    134  C8  AT4     2      23.700  14.520  15.800  1.00  0.00            
ATOM    135  C9  AT4     2      23.320  11.270  14.720  1.00  0.00            
ATOM    136  C10 AT4     2      22.650  10.050  14.760  1.00  0.00            
ATOM    137  O1  AT4     2      22.280   9.470  13.530  1.00  0.00            
ATOM    138  H1  AT4     2      21.850   7.460  15.210  1.00  0.00            
ATOM    139  H2  AT4     2      22.520   7.580  16.940  1.00  0.00            
ATOM    140  H3  AT4     2      20.860   8.120  16.560  1.00  0.00            
ATOM    141  H4  AT4     2      22.390   9.710  18.160  1.00  0.00            
ATOM    142  H5  AT4     2      23.670  11.840  18.050  1.00  0.00            
ATOM    143  H6  AT4     2      25.210  13.140  14.960  1.00  0.00            
ATOM    144  H7  AT4     2      25.000  13.600  17.970  1.00  0.00            
ATOM    145  H8  AT4     2      26.340  12.610  17.140  1.00  0.00            
ATOM    146  H9  AT4     2      26.100  14.380  16.920  1.00  0.00            
ATOM    147  H10 AT4     2      24.190  15.320  15.220  1.00  0.00            
ATOM    148  H11 AT4     2      22.820  14.040  15.360  1.00  0.00            
ATOM    149  H12 AT4     2      23.370  14.970  16.750  1.00  0.00            
ATOM    150  H13 AT4     2      23.380  11.780  13.760  1.00  0.00            
ATOM    151  H14 AT4     2      21.390   9.090  13.680  1.00  0.00            
TER
ENDMDL
MODEL        1
ATOM      1  H1  ACD     1      10.540  16.660  20.390  1.00  0.00            
ATOM      2  O1  ACD     1      10.100  17.390  19.930  1.00  0.00            
ATOM      3  C1  ACD     1       8.860  17.650  20.470  1.00  0.00            
ATOM      4  H2  ACD     1       9.070  18.180  21.400  1.00  0.00            
ATOM      5  H3  ACD     1       8.180  16.800  20.660  1.00  0.00            
ATOM      6  C2  ACD     1       8.130  18.700  19.600  1.00  0.00            
ATOM      7  H4  ACD     1       8.820  19.500  19.330  1.00  0.00            
ATOM      8  O2  ACD     1       7.610  18.060  18.390  1.00  0.00            
ATOM      9  C3  ACD     1       6.850  18.900  17.600  1.00  0.00            
ATOM     10  H5  ACD     1       6.750  18.380  16.650  1.00  0.00            
ATOM     11  O3  ACD     1       7.690  20.010  17.200  1.00  0.00            
ATOM     12  C4  ACD     1       7.800  20.520  15.820  1.00  0.00            
ATOM     13  H6  ACD     1       7.090  20.020  15.140  1.00  0.00            
ATOM     14  C5  ACD     1       7.530  22.010  16.030  1.00  0.00            
ATOM     15  H7  ACD     1       8.050  22.330  16.940  1.00  0.00            
ATOM     16  O4  ACD     1       6.200  22.460  16.170  1.00  0.00            
ATOM     17  H8  ACD     1       6.230  23.400  16.350  1.00  0.00            
ATOM     18  C6  ACD     1       8.160  22.830  14.910  1.00  0.00            
ATOM     19  H9  ACD     1       7.570  22.530  14.040  1.00  0.00            
ATOM     20  O5  ACD     1       8.180  24.190  15.070  1.00  0.00            
ATOM     21  H10 ACD     1       9.100  24.300  15.340  1.00  0.00            
ATOM     22  C7  ACD     1       9.620  22.460  14.500  1.00  0.00            
ATOM     23  H11 ACD     1       9.950  22.950  13.580  1.00  0.00            
ATOM     24  O6  ACD     1       9.760  21.010  14.340  1.00  0.00            
ATOM     25  C8  ACD     1       9.270  20.220  15.450  1.00  0.00            
ATOM     26  H12 ACD     1       9.750  20.460  16.400  1.00  0.00            
ATOM     27  C9  ACD     1       9.370  18.740  15.030  1.00  0.00            
ATOM     28  H13 ACD     1       8.530  18.490  14.370  1.00  0.00            
ATOM     29  H14 ACD     1      10.310  18.640  14.470  1.00  0.00            
ATOM     30  O7  ACD     1       9.490  17.940  16.230  1.00  0.00            
ATOM     31  H15 ACD     1       9.000  18.320  16.970  1.00  0.00            
ATOM     32  O8  ACD     1      10.420  22.880  15.610  1.00  0.00            
ATOM     33  C10 ACD     1      11.730  23.440  15.380  1.00  0.00            
ATOM     34  H16 ACD     1      12.070  23.130  14.390  1.00  0.00            
ATOM     35  C11 ACD     1      11.730  25.020  15.390  1.00  0.00            
ATOM     36  H17 ACD     1      11.060  25.400  16.170  1.00  0.00            
ATOM     37  O9  ACD     1      11.200  25.490  14.150  1.00  0.00            
ATOM     38  H18 ACD     1      10.970  26.410  14.330  1.00  0.00            
ATOM     39  C12 ACD     1      13.100  25.620  15.700  1.00  0.00            
ATOM     40  H19 ACD     1      13.660  25.550  14.750  1.00  0.00            
ATOM     41  O10 ACD     1      13.050  26.980  16.050  1.00  0.00            
ATOM     42  H20 ACD     1      13.040  27.050  17.010  1.00  0.00            
ATOM     43  C13 ACD     1      13.860  24.810  16.720  1.00  0.00            
ATOM     44  H21 ACD     1      14.840  25.300  16.730  1.00  0.00            
ATOM     45  O11 ACD     1      13.930  23.430  16.310  1.00  0.00            
ATOM     46  C14 ACD     1      12.710  22.730  16.380  1.00  0.00            
ATOM     47  H22 ACD     1      12.360  22.780  17.420  1.00  0.00            
ATOM     48  C15 ACD     1      12.810  21.290  16.090  1.00  0.00            
ATOM     49  H23 ACD     1      13.610  20.730  16.590  1.00  0.00            
ATOM     50  H24 ACD     1      11.900  20.770  16.430  1.00  0.00            
ATOM     51  O12 ACD     1      12.990  21.020  14.690  1.00  0.00            
ATOM     52  H25 ACD     1      13.000  20.060  14.600  1.00  0.00            
ATOM     53  O13 ACD     1      13.220  25.070  17.960  1.00  0.00            
ATOM     54  C16 ACD     1      13.890  25.690  19.030  1.00  0.00            
ATOM     55  H26 ACD     1      14.790  26.230  18.710  1.00  0.00            
ATOM     56  C17 ACD     1      13.000  26.820  19.580  1.00  0.00            
ATOM     57  H27 ACD     1      12.040  26.310  19.720  1.00  0.00            
ATOM     58  O14 ACD     1      12.850  27.950  18.630  1.00  0.00            
ATOM     59  H28 ACD     1      12.470  28.650  19.170  1.00  0.00            
ATOM     60  C18 ACD     1      13.530  27.290  20.920  1.00  0.00            
ATOM     61  H29 ACD     1      14.520  27.730  20.770  1.00  0.00            
ATOM     62  O15 ACD     1      12.650  28.200  21.560  1.00  0.00            
ATOM     63  H30 ACD     1      11.860  27.690  21.760  1.00  0.00            
ATOM     64  C19 ACD     1      13.830  26.090  21.880  1.00  0.00            
ATOM     65  H31 ACD     1      14.400  26.330  22.790  1.00  0.00            
ATOM     66  O16 ACD     1      14.710  25.150  21.210  1.00  0.00            
ATOM     67  C20 ACD     1      14.220  24.580  20.030  1.00  0.00            
ATOM     68  H32 ACD     1      13.290  24.030  20.260  1.00  0.00            
ATOM     69  C21 ACD     1      15.240  23.530  19.630  1.00  0.00            
ATOM     70  H33 ACD     1      15.150  22.730  20.380  1.00  0.00            
ATOM     71  H34 ACD     1      14.860  23.180  18.660  1.00  0.00            
ATOM     72  O17 ACD     1      16.470  24.150  19.470  1.00  0.00            
ATOM     73  H35 ACD     1      16.610  24.620  20.290  1.00  0.00            
ATOM     74  O18 ACD     1      12.610  25.440  22.240  1.00  0.00            
ATOM     75  C22 ACD     1      11.970  25.560  23.480  1.00  0.00            
ATOM     76  H36 ACD     1      12.410  26.390  24.040  1.00  0.00            
ATOM     77  C23 ACD     1      10.470  25.840  23.320  1.00  0.00            
ATOM     78  H37 ACD     1      10.090  25.180  22.530  1.00  0.00            
ATOM     79  O19 ACD     1      10.440  27.220  22.970  1.00  0.00            
ATOM     80  H38 ACD     1       9.520  27.440  22.790  1.00  0.00            
ATOM     81  C24 ACD     1       9.660  25.570  24.620  1.00  0.00            
ATOM     82  H39 ACD     1      10.040  26.220  25.430  1.00  0.00            
ATOM     83  O20 ACD     1       8.250  25.730  24.400  1.00  0.00            
ATOM     84  H40 ACD     1       8.070  26.560  23.950  1.00  0.00            
ATOM     85  C25 ACD     1       9.950  24.140  24.970  1.00  0.00            
ATOM     86  H41 ACD     1       9.360  23.750  25.810  1.00  0.00            
ATOM     87  O21 ACD     1      11.310  24.150  25.360  1.00  0.00            
ATOM     88  C26 ACD     1      12.300  24.310  24.240  1.00  0.00            
ATOM     89  H42 ACD     1      12.100  23.460  23.570  1.00  0.00            
ATOM     90  C27 ACD     1      13.710  24.060  24.680  1.00  0.00            
ATOM     91  H43 ACD     1      13.530  23.380  25.520  1.00  0.00            
ATOM     92  H44 ACD     1      14.230  23.670  23.790  1.00  0.00            
ATOM     93  O22 ACD     1      14.410  25.230  25.130  1.00  0.00            
ATOM     94  H45 ACD     1      13.820  25.530  25.820  1.00  0.00            
ATOM     95  O23 ACD     1       9.690  23.250  23.860  1.00  0.00            
ATOM     96  C28 ACD     1       8.830  22.110  24.100  1.00  0.00            
ATOM     97  H46 ACD     1       8.900  21.910  25.180  1.00  0.00            
ATOM     98  C29 ACD     1       9.410  20.860  23.350  1.00  0.00            
ATOM     99  H47 ACD     1       9.640  21.140  22.310  1.00  0.00            
ATOM    100  O24 ACD     1       8.410  19.780  23.410  1.00  0.00            
ATOM    101  C30 ACD     1      10.670  20.310  23.990  1.00  0.00            
ATOM    102  H48 ACD     1      11.370  21.150  24.040  1.00  0.00            
ATOM    103  H49 ACD     1      10.410  20.020  25.010  1.00  0.00            
ATOM    104  O25 ACD     1      11.160  19.180  23.270  1.00  0.00            
ATOM    105  H50 ACD     1      11.300  19.420  22.350  1.00  0.00            
ATOM    106  C31 ACD     1       7.350  22.350  23.590  1.00  0.00            
ATOM    107  H51 ACD     1       7.430  22.810  22.600  1.00  0.00            
ATOM    108  O26 ACD     1       6.770  23.310  24.440  1.00  0.00            
ATOM    109  H52 ACD     1       7.110  24.160  24.120  1.00  0.00            
ATOM    110  C32 ACD     1       6.460  21.130  23.460  1.00  0.00            
ATOM    111  H53 ACD     1       6.350  20.910  24.530  1.00  0.00            
ATOM    112  O27 ACD     1       5.170  21.400  22.960  1.00  0.00            
ATOM    113  H54 ACD     1       5.170  21.150  22.030  1.00  0.00            
ATOM    114  C33 ACD     1       7.220  20.060  22.730  1.00  0.00            
ATOM    115  H55 ACD     1       6.620  19.150  22.670  1.00  0.00            
ATOM    116  O28 ACD     1       7.540  20.340  21.360  1.00  0.00            
ATOM    117  C34 ACD     1       6.990  19.430  20.370  1.00  0.00            
ATOM    118  H56 ACD     1       6.340  18.660  20.800  1.00  0.00            
ATOM    119  C35 ACD     1       5.960  20.150  19.500  1.00  0.00            
ATOM    120  H57 ACD     1       6.480  21.030  19.100  1.00  0.00            
ATOM    121  O29 ACD     1       4.750  20.620  20.070  1.00  0.00            
ATOM    122  H58 ACD     1       4.150  20.710  19.320  1.00  0.00            
ATOM    123  C36 ACD     1       5.610  19.260  18.350  1.00  0.00            
ATOM    124  H59 ACD     1       5.140  18.380  18.800  1.00  0.00            
ATOM    125  O30 ACD     1       4.760  19.810  17.390  1.00  0.00            
ATOM    126  H60 ACD     1       5.190  20.600  17.040  1.00  0.00            
ATOM    127  C1  AT4     2      13.450  19.430  20.120  1.00  0.00            
ATOM    128  C2  AT4     2      12.470  20.620  20.090  1.00  0.00            
ATOM    129  C3  AT4     2      11.420  20.610  19.150  1.00  0.00            
ATOM    130  C4  AT4     2      10.410  21.600  19.030  1.00  0.00            
ATOM    131  C5  AT4     2      10.340  22.640  19.980  1.00  0.00            
ATOM    132  C6  AT4     2       9.430  23.830  19.850  1.00  0.00            
ATOM    133  C7  AT4     2       7.950  23.500  19.820  1.00  0.00            
ATOM    134  C8  AT4     2       9.800  24.620  18.570  1.00  0.00            
ATOM    135  C9  AT4     2      11.400  22.640  20.910  1.00  0.00            
ATOM    136  C10 AT4     2      12.360  21.650  21.050  1.00  0.00            
ATOM    137  O1  AT4     2      13.350  21.840  22.000  1.00  0.00            
ATOM    138  H1  AT4     2      12.960  18.700  20.780  1.00  0.00            
ATOM    139  H2  AT4     2      13.620  18.900  19.170  1.00  0.00            
ATOM    140  H3  AT4     2      14.440  19.720  20.500  1.00  0.00            
ATOM    141  H4  AT4     2      11.370  19.820  18.410  1.00  0.00            
ATOM    142  H5  AT4     2       9.660  21.530  18.250  1.00  0.00            
ATOM    143  H6  AT4     2       9.480  24.550  20.680  1.00  0.00            
ATOM    144  H7  AT4     2       7.330  24.410  19.810  1.00  0.00            
ATOM    145  H8  AT4     2       7.710  22.820  19.000  1.00  0.00            
ATOM    146  H9  AT4     2       7.860  22.970  20.780  1.00  0.00            
ATOM    147  H10 AT4     2       9.220  24.170  17.750  1.00  0.00            
ATOM    148  H11 AT4     2       9.660  25.710  18.520  1.00  0.00            
ATOM    149  H12 AT4     2      10.860  24.390  18.430  1.00  0.00            
ATOM    150  H13 AT4     2      11.440  23.450  21.640  1.00  0.00            
ATOM    151  H14 AT4     2      13.830  21.010  22.190  1.00  0.00            
TER
ENDMDL
MODEL        1
ATOM      1  H1  ACD     1      13.900  30.890  16.480  1.00  0.00            
ATOM      2  O1  ACD     1      14.030  31.630  15.880  1.00  0.00            
ATOM      3  C1  ACD     1      15.300  32.250  16.090  1.00  0.00            
ATOM      4  H2  ACD     1      16.050  31.450  16.070  1.00  0.00            
ATOM      5  H3  ACD     1      15.390  32.760  17.060  1.00  0.00            
ATOM      6  C2  ACD     1      15.630  33.310  14.970  1.00  0.00            
ATOM      7  H4  ACD     1      16.670  33.600  15.160  1.00  0.00            
ATOM      8  O2  ACD     1      15.720  32.530  13.770  1.00  0.00            
ATOM      9  C3  ACD     1      16.060  33.230  12.580  1.00  0.00            
ATOM     10  H5  ACD     1      16.060  32.520  11.740  1.00  0.00            
ATOM     11  O3  ACD     1      17.420  33.710  12.710  1.00  0.00            
ATOM     12  C4  ACD     1      18.380  33.250  11.800  1.00  0.00            
ATOM     13  H6  ACD     1      18.020  32.850  10.840  1.00  0.00            
ATOM     14  C5  ACD     1      19.120  34.520  11.590  1.00  0.00            
ATOM     15  H7  ACD     1      19.260  34.930  12.590  1.00  0.00            
ATOM     16  O4  ACD     1      18.360  35.380  10.750  1.00  0.00            
ATOM     17  H8  ACD     1      17.430  35.370  11.020  1.00  0.00            
ATOM     18  C6  ACD     1      20.510  34.290  11.140  1.00  0.00            
ATOM     19  H9  ACD     1      20.560  33.740  10.190  1.00  0.00            
ATOM     20  O5  ACD     1      21.290  35.450  10.860  1.00  0.00            
ATOM     21  H10 ACD     1      21.110  35.670   9.940  1.00  0.00            
ATOM     22  C7  ACD     1      21.270  33.400  12.140  1.00  0.00            
ATOM     23  H11 ACD     1      22.300  33.280  11.780  1.00  0.00            
ATOM     24  O6  ACD     1      20.520  32.170  12.100  1.00  0.00            
ATOM     25  C8  ACD     1      19.180  32.150  12.520  1.00  0.00            
ATOM     26  H12 ACD     1      19.140  32.390  13.590  1.00  0.00            
ATOM     27  C9  ACD     1      18.620  30.640  12.400  1.00  0.00            
ATOM     28  H13 ACD     1      19.290  29.850  12.770  1.00  0.00            
ATOM     29  H14 ACD     1      17.650  30.570  12.900  1.00  0.00            
ATOM     30  O7  ACD     1      18.540  30.250  11.050  1.00  0.00            
ATOM     31  H15 ACD     1      19.100  29.490  10.910  1.00  0.00            
ATOM     32  O8  ACD     1      21.330  34.030  13.400  1.00  0.00            
ATOM     33  C10 ACD     1      22.610  33.900  14.100  1.00  0.00            
ATOM     34  H16 ACD     1      23.320  33.240  13.590  1.00  0.00            
ATOM     35  C11 ACD     1      23.210  35.290  13.940  1.00  0.00            
ATOM     36  H17 ACD     1      22.360  35.950  14.160  1.00  0.00            
ATOM     37  O9  ACD     1      23.580  35.360  12.590  1.00  0.00            
ATOM     38  H18 ACD     1      22.780  35.290  12.070  1.00  0.00            
ATOM     39  C12 ACD     1      24.360  35.580  14.880  1.00  0.00            
ATOM     40  H19 ACD     1      25.170  34.990  14.440  1.00  0.00            
ATOM     41  O10 ACD     1      24.680  36.950  14.750  1.00  0.00            
ATOM     42  H20 ACD     1      23.910  37.360  14.360  1.00  0.00            
ATOM     43  C13 ACD     1      24.020  35.120  16.260  1.00  0.00            
ATOM     44  H21 ACD     1      24.980  35.160  16.780  1.00  0.00            
ATOM     45  O11 ACD     1      23.500  33.810  16.280  1.00  0.00            
ATOM     46  C14 ACD     1      22.340  33.530  15.580  1.00  0.00            
ATOM     47  H22 ACD     1      21.570  34.250  15.890  1.00  0.00            
ATOM     48  C15 ACD     1      21.930  32.070  15.760  1.00  0.00            
ATOM     49  H23 ACD     1      21.670  31.930  16.820  1.00  0.00            
ATOM     50  H24 ACD     1      21.050  31.890  15.130  1.00  0.00            
ATOM     51  O12 ACD     1      22.870  31.080  15.510  1.00  0.00            
ATOM     52  H25 ACD     1      23.640  31.290  16.050  1.00  0.00            
ATOM     53  O13 ACD     1      23.160  36.080  16.930  1.00  0.00            
ATOM     54  C16 ACD     1      23.400  36.380  18.360  1.00  0.00            
ATOM     55  H26 ACD     1      24.470  36.240  18.570  1.00  0.00            
ATOM     56  C17 ACD     1      23.150  37.880  18.500  1.00  0.00            
ATOM     57  H27 ACD     1      22.130  38.210  18.260  1.00  0.00            
ATOM     58  O14 ACD     1      24.120  38.640  17.720  1.00  0.00            
ATOM     59  H28 ACD     1      23.830  38.760  16.810  1.00  0.00            
ATOM     60  C18 ACD     1      23.150  38.190  20.030  1.00  0.00            
ATOM     61  H29 ACD     1      24.150  37.940  20.410  1.00  0.00            
ATOM     62  O15 ACD     1      22.800  39.590  20.280  1.00  0.00            
ATOM     63  H30 ACD     1      21.910  39.750  19.930  1.00  0.00            
ATOM     64  C19 ACD     1      22.090  37.380  20.790  1.00  0.00            
ATOM     65  H31 ACD     1      22.160  37.490  21.870  1.00  0.00            
ATOM     66  O16 ACD     1      22.460  36.060  20.560  1.00  0.00            
ATOM     67  C20 ACD     1      22.490  35.470  19.280  1.00  0.00            
ATOM     68  H32 ACD     1      21.480  35.440  18.870  1.00  0.00            
ATOM     69  C21 ACD     1      22.870  34.020  19.390  1.00  0.00            
ATOM     70  H33 ACD     1      22.270  33.630  20.220  1.00  0.00            
ATOM     71  H34 ACD     1      22.690  33.540  18.420  1.00  0.00            
ATOM     72  O17 ACD     1      24.230  33.910  19.760  1.00  0.00            
ATOM     73  H35 ACD     1      24.570  33.080  19.430  1.00  0.00            
ATOM     74  O18 ACD     1      20.790  37.590  20.310  1.00  0.00            
ATOM     75  C22 ACD     1      19.730  37.880  21.250  1.00  0.00            
ATOM     76  H36 ACD     1      20.100  38.310  22.190  1.00  0.00            
ATOM     77  C23 ACD     1      18.850  39.000  20.630  1.00  0.00            
ATOM     78  H37 ACD     1      18.650  38.720  19.590  1.00  0.00            
ATOM     79  O19 ACD     1      19.500  40.260  20.620  1.00  0.00            
ATOM     80  H38 ACD     1      19.000  40.800  20.000  1.00  0.00            
ATOM     81  C24 ACD     1      17.430  38.980  21.160  1.00  0.00            
ATOM     82  H39 ACD     1      17.500  39.400  22.170  1.00  0.00            
ATOM     83  O20 ACD     1      16.490  39.880  20.530  1.00  0.00            
ATOM     84  H40 ACD     1      16.300  40.550  21.180  1.00  0.00            
ATOM     85  C25 ACD     1      16.810  37.600  21.240  1.00  0.00            
ATOM     86  H41 ACD     1      15.830  37.700  21.710  1.00  0.00            
ATOM     87  O21 ACD     1      17.630  36.830  22.180  1.00  0.00            
ATOM     88  C26 ACD     1      19.000  36.590  21.760  1.00  0.00            
ATOM     89  H42 ACD     1      18.820  36.000  20.860  1.00  0.00            
ATOM     90  C27 ACD     1      19.890  35.710  22.670  1.00  0.00            
ATOM     91  H43 ACD     1      19.340  34.780  22.890  1.00  0.00            
ATOM     92  H44 ACD     1      20.800  35.300  22.200  1.00  0.00            
ATOM     93  O22 ACD     1      20.270  36.350  23.950  1.00  0.00            
ATOM     94  H45 ACD     1      20.780  35.810  24.550  1.00  0.00            
ATOM     95  O23 ACD     1      16.730  36.960  19.990  1.00  0.00            
ATOM     96  C28 ACD     1      15.460  36.550  19.450  1.00  0.00            
ATOM     97  H46 ACD     1      14.690  36.680  20.220  1.00  0.00            
ATOM     98  C29 ACD     1      15.600  35.090  18.880  1.00  0.00            
ATOM     99  H47 ACD     1      16.430  35.070  18.160  1.00  0.00            
ATOM    100  O24 ACD     1      14.410  34.610  18.140  1.00  0.00            
ATOM    101  C30 ACD     1      15.700  34.060  19.980  1.00  0.00            
ATOM    102  H48 ACD     1      15.960  33.110  19.500  1.00  0.00            
ATOM    103  H49 ACD     1      16.610  34.220  20.560  1.00  0.00            
ATOM    104  O25 ACD     1      14.630  33.980  20.940  1.00  0.00            
ATOM    105  H50 ACD     1      15.040  33.620  21.730  1.00  0.00            
ATOM    106  C31 ACD     1      14.990  37.450  18.350  1.00  0.00            
ATOM    107  H51 ACD     1      15.840  37.600  17.670  1.00  0.00            
ATOM    108  O26 ACD     1      14.710  38.750  18.880  1.00  0.00            
ATOM    109  H52 ACD     1      15.530  39.120  19.220  1.00  0.00            
ATOM    110  C32 ACD     1      13.780  36.890  17.580  1.00  0.00            
ATOM    111  H53 ACD     1      13.030  36.890  18.390  1.00  0.00            
ATOM    112  O27 ACD     1      13.350  37.630  16.530  1.00  0.00            
ATOM    113  H54 ACD     1      14.060  37.570  15.870  1.00  0.00            
ATOM    114  C33 ACD     1      13.960  35.470  17.140  1.00  0.00            
ATOM    115  H55 ACD     1      13.030  35.010  16.770  1.00  0.00            
ATOM    116  O28 ACD     1      14.910  35.500  15.980  1.00  0.00            
ATOM    117  C34 ACD     1      14.750  34.580  14.840  1.00  0.00            
ATOM    118  H56 ACD     1      13.710  34.250  14.760  1.00  0.00            
ATOM    119  C35 ACD     1      14.950  35.360  13.540  1.00  0.00            
ATOM    120  H57 ACD     1      15.870  35.960  13.610  1.00  0.00            
ATOM    121  O29 ACD     1      13.990  36.470  13.490  1.00  0.00            
ATOM    122  H58 ACD     1      13.070  36.210  13.380  1.00  0.00            
ATOM    123  C36 ACD     1      15.130  34.380  12.390  1.00  0.00            
ATOM    124  H59 ACD     1      14.080  34.120  12.230  1.00  0.00            
ATOM    125  O30 ACD     1      15.610  35.120  11.290  1.00  0.00            
ATOM    126  H60 ACD     1      14.820  35.470  10.860  1.00  0.00            
ATOM    127  C1  AT4     2      19.160  30.800  18.540  1.00  0.00            
ATOM    128  C2  AT4     2      19.020  32.260  18.110  1.00  0.00            
ATOM    129  C3  AT4     2      18.890  32.440  16.700  1.00  0.00            
ATOM    130  C4  AT4     2      18.790  33.750  16.220  1.00  0.00            
ATOM    131  C5  AT4     2      18.890  34.890  17.060  1.00  0.00            
ATOM    132  C6  AT4     2      18.720  36.340  16.520  1.00  0.00            
ATOM    133  C7  AT4     2      17.990  36.550  15.240  1.00  0.00            
ATOM    134  C8  AT4     2      20.030  37.140  16.560  1.00  0.00            
ATOM    135  C9  AT4     2      19.220  34.720  18.390  1.00  0.00            
ATOM    136  C10 AT4     2      19.190  33.430  18.930  1.00  0.00            
ATOM    137  O1  AT4     2      19.350  33.330  20.300  1.00  0.00            
ATOM    138  H1  AT4     2      19.890  30.240  17.950  1.00  0.00            
ATOM    139  H2  AT4     2      19.500  30.860  19.590  1.00  0.00            
ATOM    140  H3  AT4     2      18.190  30.290  18.440  1.00  0.00            
ATOM    141  H4  AT4     2      18.810  31.590  16.030  1.00  0.00            
ATOM    142  H5  AT4     2      18.830  33.940  15.160  1.00  0.00            
ATOM    143  H6  AT4     2      18.000  36.810  17.210  1.00  0.00            
ATOM    144  H7  AT4     2      18.690  36.550  14.400  1.00  0.00            
ATOM    145  H8  AT4     2      17.210  35.780  15.140  1.00  0.00            
ATOM    146  H9  AT4     2      17.530  37.540  15.290  1.00  0.00            
ATOM    147  H10 AT4     2      19.990  38.060  15.960  1.00  0.00            
ATOM    148  H11 AT4     2      20.310  37.480  17.570  1.00  0.00            
ATOM    149  H12 AT4     2      20.820  36.530  16.100  1.00  0.00            
ATOM    150  H13 AT4     2      19.440  35.610  18.980  1.00  0.00            
ATOM    151  H14 AT4     2      19.660  32.440  20.520  1.00  0.00            
TER
ENDMDL
MODEL        1
ATOM      1  H1  ACD     1      39.130  26.070  19.950  1.00  0.00            
ATOM      2  O1  ACD     1      38.210  26.170  19.670  1.00  0.00            
ATOM      3  C1  ACD     1      37.930  27.530  19.220  1.00  0.00            
ATOM      4  H2  ACD     1      38.150  27.650  18.150  1.00  0.00            
ATOM      5  H3  ACD     1      38.760  28.080  19.660  1.00  0.00            
ATOM      6  C2  ACD     1      36.530  28.030  19.650  1.00  0.00            
ATOM      7  H4  ACD     1      35.890  27.150  19.510  1.00  0.00            
ATOM      8  O2  ACD     1      36.500  28.320  21.070  1.00  0.00            
ATOM      9  C3  ACD     1      35.420  29.040  21.550  1.00  0.00            
ATOM     10  H5  ACD     1      35.600  29.370  22.580  1.00  0.00            
ATOM     11  O3  ACD     1      34.170  28.280  21.470  1.00  0.00            
ATOM     12  C4  ACD     1      33.100  28.400  22.420  1.00  0.00            
ATOM     13  H6  ACD     1      33.350  29.190  23.130  1.00  0.00            
ATOM     14  C5  ACD     1      31.790  28.760  21.730  1.00  0.00            
ATOM     15  H7  ACD     1      31.680  28.030  20.920  1.00  0.00            
ATOM     16  O4  ACD     1      31.910  30.070  21.150  1.00  0.00            
ATOM     17  H8  ACD     1      31.060  30.500  21.030  1.00  0.00            
ATOM     18  C6  ACD     1      30.660  28.640  22.780  1.00  0.00            
ATOM     19  H9  ACD     1      30.850  29.370  23.580  1.00  0.00            
ATOM     20  O5  ACD     1      29.420  28.850  22.140  1.00  0.00            
ATOM     21  H10 ACD     1      28.910  28.100  22.470  1.00  0.00            
ATOM     22  C7  ACD     1      30.630  27.240  23.370  1.00  0.00            
ATOM     23  H11 ACD     1      29.800  27.080  24.070  1.00  0.00            
ATOM     24  O6  ACD     1      31.850  26.960  24.020  1.00  0.00            
ATOM     25  C8  ACD     1      32.970  27.090  23.210  1.00  0.00            
ATOM     26  H12 ACD     1      32.930  26.250  22.500  1.00  0.00            
ATOM     27  C9  ACD     1      34.240  26.670  24.090  1.00  0.00            
ATOM     28  H13 ACD     1      35.160  26.730  23.490  1.00  0.00            
ATOM     29  H14 ACD     1      34.430  27.330  24.950  1.00  0.00            
ATOM     30  O7  ACD     1      34.140  25.340  24.640  1.00  0.00            
ATOM     31  H15 ACD     1      33.300  25.300  25.100  1.00  0.00            
ATOM     32  O8  ACD     1      30.350  26.340  22.340  1.00  0.00            
ATOM     33  C10 ACD     1      29.380  25.280  22.490  1.00  0.00            
ATOM     34  H16 ACD     1      29.120  25.200  23.550  1.00  0.00            
ATOM     35  C11 ACD     1      28.120  25.710  21.680  1.00  0.00            
ATOM     36  H17 ACD     1      28.270  25.970  20.630  1.00  0.00            
ATOM     37  O9  ACD     1      27.520  26.890  22.290  1.00  0.00            
ATOM     38  H18 ACD     1      26.730  26.670  22.790  1.00  0.00            
ATOM     39  C12 ACD     1      27.130  24.520  21.530  1.00  0.00            
ATOM     40  H19 ACD     1      26.760  24.280  22.530  1.00  0.00            
ATOM     41  O10 ACD     1      25.960  24.800  20.750  1.00  0.00            
ATOM     42  H20 ACD     1      26.120  24.550  19.830  1.00  0.00            
ATOM     43  C13 ACD     1      27.830  23.300  21.050  1.00  0.00            
ATOM     44  H21 ACD     1      27.150  22.450  21.140  1.00  0.00            
ATOM     45  O11 ACD     1      28.930  22.990  21.860  1.00  0.00            
ATOM     46  C14 ACD     1      29.990  23.930  21.960  1.00  0.00            
ATOM     47  H22 ACD     1      30.390  24.000  20.940  1.00  0.00            
ATOM     48  C15 ACD     1      31.070  23.410  22.820  1.00  0.00            
ATOM     49  H23 ACD     1      31.350  22.460  22.340  1.00  0.00            
ATOM     50  H24 ACD     1      31.910  24.110  22.740  1.00  0.00            
ATOM     51  O12 ACD     1      30.730  23.040  24.100  1.00  0.00            
ATOM     52  H25 ACD     1      30.350  22.160  24.040  1.00  0.00            
ATOM     53  O13 ACD     1      28.180  23.550  19.710  1.00  0.00            
ATOM     54  C16 ACD     1      27.690  22.690  18.730  1.00  0.00            
ATOM     55  H26 ACD     1      26.950  21.970  19.120  1.00  0.00            
ATOM     56  C17 ACD     1      27.100  23.550  17.670  1.00  0.00            
ATOM     57  H27 ACD     1      27.830  24.360  17.570  1.00  0.00            
ATOM     58  O14 ACD     1      25.860  24.180  18.110  1.00  0.00            
ATOM     59  H28 ACD     1      25.170  23.910  17.500  1.00  0.00            
ATOM     60  C18 ACD     1      27.020  22.840  16.340  1.00  0.00            
ATOM     61  H29 ACD     1      26.180  22.130  16.400  1.00  0.00            
ATOM     62  O15 ACD     1      26.790  23.760  15.310  1.00  0.00            
ATOM     63  H30 ACD     1      27.570  24.320  15.210  1.00  0.00            
ATOM     64  C19 ACD     1      28.400  22.240  15.950  1.00  0.00            
ATOM     65  H31 ACD     1      28.330  21.690  15.000  1.00  0.00            
ATOM     66  O16 ACD     1      28.790  21.350  16.960  1.00  0.00            
ATOM     67  C20 ACD     1      28.930  21.860  18.240  1.00  0.00            
ATOM     68  H32 ACD     1      29.800  22.520  18.190  1.00  0.00            
ATOM     69  C21 ACD     1      29.290  20.780  19.250  1.00  0.00            
ATOM     70  H33 ACD     1      29.180  21.210  20.250  1.00  0.00            
ATOM     71  H34 ACD     1      28.730  19.840  19.170  1.00  0.00            
ATOM     72  O17 ACD     1      30.630  20.390  19.150  1.00  0.00            
ATOM     73  H35 ACD     1      30.730  19.870  18.350  1.00  0.00            
ATOM     74  O18 ACD     1      29.370  23.330  15.900  1.00  0.00            
ATOM     75  C22 ACD     1      30.170  23.570  14.720  1.00  0.00            
ATOM     76  H36 ACD     1      29.790  23.070  13.820  1.00  0.00            
ATOM     77  C23 ACD     1      30.080  25.130  14.590  1.00  0.00            
ATOM     78  H37 ACD     1      30.360  25.590  15.540  1.00  0.00            
ATOM     79  O19 ACD     1      28.770  25.550  14.120  1.00  0.00            
ATOM     80  H38 ACD     1      28.640  26.450  14.440  1.00  0.00            
ATOM     81  C24 ACD     1      31.150  25.560  13.620  1.00  0.00            
ATOM     82  H39 ACD     1      30.890  25.200  12.620  1.00  0.00            
ATOM     83  O20 ACD     1      31.300  27.020  13.520  1.00  0.00            
ATOM     84  H40 ACD     1      30.520  27.410  13.910  1.00  0.00            
ATOM     85  C25 ACD     1      32.560  25.060  14.040  1.00  0.00            
ATOM     86  H41 ACD     1      33.320  25.290  13.290  1.00  0.00            
ATOM     87  O21 ACD     1      32.600  23.680  14.060  1.00  0.00            
ATOM     88  C26 ACD     1      31.620  23.070  14.930  1.00  0.00            
ATOM     89  H42 ACD     1      31.850  23.320  15.970  1.00  0.00            
ATOM     90  C27 ACD     1      31.740  21.500  14.890  1.00  0.00            
ATOM     91  H43 ACD     1      32.770  21.140  14.950  1.00  0.00            
ATOM     92  H44 ACD     1      31.290  21.170  15.840  1.00  0.00            
ATOM     93  O22 ACD     1      30.930  20.980  13.830  1.00  0.00            
ATOM     94  H45 ACD     1      31.050  20.030  13.740  1.00  0.00            
ATOM     95  O23 ACD     1      33.070  25.670  15.310  1.00  0.00            
ATOM     96  C28 ACD     1      34.400  26.120  15.300  1.00  0.00            
ATOM     97  H46 ACD     1      35.010  25.450  14.680  1.00  0.00            
ATOM     98  C29 ACD     1      34.940  26.020  16.690  1.00  0.00            
ATOM     99  H47 ACD     1      34.170  26.400  17.370  1.00  0.00            
ATOM    100  O24 ACD     1      36.190  26.640  16.760  1.00  0.00            
ATOM    101  C30 ACD     1      35.150  24.540  17.100  1.00  0.00            
ATOM    102  H48 ACD     1      35.790  24.460  17.990  1.00  0.00            
ATOM    103  H49 ACD     1      34.190  24.040  17.290  1.00  0.00            
ATOM    104  O25 ACD     1      35.920  23.800  16.130  1.00  0.00            
ATOM    105  H50 ACD     1      35.960  22.880  16.410  1.00  0.00            
ATOM    106  C31 ACD     1      34.390  27.540  14.880  1.00  0.00            
ATOM    107  H51 ACD     1      33.610  28.030  15.470  1.00  0.00            
ATOM    108  O26 ACD     1      34.000  27.620  13.560  1.00  0.00            
ATOM    109  H52 ACD     1      33.060  27.430  13.590  1.00  0.00            
ATOM    110  C32 ACD     1      35.720  28.270  15.130  1.00  0.00            
ATOM    111  H53 ACD     1      36.450  27.720  14.530  1.00  0.00            
ATOM    112  O27 ACD     1      35.730  29.650  14.740  1.00  0.00            
ATOM    113  H54 ACD     1      35.170  30.090  15.380  1.00  0.00            
ATOM    114  C33 ACD     1      36.260  28.070  16.530  1.00  0.00            
ATOM    115  H55 ACD     1      37.320  28.330  16.620  1.00  0.00            
ATOM    116  O28 ACD     1      35.460  28.750  17.460  1.00  0.00            
ATOM    117  C34 ACD     1      36.070  29.200  18.730  1.00  0.00            
ATOM    118  H56 ACD     1      36.930  29.860  18.530  1.00  0.00            
ATOM    119  C35 ACD     1      34.960  30.010  19.380  1.00  0.00            
ATOM    120  H57 ACD     1      33.990  29.530  19.220  1.00  0.00            
ATOM    121  O29 ACD     1      34.960  31.290  18.740  1.00  0.00            
ATOM    122  H58 ACD     1      34.830  31.180  17.790  1.00  0.00            
ATOM    123  C36 ACD     1      35.290  30.370  20.850  1.00  0.00            
ATOM    124  H59 ACD     1      36.300  30.780  20.940  1.00  0.00            
ATOM    125  O30 ACD     1      34.360  31.230  21.530  1.00  0.00            
ATOM    126  H60 ACD     1      33.500  30.830  21.390  1.00  0.00            
ATOM    127  C1  AT4     2      34.190  22.630  20.930  1.00  0.00            
ATOM    128  C2  AT4     2      33.420  23.740  20.180  1.00  0.00            
ATOM    129  C3  AT4     2      32.350  23.460  19.290  1.00  0.00            
ATOM    130  C4  AT4     2      31.700  24.520  18.600  1.00  0.00            
ATOM    131  C5  AT4     2      32.030  25.850  18.840  1.00  0.00            
ATOM    132  C6  AT4     2      31.280  26.880  17.990  1.00  0.00            
ATOM    133  C7  AT4     2      31.880  28.230  17.860  1.00  0.00            
ATOM    134  C8  AT4     2      29.910  27.000  18.510  1.00  0.00            
ATOM    135  C9  AT4     2      33.120  26.120  19.690  1.00  0.00            
ATOM    136  C10 AT4     2      33.790  25.110  20.360  1.00  0.00            
ATOM    137  O1  AT4     2      34.870  25.490  21.140  1.00  0.00            
ATOM    138  H1  AT4     2      35.140  22.350  20.450  1.00  0.00            
ATOM    139  H2  AT4     2      34.390  22.930  21.960  1.00  0.00            
ATOM    140  H3  AT4     2      33.640  21.690  21.060  1.00  0.00            
ATOM    141  H4  AT4     2      32.090  22.420  19.160  1.00  0.00            
ATOM    142  H5  AT4     2      30.860  24.260  17.960  1.00  0.00            
ATOM    143  H6  AT4     2      31.300  26.680  16.910  1.00  0.00            
ATOM    144  H7  AT4     2      31.650  28.820  16.960  1.00  0.00            
ATOM    145  H8  AT4     2      31.800  28.890  18.730  1.00  0.00            
ATOM    146  H9  AT4     2      32.960  28.030  17.850  1.00  0.00            
ATOM    147  H10 AT4     2      29.860  27.330  19.560  1.00  0.00            
ATOM    148  H11 AT4     2      29.400  27.740  17.880  1.00  0.00            
ATOM    149  H12 AT4     2      29.420  26.020  18.500  1.00  0.00            
ATOM    150  H13 AT4     2      33.410  27.160  19.710  1.00  0.00            
ATOM    151  H14 AT4     2      34.810  26.430  21.410  1.00  0.00            
TER
ENDMDL
MODEL        1
ATOM      1  H1  ACD     1      25.930  21.280   7.530  1.00  0.00            
ATOM      2  O1  ACD     1      25.400  20.510   7.300  1.00  0.00            
ATOM      3  C1  ACD     1      25.090  19.840   8.530  1.00  0.00            
ATOM      4  H2  ACD     1      26.070  19.600   8.980  1.00  0.00            
ATOM      5  H3  ACD     1      24.580  18.890   8.330  1.00  0.00            
ATOM      6  C2  ACD     1      24.290  20.690   9.520  1.00  0.00            
ATOM      7  H4  ACD     1      23.770  19.960  10.160  1.00  0.00            
ATOM      8  O2  ACD     1      25.290  21.480  10.270  1.00  0.00            
ATOM      9  C3  ACD     1      24.590  22.240  11.310  1.00  0.00            
ATOM     10  H5  ACD     1      25.360  22.740  11.920  1.00  0.00            
ATOM     11  O3  ACD     1      23.960  21.370  12.230  1.00  0.00            
ATOM     12  C4  ACD     1      24.610  21.240  13.550  1.00  0.00            
ATOM     13  H6  ACD     1      25.550  21.800  13.660  1.00  0.00            
ATOM     14  C5  ACD     1      23.660  21.770  14.560  1.00  0.00            
ATOM     15  H7  ACD     1      22.650  21.470  14.240  1.00  0.00            
ATOM     16  O4  ACD     1      23.560  23.170  14.530  1.00  0.00            
ATOM     17  H8  ACD     1      23.100  23.510  15.300  1.00  0.00            
ATOM     18  C6  ACD     1      23.840  21.220  15.950  1.00  0.00            
ATOM     19  H9  ACD     1      24.760  21.590  16.410  1.00  0.00            
ATOM     20  O5  ACD     1      22.650  21.470  16.780  1.00  0.00            
ATOM     21  H10 ACD     1      22.640  22.420  16.950  1.00  0.00            
ATOM     22  C7  ACD     1      24.060  19.740  15.980  1.00  0.00            
ATOM     23  H11 ACD     1      24.380  19.540  17.000  1.00  0.00            
ATOM     24  O6  ACD     1      25.150  19.510  15.180  1.00  0.00            
ATOM     25  C8  ACD     1      24.880  19.750  13.780  1.00  0.00            
ATOM     26  H12 ACD     1      23.980  19.190  13.490  1.00  0.00            
ATOM     27  C9  ACD     1      26.080  19.370  12.980  1.00  0.00            
ATOM     28  H13 ACD     1      25.900  19.560  11.920  1.00  0.00            
ATOM     29  H14 ACD     1      26.920  20.010  13.280  1.00  0.00            
ATOM     30  O7  ACD     1      26.480  18.050  13.090  1.00  0.00            
ATOM     31  H15 ACD     1      26.810  17.970  13.990  1.00  0.00            
ATOM     32  O8  ACD     1      22.820  19.090  15.460  1.00  0.00            
ATOM     33  C10 ACD     1      22.300  17.860  16.090  1.00  0.00            
ATOM     34  H16 ACD     1      22.940  17.520  16.910  1.00  0.00            
ATOM     35  C11 ACD     1      20.930  18.170  16.660  1.00  0.00            
ATOM     36  H17 ACD     1      20.240  18.570  15.910  1.00  0.00            
ATOM     37  O9  ACD     1      21.080  19.210  17.600  1.00  0.00            
ATOM     38  H18 ACD     1      21.660  19.940  17.350  1.00  0.00            
ATOM     39  C12 ACD     1      20.190  16.910  17.190  1.00  0.00            
ATOM     40  H19 ACD     1      20.660  16.420  18.060  1.00  0.00            
ATOM     41  O10 ACD     1      18.810  17.090  17.570  1.00  0.00            
ATOM     42  H20 ACD     1      18.300  17.350  16.800  1.00  0.00            
ATOM     43  C13 ACD     1      20.150  15.810  16.160  1.00  0.00            
ATOM     44  H21 ACD     1      19.660  14.890  16.480  1.00  0.00            
ATOM     45  O11 ACD     1      21.460  15.610  15.630  1.00  0.00            
ATOM     46  C14 ACD     1      22.120  16.760  15.060  1.00  0.00            
ATOM     47  H22 ACD     1      21.490  17.070  14.220  1.00  0.00            
ATOM     48  C15 ACD     1      23.430  16.310  14.490  1.00  0.00            
ATOM     49  H23 ACD     1      23.210  15.550  13.730  1.00  0.00            
ATOM     50  H24 ACD     1      23.810  17.180  13.950  1.00  0.00            
ATOM     51  O12 ACD     1      24.350  15.770  15.490  1.00  0.00            
ATOM     52  H25 ACD     1      24.090  14.900  15.800  1.00  0.00            
ATOM     53  O13 ACD     1      19.350  16.230  15.070  1.00  0.00            
ATOM     54  C16 ACD     1      18.050  15.640  14.880  1.00  0.00            
ATOM     55  H26 ACD     1      17.730  15.090  15.780  1.00  0.00            
ATOM     56  C17 ACD     1      17.130  16.720  14.460  1.00  0.00            
ATOM     57  H27 ACD     1      17.630  17.330  13.700  1.00  0.00            
ATOM     58  O14 ACD     1      16.830  17.340  15.730  1.00  0.00            
ATOM     59  H28 ACD     1      16.580  18.240  15.520  1.00  0.00            
ATOM     60  C18 ACD     1      15.820  16.150  13.760  1.00  0.00            
ATOM     61  H29 ACD     1      15.410  15.560  14.590  1.00  0.00            
ATOM     62  O15 ACD     1      14.930  17.130  13.290  1.00  0.00            
ATOM     63  H30 ACD     1      14.560  17.530  14.080  1.00  0.00            
ATOM     64  C19 ACD     1      16.180  15.230  12.630  1.00  0.00            
ATOM     65  H31 ACD     1      15.300  14.810  12.140  1.00  0.00            
ATOM     66  O16 ACD     1      17.070  14.170  13.140  1.00  0.00            
ATOM     67  C20 ACD     1      18.300  14.600  13.770  1.00  0.00            
ATOM     68  H32 ACD     1      18.900  15.150  13.030  1.00  0.00            
ATOM     69  C21 ACD     1      19.200  13.370  14.120  1.00  0.00            
ATOM     70  H33 ACD     1      19.330  12.720  13.240  1.00  0.00            
ATOM     71  H34 ACD     1      20.170  13.590  14.580  1.00  0.00            
ATOM     72  O17 ACD     1      18.620  12.540  15.120  1.00  0.00            
ATOM     73  H35 ACD     1      19.350  12.310  15.710  1.00  0.00            
ATOM     74  O18 ACD     1      16.890  15.980  11.600  1.00  0.00            
ATOM     75  C22 ACD     1      16.690  15.840  10.190  1.00  0.00            
ATOM     76  H36 ACD     1      15.840  15.170  10.030  1.00  0.00            
ATOM     77  C23 ACD     1      16.360  17.250   9.760  1.00  0.00            
ATOM     78  H37 ACD     1      17.160  17.900  10.150  1.00  0.00            
ATOM     79  O19 ACD     1      15.120  17.680  10.340  1.00  0.00            
ATOM     80  H38 ACD     1      15.180  17.530  11.290  1.00  0.00            
ATOM     81  C24 ACD     1      16.380  17.290   8.190  1.00  0.00            
ATOM     82  H39 ACD     1      15.730  16.550   7.720  1.00  0.00            
ATOM     83  O20 ACD     1      16.210  18.600   7.550  1.00  0.00            
ATOM     84  H40 ACD     1      15.690  19.120   8.160  1.00  0.00            
ATOM     85  C25 ACD     1      17.800  16.950   7.730  1.00  0.00            
ATOM     86  H41 ACD     1      17.900  17.010   6.640  1.00  0.00            
ATOM     87  O21 ACD     1      18.070  15.550   8.110  1.00  0.00            
ATOM     88  C26 ACD     1      17.990  15.280   9.570  1.00  0.00            
ATOM     89  H42 ACD     1      18.770  15.820  10.130  1.00  0.00            
ATOM     90  C27 ACD     1      18.370  13.770   9.790  1.00  0.00            
ATOM     91  H43 ACD     1      19.410  13.560   9.500  1.00  0.00            
ATOM     92  H44 ACD     1      18.330  13.560  10.860  1.00  0.00            
ATOM     93  O22 ACD     1      17.480  12.860   9.080  1.00  0.00            
ATOM     94  H45 ACD     1      17.640  12.810   8.130  1.00  0.00            
ATOM     95  O23 ACD     1      18.770  17.740   8.290  1.00  0.00            
ATOM     96  C28 ACD     1      19.830  18.320   7.460  1.00  0.00            
ATOM     97  H46 ACD     1      19.820  17.860   6.470  1.00  0.00            
ATOM     98  C29 ACD     1      21.220  18.100   8.060  1.00  0.00            
ATOM     99  H47 ACD     1      21.240  18.510   9.080  1.00  0.00            
ATOM    100  O24 ACD     1      22.140  18.830   7.300  1.00  0.00            
ATOM    101  C30 ACD     1      21.640  16.650   8.000  1.00  0.00            
ATOM    102  H48 ACD     1      22.440  16.360   8.700  1.00  0.00            
ATOM    103  H49 ACD     1      20.890  15.910   8.310  1.00  0.00            
ATOM    104  O25 ACD     1      22.100  16.360   6.730  1.00  0.00            
ATOM    105  H50 ACD     1      22.810  16.990   6.590  1.00  0.00            
ATOM    106  C31 ACD     1      19.500  19.830   7.240  1.00  0.00            
ATOM    107  H51 ACD     1      19.380  20.220   8.260  1.00  0.00            
ATOM    108  O26 ACD     1      18.280  19.990   6.510  1.00  0.00            
ATOM    109  H52 ACD     1      17.540  19.490   6.880  1.00  0.00            
ATOM    110  C32 ACD     1      20.660  20.550   6.550  1.00  0.00            
ATOM    111  H53 ACD     1      20.760  20.240   5.500  1.00  0.00            
ATOM    112  O27 ACD     1      20.480  21.940   6.490  1.00  0.00            
ATOM    113  H54 ACD     1      20.730  22.260   7.360  1.00  0.00            
ATOM    114  C33 ACD     1      21.960  20.250   7.240  1.00  0.00            
ATOM    115  H55 ACD     1      22.760  20.650   6.620  1.00  0.00            
ATOM    116  O28 ACD     1      22.000  20.780   8.530  1.00  0.00            
ATOM    117  C34 ACD     1      23.160  21.540   8.930  1.00  0.00            
ATOM    118  H56 ACD     1      23.500  21.950   7.970  1.00  0.00            
ATOM    119  C35 ACD     1      22.560  22.650   9.830  1.00  0.00            
ATOM    120  H57 ACD     1      21.890  22.220  10.590  1.00  0.00            
ATOM    121  O29 ACD     1      21.770  23.650   9.090  1.00  0.00            
ATOM    122  H58 ACD     1      21.100  23.970   9.700  1.00  0.00            
ATOM    123  C36 ACD     1      23.740  23.270  10.650  1.00  0.00            
ATOM    124  H59 ACD     1      24.360  23.860   9.960  1.00  0.00            
ATOM    125  O30 ACD     1      23.260  24.070  11.720  1.00  0.00            
ATOM    126  H60 ACD     1      23.160  23.390  12.400  1.00  0.00            
ATOM    127  C1  AT4     2      23.690  15.380  11.010  1.00  0.00            
ATOM    128  C2  AT4     2      22.580  16.390  11.330  1.00  0.00            
ATOM    129  C3  AT4     2      22.930  17.750  11.440  1.00  0.00            
ATOM    130  C4  AT4     2      22.030  18.720  11.730  1.00  0.00            
ATOM    131  C5  AT4     2      20.670  18.470  11.890  1.00  0.00            
ATOM    132  C6  AT4     2      19.630  19.600  12.210  1.00  0.00            
ATOM    133  C7  AT4     2      19.130  20.330  10.970  1.00  0.00            
ATOM    134  C8  AT4     2      20.220  20.670  13.170  1.00  0.00            
ATOM    135  C9  AT4     2      20.250  17.130  11.760  1.00  0.00            
ATOM    136  C10 AT4     2      21.220  16.100  11.600  1.00  0.00            
ATOM    137  O1  AT4     2      20.760  14.860  11.550  1.00  0.00            
ATOM    138  H1  AT4     2      24.440  15.930  10.430  1.00  0.00            
ATOM    139  H2  AT4     2      24.230  14.970  11.870  1.00  0.00            
ATOM    140  H3  AT4     2      23.340  14.560  10.370  1.00  0.00            
ATOM    141  H4  AT4     2      24.000  17.960  11.440  1.00  0.00            
ATOM    142  H5  AT4     2      22.370  19.750  11.680  1.00  0.00            
ATOM    143  H6  AT4     2      18.760  19.230  12.760  1.00  0.00            
ATOM    144  H7  AT4     2      20.030  20.660  10.440  1.00  0.00            
ATOM    145  H8  AT4     2      18.370  19.800  10.380  1.00  0.00            
ATOM    146  H9  AT4     2      18.660  21.240  11.370  1.00  0.00            
ATOM    147  H10 AT4     2      20.390  20.240  14.160  1.00  0.00            
ATOM    148  H11 AT4     2      21.120  21.170  12.800  1.00  0.00            
ATOM    149  H12 AT4     2      19.470  21.450  13.360  1.00  0.00            
ATOM    150  H13 AT4     2      19.220  16.860  11.930  1.00  0.00            
ATOM    151  H14 AT4     2      21.550  14.300  11.610  1.00  0.00            
TER
ENDMDL
MODEL        1
ATOM      1  H1  ACD     1      16.530  22.750  25.360  1.00  0.00            
ATOM      2  O1  ACD     1      16.260  22.180  24.640  1.00  0.00            
ATOM      3  C1  ACD     1      15.060  21.530  25.010  1.00  0.00            
ATOM      4  H2  ACD     1      14.660  22.170  25.800  1.00  0.00            
ATOM      5  H3  ACD     1      15.250  20.520  25.400  1.00  0.00            
ATOM      6  C2  ACD     1      14.230  21.400  23.740  1.00  0.00            
ATOM      7  H4  ACD     1      14.350  22.340  23.180  1.00  0.00            
ATOM      8  O2  ACD     1      14.830  20.260  23.000  1.00  0.00            
ATOM      9  C3  ACD     1      14.040  19.800  21.820  1.00  0.00            
ATOM     10  H5  ACD     1      14.460  18.890  21.390  1.00  0.00            
ATOM     11  O3  ACD     1      13.870  20.750  20.810  1.00  0.00            
ATOM     12  C4  ACD     1      14.140  20.500  19.440  1.00  0.00            
ATOM     13  H6  ACD     1      14.250  19.420  19.280  1.00  0.00            
ATOM     14  C5  ACD     1      13.030  21.130  18.640  1.00  0.00            
ATOM     15  H7  ACD     1      12.980  22.110  19.130  1.00  0.00            
ATOM     16  O4  ACD     1      11.770  20.450  18.900  1.00  0.00            
ATOM     17  H8  ACD     1      11.470  19.940  18.140  1.00  0.00            
ATOM     18  C6  ACD     1      13.400  21.230  17.180  1.00  0.00            
ATOM     19  H9  ACD     1      13.620  20.220  16.810  1.00  0.00            
ATOM     20  O5  ACD     1      12.390  21.730  16.380  1.00  0.00            
ATOM     21  H10 ACD     1      12.680  22.450  15.820  1.00  0.00            
ATOM     22  C7  ACD     1      14.700  21.970  17.000  1.00  0.00            
ATOM     23  H11 ACD     1      14.910  21.970  15.920  1.00  0.00            
ATOM     24  O6  ACD     1      15.650  21.110  17.640  1.00  0.00            
ATOM     25  C8  ACD     1      15.490  21.100  19.090  1.00  0.00            
ATOM     26  H12 ACD     1      15.570  22.150  19.400  1.00  0.00            
ATOM     27  C9  ACD     1      16.610  20.190  19.620  1.00  0.00            
ATOM     28  H13 ACD     1      17.560  20.580  19.230  1.00  0.00            
ATOM     29  H14 ACD     1      16.600  20.260  20.720  1.00  0.00            
ATOM     30  O7  ACD     1      16.540  18.810  19.210  1.00  0.00            
ATOM     31  H15 ACD     1      17.310  18.290  19.430  1.00  0.00            
ATOM     32  O8  ACD     1      14.760  23.350  17.540  1.00  0.00            
ATOM     33  C10 ACD     1      15.240  24.300  16.550  1.00  0.00            
ATOM     34  H16 ACD     1      15.970  23.830  15.880  1.00  0.00            
ATOM     35  C11 ACD     1      14.040  24.800  15.700  1.00  0.00            
ATOM     36  H17 ACD     1      13.200  24.930  16.390  1.00  0.00            
ATOM     37  O9  ACD     1      13.700  23.810  14.760  1.00  0.00            
ATOM     38  H18 ACD     1      12.810  23.900  14.420  1.00  0.00            
ATOM     39  C12 ACD     1      14.370  26.120  15.040  1.00  0.00            
ATOM     40  H19 ACD     1      15.170  26.000  14.300  1.00  0.00            
ATOM     41  O10 ACD     1      13.180  26.660  14.410  1.00  0.00            
ATOM     42  H20 ACD     1      12.660  27.040  15.130  1.00  0.00            
ATOM     43  C13 ACD     1      14.870  27.190  16.030  1.00  0.00            
ATOM     44  H21 ACD     1      15.230  28.070  15.500  1.00  0.00            
ATOM     45  O11 ACD     1      15.930  26.720  16.880  1.00  0.00            
ATOM     46  C14 ACD     1      15.790  25.430  17.500  1.00  0.00            
ATOM     47  H22 ACD     1      15.110  25.620  18.340  1.00  0.00            
ATOM     48  C15 ACD     1      17.140  25.140  18.090  1.00  0.00            
ATOM     49  H23 ACD     1      17.450  25.990  18.710  1.00  0.00            
ATOM     50  H24 ACD     1      17.020  24.320  18.810  1.00  0.00            
ATOM     51  O12 ACD     1      18.190  24.760  17.210  1.00  0.00            
ATOM     52  H25 ACD     1      18.210  25.540  16.660  1.00  0.00            
ATOM     53  O13 ACD     1      13.800  27.680  16.780  1.00  0.00            
ATOM     54  C16 ACD     1      13.470  29.070  16.910  1.00  0.00            
ATOM     55  H26 ACD     1      13.720  29.670  16.030  1.00  0.00            
ATOM     56  C17 ACD     1      11.900  29.000  17.180  1.00  0.00            
ATOM     57  H27 ACD     1      11.670  28.210  17.910  1.00  0.00            
ATOM     58  O14 ACD     1      11.320  28.770  15.870  1.00  0.00            
ATOM     59  H28 ACD     1      11.580  29.540  15.350  1.00  0.00            
ATOM     60  C18 ACD     1      11.360  30.240  17.920  1.00  0.00            
ATOM     61  H29 ACD     1      11.520  31.160  17.340  1.00  0.00            
ATOM     62  O15 ACD     1       9.940  30.110  18.070  1.00  0.00            
ATOM     63  H30 ACD     1       9.540  30.020  17.200  1.00  0.00            
ATOM     64  C19 ACD     1      12.250  30.430  19.160  1.00  0.00            
ATOM     65  H31 ACD     1      11.830  31.320  19.630  1.00  0.00            
ATOM     66  O16 ACD     1      13.590  30.740  18.630  1.00  0.00            
ATOM     67  C20 ACD     1      14.270  29.590  18.070  1.00  0.00            
ATOM     68  H32 ACD     1      14.400  28.930  18.940  1.00  0.00            
ATOM     69  C21 ACD     1      15.690  29.920  17.640  1.00  0.00            
ATOM     70  H33 ACD     1      16.190  29.060  17.170  1.00  0.00            
ATOM     71  H34 ACD     1      15.560  30.690  16.870  1.00  0.00            
ATOM     72  O17 ACD     1      16.500  30.420  18.680  1.00  0.00            
ATOM     73  H35 ACD     1      16.050  31.050  19.240  1.00  0.00            
ATOM     74  O18 ACD     1      12.280  29.370  20.080  1.00  0.00            
ATOM     75  C22 ACD     1      11.690  29.650  21.390  1.00  0.00            
ATOM     76  H36 ACD     1      11.600  30.680  21.740  1.00  0.00            
ATOM     77  C23 ACD     1      10.290  29.030  21.610  1.00  0.00            
ATOM     78  H37 ACD     1      10.300  28.040  21.140  1.00  0.00            
ATOM     79  O19 ACD     1       9.300  29.820  20.930  1.00  0.00            
ATOM     80  H38 ACD     1       9.310  29.580  20.000  1.00  0.00            
ATOM     81  C24 ACD     1       9.890  28.790  23.050  1.00  0.00            
ATOM     82  H39 ACD     1       9.760  29.730  23.600  1.00  0.00            
ATOM     83  O20 ACD     1       8.800  27.930  23.090  1.00  0.00            
ATOM     84  H40 ACD     1       9.110  27.030  23.280  1.00  0.00            
ATOM     85  C25 ACD     1      10.930  28.080  23.820  1.00  0.00            
ATOM     86  H41 ACD     1      10.690  28.130  24.880  1.00  0.00            
ATOM     87  O21 ACD     1      12.150  28.900  23.710  1.00  0.00            
ATOM     88  C26 ACD     1      12.680  29.020  22.350  1.00  0.00            
ATOM     89  H42 ACD     1      12.790  27.980  22.020  1.00  0.00            
ATOM     90  C27 ACD     1      14.050  29.640  22.330  1.00  0.00            
ATOM     91  H43 ACD     1      14.610  29.050  23.070  1.00  0.00            
ATOM     92  H44 ACD     1      14.460  29.510  21.320  1.00  0.00            
ATOM     93  O22 ACD     1      13.940  31.020  22.680  1.00  0.00            
ATOM     94  H45 ACD     1      14.520  31.420  22.030  1.00  0.00            
ATOM     95  O23 ACD     1      11.230  26.670  23.480  1.00  0.00            
ATOM     96  C28 ACD     1      11.570  25.780  24.510  1.00  0.00            
ATOM     97  H46 ACD     1      11.870  26.320  25.420  1.00  0.00            
ATOM     98  C29 ACD     1      12.870  25.060  24.210  1.00  0.00            
ATOM     99  H47 ACD     1      12.760  24.530  23.250  1.00  0.00            
ATOM    100  O24 ACD     1      13.180  24.120  25.240  1.00  0.00            
ATOM    101  C30 ACD     1      13.980  26.130  24.120  1.00  0.00            
ATOM    102  H48 ACD     1      14.930  25.640  23.880  1.00  0.00            
ATOM    103  H49 ACD     1      13.780  26.900  23.370  1.00  0.00            
ATOM    104  O25 ACD     1      14.070  26.820  25.380  1.00  0.00            
ATOM    105  H50 ACD     1      14.650  27.580  25.340  1.00  0.00            
ATOM    106  C31 ACD     1      10.500  24.770  24.690  1.00  0.00            
ATOM    107  H51 ACD     1      10.470  24.180  23.770  1.00  0.00            
ATOM    108  O26 ACD     1       9.220  25.410  24.910  1.00  0.00            
ATOM    109  H52 ACD     1       8.730  24.890  25.540  1.00  0.00            
ATOM    110  C32 ACD     1      10.940  23.790  25.800  1.00  0.00            
ATOM    111  H53 ACD     1      11.070  24.290  26.770  1.00  0.00            
ATOM    112  O27 ACD     1       9.970  22.800  25.860  1.00  0.00            
ATOM    113  H54 ACD     1       9.730  22.690  24.940  1.00  0.00            
ATOM    114  C33 ACD     1      12.280  23.130  25.450  1.00  0.00            
ATOM    115  H55 ACD     1      12.630  22.430  26.210  1.00  0.00            
ATOM    116  O28 ACD     1      12.050  22.450  24.220  1.00  0.00            
ATOM    117  C34 ACD     1      12.720  21.210  23.970  1.00  0.00            
ATOM    118  H56 ACD     1      12.520  20.550  24.830  1.00  0.00            
ATOM    119  C35 ACD     1      11.910  20.550  22.790  1.00  0.00            
ATOM    120  H57 ACD     1      11.920  21.320  22.010  1.00  0.00            
ATOM    121  O29 ACD     1      10.610  20.160  23.290  1.00  0.00            
ATOM    122  H58 ACD     1      10.140  20.850  23.760  1.00  0.00            
ATOM    123  C36 ACD     1      12.620  19.330  22.240  1.00  0.00            
ATOM    124  H59 ACD     1      12.700  18.600  23.050  1.00  0.00            
ATOM    125  O30 ACD     1      12.010  18.620  21.160  1.00  0.00            
ATOM    126  H60 ACD     1      11.860  19.330  20.530  1.00  0.00            
ATOM    127  C1  AT4     2      17.360  25.170  22.230  1.00  0.00            
ATOM    128  C2  AT4     2      16.090  25.110  21.390  1.00  0.00            
ATOM    129  C3  AT4     2      15.320  23.930  21.430  1.00  0.00            
ATOM    130  C4  AT4     2      13.930  23.900  21.000  1.00  0.00            
ATOM    131  C5  AT4     2      13.370  25.160  20.520  1.00  0.00            
ATOM    132  C6  AT4     2      11.870  25.110  20.000  1.00  0.00            
ATOM    133  C7  AT4     2      10.910  24.210  20.760  1.00  0.00            
ATOM    134  C8  AT4     2      11.780  24.920  18.550  1.00  0.00            
ATOM    135  C9  AT4     2      14.210  26.270  20.400  1.00  0.00            
ATOM    136  C10 AT4     2      15.480  26.270  20.930  1.00  0.00            
ATOM    137  O1  AT4     2      16.060  27.460  20.850  1.00  0.00            
ATOM    138  H1  AT4     2      17.790  24.190  22.500  1.00  0.00            
ATOM    139  H2  AT4     2      18.160  25.640  21.650  1.00  0.00            
ATOM    140  H3  AT4     2      17.220  25.770  23.140  1.00  0.00            
ATOM    141  H4  AT4     2      15.840  23.050  21.790  1.00  0.00            
ATOM    142  H5  AT4     2      13.240  23.060  21.030  1.00  0.00            
ATOM    143  H6  AT4     2      11.420  26.090  20.230  1.00  0.00            
ATOM    144  H7  AT4     2      10.990  24.500  21.820  1.00  0.00            
ATOM    145  H8  AT4     2       9.890  24.450  20.430  1.00  0.00            
ATOM    146  H9  AT4     2      11.110  23.140  20.620  1.00  0.00            
ATOM    147  H10 AT4     2      10.780  24.980  18.100  1.00  0.00            
ATOM    148  H11 AT4     2      12.190  25.820  18.050  1.00  0.00            
ATOM    149  H12 AT4     2      12.300  24.020  18.210  1.00  0.00            
ATOM    150  H13 AT4     2      13.760  27.190  20.060  1.00  0.00            
ATOM    151  H14 AT4     2      16.980  27.410  21.140  1.00  0.00            
TER
ENDMDL
MODEL        1
ATOM      1  H1  ACD     1      28.570  21.670  13.390  1.00  0.00            
ATOM      2  O1  ACD     1      27.700  22.050  13.260  1.00  0.00            
ATOM      3  C1  ACD     1      27.430  22.910  14.360  1.00  0.00            
ATOM      4  H2  ACD     1      26.380  23.220  14.350  1.00  0.00            
ATOM      5  H3  ACD     1      27.990  23.850  14.330  1.00  0.00            
ATOM      6  C2  ACD     1      27.720  22.200  15.650  1.00  0.00            
ATOM      7  H4  ACD     1      27.110  21.290  15.660  1.00  0.00            
ATOM      8  O2  ACD     1      29.100  21.860  15.620  1.00  0.00            
ATOM      9  C3  ACD     1      29.560  21.230  16.800  1.00  0.00            
ATOM     10  H5  ACD     1      30.580  20.870  16.650  1.00  0.00            
ATOM     11  O3  ACD     1      28.750  20.100  17.070  1.00  0.00            
ATOM     12  C4  ACD     1      29.310  18.740  16.750  1.00  0.00            
ATOM     13  H6  ACD     1      30.160  18.850  16.060  1.00  0.00            
ATOM     14  C5  ACD     1      29.740  18.210  18.050  1.00  0.00            
ATOM     15  H7  ACD     1      28.860  18.170  18.710  1.00  0.00            
ATOM     16  O4  ACD     1      30.710  19.020  18.770  1.00  0.00            
ATOM     17  H8  ACD     1      30.400  19.930  18.810  1.00  0.00            
ATOM     18  C6  ACD     1      30.180  16.750  17.940  1.00  0.00            
ATOM     19  H9  ACD     1      31.060  16.780  17.290  1.00  0.00            
ATOM     20  O5  ACD     1      30.440  16.220  19.270  1.00  0.00            
ATOM     21  H10 ACD     1      29.540  16.070  19.570  1.00  0.00            
ATOM     22  C7  ACD     1      29.030  15.880  17.380  1.00  0.00            
ATOM     23  H11 ACD     1      29.330  14.840  17.270  1.00  0.00            
ATOM     24  O6  ACD     1      28.670  16.530  16.120  1.00  0.00            
ATOM     25  C8  ACD     1      28.130  17.850  16.230  1.00  0.00            
ATOM     26  H12 ACD     1      27.270  17.820  16.910  1.00  0.00            
ATOM     27  C9  ACD     1      27.690  18.350  14.870  1.00  0.00            
ATOM     28  H13 ACD     1      26.790  17.770  14.630  1.00  0.00            
ATOM     29  H14 ACD     1      27.460  19.410  15.030  1.00  0.00            
ATOM     30  O7  ACD     1      28.740  18.220  13.870  1.00  0.00            
ATOM     31  H15 ACD     1      28.930  17.280  13.770  1.00  0.00            
ATOM     32  O8  ACD     1      27.900  15.920  18.230  1.00  0.00            
ATOM     33  C10 ACD     1      27.480  14.850  19.070  1.00  0.00            
ATOM     34  H16 ACD     1      28.220  14.040  19.070  1.00  0.00            
ATOM     35  C11 ACD     1      27.160  15.480  20.490  1.00  0.00            
ATOM     36  H17 ACD     1      26.510  16.350  20.330  1.00  0.00            
ATOM     37  O9  ACD     1      28.330  15.820  21.190  1.00  0.00            
ATOM     38  H18 ACD     1      28.110  16.140  22.060  1.00  0.00            
ATOM     39  C12 ACD     1      26.290  14.500  21.230  1.00  0.00            
ATOM     40  H19 ACD     1      26.950  13.650  21.440  1.00  0.00            
ATOM     41  O10 ACD     1      25.850  15.080  22.420  1.00  0.00            
ATOM     42  H20 ACD     1      24.980  15.460  22.250  1.00  0.00            
ATOM     43  C13 ACD     1      25.110  14.080  20.400  1.00  0.00            
ATOM     44  H21 ACD     1      24.640  13.250  20.930  1.00  0.00            
ATOM     45  O11 ACD     1      25.570  13.420  19.210  1.00  0.00            
ATOM     46  C14 ACD     1      26.250  14.300  18.320  1.00  0.00            
ATOM     47  H22 ACD     1      25.510  15.070  18.070  1.00  0.00            
ATOM     48  C15 ACD     1      26.510  13.560  16.990  1.00  0.00            
ATOM     49  H23 ACD     1      27.280  14.050  16.390  1.00  0.00            
ATOM     50  H24 ACD     1      26.940  12.570  17.160  1.00  0.00            
ATOM     51  O12 ACD     1      25.200  13.530  16.330  1.00  0.00            
ATOM     52  H25 ACD     1      24.540  14.150  16.640  1.00  0.00            
ATOM     53  O13 ACD     1      24.330  15.220  20.150  1.00  0.00            
ATOM     54  C16 ACD     1      22.970  15.300  20.440  1.00  0.00            
ATOM     55  H26 ACD     1      22.780  14.350  20.960  1.00  0.00            
ATOM     56  C17 ACD     1      22.770  16.540  21.360  1.00  0.00            
ATOM     57  H27 ACD     1      23.380  17.420  21.080  1.00  0.00            
ATOM     58  O14 ACD     1      23.280  16.250  22.640  1.00  0.00            
ATOM     59  H28 ACD     1      23.320  17.020  23.220  1.00  0.00            
ATOM     60  C18 ACD     1      21.320  17.030  21.430  1.00  0.00            
ATOM     61  H29 ACD     1      20.680  16.280  21.930  1.00  0.00            
ATOM     62  O15 ACD     1      21.080  18.290  22.190  1.00  0.00            
ATOM     63  H30 ACD     1      21.150  18.100  23.140  1.00  0.00            
ATOM     64  C19 ACD     1      20.790  17.210  20.110  1.00  0.00            
ATOM     65  H31 ACD     1      19.730  17.470  20.130  1.00  0.00            
ATOM     66  O16 ACD     1      20.750  15.930  19.420  1.00  0.00            
ATOM     67  C20 ACD     1      22.060  15.290  19.160  1.00  0.00            
ATOM     68  H32 ACD     1      22.630  15.900  18.450  1.00  0.00            
ATOM     69  C21 ACD     1      21.900  13.870  18.690  1.00  0.00            
ATOM     70  H33 ACD     1      21.400  13.950  17.720  1.00  0.00            
ATOM     71  H34 ACD     1      22.890  13.380  18.670  1.00  0.00            
ATOM     72  O17 ACD     1      21.100  13.050  19.590  1.00  0.00            
ATOM     73  H35 ACD     1      20.200  13.280  19.360  1.00  0.00            
ATOM     74  O18 ACD     1      21.530  18.230  19.370  1.00  0.00            
ATOM     75  C22 ACD     1      20.730  19.180  18.610  1.00  0.00            
ATOM     76  H36 ACD     1      19.730  18.730  18.680  1.00  0.00            
ATOM     77  C23 ACD     1      20.710  20.500  19.370  1.00  0.00            
ATOM     78  H37 ACD     1      21.730  20.780  19.690  1.00  0.00            
ATOM     79  O19 ACD     1      19.830  20.300  20.600  1.00  0.00            
ATOM     80  H38 ACD     1      20.090  19.630  21.240  1.00  0.00            
ATOM     81  C24 ACD     1      20.170  21.630  18.520  1.00  0.00            
ATOM     82  H39 ACD     1      19.090  21.490  18.350  1.00  0.00            
ATOM     83  O20 ACD     1      20.260  22.850  19.190  1.00  0.00            
ATOM     84  H40 ACD     1      19.870  22.810  20.070  1.00  0.00            
ATOM     85  C25 ACD     1      20.910  21.660  17.180  1.00  0.00            
ATOM     86  H41 ACD     1      20.350  22.280  16.480  1.00  0.00            
ATOM     87  O21 ACD     1      20.790  20.370  16.570  1.00  0.00            
ATOM     88  C26 ACD     1      21.440  19.310  17.220  1.00  0.00            
ATOM     89  H42 ACD     1      22.470  19.640  17.370  1.00  0.00            
ATOM     90  C27 ACD     1      21.230  17.980  16.440  1.00  0.00            
ATOM     91  H43 ACD     1      21.710  18.080  15.460  1.00  0.00            
ATOM     92  H44 ACD     1      21.700  17.110  16.920  1.00  0.00            
ATOM     93  O22 ACD     1      19.880  17.590  16.100  1.00  0.00            
ATOM     94  H45 ACD     1      19.990  16.690  15.780  1.00  0.00            
ATOM     95  O23 ACD     1      22.260  22.080  17.350  1.00  0.00            
ATOM     96  C28 ACD     1      22.660  23.420  17.090  1.00  0.00            
ATOM     97  H46 ACD     1      21.700  23.960  17.030  1.00  0.00            
ATOM     98  C29 ACD     1      23.490  23.530  15.810  1.00  0.00            
ATOM     99  H47 ACD     1      24.070  22.600  15.810  1.00  0.00            
ATOM    100  O24 ACD     1      24.480  24.540  15.810  1.00  0.00            
ATOM    101  C30 ACD     1      22.560  23.550  14.550  1.00  0.00            
ATOM    102  H48 ACD     1      23.200  23.520  13.660  1.00  0.00            
ATOM    103  H49 ACD     1      21.910  22.670  14.500  1.00  0.00            
ATOM    104  O25 ACD     1      21.850  24.760  14.610  1.00  0.00            
ATOM    105  H50 ACD     1      22.490  25.450  14.820  1.00  0.00            
ATOM    106  C31 ACD     1      23.430  23.860  18.250  1.00  0.00            
ATOM    107  H51 ACD     1      23.890  22.960  18.670  1.00  0.00            
ATOM    108  O26 ACD     1      22.490  24.370  19.310  1.00  0.00            
ATOM    109  H52 ACD     1      21.760  23.750  19.380  1.00  0.00            
ATOM    110  C32 ACD     1      24.580  24.900  18.120  1.00  0.00            
ATOM    111  H53 ACD     1      24.060  25.870  18.160  1.00  0.00            
ATOM    112  O27 ACD     1      25.480  24.780  19.260  1.00  0.00            
ATOM    113  H54 ACD     1      24.930  24.650  20.040  1.00  0.00            
ATOM    114  C33 ACD     1      25.350  24.600  16.880  1.00  0.00            
ATOM    115  H55 ACD     1      26.090  25.410  16.840  1.00  0.00            
ATOM    116  O28 ACD     1      26.020  23.310  16.990  1.00  0.00            
ATOM    117  C34 ACD     1      27.400  23.160  16.840  1.00  0.00            
ATOM    118  H56 ACD     1      27.790  24.140  16.530  1.00  0.00            
ATOM    119  C35 ACD     1      28.020  22.630  18.170  1.00  0.00            
ATOM    120  H57 ACD     1      27.490  21.730  18.500  1.00  0.00            
ATOM    121  O29 ACD     1      28.040  23.700  19.130  1.00  0.00            
ATOM    122  H58 ACD     1      27.120  23.870  19.340  1.00  0.00            
ATOM    123  C36 ACD     1      29.450  22.180  17.910  1.00  0.00            
ATOM    124  H59 ACD     1      30.060  23.060  17.640  1.00  0.00            
ATOM    125  O30 ACD     1      30.020  21.660  19.080  1.00  0.00            
ATOM    126  H60 ACD     1      30.690  22.230  19.460  1.00  0.00            
ATOM    127  C1  AT4     2      24.110  18.030  13.850  1.00  0.00            
ATOM    128  C2  AT4     2      24.340  18.420  15.290  1.00  0.00            
ATOM    129  C3  AT4     2      24.650  19.720  15.600  1.00  0.00            
ATOM    130  C4  AT4     2      24.900  20.120  16.940  1.00  0.00            
ATOM    131  C5  AT4     2      24.930  19.170  18.050  1.00  0.00            
ATOM    132  C6  AT4     2      25.270  19.420  19.510  1.00  0.00            
ATOM    133  C7  AT4     2      24.890  20.820  20.020  1.00  0.00            
ATOM    134  C8  AT4     2      26.690  18.990  19.840  1.00  0.00            
ATOM    135  C9  AT4     2      24.630  17.860  17.670  1.00  0.00            
ATOM    136  C10 AT4     2      24.350  17.480  16.340  1.00  0.00            
ATOM    137  O1  AT4     2      23.990  16.190  16.150  1.00  0.00            
ATOM    138  H1  AT4     2      24.340  18.850  13.160  1.00  0.00            
ATOM    139  H2  AT4     2      24.730  17.190  13.500  1.00  0.00            
ATOM    140  H3  AT4     2      23.070  17.770  13.610  1.00  0.00            
ATOM    141  H4  AT4     2      24.890  20.490  14.870  1.00  0.00            
ATOM    142  H5  AT4     2      25.020  21.150  17.260  1.00  0.00            
ATOM    143  H6  AT4     2      24.600  18.780  20.090  1.00  0.00            
ATOM    144  H7  AT4     2      23.830  21.040  19.840  1.00  0.00            
ATOM    145  H8  AT4     2      25.020  20.990  21.100  1.00  0.00            
ATOM    146  H9  AT4     2      25.470  21.580  19.490  1.00  0.00            
ATOM    147  H10 AT4     2      26.910  18.100  19.240  1.00  0.00            
ATOM    148  H11 AT4     2      27.420  19.780  19.630  1.00  0.00            
ATOM    149  H12 AT4     2      26.770  18.610  20.870  1.00  0.00            
ATOM    150  H13 AT4     2      24.520  17.110  18.450  1.00  0.00            
ATOM    151  H14 AT4     2      24.030  16.030  15.190  1.00  0.00            
TER
ENDMDL
MODEL        1
ATOM      1  H1  ACD     1      24.790  21.230  10.160  1.00  0.00            
ATOM      2  O1  ACD     1      23.900  21.450  10.450  1.00  0.00            
ATOM      3  C1  ACD     1      24.010  22.680  11.320  1.00  0.00            
ATOM      4  H2  ACD     1      23.140  22.690  11.990  1.00  0.00            
ATOM      5  H3  ACD     1      23.920  23.610  10.730  1.00  0.00            
ATOM      6  C2  ACD     1      25.250  22.700  12.110  1.00  0.00            
ATOM      7  H4  ACD     1      25.210  21.830  12.780  1.00  0.00            
ATOM      8  O2  ACD     1      26.510  22.550  11.430  1.00  0.00            
ATOM      9  C3  ACD     1      27.650  22.360  12.340  1.00  0.00            
ATOM     10  H5  ACD     1      28.560  22.280  11.740  1.00  0.00            
ATOM     11  O3  ACD     1      27.460  21.130  13.070  1.00  0.00            
ATOM     12  C4  ACD     1      28.380  19.980  12.760  1.00  0.00            
ATOM     13  H6  ACD     1      28.740  20.070  11.720  1.00  0.00            
ATOM     14  C5  ACD     1      29.570  19.940  13.760  1.00  0.00            
ATOM     15  H7  ACD     1      29.120  20.040  14.760  1.00  0.00            
ATOM     16  O4  ACD     1      30.390  21.050  13.440  1.00  0.00            
ATOM     17  H8  ACD     1      29.960  21.800  13.860  1.00  0.00            
ATOM     18  C6  ACD     1      30.330  18.700  13.660  1.00  0.00            
ATOM     19  H9  ACD     1      30.880  18.630  12.710  1.00  0.00            
ATOM     20  O5  ACD     1      31.220  18.680  14.760  1.00  0.00            
ATOM     21  H10 ACD     1      30.740  18.320  15.520  1.00  0.00            
ATOM     22  C7  ACD     1      29.430  17.450  13.740  1.00  0.00            
ATOM     23  H11 ACD     1      30.030  16.540  13.660  1.00  0.00            
ATOM     24  O6  ACD     1      28.390  17.530  12.740  1.00  0.00            
ATOM     25  C8  ACD     1      27.590  18.660  12.810  1.00  0.00            
ATOM     26  H12 ACD     1      26.960  18.600  13.700  1.00  0.00            
ATOM     27  C9  ACD     1      26.580  18.410  11.600  1.00  0.00            
ATOM     28  H13 ACD     1      26.120  17.410  11.680  1.00  0.00            
ATOM     29  H14 ACD     1      25.780  19.150  11.710  1.00  0.00            
ATOM     30  O7  ACD     1      27.090  18.500  10.280  1.00  0.00            
ATOM     31  H15 ACD     1      27.540  17.660  10.160  1.00  0.00            
ATOM     32  O8  ACD     1      28.780  17.420  14.960  1.00  0.00            
ATOM     33  C10 ACD     1      28.990  16.280  15.830  1.00  0.00            
ATOM     34  H16 ACD     1      29.890  15.710  15.570  1.00  0.00            
ATOM     35  C11 ACD     1      29.110  16.850  17.300  1.00  0.00            
ATOM     36  H17 ACD     1      28.350  17.630  17.450  1.00  0.00            
ATOM     37  O9  ACD     1      30.480  17.280  17.450  1.00  0.00            
ATOM     38  H18 ACD     1      30.780  16.860  18.260  1.00  0.00            
ATOM     39  C12 ACD     1      28.760  15.730  18.360  1.00  0.00            
ATOM     40  H19 ACD     1      29.460  14.890  18.260  1.00  0.00            
ATOM     41  O10 ACD     1      28.640  16.200  19.640  1.00  0.00            
ATOM     42  H20 ACD     1      27.690  16.220  19.820  1.00  0.00            
ATOM     43  C13 ACD     1      27.390  15.130  18.060  1.00  0.00            
ATOM     44  H21 ACD     1      27.220  14.330  18.800  1.00  0.00            
ATOM     45  O11 ACD     1      27.480  14.490  16.840  1.00  0.00            
ATOM     46  C14 ACD     1      27.720  15.380  15.740  1.00  0.00            
ATOM     47  H22 ACD     1      26.870  16.040  15.570  1.00  0.00            
ATOM     48  C15 ACD     1      27.720  14.510  14.530  1.00  0.00            
ATOM     49  H23 ACD     1      28.080  15.060  13.650  1.00  0.00            
ATOM     50  H24 ACD     1      28.540  13.790  14.630  1.00  0.00            
ATOM     51  O12 ACD     1      26.470  13.890  14.150  1.00  0.00            
ATOM     52  H25 ACD     1      25.930  14.660  13.930  1.00  0.00            
ATOM     53  O13 ACD     1      26.360  16.150  18.030  1.00  0.00            
ATOM     54  C16 ACD     1      25.190  15.820  18.850  1.00  0.00            
ATOM     55  H26 ACD     1      25.220  14.860  19.370  1.00  0.00            
ATOM     56  C17 ACD     1      25.170  16.970  19.890  1.00  0.00            
ATOM     57  H27 ACD     1      25.430  17.860  19.310  1.00  0.00            
ATOM     58  O14 ACD     1      26.170  16.700  20.870  1.00  0.00            
ATOM     59  H28 ACD     1      26.170  17.380  21.550  1.00  0.00            
ATOM     60  C18 ACD     1      23.770  17.070  20.560  1.00  0.00            
ATOM     61  H29 ACD     1      23.730  16.220  21.250  1.00  0.00            
ATOM     62  O15 ACD     1      23.710  18.270  21.300  1.00  0.00            
ATOM     63  H30 ACD     1      24.480  18.390  21.870  1.00  0.00            
ATOM     64  C19 ACD     1      22.590  17.070  19.640  1.00  0.00            
ATOM     65  H31 ACD     1      21.640  16.950  20.170  1.00  0.00            
ATOM     66  O16 ACD     1      22.750  15.890  18.860  1.00  0.00            
ATOM     67  C20 ACD     1      23.880  15.810  18.040  1.00  0.00            
ATOM     68  H32 ACD     1      23.960  16.700  17.400  1.00  0.00            
ATOM     69  C21 ACD     1      23.730  14.670  16.950  1.00  0.00            
ATOM     70  H33 ACD     1      22.960  15.040  16.270  1.00  0.00            
ATOM     71  H34 ACD     1      24.700  14.560  16.450  1.00  0.00            
ATOM     72  O17 ACD     1      23.320  13.500  17.520  1.00  0.00            
ATOM     73  H35 ACD     1      22.460  13.690  17.920  1.00  0.00            
ATOM     74  O18 ACD     1      22.630  18.290  18.870  1.00  0.00            
ATOM     75  C22 ACD     1      21.460  19.120  18.730  1.00  0.00            
ATOM     76  H36 ACD     1      20.520  18.800  19.200  1.00  0.00            
ATOM     77  C23 ACD     1      21.730  20.430  19.450  1.00  0.00            
ATOM     78  H37 ACD     1      22.710  20.840  19.160  1.00  0.00            
ATOM     79  O19 ACD     1      21.770  20.220  20.870  1.00  0.00            
ATOM     80  H38 ACD     1      22.410  19.510  21.020  1.00  0.00            
ATOM     81  C24 ACD     1      20.750  21.530  18.980  1.00  0.00            
ATOM     82  H39 ACD     1      19.830  21.340  19.550  1.00  0.00            
ATOM     83  O20 ACD     1      21.220  22.840  19.480  1.00  0.00            
ATOM     84  H40 ACD     1      21.710  23.290  18.780  1.00  0.00            
ATOM     85  C25 ACD     1      20.480  21.610  17.510  1.00  0.00            
ATOM     86  H41 ACD     1      19.620  22.240  17.290  1.00  0.00            
ATOM     87  O21 ACD     1      20.180  20.330  17.030  1.00  0.00            
ATOM     88  C26 ACD     1      21.120  19.330  17.210  1.00  0.00            
ATOM     89  H42 ACD     1      22.040  19.750  16.780  1.00  0.00            
ATOM     90  C27 ACD     1      20.740  18.080  16.450  1.00  0.00            
ATOM     91  H43 ACD     1      20.300  18.420  15.510  1.00  0.00            
ATOM     92  H44 ACD     1      21.570  17.490  16.040  1.00  0.00            
ATOM     93  O22 ACD     1      19.680  17.380  17.150  1.00  0.00            
ATOM     94  H45 ACD     1      19.320  16.900  16.390  1.00  0.00            
ATOM     95  O23 ACD     1      21.620  22.040  16.840  1.00  0.00            
ATOM     96  C28 ACD     1      21.670  23.390  16.270  1.00  0.00            
ATOM     97  H46 ACD     1      20.830  24.020  16.580  1.00  0.00            
ATOM     98  C29 ACD     1      21.650  23.110  14.790  1.00  0.00            
ATOM     99  H47 ACD     1      22.370  22.320  14.540  1.00  0.00            
ATOM    100  O24 ACD     1      21.970  24.310  14.050  1.00  0.00            
ATOM    101  C30 ACD     1      20.340  22.540  14.310  1.00  0.00            
ATOM    102  H48 ACD     1      20.360  22.160  13.280  1.00  0.00            
ATOM    103  H49 ACD     1      20.130  21.660  14.930  1.00  0.00            
ATOM    104  O25 ACD     1      19.360  23.600  14.460  1.00  0.00            
ATOM    105  H50 ACD     1      18.530  23.170  14.680  1.00  0.00            
ATOM    106  C31 ACD     1      22.960  24.040  16.680  1.00  0.00            
ATOM    107  H51 ACD     1      23.680  23.240  16.450  1.00  0.00            
ATOM    108  O26 ACD     1      22.990  24.330  18.050  1.00  0.00            
ATOM    109  H52 ACD     1      23.760  24.850  18.290  1.00  0.00            
ATOM    110  C32 ACD     1      23.340  25.190  15.790  1.00  0.00            
ATOM    111  H53 ACD     1      22.560  25.950  15.890  1.00  0.00            
ATOM    112  O27 ACD     1      24.590  25.750  16.110  1.00  0.00            
ATOM    113  H54 ACD     1      24.540  26.440  16.780  1.00  0.00            
ATOM    114  C33 ACD     1      23.320  24.730  14.310  1.00  0.00            
ATOM    115  H55 ACD     1      23.490  25.660  13.750  1.00  0.00            
ATOM    116  O28 ACD     1      24.160  23.660  13.940  1.00  0.00            
ATOM    117  C34 ACD     1      25.280  23.900  13.070  1.00  0.00            
ATOM    118  H56 ACD     1      25.190  24.870  12.560  1.00  0.00            
ATOM    119  C35 ACD     1      26.520  23.910  13.990  1.00  0.00            
ATOM    120  H57 ACD     1      26.300  23.160  14.770  1.00  0.00            
ATOM    121  O29 ACD     1      26.690  25.230  14.630  1.00  0.00            
ATOM    122  H58 ACD     1      26.060  25.330  15.360  1.00  0.00            
ATOM    123  C36 ACD     1      27.810  23.630  13.130  1.00  0.00            
ATOM    124  H59 ACD     1      27.900  24.440  12.390  1.00  0.00            
ATOM    125  O30 ACD     1      28.950  23.460  14.020  1.00  0.00            
ATOM    126  H60 ACD     1      28.960  24.340  14.410  1.00  0.00            
ATOM    127  C1  AT4     2      23.200  18.040  12.330  1.00  0.00            
ATOM    128  C2  AT4     2      23.790  18.550  13.640  1.00  0.00            
ATOM    129  C3  AT4     2      23.600  19.870  14.020  1.00  0.00            
ATOM    130  C4  AT4     2      24.280  20.450  15.100  1.00  0.00            
ATOM    131  C5  AT4     2      25.110  19.700  15.890  1.00  0.00            
ATOM    132  C6  AT4     2      25.850  20.320  17.080  1.00  0.00            
ATOM    133  C7  AT4     2      25.370  21.640  17.740  1.00  0.00            
ATOM    134  C8  AT4     2      27.340  20.560  16.720  1.00  0.00            
ATOM    135  C9  AT4     2      25.200  18.320  15.630  1.00  0.00            
ATOM    136  C10 AT4     2      24.680  17.790  14.480  1.00  0.00            
ATOM    137  O1  AT4     2      24.920  16.500  14.300  1.00  0.00            
ATOM    138  H1  AT4     2      22.210  17.570  12.430  1.00  0.00            
ATOM    139  H2  AT4     2      22.960  18.880  11.660  1.00  0.00            
ATOM    140  H3  AT4     2      23.820  17.290  11.830  1.00  0.00            
ATOM    141  H4  AT4     2      22.880  20.370  13.380  1.00  0.00            
ATOM    142  H5  AT4     2      24.090  21.500  15.310  1.00  0.00            
ATOM    143  H6  AT4     2      25.850  19.560  17.870  1.00  0.00            
ATOM    144  H7  AT4     2      25.930  21.890  18.650  1.00  0.00            
ATOM    145  H8  AT4     2      25.600  22.430  17.010  1.00  0.00            
ATOM    146  H9  AT4     2      24.300  21.710  17.970  1.00  0.00            
ATOM    147  H10 AT4     2      27.840  19.600  16.520  1.00  0.00            
ATOM    148  H11 AT4     2      27.380  21.400  16.020  1.00  0.00            
ATOM    149  H12 AT4     2      27.870  21.000  17.580  1.00  0.00            
ATOM    150  H13 AT4     2      25.950  17.770  16.200  1.00  0.00            
ATOM    151  H14 AT4     2      24.150  16.130  13.820  1.00  0.00            
TER
ENDMDL
MODEL        1
ATOM      1  H1  ACD     1      15.760  13.820   9.140  1.00  0.00            
ATOM      2  O1  ACD     1      16.350  14.310   9.730  1.00  0.00            
ATOM      3  C1  ACD     1      15.460  14.800  10.730  1.00  0.00            
ATOM      4  H2  ACD     1      14.440  14.960  10.380  1.00  0.00            
ATOM      5  H3  ACD     1      15.900  15.750  11.060  1.00  0.00            
ATOM      6  C2  ACD     1      15.350  13.810  11.850  1.00  0.00            
ATOM      7  H4  ACD     1      14.880  14.430  12.620  1.00  0.00            
ATOM      8  O2  ACD     1      14.370  12.860  11.470  1.00  0.00            
ATOM      9  C3  ACD     1      14.140  11.710  12.270  1.00  0.00            
ATOM     10  H5  ACD     1      13.370  11.020  11.890  1.00  0.00            
ATOM     11  O3  ACD     1      13.800  12.080  13.610  1.00  0.00            
ATOM     12  C4  ACD     1      12.620  11.500  14.170  1.00  0.00            
ATOM     13  H6  ACD     1      12.240  10.740  13.490  1.00  0.00            
ATOM     14  C5  ACD     1      12.950  10.910  15.570  1.00  0.00            
ATOM     15  H7  ACD     1      13.420  11.710  16.170  1.00  0.00            
ATOM     16  O4  ACD     1      13.810   9.810  15.370  1.00  0.00            
ATOM     17  H8  ACD     1      13.700   9.080  15.980  1.00  0.00            
ATOM     18  C6  ACD     1      11.630  10.600  16.360  1.00  0.00            
ATOM     19  H9  ACD     1      10.970   9.890  15.830  1.00  0.00            
ATOM     20  O5  ACD     1      11.920  10.160  17.710  1.00  0.00            
ATOM     21  H10 ACD     1      11.930  10.980  18.210  1.00  0.00            
ATOM     22  C7  ACD     1      10.760  11.790  16.430  1.00  0.00            
ATOM     23  H11 ACD     1       9.830  11.390  16.840  1.00  0.00            
ATOM     24  O6  ACD     1      10.420  12.180  15.110  1.00  0.00            
ATOM     25  C8  ACD     1      11.540  12.560  14.220  1.00  0.00            
ATOM     26  H12 ACD     1      11.940  13.480  14.660  1.00  0.00            
ATOM     27  C9  ACD     1      10.940  12.840  12.870  1.00  0.00            
ATOM     28  H13 ACD     1      11.700  12.690  12.100  1.00  0.00            
ATOM     29  H14 ACD     1      10.120  12.140  12.690  1.00  0.00            
ATOM     30  O7  ACD     1      10.530  14.220  12.780  1.00  0.00            
ATOM     31  H15 ACD     1      11.250  14.790  13.070  1.00  0.00            
ATOM     32  O8  ACD     1      11.360  12.780  17.210  1.00  0.00            
ATOM     33  C10 ACD     1      10.440  13.530  18.040  1.00  0.00            
ATOM     34  H16 ACD     1       9.370  13.320  17.920  1.00  0.00            
ATOM     35  C11 ACD     1      10.930  13.260  19.500  1.00  0.00            
ATOM     36  H17 ACD     1      12.020  13.190  19.530  1.00  0.00            
ATOM     37  O9  ACD     1      10.410  11.990  19.840  1.00  0.00            
ATOM     38  H18 ACD     1      10.640  11.670  20.720  1.00  0.00            
ATOM     39  C12 ACD     1      10.520  14.260  20.580  1.00  0.00            
ATOM     40  H19 ACD     1       9.420  14.270  20.670  1.00  0.00            
ATOM     41  O10 ACD     1      11.100  13.900  21.850  1.00  0.00            
ATOM     42  H20 ACD     1      11.990  14.270  21.900  1.00  0.00            
ATOM     43  C13 ACD     1      10.810  15.630  20.110  1.00  0.00            
ATOM     44  H21 ACD     1      10.310  16.360  20.750  1.00  0.00            
ATOM     45  O11 ACD     1      10.170  15.800  18.810  1.00  0.00            
ATOM     46  C14 ACD     1      10.710  15.010  17.780  1.00  0.00            
ATOM     47  H22 ACD     1      11.800  15.130  17.730  1.00  0.00            
ATOM     48  C15 ACD     1      10.120  15.370  16.490  1.00  0.00            
ATOM     49  H23 ACD     1      10.480  16.370  16.220  1.00  0.00            
ATOM     50  H24 ACD     1      10.480  14.710  15.690  1.00  0.00            
ATOM     51  O12 ACD     1       8.730  15.520  16.430  1.00  0.00            
ATOM     52  H25 ACD     1       8.420  15.380  17.330  1.00  0.00            
ATOM     53  O13 ACD     1      12.180  15.890  20.030  1.00  0.00            
ATOM     54  C16 ACD     1      12.760  16.680  21.080  1.00  0.00            
ATOM     55  H26 ACD     1      12.040  16.660  21.900  1.00  0.00            
ATOM     56  C17 ACD     1      14.090  15.960  21.590  1.00  0.00            
ATOM     57  H27 ACD     1      14.570  15.610  20.670  1.00  0.00            
ATOM     58  O14 ACD     1      13.850  14.820  22.430  1.00  0.00            
ATOM     59  H28 ACD     1      14.130  14.980  23.340  1.00  0.00            
ATOM     60  C18 ACD     1      15.050  16.950  22.210  1.00  0.00            
ATOM     61  H29 ACD     1      14.550  17.290  23.130  1.00  0.00            
ATOM     62  O15 ACD     1      16.310  16.420  22.460  1.00  0.00            
ATOM     63  H30 ACD     1      16.750  16.180  21.630  1.00  0.00            
ATOM     64  C19 ACD     1      15.320  18.190  21.360  1.00  0.00            
ATOM     65  H31 ACD     1      15.980  18.870  21.910  1.00  0.00            
ATOM     66  O16 ACD     1      13.980  18.860  21.270  1.00  0.00            
ATOM     67  C20 ACD     1      12.980  18.080  20.550  1.00  0.00            
ATOM     68  H32 ACD     1      13.230  18.140  19.480  1.00  0.00            
ATOM     69  C21 ACD     1      11.730  18.830  20.580  1.00  0.00            
ATOM     70  H33 ACD     1      10.900  18.180  20.300  1.00  0.00            
ATOM     71  H34 ACD     1      11.530  19.120  21.610  1.00  0.00            
ATOM     72  O17 ACD     1      11.670  19.910  19.640  1.00  0.00            
ATOM     73  H35 ACD     1      11.060  19.790  18.910  1.00  0.00            
ATOM     74  O18 ACD     1      15.850  17.730  20.100  1.00  0.00            
ATOM     75  C22 ACD     1      17.030  18.350  19.570  1.00  0.00            
ATOM     76  H36 ACD     1      17.320  19.160  20.250  1.00  0.00            
ATOM     77  C23 ACD     1      18.200  17.350  19.550  1.00  0.00            
ATOM     78  H37 ACD     1      17.840  16.390  19.160  1.00  0.00            
ATOM     79  O19 ACD     1      18.760  17.170  20.870  1.00  0.00            
ATOM     80  H38 ACD     1      19.420  16.490  20.770  1.00  0.00            
ATOM     81  C24 ACD     1      19.310  17.700  18.590  1.00  0.00            
ATOM     82  H39 ACD     1      19.900  18.580  18.900  1.00  0.00            
ATOM     83  O20 ACD     1      20.250  16.620  18.430  1.00  0.00            
ATOM     84  H40 ACD     1      21.000  16.810  18.990  1.00  0.00            
ATOM     85  C25 ACD     1      18.710  18.070  17.230  1.00  0.00            
ATOM     86  H41 ACD     1      19.570  18.400  16.650  1.00  0.00            
ATOM     87  O21 ACD     1      17.850  19.130  17.350  1.00  0.00            
ATOM     88  C26 ACD     1      16.740  18.850  18.210  1.00  0.00            
ATOM     89  H42 ACD     1      16.360  17.950  17.730  1.00  0.00            
ATOM     90  C27 ACD     1      15.660  19.930  18.210  1.00  0.00            
ATOM     91  H43 ACD     1      14.800  19.570  18.780  1.00  0.00            
ATOM     92  H44 ACD     1      16.010  20.860  18.680  1.00  0.00            
ATOM     93  O22 ACD     1      15.160  20.140  16.870  1.00  0.00            
ATOM     94  H45 ACD     1      15.890  20.330  16.280  1.00  0.00            
ATOM     95  O23 ACD     1      18.090  16.970  16.560  1.00  0.00            
ATOM     96  C28 ACD     1      18.390  16.860  15.130  1.00  0.00            
ATOM     97  H46 ACD     1      18.810  17.820  14.800  1.00  0.00            
ATOM     98  C29 ACD     1      17.110  16.780  14.380  1.00  0.00            
ATOM     99  H47 ACD     1      16.510  15.990  14.840  1.00  0.00            
ATOM    100  O24 ACD     1      17.460  16.410  13.000  1.00  0.00            
ATOM    101  C30 ACD     1      16.360  18.140  14.410  1.00  0.00            
ATOM    102  H48 ACD     1      15.340  17.900  14.100  1.00  0.00            
ATOM    103  H49 ACD     1      16.260  18.550  15.430  1.00  0.00            
ATOM    104  O25 ACD     1      16.980  19.120  13.590  1.00  0.00            
ATOM    105  H50 ACD     1      16.400  19.890  13.490  1.00  0.00            
ATOM    106  C31 ACD     1      19.340  15.650  14.990  1.00  0.00            
ATOM    107  H51 ACD     1      18.750  14.890  15.520  1.00  0.00            
ATOM    108  O26 ACD     1      20.620  15.920  15.480  1.00  0.00            
ATOM    109  H52 ACD     1      20.490  16.030  16.430  1.00  0.00            
ATOM    110  C32 ACD     1      19.520  15.240  13.480  1.00  0.00            
ATOM    111  H53 ACD     1      20.090  15.970  12.900  1.00  0.00            
ATOM    112  O27 ACD     1      20.230  13.980  13.310  1.00  0.00            
ATOM    113  H54 ACD     1      19.690  13.430  13.880  1.00  0.00            
ATOM    114  C33 ACD     1      18.170  15.200  12.770  1.00  0.00            
ATOM    115  H55 ACD     1      18.340  15.070  11.690  1.00  0.00            
ATOM    116  O28 ACD     1      17.360  14.100  13.220  1.00  0.00            
ATOM    117  C34 ACD     1      16.710  13.250  12.280  1.00  0.00            
ATOM    118  H56 ACD     1      17.350  13.220  11.390  1.00  0.00            
ATOM    119  C35 ACD     1      16.580  11.790  12.900  1.00  0.00            
ATOM    120  H57 ACD     1      16.270  11.880  13.950  1.00  0.00            
ATOM    121  O29 ACD     1      17.940  11.210  12.920  1.00  0.00            
ATOM    122  H58 ACD     1      18.310  11.520  13.750  1.00  0.00            
ATOM    123  C36 ACD     1      15.500  10.950  12.250  1.00  0.00            
ATOM    124  H59 ACD     1      15.780  10.740  11.200  1.00  0.00            
ATOM    125  O30 ACD     1      15.320   9.700  12.910  1.00  0.00            
ATOM    126  H60 ACD     1      14.840   9.950  13.710  1.00  0.00            
ATOM    127  C1  AT4     2      11.970  18.640  14.600  1.00  0.00            
ATOM    128  C2  AT4     2      12.610  17.370  15.280  1.00  0.00            
ATOM    129  C3  AT4     2      13.020  17.570  16.630  1.00  0.00            
ATOM    130  C4  AT4     2      13.780  16.530  17.220  1.00  0.00            
ATOM    131  C5  AT4     2      14.280  15.440  16.490  1.00  0.00            
ATOM    132  C6  AT4     2      15.300  14.480  17.130  1.00  0.00            
ATOM    133  C7  AT4     2      15.960  13.420  16.200  1.00  0.00            
ATOM    134  C8  AT4     2      14.570  13.700  18.280  1.00  0.00            
ATOM    135  C9  AT4     2      13.940  15.330  15.130  1.00  0.00            
ATOM    136  C10 AT4     2      13.110  16.240  14.550  1.00  0.00            
ATOM    137  O1  AT4     2      12.700  15.900  13.340  1.00  0.00            
ATOM    138  H1  AT4     2      11.680  18.380  13.570  1.00  0.00            
ATOM    139  H2  AT4     2      11.090  18.970  15.160  1.00  0.00            
ATOM    140  H3  AT4     2      12.610  19.530  14.660  1.00  0.00            
ATOM    141  H4  AT4     2      12.840  18.520  17.110  1.00  0.00            
ATOM    142  H5  AT4     2      14.160  16.660  18.230  1.00  0.00            
ATOM    143  H6  AT4     2      16.170  15.000  17.550  1.00  0.00            
ATOM    144  H7  AT4     2      16.530  13.940  15.420  1.00  0.00            
ATOM    145  H8  AT4     2      16.650  12.770  16.750  1.00  0.00            
ATOM    146  H9  AT4     2      15.270  12.740  15.670  1.00  0.00            
ATOM    147  H10 AT4     2      14.090  12.830  17.820  1.00  0.00            
ATOM    148  H11 AT4     2      15.330  13.440  19.030  1.00  0.00            
ATOM    149  H12 AT4     2      13.900  14.340  18.870  1.00  0.00            
ATOM    150  H13 AT4     2      14.340  14.510  14.550  1.00  0.00            
ATOM    151  H14 AT4     2      12.500  16.690  12.820  1.00  0.00            
TER
ENDMDL
MODEL        1
ATOM      1  H1  ACD     1      37.560  22.840  15.900  1.00  0.00            
ATOM      2  O1  ACD     1      37.430  23.320  16.720  1.00  0.00            
ATOM      3  C1  ACD     1      36.390  22.750  17.470  1.00  0.00            
ATOM      4  H2  ACD     1      36.600  21.680  17.520  1.00  0.00            
ATOM      5  H3  ACD     1      35.410  22.940  17.010  1.00  0.00            
ATOM      6  C2  ACD     1      36.360  23.370  18.930  1.00  0.00            
ATOM      7  H4  ACD     1      35.480  22.980  19.460  1.00  0.00            
ATOM      8  O2  ACD     1      37.390  22.860  19.770  1.00  0.00            
ATOM      9  C3  ACD     1      37.340  23.370  21.130  1.00  0.00            
ATOM     10  H5  ACD     1      38.130  22.880  21.700  1.00  0.00            
ATOM     11  O3  ACD     1      36.080  23.040  21.750  1.00  0.00            
ATOM     12  C4  ACD     1      36.030  22.200  22.890  1.00  0.00            
ATOM     13  H6  ACD     1      37.010  21.770  23.110  1.00  0.00            
ATOM     14  C5  ACD     1      35.770  23.070  24.140  1.00  0.00            
ATOM     15  H7  ACD     1      34.890  23.720  24.070  1.00  0.00            
ATOM     16  O4  ACD     1      37.010  23.740  24.380  1.00  0.00            
ATOM     17  H8  ACD     1      37.120  24.450  23.750  1.00  0.00            
ATOM     18  C6  ACD     1      35.580  22.080  25.400  1.00  0.00            
ATOM     19  H9  ACD     1      36.540  21.560  25.550  1.00  0.00            
ATOM     20  O5  ACD     1      35.250  22.710  26.620  1.00  0.00            
ATOM     21  H10 ACD     1      34.410  23.120  26.390  1.00  0.00            
ATOM     22  C7  ACD     1      34.540  20.980  25.070  1.00  0.00            
ATOM     23  H11 ACD     1      34.560  20.250  25.890  1.00  0.00            
ATOM     24  O6  ACD     1      34.940  20.270  23.830  1.00  0.00            
ATOM     25  C8  ACD     1      35.030  21.070  22.680  1.00  0.00            
ATOM     26  H12 ACD     1      34.040  21.500  22.490  1.00  0.00            
ATOM     27  C9  ACD     1      35.330  20.140  21.460  1.00  0.00            
ATOM     28  H13 ACD     1      34.800  19.180  21.520  1.00  0.00            
ATOM     29  H14 ACD     1      34.930  20.670  20.590  1.00  0.00            
ATOM     30  O7  ACD     1      36.690  19.730  21.390  1.00  0.00            
ATOM     31  H15 ACD     1      36.780  19.450  20.470  1.00  0.00            
ATOM     32  O8  ACD     1      33.250  21.580  25.050  1.00  0.00            
ATOM     33  C10 ACD     1      32.130  20.870  25.750  1.00  0.00            
ATOM     34  H16 ACD     1      32.500  20.410  26.670  1.00  0.00            
ATOM     35  C11 ACD     1      31.020  21.960  26.100  1.00  0.00            
ATOM     36  H17 ACD     1      30.870  22.720  25.320  1.00  0.00            
ATOM     37  O9  ACD     1      31.530  22.630  27.300  1.00  0.00            
ATOM     38  H18 ACD     1      31.020  23.440  27.320  1.00  0.00            
ATOM     39  C12 ACD     1      29.620  21.330  26.290  1.00  0.00            
ATOM     40  H19 ACD     1      29.860  20.750  27.190  1.00  0.00            
ATOM     41  O10 ACD     1      28.560  22.290  26.570  1.00  0.00            
ATOM     42  H20 ACD     1      28.440  22.800  25.760  1.00  0.00            
ATOM     43  C13 ACD     1      29.230  20.480  25.080  1.00  0.00            
ATOM     44  H21 ACD     1      28.230  20.050  25.200  1.00  0.00            
ATOM     45  O11 ACD     1      30.120  19.430  24.970  1.00  0.00            
ATOM     46  C14 ACD     1      31.520  19.770  24.770  1.00  0.00            
ATOM     47  H22 ACD     1      31.640  20.100  23.730  1.00  0.00            
ATOM     48  C15 ACD     1      32.370  18.420  24.760  1.00  0.00            
ATOM     49  H23 ACD     1      32.070  17.680  24.010  1.00  0.00            
ATOM     50  H24 ACD     1      33.410  18.700  24.570  1.00  0.00            
ATOM     51  O12 ACD     1      32.380  17.860  26.050  1.00  0.00            
ATOM     52  H25 ACD     1      33.280  17.580  26.250  1.00  0.00            
ATOM     53  O13 ACD     1      29.270  21.180  23.850  1.00  0.00            
ATOM     54  C16 ACD     1      28.040  21.790  23.310  1.00  0.00            
ATOM     55  H26 ACD     1      27.210  21.430  23.920  1.00  0.00            
ATOM     56  C17 ACD     1      28.300  23.270  23.180  1.00  0.00            
ATOM     57  H27 ACD     1      29.300  23.480  22.780  1.00  0.00            
ATOM     58  O14 ACD     1      28.210  23.890  24.440  1.00  0.00            
ATOM     59  H28 ACD     1      28.670  24.730  24.450  1.00  0.00            
ATOM     60  C18 ACD     1      27.250  23.930  22.280  1.00  0.00            
ATOM     61  H29 ACD     1      26.310  23.710  22.800  1.00  0.00            
ATOM     62  O15 ACD     1      27.560  25.310  22.230  1.00  0.00            
ATOM     63  H30 ACD     1      27.760  25.490  21.310  1.00  0.00            
ATOM     64  C19 ACD     1      27.280  23.320  20.880  1.00  0.00            
ATOM     65  H31 ACD     1      26.470  23.810  20.330  1.00  0.00            
ATOM     66  O16 ACD     1      26.980  21.940  20.990  1.00  0.00            
ATOM     67  C20 ACD     1      27.820  21.120  21.860  1.00  0.00            
ATOM     68  H32 ACD     1      28.800  20.970  21.370  1.00  0.00            
ATOM     69  C21 ACD     1      27.170  19.760  22.050  1.00  0.00            
ATOM     70  H33 ACD     1      27.900  19.260  22.700  1.00  0.00            
ATOM     71  H34 ACD     1      26.260  19.980  22.620  1.00  0.00            
ATOM     72  O17 ACD     1      27.030  18.990  20.820  1.00  0.00            
ATOM     73  H35 ACD     1      26.250  19.410  20.450  1.00  0.00            
ATOM     74  O18 ACD     1      28.470  23.560  20.080  1.00  0.00            
ATOM     75  C22 ACD     1      28.250  24.050  18.750  1.00  0.00            
ATOM     76  H36 ACD     1      27.230  23.800  18.440  1.00  0.00            
ATOM     77  C23 ACD     1      28.510  25.560  18.800  1.00  0.00            
ATOM     78  H37 ACD     1      29.380  25.850  19.410  1.00  0.00            
ATOM     79  O19 ACD     1      27.430  26.230  19.480  1.00  0.00            
ATOM     80  H38 ACD     1      27.680  27.140  19.640  1.00  0.00            
ATOM     81  C24 ACD     1      28.740  26.080  17.390  1.00  0.00            
ATOM     82  H39 ACD     1      27.790  25.900  16.860  1.00  0.00            
ATOM     83  O20 ACD     1      29.140  27.450  17.310  1.00  0.00            
ATOM     84  H40 ACD     1      30.010  27.440  17.710  1.00  0.00            
ATOM     85  C25 ACD     1      29.790  25.280  16.620  1.00  0.00            
ATOM     86  H41 ACD     1      29.830  25.760  15.640  1.00  0.00            
ATOM     87  O21 ACD     1      29.330  23.890  16.560  1.00  0.00            
ATOM     88  C26 ACD     1      29.210  23.260  17.860  1.00  0.00            
ATOM     89  H42 ACD     1      30.230  23.200  18.280  1.00  0.00            
ATOM     90  C27 ACD     1      28.700  21.810  17.690  1.00  0.00            
ATOM     91  H43 ACD     1      28.800  21.310  18.660  1.00  0.00            
ATOM     92  H44 ACD     1      27.620  21.900  17.490  1.00  0.00            
ATOM     93  O22 ACD     1      29.320  21.010  16.730  1.00  0.00            
ATOM     94  H45 ACD     1      28.940  20.130  16.870  1.00  0.00            
ATOM     95  O23 ACD     1      31.020  25.360  17.340  1.00  0.00            
ATOM     96  C28 ACD     1      32.050  25.940  16.560  1.00  0.00            
ATOM     97  H46 ACD     1      31.680  26.280  15.580  1.00  0.00            
ATOM     98  C29 ACD     1      33.020  24.730  16.370  1.00  0.00            
ATOM     99  H47 ACD     1      33.190  24.290  17.360  1.00  0.00            
ATOM    100  O24 ACD     1      34.350  25.160  15.960  1.00  0.00            
ATOM    101  C30 ACD     1      32.590  23.690  15.380  1.00  0.00            
ATOM    102  H48 ACD     1      33.470  23.030  15.380  1.00  0.00            
ATOM    103  H49 ACD     1      31.730  23.090  15.680  1.00  0.00            
ATOM    104  O25 ACD     1      32.180  24.270  14.160  1.00  0.00            
ATOM    105  H50 ACD     1      33.020  24.490  13.750  1.00  0.00            
ATOM    106  C31 ACD     1      32.690  27.070  17.360  1.00  0.00            
ATOM    107  H51 ACD     1      32.680  26.760  18.410  1.00  0.00            
ATOM    108  O26 ACD     1      31.920  28.290  17.190  1.00  0.00            
ATOM    109  H52 ACD     1      32.400  29.040  17.530  1.00  0.00            
ATOM    110  C32 ACD     1      34.200  27.240  17.150  1.00  0.00            
ATOM    111  H53 ACD     1      34.430  27.820  16.240  1.00  0.00            
ATOM    112  O27 ACD     1      34.860  27.940  18.250  1.00  0.00            
ATOM    113  H54 ACD     1      34.470  28.820  18.160  1.00  0.00            
ATOM    114  C33 ACD     1      34.940  25.890  17.020  1.00  0.00            
ATOM    115  H55 ACD     1      35.920  26.280  16.740  1.00  0.00            
ATOM    116  O28 ACD     1      35.070  25.240  18.320  1.00  0.00            
ATOM    117  C34 ACD     1      36.350  24.930  18.930  1.00  0.00            
ATOM    118  H56 ACD     1      37.190  25.280  18.320  1.00  0.00            
ATOM    119  C35 ACD     1      36.440  25.580  20.280  1.00  0.00            
ATOM    120  H57 ACD     1      35.550  25.320  20.880  1.00  0.00            
ATOM    121  O29 ACD     1      36.390  26.960  20.090  1.00  0.00            
ATOM    122  H58 ACD     1      35.850  27.140  19.310  1.00  0.00            
ATOM    123  C36 ACD     1      37.560  24.890  21.080  1.00  0.00            
ATOM    124  H59 ACD     1      38.510  25.060  20.550  1.00  0.00            
ATOM    125  O30 ACD     1      37.650  25.490  22.410  1.00  0.00            
ATOM    126  H60 ACD     1      37.890  26.400  22.260  1.00  0.00            
ATOM    127  C1  AT4     2      32.150  19.350  19.290  1.00  0.00            
ATOM    128  C2  AT4     2      32.240  20.690  20.000  1.00  0.00            
ATOM    129  C3  AT4     2      31.560  20.920  21.230  1.00  0.00            
ATOM    130  C4  AT4     2      31.540  22.210  21.790  1.00  0.00            
ATOM    131  C5  AT4     2      32.150  23.320  21.130  1.00  0.00            
ATOM    132  C6  AT4     2      32.280  24.710  21.770  1.00  0.00            
ATOM    133  C7  AT4     2      32.220  24.780  23.310  1.00  0.00            
ATOM    134  C8  AT4     2      31.310  25.610  21.110  1.00  0.00            
ATOM    135  C9  AT4     2      32.750  23.080  19.890  1.00  0.00            
ATOM    136  C10 AT4     2      32.810  21.800  19.280  1.00  0.00            
ATOM    137  O1  AT4     2      33.220  21.750  17.960  1.00  0.00            
ATOM    138  H1  AT4     2      31.620  18.630  19.920  1.00  0.00            
ATOM    139  H2  AT4     2      31.540  19.550  18.400  1.00  0.00            
ATOM    140  H3  AT4     2      33.170  18.960  19.140  1.00  0.00            
ATOM    141  H4  AT4     2      31.220  20.080  21.820  1.00  0.00            
ATOM    142  H5  AT4     2      31.100  22.270  22.780  1.00  0.00            
ATOM    143  H6  AT4     2      33.220  25.170  21.440  1.00  0.00            
ATOM    144  H7  AT4     2      32.650  23.920  23.840  1.00  0.00            
ATOM    145  H8  AT4     2      32.730  25.670  23.710  1.00  0.00            
ATOM    146  H9  AT4     2      31.240  24.960  23.780  1.00  0.00            
ATOM    147  H10 AT4     2      31.080  26.500  21.700  1.00  0.00            
ATOM    148  H11 AT4     2      31.620  25.970  20.130  1.00  0.00            
ATOM    149  H12 AT4     2      30.330  25.120  21.060  1.00  0.00            
ATOM    150  H13 AT4     2      33.270  23.920  19.440  1.00  0.00            
ATOM    151  H14 AT4     2      33.210  20.800  17.730  1.00  0.00            
TER
ENDMDL
MODEL        1
ATOM      1  H1  ACD     1      30.940  24.040  16.270  1.00  0.00            
ATOM      2  O1  ACD     1      30.720  23.190  16.670  1.00  0.00            
ATOM      3  C1  ACD     1      29.330  23.160  16.640  1.00  0.00            
ATOM      4  H2  ACD     1      28.950  23.850  17.400  1.00  0.00            
ATOM      5  H3  ACD     1      29.130  22.110  16.910  1.00  0.00            
ATOM      6  C2  ACD     1      28.700  23.500  15.300  1.00  0.00            
ATOM      7  H4  ACD     1      27.630  23.310  15.500  1.00  0.00            
ATOM      8  O2  ACD     1      28.950  24.880  15.100  1.00  0.00            
ATOM      9  C3  ACD     1      28.200  25.430  13.920  1.00  0.00            
ATOM     10  H5  ACD     1      28.370  26.490  13.700  1.00  0.00            
ATOM     11  O3  ACD     1      26.770  25.250  14.130  1.00  0.00            
ATOM     12  C4  ACD     1      26.050  26.420  14.480  1.00  0.00            
ATOM     13  H6  ACD     1      26.730  27.260  14.660  1.00  0.00            
ATOM     14  C5  ACD     1      25.230  26.750  13.300  1.00  0.00            
ATOM     15  H7  ACD     1      24.720  25.830  13.000  1.00  0.00            
ATOM     16  O4  ACD     1      26.060  27.170  12.210  1.00  0.00            
ATOM     17  H8  ACD     1      26.660  26.440  12.060  1.00  0.00            
ATOM     18  C6  ACD     1      24.050  27.670  13.700  1.00  0.00            
ATOM     19  H9  ACD     1      24.420  28.670  13.960  1.00  0.00            
ATOM     20  O5  ACD     1      23.050  27.720  12.680  1.00  0.00            
ATOM     21  H10 ACD     1      22.530  26.910  12.770  1.00  0.00            
ATOM     22  C7  ACD     1      23.340  27.160  14.990  1.00  0.00            
ATOM     23  H11 ACD     1      22.560  27.870  15.310  1.00  0.00            
ATOM     24  O6  ACD     1      24.270  27.000  16.090  1.00  0.00            
ATOM     25  C8  ACD     1      25.340  26.100  15.790  1.00  0.00            
ATOM     26  H12 ACD     1      24.910  25.090  15.730  1.00  0.00            
ATOM     27  C9  ACD     1      26.350  26.120  16.920  1.00  0.00            
ATOM     28  H13 ACD     1      27.330  25.650  16.750  1.00  0.00            
ATOM     29  H14 ACD     1      26.540  27.180  17.130  1.00  0.00            
ATOM     30  O7  ACD     1      25.700  25.590  18.080  1.00  0.00            
ATOM     31  H15 ACD     1      24.770  25.490  17.890  1.00  0.00            
ATOM     32  O8  ACD     1      22.650  25.870  14.820  1.00  0.00            
ATOM     33  C10 ACD     1      21.270  25.730  15.140  1.00  0.00            
ATOM     34  H16 ACD     1      20.620  26.610  15.150  1.00  0.00            
ATOM     35  C11 ACD     1      20.660  24.850  14.020  1.00  0.00            
ATOM     36  H17 ACD     1      21.280  23.950  13.900  1.00  0.00            
ATOM     37  O9  ACD     1      20.730  25.580  12.810  1.00  0.00            
ATOM     38  H18 ACD     1      20.750  24.950  12.080  1.00  0.00            
ATOM     39  C12 ACD     1      19.220  24.370  14.460  1.00  0.00            
ATOM     40  H19 ACD     1      18.530  25.210  14.620  1.00  0.00            
ATOM     41  O10 ACD     1      18.710  23.470  13.550  1.00  0.00            
ATOM     42  H20 ACD     1      19.360  22.790  13.410  1.00  0.00            
ATOM     43  C13 ACD     1      19.310  23.590  15.750  1.00  0.00            
ATOM     44  H21 ACD     1      18.260  23.340  15.930  1.00  0.00            
ATOM     45  O11 ACD     1      19.720  24.530  16.720  1.00  0.00            
ATOM     46  C14 ACD     1      21.040  25.060  16.560  1.00  0.00            
ATOM     47  H22 ACD     1      21.700  24.200  16.710  1.00  0.00            
ATOM     48  C15 ACD     1      21.340  25.990  17.650  1.00  0.00            
ATOM     49  H23 ACD     1      22.210  26.640  17.510  1.00  0.00            
ATOM     50  H24 ACD     1      20.500  26.700  17.600  1.00  0.00            
ATOM     51  O12 ACD     1      21.430  25.300  18.910  1.00  0.00            
ATOM     52  H25 ACD     1      20.790  24.600  18.740  1.00  0.00            
ATOM     53  O13 ACD     1      20.260  22.530  15.690  1.00  0.00            
ATOM     54  C16 ACD     1      19.840  21.220  15.550  1.00  0.00            
ATOM     55  H26 ACD     1      18.750  21.160  15.420  1.00  0.00            
ATOM     56  C17 ACD     1      20.700  20.690  14.340  1.00  0.00            
ATOM     57  H27 ACD     1      21.740  21.040  14.390  1.00  0.00            
ATOM     58  O14 ACD     1      20.260  21.200  13.110  1.00  0.00            
ATOM     59  H28 ACD     1      20.510  20.540  12.460  1.00  0.00            
ATOM     60  C18 ACD     1      20.610  19.140  14.310  1.00  0.00            
ATOM     61  H29 ACD     1      19.610  18.820  14.020  1.00  0.00            
ATOM     62  O15 ACD     1      21.480  18.730  13.240  1.00  0.00            
ATOM     63  H30 ACD     1      22.040  18.040  13.600  1.00  0.00            
ATOM     64  C19 ACD     1      21.100  18.510  15.630  1.00  0.00            
ATOM     65  H31 ACD     1      21.010  17.420  15.620  1.00  0.00            
ATOM     66  O16 ACD     1      20.260  19.010  16.670  1.00  0.00            
ATOM     67  C20 ACD     1      20.270  20.470  16.840  1.00  0.00            
ATOM     68  H32 ACD     1      21.260  20.880  17.070  1.00  0.00            
ATOM     69  C21 ACD     1      19.380  20.850  18.060  1.00  0.00            
ATOM     70  H33 ACD     1      19.250  21.940  18.050  1.00  0.00            
ATOM     71  H34 ACD     1      18.370  20.440  17.910  1.00  0.00            
ATOM     72  O17 ACD     1      19.840  20.420  19.350  1.00  0.00            
ATOM     73  H35 ACD     1      19.220  20.690  20.040  1.00  0.00            
ATOM     74  O18 ACD     1      22.470  18.860  15.840  1.00  0.00            
ATOM     75  C22 ACD     1      23.260  17.720  16.260  1.00  0.00            
ATOM     76  H36 ACD     1      22.630  17.010  16.800  1.00  0.00            
ATOM     77  C23 ACD     1      24.050  17.190  14.970  1.00  0.00            
ATOM     78  H37 ACD     1      24.460  18.030  14.400  1.00  0.00            
ATOM     79  O19 ACD     1      23.090  16.600  14.100  1.00  0.00            
ATOM     80  H38 ACD     1      22.720  15.860  14.590  1.00  0.00            
ATOM     81  C24 ACD     1      25.170  16.270  15.420  1.00  0.00            
ATOM     82  H39 ACD     1      24.730  15.410  15.930  1.00  0.00            
ATOM     83  O20 ACD     1      25.840  15.840  14.260  1.00  0.00            
ATOM     84  H40 ACD     1      26.210  16.590  13.780  1.00  0.00            
ATOM     85  C25 ACD     1      26.140  16.990  16.360  1.00  0.00            
ATOM     86  H41 ACD     1      26.980  16.360  16.680  1.00  0.00            
ATOM     87  O21 ACD     1      25.410  17.440  17.570  1.00  0.00            
ATOM     88  C26 ACD     1      24.200  18.210  17.390  1.00  0.00            
ATOM     89  H42 ACD     1      24.600  19.160  16.990  1.00  0.00            
ATOM     90  C27 ACD     1      23.470  18.510  18.670  1.00  0.00            
ATOM     91  H43 ACD     1      24.220  18.760  19.430  1.00  0.00            
ATOM     92  H44 ACD     1      22.800  19.370  18.720  1.00  0.00            
ATOM     93  O22 ACD     1      22.910  17.360  19.190  1.00  0.00            
ATOM     94  H45 ACD     1      22.680  17.660  20.080  1.00  0.00            
ATOM     95  O23 ACD     1      26.800  18.050  15.640  1.00  0.00            
ATOM     96  C28 ACD     1      28.140  18.070  15.220  1.00  0.00            
ATOM     97  H46 ACD     1      28.670  17.110  15.100  1.00  0.00            
ATOM     98  C29 ACD     1      28.850  19.040  16.170  1.00  0.00            
ATOM     99  H47 ACD     1      28.150  19.860  16.360  1.00  0.00            
ATOM    100  O24 ACD     1      30.070  19.660  15.670  1.00  0.00            
ATOM    101  C30 ACD     1      29.090  18.350  17.490  1.00  0.00            
ATOM    102  H48 ACD     1      29.620  19.030  18.180  1.00  0.00            
ATOM    103  H49 ACD     1      28.140  17.920  17.840  1.00  0.00            
ATOM    104  O25 ACD     1      29.800  17.130  17.350  1.00  0.00            
ATOM    105  H50 ACD     1      30.680  17.400  17.090  1.00  0.00            
ATOM    106  C31 ACD     1      28.190  18.550  13.780  1.00  0.00            
ATOM    107  H51 ACD     1      27.440  19.340  13.640  1.00  0.00            
ATOM    108  O26 ACD     1      27.900  17.470  12.920  1.00  0.00            
ATOM    109  H52 ACD     1      27.560  17.920  12.140  1.00  0.00            
ATOM    110  C32 ACD     1      29.520  19.180  13.320  1.00  0.00            
ATOM    111  H53 ACD     1      30.300  18.410  13.270  1.00  0.00            
ATOM    112  O27 ACD     1      29.390  19.750  12.040  1.00  0.00            
ATOM    113  H54 ACD     1      29.180  19.060  11.400  1.00  0.00            
ATOM    114  C33 ACD     1      29.890  20.230  14.350  1.00  0.00            
ATOM    115  H55 ACD     1      30.820  20.650  13.960  1.00  0.00            
ATOM    116  O28 ACD     1      28.870  21.250  14.370  1.00  0.00            
ATOM    117  C34 ACD     1      29.190  22.620  14.100  1.00  0.00            
ATOM    118  H56 ACD     1      30.270  22.750  13.960  1.00  0.00            
ATOM    119  C35 ACD     1      28.510  23.120  12.850  1.00  0.00            
ATOM    120  H57 ACD     1      27.430  22.940  12.960  1.00  0.00            
ATOM    121  O29 ACD     1      29.050  22.450  11.730  1.00  0.00            
ATOM    122  H58 ACD     1      28.930  21.530  11.990  1.00  0.00            
ATOM    123  C36 ACD     1      28.690  24.670  12.670  1.00  0.00            
ATOM    124  H59 ACD     1      29.750  24.910  12.510  1.00  0.00            
ATOM    125  O30 ACD     1      27.870  25.180  11.590  1.00  0.00            
ATOM    126  H60 ACD     1      27.520  24.410  11.150  1.00  0.00            
ATOM    127  C1  AT4     2      24.500  22.040  20.430  1.00  0.00            
ATOM    128  C2  AT4     2      24.590  22.040  18.930  1.00  0.00            
ATOM    129  C3  AT4     2      23.470  22.290  18.110  1.00  0.00            
ATOM    130  C4  AT4     2      23.630  22.280  16.710  1.00  0.00            
ATOM    131  C5  AT4     2      24.890  21.900  16.070  1.00  0.00            
ATOM    132  C6  AT4     2      24.920  21.920  14.510  1.00  0.00            
ATOM    133  C7  AT4     2      24.080  23.010  13.740  1.00  0.00            
ATOM    134  C8  AT4     2      24.890  20.610  13.760  1.00  0.00            
ATOM    135  C9  AT4     2      25.970  21.630  16.930  1.00  0.00            
ATOM    136  C10 AT4     2      25.830  21.850  18.290  1.00  0.00            
ATOM    137  O1  AT4     2      26.930  21.620  19.110  1.00  0.00            
ATOM    138  H1  AT4     2      24.960  21.150  20.880  1.00  0.00            
ATOM    139  H2  AT4     2      24.750  22.980  20.930  1.00  0.00            
ATOM    140  H3  AT4     2      23.440  21.990  20.720  1.00  0.00            
ATOM    141  H4  AT4     2      22.490  22.480  18.530  1.00  0.00            
ATOM    142  H5  AT4     2      22.750  22.410  16.080  1.00  0.00            
ATOM    143  H6  AT4     2      26.000  22.060  14.400  1.00  0.00            
ATOM    144  H7  AT4     2      23.830  23.950  14.250  1.00  0.00            
ATOM    145  H8  AT4     2      24.490  23.330  12.770  1.00  0.00            
ATOM    146  H9  AT4     2      23.200  22.410  13.500  1.00  0.00            
ATOM    147  H10 AT4     2      24.790  20.780  12.680  1.00  0.00            
ATOM    148  H11 AT4     2      25.620  19.890  14.140  1.00  0.00            
ATOM    149  H12 AT4     2      23.950  20.090  14.010  1.00  0.00            
ATOM    150  H13 AT4     2      26.910  21.330  16.470  1.00  0.00            
ATOM    151  H14 AT4     2      26.730  22.090  19.930  1.00  0.00            
TER
ENDMDL
MODEL        1
ATOM      1  H1  ACD     1      25.760  27.270   6.040  1.00  0.00            
ATOM      2  O1  ACD     1      26.590  26.950   5.680  1.00  0.00            
ATOM      3  C1  ACD     1      26.620  25.630   6.050  1.00  0.00            
ATOM      4  H2  ACD     1      26.090  25.480   7.000  1.00  0.00            
ATOM      5  H3  ACD     1      27.680  25.380   6.180  1.00  0.00            
ATOM      6  C2  ACD     1      25.920  24.780   5.030  1.00  0.00            
ATOM      7  H4  ACD     1      25.010  25.310   4.700  1.00  0.00            
ATOM      8  O2  ACD     1      26.780  24.720   3.830  1.00  0.00            
ATOM      9  C3  ACD     1      26.460  23.940   2.720  1.00  0.00            
ATOM     10  H5  ACD     1      27.200  24.080   1.930  1.00  0.00            
ATOM     11  O3  ACD     1      25.200  24.340   2.230  1.00  0.00            
ATOM     12  C4  ACD     1      25.190  25.120   0.960  1.00  0.00            
ATOM     13  H6  ACD     1      26.160  25.420   0.550  1.00  0.00            
ATOM     14  C5  ACD     1      24.350  24.290  -0.050  1.00  0.00            
ATOM     15  H7  ACD     1      23.340  24.120   0.340  1.00  0.00            
ATOM     16  O4  ACD     1      25.000  23.080  -0.260  1.00  0.00            
ATOM     17  H8  ACD     1      25.110  22.630   0.580  1.00  0.00            
ATOM     18  C6  ACD     1      24.170  25.140  -1.400  1.00  0.00            
ATOM     19  H9  ACD     1      25.130  25.490  -1.830  1.00  0.00            
ATOM     20  O5  ACD     1      23.420  24.430  -2.390  1.00  0.00            
ATOM     21  H10 ACD     1      22.530  24.270  -2.070  1.00  0.00            
ATOM     22  C7  ACD     1      23.410  26.480  -1.070  1.00  0.00            
ATOM     23  H11 ACD     1      23.280  26.990  -2.030  1.00  0.00            
ATOM     24  O6  ACD     1      24.170  27.200  -0.000  1.00  0.00            
ATOM     25  C8  ACD     1      24.430  26.490   1.220  1.00  0.00            
ATOM     26  H12 ACD     1      23.460  26.300   1.700  1.00  0.00            
ATOM     27  C9  ACD     1      25.240  27.330   2.230  1.00  0.00            
ATOM     28  H13 ACD     1      25.370  26.880   3.230  1.00  0.00            
ATOM     29  H14 ACD     1      26.210  27.650   1.840  1.00  0.00            
ATOM     30  O7  ACD     1      24.550  28.530   2.400  1.00  0.00            
ATOM     31  H15 ACD     1      24.550  28.840   1.490  1.00  0.00            
ATOM     32  O8  ACD     1      22.160  26.060  -0.590  1.00  0.00            
ATOM     33  C10 ACD     1      20.980  26.640  -1.150  1.00  0.00            
ATOM     34  H16 ACD     1      21.030  27.040  -2.170  1.00  0.00            
ATOM     35  C11 ACD     1      19.990  25.480  -1.270  1.00  0.00            
ATOM     36  H17 ACD     1      19.920  24.950  -0.320  1.00  0.00            
ATOM     37  O9  ACD     1      20.380  24.570  -2.320  1.00  0.00            
ATOM     38  H18 ACD     1      19.600  24.080  -2.600  1.00  0.00            
ATOM     39  C12 ACD     1      18.560  26.030  -1.540  1.00  0.00            
ATOM     40  H19 ACD     1      18.450  26.470  -2.540  1.00  0.00            
ATOM     41  O10 ACD     1      17.660  24.980  -1.420  1.00  0.00            
ATOM     42  H20 ACD     1      17.720  24.840  -0.470  1.00  0.00            
ATOM     43  C13 ACD     1      18.240  27.000  -0.370  1.00  0.00            
ATOM     44  H21 ACD     1      17.200  27.340  -0.350  1.00  0.00            
ATOM     45  O11 ACD     1      19.160  28.040  -0.490  1.00  0.00            
ATOM     46  C14 ACD     1      20.540  27.810  -0.240  1.00  0.00            
ATOM     47  H22 ACD     1      20.650  27.450   0.790  1.00  0.00            
ATOM     48  C15 ACD     1      21.400  29.080  -0.400  1.00  0.00            
ATOM     49  H23 ACD     1      22.460  28.820  -0.310  1.00  0.00            
ATOM     50  H24 ACD     1      21.330  29.490  -1.410  1.00  0.00            
ATOM     51  O12 ACD     1      21.210  30.220   0.490  1.00  0.00            
ATOM     52  H25 ACD     1      21.100  31.040  -0.000  1.00  0.00            
ATOM     53  O13 ACD     1      18.450  26.290   0.870  1.00  0.00            
ATOM     54  C16 ACD     1      17.480  26.500   1.980  1.00  0.00            
ATOM     55  H26 ACD     1      16.580  27.020   1.640  1.00  0.00            
ATOM     56  C17 ACD     1      17.090  25.140   2.540  1.00  0.00            
ATOM     57  H27 ACD     1      18.070  24.760   2.870  1.00  0.00            
ATOM     58  O14 ACD     1      16.360  24.270   1.620  1.00  0.00            
ATOM     59  H28 ACD     1      16.290  23.370   1.950  1.00  0.00            
ATOM     60  C18 ACD     1      16.250  25.320   3.780  1.00  0.00            
ATOM     61  H29 ACD     1      15.310  25.740   3.420  1.00  0.00            
ATOM     62  O15 ACD     1      16.020  24.090   4.460  1.00  0.00            
ATOM     63  H30 ACD     1      16.850  24.010   4.940  1.00  0.00            
ATOM     64  C19 ACD     1      16.950  26.270   4.770  1.00  0.00            
ATOM     65  H31 ACD     1      16.240  26.280   5.600  1.00  0.00            
ATOM     66  O16 ACD     1      17.240  27.450   4.110  1.00  0.00            
ATOM     67  C20 ACD     1      18.120  27.440   2.980  1.00  0.00            
ATOM     68  H32 ACD     1      19.110  27.130   3.340  1.00  0.00            
ATOM     69  C21 ACD     1      18.340  28.840   2.520  1.00  0.00            
ATOM     70  H33 ACD     1      18.510  29.310   3.500  1.00  0.00            
ATOM     71  H34 ACD     1      19.180  28.740   1.820  1.00  0.00            
ATOM     72  O17 ACD     1      17.160  29.400   1.950  1.00  0.00            
ATOM     73  H35 ACD     1      17.420  30.100   1.350  1.00  0.00            
ATOM     74  O18 ACD     1      18.090  25.590   5.250  1.00  0.00            
ATOM     75  C22 ACD     1      18.610  26.010   6.510  1.00  0.00            
ATOM     76  H36 ACD     1      18.210  27.020   6.700  1.00  0.00            
ATOM     77  C23 ACD     1      18.060  25.070   7.550  1.00  0.00            
ATOM     78  H37 ACD     1      18.280  24.060   7.180  1.00  0.00            
ATOM     79  O19 ACD     1      16.670  25.110   7.860  1.00  0.00            
ATOM     80  H38 ACD     1      16.350  25.880   8.350  1.00  0.00            
ATOM     81  C24 ACD     1      18.770  25.270   8.930  1.00  0.00            
ATOM     82  H39 ACD     1      18.520  26.310   9.190  1.00  0.00            
ATOM     83  O20 ACD     1      18.400  24.310   9.890  1.00  0.00            
ATOM     84  H40 ACD     1      17.610  24.540  10.380  1.00  0.00            
ATOM     85  C25 ACD     1      20.290  25.270   8.800  1.00  0.00            
ATOM     86  H41 ACD     1      20.610  25.480   9.820  1.00  0.00            
ATOM     87  O21 ACD     1      20.710  26.190   7.820  1.00  0.00            
ATOM     88  C26 ACD     1      20.110  25.940   6.480  1.00  0.00            
ATOM     89  H42 ACD     1      20.270  24.880   6.260  1.00  0.00            
ATOM     90  C27 ACD     1      20.790  26.780   5.360  1.00  0.00            
ATOM     91  H43 ACD     1      21.840  26.820   5.670  1.00  0.00            
ATOM     92  H44 ACD     1      20.600  26.300   4.390  1.00  0.00            
ATOM     93  O22 ACD     1      20.360  28.120   5.330  1.00  0.00            
ATOM     94  H45 ACD     1      20.730  28.580   4.570  1.00  0.00            
ATOM     95  O23 ACD     1      20.760  24.010   8.340  1.00  0.00            
ATOM     96  C28 ACD     1      22.080  23.550   8.640  1.00  0.00            
ATOM     97  H46 ACD     1      22.090  23.370   9.720  1.00  0.00            
ATOM     98  C29 ACD     1      23.270  24.500   8.390  1.00  0.00            
ATOM     99  H47 ACD     1      23.280  24.990   7.400  1.00  0.00            
ATOM    100  O24 ACD     1      24.420  23.690   8.490  1.00  0.00            
ATOM    101  C30 ACD     1      23.430  25.620   9.380  1.00  0.00            
ATOM    102  H48 ACD     1      24.310  26.180   9.030  1.00  0.00            
ATOM    103  H49 ACD     1      22.590  26.330   9.510  1.00  0.00            
ATOM    104  O25 ACD     1      23.640  25.080  10.670  1.00  0.00            
ATOM    105  H50 ACD     1      24.420  24.520  10.610  1.00  0.00            
ATOM    106  C31 ACD     1      22.160  22.250   7.820  1.00  0.00            
ATOM    107  H51 ACD     1      21.790  22.430   6.800  1.00  0.00            
ATOM    108  O26 ACD     1      21.170  21.360   8.340  1.00  0.00            
ATOM    109  H52 ACD     1      20.370  21.880   8.230  1.00  0.00            
ATOM    110  C32 ACD     1      23.530  21.630   7.790  1.00  0.00            
ATOM    111  H53 ACD     1      23.780  21.180   8.750  1.00  0.00            
ATOM    112  O27 ACD     1      23.490  20.710   6.750  1.00  0.00            
ATOM    113  H54 ACD     1      22.610  20.330   6.750  1.00  0.00            
ATOM    114  C33 ACD     1      24.560  22.700   7.500  1.00  0.00            
ATOM    115  H55 ACD     1      25.560  22.260   7.640  1.00  0.00            
ATOM    116  O28 ACD     1      24.460  23.200   6.160  1.00  0.00            
ATOM    117  C34 ACD     1      25.670  23.310   5.440  1.00  0.00            
ATOM    118  H56 ACD     1      26.500  22.990   6.080  1.00  0.00            
ATOM    119  C35 ACD     1      25.420  22.380   4.280  1.00  0.00            
ATOM    120  H57 ACD     1      24.460  22.710   3.870  1.00  0.00            
ATOM    121  O29 ACD     1      25.320  21.110   4.820  1.00  0.00            
ATOM    122  H58 ACD     1      24.570  21.100   5.410  1.00  0.00            
ATOM    123  C36 ACD     1      26.400  22.490   3.130  1.00  0.00            
ATOM    124  H59 ACD     1      27.360  22.090   3.470  1.00  0.00            
ATOM    125  O30 ACD     1      26.010  21.660   2.030  1.00  0.00            
ATOM    126  H60 ACD     1      25.750  20.770   2.300  1.00  0.00            
ATOM    127  C1  AT4     2      22.150  20.990  -2.030  1.00  0.00            
ATOM    128  C2  AT4     2      21.940  21.220  -0.560  1.00  0.00            
ATOM    129  C3  AT4     2      22.940  20.930   0.440  1.00  0.00            
ATOM    130  C4  AT4     2      22.550  21.160   1.800  1.00  0.00            
ATOM    131  C5  AT4     2      21.230  21.570   2.230  1.00  0.00            
ATOM    132  C6  AT4     2      21.070  21.950   3.730  1.00  0.00            
ATOM    133  C7  AT4     2      19.690  21.700   4.310  1.00  0.00            
ATOM    134  C8  AT4     2      21.450  23.490   3.850  1.00  0.00            
ATOM    135  C9  AT4     2      20.250  21.650   1.260  1.00  0.00            
ATOM    136  C10 AT4     2      20.620  21.520  -0.100  1.00  0.00            
ATOM    137  O1  AT4     2      19.640  21.950  -0.910  1.00  0.00            
ATOM    138  H1  AT4     2      22.630  20.010  -2.140  1.00  0.00            
ATOM    139  H2  AT4     2      21.190  20.780  -2.520  1.00  0.00            
ATOM    140  H3  AT4     2      22.730  21.750  -2.560  1.00  0.00            
ATOM    141  H4  AT4     2      23.890  20.490   0.130  1.00  0.00            
ATOM    142  H5  AT4     2      23.230  20.870   2.600  1.00  0.00            
ATOM    143  H6  AT4     2      21.760  21.380   4.370  1.00  0.00            
ATOM    144  H7  AT4     2      19.440  20.640   4.190  1.00  0.00            
ATOM    145  H8  AT4     2      19.750  21.820   5.400  1.00  0.00            
ATOM    146  H9  AT4     2      18.920  22.410   4.000  1.00  0.00            
ATOM    147  H10 AT4     2      22.420  23.700   3.390  1.00  0.00            
ATOM    148  H11 AT4     2      20.720  24.190   3.410  1.00  0.00            
ATOM    149  H12 AT4     2      21.550  23.760   4.910  1.00  0.00            
ATOM    150  H13 AT4     2      19.230  21.880   1.530  1.00  0.00            
ATOM    151  H14 AT4     2      18.970  22.200  -0.250  1.00  0.00            
TER
ENDMDL
MODEL        1
ATOM      1  H1  ACD     1      11.140  21.920  11.790  1.00  0.00            
ATOM      2  O1  ACD     1      11.040  21.110  11.280  1.00  0.00            
ATOM      3  C1  ACD     1      11.410  20.050  12.150  1.00  0.00            
ATOM      4  H2  ACD     1      11.610  19.120  11.610  1.00  0.00            
ATOM      5  H3  ACD     1      10.610  19.950  12.900  1.00  0.00            
ATOM      6  C2  ACD     1      12.800  20.440  12.770  1.00  0.00            
ATOM      7  H4  ACD     1      13.550  20.520  11.970  1.00  0.00            
ATOM      8  O2  ACD     1      12.570  21.650  13.450  1.00  0.00            
ATOM      9  C3  ACD     1      13.510  22.080  14.490  1.00  0.00            
ATOM     10  H5  ACD     1      13.080  22.870  15.110  1.00  0.00            
ATOM     11  O3  ACD     1      14.770  22.410  13.950  1.00  0.00            
ATOM     12  C4  ACD     1      15.270  23.790  13.860  1.00  0.00            
ATOM     13  H6  ACD     1      14.430  24.450  14.120  1.00  0.00            
ATOM     14  C5  ACD     1      16.420  23.880  14.820  1.00  0.00            
ATOM     15  H7  ACD     1      17.080  23.040  14.620  1.00  0.00            
ATOM     16  O4  ACD     1      15.910  23.860  16.210  1.00  0.00            
ATOM     17  H8  ACD     1      15.340  24.600  16.410  1.00  0.00            
ATOM     18  C6  ACD     1      17.270  25.120  14.520  1.00  0.00            
ATOM     19  H9  ACD     1      16.820  26.070  14.860  1.00  0.00            
ATOM     20  O5  ACD     1      18.540  25.030  15.260  1.00  0.00            
ATOM     21  H10 ACD     1      19.150  24.680  14.600  1.00  0.00            
ATOM     22  C7  ACD     1      17.640  25.140  13.060  1.00  0.00            
ATOM     23  H11 ACD     1      18.220  26.040  12.820  1.00  0.00            
ATOM     24  O6  ACD     1      16.490  25.160  12.260  1.00  0.00            
ATOM     25  C8  ACD     1      15.640  23.990  12.400  1.00  0.00            
ATOM     26  H12 ACD     1      16.250  23.130  12.090  1.00  0.00            
ATOM     27  C9  ACD     1      14.380  24.280  11.540  1.00  0.00            
ATOM     28  H13 ACD     1      14.710  24.580  10.540  1.00  0.00            
ATOM     29  H14 ACD     1      13.810  23.340  11.510  1.00  0.00            
ATOM     30  O7  ACD     1      13.460  25.330  12.000  1.00  0.00            
ATOM     31  H15 ACD     1      13.850  26.170  11.740  1.00  0.00            
ATOM     32  O8  ACD     1      18.400  24.000  12.690  1.00  0.00            
ATOM     33  C10 ACD     1      19.590  24.060  11.850  1.00  0.00            
ATOM     34  H16 ACD     1      19.510  25.110  11.530  1.00  0.00            
ATOM     35  C11 ACD     1      20.850  23.830  12.730  1.00  0.00            
ATOM     36  H17 ACD     1      20.790  22.890  13.300  1.00  0.00            
ATOM     37  O9  ACD     1      20.920  24.960  13.640  1.00  0.00            
ATOM     38  H18 ACD     1      21.530  25.610  13.270  1.00  0.00            
ATOM     39  C12 ACD     1      22.170  23.600  11.990  1.00  0.00            
ATOM     40  H19 ACD     1      22.360  24.510  11.400  1.00  0.00            
ATOM     41  O10 ACD     1      23.350  23.360  12.780  1.00  0.00            
ATOM     42  H20 ACD     1      24.040  23.180  12.130  1.00  0.00            
ATOM     43  C13 ACD     1      22.000  22.610  10.920  1.00  0.00            
ATOM     44  H21 ACD     1      22.920  22.660  10.320  1.00  0.00            
ATOM     45  O11 ACD     1      20.900  23.020  10.100  1.00  0.00            
ATOM     46  C14 ACD     1      19.610  23.030  10.710  1.00  0.00            
ATOM     47  H22 ACD     1      19.380  22.040  11.110  1.00  0.00            
ATOM     48  C15 ACD     1      18.590  23.330   9.620  1.00  0.00            
ATOM     49  H23 ACD     1      18.310  22.400   9.100  1.00  0.00            
ATOM     50  H24 ACD     1      17.650  23.740  10.010  1.00  0.00            
ATOM     51  O12 ACD     1      19.080  24.260   8.830  1.00  0.00            
ATOM     52  H25 ACD     1      20.000  24.020   8.680  1.00  0.00            
ATOM     53  O13 ACD     1      21.730  21.330  11.520  1.00  0.00            
ATOM     54  C16 ACD     1      22.630  20.300  11.130  1.00  0.00            
ATOM     55  H26 ACD     1      23.660  20.610  10.940  1.00  0.00            
ATOM     56  C17 ACD     1      22.880  19.440  12.330  1.00  0.00            
ATOM     57  H27 ACD     1      21.880  19.170  12.700  1.00  0.00            
ATOM     58  O14 ACD     1      23.550  20.250  13.340  1.00  0.00            
ATOM     59  H28 ACD     1      23.080  21.070  13.530  1.00  0.00            
ATOM     60  C18 ACD     1      23.670  18.200  12.010  1.00  0.00            
ATOM     61  H29 ACD     1      24.620  18.590  11.630  1.00  0.00            
ATOM     62  O15 ACD     1      23.930  17.540  13.170  1.00  0.00            
ATOM     63  H30 ACD     1      24.410  18.160  13.730  1.00  0.00            
ATOM     64  C19 ACD     1      22.850  17.440  10.930  1.00  0.00            
ATOM     65  H31 ACD     1      23.460  16.540  10.770  1.00  0.00            
ATOM     66  O16 ACD     1      22.800  18.290   9.780  1.00  0.00            
ATOM     67  C20 ACD     1      22.090  19.510   9.910  1.00  0.00            
ATOM     68  H32 ACD     1      21.010  19.340  10.000  1.00  0.00            
ATOM     69  C21 ACD     1      22.250  20.330   8.620  1.00  0.00            
ATOM     70  H33 ACD     1      21.670  19.790   7.850  1.00  0.00            
ATOM     71  H34 ACD     1      21.740  21.300   8.750  1.00  0.00            
ATOM     72  O17 ACD     1      23.600  20.340   8.260  1.00  0.00            
ATOM     73  H35 ACD     1      23.690  20.850   7.440  1.00  0.00            
ATOM     74  O18 ACD     1      21.620  17.080  11.350  1.00  0.00            
ATOM     75  C22 ACD     1      21.020  15.790  11.120  1.00  0.00            
ATOM     76  H36 ACD     1      21.740  15.020  10.810  1.00  0.00            
ATOM     77  C23 ACD     1      20.380  15.390  12.470  1.00  0.00            
ATOM     78  H37 ACD     1      19.900  16.280  12.890  1.00  0.00            
ATOM     79  O19 ACD     1      21.440  15.010  13.320  1.00  0.00            
ATOM     80  H38 ACD     1      21.700  15.830  13.750  1.00  0.00            
ATOM     81  C24 ACD     1      19.370  14.250  12.260  1.00  0.00            
ATOM     82  H39 ACD     1      19.960  13.400  11.890  1.00  0.00            
ATOM     83  O20 ACD     1      18.760  13.900  13.520  1.00  0.00            
ATOM     84  H40 ACD     1      17.950  14.420  13.590  1.00  0.00            
ATOM     85  C25 ACD     1      18.260  14.540  11.270  1.00  0.00            
ATOM     86  H41 ACD     1      17.750  13.600  11.020  1.00  0.00            
ATOM     87  O21 ACD     1      19.000  14.920  10.040  1.00  0.00            
ATOM     88  C26 ACD     1      19.940  15.990  10.050  1.00  0.00            
ATOM     89  H42 ACD     1      19.390  16.930  10.200  1.00  0.00            
ATOM     90  C27 ACD     1      20.400  16.030   8.580  1.00  0.00            
ATOM     91  H43 ACD     1      19.530  16.120   7.930  1.00  0.00            
ATOM     92  H44 ACD     1      21.000  16.930   8.380  1.00  0.00            
ATOM     93  O22 ACD     1      21.180  14.870   8.140  1.00  0.00            
ATOM     94  H45 ACD     1      21.960  14.780   8.690  1.00  0.00            
ATOM     95  O23 ACD     1      17.390  15.560  11.790  1.00  0.00            
ATOM     96  C28 ACD     1      15.980  15.560  11.600  1.00  0.00            
ATOM     97  H46 ACD     1      15.730  14.670  11.010  1.00  0.00            
ATOM     98  C29 ACD     1      15.610  16.880  10.880  1.00  0.00            
ATOM     99  H47 ACD     1      16.120  17.700  11.390  1.00  0.00            
ATOM    100  O24 ACD     1      14.170  17.160  10.890  1.00  0.00            
ATOM    101  C30 ACD     1      16.010  16.790   9.350  1.00  0.00            
ATOM    102  H48 ACD     1      15.610  17.680   8.840  1.00  0.00            
ATOM    103  H49 ACD     1      17.100  16.820   9.290  1.00  0.00            
ATOM    104  O25 ACD     1      15.430  15.700   8.680  1.00  0.00            
ATOM    105  H50 ACD     1      14.480  15.820   8.630  1.00  0.00            
ATOM    106  C31 ACD     1      15.340  15.650  12.990  1.00  0.00            
ATOM    107  H51 ACD     1      15.810  16.500  13.500  1.00  0.00            
ATOM    108  O26 ACD     1      15.490  14.460  13.820  1.00  0.00            
ATOM    109  H52 ACD     1      15.420  14.760  14.730  1.00  0.00            
ATOM    110  C32 ACD     1      13.850  15.890  12.890  1.00  0.00            
ATOM    111  H53 ACD     1      13.300  15.140  12.320  1.00  0.00            
ATOM    112  O27 ACD     1      13.290  16.050  14.220  1.00  0.00            
ATOM    113  H54 ACD     1      13.910  16.590  14.720  1.00  0.00            
ATOM    114  C33 ACD     1      13.590  17.250  12.190  1.00  0.00            
ATOM    115  H55 ACD     1      12.530  17.370  11.950  1.00  0.00            
ATOM    116  O28 ACD     1      14.060  18.360  12.880  1.00  0.00            
ATOM    117  C34 ACD     1      13.200  19.270  13.680  1.00  0.00            
ATOM    118  H56 ACD     1      12.270  18.810  14.060  1.00  0.00            
ATOM    119  C35 ACD     1      14.030  19.630  14.880  1.00  0.00            
ATOM    120  H57 ACD     1      15.040  19.770  14.460  1.00  0.00            
ATOM    121  O29 ACD     1      14.050  18.600  15.850  1.00  0.00            
ATOM    122  H58 ACD     1      14.770  18.820  16.430  1.00  0.00            
ATOM    123  C36 ACD     1      13.570  20.890  15.510  1.00  0.00            
ATOM    124  H59 ACD     1      12.570  20.690  15.920  1.00  0.00            
ATOM    125  O30 ACD     1      14.480  21.330  16.510  1.00  0.00            
ATOM    126  H60 ACD     1      15.000  22.010  16.070  1.00  0.00            
ATOM    127  C1  AT4     2      16.320  20.150   8.060  1.00  0.00            
ATOM    128  C2  AT4     2      16.730  20.000   9.420  1.00  0.00            
ATOM    129  C3  AT4     2      15.820  20.490  10.390  1.00  0.00            
ATOM    130  C4  AT4     2      16.320  20.570  11.690  1.00  0.00            
ATOM    131  C5  AT4     2      17.520  20.030  12.100  1.00  0.00            
ATOM    132  C6  AT4     2      17.970  19.920  13.560  1.00  0.00            
ATOM    133  C7  AT4     2      19.190  20.730  13.940  1.00  0.00            
ATOM    134  C8  AT4     2      18.080  18.430  13.970  1.00  0.00            
ATOM    135  C9  AT4     2      18.400  19.630  11.060  1.00  0.00            
ATOM    136  C10 AT4     2      18.030  19.640   9.740  1.00  0.00            
ATOM    137  O1  AT4     2      18.990  19.290   8.800  1.00  0.00            
ATOM    138  H1  AT4     2      16.540  19.290   7.420  1.00  0.00            
ATOM    139  H2  AT4     2      15.250  20.390   7.950  1.00  0.00            
ATOM    140  H3  AT4     2      16.890  20.960   7.590  1.00  0.00            
ATOM    141  H4  AT4     2      14.820  20.850  10.190  1.00  0.00            
ATOM    142  H5  AT4     2      15.710  21.030  12.470  1.00  0.00            
ATOM    143  H6  AT4     2      17.200  20.310  14.220  1.00  0.00            
ATOM    144  H7  AT4     2      18.960  21.800  13.900  1.00  0.00            
ATOM    145  H8  AT4     2      19.420  20.490  14.980  1.00  0.00            
ATOM    146  H9  AT4     2      20.070  20.450  13.350  1.00  0.00            
ATOM    147  H10 AT4     2      18.650  18.360  14.900  1.00  0.00            
ATOM    148  H11 AT4     2      17.060  18.080  14.160  1.00  0.00            
ATOM    149  H12 AT4     2      18.580  17.820  13.200  1.00  0.00            
ATOM    150  H13 AT4     2      19.360  19.260  11.400  1.00  0.00            
ATOM    151  H14 AT4     2      18.870  19.840   8.000  1.00  0.00            
TER
ENDMDL
MODEL        1
ATOM      1  H1  ACD     1      14.680  34.140  14.090  1.00  0.00            
ATOM      2  O1  ACD     1      15.630  34.280  14.080  1.00  0.00            
ATOM      3  C1  ACD     1      16.050  33.620  15.310  1.00  0.00            
ATOM      4  H2  ACD     1      15.640  32.600  15.310  1.00  0.00            
ATOM      5  H3  ACD     1      15.590  34.260  16.070  1.00  0.00            
ATOM      6  C2  ACD     1      17.560  33.410  15.460  1.00  0.00            
ATOM      7  H4  ACD     1      17.830  32.670  16.230  1.00  0.00            
ATOM      8  O2  ACD     1      18.150  32.780  14.260  1.00  0.00            
ATOM      9  C3  ACD     1      19.560  32.510  14.440  1.00  0.00            
ATOM     10  H5  ACD     1      19.930  32.000  13.550  1.00  0.00            
ATOM     11  O3  ACD     1      19.770  31.620  15.540  1.00  0.00            
ATOM     12  C4  ACD     1      20.070  30.260  15.340  1.00  0.00            
ATOM     13  H6  ACD     1      19.640  29.990  14.360  1.00  0.00            
ATOM     14  C5  ACD     1      21.630  30.120  15.270  1.00  0.00            
ATOM     15  H7  ACD     1      22.050  30.480  16.220  1.00  0.00            
ATOM     16  O4  ACD     1      22.240  30.890  14.280  1.00  0.00            
ATOM     17  H8  ACD     1      23.190  30.940  14.420  1.00  0.00            
ATOM     18  C6  ACD     1      21.990  28.680  15.160  1.00  0.00            
ATOM     19  H9  ACD     1      21.280  28.480  14.350  1.00  0.00            
ATOM     20  O5  ACD     1      23.340  28.370  14.970  1.00  0.00            
ATOM     21  H10 ACD     1      23.860  28.910  15.570  1.00  0.00            
ATOM     22  C7  ACD     1      21.450  27.900  16.390  1.00  0.00            
ATOM     23  H11 ACD     1      21.550  26.810  16.280  1.00  0.00            
ATOM     24  O6  ACD     1      20.010  28.110  16.590  1.00  0.00            
ATOM     25  C8  ACD     1      19.470  29.380  16.460  1.00  0.00            
ATOM     26  H12 ACD     1      19.730  29.900  17.390  1.00  0.00            
ATOM     27  C9  ACD     1      17.930  29.260  16.410  1.00  0.00            
ATOM     28  H13 ACD     1      17.620  28.410  17.030  1.00  0.00            
ATOM     29  H14 ACD     1      17.390  30.140  16.780  1.00  0.00            
ATOM     30  O7  ACD     1      17.530  28.990  15.050  1.00  0.00            
ATOM     31  H15 ACD     1      18.100  28.370  14.600  1.00  0.00            
ATOM     32  O8  ACD     1      22.140  28.370  17.540  1.00  0.00            
ATOM     33  C10 ACD     1      22.370  27.480  18.600  1.00  0.00            
ATOM     34  H16 ACD     1      22.850  26.550  18.280  1.00  0.00            
ATOM     35  C11 ACD     1      23.380  28.220  19.430  1.00  0.00            
ATOM     36  H17 ACD     1      23.040  29.250  19.560  1.00  0.00            
ATOM     37  O9  ACD     1      24.660  28.250  18.670  1.00  0.00            
ATOM     38  H18 ACD     1      24.550  28.900  17.970  1.00  0.00            
ATOM     39  C12 ACD     1      23.650  27.560  20.740  1.00  0.00            
ATOM     40  H19 ACD     1      23.840  26.480  20.650  1.00  0.00            
ATOM     41  O10 ACD     1      24.720  28.230  21.440  1.00  0.00            
ATOM     42  H20 ACD     1      25.280  28.250  20.650  1.00  0.00            
ATOM     43  C13 ACD     1      22.360  27.520  21.530  1.00  0.00            
ATOM     44  H21 ACD     1      22.520  27.050  22.500  1.00  0.00            
ATOM     45  O11 ACD     1      21.360  26.760  20.870  1.00  0.00            
ATOM     46  C14 ACD     1      21.100  27.170  19.470  1.00  0.00            
ATOM     47  H22 ACD     1      20.480  28.070  19.480  1.00  0.00            
ATOM     48  C15 ACD     1      20.230  26.090  18.920  1.00  0.00            
ATOM     49  H23 ACD     1      19.870  26.290  17.900  1.00  0.00            
ATOM     50  H24 ACD     1      20.750  25.140  18.820  1.00  0.00            
ATOM     51  O12 ACD     1      19.040  25.960  19.710  1.00  0.00            
ATOM     52  H25 ACD     1      19.270  25.730  20.610  1.00  0.00            
ATOM     53  O13 ACD     1      21.870  28.890  21.720  1.00  0.00            
ATOM     54  C16 ACD     1      21.800  29.430  23.020  1.00  0.00            
ATOM     55  H26 ACD     1      22.250  28.760  23.770  1.00  0.00            
ATOM     56  C17 ACD     1      22.550  30.710  23.010  1.00  0.00            
ATOM     57  H27 ACD     1      22.280  31.290  22.120  1.00  0.00            
ATOM     58  O14 ACD     1      24.030  30.490  23.030  1.00  0.00            
ATOM     59  H28 ACD     1      24.350  29.910  22.340  1.00  0.00            
ATOM     60  C18 ACD     1      22.270  31.560  24.250  1.00  0.00            
ATOM     61  H29 ACD     1      22.610  30.990  25.130  1.00  0.00            
ATOM     62  O15 ACD     1      22.920  32.810  24.210  1.00  0.00            
ATOM     63  H30 ACD     1      22.410  33.430  23.690  1.00  0.00            
ATOM     64  C19 ACD     1      20.810  31.780  24.420  1.00  0.00            
ATOM     65  H31 ACD     1      20.700  32.470  25.270  1.00  0.00            
ATOM     66  O16 ACD     1      20.130  30.540  24.540  1.00  0.00            
ATOM     67  C20 ACD     1      20.260  29.700  23.430  1.00  0.00            
ATOM     68  H32 ACD     1      19.850  30.290  22.600  1.00  0.00            
ATOM     69  C21 ACD     1      19.420  28.510  23.660  1.00  0.00            
ATOM     70  H33 ACD     1      18.430  28.940  23.850  1.00  0.00            
ATOM     71  H34 ACD     1      19.310  27.890  22.760  1.00  0.00            
ATOM     72  O17 ACD     1      19.910  27.780  24.810  1.00  0.00            
ATOM     73  H35 ACD     1      19.250  27.300  25.320  1.00  0.00            
ATOM     74  O18 ACD     1      20.330  32.560  23.330  1.00  0.00            
ATOM     75  C22 ACD     1      19.080  33.220  23.590  1.00  0.00            
ATOM     76  H36 ACD     1      18.720  32.780  24.530  1.00  0.00            
ATOM     77  C23 ACD     1      19.380  34.720  23.710  1.00  0.00            
ATOM     78  H37 ACD     1      20.020  34.890  22.830  1.00  0.00            
ATOM     79  O19 ACD     1      20.140  34.990  24.880  1.00  0.00            
ATOM     80  H38 ACD     1      20.700  35.750  24.700  1.00  0.00            
ATOM     81  C24 ACD     1      18.150  35.670  23.650  1.00  0.00            
ATOM     82  H39 ACD     1      17.650  35.500  24.620  1.00  0.00            
ATOM     83  O20 ACD     1      18.540  37.080  23.490  1.00  0.00            
ATOM     84  H40 ACD     1      17.770  37.600  23.750  1.00  0.00            
ATOM     85  C25 ACD     1      17.170  35.270  22.530  1.00  0.00            
ATOM     86  H41 ACD     1      16.230  35.810  22.720  1.00  0.00            
ATOM     87  O21 ACD     1      16.860  33.970  22.580  1.00  0.00            
ATOM     88  C26 ACD     1      17.880  32.960  22.580  1.00  0.00            
ATOM     89  H42 ACD     1      18.270  33.010  21.550  1.00  0.00            
ATOM     90  C27 ACD     1      17.160  31.560  22.840  1.00  0.00            
ATOM     91  H43 ACD     1      16.460  31.480  22.010  1.00  0.00            
ATOM     92  H44 ACD     1      17.860  30.730  22.690  1.00  0.00            
ATOM     93  O22 ACD     1      16.560  31.410  24.120  1.00  0.00            
ATOM     94  H45 ACD     1      16.220  30.510  24.180  1.00  0.00            
ATOM     95  O23 ACD     1      17.680  35.560  21.260  1.00  0.00            
ATOM     96  C28 ACD     1      17.050  36.290  20.230  1.00  0.00            
ATOM     97  H46 ACD     1      16.620  37.180  20.700  1.00  0.00            
ATOM     98  C29 ACD     1      16.110  35.370  19.430  1.00  0.00            
ATOM     99  H47 ACD     1      16.600  34.410  19.200  1.00  0.00            
ATOM    100  O24 ACD     1      15.800  35.970  18.140  1.00  0.00            
ATOM    101  C30 ACD     1      14.860  35.020  20.180  1.00  0.00            
ATOM    102  H48 ACD     1      14.320  34.270  19.580  1.00  0.00            
ATOM    103  H49 ACD     1      15.000  34.570  21.170  1.00  0.00            
ATOM    104  O25 ACD     1      13.940  36.130  20.320  1.00  0.00            
ATOM    105  H50 ACD     1      13.460  36.280  19.490  1.00  0.00            
ATOM    106  C31 ACD     1      18.170  36.830  19.370  1.00  0.00            
ATOM    107  H51 ACD     1      18.830  35.970  19.240  1.00  0.00            
ATOM    108  O26 ACD     1      18.940  37.830  20.140  1.00  0.00            
ATOM    109  H52 ACD     1      19.640  37.430  20.650  1.00  0.00            
ATOM    110  C32 ACD     1      17.720  37.320  18.010  1.00  0.00            
ATOM    111  H53 ACD     1      17.010  38.120  18.240  1.00  0.00            
ATOM    112  O27 ACD     1      18.750  37.780  17.100  1.00  0.00            
ATOM    113  H54 ACD     1      19.410  37.080  17.080  1.00  0.00            
ATOM    114  C33 ACD     1      16.910  36.210  17.340  1.00  0.00            
ATOM    115  H55 ACD     1      16.690  36.500  16.310  1.00  0.00            
ATOM    116  O28 ACD     1      17.800  35.090  17.200  1.00  0.00            
ATOM    117  C34 ACD     1      18.280  34.700  15.940  1.00  0.00            
ATOM    118  H56 ACD     1      18.190  35.550  15.240  1.00  0.00            
ATOM    119  C35 ACD     1      19.800  34.450  15.940  1.00  0.00            
ATOM    120  H57 ACD     1      19.980  33.740  16.750  1.00  0.00            
ATOM    121  O29 ACD     1      20.540  35.680  16.200  1.00  0.00            
ATOM    122  H58 ACD     1      21.330  35.630  15.660  1.00  0.00            
ATOM    123  C36 ACD     1      20.240  33.800  14.590  1.00  0.00            
ATOM    124  H59 ACD     1      19.840  34.460  13.810  1.00  0.00            
ATOM    125  O30 ACD     1      21.640  33.570  14.650  1.00  0.00            
ATOM    126  H60 ACD     1      21.780  32.740  14.190  1.00  0.00            
ATOM    127  C1  AT4     2      15.500  29.350  19.600  1.00  0.00            
ATOM    128  C2  AT4     2      16.830  30.200  19.560  1.00  0.00            
ATOM    129  C3  AT4     2      18.040  29.570  20.080  1.00  0.00            
ATOM    130  C4  AT4     2      19.220  30.300  20.040  1.00  0.00            
ATOM    131  C5  AT4     2      19.280  31.650  19.640  1.00  0.00            
ATOM    132  C6  AT4     2      20.650  32.320  19.750  1.00  0.00            
ATOM    133  C7  AT4     2      20.560  33.800  20.060  1.00  0.00            
ATOM    134  C8  AT4     2      21.710  32.020  18.610  1.00  0.00            
ATOM    135  C9  AT4     2      18.170  32.210  18.980  1.00  0.00            
ATOM    136  C10 AT4     2      16.930  31.490  19.020  1.00  0.00            
ATOM    137  O1  AT4     2      15.770  32.170  18.570  1.00  0.00            
ATOM    138  H1  AT4     2      15.580  28.520  20.310  1.00  0.00            
ATOM    139  H2  AT4     2      14.670  29.930  20.020  1.00  0.00            
ATOM    140  H3  AT4     2      15.190  28.940  18.640  1.00  0.00            
ATOM    141  H4  AT4     2      18.020  28.560  20.490  1.00  0.00            
ATOM    142  H5  AT4     2      20.140  29.850  20.400  1.00  0.00            
ATOM    143  H6  AT4     2      21.060  32.050  20.730  1.00  0.00            
ATOM    144  H7  AT4     2      19.900  34.040  20.900  1.00  0.00            
ATOM    145  H8  AT4     2      21.530  34.190  20.370  1.00  0.00            
ATOM    146  H9  AT4     2      20.400  34.360  19.130  1.00  0.00            
ATOM    147  H10 AT4     2      21.790  30.930  18.590  1.00  0.00            
ATOM    148  H11 AT4     2      21.250  32.300  17.650  1.00  0.00            
ATOM    149  H12 AT4     2      22.650  32.580  18.710  1.00  0.00            
ATOM    150  H13 AT4     2      18.130  33.250  18.690  1.00  0.00            
ATOM    151  H14 AT4     2      14.950  31.650  18.520  1.00  0.00            
TER
ENDMDL
MODEL        1
ATOM      1  H1  ACD     1      15.470  35.030  16.560  1.00  0.00            
ATOM      2  O1  ACD     1      15.460  35.330  17.470  1.00  0.00            
ATOM      3  C1  ACD     1      15.880  34.240  18.330  1.00  0.00            
ATOM      4  H2  ACD     1      15.390  33.380  17.860  1.00  0.00            
ATOM      5  H3  ACD     1      15.420  34.360  19.320  1.00  0.00            
ATOM      6  C2  ACD     1      17.380  34.180  18.430  1.00  0.00            
ATOM      7  H4  ACD     1      17.630  33.380  19.140  1.00  0.00            
ATOM      8  O2  ACD     1      17.850  34.060  17.080  1.00  0.00            
ATOM      9  C3  ACD     1      19.200  33.570  16.990  1.00  0.00            
ATOM     10  H5  ACD     1      19.430  33.300  15.960  1.00  0.00            
ATOM     11  O3  ACD     1      19.440  32.400  17.770  1.00  0.00            
ATOM     12  C4  ACD     1      19.420  31.220  17.050  1.00  0.00            
ATOM     13  H6  ACD     1      18.930  31.180  16.070  1.00  0.00            
ATOM     14  C5  ACD     1      20.920  30.810  16.810  1.00  0.00            
ATOM     15  H7  ACD     1      21.550  31.010  17.680  1.00  0.00            
ATOM     16  O4  ACD     1      21.500  31.650  15.760  1.00  0.00            
ATOM     17  H8  ACD     1      22.350  31.250  15.550  1.00  0.00            
ATOM     18  C6  ACD     1      21.090  29.370  16.420  1.00  0.00            
ATOM     19  H9  ACD     1      20.650  29.260  15.420  1.00  0.00            
ATOM     20  O5  ACD     1      22.460  28.920  16.340  1.00  0.00            
ATOM     21  H10 ACD     1      22.690  29.010  17.270  1.00  0.00            
ATOM     22  C7  ACD     1      20.310  28.450  17.300  1.00  0.00            
ATOM     23  H11 ACD     1      20.400  27.470  16.820  1.00  0.00            
ATOM     24  O6  ACD     1      19.010  28.940  17.330  1.00  0.00            
ATOM     25  C8  ACD     1      18.810  30.130  17.910  1.00  0.00            
ATOM     26  H12 ACD     1      19.230  30.140  18.930  1.00  0.00            
ATOM     27  C9  ACD     1      17.360  30.350  18.080  1.00  0.00            
ATOM     28  H13 ACD     1      16.950  29.440  18.530  1.00  0.00            
ATOM     29  H14 ACD     1      17.230  31.280  18.660  1.00  0.00            
ATOM     30  O7  ACD     1      16.720  30.460  16.750  1.00  0.00            
ATOM     31  H15 ACD     1      17.260  29.930  16.160  1.00  0.00            
ATOM     32  O8  ACD     1      20.830  28.420  18.580  1.00  0.00            
ATOM     33  C10 ACD     1      20.970  27.120  19.210  1.00  0.00            
ATOM     34  H16 ACD     1      21.180  26.350  18.450  1.00  0.00            
ATOM     35  C11 ACD     1      22.130  27.320  20.260  1.00  0.00            
ATOM     36  H17 ACD     1      21.920  28.310  20.670  1.00  0.00            
ATOM     37  O9  ACD     1      23.450  27.190  19.700  1.00  0.00            
ATOM     38  H18 ACD     1      23.720  27.980  19.210  1.00  0.00            
ATOM     39  C12 ACD     1      22.080  26.280  21.400  1.00  0.00            
ATOM     40  H19 ACD     1      22.180  25.310  20.900  1.00  0.00            
ATOM     41  O10 ACD     1      23.130  26.400  22.410  1.00  0.00            
ATOM     42  H20 ACD     1      23.070  27.350  22.480  1.00  0.00            
ATOM     43  C13 ACD     1      20.750  26.300  22.030  1.00  0.00            
ATOM     44  H21 ACD     1      20.550  25.520  22.760  1.00  0.00            
ATOM     45  O11 ACD     1      19.750  26.030  21.030  1.00  0.00            
ATOM     46  C14 ACD     1      19.610  26.820  19.840  1.00  0.00            
ATOM     47  H22 ACD     1      19.110  27.770  20.080  1.00  0.00            
ATOM     48  C15 ACD     1      18.780  26.030  18.940  1.00  0.00            
ATOM     49  H23 ACD     1      19.010  26.390  17.920  1.00  0.00            
ATOM     50  H24 ACD     1      19.110  24.990  19.000  1.00  0.00            
ATOM     51  O12 ACD     1      17.390  25.940  19.300  1.00  0.00            
ATOM     52  H25 ACD     1      16.910  26.430  18.620  1.00  0.00            
ATOM     53  O13 ACD     1      20.500  27.600  22.670  1.00  0.00            
ATOM     54  C16 ACD     1      20.200  27.590  24.150  1.00  0.00            
ATOM     55  H26 ACD     1      20.770  26.710  24.480  1.00  0.00            
ATOM     56  C17 ACD     1      20.950  28.750  24.790  1.00  0.00            
ATOM     57  H27 ACD     1      20.720  29.690  24.280  1.00  0.00            
ATOM     58  O14 ACD     1      22.360  28.480  24.750  1.00  0.00            
ATOM     59  H28 ACD     1      22.850  28.830  24.000  1.00  0.00            
ATOM     60  C18 ACD     1      20.560  28.970  26.240  1.00  0.00            
ATOM     61  H29 ACD     1      20.760  28.050  26.810  1.00  0.00            
ATOM     62  O15 ACD     1      21.150  30.180  26.700  1.00  0.00            
ATOM     63  H30 ACD     1      20.510  30.840  26.440  1.00  0.00            
ATOM     64  C19 ACD     1      19.080  29.250  26.230  1.00  0.00            
ATOM     65  H31 ACD     1      18.690  29.470  27.230  1.00  0.00            
ATOM     66  O16 ACD     1      18.360  28.060  25.770  1.00  0.00            
ATOM     67  C20 ACD     1      18.670  27.560  24.460  1.00  0.00            
ATOM     68  H32 ACD     1      18.220  28.210  23.700  1.00  0.00            
ATOM     69  C21 ACD     1      18.060  26.190  24.250  1.00  0.00            
ATOM     70  H33 ACD     1      17.050  26.200  24.660  1.00  0.00            
ATOM     71  H34 ACD     1      17.940  26.060  23.160  1.00  0.00            
ATOM     72  O17 ACD     1      18.860  25.080  24.710  1.00  0.00            
ATOM     73  H35 ACD     1      18.770  24.410  24.020  1.00  0.00            
ATOM     74  O18 ACD     1      18.780  30.390  25.420  1.00  0.00            
ATOM     75  C22 ACD     1      17.660  31.090  25.890  1.00  0.00            
ATOM     76  H36 ACD     1      17.170  30.640  26.760  1.00  0.00            
ATOM     77  C23 ACD     1      18.170  32.500  26.180  1.00  0.00            
ATOM     78  H37 ACD     1      18.600  32.860  25.240  1.00  0.00            
ATOM     79  O19 ACD     1      19.190  32.360  27.170  1.00  0.00            
ATOM     80  H38 ACD     1      18.780  31.860  27.890  1.00  0.00            
ATOM     81  C24 ACD     1      17.020  33.480  26.490  1.00  0.00            
ATOM     82  H39 ACD     1      16.430  33.220  27.380  1.00  0.00            
ATOM     83  O20 ACD     1      17.430  34.890  26.720  1.00  0.00            
ATOM     84  H40 ACD     1      17.550  35.200  25.820  1.00  0.00            
ATOM     85  C25 ACD     1      16.180  33.590  25.240  1.00  0.00            
ATOM     86  H41 ACD     1      15.300  34.210  25.460  1.00  0.00            
ATOM     87  O21 ACD     1      15.660  32.230  24.890  1.00  0.00            
ATOM     88  C26 ACD     1      16.720  31.210  24.720  1.00  0.00            
ATOM     89  H42 ACD     1      17.170  31.570  23.790  1.00  0.00            
ATOM     90  C27 ACD     1      15.960  29.940  24.460  1.00  0.00            
ATOM     91  H43 ACD     1      15.230  30.240  23.700  1.00  0.00            
ATOM     92  H44 ACD     1      16.780  29.270  24.170  1.00  0.00            
ATOM     93  O22 ACD     1      15.370  29.410  25.640  1.00  0.00            
ATOM     94  H45 ACD     1      14.730  30.040  25.980  1.00  0.00            
ATOM     95  O23 ACD     1      16.890  34.180  24.170  1.00  0.00            
ATOM     96  C28 ACD     1      16.350  35.380  23.560  1.00  0.00            
ATOM     97  H46 ACD     1      15.730  36.050  24.170  1.00  0.00            
ATOM     98  C29 ACD     1      15.500  34.910  22.330  1.00  0.00            
ATOM     99  H47 ACD     1      15.960  34.010  21.910  1.00  0.00            
ATOM    100  O24 ACD     1      15.450  35.970  21.360  1.00  0.00            
ATOM    101  C30 ACD     1      14.100  34.450  22.710  1.00  0.00            
ATOM    102  H48 ACD     1      13.750  34.000  21.770  1.00  0.00            
ATOM    103  H49 ACD     1      14.020  33.670  23.470  1.00  0.00            
ATOM    104  O25 ACD     1      13.350  35.490  23.230  1.00  0.00            
ATOM    105  H50 ACD     1      13.120  36.010  22.460  1.00  0.00            
ATOM    106  C31 ACD     1      17.620  36.190  23.220  1.00  0.00            
ATOM    107  H51 ACD     1      18.410  35.520  22.870  1.00  0.00            
ATOM    108  O26 ACD     1      18.120  36.890  24.430  1.00  0.00            
ATOM    109  H52 ACD     1      18.590  37.690  24.170  1.00  0.00            
ATOM    110  C32 ACD     1      17.300  37.180  22.120  1.00  0.00            
ATOM    111  H53 ACD     1      16.650  37.970  22.510  1.00  0.00            
ATOM    112  O27 ACD     1      18.490  37.790  21.640  1.00  0.00            
ATOM    113  H54 ACD     1      18.900  37.120  21.090  1.00  0.00            
ATOM    114  C33 ACD     1      16.670  36.490  20.910  1.00  0.00            
ATOM    115  H55 ACD     1      16.400  37.180  20.100  1.00  0.00            
ATOM    116  O28 ACD     1      17.610  35.550  20.410  1.00  0.00            
ATOM    117  C34 ACD     1      18.000  35.490  19.030  1.00  0.00            
ATOM    118  H56 ACD     1      17.690  36.410  18.520  1.00  0.00            
ATOM    119  C35 ACD     1      19.550  35.220  18.910  1.00  0.00            
ATOM    120  H57 ACD     1      19.890  34.360  19.490  1.00  0.00            
ATOM    121  O29 ACD     1      20.260  36.400  19.300  1.00  0.00            
ATOM    122  H58 ACD     1      19.950  37.130  18.770  1.00  0.00            
ATOM    123  C36 ACD     1      20.050  34.800  17.510  1.00  0.00            
ATOM    124  H59 ACD     1      19.840  35.610  16.810  1.00  0.00            
ATOM    125  O30 ACD     1      21.430  34.410  17.380  1.00  0.00            
ATOM    126  H60 ACD     1      21.390  33.660  16.780  1.00  0.00            
ATOM    127  C1  AT4     2      14.640  29.120  20.910  1.00  0.00            
ATOM    128  C2  AT4     2      15.960  29.850  21.070  1.00  0.00            
ATOM    129  C3  AT4     2      17.060  29.000  21.350  1.00  0.00            
ATOM    130  C4  AT4     2      18.350  29.580  21.500  1.00  0.00            
ATOM    131  C5  AT4     2      18.530  30.950  21.550  1.00  0.00            
ATOM    132  C6  AT4     2      19.950  31.540  21.960  1.00  0.00            
ATOM    133  C7  AT4     2      19.830  32.970  22.580  1.00  0.00            
ATOM    134  C8  AT4     2      20.980  31.570  20.830  1.00  0.00            
ATOM    135  C9  AT4     2      17.440  31.810  21.330  1.00  0.00            
ATOM    136  C10 AT4     2      16.170  31.220  21.080  1.00  0.00            
ATOM    137  O1  AT4     2      15.150  32.090  20.780  1.00  0.00            
ATOM    138  H1  AT4     2      14.030  29.490  20.080  1.00  0.00            
ATOM    139  H2  AT4     2      14.860  28.100  20.550  1.00  0.00            
ATOM    140  H3  AT4     2      14.080  29.010  21.840  1.00  0.00            
ATOM    141  H4  AT4     2      16.910  27.920  21.360  1.00  0.00            
ATOM    142  H5  AT4     2      19.170  28.880  21.670  1.00  0.00            
ATOM    143  H6  AT4     2      20.440  30.800  22.600  1.00  0.00            
ATOM    144  H7  AT4     2      19.090  32.810  23.370  1.00  0.00            
ATOM    145  H8  AT4     2      20.800  33.200  23.030  1.00  0.00            
ATOM    146  H9  AT4     2      19.530  33.740  21.860  1.00  0.00            
ATOM    147  H10 AT4     2      21.120  30.540  20.470  1.00  0.00            
ATOM    148  H11 AT4     2      20.580  32.190  20.020  1.00  0.00            
ATOM    149  H12 AT4     2      21.880  31.980  21.310  1.00  0.00            
ATOM    150  H13 AT4     2      17.560  32.890  21.250  1.00  0.00            
ATOM    151  H14 AT4     2      14.290  31.660  20.710  1.00  0.00            
TER
ENDMDL
MODEL        1
ATOM      1  H1  ACD     1      25.950  21.190  -4.570  1.00  0.00            
ATOM      2  O1  ACD     1      26.120  22.050  -4.190  1.00  0.00            
ATOM      3  C1  ACD     1      25.370  22.400  -3.090  1.00  0.00            
ATOM      4  H2  ACD     1      25.780  22.010  -2.140  1.00  0.00            
ATOM      5  H3  ACD     1      24.370  21.960  -3.120  1.00  0.00            
ATOM      6  C2  ACD     1      25.120  23.850  -3.100  1.00  0.00            
ATOM      7  H4  ACD     1      24.670  23.990  -2.110  1.00  0.00            
ATOM      8  O2  ACD     1      26.360  24.650  -3.130  1.00  0.00            
ATOM      9  C3  ACD     1      26.150  26.020  -2.900  1.00  0.00            
ATOM     10  H5  ACD     1      27.160  26.420  -2.990  1.00  0.00            
ATOM     11  O3  ACD     1      25.530  26.210  -1.650  1.00  0.00            
ATOM     12  C4  ACD     1      26.220  26.590  -0.510  1.00  0.00            
ATOM     13  H6  ACD     1      27.300  26.750  -0.660  1.00  0.00            
ATOM     14  C5  ACD     1      25.590  27.920  -0.090  1.00  0.00            
ATOM     15  H7  ACD     1      24.530  27.740   0.120  1.00  0.00            
ATOM     16  O4  ACD     1      25.760  28.880  -1.180  1.00  0.00            
ATOM     17  H8  ACD     1      25.350  28.430  -1.920  1.00  0.00            
ATOM     18  C6  ACD     1      26.110  28.360   1.230  1.00  0.00            
ATOM     19  H9  ACD     1      27.200  28.450   1.350  1.00  0.00            
ATOM     20  O5  ACD     1      25.370  29.490   1.690  1.00  0.00            
ATOM     21  H10 ACD     1      24.500  29.110   1.540  1.00  0.00            
ATOM     22  C7  ACD     1      25.850  27.210   2.220  1.00  0.00            
ATOM     23  H11 ACD     1      26.390  27.450   3.140  1.00  0.00            
ATOM     24  O6  ACD     1      26.560  26.040   1.730  1.00  0.00            
ATOM     25  C8  ACD     1      26.010  25.470   0.550  1.00  0.00            
ATOM     26  H12 ACD     1      24.980  25.120   0.660  1.00  0.00            
ATOM     27  C9  ACD     1      26.900  24.250   0.140  1.00  0.00            
ATOM     28  H13 ACD     1      26.470  23.800  -0.760  1.00  0.00            
ATOM     29  H14 ACD     1      27.940  24.490  -0.100  1.00  0.00            
ATOM     30  O7  ACD     1      26.900  23.210   1.180  1.00  0.00            
ATOM     31  H15 ACD     1      27.100  23.670   2.000  1.00  0.00            
ATOM     32  O8  ACD     1      24.480  26.940   2.350  1.00  0.00            
ATOM     33  C10 ACD     1      23.730  27.330   3.490  1.00  0.00            
ATOM     34  H16 ACD     1      24.270  28.190   3.910  1.00  0.00            
ATOM     35  C11 ACD     1      22.400  27.860   2.930  1.00  0.00            
ATOM     36  H17 ACD     1      22.090  27.030   2.280  1.00  0.00            
ATOM     37  O9  ACD     1      22.590  29.060   2.160  1.00  0.00            
ATOM     38  H18 ACD     1      21.880  29.700   2.240  1.00  0.00            
ATOM     39  C12 ACD     1      21.220  27.990   3.860  1.00  0.00            
ATOM     40  H19 ACD     1      21.530  28.700   4.630  1.00  0.00            
ATOM     41  O10 ACD     1      19.960  28.340   3.330  1.00  0.00            
ATOM     42  H20 ACD     1      19.600  27.450   3.250  1.00  0.00            
ATOM     43  C13 ACD     1      21.030  26.620   4.550  1.00  0.00            
ATOM     44  H21 ACD     1      20.170  26.790   5.210  1.00  0.00            
ATOM     45  O11 ACD     1      22.300  26.380   5.250  1.00  0.00            
ATOM     46  C14 ACD     1      23.550  26.170   4.500  1.00  0.00            
ATOM     47  H22 ACD     1      23.490  25.210   3.980  1.00  0.00            
ATOM     48  C15 ACD     1      24.650  25.950   5.460  1.00  0.00            
ATOM     49  H23 ACD     1      25.570  25.960   4.870  1.00  0.00            
ATOM     50  H24 ACD     1      24.850  26.770   6.150  1.00  0.00            
ATOM     51  O12 ACD     1      24.620  24.630   6.130  1.00  0.00            
ATOM     52  H25 ACD     1      24.620  23.950   5.460  1.00  0.00            
ATOM     53  O13 ACD     1      20.720  25.610   3.670  1.00  0.00            
ATOM     54  C16 ACD     1      19.670  24.620   3.980  1.00  0.00            
ATOM     55  H26 ACD     1      19.480  24.460   5.050  1.00  0.00            
ATOM     56  C17 ACD     1      18.340  25.140   3.340  1.00  0.00            
ATOM     57  H27 ACD     1      18.540  25.260   2.260  1.00  0.00            
ATOM     58  O14 ACD     1      17.900  26.430   3.870  1.00  0.00            
ATOM     59  H28 ACD     1      17.190  26.680   3.270  1.00  0.00            
ATOM     60  C18 ACD     1      17.300  23.970   3.520  1.00  0.00            
ATOM     61  H29 ACD     1      17.000  23.850   4.570  1.00  0.00            
ATOM     62  O15 ACD     1      16.140  24.170   2.690  1.00  0.00            
ATOM     63  H30 ACD     1      16.460  24.020   1.800  1.00  0.00            
ATOM     64  C19 ACD     1      17.930  22.700   3.000  1.00  0.00            
ATOM     65  H31 ACD     1      17.190  21.910   3.150  1.00  0.00            
ATOM     66  O16 ACD     1      19.080  22.360   3.750  1.00  0.00            
ATOM     67  C20 ACD     1      20.140  23.230   3.550  1.00  0.00            
ATOM     68  H32 ACD     1      20.520  23.210   2.510  1.00  0.00            
ATOM     69  C21 ACD     1      21.380  22.770   4.410  1.00  0.00            
ATOM     70  H33 ACD     1      21.920  21.960   3.900  1.00  0.00            
ATOM     71  H34 ACD     1      22.100  23.560   4.640  1.00  0.00            
ATOM     72  O17 ACD     1      21.050  22.440   5.800  1.00  0.00            
ATOM     73  H35 ACD     1      20.470  21.680   5.890  1.00  0.00            
ATOM     74  O18 ACD     1      18.210  22.760   1.550  1.00  0.00            
ATOM     75  C22 ACD     1      17.950  21.580   0.840  1.00  0.00            
ATOM     76  H36 ACD     1      17.350  20.870   1.410  1.00  0.00            
ATOM     77  C23 ACD     1      17.160  22.130  -0.360  1.00  0.00            
ATOM     78  H37 ACD     1      17.560  23.120  -0.630  1.00  0.00            
ATOM     79  O19 ACD     1      15.790  22.260   0.030  1.00  0.00            
ATOM     80  H38 ACD     1      15.340  22.720  -0.680  1.00  0.00            
ATOM     81  C24 ACD     1      17.200  21.130  -1.540  1.00  0.00            
ATOM     82  H39 ACD     1      16.600  20.220  -1.360  1.00  0.00            
ATOM     83  O20 ACD     1      16.670  21.680  -2.780  1.00  0.00            
ATOM     84  H40 ACD     1      17.170  22.470  -2.970  1.00  0.00            
ATOM     85  C25 ACD     1      18.660  20.660  -1.870  1.00  0.00            
ATOM     86  H41 ACD     1      18.630  19.930  -2.680  1.00  0.00            
ATOM     87  O21 ACD     1      19.220  20.030  -0.660  1.00  0.00            
ATOM     88  C26 ACD     1      19.290  20.940   0.480  1.00  0.00            
ATOM     89  H42 ACD     1      19.920  21.800   0.220  1.00  0.00            
ATOM     90  C27 ACD     1      20.130  20.290   1.660  1.00  0.00            
ATOM     91  H43 ACD     1      21.070  19.840   1.330  1.00  0.00            
ATOM     92  H44 ACD     1      20.510  21.000   2.410  1.00  0.00            
ATOM     93  O22 ACD     1      19.310  19.320   2.300  1.00  0.00            
ATOM     94  H45 ACD     1      18.980  18.830   1.540  1.00  0.00            
ATOM     95  O23 ACD     1      19.560  21.740  -2.220  1.00  0.00            
ATOM     96  C28 ACD     1      19.980  21.870  -3.550  1.00  0.00            
ATOM     97  H46 ACD     1      19.250  21.350  -4.180  1.00  0.00            
ATOM     98  C29 ACD     1      21.360  21.300  -3.750  1.00  0.00            
ATOM     99  H47 ACD     1      21.920  21.590  -2.860  1.00  0.00            
ATOM    100  O24 ACD     1      21.930  21.810  -4.910  1.00  0.00            
ATOM    101  C30 ACD     1      21.350  19.800  -3.810  1.00  0.00            
ATOM    102  H48 ACD     1      22.310  19.390  -4.140  1.00  0.00            
ATOM    103  H49 ACD     1      21.110  19.520  -2.780  1.00  0.00            
ATOM    104  O25 ACD     1      20.410  19.250  -4.870  1.00  0.00            
ATOM    105  H50 ACD     1      20.190  19.820  -5.610  1.00  0.00            
ATOM    106  C31 ACD     1      19.870  23.330  -3.850  1.00  0.00            
ATOM    107  H51 ACD     1      20.450  23.890  -3.100  1.00  0.00            
ATOM    108  O26 ACD     1      18.530  23.630  -4.010  1.00  0.00            
ATOM    109  H52 ACD     1      18.470  24.590  -4.050  1.00  0.00            
ATOM    110  C32 ACD     1      20.630  23.660  -5.100  1.00  0.00            
ATOM    111  H53 ACD     1      20.180  23.190  -5.980  1.00  0.00            
ATOM    112  O27 ACD     1      20.650  25.100  -5.400  1.00  0.00            
ATOM    113  H54 ACD     1      21.550  25.400  -5.270  1.00  0.00            
ATOM    114  C33 ACD     1      22.030  23.190  -5.030  1.00  0.00            
ATOM    115  H55 ACD     1      22.610  23.410  -5.930  1.00  0.00            
ATOM    116  O28 ACD     1      22.760  23.790  -3.870  1.00  0.00            
ATOM    117  C34 ACD     1      24.070  24.370  -4.130  1.00  0.00            
ATOM    118  H56 ACD     1      24.340  24.230  -5.180  1.00  0.00            
ATOM    119  C35 ACD     1      23.930  25.940  -4.030  1.00  0.00            
ATOM    120  H57 ACD     1      23.560  26.200  -3.030  1.00  0.00            
ATOM    121  O29 ACD     1      23.150  26.430  -5.130  1.00  0.00            
ATOM    122  H58 ACD     1      23.090  27.390  -5.100  1.00  0.00            
ATOM    123  C36 ACD     1      25.350  26.550  -4.120  1.00  0.00            
ATOM    124  H59 ACD     1      25.900  26.330  -5.040  1.00  0.00            
ATOM    125  O30 ACD     1      25.350  27.970  -3.990  1.00  0.00            
ATOM    126  H60 ACD     1      25.530  28.280  -4.880  1.00  0.00            
ATOM    127  C1  AT4     2      24.520  20.650   1.480  1.00  0.00            
ATOM    128  C2  AT4     2      23.720  21.900   1.110  1.00  0.00            
ATOM    129  C3  AT4     2      23.120  21.920  -0.130  1.00  0.00            
ATOM    130  C4  AT4     2      22.340  23.030  -0.490  1.00  0.00            
ATOM    131  C5  AT4     2      22.100  24.060   0.390  1.00  0.00            
ATOM    132  C6  AT4     2      21.200  25.250  -0.030  1.00  0.00            
ATOM    133  C7  AT4     2      19.810  24.890  -0.510  1.00  0.00            
ATOM    134  C8  AT4     2      21.870  26.190  -1.110  1.00  0.00            
ATOM    135  C9  AT4     2      22.820  24.130   1.590  1.00  0.00            
ATOM    136  C10 AT4     2      23.590  23.020   2.000  1.00  0.00            
ATOM    137  O1  AT4     2      24.370  23.030   3.210  1.00  0.00            
ATOM    138  H1  AT4     2      23.930  20.050   2.190  1.00  0.00            
ATOM    139  H2  AT4     2      24.700  20.080   0.560  1.00  0.00            
ATOM    140  H3  AT4     2      25.480  20.850   1.970  1.00  0.00            
ATOM    141  H4  AT4     2      23.260  21.090  -0.830  1.00  0.00            
ATOM    142  H5  AT4     2      21.800  23.030  -1.430  1.00  0.00            
ATOM    143  H6  AT4     2      21.110  25.880   0.860  1.00  0.00            
ATOM    144  H7  AT4     2      19.550  23.920  -0.070  1.00  0.00            
ATOM    145  H8  AT4     2      19.100  25.640  -0.150  1.00  0.00            
ATOM    146  H9  AT4     2      19.700  24.820  -1.600  1.00  0.00            
ATOM    147  H10 AT4     2      21.300  27.090  -1.360  1.00  0.00            
ATOM    148  H11 AT4     2      22.890  26.350  -0.740  1.00  0.00            
ATOM    149  H12 AT4     2      21.890  25.550  -2.000  1.00  0.00            
ATOM    150  H13 AT4     2      22.690  24.970   2.260  1.00  0.00            
ATOM    151  H14 AT4     2      24.680  22.110   3.310  1.00  0.00            
TER
ENDMDL
MODEL        1
ATOM      1  H1  ACD     1      34.340  16.530  10.230  1.00  0.00            
ATOM      2  O1  ACD     1      34.880  17.170  10.700  1.00  0.00            
ATOM      3  C1  ACD     1      34.220  17.610  11.920  1.00  0.00            
ATOM      4  H2  ACD     1      34.390  16.780  12.610  1.00  0.00            
ATOM      5  H3  ACD     1      33.150  17.730  11.720  1.00  0.00            
ATOM      6  C2  ACD     1      34.910  18.920  12.320  1.00  0.00            
ATOM      7  H4  ACD     1      34.470  19.340  13.230  1.00  0.00            
ATOM      8  O2  ACD     1      36.330  18.760  12.560  1.00  0.00            
ATOM      9  C3  ACD     1      37.020  19.920  13.190  1.00  0.00            
ATOM     10  H5  ACD     1      38.010  19.470  13.330  1.00  0.00            
ATOM     11  O3  ACD     1      36.390  20.210  14.430  1.00  0.00            
ATOM     12  C4  ACD     1      37.160  20.540  15.630  1.00  0.00            
ATOM     13  H6  ACD     1      38.230  20.610  15.380  1.00  0.00            
ATOM     14  C5  ACD     1      36.560  21.770  16.230  1.00  0.00            
ATOM     15  H7  ACD     1      35.460  21.740  16.200  1.00  0.00            
ATOM     16  O4  ACD     1      36.960  22.890  15.400  1.00  0.00            
ATOM     17  H8  ACD     1      36.450  23.650  15.710  1.00  0.00            
ATOM     18  C6  ACD     1      36.920  21.960  17.730  1.00  0.00            
ATOM     19  H9  ACD     1      37.940  22.220  18.040  1.00  0.00            
ATOM     20  O5  ACD     1      36.020  22.930  18.360  1.00  0.00            
ATOM     21  H10 ACD     1      35.990  23.710  17.800  1.00  0.00            
ATOM     22  C7  ACD     1      36.480  20.730  18.490  1.00  0.00            
ATOM     23  H11 ACD     1      36.700  20.820  19.560  1.00  0.00            
ATOM     24  O6  ACD     1      37.100  19.590  17.980  1.00  0.00            
ATOM     25  C8  ACD     1      37.000  19.370  16.590  1.00  0.00            
ATOM     26  H12 ACD     1      35.960  19.020  16.470  1.00  0.00            
ATOM     27  C9  ACD     1      37.800  18.160  16.130  1.00  0.00            
ATOM     28  H13 ACD     1      37.540  17.360  16.830  1.00  0.00            
ATOM     29  H14 ACD     1      37.470  17.880  15.120  1.00  0.00            
ATOM     30  O7  ACD     1      39.240  18.380  16.080  1.00  0.00            
ATOM     31  H15 ACD     1      39.500  18.340  17.000  1.00  0.00            
ATOM     32  O8  ACD     1      35.140  20.440  18.280  1.00  0.00            
ATOM     33  C10 ACD     1      34.260  20.090  19.400  1.00  0.00            
ATOM     34  H16 ACD     1      34.860  20.180  20.320  1.00  0.00            
ATOM     35  C11 ACD     1      33.190  21.120  19.370  1.00  0.00            
ATOM     36  H17 ACD     1      32.700  21.220  18.400  1.00  0.00            
ATOM     37  O9  ACD     1      33.690  22.440  19.690  1.00  0.00            
ATOM     38  H18 ACD     1      34.540  22.600  19.280  1.00  0.00            
ATOM     39  C12 ACD     1      32.030  20.790  20.230  1.00  0.00            
ATOM     40  H19 ACD     1      32.300  20.840  21.300  1.00  0.00            
ATOM     41  O10 ACD     1      30.950  21.710  20.130  1.00  0.00            
ATOM     42  H20 ACD     1      31.280  22.560  19.830  1.00  0.00            
ATOM     43  C13 ACD     1      31.500  19.470  19.900  1.00  0.00            
ATOM     44  H21 ACD     1      30.830  19.320  20.750  1.00  0.00            
ATOM     45  O11 ACD     1      32.510  18.560  20.040  1.00  0.00            
ATOM     46  C14 ACD     1      33.640  18.720  19.140  1.00  0.00            
ATOM     47  H22 ACD     1      33.270  18.610  18.120  1.00  0.00            
ATOM     48  C15 ACD     1      34.670  17.660  19.380  1.00  0.00            
ATOM     49  H23 ACD     1      34.270  16.640  19.420  1.00  0.00            
ATOM     50  H24 ACD     1      35.280  17.620  18.470  1.00  0.00            
ATOM     51  O12 ACD     1      35.400  17.750  20.660  1.00  0.00            
ATOM     52  H25 ACD     1      36.010  17.010  20.760  1.00  0.00            
ATOM     53  O13 ACD     1      30.890  19.360  18.580  1.00  0.00            
ATOM     54  C16 ACD     1      29.570  18.780  18.460  1.00  0.00            
ATOM     55  H26 ACD     1      29.280  18.140  19.310  1.00  0.00            
ATOM     56  C17 ACD     1      28.690  19.980  18.490  1.00  0.00            
ATOM     57  H27 ACD     1      29.110  20.810  17.900  1.00  0.00            
ATOM     58  O14 ACD     1      28.630  20.290  19.910  1.00  0.00            
ATOM     59  H28 ACD     1      29.550  20.530  20.030  1.00  0.00            
ATOM     60  C18 ACD     1      27.240  19.790  18.080  1.00  0.00            
ATOM     61  H29 ACD     1      26.700  19.210  18.840  1.00  0.00            
ATOM     62  O15 ACD     1      26.540  21.060  17.950  1.00  0.00            
ATOM     63  H30 ACD     1      26.600  21.230  17.000  1.00  0.00            
ATOM     64  C19 ACD     1      27.250  19.000  16.690  1.00  0.00            
ATOM     65  H31 ACD     1      26.280  18.570  16.410  1.00  0.00            
ATOM     66  O16 ACD     1      28.080  17.870  16.700  1.00  0.00            
ATOM     67  C20 ACD     1      29.390  18.090  17.120  1.00  0.00            
ATOM     68  H32 ACD     1      29.980  18.710  16.430  1.00  0.00            
ATOM     69  C21 ACD     1      30.100  16.710  17.170  1.00  0.00            
ATOM     70  H33 ACD     1      30.130  16.260  16.170  1.00  0.00            
ATOM     71  H34 ACD     1      31.170  16.870  17.370  1.00  0.00            
ATOM     72  O17 ACD     1      29.640  15.830  18.170  1.00  0.00            
ATOM     73  H35 ACD     1      30.040  14.970  18.080  1.00  0.00            
ATOM     74  O18 ACD     1      27.700  19.850  15.660  1.00  0.00            
ATOM     75  C22 ACD     1      27.060  19.860  14.350  1.00  0.00            
ATOM     76  H36 ACD     1      25.970  19.890  14.510  1.00  0.00            
ATOM     77  C23 ACD     1      27.290  21.280  13.800  1.00  0.00            
ATOM     78  H37 ACD     1      28.380  21.320  13.910  1.00  0.00            
ATOM     79  O19 ACD     1      26.600  22.130  14.710  1.00  0.00            
ATOM     80  H38 ACD     1      26.800  23.070  14.620  1.00  0.00            
ATOM     81  C24 ACD     1      26.900  21.310  12.330  1.00  0.00            
ATOM     82  H39 ACD     1      25.800  21.230  12.290  1.00  0.00            
ATOM     83  O20 ACD     1      27.240  22.640  11.890  1.00  0.00            
ATOM     84  H40 ACD     1      28.190  22.700  11.870  1.00  0.00            
ATOM     85  C25 ACD     1      27.640  20.210  11.580  1.00  0.00            
ATOM     86  H41 ACD     1      27.260  20.120  10.560  1.00  0.00            
ATOM     87  O21 ACD     1      27.150  18.980  12.130  1.00  0.00            
ATOM     88  C26 ACD     1      27.470  18.640  13.470  1.00  0.00            
ATOM     89  H42 ACD     1      28.540  18.420  13.540  1.00  0.00            
ATOM     90  C27 ACD     1      26.570  17.390  13.780  1.00  0.00            
ATOM     91  H43 ACD     1      26.440  17.130  14.840  1.00  0.00            
ATOM     92  H44 ACD     1      25.580  17.470  13.320  1.00  0.00            
ATOM     93  O22 ACD     1      27.020  16.170  13.180  1.00  0.00            
ATOM     94  H45 ACD     1      26.880  16.400  12.260  1.00  0.00            
ATOM     95  O23 ACD     1      29.100  20.400  11.770  1.00  0.00            
ATOM     96  C28 ACD     1      29.920  20.440  10.600  1.00  0.00            
ATOM     97  H46 ACD     1      29.330  20.620   9.690  1.00  0.00            
ATOM     98  C29 ACD     1      30.850  19.200  10.630  1.00  0.00            
ATOM     99  H47 ACD     1      31.290  19.120  11.630  1.00  0.00            
ATOM    100  O24 ACD     1      31.960  19.350   9.650  1.00  0.00            
ATOM    101  C30 ACD     1      30.050  17.890  10.330  1.00  0.00            
ATOM    102  H48 ACD     1      29.130  17.940  10.920  1.00  0.00            
ATOM    103  H49 ACD     1      29.610  17.870   9.320  1.00  0.00            
ATOM    104  O25 ACD     1      30.740  16.570  10.670  1.00  0.00            
ATOM    105  H50 ACD     1      31.520  16.600  10.100  1.00  0.00            
ATOM    106  C31 ACD     1      30.720  21.720  10.790  1.00  0.00            
ATOM    107  H51 ACD     1      31.110  21.460  11.790  1.00  0.00            
ATOM    108  O26 ACD     1      29.890  22.860  10.740  1.00  0.00            
ATOM    109  H52 ACD     1      30.400  23.670  10.730  1.00  0.00            
ATOM    110  C32 ACD     1      31.910  21.730   9.770  1.00  0.00            
ATOM    111  H53 ACD     1      31.460  21.710   8.780  1.00  0.00            
ATOM    112  O27 ACD     1      32.670  22.900   9.810  1.00  0.00            
ATOM    113  H54 ACD     1      33.320  22.750  10.490  1.00  0.00            
ATOM    114  C33 ACD     1      32.760  20.500   9.890  1.00  0.00            
ATOM    115  H55 ACD     1      33.540  20.530   9.120  1.00  0.00            
ATOM    116  O28 ACD     1      33.300  20.360  11.210  1.00  0.00            
ATOM    117  C34 ACD     1      34.700  20.020  11.300  1.00  0.00            
ATOM    118  H56 ACD     1      35.070  19.770  10.290  1.00  0.00            
ATOM    119  C35 ACD     1      35.420  21.290  11.740  1.00  0.00            
ATOM    120  H57 ACD     1      34.940  21.580  12.680  1.00  0.00            
ATOM    121  O29 ACD     1      35.380  22.330  10.770  1.00  0.00            
ATOM    122  H58 ACD     1      36.200  22.830  10.680  1.00  0.00            
ATOM    123  C36 ACD     1      36.920  21.050  12.210  1.00  0.00            
ATOM    124  H59 ACD     1      37.430  20.720  11.290  1.00  0.00            
ATOM    125  O30 ACD     1      37.450  22.230  12.790  1.00  0.00            
ATOM    126  H60 ACD     1      37.090  22.400  13.660  1.00  0.00            
ATOM    127  C1  AT4     2      32.280  15.670  14.320  1.00  0.00            
ATOM    128  C2  AT4     2      32.170  17.190  14.520  1.00  0.00            
ATOM    129  C3  AT4     2      31.110  17.890  14.040  1.00  0.00            
ATOM    130  C4  AT4     2      31.010  19.290  14.310  1.00  0.00            
ATOM    131  C5  AT4     2      31.960  20.000  15.070  1.00  0.00            
ATOM    132  C6  AT4     2      31.940  21.540  15.380  1.00  0.00            
ATOM    133  C7  AT4     2      30.520  22.150  15.370  1.00  0.00            
ATOM    134  C8  AT4     2      32.890  22.310  14.420  1.00  0.00            
ATOM    135  C9  AT4     2      33.090  19.260  15.520  1.00  0.00            
ATOM    136  C10 AT4     2      33.150  17.870  15.310  1.00  0.00            
ATOM    137  O1  AT4     2      34.180  17.180  15.840  1.00  0.00            
ATOM    138  H1  AT4     2      33.260  15.370  13.940  1.00  0.00            
ATOM    139  H2  AT4     2      32.190  15.140  15.280  1.00  0.00            
ATOM    140  H3  AT4     2      31.450  15.330  13.690  1.00  0.00            
ATOM    141  H4  AT4     2      30.440  17.370  13.360  1.00  0.00            
ATOM    142  H5  AT4     2      30.100  19.720  13.910  1.00  0.00            
ATOM    143  H6  AT4     2      32.290  21.620  16.410  1.00  0.00            
ATOM    144  H7  AT4     2      30.260  22.220  14.310  1.00  0.00            
ATOM    145  H8  AT4     2      29.790  21.510  15.880  1.00  0.00            
ATOM    146  H9  AT4     2      30.520  23.150  15.830  1.00  0.00            
ATOM    147  H10 AT4     2      32.560  22.140  13.390  1.00  0.00            
ATOM    148  H11 AT4     2      32.910  23.390  14.600  1.00  0.00            
ATOM    149  H12 AT4     2      33.940  22.050  14.610  1.00  0.00            
ATOM    150  H13 AT4     2      33.870  19.640  16.170  1.00  0.00            
ATOM    151  H14 AT4     2      34.280  16.370  15.330  1.00  0.00            
TER
ENDMDL
MODEL        1
ATOM      1  H1  ACD     1      19.040   8.030  22.590  1.00  0.00            
ATOM      2  O1  ACD     1      19.250   8.630  21.870  1.00  0.00            
ATOM      3  C1  ACD     1      20.580   8.740  21.360  1.00  0.00            
ATOM      4  H2  ACD     1      20.710   8.210  20.410  1.00  0.00            
ATOM      5  H3  ACD     1      21.240   8.160  22.010  1.00  0.00            
ATOM      6  C2  ACD     1      20.960  10.130  21.170  1.00  0.00            
ATOM      7  H4  ACD     1      22.050  10.050  21.050  1.00  0.00            
ATOM      8  O2  ACD     1      20.300  10.670  20.020  1.00  0.00            
ATOM      9  C3  ACD     1      20.690  11.950  19.630  1.00  0.00            
ATOM     10  H5  ACD     1      20.180  12.160  18.690  1.00  0.00            
ATOM     11  O3  ACD     1      22.130  12.010  19.290  1.00  0.00            
ATOM     12  C4  ACD     1      22.510  12.000  17.880  1.00  0.00            
ATOM     13  H6  ACD     1      21.670  12.320  17.250  1.00  0.00            
ATOM     14  C5  ACD     1      23.540  13.080  17.750  1.00  0.00            
ATOM     15  H7  ACD     1      24.330  12.940  18.490  1.00  0.00            
ATOM     16  O4  ACD     1      22.880  14.300  18.070  1.00  0.00            
ATOM     17  H8  ACD     1      22.370  14.130  18.870  1.00  0.00            
ATOM     18  C6  ACD     1      24.190  13.070  16.320  1.00  0.00            
ATOM     19  H9  ACD     1      23.430  13.250  15.550  1.00  0.00            
ATOM     20  O5  ACD     1      25.280  14.090  16.340  1.00  0.00            
ATOM     21  H10 ACD     1      26.120  13.640  16.230  1.00  0.00            
ATOM     22  C7  ACD     1      24.800  11.680  16.040  1.00  0.00            
ATOM     23  H11 ACD     1      25.270  11.690  15.050  1.00  0.00            
ATOM     24  O6  ACD     1      23.700  10.770  16.130  1.00  0.00            
ATOM     25  C8  ACD     1      23.070  10.640  17.440  1.00  0.00            
ATOM     26  H12 ACD     1      23.840  10.360  18.180  1.00  0.00            
ATOM     27  C9  ACD     1      22.110   9.510  17.370  1.00  0.00            
ATOM     28  H13 ACD     1      22.680   8.680  16.920  1.00  0.00            
ATOM     29  H14 ACD     1      21.790   9.170  18.360  1.00  0.00            
ATOM     30  O7  ACD     1      21.060   9.860  16.500  1.00  0.00            
ATOM     31  H15 ACD     1      20.460   9.110  16.480  1.00  0.00            
ATOM     32  O8  ACD     1      25.740  11.340  17.090  1.00  0.00            
ATOM     33  C10 ACD     1      27.030  10.800  16.680  1.00  0.00            
ATOM     34  H16 ACD     1      26.950  10.570  15.610  1.00  0.00            
ATOM     35  C11 ACD     1      28.190  11.880  16.840  1.00  0.00            
ATOM     36  H17 ACD     1      27.980  12.260  17.840  1.00  0.00            
ATOM     37  O9  ACD     1      28.090  12.970  15.920  1.00  0.00            
ATOM     38  H18 ACD     1      28.630  13.730  16.180  1.00  0.00            
ATOM     39  C12 ACD     1      29.550  11.150  16.850  1.00  0.00            
ATOM     40  H19 ACD     1      29.740  10.860  15.810  1.00  0.00            
ATOM     41  O10 ACD     1      30.550  12.110  17.210  1.00  0.00            
ATOM     42  H20 ACD     1      31.290  11.500  17.120  1.00  0.00            
ATOM     43  C13 ACD     1      29.630   9.940  17.740  1.00  0.00            
ATOM     44  H21 ACD     1      30.620   9.500  17.630  1.00  0.00            
ATOM     45  O11 ACD     1      28.650   9.020  17.350  1.00  0.00            
ATOM     46  C14 ACD     1      27.270   9.470  17.460  1.00  0.00            
ATOM     47  H22 ACD     1      26.980   9.610  18.500  1.00  0.00            
ATOM     48  C15 ACD     1      26.480   8.290  16.890  1.00  0.00            
ATOM     49  H23 ACD     1      26.770   7.380  17.430  1.00  0.00            
ATOM     50  H24 ACD     1      25.410   8.450  17.040  1.00  0.00            
ATOM     51  O12 ACD     1      26.650   8.160  15.510  1.00  0.00            
ATOM     52  H25 ACD     1      27.580   7.970  15.360  1.00  0.00            
ATOM     53  O13 ACD     1      29.380  10.160  19.130  1.00  0.00            
ATOM     54  C16 ACD     1      30.500   9.820  19.980  1.00  0.00            
ATOM     55  H26 ACD     1      31.460   9.770  19.440  1.00  0.00            
ATOM     56  C17 ACD     1      30.580  11.170  20.720  1.00  0.00            
ATOM     57  H27 ACD     1      29.590  11.390  21.130  1.00  0.00            
ATOM     58  O14 ACD     1      31.090  12.280  19.910  1.00  0.00            
ATOM     59  H28 ACD     1      30.700  12.360  19.030  1.00  0.00            
ATOM     60  C18 ACD     1      31.580  10.890  21.920  1.00  0.00            
ATOM     61  H29 ACD     1      32.550  10.700  21.430  1.00  0.00            
ATOM     62  O15 ACD     1      31.720  12.040  22.760  1.00  0.00            
ATOM     63  H30 ACD     1      30.880  12.490  22.670  1.00  0.00            
ATOM     64  C19 ACD     1      31.120   9.700  22.750  1.00  0.00            
ATOM     65  H31 ACD     1      31.860   9.520  23.530  1.00  0.00            
ATOM     66  O16 ACD     1      31.070   8.510  21.990  1.00  0.00            
ATOM     67  C20 ACD     1      30.220   8.580  20.840  1.00  0.00            
ATOM     68  H32 ACD     1      29.160   8.570  21.140  1.00  0.00            
ATOM     69  C21 ACD     1      30.500   7.330  20.010  1.00  0.00            
ATOM     70  H33 ACD     1      30.460   6.460  20.670  1.00  0.00            
ATOM     71  H34 ACD     1      29.630   7.210  19.340  1.00  0.00            
ATOM     72  O17 ACD     1      31.580   7.400  19.050  1.00  0.00            
ATOM     73  H35 ACD     1      31.620   6.510  18.700  1.00  0.00            
ATOM     74  O18 ACD     1      29.840  10.000  23.340  1.00  0.00            
ATOM     75  C22 ACD     1      29.540   9.680  24.730  1.00  0.00            
ATOM     76  H36 ACD     1      30.500   9.450  25.210  1.00  0.00            
ATOM     77  C23 ACD     1      28.980  10.950  25.250  1.00  0.00            
ATOM     78  H37 ACD     1      28.350  11.310  24.430  1.00  0.00            
ATOM     79  O19 ACD     1      30.020  11.890  25.460  1.00  0.00            
ATOM     80  H38 ACD     1      29.810  12.750  25.070  1.00  0.00            
ATOM     81  C24 ACD     1      28.150  10.790  26.420  1.00  0.00            
ATOM     82  H39 ACD     1      28.870  10.340  27.120  1.00  0.00            
ATOM     83  O20 ACD     1      27.510  12.030  26.730  1.00  0.00            
ATOM     84  H40 ACD     1      27.870  12.350  27.560  1.00  0.00            
ATOM     85  C25 ACD     1      27.000   9.780  26.180  1.00  0.00            
ATOM     86  H41 ACD     1      26.540   9.670  27.160  1.00  0.00            
ATOM     87  O21 ACD     1      27.620   8.560  25.810  1.00  0.00            
ATOM     88  C26 ACD     1      28.530   8.520  24.730  1.00  0.00            
ATOM     89  H42 ACD     1      27.870   8.510  23.850  1.00  0.00            
ATOM     90  C27 ACD     1      29.250   7.160  24.760  1.00  0.00            
ATOM     91  H43 ACD     1      28.370   6.500  24.690  1.00  0.00            
ATOM     92  H44 ACD     1      29.900   6.990  23.900  1.00  0.00            
ATOM     93  O22 ACD     1      29.980   6.930  26.020  1.00  0.00            
ATOM     94  H45 ACD     1      29.370   6.810  26.750  1.00  0.00            
ATOM     95  O23 ACD     1      26.040  10.240  25.260  1.00  0.00            
ATOM     96  C28 ACD     1      24.690   9.840  25.580  1.00  0.00            
ATOM     97  H46 ACD     1      24.690   9.180  26.460  1.00  0.00            
ATOM     98  C29 ACD     1      24.160   9.000  24.470  1.00  0.00            
ATOM     99  H47 ACD     1      24.330   9.420  23.470  1.00  0.00            
ATOM    100  O24 ACD     1      22.730   8.840  24.620  1.00  0.00            
ATOM    101  C30 ACD     1      24.750   7.570  24.280  1.00  0.00            
ATOM    102  H48 ACD     1      24.440   7.110  23.340  1.00  0.00            
ATOM    103  H49 ACD     1      25.850   7.620  24.220  1.00  0.00            
ATOM    104  O25 ACD     1      24.500   6.680  25.360  1.00  0.00            
ATOM    105  H50 ACD     1      25.140   5.970  25.290  1.00  0.00            
ATOM    106  C31 ACD     1      23.870  11.160  25.650  1.00  0.00            
ATOM    107  H51 ACD     1      24.160  11.710  24.740  1.00  0.00            
ATOM    108  O26 ACD     1      24.240  11.920  26.880  1.00  0.00            
ATOM    109  H52 ACD     1      25.090  11.750  27.300  1.00  0.00            
ATOM    110  C32 ACD     1      22.320  10.890  25.540  1.00  0.00            
ATOM    111  H53 ACD     1      22.100  10.500  26.550  1.00  0.00            
ATOM    112  O27 ACD     1      21.630  12.140  25.370  1.00  0.00            
ATOM    113  H54 ACD     1      21.240  12.190  24.490  1.00  0.00            
ATOM    114  C33 ACD     1      21.940   9.980  24.380  1.00  0.00            
ATOM    115  H55 ACD     1      20.940   9.540  24.370  1.00  0.00            
ATOM    116  O28 ACD     1      22.130  10.590  23.180  1.00  0.00            
ATOM    117  C34 ACD     1      20.960  11.010  22.400  1.00  0.00            
ATOM    118  H56 ACD     1      19.980  10.890  22.890  1.00  0.00            
ATOM    119  C35 ACD     1      21.080  12.500  22.040  1.00  0.00            
ATOM    120  H57 ACD     1      22.130  12.760  21.840  1.00  0.00            
ATOM    121  O29 ACD     1      20.580  13.200  23.230  1.00  0.00            
ATOM    122  H58 ACD     1      19.800  13.720  23.030  1.00  0.00            
ATOM    123  C36 ACD     1      20.310  12.890  20.770  1.00  0.00            
ATOM    124  H59 ACD     1      19.230  12.800  20.910  1.00  0.00            
ATOM    125  O30 ACD     1      20.570  14.210  20.230  1.00  0.00            
ATOM    126  H60 ACD     1      19.790  14.430  19.710  1.00  0.00            
ATOM    127  C1  AT4     2      25.030   6.140  20.170  1.00  0.00            
ATOM    128  C2  AT4     2      25.380   7.580  20.550  1.00  0.00            
ATOM    129  C3  AT4     2      24.460   8.580  20.180  1.00  0.00            
ATOM    130  C4  AT4     2      24.680   9.890  20.620  1.00  0.00            
ATOM    131  C5  AT4     2      25.810  10.300  21.280  1.00  0.00            
ATOM    132  C6  AT4     2      26.140  11.750  21.660  1.00  0.00            
ATOM    133  C7  AT4     2      24.880  12.590  21.750  1.00  0.00            
ATOM    134  C8  AT4     2      26.930  12.460  20.530  1.00  0.00            
ATOM    135  C9  AT4     2      26.710   9.250  21.610  1.00  0.00            
ATOM    136  C10 AT4     2      26.540   7.950  21.190  1.00  0.00            
ATOM    137  O1  AT4     2      27.420   6.990  21.560  1.00  0.00            
ATOM    138  H1  AT4     2      24.510   5.610  20.970  1.00  0.00            
ATOM    139  H2  AT4     2      24.340   6.130  19.310  1.00  0.00            
ATOM    140  H3  AT4     2      25.860   5.520  19.800  1.00  0.00            
ATOM    141  H4  AT4     2      23.510   8.350  19.710  1.00  0.00            
ATOM    142  H5  AT4     2      23.920  10.640  20.430  1.00  0.00            
ATOM    143  H6  AT4     2      26.650  11.800  22.620  1.00  0.00            
ATOM    144  H7  AT4     2      24.300  12.650  20.820  1.00  0.00            
ATOM    145  H8  AT4     2      24.280  12.260  22.600  1.00  0.00            
ATOM    146  H9  AT4     2      25.200  13.600  22.030  1.00  0.00            
ATOM    147  H10 AT4     2      27.300  13.430  20.890  1.00  0.00            
ATOM    148  H11 AT4     2      27.850  11.920  20.300  1.00  0.00            
ATOM    149  H12 AT4     2      26.360  12.660  19.620  1.00  0.00            
ATOM    150  H13 AT4     2      27.500   9.590  22.280  1.00  0.00            
ATOM    151  H14 AT4     2      26.980   6.170  21.310  1.00  0.00            
TER
ENDMDL
MODEL        1
ATOM      1  H1  ACD     1      39.030  16.080  15.150  1.00  0.00            
ATOM      2  O1  ACD     1      39.290  16.190  16.070  1.00  0.00            
ATOM      3  C1  ACD     1      38.050  16.330  16.810  1.00  0.00            
ATOM      4  H2  ACD     1      38.070  15.810  17.780  1.00  0.00            
ATOM      5  H3  ACD     1      37.200  15.880  16.290  1.00  0.00            
ATOM      6  C2  ACD     1      37.800  17.800  17.040  1.00  0.00            
ATOM      7  H4  ACD     1      36.870  17.790  17.620  1.00  0.00            
ATOM      8  O2  ACD     1      38.870  18.370  17.760  1.00  0.00            
ATOM      9  C3  ACD     1      38.720  19.770  18.160  1.00  0.00            
ATOM     10  H5  ACD     1      39.650  20.000  18.690  1.00  0.00            
ATOM     11  O3  ACD     1      37.630  19.890  19.090  1.00  0.00            
ATOM     12  C4  ACD     1      37.900  20.100  20.420  1.00  0.00            
ATOM     13  H6  ACD     1      38.900  19.730  20.690  1.00  0.00            
ATOM     14  C5  ACD     1      37.820  21.580  20.820  1.00  0.00            
ATOM     15  H7  ACD     1      36.880  21.970  20.390  1.00  0.00            
ATOM     16  O4  ACD     1      38.940  22.230  20.200  1.00  0.00            
ATOM     17  H8  ACD     1      38.970  23.170  20.370  1.00  0.00            
ATOM     18  C6  ACD     1      37.770  21.760  22.330  1.00  0.00            
ATOM     19  H9  ACD     1      38.710  21.310  22.700  1.00  0.00            
ATOM     20  O5  ACD     1      37.710  23.120  22.750  1.00  0.00            
ATOM     21  H10 ACD     1      38.570  23.360  23.090  1.00  0.00            
ATOM     22  C7  ACD     1      36.600  21.000  22.930  1.00  0.00            
ATOM     23  H11 ACD     1      36.660  21.140  24.010  1.00  0.00            
ATOM     24  O6  ACD     1      36.820  19.660  22.610  1.00  0.00            
ATOM     25  C8  ACD     1      36.890  19.290  21.180  1.00  0.00            
ATOM     26  H12 ACD     1      35.920  19.420  20.700  1.00  0.00            
ATOM     27  C9  ACD     1      37.230  17.820  21.230  1.00  0.00            
ATOM     28  H13 ACD     1      36.660  17.470  22.100  1.00  0.00            
ATOM     29  H14 ACD     1      36.930  17.350  20.280  1.00  0.00            
ATOM     30  O7  ACD     1      38.660  17.570  21.350  1.00  0.00            
ATOM     31  H15 ACD     1      39.020  17.910  20.520  1.00  0.00            
ATOM     32  O8  ACD     1      35.290  21.250  22.410  1.00  0.00            
ATOM     33  C10 ACD     1      34.350  21.680  23.390  1.00  0.00            
ATOM     34  H16 ACD     1      34.880  22.110  24.250  1.00  0.00            
ATOM     35  C11 ACD     1      33.660  22.890  22.710  1.00  0.00            
ATOM     36  H17 ACD     1      33.460  22.620  21.670  1.00  0.00            
ATOM     37  O9  ACD     1      34.530  24.030  22.600  1.00  0.00            
ATOM     38  H18 ACD     1      35.400  23.780  22.280  1.00  0.00            
ATOM     39  C12 ACD     1      32.330  23.210  23.260  1.00  0.00            
ATOM     40  H19 ACD     1      32.490  23.720  24.220  1.00  0.00            
ATOM     41  O10 ACD     1      31.620  24.120  22.460  1.00  0.00            
ATOM     42  H20 ACD     1      32.020  25.000  22.470  1.00  0.00            
ATOM     43  C13 ACD     1      31.490  21.960  23.520  1.00  0.00            
ATOM     44  H21 ACD     1      30.540  22.230  24.000  1.00  0.00            
ATOM     45  O11 ACD     1      32.220  21.010  24.290  1.00  0.00            
ATOM     46  C14 ACD     1      33.440  20.510  23.730  1.00  0.00            
ATOM     47  H22 ACD     1      33.160  20.000  22.800  1.00  0.00            
ATOM     48  C15 ACD     1      34.160  19.540  24.650  1.00  0.00            
ATOM     49  H23 ACD     1      33.540  18.660  24.850  1.00  0.00            
ATOM     50  H24 ACD     1      35.000  19.040  24.160  1.00  0.00            
ATOM     51  O12 ACD     1      34.410  20.160  25.940  1.00  0.00            
ATOM     52  H25 ACD     1      33.960  19.600  26.570  1.00  0.00            
ATOM     53  O13 ACD     1      31.280  21.230  22.340  1.00  0.00            
ATOM     54  C16 ACD     1      29.930  20.890  22.030  1.00  0.00            
ATOM     55  H26 ACD     1      29.250  21.260  22.810  1.00  0.00            
ATOM     56  C17 ACD     1      29.690  21.660  20.750  1.00  0.00            
ATOM     57  H27 ACD     1      30.580  21.570  20.120  1.00  0.00            
ATOM     58  O14 ACD     1      29.530  23.100  21.000  1.00  0.00            
ATOM     59  H28 ACD     1      30.280  23.340  21.550  1.00  0.00            
ATOM     60  C18 ACD     1      28.500  21.120  19.950  1.00  0.00            
ATOM     61  H29 ACD     1      27.540  21.390  20.420  1.00  0.00            
ATOM     62  O15 ACD     1      28.480  21.770  18.670  1.00  0.00            
ATOM     63  H30 ACD     1      28.750  22.670  18.880  1.00  0.00            
ATOM     64  C19 ACD     1      28.600  19.570  19.710  1.00  0.00            
ATOM     65  H31 ACD     1      27.670  19.250  19.240  1.00  0.00            
ATOM     66  O16 ACD     1      28.600  19.070  21.010  1.00  0.00            
ATOM     67  C20 ACD     1      29.760  19.370  21.870  1.00  0.00            
ATOM     68  H32 ACD     1      30.610  18.930  21.350  1.00  0.00            
ATOM     69  C21 ACD     1      29.610  18.750  23.300  1.00  0.00            
ATOM     70  H33 ACD     1      30.300  19.290  23.960  1.00  0.00            
ATOM     71  H34 ACD     1      28.570  19.000  23.570  1.00  0.00            
ATOM     72  O17 ACD     1      29.910  17.400  23.300  1.00  0.00            
ATOM     73  H35 ACD     1      30.830  17.300  23.040  1.00  0.00            
ATOM     74  O18 ACD     1      29.720  19.230  18.930  1.00  0.00            
ATOM     75  C22 ACD     1      29.600  18.520  17.760  1.00  0.00            
ATOM     76  H36 ACD     1      28.610  18.050  17.680  1.00  0.00            
ATOM     77  C23 ACD     1      29.730  19.370  16.490  1.00  0.00            
ATOM     78  H37 ACD     1      30.650  19.970  16.520  1.00  0.00            
ATOM     79  O19 ACD     1      28.590  20.300  16.500  1.00  0.00            
ATOM     80  H38 ACD     1      28.610  20.620  17.400  1.00  0.00            
ATOM     81  C24 ACD     1      29.760  18.480  15.230  1.00  0.00            
ATOM     82  H39 ACD     1      28.740  18.080  15.180  1.00  0.00            
ATOM     83  O20 ACD     1      30.110  19.270  14.070  1.00  0.00            
ATOM     84  H40 ACD     1      29.280  19.590  13.710  1.00  0.00            
ATOM     85  C25 ACD     1      30.740  17.310  15.420  1.00  0.00            
ATOM     86  H41 ACD     1      30.710  16.640  14.550  1.00  0.00            
ATOM     87  O21 ACD     1      30.490  16.580  16.620  1.00  0.00            
ATOM     88  C26 ACD     1      30.570  17.330  17.870  1.00  0.00            
ATOM     89  H42 ACD     1      31.590  17.750  17.910  1.00  0.00            
ATOM     90  C27 ACD     1      30.340  16.340  19.010  1.00  0.00            
ATOM     91  H43 ACD     1      30.260  16.930  19.930  1.00  0.00            
ATOM     92  H44 ACD     1      29.480  15.680  18.850  1.00  0.00            
ATOM     93  O22 ACD     1      31.470  15.550  19.110  1.00  0.00            
ATOM     94  H45 ACD     1      31.360  15.070  19.930  1.00  0.00            
ATOM     95  O23 ACD     1      32.010  17.860  15.530  1.00  0.00            
ATOM     96  C28 ACD     1      32.940  17.410  14.520  1.00  0.00            
ATOM     97  H46 ACD     1      32.410  16.940  13.680  1.00  0.00            
ATOM     98  C29 ACD     1      33.970  16.470  15.170  1.00  0.00            
ATOM     99  H47 ACD     1      34.270  16.970  16.100  1.00  0.00            
ATOM    100  O24 ACD     1      35.150  16.230  14.360  1.00  0.00            
ATOM    101  C30 ACD     1      33.320  15.160  15.580  1.00  0.00            
ATOM    102  H48 ACD     1      32.350  15.320  16.050  1.00  0.00            
ATOM    103  H49 ACD     1      33.210  14.450  14.740  1.00  0.00            
ATOM    104  O25 ACD     1      34.120  14.400  16.430  1.00  0.00            
ATOM    105  H50 ACD     1      34.820  14.000  15.890  1.00  0.00            
ATOM    106  C31 ACD     1      33.660  18.640  13.990  1.00  0.00            
ATOM    107  H51 ACD     1      33.890  19.140  14.940  1.00  0.00            
ATOM    108  O26 ACD     1      32.670  19.490  13.310  1.00  0.00            
ATOM    109  H52 ACD     1      31.850  19.470  13.800  1.00  0.00            
ATOM    110  C32 ACD     1      34.950  18.350  13.250  1.00  0.00            
ATOM    111  H53 ACD     1      34.740  17.860  12.290  1.00  0.00            
ATOM    112  O27 ACD     1      35.600  19.590  12.880  1.00  0.00            
ATOM    113  H54 ACD     1      34.930  20.080  12.400  1.00  0.00            
ATOM    114  C33 ACD     1      35.850  17.470  14.200  1.00  0.00            
ATOM    115  H55 ACD     1      36.760  17.270  13.620  1.00  0.00            
ATOM    116  O28 ACD     1      36.120  18.180  15.450  1.00  0.00            
ATOM    117  C34 ACD     1      37.440  18.570  15.750  1.00  0.00            
ATOM    118  H56 ACD     1      38.230  18.390  15.010  1.00  0.00            
ATOM    119  C35 ACD     1      37.300  20.030  16.090  1.00  0.00            
ATOM    120  H57 ACD     1      36.400  20.150  16.720  1.00  0.00            
ATOM    121  O29 ACD     1      37.170  20.720  14.840  1.00  0.00            
ATOM    122  H58 ACD     1      36.650  20.160  14.260  1.00  0.00            
ATOM    123  C36 ACD     1      38.500  20.580  16.880  1.00  0.00            
ATOM    124  H59 ACD     1      39.440  20.430  16.320  1.00  0.00            
ATOM    125  O30 ACD     1      38.280  21.980  17.180  1.00  0.00            
ATOM    126  H60 ACD     1      38.460  22.120  18.120  1.00  0.00            
ATOM    127  C1  AT4     2      34.210  15.320  20.770  1.00  0.00            
ATOM    128  C2  AT4     2      33.990  16.730  20.230  1.00  0.00            
ATOM    129  C3  AT4     2      34.520  17.080  19.000  1.00  0.00            
ATOM    130  C4  AT4     2      34.350  18.370  18.460  1.00  0.00            
ATOM    131  C5  AT4     2      33.650  19.430  19.110  1.00  0.00            
ATOM    132  C6  AT4     2      33.370  20.840  18.510  1.00  0.00            
ATOM    133  C7  AT4     2      33.250  20.780  16.990  1.00  0.00            
ATOM    134  C8  AT4     2      34.520  21.870  18.700  1.00  0.00            
ATOM    135  C9  AT4     2      33.120  19.050  20.350  1.00  0.00            
ATOM    136  C10 AT4     2      33.220  17.740  20.910  1.00  0.00            
ATOM    137  O1  AT4     2      32.750  17.600  22.190  1.00  0.00            
ATOM    138  H1  AT4     2      33.290  14.820  21.080  1.00  0.00            
ATOM    139  H2  AT4     2      34.590  14.740  19.920  1.00  0.00            
ATOM    140  H3  AT4     2      34.960  15.210  21.570  1.00  0.00            
ATOM    141  H4  AT4     2      35.080  16.350  18.420  1.00  0.00            
ATOM    142  H5  AT4     2      34.800  18.610  17.500  1.00  0.00            
ATOM    143  H6  AT4     2      32.410  21.210  18.870  1.00  0.00            
ATOM    144  H7  AT4     2      32.550  20.000  16.650  1.00  0.00            
ATOM    145  H8  AT4     2      32.980  21.720  16.500  1.00  0.00            
ATOM    146  H9  AT4     2      34.260  20.590  16.620  1.00  0.00            
ATOM    147  H10 AT4     2      35.540  21.510  18.490  1.00  0.00            
ATOM    148  H11 AT4     2      34.460  22.750  18.050  1.00  0.00            
ATOM    149  H12 AT4     2      34.510  22.340  19.700  1.00  0.00            
ATOM    150  H13 AT4     2      32.490  19.800  20.800  1.00  0.00            
ATOM    151  H14 AT4     2      32.900  16.670  22.430  1.00  0.00            
TER
ENDMDL
MODEL        1
ATOM      1  H1  ACD     1      19.250   6.570  24.490  1.00  0.00            
ATOM      2  O1  ACD     1      19.810   6.550  25.260  1.00  0.00            
ATOM      3  C1  ACD     1      21.130   6.840  24.920  1.00  0.00            
ATOM      4  H2  ACD     1      21.330   6.200  24.060  1.00  0.00            
ATOM      5  H3  ACD     1      21.800   6.660  25.780  1.00  0.00            
ATOM      6  C2  ACD     1      21.210   8.350  24.450  1.00  0.00            
ATOM      7  H4  ACD     1      22.250   8.650  24.280  1.00  0.00            
ATOM      8  O2  ACD     1      20.470   8.600  23.290  1.00  0.00            
ATOM      9  C3  ACD     1      20.570   9.940  22.740  1.00  0.00            
ATOM     10  H5  ACD     1      19.990   9.870  21.820  1.00  0.00            
ATOM     11  O3  ACD     1      21.920  10.130  22.320  1.00  0.00            
ATOM     12  C4  ACD     1      22.260  10.670  21.030  1.00  0.00            
ATOM     13  H6  ACD     1      21.530  11.340  20.550  1.00  0.00            
ATOM     14  C5  ACD     1      23.480  11.470  21.270  1.00  0.00            
ATOM     15  H7  ACD     1      24.140  10.880  21.910  1.00  0.00            
ATOM     16  O4  ACD     1      23.010  12.670  22.030  1.00  0.00            
ATOM     17  H8  ACD     1      23.680  12.750  22.710  1.00  0.00            
ATOM     18  C6  ACD     1      24.280  11.790  20.010  1.00  0.00            
ATOM     19  H9  ACD     1      23.730  12.430  19.300  1.00  0.00            
ATOM     20  O5  ACD     1      25.470  12.440  20.350  1.00  0.00            
ATOM     21  H10 ACD     1      25.270  13.260  20.810  1.00  0.00            
ATOM     22  C7  ACD     1      24.630  10.490  19.400  1.00  0.00            
ATOM     23  H11 ACD     1      25.260  10.670  18.520  1.00  0.00            
ATOM     24  O6  ACD     1      23.420   9.850  18.950  1.00  0.00            
ATOM     25  C8  ACD     1      22.490   9.480  19.980  1.00  0.00            
ATOM     26  H12 ACD     1      22.910   8.600  20.490  1.00  0.00            
ATOM     27  C9  ACD     1      21.180   9.150  19.290  1.00  0.00            
ATOM     28  H13 ACD     1      21.400   8.310  18.620  1.00  0.00            
ATOM     29  H14 ACD     1      20.400   8.900  20.020  1.00  0.00            
ATOM     30  O7  ACD     1      20.540  10.250  18.510  1.00  0.00            
ATOM     31  H15 ACD     1      19.890   9.830  17.940  1.00  0.00            
ATOM     32  O8  ACD     1      25.300   9.540  20.220  1.00  0.00            
ATOM     33  C10 ACD     1      26.460   8.930  19.750  1.00  0.00            
ATOM     34  H16 ACD     1      26.480   8.870  18.650  1.00  0.00            
ATOM     35  C11 ACD     1      27.660   9.840  20.190  1.00  0.00            
ATOM     36  H17 ACD     1      27.540  10.030  21.260  1.00  0.00            
ATOM     37  O9  ACD     1      27.650  11.090  19.490  1.00  0.00            
ATOM     38  H18 ACD     1      26.800  11.460  19.720  1.00  0.00            
ATOM     39  C12 ACD     1      29.000   9.090  19.930  1.00  0.00            
ATOM     40  H19 ACD     1      29.090   8.920  18.850  1.00  0.00            
ATOM     41  O10 ACD     1      30.040   9.920  20.460  1.00  0.00            
ATOM     42  H20 ACD     1      30.440  10.420  19.750  1.00  0.00            
ATOM     43  C13 ACD     1      28.970   7.650  20.620  1.00  0.00            
ATOM     44  H21 ACD     1      29.930   7.150  20.470  1.00  0.00            
ATOM     45  O11 ACD     1      27.890   6.990  20.020  1.00  0.00            
ATOM     46  C14 ACD     1      26.580   7.520  20.280  1.00  0.00            
ATOM     47  H22 ACD     1      26.420   7.570  21.360  1.00  0.00            
ATOM     48  C15 ACD     1      25.540   6.500  19.600  1.00  0.00            
ATOM     49  H23 ACD     1      25.400   5.510  20.040  1.00  0.00            
ATOM     50  H24 ACD     1      24.580   7.020  19.530  1.00  0.00            
ATOM     51  O12 ACD     1      25.770   6.410  18.190  1.00  0.00            
ATOM     52  H25 ACD     1      26.660   6.040  18.150  1.00  0.00            
ATOM     53  O13 ACD     1      28.690   7.780  22.030  1.00  0.00            
ATOM     54  C16 ACD     1      29.600   7.310  22.940  1.00  0.00            
ATOM     55  H26 ACD     1      30.460   6.760  22.540  1.00  0.00            
ATOM     56  C17 ACD     1      30.120   8.530  23.800  1.00  0.00            
ATOM     57  H27 ACD     1      29.230   9.060  24.160  1.00  0.00            
ATOM     58  O14 ACD     1      30.910   9.470  22.970  1.00  0.00            
ATOM     59  H28 ACD     1      30.360   9.620  22.190  1.00  0.00            
ATOM     60  C18 ACD     1      30.820   8.050  25.020  1.00  0.00            
ATOM     61  H29 ACD     1      31.630   7.430  24.610  1.00  0.00            
ATOM     62  O15 ACD     1      31.490   9.100  25.800  1.00  0.00            
ATOM     63  H30 ACD     1      30.780   9.610  26.190  1.00  0.00            
ATOM     64  C19 ACD     1      29.890   7.180  25.870  1.00  0.00            
ATOM     65  H31 ACD     1      30.450   6.740  26.700  1.00  0.00            
ATOM     66  O16 ACD     1      29.530   6.070  25.100  1.00  0.00            
ATOM     67  C20 ACD     1      28.830   6.410  23.860  1.00  0.00            
ATOM     68  H32 ACD     1      27.860   6.870  24.090  1.00  0.00            
ATOM     69  C21 ACD     1      28.360   5.090  23.220  1.00  0.00            
ATOM     70  H33 ACD     1      27.800   4.510  23.960  1.00  0.00            
ATOM     71  H34 ACD     1      27.780   5.280  22.310  1.00  0.00            
ATOM     72  O17 ACD     1      29.460   4.350  22.830  1.00  0.00            
ATOM     73  H35 ACD     1      29.160   3.460  22.670  1.00  0.00            
ATOM     74  O18 ACD     1      28.760   7.890  26.340  1.00  0.00            
ATOM     75  C22 ACD     1      28.740   8.190  27.730  1.00  0.00            
ATOM     76  H36 ACD     1      29.770   8.140  28.120  1.00  0.00            
ATOM     77  C23 ACD     1      28.260   9.580  27.830  1.00  0.00            
ATOM     78  H37 ACD     1      27.560   9.730  27.010  1.00  0.00            
ATOM     79  O19 ACD     1      29.280  10.510  27.710  1.00  0.00            
ATOM     80  H38 ACD     1      28.910  11.400  27.680  1.00  0.00            
ATOM     81  C24 ACD     1      27.590   9.860  29.150  1.00  0.00            
ATOM     82  H39 ACD     1      28.340   9.840  29.950  1.00  0.00            
ATOM     83  O20 ACD     1      26.960  11.160  29.160  1.00  0.00            
ATOM     84  H40 ACD     1      26.050  10.880  29.260  1.00  0.00            
ATOM     85  C25 ACD     1      26.600   8.760  29.530  1.00  0.00            
ATOM     86  H41 ACD     1      26.280   9.030  30.540  1.00  0.00            
ATOM     87  O21 ACD     1      27.350   7.570  29.670  1.00  0.00            
ATOM     88  C26 ACD     1      27.880   7.110  28.420  1.00  0.00            
ATOM     89  H42 ACD     1      26.970   6.850  27.870  1.00  0.00            
ATOM     90  C27 ACD     1      28.560   5.780  28.560  1.00  0.00            
ATOM     91  H43 ACD     1      28.020   5.170  29.300  1.00  0.00            
ATOM     92  H44 ACD     1      28.560   5.220  27.610  1.00  0.00            
ATOM     93  O22 ACD     1      29.820   5.910  29.220  1.00  0.00            
ATOM     94  H45 ACD     1      30.280   5.090  29.020  1.00  0.00            
ATOM     95  O23 ACD     1      25.550   8.510  28.630  1.00  0.00            
ATOM     96  C28 ACD     1      24.220   8.320  28.980  1.00  0.00            
ATOM     97  H46 ACD     1      24.210   7.830  29.970  1.00  0.00            
ATOM     98  C29 ACD     1      23.530   7.420  27.960  1.00  0.00            
ATOM     99  H47 ACD     1      23.800   7.820  26.970  1.00  0.00            
ATOM    100  O24 ACD     1      22.100   7.440  28.040  1.00  0.00            
ATOM    101  C30 ACD     1      23.950   5.960  28.100  1.00  0.00            
ATOM    102  H48 ACD     1      23.430   5.310  27.380  1.00  0.00            
ATOM    103  H49 ACD     1      25.020   5.810  27.930  1.00  0.00            
ATOM    104  O25 ACD     1      23.670   5.610  29.430  1.00  0.00            
ATOM    105  H50 ACD     1      22.900   6.160  29.560  1.00  0.00            
ATOM    106  C31 ACD     1      23.530   9.720  29.110  1.00  0.00            
ATOM    107  H51 ACD     1      23.870  10.210  28.190  1.00  0.00            
ATOM    108  O26 ACD     1      24.020  10.330  30.280  1.00  0.00            
ATOM    109  H52 ACD     1      23.620   9.940  31.050  1.00  0.00            
ATOM    110  C32 ACD     1      22.040   9.680  29.040  1.00  0.00            
ATOM    111  H53 ACD     1      21.650   9.270  29.980  1.00  0.00            
ATOM    112  O27 ACD     1      21.580  10.980  28.830  1.00  0.00            
ATOM    113  H54 ACD     1      21.600  11.120  27.880  1.00  0.00            
ATOM    114  C33 ACD     1      21.550   8.750  27.930  1.00  0.00            
ATOM    115  H55 ACD     1      20.450   8.670  27.960  1.00  0.00            
ATOM    116  O28 ACD     1      21.800   9.390  26.610  1.00  0.00            
ATOM    117  C34 ACD     1      20.730   9.330  25.610  1.00  0.00            
ATOM    118  H56 ACD     1      19.740   9.130  26.040  1.00  0.00            
ATOM    119  C35 ACD     1      20.700  10.780  25.100  1.00  0.00            
ATOM    120  H57 ACD     1      21.770  11.010  25.100  1.00  0.00            
ATOM    121  O29 ACD     1      19.940  11.640  26.080  1.00  0.00            
ATOM    122  H58 ACD     1      19.740  12.510  25.720  1.00  0.00            
ATOM    123  C36 ACD     1      20.110  10.970  23.690  1.00  0.00            
ATOM    124  H59 ACD     1      19.030  10.860  23.810  1.00  0.00            
ATOM    125  O30 ACD     1      20.390  12.250  23.120  1.00  0.00            
ATOM    126  H60 ACD     1      21.290  12.170  22.800  1.00  0.00            
ATOM    127  C1  AT4     2      23.860   4.050  22.880  1.00  0.00            
ATOM    128  C2  AT4     2      24.380   5.350  23.460  1.00  0.00            
ATOM    129  C3  AT4     2      24.010   6.560  22.790  1.00  0.00            
ATOM    130  C4  AT4     2      24.330   7.840  23.240  1.00  0.00            
ATOM    131  C5  AT4     2      25.210   7.940  24.310  1.00  0.00            
ATOM    132  C6  AT4     2      25.730   9.290  24.770  1.00  0.00            
ATOM    133  C7  AT4     2      24.590  10.180  25.270  1.00  0.00            
ATOM    134  C8  AT4     2      26.680  10.110  23.860  1.00  0.00            
ATOM    135  C9  AT4     2      25.600   6.750  25.000  1.00  0.00            
ATOM    136  C10 AT4     2      25.290   5.460  24.590  1.00  0.00            
ATOM    137  O1  AT4     2      25.800   4.480  25.410  1.00  0.00            
ATOM    138  H1  AT4     2      23.970   3.960  21.790  1.00  0.00            
ATOM    139  H2  AT4     2      24.300   3.180  23.380  1.00  0.00            
ATOM    140  H3  AT4     2      22.770   4.130  23.000  1.00  0.00            
ATOM    141  H4  AT4     2      23.340   6.460  21.940  1.00  0.00            
ATOM    142  H5  AT4     2      24.010   8.710  22.680  1.00  0.00            
ATOM    143  H6  AT4     2      26.310   9.180  25.700  1.00  0.00            
ATOM    144  H7  AT4     2      24.060   9.690  26.100  1.00  0.00            
ATOM    145  H8  AT4     2      25.020  11.120  25.640  1.00  0.00            
ATOM    146  H9  AT4     2      23.870  10.340  24.460  1.00  0.00            
ATOM    147  H10 AT4     2      27.250   9.380  23.270  1.00  0.00            
ATOM    148  H11 AT4     2      26.050  10.780  23.260  1.00  0.00            
ATOM    149  H12 AT4     2      27.480  10.650  24.380  1.00  0.00            
ATOM    150  H13 AT4     2      26.270   6.980  25.830  1.00  0.00            
ATOM    151  H14 AT4     2      25.920   3.660  24.910  1.00  0.00            
TER
ENDMDL
MODEL        1
ATOM      1  H1  ACD     1      12.160  28.220  22.160  1.00  0.00            
ATOM      2  O1  ACD     1      11.610  28.640  22.830  1.00  0.00            
ATOM      3  C1  ACD     1      10.390  28.960  22.190  1.00  0.00            
ATOM      4  H2  ACD     1      10.490  30.010  21.890  1.00  0.00            
ATOM      5  H3  ACD     1       9.630  28.810  22.970  1.00  0.00            
ATOM      6  C2  ACD     1      10.150  28.160  20.970  1.00  0.00            
ATOM      7  H4  ACD     1       9.380  28.700  20.410  1.00  0.00            
ATOM      8  O2  ACD     1      11.380  28.050  20.260  1.00  0.00            
ATOM      9  C3  ACD     1      11.330  27.300  19.090  1.00  0.00            
ATOM     10  H5  ACD     1      12.390  27.420  18.820  1.00  0.00            
ATOM     11  O3  ACD     1      10.460  27.790  18.020  1.00  0.00            
ATOM     12  C4  ACD     1      11.030  28.690  17.050  1.00  0.00            
ATOM     13  H6  ACD     1      12.040  28.990  17.350  1.00  0.00            
ATOM     14  C5  ACD     1      11.110  27.750  15.800  1.00  0.00            
ATOM     15  H7  ACD     1      10.120  27.290  15.630  1.00  0.00            
ATOM     16  O4  ACD     1      11.970  26.640  16.130  1.00  0.00            
ATOM     17  H8  ACD     1      11.690  26.260  16.970  1.00  0.00            
ATOM     18  C6  ACD     1      11.510  28.600  14.620  1.00  0.00            
ATOM     19  H9  ACD     1      12.430  29.120  14.910  1.00  0.00            
ATOM     20  O5  ACD     1      11.790  27.790  13.460  1.00  0.00            
ATOM     21  H10 ACD     1      10.950  27.340  13.300  1.00  0.00            
ATOM     22  C7  ACD     1      10.420  29.670  14.290  1.00  0.00            
ATOM     23  H11 ACD     1      10.760  30.340  13.500  1.00  0.00            
ATOM     24  O6  ACD     1      10.330  30.480  15.460  1.00  0.00            
ATOM     25  C8  ACD     1      10.100  29.880  16.760  1.00  0.00            
ATOM     26  H12 ACD     1       9.050  29.560  16.820  1.00  0.00            
ATOM     27  C9  ACD     1      10.180  30.950  17.840  1.00  0.00            
ATOM     28  H13 ACD     1       9.350  31.660  17.770  1.00  0.00            
ATOM     29  H14 ACD     1      10.060  30.380  18.770  1.00  0.00            
ATOM     30  O7  ACD     1      11.450  31.650  17.690  1.00  0.00            
ATOM     31  H15 ACD     1      11.400  32.260  16.950  1.00  0.00            
ATOM     32  O8  ACD     1       9.260  28.950  13.910  1.00  0.00            
ATOM     33  C10 ACD     1       8.440  29.440  12.840  1.00  0.00            
ATOM     34  H16 ACD     1       9.020  29.710  11.950  1.00  0.00            
ATOM     35  C11 ACD     1       7.500  28.310  12.550  1.00  0.00            
ATOM     36  H17 ACD     1       7.150  27.890  13.500  1.00  0.00            
ATOM     37  O9  ACD     1       8.180  27.270  11.860  1.00  0.00            
ATOM     38  H18 ACD     1       7.710  26.450  11.990  1.00  0.00            
ATOM     39  C12 ACD     1       6.310  28.680  11.710  1.00  0.00            
ATOM     40  H19 ACD     1       6.680  28.960  10.710  1.00  0.00            
ATOM     41  O10 ACD     1       5.370  27.620  11.460  1.00  0.00            
ATOM     42  H20 ACD     1       5.690  27.240  10.640  1.00  0.00            
ATOM     43  C13 ACD     1       5.540  29.790  12.380  1.00  0.00            
ATOM     44  H21 ACD     1       4.730  30.100  11.710  1.00  0.00            
ATOM     45  O11 ACD     1       6.400  30.890  12.510  1.00  0.00            
ATOM     46  C14 ACD     1       7.610  30.710  13.230  1.00  0.00            
ATOM     47  H22 ACD     1       7.360  30.580  14.290  1.00  0.00            
ATOM     48  C15 ACD     1       8.430  31.980  13.170  1.00  0.00            
ATOM     49  H23 ACD     1       7.770  32.730  13.630  1.00  0.00            
ATOM     50  H24 ACD     1       9.300  31.970  13.840  1.00  0.00            
ATOM     51  O12 ACD     1       8.800  32.220  11.860  1.00  0.00            
ATOM     52  H25 ACD     1       8.580  33.140  11.700  1.00  0.00            
ATOM     53  O13 ACD     1       5.090  29.320  13.720  1.00  0.00            
ATOM     54  C16 ACD     1       3.720  29.420  13.940  1.00  0.00            
ATOM     55  H26 ACD     1       3.150  29.650  13.030  1.00  0.00            
ATOM     56  C17 ACD     1       3.220  28.010  14.260  1.00  0.00            
ATOM     57  H27 ACD     1       3.730  27.450  15.060  1.00  0.00            
ATOM     58  O14 ACD     1       3.160  27.160  13.100  1.00  0.00            
ATOM     59  H28 ACD     1       3.790  27.510  12.480  1.00  0.00            
ATOM     60  C18 ACD     1       1.740  28.090  14.870  1.00  0.00            
ATOM     61  H29 ACD     1       1.050  28.470  14.110  1.00  0.00            
ATOM     62  O15 ACD     1       1.240  26.840  15.380  1.00  0.00            
ATOM     63  H30 ACD     1       1.390  26.120  14.760  1.00  0.00            
ATOM     64  C19 ACD     1       1.700  29.090  16.010  1.00  0.00            
ATOM     65  H31 ACD     1       0.670  29.220  16.360  1.00  0.00            
ATOM     66  O16 ACD     1       2.140  30.380  15.560  1.00  0.00            
ATOM     67  C20 ACD     1       3.490  30.430  15.050  1.00  0.00            
ATOM     68  H32 ACD     1       4.090  30.060  15.890  1.00  0.00            
ATOM     69  C21 ACD     1       3.740  31.870  14.600  1.00  0.00            
ATOM     70  H33 ACD     1       4.770  31.980  14.240  1.00  0.00            
ATOM     71  H34 ACD     1       2.970  32.100  13.850  1.00  0.00            
ATOM     72  O17 ACD     1       3.530  32.650  15.720  1.00  0.00            
ATOM     73  H35 ACD     1       4.370  32.680  16.180  1.00  0.00            
ATOM     74  O18 ACD     1       2.520  28.690  17.090  1.00  0.00            
ATOM     75  C22 ACD     1       1.930  28.710  18.440  1.00  0.00            
ATOM     76  H36 ACD     1       0.970  29.230  18.480  1.00  0.00            
ATOM     77  C23 ACD     1       1.670  27.250  18.760  1.00  0.00            
ATOM     78  H37 ACD     1       2.610  26.700  18.630  1.00  0.00            
ATOM     79  O19 ACD     1       0.480  26.790  17.960  1.00  0.00            
ATOM     80  H38 ACD     1       0.560  26.820  17.010  1.00  0.00            
ATOM     81  C24 ACD     1       1.320  27.190  20.290  1.00  0.00            
ATOM     82  H39 ACD     1       0.410  27.780  20.480  1.00  0.00            
ATOM     83  O20 ACD     1       1.150  25.860  20.710  1.00  0.00            
ATOM     84  H40 ACD     1       1.950  25.400  20.460  1.00  0.00            
ATOM     85  C25 ACD     1       2.400  27.930  21.130  1.00  0.00            
ATOM     86  H41 ACD     1       2.150  28.020  22.200  1.00  0.00            
ATOM     87  O21 ACD     1       2.500  29.320  20.630  1.00  0.00            
ATOM     88  C26 ACD     1       2.930  29.410  19.310  1.00  0.00            
ATOM     89  H42 ACD     1       3.930  28.950  19.230  1.00  0.00            
ATOM     90  C27 ACD     1       3.130  30.850  18.980  1.00  0.00            
ATOM     91  H43 ACD     1       3.700  30.780  18.040  1.00  0.00            
ATOM     92  H44 ACD     1       2.190  31.400  18.820  1.00  0.00            
ATOM     93  O22 ACD     1       3.950  31.560  19.970  1.00  0.00            
ATOM     94  H45 ACD     1       3.860  32.500  19.810  1.00  0.00            
ATOM     95  O23 ACD     1       3.640  27.300  21.020  1.00  0.00            
ATOM     96  C28 ACD     1       4.540  27.160  22.150  1.00  0.00            
ATOM     97  H46 ACD     1       4.050  27.090  23.130  1.00  0.00            
ATOM     98  C29 ACD     1       5.440  28.510  22.270  1.00  0.00            
ATOM     99  H47 ACD     1       5.690  28.770  21.230  1.00  0.00            
ATOM    100  O24 ACD     1       6.690  28.210  22.990  1.00  0.00            
ATOM    101  C30 ACD     1       4.750  29.790  22.890  1.00  0.00            
ATOM    102  H48 ACD     1       3.670  29.730  22.690  1.00  0.00            
ATOM    103  H49 ACD     1       4.830  29.670  23.980  1.00  0.00            
ATOM    104  O25 ACD     1       5.390  31.030  22.510  1.00  0.00            
ATOM    105  H50 ACD     1       5.050  31.220  21.630  1.00  0.00            
ATOM    106  C31 ACD     1       5.230  25.830  21.950  1.00  0.00            
ATOM    107  H51 ACD     1       5.630  25.720  20.930  1.00  0.00            
ATOM    108  O26 ACD     1       4.280  24.770  22.230  1.00  0.00            
ATOM    109  H52 ACD     1       3.890  24.660  21.350  1.00  0.00            
ATOM    110  C32 ACD     1       6.430  25.820  22.870  1.00  0.00            
ATOM    111  H53 ACD     1       6.100  25.810  23.920  1.00  0.00            
ATOM    112  O27 ACD     1       7.160  24.590  22.560  1.00  0.00            
ATOM    113  H54 ACD     1       6.760  23.830  22.990  1.00  0.00            
ATOM    114  C33 ACD     1       7.400  26.990  22.700  1.00  0.00            
ATOM    115  H55 ACD     1       8.180  26.750  23.430  1.00  0.00            
ATOM    116  O28 ACD     1       7.970  27.130  21.400  1.00  0.00            
ATOM    117  C34 ACD     1       9.390  26.850  21.330  1.00  0.00            
ATOM    118  H56 ACD     1       9.950  26.320  22.110  1.00  0.00            
ATOM    119  C35 ACD     1       9.530  25.930  20.100  1.00  0.00            
ATOM    120  H57 ACD     1       8.820  26.290  19.340  1.00  0.00            
ATOM    121  O29 ACD     1       9.080  24.640  20.610  1.00  0.00            
ATOM    122  H58 ACD     1       8.440  24.710  21.320  1.00  0.00            
ATOM    123  C36 ACD     1      10.900  25.860  19.500  1.00  0.00            
ATOM    124  H59 ACD     1      11.630  25.500  20.240  1.00  0.00            
ATOM    125  O30 ACD     1      10.930  25.100  18.220  1.00  0.00            
ATOM    126  H60 ACD     1      10.060  24.700  18.160  1.00  0.00            
ATOM    127  C1  AT4     2       7.020  32.750  19.580  1.00  0.00            
ATOM    128  C2  AT4     2       7.010  31.450  18.820  1.00  0.00            
ATOM    129  C3  AT4     2       7.350  30.240  19.460  1.00  0.00            
ATOM    130  C4  AT4     2       7.220  29.010  18.830  1.00  0.00            
ATOM    131  C5  AT4     2       6.670  28.920  17.490  1.00  0.00            
ATOM    132  C6  AT4     2       6.360  27.610  16.830  1.00  0.00            
ATOM    133  C7  AT4     2       5.830  26.530  17.760  1.00  0.00            
ATOM    134  C8  AT4     2       7.560  27.000  16.090  1.00  0.00            
ATOM    135  C9  AT4     2       6.440  30.140  16.830  1.00  0.00            
ATOM    136  C10 AT4     2       6.600  31.320  17.490  1.00  0.00            
ATOM    137  O1  AT4     2       6.080  32.450  16.860  1.00  0.00            
ATOM    138  H1  AT4     2       7.780  33.380  19.100  1.00  0.00            
ATOM    139  H2  AT4     2       6.030  33.230  19.580  1.00  0.00            
ATOM    140  H3  AT4     2       7.330  32.390  20.570  1.00  0.00            
ATOM    141  H4  AT4     2       7.680  30.210  20.490  1.00  0.00            
ATOM    142  H5  AT4     2       7.420  28.110  19.410  1.00  0.00            
ATOM    143  H6  AT4     2       5.540  27.720  16.100  1.00  0.00            
ATOM    144  H7  AT4     2       5.370  25.670  17.260  1.00  0.00            
ATOM    145  H8  AT4     2       6.550  26.070  18.440  1.00  0.00            
ATOM    146  H9  AT4     2       5.070  26.930  18.450  1.00  0.00            
ATOM    147  H10 AT4     2       7.210  26.320  15.300  1.00  0.00            
ATOM    148  H11 AT4     2       7.980  27.860  15.550  1.00  0.00            
ATOM    149  H12 AT4     2       8.320  26.480  16.690  1.00  0.00            
ATOM    150  H13 AT4     2       6.060  30.120  15.820  1.00  0.00            
ATOM    151  H14 AT4     2       6.200  33.210  17.450  1.00  0.00            
TER
ENDMDL
MODEL        1
ATOM      1  H1  ACD     1       2.920  25.020   7.560  1.00  0.00            
ATOM      2  O1  ACD     1       3.240  25.830   7.970  1.00  0.00            
ATOM      3  C1  ACD     1       4.370  25.400   8.750  1.00  0.00            
ATOM      4  H2  ACD     1       3.940  25.050   9.690  1.00  0.00            
ATOM      5  H3  ACD     1       5.040  26.250   8.940  1.00  0.00            
ATOM      6  C2  ACD     1       5.130  24.300   8.060  1.00  0.00            
ATOM      7  H4  ACD     1       5.710  23.780   8.840  1.00  0.00            
ATOM      8  O2  ACD     1       4.150  23.390   7.580  1.00  0.00            
ATOM      9  C3  ACD     1       4.580  22.150   6.960  1.00  0.00            
ATOM     10  H5  ACD     1       3.670  21.610   6.670  1.00  0.00            
ATOM     11  O3  ACD     1       5.340  21.430   7.980  1.00  0.00            
ATOM     12  C4  ACD     1       4.830  20.170   8.430  1.00  0.00            
ATOM     13  H6  ACD     1       3.940  19.970   7.820  1.00  0.00            
ATOM     14  C5  ACD     1       5.930  19.180   8.200  1.00  0.00            
ATOM     15  H7  ACD     1       6.850  19.580   8.640  1.00  0.00            
ATOM     16  O4  ACD     1       6.130  19.020   6.790  1.00  0.00            
ATOM     17  H8  ACD     1       6.020  19.920   6.480  1.00  0.00            
ATOM     18  C6  ACD     1       5.710  17.780   8.780  1.00  0.00            
ATOM     19  H9  ACD     1       4.810  17.360   8.320  1.00  0.00            
ATOM     20  O5  ACD     1       6.800  16.840   8.640  1.00  0.00            
ATOM     21  H10 ACD     1       7.390  16.930   9.390  1.00  0.00            
ATOM     22  C7  ACD     1       5.460  18.050  10.270  1.00  0.00            
ATOM     23  H11 ACD     1       5.150  17.060  10.610  1.00  0.00            
ATOM     24  O6  ACD     1       4.350  18.870  10.340  1.00  0.00            
ATOM     25  C8  ACD     1       4.450  20.210   9.940  1.00  0.00            
ATOM     26  H12 ACD     1       5.180  20.740  10.550  1.00  0.00            
ATOM     27  C9  ACD     1       3.180  20.950  10.210  1.00  0.00            
ATOM     28  H13 ACD     1       3.040  21.160  11.280  1.00  0.00            
ATOM     29  H14 ACD     1       3.310  21.830   9.570  1.00  0.00            
ATOM     30  O7  ACD     1       2.040  20.150   9.880  1.00  0.00            
ATOM     31  H15 ACD     1       2.230  19.230  10.070  1.00  0.00            
ATOM     32  O8  ACD     1       6.720  18.590  10.820  1.00  0.00            
ATOM     33  C10 ACD     1       7.120  17.940  12.050  1.00  0.00            
ATOM     34  H16 ACD     1       6.530  17.020  12.060  1.00  0.00            
ATOM     35  C11 ACD     1       8.620  17.560  11.910  1.00  0.00            
ATOM     36  H17 ACD     1       9.020  18.410  11.340  1.00  0.00            
ATOM     37  O9  ACD     1       8.610  16.380  11.110  1.00  0.00            
ATOM     38  H18 ACD     1       9.530  16.090  11.030  1.00  0.00            
ATOM     39  C12 ACD     1       9.340  17.400  13.270  1.00  0.00            
ATOM     40  H19 ACD     1       9.020  16.500  13.800  1.00  0.00            
ATOM     41  O10 ACD     1      10.770  17.330  13.090  1.00  0.00            
ATOM     42  H20 ACD     1      11.200  18.180  12.990  1.00  0.00            
ATOM     43  C13 ACD     1       8.910  18.550  14.160  1.00  0.00            
ATOM     44  H21 ACD     1       9.380  18.400  15.140  1.00  0.00            
ATOM     45  O11 ACD     1       7.540  18.490  14.350  1.00  0.00            
ATOM     46  C14 ACD     1       6.740  18.890  13.240  1.00  0.00            
ATOM     47  H22 ACD     1       6.900  19.920  12.930  1.00  0.00            
ATOM     48  C15 ACD     1       5.290  18.770  13.570  1.00  0.00            
ATOM     49  H23 ACD     1       5.230  19.410  14.460  1.00  0.00            
ATOM     50  H24 ACD     1       4.750  19.190  12.720  1.00  0.00            
ATOM     51  O12 ACD     1       4.860  17.420  13.940  1.00  0.00            
ATOM     52  H25 ACD     1       5.300  17.170  14.760  1.00  0.00            
ATOM     53  O13 ACD     1       9.280  19.830  13.710  1.00  0.00            
ATOM     54  C16 ACD     1      10.280  20.560  14.400  1.00  0.00            
ATOM     55  H26 ACD     1      10.670  20.020  15.270  1.00  0.00            
ATOM     56  C17 ACD     1      11.400  20.800  13.480  1.00  0.00            
ATOM     57  H27 ACD     1      10.930  21.170  12.560  1.00  0.00            
ATOM     58  O14 ACD     1      12.090  19.610  13.170  1.00  0.00            
ATOM     59  H28 ACD     1      12.980  19.930  13.040  1.00  0.00            
ATOM     60  C18 ACD     1      12.330  21.840  13.990  1.00  0.00            
ATOM     61  H29 ACD     1      12.690  21.400  14.930  1.00  0.00            
ATOM     62  O15 ACD     1      13.330  22.190  13.050  1.00  0.00            
ATOM     63  H30 ACD     1      12.970  23.020  12.730  1.00  0.00            
ATOM     64  C19 ACD     1      11.630  23.070  14.370  1.00  0.00            
ATOM     65  H31 ACD     1      12.320  23.810  14.770  1.00  0.00            
ATOM     66  O16 ACD     1      10.650  22.830  15.370  1.00  0.00            
ATOM     67  C20 ACD     1       9.680  21.920  14.920  1.00  0.00            
ATOM     68  H32 ACD     1       9.260  22.410  14.040  1.00  0.00            
ATOM     69  C21 ACD     1       8.580  21.660  15.970  1.00  0.00
[truncated: 1,393,270 more chars]
