# Supplementary material for: Achieving Chemical Accuracy in Cyclodextrin Host–Guest Binding via Integrative Atomistic Modelling
Source: Adv Sci (Weinh). 2025 Dec 14;13(10):e19782. doi: 10.1002/advs.202519782 (PMC12915143; doi:10.1002/advs.202519782)
Supplement: Supplementary file 1 — Supporting Information [file ADVS-13-e19782-s003.zip › all_poses/ACD.AU0.pdb]

MODEL        1
ATOM      1  H1  ACD     1      28.860  21.990  16.740  1.00  0.00            
ATOM      2  O1  ACD     1      29.260  22.370  17.520  1.00  0.00            
ATOM      3  C1  ACD     1      28.490  21.980  18.640  1.00  0.00            
ATOM      4  H2  ACD     1      27.490  22.410  18.560  1.00  0.00            
ATOM      5  H3  ACD     1      29.030  22.320  19.540  1.00  0.00            
ATOM      6  C2  ACD     1      28.260  20.480  18.770  1.00  0.00            
ATOM      7  H4  ACD     1      27.670  20.390  19.690  1.00  0.00            
ATOM      8  O2  ACD     1      27.600  19.930  17.610  1.00  0.00            
ATOM      9  C3  ACD     1      27.130  18.640  17.740  1.00  0.00            
ATOM     10  H5  ACD     1      26.760  18.410  16.730  1.00  0.00            
ATOM     11  O3  ACD     1      26.220  18.510  18.780  1.00  0.00            
ATOM     12  C4  ACD     1      24.830  18.340  18.520  1.00  0.00            
ATOM     13  H6  ACD     1      24.680  18.230  17.440  1.00  0.00            
ATOM     14  C5  ACD     1      24.330  17.150  19.350  1.00  0.00            
ATOM     15  H7  ACD     1      24.590  17.280  20.410  1.00  0.00            
ATOM     16  O4  ACD     1      24.850  15.870  18.800  1.00  0.00            
ATOM     17  H8  ACD     1      24.770  15.120  19.390  1.00  0.00            
ATOM     18  C6  ACD     1      22.780  17.220  19.390  1.00  0.00            
ATOM     19  H9  ACD     1      22.500  17.280  18.320  1.00  0.00            
ATOM     20  O5  ACD     1      22.080  16.080  19.910  1.00  0.00            
ATOM     21  H10 ACD     1      22.460  15.320  19.460  1.00  0.00            
ATOM     22  C7  ACD     1      22.270  18.580  19.850  1.00  0.00            
ATOM     23  H11 ACD     1      21.180  18.570  19.950  1.00  0.00            
ATOM     24  O6  ACD     1      22.740  19.580  18.950  1.00  0.00            
ATOM     25  C8  ACD     1      24.070  19.700  18.800  1.00  0.00            
ATOM     26  H12 ACD     1      24.420  20.140  19.740  1.00  0.00            
ATOM     27  C9  ACD     1      24.200  20.720  17.720  1.00  0.00            
ATOM     28  H13 ACD     1      23.720  21.670  17.990  1.00  0.00            
ATOM     29  H14 ACD     1      25.260  20.980  17.670  1.00  0.00            
ATOM     30  O7  ACD     1      23.670  20.210  16.510  1.00  0.00            
ATOM     31  H15 ACD     1      22.710  20.250  16.610  1.00  0.00            
ATOM     32  O8  ACD     1      22.880  18.870  21.110  1.00  0.00            
ATOM     33  C10 ACD     1      22.170  19.090  22.350  1.00  0.00            
ATOM     34  H16 ACD     1      21.090  19.090  22.140  1.00  0.00            
ATOM     35  C11 ACD     1      22.620  18.040  23.330  1.00  0.00            
ATOM     36  H17 ACD     1      23.710  18.090  23.280  1.00  0.00            
ATOM     37  O9  ACD     1      22.130  16.710  22.990  1.00  0.00            
ATOM     38  H18 ACD     1      22.090  16.730  22.030  1.00  0.00            
ATOM     39  C12 ACD     1      22.240  18.310  24.680  1.00  0.00            
ATOM     40  H19 ACD     1      21.140  18.250  24.630  1.00  0.00            
ATOM     41  O10 ACD     1      22.680  17.390  25.670  1.00  0.00            
ATOM     42  H20 ACD     1      23.610  17.300  25.420  1.00  0.00            
ATOM     43  C13 ACD     1      22.570  19.760  25.160  1.00  0.00            
ATOM     44  H21 ACD     1      22.100  19.970  26.130  1.00  0.00            
ATOM     45  O11 ACD     1      22.020  20.670  24.190  1.00  0.00            
ATOM     46  C14 ACD     1      22.520  20.520  22.870  1.00  0.00            
ATOM     47  H22 ACD     1      23.600  20.670  22.760  1.00  0.00            
ATOM     48  C15 ACD     1      21.880  21.610  22.020  1.00  0.00            
ATOM     49  H23 ACD     1      21.800  22.510  22.640  1.00  0.00            
ATOM     50  H24 ACD     1      22.510  21.830  21.150  1.00  0.00            
ATOM     51  O12 ACD     1      20.590  21.160  21.580  1.00  0.00            
ATOM     52  H25 ACD     1      19.940  21.780  21.910  1.00  0.00            
ATOM     53  O13 ACD     1      23.990  19.940  25.270  1.00  0.00            
ATOM     54  C16 ACD     1      24.680  19.450  26.470  1.00  0.00            
ATOM     55  H26 ACD     1      23.990  18.780  27.000  1.00  0.00            
ATOM     56  C17 ACD     1      25.810  18.580  25.950  1.00  0.00            
ATOM     57  H27 ACD     1      26.390  19.170  25.220  1.00  0.00            
ATOM     58  O14 ACD     1      25.280  17.400  25.300  1.00  0.00            
ATOM     59  H28 ACD     1      26.000  16.940  24.860  1.00  0.00            
ATOM     60  C18 ACD     1      26.610  18.240  27.170  1.00  0.00            
ATOM     61  H29 ACD     1      25.960  17.850  27.970  1.00  0.00            
ATOM     62  O15 ACD     1      27.700  17.370  26.820  1.00  0.00            
ATOM     63  H30 ACD     1      27.330  16.600  26.380  1.00  0.00            
ATOM     64  C19 ACD     1      27.300  19.580  27.690  1.00  0.00            
ATOM     65  H31 ACD     1      27.960  19.330  28.520  1.00  0.00            
ATOM     66  O16 ACD     1      26.250  20.390  28.200  1.00  0.00            
ATOM     67  C20 ACD     1      25.240  20.660  27.250  1.00  0.00            
ATOM     68  H32 ACD     1      25.660  21.360  26.520  1.00  0.00            
ATOM     69  C21 ACD     1      24.200  21.370  28.060  1.00  0.00            
ATOM     70  H33 ACD     1      24.460  22.350  28.470  1.00  0.00            
ATOM     71  H34 ACD     1      23.330  21.510  27.410  1.00  0.00            
ATOM     72  O17 ACD     1      23.810  20.500  29.110  1.00  0.00            
ATOM     73  H35 ACD     1      24.540  20.160  29.630  1.00  0.00            
ATOM     74  O18 ACD     1      28.080  20.240  26.620  1.00  0.00            
ATOM     75  C22 ACD     1      29.370  20.540  27.020  1.00  0.00            
ATOM     76  H36 ACD     1      29.480  20.630  28.110  1.00  0.00            
ATOM     77  C23 ACD     1      30.280  19.320  26.620  1.00  0.00            
ATOM     78  H37 ACD     1      29.900  18.890  25.690  1.00  0.00            
ATOM     79  O19 ACD     1      30.160  18.230  27.600  1.00  0.00            
ATOM     80  H38 ACD     1      29.300  17.860  27.380  1.00  0.00            
ATOM     81  C24 ACD     1      31.750  19.740  26.380  1.00  0.00            
ATOM     82  H39 ACD     1      32.210  20.160  27.280  1.00  0.00            
ATOM     83  O20 ACD     1      32.610  18.750  25.870  1.00  0.00            
ATOM     84  H40 ACD     1      32.500  18.000  26.460  1.00  0.00            
ATOM     85  C25 ACD     1      31.740  21.000  25.450  1.00  0.00            
ATOM     86  H41 ACD     1      32.790  21.270  25.270  1.00  0.00            
ATOM     87  O21 ACD     1      31.120  22.120  26.180  1.00  0.00            
ATOM     88  C26 ACD     1      29.660  21.920  26.270  1.00  0.00            
ATOM     89  H42 ACD     1      29.230  21.840  25.260  1.00  0.00            
ATOM     90  C27 ACD     1      29.000  23.150  26.920  1.00  0.00            
ATOM     91  H43 ACD     1      29.490  24.010  26.440  1.00  0.00            
ATOM     92  H44 ACD     1      27.950  23.220  26.620  1.00  0.00            
ATOM     93  O22 ACD     1      29.210  23.180  28.360  1.00  0.00            
ATOM     94  H45 ACD     1      29.190  24.100  28.640  1.00  0.00            
ATOM     95  O23 ACD     1      31.130  20.820  24.190  1.00  0.00            
ATOM     96  C28 ACD     1      31.780  21.080  22.950  1.00  0.00            
ATOM     97  H46 ACD     1      32.740  21.590  23.100  1.00  0.00            
ATOM     98  C29 ACD     1      30.910  22.060  22.100  1.00  0.00            
ATOM     99  H47 ACD     1      29.870  21.720  22.170  1.00  0.00            
ATOM    100  O24 ACD     1      31.400  22.110  20.700  1.00  0.00            
ATOM    101  C30 ACD     1      31.110  23.410  22.660  1.00  0.00            
ATOM    102  H48 ACD     1      30.440  24.040  22.070  1.00  0.00            
ATOM    103  H49 ACD     1      30.710  23.420  23.680  1.00  0.00            
ATOM    104  O25 ACD     1      32.430  23.960  22.610  1.00  0.00            
ATOM    105  H50 ACD     1      32.380  24.680  21.970  1.00  0.00            
ATOM    106  C31 ACD     1      32.110  19.730  22.320  1.00  0.00            
ATOM    107  H51 ACD     1      31.150  19.190  22.340  1.00  0.00            
ATOM    108  O26 ACD     1      33.050  19.020  23.050  1.00  0.00            
ATOM    109  H52 ACD     1      32.770  18.940  23.960  1.00  0.00            
ATOM    110  C32 ACD     1      32.500  19.940  20.890  1.00  0.00            
ATOM    111  H53 ACD     1      33.390  20.580  20.920  1.00  0.00            
ATOM    112  O27 ACD     1      32.710  18.660  20.170  1.00  0.00            
ATOM    113  H54 ACD     1      31.850  18.330  19.900  1.00  0.00            
ATOM    114  C33 ACD     1      31.450  20.810  20.170  1.00  0.00            
ATOM    115  H55 ACD     1      31.720  21.040  19.140  1.00  0.00            
ATOM    116  O28 ACD     1      30.170  20.150  20.180  1.00  0.00            
ATOM    117  C34 ACD     1      29.510  19.730  18.990  1.00  0.00            
ATOM    118  H56 ACD     1      30.260  19.830  18.200  1.00  0.00            
ATOM    119  C35 ACD     1      29.230  18.220  19.120  1.00  0.00            
ATOM    120  H57 ACD     1      28.720  17.980  20.060  1.00  0.00            
ATOM    121  O29 ACD     1      30.540  17.540  19.030  1.00  0.00            
ATOM    122  H58 ACD     1      30.370  16.630  18.760  1.00  0.00            
ATOM    123  C36 ACD     1      28.320  17.750  17.980  1.00  0.00            
ATOM    124  H59 ACD     1      28.840  17.860  17.030  1.00  0.00            
ATOM    125  O30 ACD     1      27.760  16.380  18.110  1.00  0.00            
ATOM    126  H60 ACD     1      26.930  16.560  18.550  1.00  0.00            
ATOM    127  C1  AU0     2      26.410  19.400  22.130  1.00  0.00            
ATOM    128  C2  AU0     2      27.230  18.190  22.570  1.00  0.00            
ATOM    129  C3  AU0     2      28.530  18.490  22.950  1.00  0.00            
ATOM    130  C4  AU0     2      29.410  17.420  23.300  1.00  0.00            
ATOM    131  C5  AU0     2      28.980  16.080  23.150  1.00  0.00            
ATOM    132  C6  AU0     2      30.000  14.930  23.420  1.00  0.00            
ATOM    133  C7  AU0     2      30.490  14.900  24.860  1.00  0.00            
ATOM    134  C8  AU0     2      31.190  15.000  22.400  1.00  0.00            
ATOM    135  C9  AU0     2      27.670  15.820  22.660  1.00  0.00            
ATOM    136  O1  AU0     2      27.240  14.580  22.510  1.00  0.00            
ATOM    137  C10 AU0     2      26.770  16.870  22.440  1.00  0.00            
ATOM    138  H1  AU0     2      25.660  19.710  22.870  1.00  0.00            
ATOM    139  H2  AU0     2      26.990  20.330  22.050  1.00  0.00            
ATOM    140  H3  AU0     2      26.010  19.170  21.140  1.00  0.00            
ATOM    141  H4  AU0     2      28.870  19.510  23.100  1.00  0.00            
ATOM    142  H5  AU0     2      30.420  17.610  23.660  1.00  0.00            
ATOM    143  H6  AU0     2      29.500  13.950  23.430  1.00  0.00            
ATOM    144  H7  AU0     2      30.950  15.870  25.090  1.00  0.00            
ATOM    145  H8  AU0     2      29.750  14.800  25.660  1.00  0.00            
ATOM    146  H9  AU0     2      31.130  14.030  25.070  1.00  0.00            
ATOM    147  H10 AU0     2      31.760  15.930  22.470  1.00  0.00            
ATOM    148  H11 AU0     2      31.930  14.240  22.690  1.00  0.00            
ATOM    149  H12 AU0     2      30.900  14.820  21.360  1.00  0.00            
ATOM    150  H13 AU0     2      26.380  14.650  22.060  1.00  0.00            
ATOM    151  H14 AU0     2      25.770  16.660  22.070  1.00  0.00            
TER
ENDMDL
MODEL        1
ATOM      1  H1  ACD     1      23.940  22.230  14.260  1.00  0.00            
ATOM      2  O1  ACD     1      24.840  22.230  14.600  1.00  0.00            
ATOM      3  C1  ACD     1      24.670  21.830  16.010  1.00  0.00            
ATOM      4  H2  ACD     1      23.780  22.320  16.420  1.00  0.00            
ATOM      5  H3  ACD     1      25.540  22.200  16.560  1.00  0.00            
ATOM      6  C2  ACD     1      24.510  20.330  16.230  1.00  0.00            
ATOM      7  H4  ACD     1      24.450  20.080  17.290  1.00  0.00            
ATOM      8  O2  ACD     1      23.160  20.050  15.590  1.00  0.00            
ATOM      9  C3  ACD     1      22.760  18.670  15.750  1.00  0.00            
ATOM     10  H5  ACD     1      21.760  18.520  15.320  1.00  0.00            
ATOM     11  O3  ACD     1      22.740  18.380  17.110  1.00  0.00            
ATOM     12  C4  ACD     1      21.450  18.130  17.700  1.00  0.00            
ATOM     13  H6  ACD     1      20.590  18.270  17.040  1.00  0.00            
ATOM     14  C5  ACD     1      21.620  16.720  18.330  1.00  0.00            
ATOM     15  H7  ACD     1      22.570  16.740  18.870  1.00  0.00            
ATOM     16  O4  ACD     1      21.640  15.670  17.260  1.00  0.00            
ATOM     17  H8  ACD     1      22.300  15.900  16.610  1.00  0.00            
ATOM     18  C6  ACD     1      20.490  16.440  19.460  1.00  0.00            
ATOM     19  H9  ACD     1      19.540  16.250  18.940  1.00  0.00            
ATOM     20  O5  ACD     1      20.770  15.260  20.180  1.00  0.00            
ATOM     21  H10 ACD     1      21.520  15.440  20.740  1.00  0.00            
ATOM     22  C7  ACD     1      20.490  17.590  20.390  1.00  0.00            
ATOM     23  H11 ACD     1      19.730  17.580  21.180  1.00  0.00            
ATOM     24  O6  ACD     1      20.210  18.800  19.700  1.00  0.00            
ATOM     25  C8  ACD     1      21.240  19.220  18.780  1.00  0.00            
ATOM     26  H12 ACD     1      22.220  19.430  19.240  1.00  0.00            
ATOM     27  C9  ACD     1      20.820  20.510  18.160  1.00  0.00            
ATOM     28  H13 ACD     1      21.640  20.860  17.530  1.00  0.00            
ATOM     29  H14 ACD     1      19.970  20.270  17.510  1.00  0.00            
ATOM     30  O7  ACD     1      20.380  21.470  19.100  1.00  0.00            
ATOM     31  H15 ACD     1      19.640  21.010  19.500  1.00  0.00            
ATOM     32  O8  ACD     1      21.750  17.690  20.990  1.00  0.00            
ATOM     33  C10 ACD     1      21.860  17.570  22.440  1.00  0.00            
ATOM     34  H16 ACD     1      21.000  17.000  22.810  1.00  0.00            
ATOM     35  C11 ACD     1      23.020  16.560  22.540  1.00  0.00            
ATOM     36  H17 ACD     1      23.790  16.970  21.870  1.00  0.00            
ATOM     37  O9  ACD     1      22.710  15.200  22.190  1.00  0.00            
ATOM     38  H18 ACD     1      23.540  14.820  21.900  1.00  0.00            
ATOM     39  C12 ACD     1      23.600  16.620  23.970  1.00  0.00            
ATOM     40  H19 ACD     1      22.990  16.060  24.680  1.00  0.00            
ATOM     41  O10 ACD     1      24.910  16.010  23.890  1.00  0.00            
ATOM     42  H20 ACD     1      25.530  16.730  23.770  1.00  0.00            
ATOM     43  C13 ACD     1      23.850  18.000  24.580  1.00  0.00            
ATOM     44  H21 ACD     1      24.190  17.810  25.600  1.00  0.00            
ATOM     45  O11 ACD     1      22.600  18.770  24.480  1.00  0.00            
ATOM     46  C14 ACD     1      22.110  18.930  23.140  1.00  0.00            
ATOM     47  H22 ACD     1      22.860  19.440  22.530  1.00  0.00            
ATOM     48  C15 ACD     1      20.870  19.760  23.130  1.00  0.00            
ATOM     49  H23 ACD     1      20.450  20.000  22.150  1.00  0.00            
ATOM     50  H24 ACD     1      20.100  19.200  23.680  1.00  0.00            
ATOM     51  O12 ACD     1      20.950  21.010  23.840  1.00  0.00            
ATOM     52  H25 ACD     1      20.700  20.820  24.740  1.00  0.00            
ATOM     53  O13 ACD     1      24.960  18.720  24.030  1.00  0.00            
ATOM     54  C16 ACD     1      25.510  19.690  24.870  1.00  0.00            
ATOM     55  H26 ACD     1      24.920  19.810  25.790  1.00  0.00            
ATOM     56  C17 ACD     1      26.950  19.200  25.110  1.00  0.00            
ATOM     57  H27 ACD     1      27.350  18.710  24.210  1.00  0.00            
ATOM     58  O14 ACD     1      26.930  18.200  26.060  1.00  0.00            
ATOM     59  H28 ACD     1      27.630  18.350  26.700  1.00  0.00            
ATOM     60  C18 ACD     1      27.820  20.300  25.660  1.00  0.00            
ATOM     61  H29 ACD     1      27.490  20.540  26.670  1.00  0.00            
ATOM     62  O15 ACD     1      29.190  19.830  25.750  1.00  0.00            
ATOM     63  H30 ACD     1      29.460  19.870  24.830  1.00  0.00            
ATOM     64  C19 ACD     1      27.840  21.490  24.780  1.00  0.00            
ATOM     65  H31 ACD     1      28.510  22.250  25.190  1.00  0.00            
ATOM     66  O16 ACD     1      26.460  21.940  24.760  1.00  0.00            
ATOM     67  C20 ACD     1      25.480  21.040  24.180  1.00  0.00            
ATOM     68  H32 ACD     1      25.920  20.900  23.180  1.00  0.00            
ATOM     69  C21 ACD     1      24.160  21.780  24.210  1.00  0.00            
ATOM     70  H33 ACD     1      23.370  21.180  23.740  1.00  0.00            
ATOM     71  H34 ACD     1      23.790  21.890  25.240  1.00  0.00            
ATOM     72  O17 ACD     1      24.160  23.050  23.570  1.00  0.00            
ATOM     73  H35 ACD     1      24.850  23.510  24.060  1.00  0.00            
ATOM     74  O18 ACD     1      28.140  21.160  23.500  1.00  0.00            
ATOM     75  C22 ACD     1      29.210  21.770  22.760  1.00  0.00            
ATOM     76  H36 ACD     1      29.830  22.400  23.410  1.00  0.00            
ATOM     77  C23 ACD     1      30.140  20.650  22.230  1.00  0.00            
ATOM     78  H37 ACD     1      29.480  19.930  21.730  1.00  0.00            
ATOM     79  O19 ACD     1      30.820  20.070  23.330  1.00  0.00            
ATOM     80  H38 ACD     1      31.480  19.530  22.890  1.00  0.00            
ATOM     81  C24 ACD     1      31.010  21.170  21.060  1.00  0.00            
ATOM     82  H39 ACD     1      31.710  21.920  21.460  1.00  0.00            
ATOM     83  O20 ACD     1      31.720  20.150  20.440  1.00  0.00            
ATOM     84  H40 ACD     1      31.050  19.610  20.000  1.00  0.00            
ATOM     85  C25 ACD     1      30.220  21.910  20.040  1.00  0.00            
ATOM     86  H41 ACD     1      30.880  22.310  19.270  1.00  0.00            
ATOM     87  O21 ACD     1      29.640  22.940  20.720  1.00  0.00            
ATOM     88  C26 ACD     1      28.630  22.680  21.660  1.00  0.00            
ATOM     89  H42 ACD     1      27.810  22.130  21.180  1.00  0.00            
ATOM     90  C27 ACD     1      28.060  23.900  22.300  1.00  0.00            
ATOM     91  H43 ACD     1      27.310  23.740  23.080  1.00  0.00            
ATOM     92  H44 ACD     1      28.890  24.450  22.750  1.00  0.00            
ATOM     93  O22 ACD     1      27.400  24.790  21.360  1.00  0.00            
ATOM     94  H45 ACD     1      28.040  25.200  20.770  1.00  0.00            
ATOM     95  O23 ACD     1      29.210  21.110  19.480  1.00  0.00            
ATOM     96  C28 ACD     1      29.380  20.780  18.130  1.00  0.00            
ATOM     97  H46 ACD     1      30.340  21.110  17.690  1.00  0.00            
ATOM     98  C29 ACD     1      28.360  21.630  17.310  1.00  0.00            
ATOM     99  H47 ACD     1      27.440  21.450  17.890  1.00  0.00            
ATOM    100  O24 ACD     1      28.360  21.160  15.950  1.00  0.00            
ATOM    101  C30 ACD     1      28.580  23.160  17.410  1.00  0.00            
ATOM    102  H48 ACD     1      27.870  23.590  16.690  1.00  0.00            
ATOM    103  H49 ACD     1      28.460  23.440  18.460  1.00  0.00            
ATOM    104  O25 ACD     1      29.920  23.450  17.040  1.00  0.00            
ATOM    105  H50 ACD     1      30.170  24.230  17.540  1.00  0.00            
ATOM    106  C31 ACD     1      29.210  19.290  17.920  1.00  0.00            
ATOM    107  H51 ACD     1      28.290  18.900  18.360  1.00  0.00            
ATOM    108  O26 ACD     1      30.260  18.540  18.510  1.00  0.00            
ATOM    109  H52 ACD     1      30.340  17.640  18.170  1.00  0.00            
ATOM    110  C32 ACD     1      29.050  18.960  16.410  1.00  0.00            
ATOM    111  H53 ACD     1      30.020  19.060  15.890  1.00  0.00            
ATOM    112  O27 ACD     1      28.600  17.640  16.120  1.00  0.00            
ATOM    113  H54 ACD     1      27.640  17.720  16.150  1.00  0.00            
ATOM    114  C33 ACD     1      27.980  19.820  15.850  1.00  0.00            
ATOM    115  H55 ACD     1      27.950  19.490  14.800  1.00  0.00            
ATOM    116  O28 ACD     1      26.680  19.600  16.460  1.00  0.00            
ATOM    117  C34 ACD     1      25.580  19.470  15.650  1.00  0.00            
ATOM    118  H56 ACD     1      25.820  19.940  14.690  1.00  0.00            
ATOM    119  C35 ACD     1      25.170  18.000  15.610  1.00  0.00            
ATOM    120  H57 ACD     1      25.130  17.660  16.650  1.00  0.00            
ATOM    121  O29 ACD     1      26.040  17.210  14.790  1.00  0.00            
ATOM    122  H58 ACD     1      26.070  17.670  13.950  1.00  0.00            
ATOM    123  C36 ACD     1      23.780  17.810  15.020  1.00  0.00            
ATOM    124  H59 ACD     1      23.850  18.090  13.960  1.00  0.00            
ATOM    125  O30 ACD     1      23.220  16.430  15.020  1.00  0.00            
ATOM    126  H60 ACD     1      23.510  16.070  14.180  1.00  0.00            
ATOM    127  C1  AU0     2      24.860  20.810  20.180  1.00  0.00            
ATOM    128  C2  AU0     2      25.490  19.440  20.300  1.00  0.00            
ATOM    129  C3  AU0     2      26.510  19.280  21.100  1.00  0.00            
ATOM    130  C4  AU0     2      27.140  18.060  21.240  1.00  0.00            
ATOM    131  C5  AU0     2      26.740  16.920  20.560  1.00  0.00            
ATOM    132  C6  AU0     2      27.570  15.610  20.580  1.00  0.00            
ATOM    133  C7  AU0     2      27.970  15.000  21.950  1.00  0.00            
ATOM    134  C8  AU0     2      28.810  15.830  19.850  1.00  0.00            
ATOM    135  C9  AU0     2      25.610  17.070  19.730  1.00  0.00            
ATOM    136  O1  AU0     2      25.120  16.040  18.950  1.00  0.00            
ATOM    137  C10 AU0     2      25.010  18.340  19.630  1.00  0.00            
ATOM    138  H1  AU0     2      24.230  20.790  19.280  1.00  0.00            
ATOM    139  H2  AU0     2      24.310  21.240  21.020  1.00  0.00            
ATOM    140  H3  AU0     2      25.610  21.570  19.910  1.00  0.00            
ATOM    141  H4  AU0     2      26.920  20.140  21.630  1.00  0.00            
ATOM    142  H5  AU0     2      28.070  17.840  21.750  1.00  0.00            
ATOM    143  H6  AU0     2      27.090  14.830  19.980  1.00  0.00            
ATOM    144  H7  AU0     2      28.210  15.740  22.710  1.00  0.00            
ATOM    145  H8  AU0     2      27.010  14.650  22.360  1.00  0.00            
ATOM    146  H9  AU0     2      28.740  14.220  21.920  1.00  0.00            
ATOM    147  H10 AU0     2      28.640  16.320  18.880  1.00  0.00            
ATOM    148  H11 AU0     2      29.510  16.440  20.440  1.00  0.00            
ATOM    149  H12 AU0     2      29.350  14.880  19.740  1.00  0.00            
ATOM    150  H13 AU0     2      25.160  15.290  19.560  1.00  0.00            
ATOM    151  H14 AU0     2      24.200  18.490  18.930  1.00  0.00            
TER
ENDMDL
MODEL        1
ATOM      1  H1  ACD     1      25.530  19.120  15.160  1.00  0.00            
ATOM      2  O1  ACD     1      25.640  18.160  15.230  1.00  0.00            
ATOM      3  C1  ACD     1      26.060  17.870  16.600  1.00  0.00            
ATOM      4  H2  ACD     1      25.150  17.490  17.090  1.00  0.00            
ATOM      5  H3  ACD     1      26.210  18.840  17.100  1.00  0.00            
ATOM      6  C2  ACD     1      27.150  16.790  16.770  1.00  0.00            
ATOM      7  H4  ACD     1      27.100  16.670  17.860  1.00  0.00            
ATOM      8  O2  ACD     1      26.730  15.610  16.110  1.00  0.00            
ATOM      9  C3  ACD     1      27.720  14.600  16.200  1.00  0.00            
ATOM     10  H5  ACD     1      27.300  13.730  15.690  1.00  0.00            
ATOM     11  O3  ACD     1      28.080  14.260  17.530  1.00  0.00            
ATOM     12  C4  ACD     1      27.490  13.110  18.120  1.00  0.00            
ATOM     13  H6  ACD     1      26.750  12.670  17.440  1.00  0.00            
ATOM     14  C5  ACD     1      28.700  12.180  18.400  1.00  0.00            
ATOM     15  H7  ACD     1      29.460  12.790  18.890  1.00  0.00            
ATOM     16  O4  ACD     1      29.400  11.850  17.190  1.00  0.00            
ATOM     17  H8  ACD     1      29.650  12.640  16.700  1.00  0.00            
ATOM     18  C6  ACD     1      28.330  10.900  19.160  1.00  0.00            
ATOM     19  H9  ACD     1      27.450  10.390  18.750  1.00  0.00            
ATOM     20  O5  ACD     1      29.490  10.130  19.470  1.00  0.00            
ATOM     21  H10 ACD     1      30.120  10.290  18.760  1.00  0.00            
ATOM     22  C7  ACD     1      27.570  11.400  20.400  1.00  0.00            
ATOM     23  H11 ACD     1      27.250  10.460  20.860  1.00  0.00            
ATOM     24  O6  ACD     1      26.400  12.120  20.120  1.00  0.00            
ATOM     25  C8  ACD     1      26.610  13.400  19.350  1.00  0.00            
ATOM     26  H12 ACD     1      27.040  14.140  20.050  1.00  0.00            
ATOM     27  C9  ACD     1      25.220  14.060  18.920  1.00  0.00            
ATOM     28  H13 ACD     1      25.480  14.820  18.160  1.00  0.00            
ATOM     29  H14 ACD     1      24.660  13.290  18.390  1.00  0.00            
ATOM     30  O7  ACD     1      24.580  14.630  20.060  1.00  0.00            
ATOM     31  H15 ACD     1      24.540  15.530  19.740  1.00  0.00            
ATOM     32  O8  ACD     1      28.410  12.220  21.230  1.00  0.00            
ATOM     33  C10 ACD     1      28.440  12.090  22.670  1.00  0.00            
ATOM     34  H16 ACD     1      28.160  11.090  23.040  1.00  0.00            
ATOM     35  C11 ACD     1      29.870  12.300  23.000  1.00  0.00            
ATOM     36  H17 ACD     1      30.110  13.290  22.590  1.00  0.00            
ATOM     37  O9  ACD     1      30.530  11.200  22.380  1.00  0.00            
ATOM     38  H18 ACD     1      30.220  11.150  21.470  1.00  0.00            
ATOM     39  C12 ACD     1      30.190  12.330  24.470  1.00  0.00            
ATOM     40  H19 ACD     1      29.920  11.380  24.950  1.00  0.00            
ATOM     41  O10 ACD     1      31.570  12.600  24.770  1.00  0.00            
ATOM     42  H20 ACD     1      32.100  12.080  24.160  1.00  0.00            
ATOM     43  C13 ACD     1      29.330  13.430  25.130  1.00  0.00            
ATOM     44  H21 ACD     1      29.470  13.500  26.220  1.00  0.00            
ATOM     45  O11 ACD     1      27.910  13.130  24.780  1.00  0.00            
ATOM     46  C14 ACD     1      27.580  13.140  23.410  1.00  0.00            
ATOM     47  H22 ACD     1      27.750  14.140  23.000  1.00  0.00            
ATOM     48  C15 ACD     1      26.140  12.860  23.280  1.00  0.00            
ATOM     49  H23 ACD     1      25.530  13.650  23.730  1.00  0.00            
ATOM     50  H24 ACD     1      25.860  12.840  22.210  1.00  0.00            
ATOM     51  O12 ACD     1      25.810  11.560  23.820  1.00  0.00            
ATOM     52  H25 ACD     1      24.890  11.440  23.580  1.00  0.00            
ATOM     53  O13 ACD     1      29.540  14.730  24.610  1.00  0.00            
ATOM     54  C16 ACD     1      29.540  15.770  25.530  1.00  0.00            
ATOM     55  H26 ACD     1      29.370  15.480  26.580  1.00  0.00            
ATOM     56  C17 ACD     1      30.980  16.280  25.570  1.00  0.00            
ATOM     57  H27 ACD     1      31.140  16.630  24.540  1.00  0.00            
ATOM     58  O14 ACD     1      31.880  15.250  25.890  1.00  0.00            
ATOM     59  H28 ACD     1      31.640  14.450  25.410  1.00  0.00            
ATOM     60  C18 ACD     1      31.160  17.610  26.350  1.00  0.00            
ATOM     61  H29 ACD     1      30.970  17.440  27.420  1.00  0.00            
ATOM     62  O15 ACD     1      32.450  18.100  26.200  1.00  0.00            
ATOM     63  H30 ACD     1      33.000  17.400  25.850  1.00  0.00            
ATOM     64  C19 ACD     1      30.090  18.660  25.920  1.00  0.00            
ATOM     65  H31 ACD     1      30.170  19.530  26.580  1.00  0.00            
ATOM     66  O16 ACD     1      28.830  18.060  25.940  1.00  0.00            
ATOM     67  C20 ACD     1      28.610  16.900  25.090  1.00  0.00            
ATOM     68  H32 ACD     1      28.710  17.230  24.050  1.00  0.00            
ATOM     69  C21 ACD     1      27.210  16.420  25.420  1.00  0.00            
ATOM     70  H33 ACD     1      27.120  15.370  25.100  1.00  0.00            
ATOM     71  H34 ACD     1      26.960  16.250  26.470  1.00  0.00            
ATOM     72  O17 ACD     1      26.300  17.290  24.760  1.00  0.00            
ATOM     73  H35 ACD     1      25.750  17.640  25.460  1.00  0.00            
ATOM     74  O18 ACD     1      30.380  18.910  24.550  1.00  0.00            
ATOM     75  C22 ACD     1      30.510  20.290  24.110  1.00  0.00            
ATOM     76  H36 ACD     1      30.590  21.030  24.910  1.00  0.00            
ATOM     77  C23 ACD     1      31.780  20.320  23.330  1.00  0.00            
ATOM     78  H37 ACD     1      31.810  19.560  22.540  1.00  0.00            
ATOM     79  O19 ACD     1      32.880  20.080  24.220  1.00  0.00            
ATOM     80  H38 ACD     1      32.730  19.240  24.660  1.00  0.00            
ATOM     81  C24 ACD     1      31.940  21.510  22.460  1.00  0.00            
ATOM     82  H39 ACD     1      31.930  22.440  23.040  1.00  0.00            
ATOM     83  O20 ACD     1      33.110  21.370  21.640  1.00  0.00            
ATOM     84  H40 ACD     1      32.760  20.720  21.030  1.00  0.00            
ATOM     85  C25 ACD     1      30.750  21.640  21.550  1.00  0.00            
ATOM     86  H41 ACD     1      30.820  22.630  21.100  1.00  0.00            
ATOM     87  O21 ACD     1      29.580  21.810  22.320  1.00  0.00            
ATOM     88  C26 ACD     1      29.340  20.620  23.180  1.00  0.00            
ATOM     89  H42 ACD     1      29.140  19.700  22.630  1.00  0.00            
ATOM     90  C27 ACD     1      28.110  20.850  24.010  1.00  0.00            
ATOM     91  H43 ACD     1      27.350  21.200  23.300  1.00  0.00            
ATOM     92  H44 ACD     1      27.680  19.930  24.420  1.00  0.00            
ATOM     93  O22 ACD     1      28.160  21.900  25.000  1.00  0.00            
ATOM     94  H45 ACD     1      28.570  22.680  24.600  1.00  0.00            
ATOM     95  O23 ACD     1      30.620  20.590  20.650  1.00  0.00            
ATOM     96  C28 ACD     1      29.970  20.870  19.360  1.00  0.00            
ATOM     97  H46 ACD     1      30.020  21.960  19.200  1.00  0.00            
ATOM     98  C29 ACD     1      28.530  20.290  19.220  1.00  0.00            
ATOM     99  H47 ACD     1      28.570  19.210  19.440  1.00  0.00            
ATOM    100  O24 ACD     1      28.050  20.270  17.850  1.00  0.00            
ATOM    101  C30 ACD     1      27.450  21.030  19.990  1.00  0.00            
ATOM    102  H48 ACD     1      26.500  20.490  19.880  1.00  0.00            
ATOM    103  H49 ACD     1      27.700  21.060  21.060  1.00  0.00            
ATOM    104  O25 ACD     1      27.320  22.410  19.550  1.00  0.00            
ATOM    105  H50 ACD     1      27.110  22.420  18.620  1.00  0.00            
ATOM    106  C31 ACD     1      30.820  20.140  18.290  1.00  0.00            
ATOM    107  H51 ACD     1      30.810  19.090  18.610  1.00  0.00            
ATOM    108  O26 ACD     1      32.160  20.740  18.210  1.00  0.00            
ATOM    109  H52 ACD     1      32.670  20.020  17.830  1.00  0.00            
ATOM    110  C32 ACD     1      30.150  20.210  16.900  1.00  0.00            
ATOM    111  H53 ACD     1      30.060  21.280  16.700  1.00  0.00            
ATOM    112  O27 ACD     1      30.990  19.570  15.930  1.00  0.00            
ATOM    113  H54 ACD     1      30.790  18.630  15.880  1.00  0.00            
ATOM    114  C33 ACD     1      28.780  19.570  16.980  1.00  0.00            
ATOM    115  H55 ACD     1      28.390  19.590  15.950  1.00  0.00            
ATOM    116  O28 ACD     1      28.950  18.200  17.280  1.00  0.00            
ATOM    117  C34 ACD     1      28.520  17.290  16.310  1.00  0.00            
ATOM    118  H56 ACD     1      28.460  17.780  15.330  1.00  0.00            
ATOM    119  C35 ACD     1      29.570  16.200  16.230  1.00  0.00            
ATOM    120  H57 ACD     1      29.740  16.000  17.300  1.00  0.00            
ATOM    121  O29 ACD     1      30.750  16.660  15.630  1.00  0.00            
ATOM    122  H58 ACD     1      31.510  16.180  15.970  1.00  0.00            
ATOM    123  C36 ACD     1      29.010  14.980  15.480  1.00  0.00            
ATOM    124  H59 ACD     1      28.690  15.350  14.490  1.00  0.00            
ATOM    125  O30 ACD     1      29.870  13.860  15.260  1.00  0.00            
ATOM    126  H60 ACD     1      30.220  14.000  14.380  1.00  0.00            
ATOM    127  C1  AU0     2      28.700  16.860  20.820  1.00  0.00            
ATOM    128  C2  AU0     2      30.040  16.240  21.090  1.00  0.00            
ATOM    129  C3  AU0     2      30.310  14.990  20.490  1.00  0.00            
ATOM    130  C4  AU0     2      31.580  14.430  20.650  1.00  0.00            
ATOM    131  C5  AU0     2      32.590  15.100  21.440  1.00  0.00            
ATOM    132  C6  AU0     2      34.050  14.590  21.530  1.00  0.00            
ATOM    133  C7  AU0     2      34.740  14.390  20.150  1.00  0.00            
ATOM    134  C8  AU0     2      34.270  13.240  22.330  1.00  0.00            
ATOM    135  C9  AU0     2      32.230  16.250  22.140  1.00  0.00            
ATOM    136  O1  AU0     2      33.140  16.930  22.880  1.00  0.00            
ATOM    137  C10 AU0     2      30.990  16.850  21.930  1.00  0.00            
ATOM    138  H1  AU0     2      27.890  16.220  21.210  1.00  0.00            
ATOM    139  H2  AU0     2      28.780  17.880  21.220  1.00  0.00            
ATOM    140  H3  AU0     2      28.600  16.950  19.730  1.00  0.00            
ATOM    141  H4  AU0     2      29.530  14.520  19.900  1.00  0.00            
ATOM    142  H5  AU0     2      31.830  13.440  20.270  1.00  0.00            
ATOM    143  H6  AU0     2      34.700  15.350  21.980  1.00  0.00            
ATOM    144  H7  AU0     2      34.530  13.370  19.810  1.00  0.00            
ATOM    145  H8  AU0     2      34.390  15.150  19.440  1.00  0.00            
ATOM    146  H9  AU0     2      35.830  14.470  20.290  1.00  0.00            
ATOM    147  H10 AU0     2      33.630  12.490  21.850  1.00  0.00            
ATOM    148  H11 AU0     2      35.340  13.020  22.340  1.00  0.00            
ATOM    149  H12 AU0     2      33.830  13.370  23.330  1.00  0.00            
ATOM    150  H13 AU0     2      33.370  17.720  22.350  1.00  0.00            
ATOM    151  H14 AU0     2      30.850  17.800  22.450  1.00  0.00            
TER
ENDMDL
MODEL        1
ATOM      1  H1  ACD     1      25.610  20.620  18.660  1.00  0.00            
ATOM      2  O1  ACD     1      25.180  19.800  18.400  1.00  0.00            
ATOM      3  C1  ACD     1      25.120  18.930  19.530  1.00  0.00            
ATOM      4  H2  ACD     1      24.110  18.500  19.580  1.00  0.00            
ATOM      5  H3  ACD     1      25.190  19.520  20.450  1.00  0.00            
ATOM      6  C2  ACD     1      26.150  17.820  19.570  1.00  0.00            
ATOM      7  H4  ACD     1      26.280  17.390  20.570  1.00  0.00            
ATOM      8  O2  ACD     1      25.620  16.770  18.690  1.00  0.00            
ATOM      9  C3  ACD     1      26.380  15.590  18.590  1.00  0.00            
ATOM     10  H5  ACD     1      25.860  14.870  17.960  1.00  0.00            
ATOM     11  O3  ACD     1      26.540  14.980  19.860  1.00  0.00            
ATOM     12  C4  ACD     1      25.820  13.790  20.170  1.00  0.00            
ATOM     13  H6  ACD     1      25.000  13.590  19.470  1.00  0.00            
ATOM     14  C5  ACD     1      26.770  12.580  20.100  1.00  0.00            
ATOM     15  H7  ACD     1      27.610  12.720  20.780  1.00  0.00            
ATOM     16  O4  ACD     1      27.130  12.400  18.700  1.00  0.00            
ATOM     17  H8  ACD     1      27.560  13.220  18.430  1.00  0.00            
ATOM     18  C6  ACD     1      26.210  11.250  20.610  1.00  0.00            
ATOM     19  H9  ACD     1      25.400  10.960  19.930  1.00  0.00            
ATOM     20  O5  ACD     1      27.170  10.190  20.610  1.00  0.00            
ATOM     21  H10 ACD     1      27.800  10.320  19.900  1.00  0.00            
ATOM     22  C7  ACD     1      25.670  11.540  22.030  1.00  0.00            
ATOM     23  H11 ACD     1      25.220  10.640  22.460  1.00  0.00            
ATOM     24  O6  ACD     1      24.710  12.570  22.000  1.00  0.00            
ATOM     25  C8  ACD     1      25.170  13.900  21.510  1.00  0.00            
ATOM     26  H12 ACD     1      25.870  14.360  22.220  1.00  0.00            
ATOM     27  C9  ACD     1      24.020  14.860  21.500  1.00  0.00            
ATOM     28  H13 ACD     1      24.220  15.880  21.160  1.00  0.00            
ATOM     29  H14 ACD     1      23.380  14.330  20.780  1.00  0.00            
ATOM     30  O7  ACD     1      23.280  14.980  22.810  1.00  0.00            
ATOM     31  H15 ACD     1      22.780  14.170  22.930  1.00  0.00            
ATOM     32  O8  ACD     1      26.680  12.040  22.930  1.00  0.00            
ATOM     33  C10 ACD     1      26.840  11.510  24.300  1.00  0.00            
ATOM     34  H16 ACD     1      26.360  10.530  24.310  1.00  0.00            
ATOM     35  C11 ACD     1      28.400  11.490  24.430  1.00  0.00            
ATOM     36  H17 ACD     1      28.820  12.490  24.270  1.00  0.00            
ATOM     37  O9  ACD     1      28.860  10.620  23.430  1.00  0.00            
ATOM     38  H18 ACD     1      28.400  10.860  22.620  1.00  0.00            
ATOM     39  C12 ACD     1      28.760  11.210  25.860  1.00  0.00            
ATOM     40  H19 ACD     1      28.460  10.180  26.070  1.00  0.00            
ATOM     41  O10 ACD     1      30.150  11.380  25.980  1.00  0.00            
ATOM     42  H20 ACD     1      30.550  11.170  25.130  1.00  0.00            
ATOM     43  C13 ACD     1      27.990  12.180  26.860  1.00  0.00            
ATOM     44  H21 ACD     1      28.220  11.940  27.900  1.00  0.00            
ATOM     45  O11 ACD     1      26.570  11.980  26.670  1.00  0.00            
ATOM     46  C14 ACD     1      26.120  12.430  25.390  1.00  0.00            
ATOM     47  H22 ACD     1      26.320  13.500  25.350  1.00  0.00            
ATOM     48  C15 ACD     1      24.600  12.430  25.320  1.00  0.00            
ATOM     49  H23 ACD     1      24.330  13.360  25.830  1.00  0.00            
ATOM     50  H24 ACD     1      24.350  12.430  24.250  1.00  0.00            
ATOM     51  O12 ACD     1      23.970  11.270  25.990  1.00  0.00            
ATOM     52  H25 ACD     1      23.890  10.540  25.370  1.00  0.00            
ATOM     53  O13 ACD     1      28.280  13.500  26.580  1.00  0.00            
ATOM     54  C16 ACD     1      28.610  14.380  27.670  1.00  0.00            
ATOM     55  H26 ACD     1      28.590  13.740  28.560  1.00  0.00            
ATOM     56  C17 ACD     1      30.010  14.770  27.340  1.00  0.00            
ATOM     57  H27 ACD     1      29.940  15.140  26.310  1.00  0.00            
ATOM     58  O14 ACD     1      30.860  13.660  27.450  1.00  0.00            
ATOM     59  H28 ACD     1      30.710  13.020  26.740  1.00  0.00            
ATOM     60  C18 ACD     1      30.490  16.000  28.090  1.00  0.00            
ATOM     61  H29 ACD     1      30.820  15.680  29.080  1.00  0.00            
ATOM     62  O15 ACD     1      31.620  16.470  27.330  1.00  0.00            
ATOM     63  H30 ACD     1      32.190  15.700  27.240  1.00  0.00            
ATOM     64  C19 ACD     1      29.410  17.070  28.200  1.00  0.00            
ATOM     65  H31 ACD     1      29.760  17.720  29.020  1.00  0.00            
ATOM     66  O16 ACD     1      28.210  16.500  28.580  1.00  0.00            
ATOM     67  C20 ACD     1      27.690  15.530  27.720  1.00  0.00            
ATOM     68  H32 ACD     1      27.600  16.070  26.770  1.00  0.00            
ATOM     69  C21 ACD     1      26.350  15.100  28.210  1.00  0.00            
ATOM     70  H33 ACD     1      25.970  14.220  27.670  1.00  0.00            
ATOM     71  H34 ACD     1      26.460  14.720  29.230  1.00  0.00            
ATOM     72  O17 ACD     1      25.370  16.090  28.230  1.00  0.00            
ATOM     73  H35 ACD     1      25.120  16.140  27.310  1.00  0.00            
ATOM     74  O18 ACD     1      29.210  17.870  26.990  1.00  0.00            
ATOM     75  C22 ACD     1      29.420  19.270  27.150  1.00  0.00            
ATOM     76  H36 ACD     1      29.450  19.490  28.220  1.00  0.00            
ATOM     77  C23 ACD     1      30.730  19.560  26.370  1.00  0.00            
ATOM     78  H37 ACD     1      30.780  18.910  25.490  1.00  0.00            
ATOM     79  O19 ACD     1      31.910  19.250  27.170  1.00  0.00            
ATOM     80  H38 ACD     1      31.820  18.310  27.350  1.00  0.00            
ATOM     81  C24 ACD     1      30.730  21.010  25.810  1.00  0.00            
ATOM     82  H39 ACD     1      30.810  21.700  26.650  1.00  0.00            
ATOM     83  O20 ACD     1      31.730  21.030  24.810  1.00  0.00            
ATOM     84  H40 ACD     1      32.440  20.440  25.080  1.00  0.00            
ATOM     85  C25 ACD     1      29.450  21.370  25.160  1.00  0.00            
ATOM     86  H41 ACD     1      29.490  22.420  24.850  1.00  0.00            
ATOM     87  O21 ACD     1      28.380  21.220  26.080  1.00  0.00            
ATOM     88  C26 ACD     1      28.190  19.860  26.510  1.00  0.00            
ATOM     89  H42 ACD     1      27.840  19.350  25.610  1.00  0.00            
ATOM     90  C27 ACD     1      26.970  19.830  27.460  1.00  0.00            
ATOM     91  H43 ACD     1      26.120  20.330  26.970  1.00  0.00            
ATOM     92  H44 ACD     1      26.710  18.770  27.600  1.00  0.00            
ATOM     93  O22 ACD     1      27.180  20.350  28.720  1.00  0.00            
ATOM     94  H45 ACD     1      26.560  21.050  28.910  1.00  0.00            
ATOM     95  O23 ACD     1      29.110  20.390  24.120  1.00  0.00            
ATOM     96  C28 ACD     1      28.770  21.010  22.860  1.00  0.00            
ATOM     97  H46 ACD     1      28.610  22.090  22.920  1.00  0.00            
ATOM     98  C29 ACD     1      27.420  20.330  22.400  1.00  0.00            
ATOM     99  H47 ACD     1      27.550  19.240  22.470  1.00  0.00            
ATOM    100  O24 ACD     1      27.060  20.630  21.080  1.00  0.00            
ATOM    101  C30 ACD     1      26.130  20.670  23.200  1.00  0.00            
ATOM    102  H48 ACD     1      25.310  20.060  22.800  1.00  0.00            
ATOM    103  H49 ACD     1      26.200  20.340  24.250  1.00  0.00            
ATOM    104  O25 ACD     1      25.840  22.030  23.170  1.00  0.00            
ATOM    105  H50 ACD     1      26.100  22.440  22.340  1.00  0.00            
ATOM    106  C31 ACD     1      29.890  20.750  21.820  1.00  0.00            
ATOM    107  H51 ACD     1      30.220  19.700  21.850  1.00  0.00            
ATOM    108  O26 ACD     1      31.040  21.650  22.110  1.00  0.00            
ATOM    109  H52 ACD     1      31.320  21.450  23.010  1.00  0.00            
ATOM    110  C32 ACD     1      29.360  20.940  20.390  1.00  0.00            
ATOM    111  H53 ACD     1      29.150  22.000  20.240  1.00  0.00            
ATOM    112  O27 ACD     1      30.380  20.620  19.440  1.00  0.00            
ATOM    113  H54 ACD     1      30.670  19.760  19.750  1.00  0.00            
ATOM    114  C33 ACD     1      28.060  20.240  20.140  1.00  0.00            
ATOM    115  H55 ACD     1      27.690  20.510  19.140  1.00  0.00            
ATOM    116  O28 ACD     1      28.270  18.820  20.210  1.00  0.00            
ATOM    117  C34 ACD     1      27.610  18.120  19.120  1.00  0.00            
ATOM    118  H56 ACD     1      27.450  18.830  18.290  1.00  0.00            
ATOM    119  C35 ACD     1      28.480  16.910  18.800  1.00  0.00            
ATOM    120  H57 ACD     1      28.760  16.490  19.770  1.00  0.00            
ATOM    121  O29 ACD     1      29.670  17.230  18.090  1.00  0.00            
ATOM    122  H58 ACD     1      29.380  17.460  17.200  1.00  0.00            
ATOM    123  C36 ACD     1      27.760  15.870  18.000  1.00  0.00            
ATOM    124  H59 ACD     1      27.700  16.190  16.960  1.00  0.00            
ATOM    125  O30 ACD     1      28.500  14.550  18.000  1.00  0.00            
ATOM    126  H60 ACD     1      29.410  14.820  17.890  1.00  0.00            
ATOM    127  C1  AU0     2      28.000  15.860  23.340  1.00  0.00            
ATOM    128  C2  AU0     2      29.510  15.750  22.940  1.00  0.00            
ATOM    129  C3  AU0     2      29.940  15.130  21.760  1.00  0.00            
ATOM    130  C4  AU0     2      31.340  15.020  21.530  1.00  0.00            
ATOM    131  C5  AU0     2      32.220  15.750  22.320  1.00  0.00            
ATOM    132  C6  AU0     2      33.740  15.680  22.010  1.00  0.00            
ATOM    133  C7  AU0     2      34.130  16.110  20.590  1.00  0.00            
ATOM    134  C8  AU0     2      34.350  14.320  22.350  1.00  0.00            
ATOM    135  C9  AU0     2      31.770  16.350  23.510  1.00  0.00            
ATOM    136  O1  AU0     2      32.670  16.780  24.440  1.00  0.00            
ATOM    137  C10 AU0     2      30.450  16.340  23.810  1.00  0.00            
ATOM    138  H1  AU0     2      27.360  15.910  22.450  1.00  0.00            
ATOM    139  H2  AU0     2      27.600  15.050  23.970  1.00  0.00            
ATOM    140  H3  AU0     2      27.950  16.800  23.890  1.00  0.00            
ATOM    141  H4  AU0     2      29.220  14.570  21.170  1.00  0.00            
ATOM    142  H5  AU0     2      31.660  14.550  20.610  1.00  0.00            
ATOM    143  H6  AU0     2      34.190  16.390  22.710  1.00  0.00            
ATOM    144  H7  AU0     2      33.940  15.320  19.860  1.00  0.00            
ATOM    145  H8  AU0     2      33.530  17.010  20.410  1.00  0.00            
ATOM    146  H9  AU0     2      35.190  16.380  20.550  1.00  0.00            
ATOM    147  H10 AU0     2      34.070  14.060  23.380  1.00  0.00            
ATOM    148  H11 AU0     2      34.010  13.510  21.700  1.00  0.00            
ATOM    149  H12 AU0     2      35.430  14.460  22.230  1.00  0.00            
ATOM    150  H13 AU0     2      32.280  16.590  25.310  1.00  0.00            
ATOM    151  H14 AU0     2      30.050  16.740  24.740  1.00  0.00            
TER
ENDMDL
MODEL        1
ATOM      1  H1  ACD     1      37.450  16.460  18.760  1.00  0.00            
ATOM      2  O1  ACD     1      37.110  15.980  19.520  1.00  0.00            
ATOM      3  C1  ACD     1      35.860  16.550  19.900  1.00  0.00            
ATOM      4  H2  ACD     1      36.030  17.630  20.000  1.00  0.00            
ATOM      5  H3  ACD     1      35.610  16.270  20.930  1.00  0.00            
ATOM      6  C2  ACD     1      34.690  16.390  18.890  1.00  0.00            
ATOM      7  H4  ACD     1      33.780  16.780  19.350  1.00  0.00            
ATOM      8  O2  ACD     1      34.900  17.160  17.670  1.00  0.00            
ATOM      9  C3  ACD     1      33.870  17.080  16.700  1.00  0.00            
ATOM     10  H5  ACD     1      34.150  17.810  15.940  1.00  0.00            
ATOM     11  O3  ACD     1      32.610  17.410  17.340  1.00  0.00            
ATOM     12  C4  ACD     1      31.670  18.280  16.590  1.00  0.00            
ATOM     13  H6  ACD     1      31.830  18.450  15.510  1.00  0.00            
ATOM     14  C5  ACD     1      30.370  17.590  16.480  1.00  0.00            
ATOM     15  H7  ACD     1      30.330  16.970  17.380  1.00  0.00            
ATOM     16  O4  ACD     1      30.480  16.660  15.450  1.00  0.00            
ATOM     17  H8  ACD     1      29.820  15.960  15.490  1.00  0.00            
ATOM     18  C6  ACD     1      29.230  18.520  16.310  1.00  0.00            
ATOM     19  H9  ACD     1      29.170  18.800  15.250  1.00  0.00            
ATOM     20  O5  ACD     1      27.970  17.800  16.500  1.00  0.00            
ATOM     21  H10 ACD     1      27.760  17.620  17.420  1.00  0.00            
ATOM     22  C7  ACD     1      29.270  19.790  17.160  1.00  0.00            
ATOM     23  H11 ACD     1      28.390  20.340  16.810  1.00  0.00            
ATOM     24  O6  ACD     1      30.460  20.470  16.790  1.00  0.00            
ATOM     25  C8  ACD     1      31.620  19.650  17.250  1.00  0.00            
ATOM     26  H12 ACD     1      31.420  19.550  18.330  1.00  0.00            
ATOM     27  C9  ACD     1      32.940  20.470  17.060  1.00  0.00            
ATOM     28  H13 ACD     1      32.920  21.450  17.560  1.00  0.00            
ATOM     29  H14 ACD     1      33.760  19.850  17.450  1.00  0.00            
ATOM     30  O7  ACD     1      33.120  20.630  15.670  1.00  0.00            
ATOM     31  H15 ACD     1      32.250  20.940  15.390  1.00  0.00            
ATOM     32  O8  ACD     1      29.150  19.560  18.560  1.00  0.00            
ATOM     33  C10 ACD     1      28.280  20.410  19.290  1.00  0.00            
ATOM     34  H16 ACD     1      27.950  21.190  18.590  1.00  0.00            
ATOM     35  C11 ACD     1      27.180  19.550  19.920  1.00  0.00            
ATOM     36  H17 ACD     1      27.750  18.710  20.340  1.00  0.00            
ATOM     37  O9  ACD     1      26.280  19.140  18.850  1.00  0.00            
ATOM     38  H18 ACD     1      25.820  18.360  19.180  1.00  0.00            
ATOM     39  C12 ACD     1      26.410  20.220  21.050  1.00  0.00            
ATOM     40  H19 ACD     1      25.840  21.020  20.570  1.00  0.00            
ATOM     41  O10 ACD     1      25.530  19.310  21.750  1.00  0.00            
ATOM     42  H20 ACD     1      25.960  19.020  22.560  1.00  0.00            
ATOM     43  C13 ACD     1      27.380  20.830  22.060  1.00  0.00            
ATOM     44  H21 ACD     1      26.830  21.440  22.790  1.00  0.00            
ATOM     45  O11 ACD     1      28.320  21.660  21.350  1.00  0.00            
ATOM     46  C14 ACD     1      29.160  21.040  20.340  1.00  0.00            
ATOM     47  H22 ACD     1      29.820  20.210  20.630  1.00  0.00            
ATOM     48  C15 ACD     1      30.170  22.130  19.970  1.00  0.00            
ATOM     49  H23 ACD     1      30.770  22.400  20.850  1.00  0.00            
ATOM     50  H24 ACD     1      30.770  21.690  19.160  1.00  0.00            
ATOM     51  O12 ACD     1      29.580  23.300  19.420  1.00  0.00            
ATOM     52  H25 ACD     1      29.560  23.950  20.120  1.00  0.00            
ATOM     53  O13 ACD     1      28.150  19.770  22.690  1.00  0.00            
ATOM     54  C16 ACD     1      28.150  19.840  24.170  1.00  0.00            
ATOM     55  H26 ACD     1      27.450  20.610  24.520  1.00  0.00            
ATOM     56  C17 ACD     1      27.520  18.570  24.700  1.00  0.00            
ATOM     57  H27 ACD     1      27.910  17.700  24.150  1.00  0.00            
ATOM     58  O14 ACD     1      26.110  18.530  24.510  1.00  0.00            
ATOM     59  H28 ACD     1      25.770  17.630  24.610  1.00  0.00            
ATOM     60  C18 ACD     1      28.000  18.360  26.160  1.00  0.00            
ATOM     61  H29 ACD     1      27.570  19.170  26.770  1.00  0.00            
ATOM     62  O15 ACD     1      27.630  17.200  26.810  1.00  0.00            
ATOM     63  H30 ACD     1      27.610  16.510  26.150  1.00  0.00            
ATOM     64  C19 ACD     1      29.550  18.360  26.130  1.00  0.00            
ATOM     65  H31 ACD     1      29.910  18.150  27.150  1.00  0.00            
ATOM     66  O16 ACD     1      29.940  19.760  25.910  1.00  0.00            
ATOM     67  C20 ACD     1      29.650  20.140  24.540  1.00  0.00            
ATOM     68  H32 ACD     1      30.330  19.590  23.880  1.00  0.00            
ATOM     69  C21 ACD     1      29.960  21.640  24.330  1.00  0.00            
ATOM     70  H33 ACD     1      31.030  21.830  24.430  1.00  0.00            
ATOM     71  H34 ACD     1      29.640  21.820  23.290  1.00  0.00            
ATOM     72  O17 ACD     1      29.290  22.510  25.250  1.00  0.00            
ATOM     73  H35 ACD     1      29.660  22.290  26.110  1.00  0.00            
ATOM     74  O18 ACD     1      30.090  17.460  25.240  1.00  0.00            
ATOM     75  C22 ACD     1      30.150  16.100  25.660  1.00  0.00            
ATOM     76  H36 ACD     1      29.700  16.060  26.650  1.00  0.00            
ATOM     77  C23 ACD     1      29.420  15.310  24.610  1.00  0.00            
ATOM     78  H37 ACD     1      29.850  15.740  23.700  1.00  0.00            
ATOM     79  O19 ACD     1      27.950  15.420  24.610  1.00  0.00            
ATOM     80  H38 ACD     1      27.590  14.600  24.270  1.00  0.00            
ATOM     81  C24 ACD     1      29.780  13.840  24.710  1.00  0.00            
ATOM     82  H39 ACD     1      29.390  13.490  25.670  1.00  0.00            
ATOM     83  O20 ACD     1      29.190  13.160  23.630  1.00  0.00            
ATOM     84  H40 ACD     1      29.900  13.030  22.990  1.00  0.00            
ATOM     85  C25 ACD     1      31.300  13.590  24.670  1.00  0.00            
ATOM     86  H41 ACD     1      31.530  12.520  24.750  1.00  0.00            
ATOM     87  O21 ACD     1      31.860  14.260  25.740  1.00  0.00            
ATOM     88  C26 ACD     1      31.670  15.670  25.780  1.00  0.00            
ATOM     89  H42 ACD     1      32.190  16.150  24.940  1.00  0.00            
ATOM     90  C27 ACD     1      32.310  16.200  27.120  1.00  0.00            
ATOM     91  H43 ACD     1      33.280  15.710  27.260  1.00  0.00            
ATOM     92  H44 ACD     1      32.450  17.280  27.060  1.00  0.00            
ATOM     93  O22 ACD     1      31.510  16.060  28.310  1.00  0.00            
ATOM     94  H45 ACD     1      32.150  16.150  29.030  1.00  0.00            
ATOM     95  O23 ACD     1      31.770  14.200  23.440  1.00  0.00            
ATOM     96  C28 ACD     1      32.840  13.420  22.780  1.00  0.00            
ATOM     97  H46 ACD     1      33.190  12.680  23.520  1.00  0.00            
ATOM     98  C29 ACD     1      33.970  14.410  22.410  1.00  0.00            
ATOM     99  H47 ACD     1      33.490  15.340  22.090  1.00  0.00            
ATOM    100  O24 ACD     1      34.840  13.850  21.480  1.00  0.00            
ATOM    101  C30 ACD     1      34.830  14.730  23.550  1.00  0.00            
ATOM    102  H48 ACD     1      35.510  15.560  23.330  1.00  0.00            
ATOM    103  H49 ACD     1      34.270  15.050  24.440  1.00  0.00            
ATOM    104  O25 ACD     1      35.470  13.610  24.100  1.00  0.00            
ATOM    105  H50 ACD     1      35.850  13.960  24.910  1.00  0.00            
ATOM    106  C31 ACD     1      32.200  12.770  21.530  1.00  0.00            
ATOM    107  H51 ACD     1      31.630  13.600  21.090  1.00  0.00            
ATOM    108  O26 ACD     1      31.280  11.760  21.960  1.00  0.00            
ATOM    109  H52 ACD     1      31.690  11.080  22.500  1.00  0.00            
ATOM    110  C32 ACD     1      33.250  12.200  20.560  1.00  0.00            
ATOM    111  H53 ACD     1      33.700  11.290  20.990  1.00  0.00            
ATOM    112  O27 ACD     1      32.590  11.950  19.290  1.00  0.00            
ATOM    113  H54 ACD     1      32.890  12.730  18.830  1.00  0.00            
ATOM    114  C33 ACD     1      34.290  13.240  20.340  1.00  0.00            
ATOM    115  H55 ACD     1      35.090  12.810  19.730  1.00  0.00            
ATOM    116  O28 ACD     1      33.670  14.280  19.640  1.00  0.00            
ATOM    117  C34 ACD     1      34.440  14.870  18.580  1.00  0.00            
ATOM    118  H56 ACD     1      35.380  14.330  18.410  1.00  0.00            
ATOM    119  C35 ACD     1      33.690  14.630  17.280  1.00  0.00            
ATOM    120  H57 ACD     1      32.630  14.700  17.540  1.00  0.00            
ATOM    121  O29 ACD     1      33.910  13.280  16.820  1.00  0.00            
ATOM    122  H58 ACD     1      33.520  13.170  15.950  1.00  0.00            
ATOM    123  C36 ACD     1      33.870  15.680  16.140  1.00  0.00            
ATOM    124  H59 ACD     1      34.880  15.470  15.750  1.00  0.00            
ATOM    125  O30 ACD     1      32.950  15.460  15.070  1.00  0.00            
ATOM    126  H60 ACD     1      32.140  15.930  15.250  1.00  0.00            
ATOM    127  C1  AU0     2      31.670  17.880  21.260  1.00  0.00            
ATOM    128  C2  AU0     2      30.580  17.020  20.790  1.00  0.00            
ATOM    129  C3  AU0     2      30.730  16.070  19.820  1.00  0.00            
ATOM    130  C4  AU0     2      29.750  15.170  19.460  1.00  0.00            
ATOM    131  C5  AU0     2      28.570  15.160  20.100  1.00  0.00            
ATOM    132  C6  AU0     2      27.480  14.220  19.640  1.00  0.00            
ATOM    133  C7  AU0     2      27.660  12.750  20.210  1.00  0.00            
ATOM    134  C8  AU0     2      27.240  14.010  18.170  1.00  0.00            
ATOM    135  C9  AU0     2      28.390  16.010  21.210  1.00  0.00            
ATOM    136  O1  AU0     2      27.320  15.970  21.990  1.00  0.00            
ATOM    137  C10 AU0     2      29.410  16.890  21.560  1.00  0.00            
ATOM    138  H1  AU0     2      32.520  17.280  21.610  1.00  0.00            
ATOM    139  H2  AU0     2      32.000  18.460  20.390  1.00  0.00            
ATOM    140  H3  AU0     2      31.270  18.530  22.050  1.00  0.00            
ATOM    141  H4  AU0     2      31.690  16.130  19.300  1.00  0.00            
ATOM    142  H5  AU0     2      29.870  14.580  18.560  1.00  0.00            
ATOM    143  H6  AU0     2      26.480  14.550  19.940  1.00  0.00            
ATOM    144  H7  AU0     2      27.520  12.600  21.290  1.00  0.00            
ATOM    145  H8  AU0     2      27.070  12.010  19.660  1.00  0.00            
ATOM    146  H9  AU0     2      28.670  12.440  19.930  1.00  0.00            
ATOM    147  H10 AU0     2      27.260  14.940  17.580  1.00  0.00            
ATOM    148  H11 AU0     2      28.050  13.410  17.750  1.00  0.00            
ATOM    149  H12 AU0     2      26.340  13.430  17.910  1.00  0.00            
ATOM    150  H13 AU0     2      27.690  15.990  22.890  1.00  0.00            
ATOM    151  H14 AU0     2      29.220  17.660  22.310  1.00  0.00            
TER
ENDMDL
MODEL        1
ATOM      1  H1  ACD     1      38.680  15.580  15.600  1.00  0.00            
ATOM      2  O1  ACD     1      37.900  15.060  15.370  1.00  0.00            
ATOM      3  C1  ACD     1      36.980  15.240  16.380  1.00  0.00            
ATOM      4  H2  ACD     1      37.120  16.250  16.790  1.00  0.00            
ATOM      5  H3  ACD     1      37.190  14.590  17.240  1.00  0.00            
ATOM      6  C2  ACD     1      35.560  14.950  15.880  1.00  0.00            
ATOM      7  H4  ACD     1      34.890  15.020  16.750  1.00  0.00            
ATOM      8  O2  ACD     1      35.250  15.990  14.840  1.00  0.00            
ATOM      9  C3  ACD     1      33.950  15.820  14.230  1.00  0.00            
ATOM     10  H5  ACD     1      33.730  16.650  13.550  1.00  0.00            
ATOM     11  O3  ACD     1      33.010  15.810  15.300  1.00  0.00            
ATOM     12  C4  ACD     1      31.800  16.500  14.920  1.00  0.00            
ATOM     13  H6  ACD     1      31.760  16.830  13.870  1.00  0.00            
ATOM     14  C5  ACD     1      30.600  15.560  15.260  1.00  0.00            
ATOM     15  H7  ACD     1      30.850  15.200  16.260  1.00  0.00            
ATOM     16  O4  ACD     1      30.450  14.510  14.300  1.00  0.00            
ATOM     17  H8  ACD     1      29.720  13.950  14.550  1.00  0.00            
ATOM     18  C6  ACD     1      29.280  16.340  15.420  1.00  0.00            
ATOM     19  H9  ACD     1      28.960  16.560  14.390  1.00  0.00            
ATOM     20  O5  ACD     1      28.300  15.530  15.990  1.00  0.00            
ATOM     21  H10 ACD     1      28.420  15.570  16.950  1.00  0.00            
ATOM     22  C7  ACD     1      29.450  17.660  16.290  1.00  0.00            
ATOM     23  H11 ACD     1      28.560  18.270  16.070  1.00  0.00            
ATOM     24  O6  ACD     1      30.470  18.430  15.820  1.00  0.00            
ATOM     25  C8  ACD     1      31.720  17.720  15.810  1.00  0.00            
ATOM     26  H12 ACD     1      31.970  17.470  16.850  1.00  0.00            
ATOM     27  C9  ACD     1      32.740  18.760  15.260  1.00  0.00            
ATOM     28  H13 ACD     1      32.880  19.490  16.080  1.00  0.00            
ATOM     29  H14 ACD     1      33.750  18.340  15.180  1.00  0.00            
ATOM     30  O7  ACD     1      32.520  19.290  13.970  1.00  0.00            
ATOM     31  H15 ACD     1      31.570  19.430  13.900  1.00  0.00            
ATOM     32  O8  ACD     1      29.610  17.270  17.630  1.00  0.00            
ATOM     33  C10 ACD     1      29.200  18.240  18.550  1.00  0.00            
ATOM     34  H16 ACD     1      29.070  19.240  18.120  1.00  0.00            
ATOM     35  C11 ACD     1      27.870  17.730  19.020  1.00  0.00            
ATOM     36  H17 ACD     1      28.030  16.660  19.190  1.00  0.00            
ATOM     37  O9  ACD     1      26.910  17.710  17.990  1.00  0.00            
ATOM     38  H18 ACD     1      26.340  16.950  18.170  1.00  0.00            
ATOM     39  C12 ACD     1      27.480  18.220  20.390  1.00  0.00            
ATOM     40  H19 ACD     1      27.350  19.300  20.280  1.00  0.00            
ATOM     41  O10 ACD     1      26.280  17.580  20.850  1.00  0.00            
ATOM     42  H20 ACD     1      26.480  16.700  21.190  1.00  0.00            
ATOM     43  C13 ACD     1      28.530  18.010  21.420  1.00  0.00            
ATOM     44  H21 ACD     1      28.360  18.330  22.460  1.00  0.00            
ATOM     45  O11 ACD     1      29.690  18.660  20.900  1.00  0.00            
ATOM     46  C14 ACD     1      30.230  18.240  19.690  1.00  0.00            
ATOM     47  H22 ACD     1      30.430  17.210  19.990  1.00  0.00            
ATOM     48  C15 ACD     1      31.520  19.070  19.390  1.00  0.00            
ATOM     49  H23 ACD     1      32.280  19.060  20.170  1.00  0.00            
ATOM     50  H24 ACD     1      32.030  18.670  18.500  1.00  0.00            
ATOM     51  O12 ACD     1      31.170  20.400  18.980  1.00  0.00            
ATOM     52  H25 ACD     1      30.360  20.620  19.450  1.00  0.00            
ATOM     53  O13 ACD     1      28.840  16.630  21.440  1.00  0.00            
ATOM     54  C16 ACD     1      28.870  15.980  22.730  1.00  0.00            
ATOM     55  H26 ACD     1      28.200  16.580  23.350  1.00  0.00            
ATOM     56  C17 ACD     1      28.180  14.680  22.510  1.00  0.00            
ATOM     57  H27 ACD     1      28.530  14.230  21.570  1.00  0.00            
ATOM     58  O14 ACD     1      26.740  14.890  22.270  1.00  0.00            
ATOM     59  H28 ACD     1      26.270  14.050  22.220  1.00  0.00            
ATOM     60  C18 ACD     1      28.430  13.680  23.680  1.00  0.00            
ATOM     61  H29 ACD     1      27.910  14.160  24.520  1.00  0.00            
ATOM     62  O15 ACD     1      27.970  12.400  23.240  1.00  0.00            
ATOM     63  H30 ACD     1      28.490  12.140  22.480  1.00  0.00            
ATOM     64  C19 ACD     1      29.920  13.660  23.900  1.00  0.00            
ATOM     65  H31 ACD     1      30.180  13.000  24.740  1.00  0.00            
ATOM     66  O16 ACD     1      30.300  14.940  24.300  1.00  0.00            
ATOM     67  C20 ACD     1      30.290  15.900  23.240  1.00  0.00            
ATOM     68  H32 ACD     1      31.000  15.580  22.460  1.00  0.00            
ATOM     69  C21 ACD     1      30.820  17.250  23.710  1.00  0.00            
ATOM     70  H33 ACD     1      31.800  17.120  24.190  1.00  0.00            
ATOM     71  H34 ACD     1      31.030  17.940  22.880  1.00  0.00            
ATOM     72  O17 ACD     1      29.900  17.870  24.620  1.00  0.00            
ATOM     73  H35 ACD     1      29.780  17.340  25.410  1.00  0.00            
ATOM     74  O18 ACD     1      30.670  13.260  22.730  1.00  0.00            
ATOM     75  C22 ACD     1      31.320  12.030  22.620  1.00  0.00            
ATOM     76  H36 ACD     1      31.000  11.400  23.460  1.00  0.00            
ATOM     77  C23 ACD     1      30.900  11.340  21.360  1.00  0.00            
ATOM     78  H37 ACD     1      31.080  12.060  20.560  1.00  0.00            
ATOM     79  O19 ACD     1      29.530  11.080  21.310  1.00  0.00            
ATOM     80  H38 ACD     1      29.450  10.200  20.930  1.00  0.00            
ATOM     81  C24 ACD     1      31.790  10.040  21.130  1.00  0.00            
ATOM     82  H39 ACD     1      31.520   9.320  21.910  1.00  0.00            
ATOM     83  O20 ACD     1      31.520   9.460  19.850  1.00  0.00            
ATOM     84  H40 ACD     1      31.480  10.180  19.220  1.00  0.00            
ATOM     85  C25 ACD     1      33.260  10.430  21.190  1.00  0.00            
ATOM     86  H41 ACD     1      33.960   9.600  21.220  1.00  0.00            
ATOM     87  O21 ACD     1      33.590  11.090  22.400  1.00  0.00            
ATOM     88  C26 ACD     1      32.810  12.270  22.580  1.00  0.00            
ATOM     89  H42 ACD     1      33.060  12.940  21.740  1.00  0.00            
ATOM     90  C27 ACD     1      33.350  13.070  23.740  1.00  0.00            
ATOM     91  H43 ACD     1      34.430  13.170  23.580  1.00  0.00            
ATOM     92  H44 ACD     1      32.850  14.050  23.710  1.00  0.00            
ATOM     93  O22 ACD     1      33.160  12.490  25.040  1.00  0.00            
ATOM     94  H45 ACD     1      32.810  13.220  25.540  1.00  0.00            
ATOM     95  O23 ACD     1      33.540  11.310  20.100  1.00  0.00            
ATOM     96  C28 ACD     1      34.790  11.070  19.400  1.00  0.00            
ATOM     97  H46 ACD     1      35.470  10.570  20.090  1.00  0.00            
ATOM     98  C29 ACD     1      35.340  12.490  19.100  1.00  0.00            
ATOM     99  H47 ACD     1      34.620  13.120  18.570  1.00  0.00            
ATOM    100  O24 ACD     1      36.500  12.470  18.230  1.00  0.00            
ATOM    101  C30 ACD     1      35.800  13.240  20.380  1.00  0.00            
ATOM    102  H48 ACD     1      36.330  14.160  20.090  1.00  0.00            
ATOM    103  H49 ACD     1      34.830  13.450  20.860  1.00  0.00            
ATOM    104  O25 ACD     1      36.600  12.510  21.250  1.00  0.00            
ATOM    105  H50 ACD     1      37.270  12.110  20.690  1.00  0.00            
ATOM    106  C31 ACD     1      34.530  10.340  18.080  1.00  0.00            
ATOM    107  H51 ACD     1      33.620  10.870  17.760  1.00  0.00            
ATOM    108  O26 ACD     1      34.220   8.960  18.310  1.00  0.00            
ATOM    109  H52 ACD     1      33.710   8.670  17.550  1.00  0.00            
ATOM    110  C32 ACD     1      35.650  10.410  17.070  1.00  0.00            
ATOM    111  H53 ACD     1      36.390   9.710  17.470  1.00  0.00            
ATOM    112  O27 ACD     1      35.210  10.060  15.770  1.00  0.00            
ATOM    113  H54 ACD     1      34.950  10.890  15.360  1.00  0.00            
ATOM    114  C33 ACD     1      36.170  11.860  16.940  1.00  0.00            
ATOM    115  H55 ACD     1      37.050  11.830  16.280  1.00  0.00            
ATOM    116  O28 ACD     1      35.190  12.700  16.330  1.00  0.00            
ATOM    117  C34 ACD     1      35.480  13.550  15.170  1.00  0.00            
ATOM    118  H56 ACD     1      36.300  13.260  14.500  1.00  0.00            
ATOM    119  C35 ACD     1      34.290  13.410  14.290  1.00  0.00            
ATOM    120  H57 ACD     1      33.410  13.340  14.940  1.00  0.00            
ATOM    121  O29 ACD     1      34.440  12.080  13.700  1.00  0.00            
ATOM    122  H58 ACD     1      33.600  11.670  13.500  1.00  0.00            
ATOM    123  C36 ACD     1      33.990  14.540  13.390  1.00  0.00            
ATOM    124  H59 ACD     1      34.820  14.560  12.670  1.00  0.00            
ATOM    125  O30 ACD     1      32.730  14.380  12.700  1.00  0.00            
ATOM    126  H60 ACD     1      32.070  14.400  13.390  1.00  0.00            
ATOM    127  C1  AU0     2      32.600  14.780  19.110  1.00  0.00            
ATOM    128  C2  AU0     2      31.450  13.920  18.550  1.00  0.00            
ATOM    129  C3  AU0     2      31.650  13.000  17.520  1.00  0.00            
ATOM    130  C4  AU0     2      30.610  12.250  16.950  1.00  0.00            
ATOM    131  C5  AU0     2      29.380  12.320  17.520  1.00  0.00            
ATOM    132  C6  AU0     2      28.310  11.270  17.090  1.00  0.00            
ATOM    133  C7  AU0     2      28.670   9.780  17.550  1.00  0.00            
ATOM    134  C8  AU0     2      28.120  11.310  15.640  1.00  0.00            
ATOM    135  C9  AU0     2      29.120  13.240  18.560  1.00  0.00            
ATOM    136  O1  AU0     2      27.890  13.450  19.090  1.00  0.00            
ATOM    137  C10 AU0     2      30.130  14.160  19.050  1.00  0.00            
ATOM    138  H1  AU0     2      32.240  15.810  19.170  1.00  0.00            
ATOM    139  H2  AU0     2      32.970  14.490  20.100  1.00  0.00            
ATOM    140  H3  AU0     2      33.510  14.780  18.500  1.00  0.00            
ATOM    141  H4  AU0     2      32.630  13.050  17.060  1.00  0.00            
ATOM    142  H5  AU0     2      30.830  11.560  16.140  1.00  0.00            
ATOM    143  H6  AU0     2      27.350  11.600  17.510  1.00  0.00            
ATOM    144  H7  AU0     2      28.760   9.710  18.650  1.00  0.00            
ATOM    145  H8  AU0     2      27.850   9.090  17.310  1.00  0.00            
ATOM    146  H9  AU0     2      29.610   9.490  17.080  1.00  0.00            
ATOM    147  H10 AU0     2      27.890  12.330  15.310  1.00  0.00            
ATOM    148  H11 AU0     2      29.030  10.970  15.120  1.00  0.00            
ATOM    149  H12 AU0     2      27.250  10.710  15.380  1.00  0.00            
ATOM    150  H13 AU0     2      27.560  12.590  19.430  1.00  0.00            
ATOM    151  H14 AU0     2      29.880  14.930  19.780  1.00  0.00            
TER
ENDMDL
MODEL        1
ATOM      1  H1  ACD     1      33.240  25.650  26.060  1.00  0.00            
ATOM      2  O1  ACD     1      33.870  25.120  25.560  1.00  0.00            
ATOM      3  C1  ACD     1      34.180  23.900  26.240  1.00  0.00            
ATOM      4  H2  ACD     1      33.250  23.350  26.430  1.00  0.00            
ATOM      5  H3  ACD     1      34.720  24.040  27.190  1.00  0.00            
ATOM      6  C2  ACD     1      35.100  23.010  25.430  1.00  0.00            
ATOM      7  H4  ACD     1      34.580  22.960  24.470  1.00  0.00            
ATOM      8  O2  ACD     1      36.370  23.630  25.300  1.00  0.00            
ATOM      9  C3  ACD     1      37.370  22.950  24.590  1.00  0.00            
ATOM     10  H5  ACD     1      38.300  23.530  24.590  1.00  0.00            
ATOM     11  O3  ACD     1      36.920  22.930  23.190  1.00  0.00            
ATOM     12  C4  ACD     1      37.800  23.560  22.320  1.00  0.00            
ATOM     13  H6  ACD     1      38.800  23.830  22.670  1.00  0.00            
ATOM     14  C5  ACD     1      38.050  22.500  21.240  1.00  0.00            
ATOM     15  H7  ACD     1      37.060  22.060  21.100  1.00  0.00            
ATOM     16  O4  ACD     1      38.960  21.560  21.770  1.00  0.00            
ATOM     17  H8  ACD     1      38.550  21.200  22.570  1.00  0.00            
ATOM     18  C6  ACD     1      38.480  23.060  19.920  1.00  0.00            
ATOM     19  H9  ACD     1      39.480  23.500  19.950  1.00  0.00            
ATOM     20  O5  ACD     1      38.380  22.100  18.840  1.00  0.00            
ATOM     21  H10 ACD     1      37.470  21.950  18.560  1.00  0.00            
ATOM     22  C7  ACD     1      37.510  24.130  19.570  1.00  0.00            
ATOM     23  H11 ACD     1      37.740  24.540  18.580  1.00  0.00            
ATOM     24  O6  ACD     1      37.690  25.130  20.460  1.00  0.00            
ATOM     25  C8  ACD     1      37.110  24.850  21.720  1.00  0.00            
ATOM     26  H12 ACD     1      36.030  24.720  21.600  1.00  0.00            
ATOM     27  C9  ACD     1      37.270  26.090  22.660  1.00  0.00            
ATOM     28  H13 ACD     1      36.780  25.880  23.620  1.00  0.00            
ATOM     29  H14 ACD     1      38.350  26.190  22.810  1.00  0.00            
ATOM     30  O7  ACD     1      36.840  27.310  22.110  1.00  0.00            
ATOM     31  H15 ACD     1      35.890  27.170  22.110  1.00  0.00            
ATOM     32  O8  ACD     1      36.150  23.570  19.440  1.00  0.00            
ATOM     33  C10 ACD     1      35.380  23.850  18.290  1.00  0.00            
ATOM     34  H16 ACD     1      36.020  24.110  17.440  1.00  0.00            
ATOM     35  C11 ACD     1      34.780  22.460  18.020  1.00  0.00            
ATOM     36  H17 ACD     1      34.310  22.010  18.910  1.00  0.00            
ATOM     37  O9  ACD     1      35.810  21.530  17.580  1.00  0.00            
ATOM     38  H18 ACD     1      35.440  20.650  17.560  1.00  0.00            
ATOM     39  C12 ACD     1      33.720  22.650  16.960  1.00  0.00            
ATOM     40  H19 ACD     1      34.200  23.030  16.050  1.00  0.00            
ATOM     41  O10 ACD     1      33.080  21.360  16.810  1.00  0.00            
ATOM     42  H20 ACD     1      32.660  21.130  17.640  1.00  0.00            
ATOM     43  C13 ACD     1      32.630  23.600  17.510  1.00  0.00            
ATOM     44  H21 ACD     1      31.820  23.620  16.780  1.00  0.00            
ATOM     45  O11 ACD     1      33.260  24.880  17.720  1.00  0.00            
ATOM     46  C14 ACD     1      34.370  24.950  18.640  1.00  0.00            
ATOM     47  H22 ACD     1      34.040  24.810  19.670  1.00  0.00            
ATOM     48  C15 ACD     1      35.050  26.320  18.610  1.00  0.00            
ATOM     49  H23 ACD     1      34.260  27.080  18.590  1.00  0.00            
ATOM     50  H24 ACD     1      35.640  26.440  19.530  1.00  0.00            
ATOM     51  O12 ACD     1      35.830  26.570  17.450  1.00  0.00            
ATOM     52  H25 ACD     1      36.070  27.500  17.480  1.00  0.00            
ATOM     53  O13 ACD     1      32.170  23.140  18.790  1.00  0.00            
ATOM     54  C16 ACD     1      30.810  23.440  19.060  1.00  0.00            
ATOM     55  H26 ACD     1      30.340  23.960  18.210  1.00  0.00            
ATOM     56  C17 ACD     1      30.060  22.080  19.140  1.00  0.00            
ATOM     57  H27 ACD     1      30.580  21.540  19.940  1.00  0.00            
ATOM     58  O14 ACD     1      30.190  21.290  17.910  1.00  0.00            
ATOM     59  H28 ACD     1      29.790  21.770  17.180  1.00  0.00            
ATOM     60  C18 ACD     1      28.620  22.310  19.580  1.00  0.00            
ATOM     61  H29 ACD     1      28.220  22.830  18.690  1.00  0.00            
ATOM     62  O15 ACD     1      27.950  21.090  19.620  1.00  0.00            
ATOM     63  H30 ACD     1      28.420  20.630  18.920  1.00  0.00            
ATOM     64  C19 ACD     1      28.520  23.150  20.830  1.00  0.00            
ATOM     65  H31 ACD     1      27.510  23.360  21.200  1.00  0.00            
ATOM     66  O16 ACD     1      29.220  24.390  20.600  1.00  0.00            
ATOM     67  C20 ACD     1      30.610  24.360  20.300  1.00  0.00            
ATOM     68  H32 ACD     1      31.110  23.860  21.140  1.00  0.00            
ATOM     69  C21 ACD     1      31.080  25.800  20.070  1.00  0.00            
ATOM     70  H33 ACD     1      30.770  26.510  20.850  1.00  0.00            
ATOM     71  H34 ACD     1      32.170  25.820  19.950  1.00  0.00            
ATOM     72  O17 ACD     1      30.650  26.430  18.820  1.00  0.00            
ATOM     73  H35 ACD     1      31.190  27.230  18.770  1.00  0.00            
ATOM     74  O18 ACD     1      29.190  22.400  21.860  1.00  0.00            
ATOM     75  C22 ACD     1      28.680  22.370  23.180  1.00  0.00            
ATOM     76  H36 ACD     1      27.860  23.100  23.240  1.00  0.00            
ATOM     77  C23 ACD     1      28.090  21.070  23.400  1.00  0.00            
ATOM     78  H37 ACD     1      28.930  20.380  23.200  1.00  0.00            
ATOM     79  O19 ACD     1      27.150  20.760  22.410  1.00  0.00            
ATOM     80  H38 ACD     1      27.670  20.910  21.610  1.00  0.00            
ATOM     81  C24 ACD     1      27.620  20.910  24.820  1.00  0.00            
ATOM     82  H39 ACD     1      26.830  21.630  25.040  1.00  0.00            
ATOM     83  O20 ACD     1      27.300  19.510  25.050  1.00  0.00            
ATOM     84  H40 ACD     1      26.610  19.370  24.400  1.00  0.00            
ATOM     85  C25 ACD     1      28.760  21.290  25.770  1.00  0.00            
ATOM     86  H41 ACD     1      28.320  21.250  26.770  1.00  0.00            
ATOM     87  O21 ACD     1      29.090  22.610  25.440  1.00  0.00            
ATOM     88  C26 ACD     1      29.710  22.790  24.220  1.00  0.00            
ATOM     89  H42 ACD     1      30.640  22.200  24.130  1.00  0.00            
ATOM     90  C27 ACD     1      30.030  24.270  24.000  1.00  0.00            
ATOM     91  H43 ACD     1      30.860  24.490  24.690  1.00  0.00            
ATOM     92  H44 ACD     1      30.480  24.400  23.010  1.00  0.00            
ATOM     93  O22 ACD     1      28.950  25.250  24.300  1.00  0.00            
ATOM     94  H45 ACD     1      29.370  25.890  24.890  1.00  0.00            
ATOM     95  O23 ACD     1      29.910  20.420  25.680  1.00  0.00            
ATOM     96  C28 ACD     1      30.800  20.180  26.760  1.00  0.00            
ATOM     97  H46 ACD     1      30.290  19.780  27.650  1.00  0.00            
ATOM     98  C29 ACD     1      31.540  21.430  27.200  1.00  0.00            
ATOM     99  H47 ACD     1      31.860  21.920  26.270  1.00  0.00            
ATOM    100  O24 ACD     1      32.680  21.100  27.950  1.00  0.00            
ATOM    101  C30 ACD     1      30.720  22.370  28.030  1.00  0.00            
ATOM    102  H48 ACD     1      29.690  22.550  27.670  1.00  0.00            
ATOM    103  H49 ACD     1      30.420  21.930  28.990  1.00  0.00            
ATOM    104  O25 ACD     1      31.260  23.690  28.150  1.00  0.00            
ATOM    105  H50 ACD     1      30.420  24.150  28.190  1.00  0.00            
ATOM    106  C31 ACD     1      31.760  19.100  26.290  1.00  0.00            
ATOM    107  H51 ACD     1      32.070  19.520  25.330  1.00  0.00            
ATOM    108  O26 ACD     1      31.140  17.790  26.290  1.00  0.00            
ATOM    109  H52 ACD     1      30.220  17.780  26.000  1.00  0.00            
ATOM    110  C32 ACD     1      33.060  18.970  27.100  1.00  0.00            
ATOM    111  H53 ACD     1      32.770  18.600  28.090  1.00  0.00            
ATOM    112  O27 ACD     1      34.000  18.140  26.430  1.00  0.00            
ATOM    113  H54 ACD     1      33.640  17.330  26.040  1.00  0.00            
ATOM    114  C33 ACD     1      33.650  20.320  27.290  1.00  0.00            
ATOM    115  H55 ACD     1      34.550  20.180  27.900  1.00  0.00            
ATOM    116  O28 ACD     1      34.020  20.900  26.060  1.00  0.00            
ATOM    117  C34 ACD     1      35.290  21.630  26.080  1.00  0.00            
ATOM    118  H56 ACD     1      35.670  21.790  27.090  1.00  0.00            
ATOM    119  C35 ACD     1      36.230  20.770  25.230  1.00  0.00            
ATOM    120  H57 ACD     1      35.890  20.680  24.200  1.00  0.00            
ATOM    121  O29 ACD     1      36.460  19.520  25.830  1.00  0.00            
ATOM    122  H58 ACD     1      35.680  19.030  26.100  1.00  0.00            
ATOM    123  C36 ACD     1      37.520  21.530  25.230  1.00  0.00            
ATOM    124  H59 ACD     1      37.900  21.640  26.250  1.00  0.00            
ATOM    125  O30 ACD     1      38.510  20.810  24.390  1.00  0.00            
ATOM    126  H60 ACD     1      38.470  19.910  24.740  1.00  0.00            
ATOM    127  C1  AU0     2      28.710  17.970  21.380  1.00  0.00            
ATOM    128  C2  AU0     2      30.090  18.500  21.340  1.00  0.00            
ATOM    129  C3  AU0     2      30.850  18.480  22.520  1.00  0.00            
ATOM    130  C4  AU0     2      32.180  18.940  22.460  1.00  0.00            
ATOM    131  C5  AU0     2      32.740  19.370  21.250  1.00  0.00            
ATOM    132  C6  AU0     2      34.090  20.050  21.300  1.00  0.00            
ATOM    133  C7  AU0     2      35.260  19.180  21.910  1.00  0.00            
ATOM    134  C8  AU0     2      34.020  21.350  21.990  1.00  0.00            
ATOM    135  C9  AU0     2      31.970  19.300  20.070  1.00  0.00            
ATOM    136  O1  AU0     2      32.460  19.580  18.760  1.00  0.00            
ATOM    137  C10 AU0     2      30.700  18.890  20.130  1.00  0.00            
ATOM    138  H1  AU0     2      28.240  17.900  22.370  1.00  0.00            
ATOM    139  H2  AU0     2      28.010  18.480  20.710  1.00  0.00            
ATOM    140  H3  AU0     2      28.770  16.910  21.080  1.00  0.00            
ATOM    141  H4  AU0     2      30.440  18.170  23.470  1.00  0.00            
ATOM    142  H5  AU0     2      32.790  19.030  23.360  1.00  0.00            
ATOM    143  H6  AU0     2      34.370  20.340  20.280  1.00  0.00            
ATOM    144  H7  AU0     2      36.220  19.710  21.810  1.00  0.00            
ATOM    145  H8  AU0     2      35.160  18.860  22.960  1.00  0.00            
ATOM    146  H9  AU0     2      35.250  18.310  21.250  1.00  0.00            
ATOM    147  H10 AU0     2      34.910  21.980  21.850  1.00  0.00            
ATOM    148  H11 AU0     2      33.120  21.900  21.690  1.00  0.00            
ATOM    149  H12 AU0     2      33.800  21.140  23.040  1.00  0.00            
ATOM    150  H13 AU0     2      31.740  19.350  18.140  1.00  0.00            
ATOM    151  H14 AU0     2      30.110  18.820  19.220  1.00  0.00            
TER
ENDMDL
MODEL        1
ATOM      1  H1  ACD     1      34.040  18.340  17.100  1.00  0.00            
ATOM      2  O1  ACD     1      33.480  17.690  17.520  1.00  0.00            
ATOM      3  C1  ACD     1      34.230  16.660  18.240  1.00  0.00            
ATOM      4  H2  ACD     1      35.200  17.090  18.520  1.00  0.00            
ATOM      5  H3  ACD     1      34.360  15.860  17.500  1.00  0.00            
ATOM      6  C2  ACD     1      33.640  16.240  19.590  1.00  0.00            
ATOM      7  H4  ACD     1      33.600  17.110  20.260  1.00  0.00            
ATOM      8  O2  ACD     1      32.300  15.670  19.370  1.00  0.00            
ATOM      9  C3  ACD     1      31.520  15.370  20.570  1.00  0.00            
ATOM     10  H5  ACD     1      30.540  15.060  20.200  1.00  0.00            
ATOM     11  O3  ACD     1      31.340  16.610  21.360  1.00  0.00            
ATOM     12  C4  ACD     1      30.080  17.230  21.340  1.00  0.00            
ATOM     13  H6  ACD     1      29.290  16.600  20.910  1.00  0.00            
ATOM     14  C5  ACD     1      29.730  17.240  22.780  1.00  0.00            
ATOM     15  H7  ACD     1      30.540  17.600  23.440  1.00  0.00            
ATOM     16  O4  ACD     1      29.350  15.910  23.170  1.00  0.00            
ATOM     17  H8  ACD     1      30.060  15.350  22.830  1.00  0.00            
ATOM     18  C6  ACD     1      28.560  18.230  23.090  1.00  0.00            
ATOM     19  H9  ACD     1      27.730  17.910  22.450  1.00  0.00            
ATOM     20  O5  ACD     1      28.230  18.230  24.500  1.00  0.00            
ATOM     21  H10 ACD     1      28.290  17.310  24.780  1.00  0.00            
ATOM     22  C7  ACD     1      28.980  19.590  22.640  1.00  0.00            
ATOM     23  H11 ACD     1      28.210  20.350  22.850  1.00  0.00            
ATOM     24  O6  ACD     1      29.140  19.580  21.210  1.00  0.00            
ATOM     25  C8  ACD     1      30.140  18.650  20.710  1.00  0.00            
ATOM     26  H12 ACD     1      31.120  19.080  20.970  1.00  0.00            
ATOM     27  C9  ACD     1      30.080  18.560  19.160  1.00  0.00            
ATOM     28  H13 ACD     1      30.850  17.890  18.750  1.00  0.00            
ATOM     29  H14 ACD     1      29.130  18.140  18.790  1.00  0.00            
ATOM     30  O7  ACD     1      30.380  19.830  18.540  1.00  0.00            
ATOM     31  H15 ACD     1      31.330  19.770  18.430  1.00  0.00            
ATOM     32  O8  ACD     1      30.260  19.980  23.220  1.00  0.00            
ATOM     33  C10 ACD     1      30.180  21.160  23.970  1.00  0.00            
ATOM     34  H16 ACD     1      29.170  21.600  23.930  1.00  0.00            
ATOM     35  C11 ACD     1      30.480  20.870  25.400  1.00  0.00            
ATOM     36  H17 ACD     1      31.410  20.300  25.500  1.00  0.00            
ATOM     37  O9  ACD     1      29.420  20.080  26.040  1.00  0.00            
ATOM     38  H18 ACD     1      29.240  19.330  25.460  1.00  0.00            
ATOM     39  C12 ACD     1      30.870  22.040  26.280  1.00  0.00            
ATOM     40  H19 ACD     1      29.960  22.650  26.340  1.00  0.00            
ATOM     41  O10 ACD     1      31.370  21.610  27.490  1.00  0.00            
ATOM     42  H20 ACD     1      30.690  21.010  27.810  1.00  0.00            
ATOM     43  C13 ACD     1      31.930  22.860  25.620  1.00  0.00            
ATOM     44  H21 ACD     1      32.160  23.810  26.120  1.00  0.00            
ATOM     45  O11 ACD     1      31.510  23.220  24.270  1.00  0.00            
ATOM     46  C14 ACD     1      31.270  22.090  23.460  1.00  0.00            
ATOM     47  H22 ACD     1      32.220  21.550  23.390  1.00  0.00            
ATOM     48  C15 ACD     1      30.900  22.520  22.060  1.00  0.00            
ATOM     49  H23 ACD     1      31.050  21.620  21.440  1.00  0.00            
ATOM     50  H24 ACD     1      29.900  22.910  21.830  1.00  0.00            
ATOM     51  O12 ACD     1      31.820  23.450  21.590  1.00  0.00            
ATOM     52  H25 ACD     1      32.650  22.990  21.430  1.00  0.00            
ATOM     53  O13 ACD     1      33.210  22.180  25.540  1.00  0.00            
ATOM     54  C16 ACD     1      34.330  22.810  25.920  1.00  0.00            
ATOM     55  H26 ACD     1      34.200  23.790  26.380  1.00  0.00            
ATOM     56  C17 ACD     1      34.950  21.770  26.840  1.00  0.00            
ATOM     57  H27 ACD     1      35.030  20.820  26.290  1.00  0.00            
ATOM     58  O14 ACD     1      34.150  21.660  28.070  1.00  0.00            
ATOM     59  H28 ACD     1      33.260  21.370  27.850  1.00  0.00            
ATOM     60  C18 ACD     1      36.420  22.120  27.090  1.00  0.00            
ATOM     61  H29 ACD     1      36.360  23.120  27.560  1.00  0.00            
ATOM     62  O15 ACD     1      37.110  21.250  28.040  1.00  0.00            
ATOM     63  H30 ACD     1      37.640  20.710  27.440  1.00  0.00            
ATOM     64  C19 ACD     1      37.210  22.270  25.790  1.00  0.00            
ATOM     65  H31 ACD     1      38.180  22.660  26.100  1.00  0.00            
ATOM     66  O16 ACD     1      36.560  23.280  25.050  1.00  0.00            
ATOM     67  C20 ACD     1      35.210  23.020  24.670  1.00  0.00            
ATOM     68  H32 ACD     1      35.190  22.060  24.140  1.00  0.00            
ATOM     69  C21 ACD     1      34.690  24.140  23.820  1.00  0.00            
ATOM     70  H33 ACD     1      35.250  24.240  22.880  1.00  0.00            
ATOM     71  H34 ACD     1      33.660  24.010  23.490  1.00  0.00            
ATOM     72  O17 ACD     1      34.620  25.390  24.530  1.00  0.00            
ATOM     73  H35 ACD     1      35.200  26.070  24.180  1.00  0.00            
ATOM     74  O18 ACD     1      37.300  21.020  25.030  1.00  0.00            
ATOM     75  C22 ACD     1      38.580  20.700  24.500  1.00  0.00            
ATOM     76  H36 ACD     1      39.410  21.290  24.900  1.00  0.00            
ATOM     77  C23 ACD     1      38.860  19.230  24.880  1.00  0.00            
ATOM     78  H37 ACD     1      37.980  18.610  24.650  1.00  0.00            
ATOM     79  O19 ACD     1      39.090  19.290  26.280  1.00  0.00            
ATOM     80  H38 ACD     1      39.900  19.770  26.490  1.00  0.00            
ATOM     81  C24 ACD     1      40.110  18.670  24.190  1.00  0.00            
ATOM     82  H39 ACD     1      40.980  19.260  24.520  1.00  0.00            
ATOM     83  O20 ACD     1      40.340  17.320  24.550  1.00  0.00            
ATOM     84  H40 ACD     1      39.570  16.940  24.100  1.00  0.00            
ATOM     85  C25 ACD     1      39.880  18.790  22.750  1.00  0.00            
ATOM     86  H41 ACD     1      40.770  18.460  22.220  1.00  0.00            
ATOM     87  O21 ACD     1      39.690  20.140  22.290  1.00  0.00            
ATOM     88  C26 ACD     1      38.640  20.930  23.020  1.00  0.00            
ATOM     89  H42 ACD     1      37.690  20.500  22.670  1.00  0.00            
ATOM     90  C27 ACD     1      38.590  22.380  22.570  1.00  0.00            
ATOM     91  H43 ACD     1      37.810  22.790  23.210  1.00  0.00            
ATOM     92  H44 ACD     1      39.570  22.860  22.710  1.00  0.00            
ATOM     93  O22 ACD     1      38.380  22.510  21.190  1.00  0.00            
ATOM     94  H45 ACD     1      39.060  22.070  20.670  1.00  0.00            
ATOM     95  O23 ACD     1      38.710  17.970  22.360  1.00  0.00            
ATOM     96  C28 ACD     1      38.720  16.920  21.480  1.00  0.00            
ATOM     97  H46 ACD     1      39.730  16.650  21.150  1.00  0.00            
ATOM     98  C29 ACD     1      37.860  17.300  20.290  1.00  0.00            
ATOM     99  H47 ACD     1      36.960  17.870  20.540  1.00  0.00            
ATOM    100  O24 ACD     1      37.530  16.170  19.520  1.00  0.00            
ATOM    101  C30 ACD     1      38.640  18.360  19.410  1.00  0.00            
ATOM    102  H48 ACD     1      38.950  19.240  19.990  1.00  0.00            
ATOM    103  H49 ACD     1      39.480  17.870  18.910  1.00  0.00            
ATOM    104  O25 ACD     1      37.850  18.760  18.350  1.00  0.00            
ATOM    105  H50 ACD     1      38.480  19.240  17.790  1.00  0.00            
ATOM    106  C31 ACD     1      38.220  15.730  22.200  1.00  0.00            
ATOM    107  H51 ACD     1      37.300  16.040  22.710  1.00  0.00            
ATOM    108  O26 ACD     1      39.080  15.220  23.200  1.00  0.00            
ATOM    109  H52 ACD     1      38.990  14.260  23.270  1.00  0.00            
ATOM    110  C32 ACD     1      37.760  14.630  21.270  1.00  0.00            
ATOM    111  H53 ACD     1      38.660  14.240  20.780  1.00  0.00            
ATOM    112  O27 ACD     1      37.180  13.520  22.050  1.00  0.00            
ATOM    113  H54 ACD     1      36.510  13.860  22.660  1.00  0.00            
ATOM    114  C33 ACD     1      36.810  15.180  20.240  1.00  0.00            
ATOM    115  H55 ACD     1      36.450  14.380  19.590  1.00  0.00            
ATOM    116  O28 ACD     1      35.660  15.680  20.820  1.00  0.00            
ATOM    117  C34 ACD     1      34.370  15.210  20.450  1.00  0.00            
ATOM    118  H56 ACD     1      34.420  14.260  19.890  1.00  0.00            
ATOM    119  C35 ACD     1      33.650  14.800  21.780  1.00  0.00            
ATOM    120  H57 ACD     1      33.440  15.730  22.330  1.00  0.00            
ATOM    121  O29 ACD     1      34.340  13.850  22.530  1.00  0.00            
ATOM    122  H58 ACD     1      34.260  14.210  23.420  1.00  0.00            
ATOM    123  C36 ACD     1      32.220  14.250  21.390  1.00  0.00            
ATOM    124  H59 ACD     1      32.410  13.350  20.780  1.00  0.00            
ATOM    125  O30 ACD     1      31.420  13.940  22.500  1.00  0.00            
ATOM    126  H60 ACD     1      31.840  13.150  22.840  1.00  0.00            
ATOM    127  C1  AU0     2      35.080  18.740  23.560  1.00  0.00            
ATOM    128  C2  AU0     2      34.320  18.470  24.860  1.00  0.00            
ATOM    129  C3  AU0     2      32.910  18.420  24.750  1.00  0.00            
ATOM    130  C4  AU0     2      32.170  17.920  25.910  1.00  0.00            
ATOM    131  C5  AU0     2      32.830  17.640  27.150  1.00  0.00            
ATOM    132  C6  AU0     2      32.110  16.990  28.380  1.00  0.00            
ATOM    133  C7  AU0     2      32.220  15.410  28.440  1.00  0.00            
ATOM    134  C8  AU0     2      30.610  17.350  28.450  1.00  0.00            
ATOM    135  C9  AU0     2      34.240  17.650  27.190  1.00  0.00            
ATOM    136  O1  AU0     2      35.010  17.160  28.160  1.00  0.00            
ATOM    137  C10 AU0     2      34.920  18.070  26.070  1.00  0.00            
ATOM    138  H1  AU0     2      36.010  19.300  23.710  1.00  0.00            
ATOM    139  H2  AU0     2      35.550  17.830  23.180  1.00  0.00            
ATOM    140  H3  AU0     2      34.350  19.180  22.870  1.00  0.00            
ATOM    141  H4  AU0     2      32.430  18.640  23.800  1.00  0.00            
ATOM    142  H5  AU0     2      31.100  17.720  25.820  1.00  0.00            
ATOM    143  H6  AU0     2      32.450  17.440  29.320  1.00  0.00            
ATOM    144  H7  AU0     2      31.570  14.960  27.670  1.00  0.00            
ATOM    145  H8  AU0     2      33.250  15.080  28.270  1.00  0.00            
ATOM    146  H9  AU0     2      31.930  14.960  29.390  1.00  0.00            
ATOM    147  H10 AU0     2      30.310  17.040  29.460  1.00  0.00            
ATOM    148  H11 AU0     2      30.510  18.440  28.370  1.00  0.00            
ATOM    149  H12 AU0     2      30.040  16.760  27.720  1.00  0.00            
ATOM    150  H13 AU0     2      35.860  16.980  27.730  1.00  0.00            
ATOM    151  H14 AU0     2      36.000  18.050  26.220  1.00  0.00            
TER
ENDMDL
MODEL        1
ATOM      1  H1  ACD     1      29.100   9.910  23.340  1.00  0.00            
ATOM      2  O1  ACD     1      29.140  10.210  22.430  1.00  0.00            
ATOM      3  C1  ACD     1      29.480  11.630  22.470  1.00  0.00            
ATOM      4  H2  ACD     1      28.760  12.090  23.160  1.00  0.00            
ATOM      5  H3  ACD     1      29.380  12.000  21.440  1.00  0.00            
ATOM      6  C2  ACD     1      30.910  11.930  22.930  1.00  0.00            
ATOM      7  H4  ACD     1      31.040  13.020  23.020  1.00  0.00            
ATOM      8  O2  ACD     1      31.200  11.310  24.200  1.00  0.00            
ATOM      9  C3  ACD     1      32.570  11.390  24.660  1.00  0.00            
ATOM     10  H5  ACD     1      32.630  10.850  25.610  1.00  0.00            
ATOM     11  O3  ACD     1      33.000  12.770  24.740  1.00  0.00            
ATOM     12  C4  ACD     1      33.050  13.250  26.060  1.00  0.00            
ATOM     13  H6  ACD     1      32.910  12.350  26.680  1.00  0.00            
ATOM     14  C5  ACD     1      34.500  13.750  26.250  1.00  0.00            
ATOM     15  H7  ACD     1      34.580  14.520  25.470  1.00  0.00            
ATOM     16  O4  ACD     1      35.410  12.640  26.000  1.00  0.00            
ATOM     17  H8  ACD     1      36.320  12.900  26.190  1.00  0.00            
ATOM     18  C6  ACD     1      34.600  14.370  27.650  1.00  0.00            
ATOM     19  H9  ACD     1      34.400  13.560  28.370  1.00  0.00            
ATOM     20  O5  ACD     1      35.840  14.980  27.800  1.00  0.00            
ATOM     21  H10 ACD     1      35.800  15.910  27.560  1.00  0.00            
ATOM     22  C7  ACD     1      33.510  15.490  27.870  1.00  0.00            
ATOM     23  H11 ACD     1      33.450  15.800  28.920  1.00  0.00            
ATOM     24  O6  ACD     1      32.230  14.880  27.580  1.00  0.00            
ATOM     25  C8  ACD     1      32.000  14.320  26.260  1.00  0.00            
ATOM     26  H12 ACD     1      32.140  15.150  25.540  1.00  0.00            
ATOM     27  C9  ACD     1      30.570  13.760  26.260  1.00  0.00            
ATOM     28  H13 ACD     1      29.760  14.460  26.500  1.00  0.00            
ATOM     29  H14 ACD     1      30.390  13.510  25.200  1.00  0.00            
ATOM     30  O7  ACD     1      30.250  12.590  27.020  1.00  0.00            
ATOM     31  H15 ACD     1      29.290  12.480  26.980  1.00  0.00            
ATOM     32  O8  ACD     1      33.720  16.570  26.990  1.00  0.00            
ATOM     33  C10 ACD     1      33.360  17.790  27.530  1.00  0.00            
ATOM     34  H16 ACD     1      33.000  17.770  28.570  1.00  0.00            
ATOM     35  C11 ACD     1      34.660  18.660  27.650  1.00  0.00            
ATOM     36  H17 ACD     1      35.180  18.650  26.690  1.00  0.00            
ATOM     37  O9  ACD     1      35.600  18.290  28.650  1.00  0.00            
ATOM     38  H18 ACD     1      35.290  18.300  29.560  1.00  0.00            
ATOM     39  C12 ACD     1      34.310  20.160  27.780  1.00  0.00            
ATOM     40  H19 ACD     1      33.780  20.330  28.730  1.00  0.00            
ATOM     41  O10 ACD     1      35.480  20.970  27.660  1.00  0.00            
ATOM     42  H20 ACD     1      35.860  20.830  26.800  1.00  0.00            
ATOM     43  C13 ACD     1      33.390  20.610  26.680  1.00  0.00            
ATOM     44  H21 ACD     1      33.060  21.650  26.700  1.00  0.00            
ATOM     45  O11 ACD     1      32.210  19.850  26.810  1.00  0.00            
ATOM     46  C14 ACD     1      32.330  18.440  26.600  1.00  0.00            
ATOM     47  H22 ACD     1      32.610  18.210  25.560  1.00  0.00            
ATOM     48  C15 ACD     1      30.920  17.810  26.720  1.00  0.00            
ATOM     49  H23 ACD     1      30.150  18.480  26.340  1.00  0.00            
ATOM     50  H24 ACD     1      30.990  16.900  26.100  1.00  0.00            
ATOM     51  O12 ACD     1      30.640  17.480  28.110  1.00  0.00            
ATOM     52  H25 ACD     1      29.760  17.100  28.190  1.00  0.00            
ATOM     53  O13 ACD     1      34.040  20.350  25.450  1.00  0.00            
ATOM     54  C16 ACD     1      34.010  21.360  24.500  1.00  0.00            
ATOM     55  H26 ACD     1      34.090  22.350  24.980  1.00  0.00            
ATOM     56  C17 ACD     1      35.310  21.130  23.740  1.00  0.00            
ATOM     57  H27 ACD     1      35.250  20.050  23.560  1.00  0.00            
ATOM     58  O14 ACD     1      36.430  21.460  24.550  1.00  0.00            
ATOM     59  H28 ACD     1      36.600  22.410  24.550  1.00  0.00            
ATOM     60  C18 ACD     1      35.380  21.850  22.330  1.00  0.00            
ATOM     61  H29 ACD     1      35.360  22.950  22.430  1.00  0.00            
ATOM     62  O15 ACD     1      36.510  21.490  21.590  1.00  0.00            
ATOM     63  H30 ACD     1      36.430  20.540  21.520  1.00  0.00            
ATOM     64  C19 ACD     1      34.110  21.350  21.640  1.00  0.00            
ATOM     65  H31 ACD     1      34.220  21.760  20.630  1.00  0.00            
ATOM     66  O16 ACD     1      32.910  21.810  22.340  1.00  0.00            
ATOM     67  C20 ACD     1      32.730  21.220  23.590  1.00  0.00            
ATOM     68  H32 ACD     1      32.530  20.160  23.370  1.00  0.00            
ATOM     69  C21 ACD     1      31.520  21.810  24.250  1.00  0.00            
ATOM     70  H33 ACD     1      30.650  21.630  23.600  1.00  0.00            
ATOM     71  H34 ACD     1      31.270  21.190  25.120  1.00  0.00            
ATOM     72  O17 ACD     1      31.580  23.240  24.620  1.00  0.00            
ATOM     73  H35 ACD     1      31.520  23.840  23.870  1.00  0.00            
ATOM     74  O18 ACD     1      34.090  19.940  21.470  1.00  0.00            
ATOM     75  C22 ACD     1      34.560  19.500  20.140  1.00  0.00            
ATOM     76  H36 ACD     1      35.170  20.240  19.620  1.00  0.00            
ATOM     77  C23 ACD     1      35.450  18.320  20.560  1.00  0.00            
ATOM     78  H37 ACD     1      34.910  17.710  21.300  1.00  0.00            
ATOM     79  O19 ACD     1      36.670  18.820  21.200  1.00  0.00            
ATOM     80  H38 ACD     1      37.250  18.060  21.270  1.00  0.00            
ATOM     81  C24 ACD     1      35.740  17.330  19.420  1.00  0.00            
ATOM     82  H39 ACD     1      36.370  17.820  18.660  1.00  0.00            
ATOM     83  O20 ACD     1      36.440  16.210  19.950  1.00  0.00            
ATOM     84  H40 ACD     1      35.790  15.720  20.460  1.00  0.00            
ATOM     85  C25 ACD     1      34.490  16.950  18.720  1.00  0.00            
ATOM     86  H41 ACD     1      34.620  16.420  17.770  1.00  0.00            
ATOM     87  O21 ACD     1      33.800  18.090  18.290  1.00  0.00            
ATOM     88  C26 ACD     1      33.380  19.010  19.340  1.00  0.00            
ATOM     89  H42 ACD     1      32.780  18.480  20.080  1.00  0.00            
ATOM     90  C27 ACD     1      32.750  20.260  18.710  1.00  0.00            
ATOM     91  H43 ACD     1      32.080  19.870  17.940  1.00  0.00            
ATOM     92  H44 ACD     1      32.130  20.650  19.530  1.00  0.00            
ATOM     93  O22 ACD     1      33.690  21.260  18.230  1.00  0.00            
ATOM     94  H45 ACD     1      33.690  21.110  17.280  1.00  0.00            
ATOM     95  O23 ACD     1      33.690  16.110  19.610  1.00  0.00            
ATOM     96  C28 ACD     1      32.870  15.190  18.890  1.00  0.00            
ATOM     97  H46 ACD     1      32.760  15.500  17.850  1.00  0.00            
ATOM     98  C29 ACD     1      31.470  15.180  19.620  1.00  0.00            
ATOM     99  H47 ACD     1      31.620  15.260  20.710  1.00  0.00            
ATOM    100  O24 ACD     1      30.820  13.910  19.400  1.00  0.00            
ATOM    101  C30 ACD     1      30.540  16.350  19.230  1.00  0.00            
ATOM    102  H48 ACD     1      29.510  16.150  19.550  1.00  0.00            
ATOM    103  H49 ACD     1      30.830  17.260  19.770  1.00  0.00            
ATOM    104  O25 ACD     1      30.550  16.690  17.870  1.00  0.00            
ATOM    105  H50 ACD     1      30.130  17.530  17.670  1.00  0.00            
ATOM    106  C31 ACD     1      33.620  13.800  18.830  1.00  0.00            
ATOM    107  H51 ACD     1      34.060  13.520  19.800  1.00  0.00            
ATOM    108  O26 ACD     1      34.620  13.800  17.860  1.00  0.00            
ATOM    109  H52 ACD     1      35.070  12.960  17.760  1.00  0.00            
ATOM    110  C32 ACD     1      32.650  12.600  18.650  1.00  0.00            
ATOM    111  H53 ACD     1      32.190  12.760  17.660  1.00  0.00            
ATOM    112  O27 ACD     1      33.280  11.300  18.660  1.00  0.00            
ATOM    113  H54 ACD     1      33.460  11.190  19.600  1.00  0.00            
ATOM    114  C33 ACD     1      31.560  12.750  19.660  1.00  0.00            
ATOM    115  H55 ACD     1      30.900  11.880  19.540  1.00  0.00            
ATOM    116  O28 ACD     1      32.000  12.790  21.030  1.00  0.00            
ATOM    117  C34 ACD     1      31.940  11.600  21.830  1.00  0.00            
ATOM    118  H56 ACD     1      31.780  10.670  21.270  1.00  0.00            
ATOM    119  C35 ACD     1      33.270  11.410  22.360  1.00  0.00            
ATOM    120  H57 ACD     1      33.710  12.400  22.520  1.00  0.00            
ATOM    121  O29 ACD     1      34.070  10.820  21.310  1.00  0.00            
ATOM    122  H58 ACD     1      34.530  10.180  21.860  1.00  0.00            
ATOM    123  C36 ACD     1      33.300  10.590  23.640  1.00  0.00            
ATOM    124  H59 ACD     1      32.970   9.570  23.430  1.00  0.00            
ATOM    125  O30 ACD     1      34.630  10.470  24.100  1.00  0.00            
ATOM    126  H60 ACD     1      34.810  11.370  24.380  1.00  0.00            
ATOM    127  C1  AU0     2      33.270  16.930  23.200  1.00  0.00            
ATOM    128  C2  AU0     2      34.550  16.100  23.150  1.00  0.00            
ATOM    129  C3  AU0     2      34.720  14.970  22.350  1.00  0.00            
ATOM    130  C4  AU0     2      35.910  14.250  22.200  1.00  0.00            
ATOM    131  C5  AU0     2      36.990  14.690  22.910  1.00  0.00            
ATOM    132  C6  AU0     2      38.250  13.810  23.010  1.00  0.00            
ATOM    133  C7  AU0     2      39.220  14.000  21.790  1.00  0.00            
ATOM    134  C8  AU0     2      37.930  12.270  23.050  1.00  0.00            
ATOM    135  C9  AU0     2      36.870  15.900  23.640  1.00  0.00            
ATOM    136  O1  AU0     2      37.910  16.300  24.350  1.00  0.00            
ATOM    137  C10 AU0     2      35.710  16.580  23.830  1.00  0.00            
ATOM    138  H1  AU0     2      32.790  16.940  22.220  1.00  0.00            
ATOM    139  H2  AU0     2      32.550  16.600  23.950  1.00  0.00            
ATOM    140  H3  AU0     2      33.510  17.980  23.410  1.00  0.00            
ATOM    141  H4  AU0     2      33.840  14.500  21.910  1.00  0.00            
ATOM    142  H5  AU0     2      35.940  13.320  21.650  1.00  0.00            
ATOM    143  H6  AU0     2      38.870  14.090  23.870  1.00  0.00            
ATOM    144  H7  AU0     2      38.690  14.040  20.830  1.00  0.00            
ATOM    145  H8  AU0     2      39.760  14.950  21.890  1.00  0.00            
ATOM    146  H9  AU0     2      39.970  13.190  21.750  1.00  0.00            
ATOM    147  H10 AU0     2      37.330  11.990  23.940  1.00  0.00            
ATOM    148  H11 AU0     2      37.450  11.980  22.110  1.00  0.00            
ATOM    149  H12 AU0     2      38.880  11.740  23.080  1.00  0.00            
ATOM    150  H13 AU0     2      37.700  17.160  24.750  1.00  0.00            
ATOM    151  H14 AU0     2      35.630  17.490  24.420  1.00  0.00            
TER
ENDMDL
MODEL        1
ATOM      1  H1  ACD     1      28.310  28.020  14.880  1.00  0.00            
ATOM      2  O1  ACD     1      28.980  27.440  15.260  1.00  0.00            
ATOM      3  C1  ACD     1      28.470  26.100  14.940  1.00  0.00            
ATOM      4  H2  ACD     1      29.280  25.430  14.630  1.00  0.00            
ATOM      5  H3  ACD     1      27.740  26.110  14.120  1.00  0.00            
ATOM      6  C2  ACD     1      27.830  25.580  16.210  1.00  0.00            
ATOM      7  H4  ACD     1      28.500  25.640  17.070  1.00  0.00            
ATOM      8  O2  ACD     1      26.530  26.300  16.310  1.00  0.00            
ATOM      9  C3  ACD     1      25.700  25.950  17.320  1.00  0.00            
ATOM     10  H5  ACD     1      24.830  26.610  17.250  1.00  0.00            
ATOM     11  O3  ACD     1      26.360  26.080  18.580  1.00  0.00            
ATOM     12  C4  ACD     1      25.900  27.150  19.360  1.00  0.00            
ATOM     13  H6  ACD     1      25.320  27.870  18.770  1.00  0.00            
ATOM     14  C5  ACD     1      24.960  26.580  20.410  1.00  0.00            
ATOM     15  H7  ACD     1      25.400  25.700  20.900  1.00  0.00            
ATOM     16  O4  ACD     1      23.700  26.230  19.830  1.00  0.00            
ATOM     17  H8  ACD     1      23.940  25.560  19.180  1.00  0.00            
ATOM     18  C6  ACD     1      24.660  27.650  21.470  1.00  0.00            
ATOM     19  H9  ACD     1      24.180  28.510  20.980  1.00  0.00            
ATOM     20  O5  ACD     1      23.720  27.080  22.400  1.00  0.00            
ATOM     21  H10 ACD     1      22.950  26.840  21.890  1.00  0.00            
ATOM     22  C7  ACD     1      25.890  28.160  22.170  1.00  0.00            
ATOM     23  H11 ACD     1      25.710  28.910  22.940  1.00  0.00            
ATOM     24  O6  ACD     1      26.720  28.740  21.050  1.00  0.00            
ATOM     25  C8  ACD     1      27.130  27.780  20.070  1.00  0.00            
ATOM     26  H12 ACD     1      27.750  26.970  20.490  1.00  0.00            
ATOM     27  C9  ACD     1      28.070  28.430  19.060  1.00  0.00            
ATOM     28  H13 ACD     1      28.230  27.840  18.140  1.00  0.00            
ATOM     29  H14 ACD     1      27.620  29.390  18.760  1.00  0.00            
ATOM     30  O7  ACD     1      29.320  28.810  19.660  1.00  0.00            
ATOM     31  H15 ACD     1      29.160  29.170  20.530  1.00  0.00            
ATOM     32  O8  ACD     1      26.630  27.210  22.890  1.00  0.00            
ATOM     33  C10 ACD     1      27.400  27.500  24.090  1.00  0.00            
ATOM     34  H16 ACD     1      26.770  27.910  24.880  1.00  0.00            
ATOM     35  C11 ACD     1      27.840  26.090  24.620  1.00  0.00            
ATOM     36  H17 ACD     1      28.370  25.650  23.760  1.00  0.00            
ATOM     37  O9  ACD     1      26.700  25.300  25.040  1.00  0.00            
ATOM     38  H18 ACD     1      26.130  25.090  24.300  1.00  0.00            
ATOM     39  C12 ACD     1      28.910  26.200  25.690  1.00  0.00            
ATOM     40  H19 ACD     1      28.540  26.680  26.610  1.00  0.00            
ATOM     41  O10 ACD     1      29.350  24.900  26.150  1.00  0.00            
ATOM     42  H20 ACD     1      28.560  24.640  26.640  1.00  0.00            
ATOM     43  C13 ACD     1      30.020  26.980  25.170  1.00  0.00            
ATOM     44  H21 ACD     1      30.770  27.010  25.960  1.00  0.00            
ATOM     45  O11 ACD     1      29.590  28.280  24.880  1.00  0.00            
ATOM     46  C14 ACD     1      28.600  28.490  23.920  1.00  0.00            
ATOM     47  H22 ACD     1      29.050  28.200  22.960  1.00  0.00            
ATOM     48  C15 ACD     1      28.090  29.940  23.950  1.00  0.00            
ATOM     49  H23 ACD     1      28.870  30.630  23.610  1.00  0.00            
ATOM     50  H24 ACD     1      27.300  30.070  23.210  1.00  0.00            
ATOM     51  O12 ACD     1      27.720  30.390  25.270  1.00  0.00            
ATOM     52  H25 ACD     1      28.340  30.260  25.990  1.00  0.00            
ATOM     53  O13 ACD     1      30.520  26.350  24.060  1.00  0.00            
ATOM     54  C16 ACD     1      31.950  26.360  23.860  1.00  0.00            
ATOM     55  H26 ACD     1      32.480  27.010  24.570  1.00  0.00            
ATOM     56  C17 ACD     1      32.330  24.930  24.190  1.00  0.00            
ATOM     57  H27 ACD     1      31.740  24.220  23.600  1.00  0.00            
ATOM     58  O14 ACD     1      32.070  24.700  25.540  1.00  0.00            
ATOM     59  H28 ACD     1      31.130  24.750  25.680  1.00  0.00            
ATOM     60  C18 ACD     1      33.710  24.620  23.830  1.00  0.00            
ATOM     61  H29 ACD     1      34.370  25.260  24.430  1.00  0.00            
ATOM     62  O15 ACD     1      34.090  23.250  24.090  1.00  0.00            
ATOM     63  H30 ACD     1      33.580  23.040  24.880  1.00  0.00            
ATOM     64  C19 ACD     1      34.040  24.920  22.410  1.00  0.00            
ATOM     65  H31 ACD     1      35.080  24.710  22.170  1.00  0.00            
ATOM     66  O16 ACD     1      33.790  26.320  22.260  1.00  0.00            
ATOM     67  C20 ACD     1      32.450  26.750  22.480  1.00  0.00            
ATOM     68  H32 ACD     1      31.830  26.280  21.710  1.00  0.00            
ATOM     69  C21 ACD     1      32.450  28.280  22.280  1.00  0.00            
ATOM     70  H33 ACD     1      31.430  28.670  22.440  1.00  0.00            
ATOM     71  H34 ACD     1      33.110  28.670  23.070  1.00  0.00            
ATOM     72  O17 ACD     1      32.860  28.650  20.940  1.00  0.00            
ATOM     73  H35 ACD     1      32.770  29.610  20.850  1.00  0.00            
ATOM     74  O18 ACD     1      33.220  24.070  21.520  1.00  0.00            
ATOM     75  C22 ACD     1      33.840  23.370  20.510  1.00  0.00            
ATOM     76  H36 ACD     1      34.930  23.340  20.680  1.00  0.00            
ATOM     77  C23 ACD     1      33.250  22.000  20.600  1.00  0.00            
ATOM     78  H37 ACD     1      32.160  22.110  20.580  1.00  0.00            
ATOM     79  O19 ACD     1      33.750  21.460  21.860  1.00  0.00            
ATOM     80  H38 ACD     1      33.500  22.090  22.540  1.00  0.00            
ATOM     81  C24 ACD     1      33.620  21.140  19.390  1.00  0.00            
ATOM     82  H39 ACD     1      34.650  20.770  19.460  1.00  0.00            
ATOM     83  O20 ACD     1      32.700  20.050  19.320  1.00  0.00            
ATOM     84  H40 ACD     1      32.020  20.240  18.660  1.00  0.00            
ATOM     85  C25 ACD     1      33.460  22.020  18.090  1.00  0.00            
ATOM     86  H41 ACD     1      33.860  21.520  17.210  1.00  0.00            
ATOM     87  O21 ACD     1      34.090  23.270  18.180  1.00  0.00            
ATOM     88  C26 ACD     1      33.560  24.080  19.170  1.00  0.00            
ATOM     89  H42 ACD     1      32.480  24.230  19.020  1.00  0.00            
ATOM     90  C27 ACD     1      34.180  25.440  18.960  1.00  0.00            
ATOM     91  H43 ACD     1      34.200  25.690  17.890  1.00  0.00            
ATOM     92  H44 ACD     1      33.490  26.170  19.390  1.00  0.00            
ATOM     93  O22 ACD     1      35.520  25.500  19.440  1.00  0.00            
ATOM     94  H45 ACD     1      35.870  26.400  19.420  1.00  0.00            
ATOM     95  O23 ACD     1      32.060  22.300  17.890  1.00  0.00            
ATOM     96  C28 ACD     1      31.550  21.980  16.610  1.00  0.00            
ATOM     97  H46 ACD     1      32.230  21.350  16.020  1.00  0.00            
ATOM     98  C29 ACD     1      31.370  23.320  15.840  1.00  0.00            
ATOM     99  H47 ACD     1      31.030  24.020  16.610  1.00  0.00            
ATOM    100  O24 ACD     1      30.380  23.090  14.800  1.00  0.00            
ATOM    101  C30 ACD     1      32.630  23.900  15.190  1.00  0.00            
ATOM    102  H48 ACD     1      32.290  24.760  14.600  1.00  0.00            
ATOM    103  H49 ACD     1      33.370  24.150  15.960  1.00  0.00            
ATOM    104  O25 ACD     1      33.390  23.020  14.360  1.00  0.00            
ATOM    105  H50 ACD     1      34.130  23.480  13.960  1.00  0.00            
ATOM    106  C31 ACD     1      30.300  21.150  16.930  1.00  0.00            
ATOM    107  H51 ACD     1      29.740  21.770  17.650  1.00  0.00            
ATOM    108  O26 ACD     1      30.600  19.860  17.420  1.00  0.00            
ATOM    109  H52 ACD     1      29.800  19.510  17.830  1.00  0.00            
ATOM    110  C32 ACD     1      29.360  21.100  15.750  1.00  0.00            
ATOM    111  H53 ACD     1      29.760  20.450  14.960  1.00  0.00            
ATOM    112  O27 ACD     1      28.040  20.590  16.010  1.00  0.00            
ATOM    113  H54 ACD     1      28.180  19.850  16.620  1.00  0.00            
ATOM    114  C33 ACD     1      29.180  22.540  15.230  1.00  0.00            
ATOM    115  H55 ACD     1      28.570  22.550  14.320  1.00  0.00            
ATOM    116  O28 ACD     1      28.580  23.310  16.310  1.00  0.00            
ATOM    117  C34 ACD     1      27.430  24.090  16.070  1.00  0.00            
ATOM    118  H56 ACD     1      26.980  23.980  15.070  1.00  0.00            
ATOM    119  C35 ACD     1      26.380  23.600  17.100  1.00  0.00            
ATOM    120  H57 ACD     1      26.980  23.550  18.020  1.00  0.00            
ATOM    121  O29 ACD     1      26.040  22.280  16.880  1.00  0.00            
ATOM    122  H58 ACD     1      26.840  21.850  16.580  1.00  0.00            
ATOM    123  C36 ACD     1      25.110  24.550  17.190  1.00  0.00            
ATOM    124  H59 ACD     1      24.530  24.590  16.260  1.00  0.00            
ATOM    125  O30 ACD     1      24.300  24.210  18.280  1.00  0.00            
ATOM    126  H60 ACD     1      24.000  23.300  18.220  1.00  0.00            
ATOM    127  C1  AU0     2      31.170  19.940  24.620  1.00  0.00            
ATOM    128  C2  AU0     2      30.490  20.600  23.510  1.00  0.00            
ATOM    129  C3  AU0     2      30.120  21.890  23.710  1.00  0.00            
ATOM    130  C4  AU0     2      29.560  22.680  22.690  1.00  0.00            
ATOM    131  C5  AU0     2      29.260  22.120  21.460  1.00  0.00            
ATOM    132  C6  AU0     2      28.650  23.060  20.350  1.00  0.00            
ATOM    133  C7  AU0     2      29.670  24.110  19.930  1.00  0.00            
ATOM    134  C8  AU0     2      27.360  23.740  20.800  1.00  0.00            
ATOM    135  C9  AU0     2      29.620  20.760  21.300  1.00  0.00            
ATOM    136  O1  AU0     2      29.280  20.080  20.130  1.00  0.00            
ATOM    137  C10 AU0     2      30.130  19.970  22.310  1.00  0.00            
ATOM    138  H1  AU0     2      31.420  18.920  24.280  1.00  0.00            
ATOM    139  H2  AU0     2      32.130  20.450  24.750  1.00  0.00            
ATOM    140  H3  AU0     2      30.590  19.940  25.550  1.00  0.00            
ATOM    141  H4  AU0     2      30.330  22.350  24.670  1.00  0.00            
ATOM    142  H5  AU0     2      29.340  23.720  22.920  1.00  0.00            
ATOM    143  H6  AU0     2      28.410  22.470  19.460  1.00  0.00            
ATOM    144  H7  AU0     2      30.320  23.590  19.210  1.00  0.00            
ATOM    145  H8  AU0     2      29.360  24.930  19.270  1.00  0.00            
ATOM    146  H9  AU0     2      30.260  24.460  20.770  1.00  0.00            
ATOM    147  H10 AU0     2      26.610  23.020  21.140  1.00  0.00            
ATOM    148  H11 AU0     2      27.610  24.340  21.680  1.00  0.00            
ATOM    149  H12 AU0     2      26.830  24.270  20.000  1.00  0.00            
ATOM    150  H13 AU0     2      29.150  19.160  20.420  1.00  0.00            
ATOM    151  H14 AU0     2      30.500  18.960  22.190  1.00  0.00            
TER
ENDMDL
MODEL        1
ATOM      1  H1  ACD     1      23.710  15.070  25.520  1.00  0.00            
ATOM      2  O1  ACD     1      24.070  14.730  24.700  1.00  0.00            
ATOM      3  C1  ACD     1      25.120  15.670  24.580  1.00  0.00            
ATOM      4  H2  ACD     1      24.720  16.680  24.460  1.00  0.00            
ATOM      5  H3  ACD     1      25.700  15.510  23.660  1.00  0.00            
ATOM      6  C2  ACD     1      26.010  15.660  25.780  1.00  0.00            
ATOM      7  H4  ACD     1      26.770  16.430  25.620  1.00  0.00            
ATOM      8  O2  ACD     1      25.280  15.910  26.990  1.00  0.00            
ATOM      9  C3  ACD     1      26.110  16.000  28.110  1.00  0.00            
ATOM     10  H5  ACD     1      25.470  16.320  28.940  1.00  0.00            
ATOM     11  O3  ACD     1      27.140  16.980  27.880  1.00  0.00            
ATOM     12  C4  ACD     1      27.200  18.090  28.750  1.00  0.00            
ATOM     13  H6  ACD     1      26.560  18.090  29.640  1.00  0.00            
ATOM     14  C5  ACD     1      28.630  18.020  29.300  1.00  0.00            
ATOM     15  H7  ACD     1      29.310  17.880  28.450  1.00  0.00            
ATOM     16  O4  ACD     1      28.750  16.980  30.290  1.00  0.00            
ATOM     17  H8  ACD     1      29.680  16.900  30.500  1.00  0.00            
ATOM     18  C6  ACD     1      29.070  19.310  29.960  1.00  0.00            
ATOM     19  H9  ACD     1      28.510  19.500  30.890  1.00  0.00            
ATOM     20  O5  ACD     1      30.460  19.260  30.360  1.00  0.00            
ATOM     21  H10 ACD     1      30.990  19.450  29.580  1.00  0.00            
ATOM     22  C7  ACD     1      28.810  20.480  29.030  1.00  0.00            
ATOM     23  H11 ACD     1      29.070  21.430  29.510  1.00  0.00            
ATOM     24  O6  ACD     1      27.450  20.540  28.730  1.00  0.00            
ATOM     25  C8  ACD     1      26.970  19.360  27.900  1.00  0.00            
ATOM     26  H12 ACD     1      27.640  19.280  27.040  1.00  0.00            
ATOM     27  C9  ACD     1      25.530  19.540  27.420  1.00  0.00            
ATOM     28  H13 ACD     1      25.380  20.580  27.120  1.00  0.00            
ATOM     29  H14 ACD     1      25.330  18.930  26.540  1.00  0.00            
ATOM     30  O7  ACD     1      24.530  19.290  28.400  1.00  0.00            
ATOM     31  H15 ACD     1      23.900  18.800  27.880  1.00  0.00            
ATOM     32  O8  ACD     1      29.650  20.380  27.880  1.00  0.00            
ATOM     33  C10 ACD     1      30.500  21.490  27.570  1.00  0.00            
ATOM     34  H16 ACD     1      30.470  22.200  28.400  1.00  0.00            
ATOM     35  C11 ACD     1      31.940  21.000  27.400  1.00  0.00            
ATOM     36  H17 ACD     1      32.000  20.110  26.760  1.00  0.00            
ATOM     37  O9  ACD     1      32.430  20.420  28.670  1.00  0.00            
ATOM     38  H18 ACD     1      33.360  20.640  28.770  1.00  0.00            
ATOM     39  C12 ACD     1      32.870  22.080  26.810  1.00  0.00            
ATOM     40  H19 ACD     1      33.010  22.840  27.590  1.00  0.00            
ATOM     41  O10 ACD     1      34.130  21.440  26.520  1.00  0.00            
ATOM     42  H20 ACD     1      33.830  20.730  25.940  1.00  0.00            
ATOM     43  C13 ACD     1      32.230  22.750  25.600  1.00  0.00            
ATOM     44  H21 ACD     1      32.770  23.680  25.440  1.00  0.00            
ATOM     45  O11 ACD     1      30.910  23.080  25.800  1.00  0.00            
ATOM     46  C14 ACD     1      29.990  22.020  26.260  1.00  0.00            
ATOM     47  H22 ACD     1      30.030  21.150  25.590  1.00  0.00            
ATOM     48  C15 ACD     1      28.580  22.600  26.340  1.00  0.00            
ATOM     49  H23 ACD     1      28.210  22.870  25.350  1.00  0.00            
ATOM     50  H24 ACD     1      27.820  21.870  26.650  1.00  0.00            
ATOM     51  O12 ACD     1      28.370  23.610  27.290  1.00  0.00            
ATOM     52  H25 ACD     1      28.750  24.400  26.900  1.00  0.00            
ATOM     53  O13 ACD     1      32.240  21.850  24.450  1.00  0.00            
ATOM     54  C16 ACD     1      32.570  22.440  23.260  1.00  0.00            
ATOM     55  H26 ACD     1      32.730  23.520  23.400  1.00  0.00            
ATOM     56  C17 ACD     1      33.800  21.720  22.710  1.00  0.00            
ATOM     57  H27 ACD     1      33.850  20.760  23.230  1.00  0.00            
ATOM     58  O14 ACD     1      35.030  22.400  22.990  1.00  0.00            
ATOM     59  H28 ACD     1      34.940  23.210  22.480  1.00  0.00            
ATOM     60  C18 ACD     1      33.750  21.480  21.190  1.00  0.00            
ATOM     61  H29 ACD     1      33.940  22.480  20.770  1.00  0.00            
ATOM     62  O15 ACD     1      34.740  20.490  20.850  1.00  0.00            
ATOM     63  H30 ACD     1      34.370  19.680  21.220  1.00  0.00            
ATOM     64  C19 ACD     1      32.410  21.050  20.650  1.00  0.00            
ATOM     65  H31 ACD     1      32.390  20.870  19.570  1.00  0.00            
ATOM     66  O16 ACD     1      31.480  22.090  21.000  1.00  0.00            
ATOM     67  C20 ACD     1      31.270  22.210  22.430  1.00  0.00            
ATOM     68  H32 ACD     1      30.820  21.250  22.730  1.00  0.00            
ATOM     69  C21 ACD     1      30.320  23.300  22.510  1.00  0.00            
ATOM     70  H33 ACD     1      29.340  23.080  22.040  1.00  0.00            
ATOM     71  H34 ACD     1      30.150  23.360  23.590  1.00  0.00            
ATOM     72  O17 ACD     1      30.820  24.510  22.000  1.00  0.00            
ATOM     73  H35 ACD     1      30.060  25.100  22.060  1.00  0.00            
ATOM     74  O18 ACD     1      32.110  19.820  21.290  1.00  0.00            
ATOM     75  C22 ACD     1      32.270  18.540  20.620  1.00  0.00            
ATOM     76  H36 ACD     1      32.960  18.560  19.760  1.00  0.00            
ATOM     77  C23 ACD     1      32.930  17.650  21.650  1.00  0.00            
ATOM     78  H37 ACD     1      32.300  17.660  22.550  1.00  0.00            
ATOM     79  O19 ACD     1      34.230  18.210  22.050  1.00  0.00            
ATOM     80  H38 ACD     1      34.550  17.770  22.840  1.00  0.00            
ATOM     81  C24 ACD     1      32.900  16.150  21.190  1.00  0.00            
ATOM     82  H39 ACD     1      33.430  16.020  20.240  1.00  0.00            
ATOM     83  O20 ACD     1      33.390  15.270  22.140  1.00  0.00            
ATOM     84  H40 ACD     1      34.260  15.490  22.480  1.00  0.00            
ATOM     85  C25 ACD     1      31.450  15.780  20.780  1.00  0.00            
ATOM     86  H41 ACD     1      31.450  14.770  20.370  1.00  0.00            
ATOM     87  O21 ACD     1      31.040  16.640  19.750  1.00  0.00            
ATOM     88  C26 ACD     1      30.900  18.040  20.180  1.00  0.00            
ATOM     89  H42 ACD     1      30.270  18.140  21.070  1.00  0.00            
ATOM     90  C27 ACD     1      30.210  18.860  19.090  1.00  0.00            
ATOM     91  H43 ACD     1      29.180  18.510  18.960  1.00  0.00            
ATOM     92  H44 ACD     1      30.080  19.840  19.590  1.00  0.00            
ATOM     93  O22 ACD     1      31.030  18.960  17.900  1.00  0.00            
ATOM     94  H45 ACD     1      30.660  19.670  17.370  1.00  0.00            
ATOM     95  O23 ACD     1      30.620  15.810  21.900  1.00  0.00            
ATOM     96  C28 ACD     1      29.750  14.730  22.040  1.00  0.00            
ATOM     97  H46 ACD     1      29.680  14.180  21.100  1.00  0.00            
ATOM     98  C29 ACD     1      28.380  15.270  22.390  1.00  0.00            
ATOM     99  H47 ACD     1      28.510  15.970  23.230  1.00  0.00            
ATOM    100  O24 ACD     1      27.520  14.230  22.720  1.00  0.00            
ATOM    101  C30 ACD     1      27.750  16.000  21.250  1.00  0.00            
ATOM    102  H48 ACD     1      26.780  16.380  21.600  1.00  0.00            
ATOM    103  H49 ACD     1      28.340  16.900  21.030  1.00  0.00            
ATOM    104  O25 ACD     1      27.490  15.340  20.070  1.00  0.00            
ATOM    105  H50 ACD     1      26.640  14.960  20.320  1.00  0.00            
ATOM    106  C31 ACD     1      30.310  13.820  23.150  1.00  0.00            
ATOM    107  H51 ACD     1      30.630  14.480  23.970  1.00  0.00            
ATOM    108  O26 ACD     1      31.470  13.170  22.710  1.00  0.00            
ATOM    109  H52 ACD     1      32.090  13.840  22.440  1.00  0.00            
ATOM    110  C32 ACD     1      29.280  12.810  23.640  1.00  0.00            
ATOM    111  H53 ACD     1      29.190  12.100  22.820  1.00  0.00            
ATOM    112  O27 ACD     1      29.640  12.150  24.880  1.00  0.00            
ATOM    113  H54 ACD     1      29.320  11.260  24.730  1.00  0.00            
ATOM    114  C33 ACD     1      27.960  13.540  23.900  1.00  0.00            
ATOM    115  H55 ACD     1      27.200  12.790  24.150  1.00  0.00            
ATOM    116  O28 ACD     1      27.970  14.470  25.010  1.00  0.00            
ATOM    117  C34 ACD     1      26.840  14.350  25.880  1.00  0.00            
ATOM    118  H56 ACD     1      26.270  13.460  25.590  1.00  0.00            
ATOM    119  C35 ACD     1      27.540  14.010  27.240  1.00  0.00            
ATOM    120  H57 ACD     1      28.450  14.610  27.190  1.00  0.00            
ATOM    121  O29 ACD     1      27.790  12.620  27.320  1.00  0.00            
ATOM    122  H58 ACD     1      28.070  12.290  26.460  1.00  0.00            
ATOM    123  C36 ACD     1      26.720  14.640  28.380  1.00  0.00            
ATOM    124  H59 ACD     1      25.840  13.990  28.520  1.00  0.00            
ATOM    125  O30 ACD     1      27.330  14.720  29.570  1.00  0.00            
ATOM    126  H60 ACD     1      27.930  15.460  29.470  1.00  0.00            
ATOM    127  C1  AU0     2      29.100  18.820  24.170  1.00  0.00            
ATOM    128  C2  AU0     2      30.290  18.150  24.850  1.00  0.00            
ATOM    129  C3  AU0     2      30.010  17.050  25.750  1.00  0.00            
ATOM    130  C4  AU0     2      31.050  16.470  26.440  1.00  0.00            
ATOM    131  C5  AU0     2      32.390  16.850  26.150  1.00  0.00            
ATOM    132  C6  AU0     2      33.520  16.160  26.920  1.00  0.00            
ATOM    133  C7  AU0     2      33.440  14.640  26.960  1.00  0.00            
ATOM    134  C8  AU0     2      33.420  16.550  28.400  1.00  0.00            
ATOM    135  C9  AU0     2      32.670  17.910  25.250  1.00  0.00            
ATOM    136  O1  AU0     2      33.960  18.310  24.980  1.00  0.00            
ATOM    137  C10 AU0     2      31.600  18.580  24.650  1.00  0.00            
ATOM    138  H1  AU0     2      28.340  18.060  23.990  1.00  0.00            
ATOM    139  H2  AU0     2      28.820  19.630  24.860  1.00  0.00            
ATOM    140  H3  AU0     2      29.390  19.360  23.260  1.00  0.00            
ATOM    141  H4  AU0     2      28.980  16.820  26.020  1.00  0.00            
ATOM    142  H5  AU0     2      30.820  15.630  27.080  1.00  0.00            
ATOM    143  H6  AU0     2      34.500  16.400  26.500  1.00  0.00            
ATOM    144  H7  AU0     2      34.350  14.140  27.310  1.00  0.00            
ATOM    145  H8  AU0     2      32.730  14.300  27.730  1.00  0.00            
ATOM    146  H9  AU0     2      33.210  14.350  25.930  1.00  0.00            
ATOM    147  H10 AU0     2      33.370  17.620  28.620  1.00  0.00            
ATOM    148  H11 AU0     2      32.490  16.160  28.820  1.00  0.00            
ATOM    149  H12 AU0     2      34.300  16.210  28.970  1.00  0.00            
ATOM    150  H13 AU0     2      34.590  17.920  25.610  1.00  0.00            
ATOM    151  H14 AU0     2      31.710  19.390  23.940  1.00  0.00            
TER
ENDMDL
MODEL        1
ATOM      1  H1  ACD     1      26.810  14.920  24.040  1.00  0.00            
ATOM      2  O1  ACD     1      26.190  15.650  23.910  1.00  0.00            
ATOM      3  C1  ACD     1      25.030  15.370  24.690  1.00  0.00            
ATOM      4  H2  ACD     1      25.350  14.960  25.660  1.00  0.00            
ATOM      5  H3  ACD     1      24.490  14.580  24.140  1.00  0.00            
ATOM      6  C2  ACD     1      24.290  16.750  24.920  1.00  0.00            
ATOM      7  H4  ACD     1      25.080  17.490  25.110  1.00  0.00            
ATOM      8  O2  ACD     1      23.610  17.100  23.720  1.00  0.00            
ATOM      9  C3  ACD     1      22.820  18.230  23.860  1.00  0.00            
ATOM     10  H5  ACD     1      22.280  18.290  22.910  1.00  0.00            
ATOM     11  O3  ACD     1      23.510  19.360  24.070  1.00  0.00            
ATOM     12  C4  ACD     1      23.550  20.270  23.000  1.00  0.00            
ATOM     13  H6  ACD     1      22.650  20.140  22.390  1.00  0.00            
ATOM     14  C5  ACD     1      23.410  21.550  23.670  1.00  0.00            
ATOM     15  H7  ACD     1      24.170  21.490  24.460  1.00  0.00            
ATOM     16  O4  ACD     1      22.090  21.800  24.270  1.00  0.00            
ATOM     17  H8  ACD     1      21.380  21.880  23.620  1.00  0.00            
ATOM     18  C6  ACD     1      23.870  22.760  22.800  1.00  0.00            
ATOM     19  H9  ACD     1      23.180  22.910  21.950  1.00  0.00            
ATOM     20  O5  ACD     1      23.990  23.960  23.610  1.00  0.00            
ATOM     21  H10 ACD     1      23.100  24.320  23.710  1.00  0.00            
ATOM     22  C7  ACD     1      25.250  22.540  22.270  1.00  0.00            
ATOM     23  H11 ACD     1      25.610  23.320  21.590  1.00  0.00            
ATOM     24  O6  ACD     1      25.250  21.310  21.500  1.00  0.00            
ATOM     25  C8  ACD     1      24.830  20.110  22.150  1.00  0.00            
ATOM     26  H12 ACD     1      25.680  19.830  22.780  1.00  0.00            
ATOM     27  C9  ACD     1      24.460  19.100  20.970  1.00  0.00            
ATOM     28  H13 ACD     1      23.680  18.430  21.360  1.00  0.00            
ATOM     29  H14 ACD     1      23.950  19.590  20.130  1.00  0.00            
ATOM     30  O7  ACD     1      25.630  18.500  20.490  1.00  0.00            
ATOM     31  H15 ACD     1      26.170  19.130  20.010  1.00  0.00            
ATOM     32  O8  ACD     1      26.270  22.280  23.260  1.00  0.00            
ATOM     33  C10 ACD     1      27.570  22.810  23.050  1.00  0.00            
ATOM     34  H16 ACD     1      27.620  23.580  22.270  1.00  0.00            
ATOM     35  C11 ACD     1      27.790  23.570  24.370  1.00  0.00            
ATOM     36  H17 ACD     1      27.610  22.860  25.180  1.00  0.00            
ATOM     37  O9  ACD     1      26.880  24.680  24.410  1.00  0.00            
ATOM     38  H18 ACD     1      25.970  24.430  24.240  1.00  0.00            
ATOM     39  C12 ACD     1      29.230  24.050  24.410  1.00  0.00            
ATOM     40  H19 ACD     1      29.360  24.830  23.650  1.00  0.00            
ATOM     41  O10 ACD     1      29.610  24.640  25.660  1.00  0.00            
ATOM     42  H20 ACD     1      28.830  25.160  25.900  1.00  0.00            
ATOM     43  C13 ACD     1      30.180  22.890  24.110  1.00  0.00            
ATOM     44  H21 ACD     1      31.190  23.290  23.940  1.00  0.00            
ATOM     45  O11 ACD     1      29.840  22.260  22.880  1.00  0.00            
ATOM     46  C14 ACD     1      28.530  21.640  22.820  1.00  0.00            
ATOM     47  H22 ACD     1      28.360  20.870  23.580  1.00  0.00            
ATOM     48  C15 ACD     1      28.450  21.150  21.460  1.00  0.00            
ATOM     49  H23 ACD     1      27.450  20.730  21.260  1.00  0.00            
ATOM     50  H24 ACD     1      28.600  21.950  20.720  1.00  0.00            
ATOM     51  O12 ACD     1      29.450  20.160  21.270  1.00  0.00            
ATOM     52  H25 ACD     1      30.210  20.430  21.790  1.00  0.00            
ATOM     53  O13 ACD     1      30.150  21.840  25.020  1.00  0.00            
ATOM     54  C16 ACD     1      31.440  21.310  25.440  1.00  0.00            
ATOM     55  H26 ACD     1      32.280  21.660  24.820  1.00  0.00            
ATOM     56  C17 ACD     1      31.610  21.780  26.820  1.00  0.00            
ATOM     57  H27 ACD     1      30.740  21.530  27.440  1.00  0.00            
ATOM     58  O14 ACD     1      31.700  23.190  26.780  1.00  0.00            
ATOM     59  H28 ACD     1      30.990  23.490  26.200  1.00  0.00            
ATOM     60  C18 ACD     1      32.850  21.110  27.410  1.00  0.00            
ATOM     61  H29 ACD     1      33.650  21.460  26.740  1.00  0.00            
ATOM     62  O15 ACD     1      33.100  21.510  28.750  1.00  0.00            
ATOM     63  H30 ACD     1      32.300  21.370  29.270  1.00  0.00            
ATOM     64  C19 ACD     1      32.690  19.610  27.390  1.00  0.00            
ATOM     65  H31 ACD     1      33.550  19.150  27.880  1.00  0.00            
ATOM     66  O16 ACD     1      32.570  19.280  26.000  1.00  0.00            
ATOM     67  C20 ACD     1      31.420  19.810  25.310  1.00  0.00            
ATOM     68  H32 ACD     1      30.470  19.490  25.760  1.00  0.00            
ATOM     69  C21 ACD     1      31.490  19.450  23.800  1.00  0.00            
ATOM     70  H33 ACD     1      30.670  19.920  23.230  1.00  0.00            
ATOM     71  H34 ACD     1      32.450  19.800  23.410  1.00  0.00            
ATOM     72  O17 ACD     1      31.330  18.020  23.680  1.00  0.00            
ATOM     73  H35 ACD     1      30.480  17.750  24.020  1.00  0.00            
ATOM     74  O18 ACD     1      31.500  19.190  28.070  1.00  0.00            
ATOM     75  C22 ACD     1      31.510  17.890  28.650  1.00  0.00            
ATOM     76  H36 ACD     1      32.510  17.480  28.830  1.00  0.00            
ATOM     77  C23 ACD     1      30.780  18.110  30.020  1.00  0.00            
ATOM     78  H37 ACD     1      29.960  18.820  29.850  1.00  0.00            
ATOM     79  O19 ACD     1      31.760  18.700  30.950  1.00  0.00            
ATOM     80  H38 ACD     1      31.590  19.650  31.000  1.00  0.00            
ATOM     81  C24 ACD     1      30.180  16.840  30.630  1.00  0.00            
ATOM     82  H39 ACD     1      31.080  16.320  30.990  1.00  0.00            
ATOM     83  O20 ACD     1      29.210  17.050  31.690  1.00  0.00            
ATOM     84  H40 ACD     1      28.410  17.430  31.310  1.00  0.00            
ATOM     85  C25 ACD     1      29.480  15.950  29.600  1.00  0.00            
ATOM     86  H41 ACD     1      29.210  14.990  30.050  1.00  0.00            
ATOM     87  O21 ACD     1      30.460  15.670  28.580  1.00  0.00            
ATOM     88  C26 ACD     1      30.820  16.810  27.770  1.00  0.00            
ATOM     89  H42 ACD     1      29.950  17.200  27.230  1.00  0.00            
ATOM     90  C27 ACD     1      31.720  16.340  26.630  1.00  0.00            
ATOM     91  H43 ACD     1      31.040  15.600  26.190  1.00  0.00            
ATOM     92  H44 ACD     1      31.910  17.110  25.880  1.00  0.00            
ATOM     93  O22 ACD     1      32.960  15.810  27.130  1.00  0.00            
ATOM     94  H45 ACD     1      32.630  15.210  27.800  1.00  0.00            
ATOM     95  O23 ACD     1      28.320  16.630  28.990  1.00  0.00            
ATOM     96  C28 ACD     1      27.000  16.110  29.240  1.00  0.00            
ATOM     97  H46 ACD     1      26.980  15.360  30.040  1.00  0.00            
ATOM     98  C29 ACD     1      26.510  15.310  28.000  1.00  0.00            
ATOM     99  H47 ACD     1      26.560  15.920  27.090  1.00  0.00            
ATOM    100  O24 ACD     1      25.160  14.920  28.060  1.00  0.00            
ATOM    101  C30 ACD     1      27.430  14.100  27.800  1.00  0.00            
ATOM    102  H48 ACD     1      28.400  14.530  27.500  1.00  0.00            
ATOM    103  H49 ACD     1      27.590  13.470  28.680  1.00  0.00            
ATOM    104  O25 ACD     1      26.970  13.260  26.720  1.00  0.00            
ATOM    105  H50 ACD     1      26.030  13.110  26.870  1.00  0.00            
ATOM    106  C31 ACD     1      26.060  17.200  29.650  1.00  0.00            
ATOM    107  H51 ACD     1      26.070  17.920  28.820  1.00  0.00            
ATOM    108  O26 ACD     1      26.430  17.780  30.920  1.00  0.00            
ATOM    109  H52 ACD     1      25.720  18.420  31.030  1.00  0.00            
ATOM    110  C32 ACD     1      24.550  16.630  29.720  1.00  0.00            
ATOM    111  H53 ACD     1      24.570  15.800  30.440  1.00  0.00            
ATOM    112  O27 ACD     1      23.640  17.760  29.990  1.00  0.00            
ATOM    113  H54 ACD     1      23.700  18.400  29.280  1.00  0.00            
ATOM    114  C33 ACD     1      24.240  15.990  28.350  1.00  0.00            
ATOM    115  H55 ACD     1      23.260  15.500  28.340  1.00  0.00            
ATOM    116  O28 ACD     1      24.330  16.970  27.310  1.00  0.00            
ATOM    117  C34 ACD     1      23.450  16.680  26.190  1.00  0.00            
ATOM    118  H56 ACD     1      22.900  15.730  26.140  1.00  0.00            
ATOM    119  C35 ACD     1      22.420  17.840  26.220  1.00  0.00            
ATOM    120  H57 ACD     1      23.040  18.730  26.380  1.00  0.00            
ATOM    121  O29 ACD     1      21.420  17.660  27.250  1.00  0.00            
ATOM    122  H58 ACD     1      20.550  17.520  26.890  1.00  0.00            
ATOM    123  C36 ACD     1      21.720  18.090  24.910  1.00  0.00            
ATOM    124  H59 ACD     1      21.110  17.180  24.770  1.00  0.00            
ATOM    125  O30 ACD     1      20.910  19.290  24.890  1.00  0.00            
ATOM    126  H60 ACD     1      21.530  19.980  24.650  1.00  0.00            
ATOM    127  C1  AU0     2      27.660  18.690  25.410  1.00  0.00            
ATOM    128  C2  AU0     2      27.260  19.810  26.340  1.00  0.00            
ATOM    129  C3  AU0     2      26.250  20.710  26.010  1.00  0.00            
ATOM    130  C4  AU0     2      26.030  21.930  26.710  1.00  0.00            
ATOM    131  C5  AU0     2      26.880  22.270  27.780  1.00  0.00            
ATOM    132  C6  AU0     2      26.720  23.570  28.570  1.00  0.00            
ATOM    133  C7  AU0     2      25.900  23.460  29.800  1.00  0.00            
ATOM    134  C8  AU0     2      26.300  24.830  27.830  1.00  0.00            
ATOM    135  C9  AU0     2      27.850  21.310  28.140  1.00  0.00            
ATOM    136  O1  AU0     2      28.700  21.510  29.200  1.00  0.00            
ATOM    137  C10 AU0     2      28.060  20.130  27.410  1.00  0.00            
ATOM    138  H1  AU0     2      27.380  17.660  25.650  1.00  0.00            
ATOM    139  H2  AU0     2      27.260  18.860  24.400  1.00  0.00            
ATOM    140  H3  AU0     2      28.750  18.550  25.400  1.00  0.00            
ATOM    141  H4  AU0     2      25.580  20.350  25.230  1.00  0.00            
ATOM    142  H5  AU0     2      25.160  22.540  26.520  1.00  0.00            
ATOM    143  H6  AU0     2      27.740  23.900  28.790  1.00  0.00            
ATOM    144  H7  AU0     2      25.980  24.350  30.430  1.00  0.00            
ATOM    145  H8  AU0     2      24.850  23.250  29.540  1.00  0.00            
ATOM    146  H9  AU0     2      26.190  22.620  30.450  1.00  0.00            
ATOM    147  H10 AU0     2      26.480  25.710  28.450  1.00  0.00            
ATOM    148  H11 AU0     2      26.960  25.000  26.970  1.00  0.00            
ATOM    149  H12 AU0     2      25.240  24.860  27.550  1.00  0.00            
ATOM    150  H13 AU0     2      28.510  22.390  29.580  1.00  0.00            
ATOM    151  H14 AU0     2      28.850  19.450  27.730  1.00  0.00            
TER
ENDMDL
MODEL        1
ATOM      1  H1  ACD     1      32.220  21.490  16.220  1.00  0.00            
ATOM      2  O1  ACD     1      31.650  21.520  15.440  1.00  0.00            
ATOM      3  C1  ACD     1      32.290  22.270  14.520  1.00  0.00            
ATOM      4  H2  ACD     1      33.330  21.940  14.590  1.00  0.00            
ATOM      5  H3  ACD     1      32.210  23.360  14.620  1.00  0.00            
ATOM      6  C2  ACD     1      31.760  21.890  13.100  1.00  0.00            
ATOM      7  H4  ACD     1      31.670  20.800  13.150  1.00  0.00            
ATOM      8  O2  ACD     1      30.410  22.520  12.830  1.00  0.00            
ATOM      9  C3  ACD     1      29.800  22.050  11.680  1.00  0.00            
ATOM     10  H5  ACD     1      28.890  22.650  11.720  1.00  0.00            
ATOM     11  O3  ACD     1      29.510  20.680  11.630  1.00  0.00            
ATOM     12  C4  ACD     1      28.290  20.220  12.130  1.00  0.00            
ATOM     13  H6  ACD     1      27.590  21.050  11.990  1.00  0.00            
ATOM     14  C5  ACD     1      27.780  19.080  11.190  1.00  0.00            
ATOM     15  H7  ACD     1      28.680  18.500  10.970  1.00  0.00            
ATOM     16  O4  ACD     1      27.030  19.690  10.130  1.00  0.00            
ATOM     17  H8  ACD     1      26.480  20.430  10.380  1.00  0.00            
ATOM     18  C6  ACD     1      26.780  18.160  11.960  1.00  0.00            
ATOM     19  H9  ACD     1      25.850  18.650  12.260  1.00  0.00            
ATOM     20  O5  ACD     1      26.360  17.010  11.220  1.00  0.00            
ATOM     21  H10 ACD     1      27.190  16.590  10.970  1.00  0.00            
ATOM     22  C7  ACD     1      27.430  17.640  13.220  1.00  0.00            
ATOM     23  H11 ACD     1      26.660  17.040  13.720  1.00  0.00            
ATOM     24  O6  ACD     1      27.560  18.790  14.030  1.00  0.00            
ATOM     25  C8  ACD     1      28.460  19.760  13.640  1.00  0.00            
ATOM     26  H12 ACD     1      29.500  19.450  13.770  1.00  0.00            
ATOM     27  C9  ACD     1      28.320  20.890  14.660  1.00  0.00            
ATOM     28  H13 ACD     1      28.550  21.860  14.200  1.00  0.00            
ATOM     29  H14 ACD     1      27.240  20.960  14.820  1.00  0.00            
ATOM     30  O7  ACD     1      29.100  20.760  15.870  1.00  0.00            
ATOM     31  H15 ACD     1      29.980  21.130  15.770  1.00  0.00            
ATOM     32  O8  ACD     1      28.710  16.970  13.060  1.00  0.00            
ATOM     33  C10 ACD     1      28.750  15.590  12.680  1.00  0.00            
ATOM     34  H16 ACD     1      27.740  15.160  12.600  1.00  0.00            
ATOM     35  C11 ACD     1      29.520  15.460  11.410  1.00  0.00            
ATOM     36  H17 ACD     1      30.350  16.170  11.500  1.00  0.00            
ATOM     37  O9  ACD     1      28.650  15.900  10.330  1.00  0.00            
ATOM     38  H18 ACD     1      29.090  16.420   9.660  1.00  0.00            
ATOM     39  C12 ACD     1      30.050  14.090  11.140  1.00  0.00            
ATOM     40  H19 ACD     1      29.110  13.530  11.030  1.00  0.00            
ATOM     41  O10 ACD     1      30.920  14.090  10.010  1.00  0.00            
ATOM     42  H20 ACD     1      30.380  14.380   9.270  1.00  0.00            
ATOM     43  C13 ACD     1      30.700  13.400  12.310  1.00  0.00            
ATOM     44  H21 ACD     1      30.840  12.330  12.100  1.00  0.00            
ATOM     45  O11 ACD     1      29.780  13.500  13.460  1.00  0.00            
ATOM     46  C14 ACD     1      29.440  14.840  13.820  1.00  0.00            
ATOM     47  H22 ACD     1      30.410  15.330  13.960  1.00  0.00            
ATOM     48  C15 ACD     1      28.530  14.790  15.060  1.00  0.00            
ATOM     49  H23 ACD     1      28.230  15.820  15.270  1.00  0.00            
ATOM     50  H24 ACD     1      27.690  14.110  14.860  1.00  0.00            
ATOM     51  O12 ACD     1      29.230  14.260  16.180  1.00  0.00            
ATOM     52  H25 ACD     1      29.920  14.880  16.430  1.00  0.00            
ATOM     53  O13 ACD     1      31.890  14.110  12.610  1.00  0.00            
ATOM     54  C16 ACD     1      33.160  13.320  12.740  1.00  0.00            
ATOM     55  H26 ACD     1      32.840  12.320  13.070  1.00  0.00            
ATOM     56  C17 ACD     1      33.880  13.310  11.430  1.00  0.00            
ATOM     57  H27 ACD     1      33.980  14.370  11.160  1.00  0.00            
ATOM     58  O14 ACD     1      33.150  12.670  10.390  1.00  0.00            
ATOM     59  H28 ACD     1      32.310  13.120  10.380  1.00  0.00            
ATOM     60  C18 ACD     1      35.280  12.790  11.600  1.00  0.00            
ATOM     61  H29 ACD     1      35.170  11.720  11.850  1.00  0.00            
ATOM     62  O15 ACD     1      36.130  12.760  10.450  1.00  0.00            
ATOM     63  H30 ACD     1      36.890  12.210  10.650  1.00  0.00            
ATOM     64  C19 ACD     1      36.090  13.340  12.800  1.00  0.00            
ATOM     65  H31 ACD     1      37.030  12.790  12.930  1.00  0.00            
ATOM     66  O16 ACD     1      35.250  13.420  13.970  1.00  0.00            
ATOM     67  C20 ACD     1      33.940  14.040  13.910  1.00  0.00            
ATOM     68  H32 ACD     1      34.060  15.080  13.570  1.00  0.00            
ATOM     69  C21 ACD     1      33.390  14.060  15.290  1.00  0.00            
ATOM     70  H33 ACD     1      32.300  14.220  15.200  1.00  0.00            
ATOM     71  H34 ACD     1      33.600  13.150  15.860  1.00  0.00            
ATOM     72  O17 ACD     1      33.950  15.120  16.050  1.00  0.00            
ATOM     73  H35 ACD     1      34.780  15.410  15.650  1.00  0.00            
ATOM     74  O18 ACD     1      36.480  14.640  12.470  1.00  0.00            
ATOM     75  C22 ACD     1      37.650  15.220  13.090  1.00  0.00            
ATOM     76  H36 ACD     1      38.500  14.520  13.130  1.00  0.00            
ATOM     77  C23 ACD     1      38.110  16.350  12.100  1.00  0.00            
ATOM     78  H37 ACD     1      37.130  16.730  11.800  1.00  0.00            
ATOM     79  O19 ACD     1      38.790  15.660  10.990  1.00  0.00            
ATOM     80  H38 ACD     1      39.060  16.120  10.200  1.00  0.00            
ATOM     81  C24 ACD     1      38.980  17.330  12.890  1.00  0.00            
ATOM     82  H39 ACD     1      39.880  16.840  13.270  1.00  0.00            
ATOM     83  O20 ACD     1      39.270  18.470  12.060  1.00  0.00            
ATOM     84  H40 ACD     1      38.490  18.770  11.590  1.00  0.00            
ATOM     85  C25 ACD     1      38.240  17.980  14.100  1.00  0.00            
ATOM     86  H41 ACD     1      38.910  18.720  14.550  1.00  0.00            
ATOM     87  O21 ACD     1      38.070  16.870  14.960  1.00  0.00            
ATOM     88  C26 ACD     1      37.310  15.780  14.510  1.00  0.00            
ATOM     89  H42 ACD     1      36.260  16.090  14.600  1.00  0.00            
ATOM     90  C27 ACD     1      37.490  14.680  15.580  1.00  0.00            
ATOM     91  H43 ACD     1      37.200  13.730  15.120  1.00  0.00            
ATOM     92  H44 ACD     1      38.540  14.530  15.880  1.00  0.00            
ATOM     93  O22 ACD     1      36.700  14.880  16.750  1.00  0.00            
ATOM     94  H45 ACD     1      37.120  15.480  17.370  1.00  0.00            
ATOM     95  O23 ACD     1      36.980  18.650  13.730  1.00  0.00            
ATOM     96  C28 ACD     1      37.050  19.990  13.060  1.00  0.00            
ATOM     97  H46 ACD     1      38.080  20.310  12.880  1.00  0.00            
ATOM     98  C29 ACD     1      36.190  20.940  13.930  1.00  0.00            
ATOM     99  H47 ACD     1      35.320  20.340  14.220  1.00  0.00            
ATOM    100  O24 ACD     1      35.860  22.180  13.170  1.00  0.00            
ATOM    101  C30 ACD     1      37.040  21.320  15.150  1.00  0.00            
ATOM    102  H48 ACD     1      37.580  20.460  15.580  1.00  0.00            
ATOM    103  H49 ACD     1      37.840  21.980  14.780  1.00  0.00            
ATOM    104  O25 ACD     1      36.250  22.010  16.140  1.00  0.00            
ATOM    105  H50 ACD     1      36.760  21.980  16.950  1.00  0.00            
ATOM    106  C31 ACD     1      36.430  19.840  11.600  1.00  0.00            
ATOM    107  H51 ACD     1      35.510  19.270  11.770  1.00  0.00            
ATOM    108  O26 ACD     1      37.380  19.230  10.670  1.00  0.00            
ATOM    109  H52 ACD     1      36.900  19.040   9.870  1.00  0.00            
ATOM    110  C32 ACD     1      36.060  21.220  11.050  1.00  0.00            
ATOM    111  H53 ACD     1      37.020  21.760  10.980  1.00  0.00            
ATOM    112  O27 ACD     1      35.440  21.120   9.800  1.00  0.00            
ATOM    113  H54 ACD     1      34.500  21.210   9.980  1.00  0.00            
ATOM    114  C33 ACD     1      35.220  22.010  11.920  1.00  0.00            
ATOM    115  H55 ACD     1      35.030  22.990  11.470  1.00  0.00            
ATOM    116  O28 ACD     1      33.910  21.350  12.070  1.00  0.00            
ATOM    117  C34 ACD     1      32.810  22.250  11.960  1.00  0.00            
ATOM    118  H56 ACD     1      33.090  23.310  12.070  1.00  0.00            
ATOM    119  C35 ACD     1      32.180  22.030  10.550  1.00  0.00            
ATOM    120  H57 ACD     1      32.010  20.970  10.330  1.00  0.00            
ATOM    121  O29 ACD     1      33.080  22.600   9.560  1.00  0.00            
ATOM    122  H58 ACD     1      32.780  22.300   8.700  1.00  0.00            
ATOM    123  C36 ACD     1      30.700  22.600  10.560  1.00  0.00            
ATOM    124  H59 ACD     1      30.780  23.690  10.640  1.00  0.00            
ATOM    125  O30 ACD     1      30.150  22.360   9.270  1.00  0.00            
ATOM    126  H60 ACD     1      30.010  21.420   9.120  1.00  0.00            
ATOM    127  C1  AU0     2      33.030  17.910  14.190  1.00  0.00            
ATOM    128  C2  AU0     2      33.100  17.670  12.660  1.00  0.00            
ATOM    129  C3  AU0     2      32.030  18.230  11.990  1.00  0.00            
ATOM    130  C4  AU0     2      32.050  18.340  10.580  1.00  0.00            
ATOM    131  C5  AU0     2      33.100  17.730   9.880  1.00  0.00            
ATOM    132  C6  AU0     2      33.060  17.620   8.330  1.00  0.00            
ATOM    133  C7  AU0     2      32.460  18.910   7.650  1.00  0.00            
ATOM    134  C8  AU0     2      32.210  16.450   7.790  1.00  0.00            
ATOM    135  C9  AU0     2      34.220  17.260  10.600  1.00  0.00            
ATOM    136  O1  AU0     2      35.290  16.620  10.000  1.00  0.00            
ATOM    137  C10 AU0     2      34.230  17.190  12.010  1.00  0.00            
ATOM    138  H1  AU0     2      32.430  17.230  14.810  1.00  0.00            
ATOM    139  H2  AU0     2      34.050  18.040  14.590  1.00  0.00            
ATOM    140  H3  AU0     2      32.560  18.890  14.330  1.00  0.00            
ATOM    141  H4  AU0     2      31.190  18.550  12.590  1.00  0.00            
ATOM    142  H5  AU0     2      31.220  18.730  10.000  1.00  0.00            
ATOM    143  H6  AU0     2      34.080  17.510   7.950  1.00  0.00            
ATOM    144  H7  AU0     2      32.580  18.760   6.570  1.00  0.00            
ATOM    145  H8  AU0     2      31.390  19.080   7.800  1.00  0.00            
ATOM    146  H9  AU0     2      33.050  19.790   7.940  1.00  0.00            
ATOM    147  H10 AU0     2      32.320  16.350   6.700  1.00  0.00            
ATOM    148  H11 AU0     2      32.450  15.490   8.250  1.00  0.00            
ATOM    149  H12 AU0     2      31.140  16.620   7.930  1.00  0.00            
ATOM    150  H13 AU0     2      35.920  16.150  10.590  1.00  0.00            
ATOM    151  H14 AU0     2      35.130  16.880  12.540  1.00  0.00            
TER
ENDMDL
MODEL        1
ATOM      1  H1  ACD     1      35.220  17.390  29.760  1.00  0.00            
ATOM      2  O1  ACD     1      35.560  16.520  29.550  1.00  0.00            
ATOM      3  C1  ACD     1      34.520  15.840  28.830  1.00  0.00            
ATOM      4  H2  ACD     1      34.040  16.500  28.100  1.00  0.00            
ATOM      5  H3  ACD     1      33.760  15.500  29.550  1.00  0.00            
ATOM      6  C2  ACD     1      35.040  14.640  28.060  1.00  0.00            
ATOM      7  H4  ACD     1      34.190  14.170  27.550  1.00  0.00            
ATOM      8  O2  ACD     1      36.020  15.160  27.110  1.00  0.00            
ATOM      9  C3  ACD     1      36.810  14.320  26.400  1.00  0.00            
ATOM     10  H5  ACD     1      37.570  14.850  25.820  1.00  0.00            
ATOM     11  O3  ACD     1      35.930  13.500  25.610  1.00  0.00            
ATOM     12  C4  ACD     1      36.030  13.700  24.170  1.00  0.00            
ATOM     13  H6  ACD     1      36.670  14.550  23.920  1.00  0.00            
ATOM     14  C5  ACD     1      36.640  12.490  23.600  1.00  0.00            
ATOM     15  H7  ACD     1      36.140  11.540  23.860  1.00  0.00            
ATOM     16  O4  ACD     1      37.970  12.400  24.000  1.00  0.00            
ATOM     17  H8  ACD     1      38.050  12.240  24.940  1.00  0.00            
ATOM     18  C6  ACD     1      36.530  12.580  22.050  1.00  0.00            
ATOM     19  H9  ACD     1      37.190  13.410  21.780  1.00  0.00            
ATOM     20  O5  ACD     1      36.970  11.450  21.380  1.00  0.00            
ATOM     21  H10 ACD     1      36.280  10.780  21.460  1.00  0.00            
ATOM     22  C7  ACD     1      35.100  12.840  21.540  1.00  0.00            
ATOM     23  H11 ACD     1      35.010  12.970  20.460  1.00  0.00            
ATOM     24  O6  ACD     1      34.650  14.100  22.080  1.00  0.00            
ATOM     25  C8  ACD     1      34.670  14.050  23.540  1.00  0.00            
ATOM     26  H12 ACD     1      33.980  13.240  23.800  1.00  0.00            
ATOM     27  C9  ACD     1      33.980  15.210  24.240  1.00  0.00            
ATOM     28  H13 ACD     1      32.950  15.430  23.940  1.00  0.00            
ATOM     29  H14 ACD     1      34.010  14.900  25.290  1.00  0.00            
ATOM     30  O7  ACD     1      34.820  16.390  24.090  1.00  0.00            
ATOM     31  H15 ACD     1      34.360  17.140  24.470  1.00  0.00            
ATOM     32  O8  ACD     1      34.300  11.730  21.940  1.00  0.00            
ATOM     33  C10 ACD     1      33.500  11.010  21.060  1.00  0.00            
ATOM     34  H16 ACD     1      33.850  11.130  20.020  1.00  0.00            
ATOM     35  C11 ACD     1      33.730   9.470  21.260  1.00  0.00            
ATOM     36  H17 ACD     1      33.440   9.260  22.300  1.00  0.00            
ATOM     37  O9  ACD     1      35.150   9.070  21.050  1.00  0.00            
ATOM     38  H18 ACD     1      35.280   8.210  21.460  1.00  0.00            
ATOM     39  C12 ACD     1      32.790   8.690  20.350  1.00  0.00            
ATOM     40  H19 ACD     1      32.870   9.080  19.330  1.00  0.00            
ATOM     41  O10 ACD     1      32.920   7.320  20.510  1.00  0.00            
ATOM     42  H20 ACD     1      33.570   7.100  19.840  1.00  0.00            
ATOM     43  C13 ACD     1      31.350   9.080  20.670  1.00  0.00            
ATOM     44  H21 ACD     1      30.670   8.610  19.960  1.00  0.00            
ATOM     45  O11 ACD     1      31.120  10.450  20.500  1.00  0.00            
ATOM     46  C14 ACD     1      31.990  11.350  21.290  1.00  0.00            
ATOM     47  H22 ACD     1      31.730  11.200  22.340  1.00  0.00            
ATOM     48  C15 ACD     1      31.610  12.800  21.020  1.00  0.00            
ATOM     49  H23 ACD     1      32.430  13.400  21.440  1.00  0.00            
ATOM     50  H24 ACD     1      31.710  13.090  19.970  1.00  0.00            
ATOM     51  O12 ACD     1      30.330  13.150  21.560  1.00  0.00            
ATOM     52  H25 ACD     1      29.780  13.010  20.780  1.00  0.00            
ATOM     53  O13 ACD     1      31.040   8.720  22.000  1.00  0.00            
ATOM     54  C16 ACD     1      29.850   7.970  22.170  1.00  0.00            
ATOM     55  H26 ACD     1      29.450   7.750  21.170  1.00  0.00            
ATOM     56  C17 ACD     1      30.260   6.580  22.790  1.00  0.00            
ATOM     57  H27 ACD     1      31.060   6.760  23.510  1.00  0.00            
ATOM     58  O14 ACD     1      30.880   5.750  21.760  1.00  0.00            
ATOM     59  H28 ACD     1      31.520   6.210  21.210  1.00  0.00            
ATOM     60  C18 ACD     1      29.070   6.020  23.530  1.00  0.00            
ATOM     61  H29 ACD     1      28.360   5.880  22.710  1.00  0.00            
ATOM     62  O15 ACD     1      29.260   4.870  24.290  1.00  0.00            
ATOM     63  H30 ACD     1      30.010   4.950  24.870  1.00  0.00            
ATOM     64  C19 ACD     1      28.440   6.980  24.530  1.00  0.00            
ATOM     65  H31 ACD     1      27.690   6.410  25.080  1.00  0.00            
ATOM     66  O16 ACD     1      27.890   8.030  23.700  1.00  0.00            
ATOM     67  C20 ACD     1      28.860   8.850  23.050  1.00  0.00            
ATOM     68  H32 ACD     1      29.460   9.300  23.860  1.00  0.00            
ATOM     69  C21 ACD     1      28.250  10.020  22.270  1.00  0.00            
ATOM     70  H33 ACD     1      27.550  10.590  22.910  1.00  0.00            
ATOM     71  H34 ACD     1      29.050  10.710  21.940  1.00  0.00            
ATOM     72  O17 ACD     1      27.530   9.510  21.130  1.00  0.00            
ATOM     73  H35 ACD     1      26.920  10.160  20.760  1.00  0.00            
ATOM     74  O18 ACD     1      29.430   7.410  25.450  1.00  0.00            
ATOM     75  C22 ACD     1      28.970   7.950  26.750  1.00  0.00            
ATOM     76  H36 ACD     1      28.050   7.470  27.100  1.00  0.00            
ATOM     77  C23 ACD     1      30.110   7.340  27.640  1.00  0.00            
ATOM     78  H37 ACD     1      31.040   7.720  27.190  1.00  0.00            
ATOM     79  O19 ACD     1      29.970   5.900  27.720  1.00  0.00            
ATOM     80  H38 ACD     1      30.410   5.510  26.960  1.00  0.00            
ATOM     81  C24 ACD     1      30.010   7.970  29.040  1.00  0.00            
ATOM     82  H39 ACD     1      29.120   7.520  29.480  1.00  0.00            
ATOM     83  O20 ACD     1      31.170   7.770  29.730  1.00  0.00            
ATOM     84  H40 ACD     1      31.080   6.880  30.100  1.00  0.00            
ATOM     85  C25 ACD     1      29.810   9.510  29.060  1.00  0.00            
ATOM     86  H41 ACD     1      29.570   9.770  30.100  1.00  0.00            
ATOM     87  O21 ACD     1      28.690   9.770  28.210  1.00  0.00            
ATOM     88  C26 ACD     1      28.850   9.540  26.870  1.00  0.00            
ATOM     89  H42 ACD     1      29.790  10.000  26.540  1.00  0.00            
ATOM     90  C27 ACD     1      27.650  10.120  26.120  1.00  0.00            
ATOM     91  H43 ACD     1      27.720  11.200  26.300  1.00  0.00            
ATOM     92  H44 ACD     1      27.800   9.960  25.040  1.00  0.00            
ATOM     93  O22 ACD     1      26.380   9.540  26.470  1.00  0.00            
ATOM     94  H45 ACD     1      25.760  10.260  26.330  1.00  0.00            
ATOM     95  O23 ACD     1      30.950  10.280  28.560  1.00  0.00            
ATOM     96  C28 ACD     1      31.490  11.380  29.390  1.00  0.00            
ATOM     97  H46 ACD     1      30.640  11.740  29.980  1.00  0.00            
ATOM     98  C29 ACD     1      32.090  12.470  28.500  1.00  0.00            
ATOM     99  H47 ACD     1      32.960  12.080  27.960  1.00  0.00            
ATOM    100  O24 ACD     1      32.600  13.540  29.410  1.00  0.00            
ATOM    101  C30 ACD     1      31.050  13.000  27.570  1.00  0.00            
ATOM    102  H48 ACD     1      30.680  12.130  27.010  1.00  0.00            
ATOM    103  H49 ACD     1      30.200  13.370  28.150  1.00  0.00            
ATOM    104  O25 ACD     1      31.600  13.900  26.620  1.00  0.00            
ATOM    105  H50 ACD     1      31.180  13.650  25.790  1.00  0.00            
ATOM    106  C31 ACD     1      32.600  10.830  30.280  1.00  0.00            
ATOM    107  H51 ACD     1      33.310  10.500  29.520  1.00  0.00            
ATOM    108  O26 ACD     1      32.210   9.700  31.090  1.00  0.00            
ATOM    109  H52 ACD     1      31.940   9.040  30.450  1.00  0.00            
ATOM    110  C32 ACD     1      33.120  11.980  31.190  1.00  0.00            
ATOM    111  H53 ACD     1      32.330  12.370  31.850  1.00  0.00            
ATOM    112  O27 ACD     1      34.170  11.560  31.980  1.00  0.00            
ATOM    113  H54 ACD     1      34.010  10.630  32.160  1.00  0.00            
ATOM    114  C33 ACD     1      33.640  13.090  30.260  1.00  0.00            
ATOM    115  H55 ACD     1      33.900  13.950  30.890  1.00  0.00            
ATOM    116  O28 ACD     1      34.770  12.700  29.530  1.00  0.00            
ATOM    117  C34 ACD     1      35.690  13.590  28.980  1.00  0.00            
ATOM    118  H56 ACD     1      36.200  14.140  29.780  1.00  0.00            
ATOM    119  C35 ACD     1      36.710  12.650  28.240  1.00  0.00            
ATOM    120  H57 ACD     1      36.190  11.890  27.640  1.00  0.00            
ATOM    121  O29 ACD     1      37.590  11.960  29.160  1.00  0.00            
ATOM    122  H58 ACD     1      37.240  11.820  30.040  1.00  0.00            
ATOM    123  C36 ACD     1      37.580  13.420  27.330  1.00  0.00            
ATOM    124  H59 ACD     1      38.190  14.070  27.970  1.00  0.00            
ATOM    125  O30 ACD     1      38.500  12.500  26.590  1.00  0.00            
ATOM    126  H60 ACD     1      38.950  12.020  27.280  1.00  0.00            
ATOM    127  C1  AU0     2      39.510   9.030  26.080  1.00  0.00            
ATOM    128  C2  AU0     2      38.060   9.030  26.070  1.00  0.00            
ATOM    129  C3  AU0     2      37.360   9.030  24.870  1.00  0.00            
ATOM    130  C4  AU0     2      35.950   8.930  24.820  1.00  0.00            
ATOM    131  C5  AU0     2      35.280   8.730  26.040  1.00  0.00            
ATOM    132  C6  AU0     2      33.750   8.800  25.940  1.00  0.00            
ATOM    133  C7  AU0     2      33.210   7.730  25.010  1.00  0.00            
ATOM    134  C8  AU0     2      33.260  10.130  25.500  1.00  0.00            
ATOM    135  C9  AU0     2      35.950   8.700  27.230  1.00  0.00            
ATOM    136  O1  AU0     2      35.250   8.600  28.440  1.00  0.00            
ATOM    137  C10 AU0     2      37.350   8.910  27.220  1.00  0.00            
ATOM    138  H1  AU0     2      39.840  10.070  25.960  1.00  0.00            
ATOM    139  H2  AU0     2      39.780   8.590  27.040  1.00  0.00            
ATOM    140  H3  AU0     2      39.960   8.490  25.240  1.00  0.00            
ATOM    141  H4  AU0     2      37.940   9.260  23.980  1.00  0.00            
ATOM    142  H5  AU0     2      35.400   8.980  23.880  1.00  0.00            
ATOM    143  H6  AU0     2      33.280   8.580  26.910  1.00  0.00            
ATOM    144  H7  AU0     2      33.600   6.770  25.360  1.00  0.00            
ATOM    145  H8  AU0     2      32.120   7.710  24.980  1.00  0.00            
ATOM    146  H9  AU0     2      33.550   7.880  23.980  1.00  0.00            
ATOM    147  H10 AU0     2      33.690  10.980  26.060  1.00  0.00            
ATOM    148  H11 AU0     2      33.500  10.410  24.470  1.00  0.00            
ATOM    149  H12 AU0     2      32.180  10.140  25.680  1.00  0.00            
ATOM    150  H13 AU0     2      35.730   9.170  29.060  1.00  0.00            
ATOM    151  H14 AU0     2      37.830   8.900  28.190  1.00  0.00            
TER
ENDMDL
MODEL        1
ATOM      1  H1  ACD     1      25.640  21.690  32.110  1.00  0.00            
ATOM      2  O1  ACD     1      26.480  21.270  32.300  1.00  0.00            
ATOM      3  C1  ACD     1      26.120  19.890  32.340  1.00  0.00            
ATOM      4  H2  ACD     1      25.230  19.820  32.970  1.00  0.00            
ATOM      5  H3  ACD     1      26.870  19.260  32.830  1.00  0.00            
ATOM      6  C2  ACD     1      25.910  19.360  30.930  1.00  0.00            
ATOM      7  H4  ACD     1      25.700  18.280  31.000  1.00  0.00            
ATOM      8  O2  ACD     1      24.800  19.960  30.240  1.00  0.00            
ATOM      9  C3  ACD     1      24.450  19.270  29.070  1.00  0.00            
ATOM     10  H5  ACD     1      23.600  19.880  28.750  1.00  0.00            
ATOM     11  O3  ACD     1      24.150  17.940  29.300  1.00  0.00            
ATOM     12  C4  ACD     1      22.780  17.620  29.310  1.00  0.00            
ATOM     13  H6  ACD     1      22.180  18.520  29.160  1.00  0.00            
ATOM     14  C5  ACD     1      22.600  16.690  28.120  1.00  0.00            
ATOM     15  H7  ACD     1      23.430  15.980  28.250  1.00  0.00            
ATOM     16  O4  ACD     1      22.690  17.370  26.910  1.00  0.00            
ATOM     17  H8  ACD     1      23.540  17.810  26.990  1.00  0.00            
ATOM     18  C6  ACD     1      21.310  15.880  28.200  1.00  0.00            
ATOM     19  H9  ACD     1      20.470  16.540  27.960  1.00  0.00            
ATOM     20  O5  ACD     1      21.470  14.750  27.360  1.00  0.00            
ATOM     21  H10 ACD     1      21.970  14.200  27.970  1.00  0.00            
ATOM     22  C7  ACD     1      21.080  15.240  29.620  1.00  0.00            
ATOM     23  H11 ACD     1      20.120  14.750  29.780  1.00  0.00            
ATOM     24  O6  ACD     1      21.100  16.330  30.470  1.00  0.00            
ATOM     25  C8  ACD     1      22.370  16.950  30.610  1.00  0.00            
ATOM     26  H12 ACD     1      23.170  16.290  30.960  1.00  0.00            
ATOM     27  C9  ACD     1      22.230  17.910  31.750  1.00  0.00            
ATOM     28  H13 ACD     1      21.780  17.440  32.630  1.00  0.00            
ATOM     29  H14 ACD     1      23.230  18.220  32.080  1.00  0.00            
ATOM     30  O7  ACD     1      21.400  19.100  31.550  1.00  0.00            
ATOM     31  H15 ACD     1      21.060  19.490  32.360  1.00  0.00            
ATOM     32  O8  ACD     1      22.190  14.450  30.040  1.00  0.00            
ATOM     33  C10 ACD     1      21.880  13.150  30.480  1.00  0.00            
ATOM     34  H16 ACD     1      20.850  12.810  30.290  1.00  0.00            
ATOM     35  C11 ACD     1      22.930  12.250  29.720  1.00  0.00            
ATOM     36  H17 ACD     1      23.940  12.700  29.720  1.00  0.00            
ATOM     37  O9  ACD     1      22.530  12.060  28.380  1.00  0.00            
ATOM     38  H18 ACD     1      23.120  11.470  27.900  1.00  0.00            
ATOM     39  C12 ACD     1      23.030  10.900  30.340  1.00  0.00            
ATOM     40  H19 ACD     1      22.050  10.420  30.240  1.00  0.00            
ATOM     41  O10 ACD     1      24.070  10.100  29.810  1.00  0.00            
ATOM     42  H20 ACD     1      23.770   9.690  28.980  1.00  0.00            
ATOM     43  C13 ACD     1      23.240  11.010  31.860  1.00  0.00            
ATOM     44  H21 ACD     1      23.370  10.000  32.270  1.00  0.00            
ATOM     45  O11 ACD     1      22.070  11.720  32.490  1.00  0.00            
ATOM     46  C14 ACD     1      22.000  13.090  32.050  1.00  0.00            
ATOM     47  H22 ACD     1      22.960  13.590  32.230  1.00  0.00            
ATOM     48  C15 ACD     1      20.920  13.830  32.760  1.00  0.00            
ATOM     49  H23 ACD     1      20.950  13.550  33.820  1.00  0.00            
ATOM     50  H24 ACD     1      21.140  14.900  32.680  1.00  0.00            
ATOM     51  O12 ACD     1      19.540  13.600  32.380  1.00  0.00            
ATOM     52  H25 ACD     1      19.090  14.370  32.730  1.00  0.00            
ATOM     53  O13 ACD     1      24.470  11.650  32.170  1.00  0.00            
ATOM     54  C16 ACD     1      25.460  11.020  33.060  1.00  0.00            
ATOM     55  H26 ACD     1      25.150  10.090  33.540  1.00  0.00            
ATOM     56  C17 ACD     1      26.590  10.700  32.140  1.00  0.00            
ATOM     57  H27 ACD     1      26.930  11.510  31.480  1.00  0.00            
ATOM     58  O14 ACD     1      26.290   9.650  31.250  1.00  0.00            
ATOM     59  H28 ACD     1      25.720  10.020  30.580  1.00  0.00            
ATOM     60  C18 ACD     1      27.850  10.260  32.900  1.00  0.00            
ATOM     61  H29 ACD     1      27.590   9.340  33.450  1.00  0.00            
ATOM     62  O15 ACD     1      28.940   9.930  32.010  1.00  0.00            
ATOM     63  H30 ACD     1      28.460   9.640  31.230  1.00  0.00            
ATOM     64  C19 ACD     1      28.210  11.350  33.850  1.00  0.00            
ATOM     65  H31 ACD     1      29.080  11.090  34.470  1.00  0.00            
ATOM     66  O16 ACD     1      27.140  11.560  34.750  1.00  0.00            
ATOM     67  C20 ACD     1      25.900  11.980  34.080  1.00  0.00            
ATOM     68  H32 ACD     1      26.150  12.900  33.530  1.00  0.00            
ATOM     69  C21 ACD     1      24.850  12.400  35.070  1.00  0.00            
ATOM     70  H33 ACD     1      25.030  13.290  35.690  1.00  0.00            
ATOM     71  H34 ACD     1      23.960  12.670  34.490  1.00  0.00            
ATOM     72  O17 ACD     1      24.380  11.330  35.910  1.00  0.00            
ATOM     73  H35 ACD     1      23.550  11.670  36.240  1.00  0.00            
ATOM     74  O18 ACD     1      28.570  12.570  33.170  1.00  0.00            
ATOM     75  C22 ACD     1      29.860  13.220  33.620  1.00  0.00            
ATOM     76  H36 ACD     1      30.360  12.610  34.390  1.00  0.00            
ATOM     77  C23 ACD     1      30.830  13.210  32.470  1.00  0.00            
ATOM     78  H37 ACD     1      30.250  13.680  31.670  1.00  0.00            
ATOM     79  O19 ACD     1      31.260  11.850  32.210  1.00  0.00            
ATOM     80  H38 ACD     1      30.510  11.290  31.970  1.00  0.00            
ATOM     81  C24 ACD     1      31.970  14.120  32.840  1.00  0.00            
ATOM     82  H39 ACD     1      32.280  13.700  33.800  1.00  0.00            
ATOM     83  O20 ACD     1      33.050  14.170  31.940  1.00  0.00            
ATOM     84  H40 ACD     1      33.800  14.530  32.430  1.00  0.00            
ATOM     85  C25 ACD     1      31.490  15.540  33.200  1.00  0.00            
ATOM     86  H41 ACD     1      32.340  16.140  33.520  1.00  0.00            
ATOM     87  O21 ACD     1      30.650  15.380  34.340  1.00  0.00            
ATOM     88  C26 ACD     1      29.470  14.620  34.090  1.00  0.00            
ATOM     89  H42 ACD     1      28.920  15.200  33.340  1.00  0.00            
ATOM     90  C27 ACD     1      28.670  14.570  35.360  1.00  0.00            
ATOM     91  H43 ACD     1      27.780  13.950  35.160  1.00  0.00            
ATOM     92  H44 ACD     1      29.310  14.100  36.120  1.00  0.00            
ATOM     93  O22 ACD     1      28.230  15.880  35.800  1.00  0.00            
ATOM     94  H45 ACD     1      27.980  15.770  36.720  1.00  0.00            
ATOM     95  O23 ACD     1      30.870  16.170  32.090  1.00  0.00            
ATOM     96  C28 ACD     1      30.850  17.630  32.130  1.00  0.00            
ATOM     97  H46 ACD     1      31.760  18.000  32.630  1.00  0.00            
ATOM     98  C29 ACD     1      29.580  18.210  32.810  1.00  0.00            
ATOM     99  H47 ACD     1      28.620  17.740  32.570  1.00  0.00            
ATOM    100  O24 ACD     1      29.400  19.590  32.400  1.00  0.00            
ATOM    101  C30 ACD     1      29.840  18.360  34.360  1.00  0.00            
ATOM    102  H48 ACD     1      30.650  17.720  34.750  1.00  0.00            
ATOM    103  H49 ACD     1      30.370  19.310  34.460  1.00  0.00            
ATOM    104  O25 ACD     1      28.640  18.350  35.120  1.00  0.00            
ATOM    105  H50 ACD     1      28.580  17.410  35.310  1.00  0.00            
ATOM    106  C31 ACD     1      30.950  17.940  30.670  1.00  0.00            
ATOM    107  H51 ACD     1      30.240  17.260  30.170  1.00  0.00            
ATOM    108  O26 ACD     1      32.240  17.600  30.240  1.00  0.00            
ATOM    109  H52 ACD     1      32.340  16.650  30.300  1.00  0.00            
ATOM    110  C32 ACD     1      30.550  19.380  30.330  1.00  0.00            
ATOM    111  H53 ACD     1      31.350  19.970  30.790  1.00  0.00            
ATOM    112  O27 ACD     1      30.450  19.530  28.940  1.00  0.00            
ATOM    113  H54 ACD     1      31.090  18.970  28.490  1.00  0.00            
ATOM    114  C33 ACD     1      29.250  19.760  31.000  1.00  0.00            
ATOM    115  H55 ACD     1      29.070  20.800  30.720  1.00  0.00            
ATOM    116  O28 ACD     1      28.230  18.890  30.550  1.00  0.00            
ATOM    117  C34 ACD     1      27.130  19.570  30.010  1.00  0.00            
ATOM    118  H56 ACD     1      27.340  20.630  29.860  1.00  0.00            
ATOM    119  C35 ACD     1      26.920  19.010  28.630  1.00  0.00            
ATOM    120  H57 ACD     1      26.990  17.920  28.750  1.00  0.00            
ATOM    121  O29 ACD     1      27.940  19.500  27.720  1.00  0.00            
ATOM    122  H58 ACD     1      28.770  19.020  27.780  1.00  0.00            
ATOM    123  C36 ACD     1      25.540  19.420  28.030  1.00  0.00            
ATOM    124  H59 ACD     1      25.570  20.480  27.750  1.00  0.00            
ATOM    125  O30 ACD     1      25.160  18.570  26.950  1.00  0.00            
ATOM    126  H60 ACD     1      26.000  18.470  26.490  1.00  0.00            
ATOM    127  C1  AU0     2      25.240  12.810  25.170  1.00  0.00            
ATOM    128  C2  AU0     2      25.650  13.120  26.560  1.00  0.00            
ATOM    129  C3  AU0     2      25.510  14.420  27.050  1.00  0.00            
ATOM    130  C4  AU0     2      25.930  14.780  28.300  1.00  0.00            
ATOM    131  C5  AU0     2      26.660  13.880  29.060  1.00  0.00            
ATOM    132  C6  AU0     2      27.260  14.330  30.410  1.00  0.00            
ATOM    133  C7  AU0     2      26.110  14.650  31.420  1.00  0.00            
ATOM    134  C8  AU0     2      28.070  15.600  30.210  1.00  0.00            
ATOM    135  C9  AU0     2      26.850  12.560  28.600  1.00  0.00            
ATOM    136  O1  AU0     2      27.530  11.590  29.230  1.00  0.00            
ATOM    137  C10 AU0     2      26.410  12.190  27.340  1.00  0.00            
ATOM    138  H1  AU0     2      24.380  12.140  25.310  1.00  0.00            
ATOM    139  H2  AU0     2      25.050  13.720  24.580  1.00  0.00            
ATOM    140  H3  AU0     2      26.010  12.230  24.660  1.00  0.00            
ATOM    141  H4  AU0     2      24.850  15.100  26.510  1.00  0.00            
ATOM    142  H5  AU0     2      25.820  15.820  28.600  1.00  0.00            
ATOM    143  H6  AU0     2      27.870  13.570  30.910  1.00  0.00            
ATOM    144  H7  AU0     2      25.460  15.430  31.000  1.00  0.00            
ATOM    145  H8  AU0     2      25.550  13.730  31.620  1.00  0.00            
ATOM    146  H9  AU0     2      26.420  15.040  32.400  1.00  0.00            
ATOM    147  H10 AU0     2      27.450  16.510  30.130  1.00  0.00            
ATOM    148  H11 AU0     2      28.680  15.860  31.080  1.00  0.00            
ATOM    149  H12 AU0     2      28.710  15.600  29.320  1.00  0.00            
ATOM    150  H13 AU0     2      27.390  10.780  28.700  1.00  0.00            
ATOM    151  H14 AU0     2      26.530  11.210  26.910  1.00  0.00            
TER
ENDMDL
MODEL        1
ATOM      1  H1  ACD     1      39.040  15.510  27.190  1.00  0.00            
ATOM      2  O1  ACD     1      38.390  15.180  27.820  1.00  0.00            
ATOM      3  C1  ACD     1      37.550  14.300  27.050  1.00  0.00            
ATOM      4  H2  ACD     1      37.240  14.900  26.180  1.00  0.00            
ATOM      5  H3  ACD     1      36.650  14.020  27.610  1.00  0.00            
ATOM      6  C2  ACD     1      38.300  13.070  26.560  1.00  0.00            
ATOM      7  H4  ACD     1      37.610  12.460  25.960  1.00  0.00            
ATOM      8  O2  ACD     1      39.430  13.520  25.730  1.00  0.00            
ATOM      9  C3  ACD     1      40.210  12.530  25.230  1.00  0.00            
ATOM     10  H5  ACD     1      41.070  12.900  24.660  1.00  0.00            
ATOM     11  O3  ACD     1      39.370  11.660  24.450  1.00  0.00            
ATOM     12  C4  ACD     1      39.400  11.900  23.050  1.00  0.00            
ATOM     13  H6  ACD     1      40.120  12.690  22.800  1.00  0.00            
ATOM     14  C5  ACD     1      39.720  10.580  22.410  1.00  0.00            
ATOM     15  H7  ACD     1      39.130   9.750  22.800  1.00  0.00            
ATOM     16  O4  ACD     1      41.110  10.150  22.790  1.00  0.00            
ATOM     17  H8  ACD     1      41.290  10.030  23.720  1.00  0.00            
ATOM     18  C6  ACD     1      39.530  10.680  20.870  1.00  0.00            
ATOM     19  H9  ACD     1      40.110  11.480  20.400  1.00  0.00            
ATOM     20  O5  ACD     1      39.770   9.470  20.230  1.00  0.00            
ATOM     21  H10 ACD     1      40.600   9.050  20.470  1.00  0.00            
ATOM     22  C7  ACD     1      38.050  11.040  20.610  1.00  0.00            
ATOM     23  H11 ACD     1      37.980  11.160  19.520  1.00  0.00            
ATOM     24  O6  ACD     1      37.830  12.300  21.220  1.00  0.00            
ATOM     25  C8  ACD     1      37.960  12.270  22.630  1.00  0.00            
ATOM     26  H12 ACD     1      37.360  11.500  23.140  1.00  0.00            
ATOM     27  C9  ACD     1      37.610  13.720  23.060  1.00  0.00            
ATOM     28  H13 ACD     1      37.000  14.180  22.270  1.00  0.00            
ATOM     29  H14 ACD     1      36.930  13.630  23.920  1.00  0.00            
ATOM     30  O7  ACD     1      38.680  14.610  23.430  1.00  0.00            
ATOM     31  H15 ACD     1      39.120  14.500  24.270  1.00  0.00            
ATOM     32  O8  ACD     1      37.190  10.050  21.170  1.00  0.00            
ATOM     33  C10 ACD     1      36.110   9.530  20.430  1.00  0.00            
ATOM     34  H16 ACD     1      36.240   9.900  19.410  1.00  0.00            
ATOM     35  C11 ACD     1      36.340   8.010  20.360  1.00  0.00            
ATOM     36  H17 ACD     1      36.520   7.730  21.410  1.00  0.00            
ATOM     37  O9  ACD     1      37.520   7.650  19.680  1.00  0.00            
ATOM     38  H18 ACD     1      38.250   8.160  20.040  1.00  0.00            
ATOM     39  C12 ACD     1      35.070   7.380  19.800  1.00  0.00            
ATOM     40  H19 ACD     1      35.000   7.730  18.760  1.00  0.00            
ATOM     41  O10 ACD     1      35.120   5.940  19.840  1.00  0.00            
ATOM     42  H20 ACD     1      36.000   5.690  19.550  1.00  0.00            
ATOM     43  C13 ACD     1      33.810   7.880  20.400  1.00  0.00            
ATOM     44  H21 ACD     1      32.910   7.520  19.880  1.00  0.00            
ATOM     45  O11 ACD     1      33.740   9.310  20.350  1.00  0.00            
ATOM     46  C14 ACD     1      34.780   9.970  21.030  1.00  0.00            
ATOM     47  H22 ACD     1      34.800   9.710  22.090  1.00  0.00            
ATOM     48  C15 ACD     1      34.650  11.480  20.870  1.00  0.00            
ATOM     49  H23 ACD     1      35.350  11.930  21.580  1.00  0.00            
ATOM     50  H24 ACD     1      34.930  11.840  19.870  1.00  0.00            
ATOM     51  O12 ACD     1      33.300  11.940  21.170  1.00  0.00            
ATOM     52  H25 ACD     1      32.670  11.290  20.850  1.00  0.00            
ATOM     53  O13 ACD     1      33.690   7.400  21.780  1.00  0.00            
ATOM     54  C16 ACD     1      32.580   6.660  22.290  1.00  0.00            
ATOM     55  H26 ACD     1      31.880   6.520  21.460  1.00  0.00            
ATOM     56  C17 ACD     1      33.130   5.290  22.650  1.00  0.00            
ATOM     57  H27 ACD     1      34.010   5.460  23.280  1.00  0.00            
ATOM     58  O14 ACD     1      33.470   4.530  21.500  1.00  0.00            
ATOM     59  H28 ACD     1      34.140   5.050  21.050  1.00  0.00            
ATOM     60  C18 ACD     1      32.030   4.620  23.460  1.00  0.00            
ATOM     61  H29 ACD     1      31.130   4.550  22.840  1.00  0.00            
ATOM     62  O15 ACD     1      32.360   3.310  24.060  1.00  0.00            
ATOM     63  H30 ACD     1      31.570   2.790  24.200  1.00  0.00            
ATOM     64  C19 ACD     1      31.640   5.470  24.680  1.00  0.00            
ATOM     65  H31 ACD     1      30.860   4.980  25.260  1.00  0.00            
ATOM     66  O16 ACD     1      30.960   6.500  24.090  1.00  0.00            
ATOM     67  C20 ACD     1      31.800   7.430  23.380  1.00  0.00            
ATOM     68  H32 ACD     1      32.550   7.890  24.030  1.00  0.00            
ATOM     69  C21 ACD     1      31.050   8.680  22.870  1.00  0.00            
ATOM     70  H33 ACD     1      30.620   9.260  23.690  1.00  0.00            
ATOM     71  H34 ACD     1      31.860   9.350  22.540  1.00  0.00            
ATOM     72  O17 ACD     1      30.170   8.480  21.780  1.00  0.00            
ATOM     73  H35 ACD     1      29.420   8.110  22.260  1.00  0.00            
ATOM     74  O18 ACD     1      32.700   5.700  25.530  1.00  0.00            
ATOM     75  C22 ACD     1      32.390   6.080  26.860  1.00  0.00            
ATOM     76  H36 ACD     1      31.610   5.430  27.290  1.00  0.00            
ATOM     77  C23 ACD     1      33.700   5.560  27.510  1.00  0.00            
ATOM     78  H37 ACD     1      34.480   6.250  27.160  1.00  0.00            
ATOM     79  O19 ACD     1      33.870   4.160  27.330  1.00  0.00            
ATOM     80  H38 ACD     1      33.690   3.840  26.440  1.00  0.00            
ATOM     81  C24 ACD     1      33.700   5.890  29.000  1.00  0.00            
ATOM     82  H39 ACD     1      32.960   5.340  29.590  1.00  0.00            
ATOM     83  O20 ACD     1      34.990   5.630  29.630  1.00  0.00            
ATOM     84  H40 ACD     1      35.500   6.440  29.540  1.00  0.00            
ATOM     85  C25 ACD     1      33.540   7.400  29.140  1.00  0.00            
ATOM     86  H41 ACD     1      33.530   7.730  30.190  1.00  0.00            
ATOM     87  O21 ACD     1      32.310   7.800  28.640  1.00  0.00            
ATOM     88  C26 ACD     1      32.080   7.540  27.200  1.00  0.00            
ATOM     89  H42 ACD     1      32.700   8.180  26.560  1.00  0.00            
ATOM     90  C27 ACD     1      30.620   7.820  26.970  1.00  0.00            
ATOM     91  H43 ACD     1      30.320   8.830  27.290  1.00  0.00            
ATOM     92  H44 ACD     1      30.360   7.770  25.910  1.00  0.00            
ATOM     93  O22 ACD     1      29.700   6.920  27.650  1.00  0.00            
ATOM     94  H45 ACD     1      29.850   6.940  28.600  1.00  0.00            
ATOM     95  O23 ACD     1      34.590   8.130  28.510  1.00  0.00            
ATOM     96  C28 ACD     1      35.000   9.350  29.220  1.00  0.00            
ATOM     97  H46 ACD     1      34.330   9.540  30.070  1.00  0.00            
ATOM     98  C29 ACD     1      34.930  10.630  28.310  1.00  0.00            
ATOM     99  H47 ACD     1      35.360  10.550  27.310  1.00  0.00            
ATOM    100  O24 ACD     1      35.500  11.690  29.090  1.00  0.00            
ATOM    101  C30 ACD     1      33.480  10.950  28.130  1.00  0.00            
ATOM    102  H48 ACD     1      32.840  10.070  27.980  1.00  0.00            
ATOM    103  H49 ACD     1      33.070  11.480  29.000  1.00  0.00            
ATOM    104  O25 ACD     1      33.290  11.810  27.050  1.00  0.00            
ATOM    105  H50 ACD     1      32.380  12.130  26.960  1.00  0.00            
ATOM    106  C31 ACD     1      36.490   9.070  29.720  1.00  0.00            
ATOM    107  H51 ACD     1      37.150   8.870  28.860  1.00  0.00            
ATOM    108  O26 ACD     1      36.540   8.000  30.680  1.00  0.00            
ATOM    109  H52 ACD     1      37.460   7.850  30.880  1.00  0.00            
ATOM    110  C32 ACD     1      37.120  10.310  30.230  1.00  0.00            
ATOM    111  H53 ACD     1      36.680  10.630  31.190  1.00  0.00            
ATOM    112  O27 ACD     1      38.540  10.160  30.460  1.00  0.00            
ATOM    113  H54 ACD     1      38.610   9.360  30.990  1.00  0.00            
ATOM    114  C33 ACD     1      36.900  11.480  29.280  1.00  0.00            
ATOM    115  H55 ACD     1      37.370  12.360  29.750  1.00  0.00            
ATOM    116  O28 ACD     1      37.580  11.190  28.050  1.00  0.00            
ATOM    117  C34 ACD     1      38.710  12.100  27.670  1.00  0.00            
ATOM    118  H56 ACD     1      39.070  12.720  28.510  1.00  0.00            
ATOM    119  C35 ACD     1      39.760  11.070  27.230  1.00  0.00            
ATOM    120  H57 ACD     1      39.270  10.310  26.600  1.00  0.00            
ATOM    121  O29 ACD     1      40.230  10.380  28.410  1.00  0.00            
ATOM    122  H58 ACD     1      39.550  10.430  29.090  1.00  0.00            
ATOM    123  C36 ACD     1      40.790  11.710  26.360  1.00  0.00            
ATOM    124  H59 ACD     1      41.380  12.410  26.970  1.00  0.00            
ATOM    125  O30 ACD     1      41.570  10.690  25.840  1.00  0.00            
ATOM    126  H60 ACD     1      41.540  10.170  26.650  1.00  0.00            
ATOM    127  C1  AU0     2      41.900   6.070  24.590  1.00  0.00            
ATOM    128  C2  AU0     2      40.520   6.770  24.740  1.00  0.00            
ATOM    129  C3  AU0     2      39.670   6.980  23.650  1.00  0.00            
ATOM    130  C4  AU0     2      38.350   7.390  23.820  1.00  0.00            
ATOM    131  C5  AU0     2      37.870   7.700  25.090  1.00  0.00            
ATOM    132  C6  AU0     2      36.490   8.300  25.270  1.00  0.00            
ATOM    133  C7  AU0     2      35.430   7.320  24.810  1.00  0.00            
ATOM    134  C8  AU0     2      36.230   9.630  24.570  1.00  0.00            
ATOM    135  C9  AU0     2      38.720   7.360  26.210  1.00  0.00            
ATOM    136  O1  AU0     2      38.290   7.370  27.480  1.00  0.00            
ATOM    137  C10 AU0     2      40.020   6.860  26.000  1.00  0.00            
ATOM    138  H1  AU0     2      41.660   5.020  24.430  1.00  0.00            
ATOM    139  H2  AU0     2      42.490   6.350  23.710  1.00  0.00            
ATOM    140  H3  AU0     2      42.510   6.200  25.490  1.00  0.00            
ATOM    141  H4  AU0     2      40.100   6.860  22.660  1.00  0.00            
ATOM    142  H5  AU0     2      37.810   7.750  22.950  1.00  0.00            
ATOM    143  H6  AU0     2      36.330   8.530  26.330  1.00  0.00            
ATOM    144  H7  AU0     2      35.740   6.290  25.030  1.00  0.00            
ATOM    145  H8  AU0     2      34.570   7.620  25.420  1.00  0.00            
ATOM    146  H9  AU0     2      35.100   7.340  23.770  1.00  0.00            
ATOM    147  H10 AU0     2      35.180   9.950  24.660  1.00  0.00            
ATOM    148  H11 AU0     2      36.800  10.450  25.040  1.00  0.00            
ATOM    149  H12 AU0     2      36.510   9.530  23.520  1.00  0.00            
ATOM    150  H13 AU0     2      39.150   7.310  27.920  1.00  0.00            
ATOM    151  H14 AU0     2      40.540   6.370  26.810  1.00  0.00            
TER
ENDMDL
MODEL        1
ATOM      1  H1  ACD     1      25.300  19.760  15.630  1.00  0.00            
ATOM      2  O1  ACD     1      24.920  20.640  15.680  1.00  0.00            
ATOM      3  C1  ACD     1      25.120  21.020  17.070  1.00  0.00            
ATOM      4  H2  ACD     1      24.570  20.310  17.700  1.00  0.00            
ATOM      5  H3  ACD     1      24.630  21.960  17.330  1.00  0.00            
ATOM      6  C2  ACD     1      26.580  21.100  17.560  1.00  0.00            
ATOM      7  H4  ACD     1      27.220  20.340  17.090  1.00  0.00            
ATOM      8  O2  ACD     1      27.040  22.400  17.180  1.00  0.00            
ATOM      9  C3  ACD     1      28.280  22.850  17.780  1.00  0.00            
ATOM     10  H5  ACD     1      28.400  23.830  17.320  1.00  0.00            
ATOM     11  O3  ACD     1      29.410  21.950  17.530  1.00  0.00            
ATOM     12  C4  ACD     1      30.520  22.450  16.810  1.00  0.00            
ATOM     13  H6  ACD     1      30.690  23.530  16.880  1.00  0.00            
ATOM     14  C5  ACD     1      31.740  21.920  17.620  1.00  0.00            
ATOM     15  H7  ACD     1      31.620  20.870  17.900  1.00  0.00            
ATOM     16  O4  ACD     1      31.830  22.680  18.840  1.00  0.00            
ATOM     17  H8  ACD     1      32.620  22.350  19.280  1.00  0.00            
ATOM     18  C6  ACD     1      33.070  22.050  16.870  1.00  0.00            
ATOM     19  H9  ACD     1      33.260  23.130  16.890  1.00  0.00            
ATOM     20  O5  ACD     1      33.970  21.290  17.580  1.00  0.00            
ATOM     21  H10 ACD     1      33.870  20.350  17.420  1.00  0.00            
ATOM     22  C7  ACD     1      33.090  21.520  15.430  1.00  0.00            
ATOM     23  H11 ACD     1      34.090  21.750  15.060  1.00  0.00            
ATOM     24  O6  ACD     1      31.950  22.140  14.760  1.00  0.00            
ATOM     25  C8  ACD     1      30.590  21.950  15.380  1.00  0.00            
ATOM     26  H12 ACD     1      30.400  20.870  15.410  1.00  0.00            
ATOM     27  C9  ACD     1      29.480  22.440  14.480  1.00  0.00            
ATOM     28  H13 ACD     1      29.580  21.940  13.500  1.00  0.00            
ATOM     29  H14 ACD     1      28.460  22.210  14.810  1.00  0.00            
ATOM     30  O7  ACD     1      29.590  23.850  14.240  1.00  0.00            
ATOM     31  H15 ACD     1      29.660  23.840  13.290  1.00  0.00            
ATOM     32  O8  ACD     1      32.900  20.060  15.350  1.00  0.00            
ATOM     33  C10 ACD     1      33.670  19.390  14.350  1.00  0.00            
ATOM     34  H16 ACD     1      34.350  20.110  13.890  1.00  0.00            
ATOM     35  C11 ACD     1      34.400  18.330  15.250  1.00  0.00            
ATOM     36  H17 ACD     1      33.660  17.770  15.830  1.00  0.00            
ATOM     37  O9  ACD     1      35.330  18.950  16.140  1.00  0.00            
ATOM     38  H18 ACD     1      35.870  19.620  15.700  1.00  0.00            
ATOM     39  C12 ACD     1      35.140  17.340  14.290  1.00  0.00            
ATOM     40  H19 ACD     1      35.930  17.940  13.820  1.00  0.00            
ATOM     41  O10 ACD     1      35.700  16.260  14.990  1.00  0.00            
ATOM     42  H20 ACD     1      35.010  15.590  14.940  1.00  0.00            
ATOM     43  C13 ACD     1      34.150  16.750  13.320  1.00  0.00            
ATOM     44  H21 ACD     1      34.630  16.130  12.550  1.00  0.00            
ATOM     45  O11 ACD     1      33.480  17.790  12.550  1.00  0.00            
ATOM     46  C14 ACD     1      32.750  18.730  13.310  1.00  0.00            
ATOM     47  H22 ACD     1      32.050  18.150  13.930  1.00  0.00            
ATOM     48  C15 ACD     1      32.090  19.750  12.330  1.00  0.00            
ATOM     49  H23 ACD     1      31.860  20.770  12.670  1.00  0.00            
ATOM     50  H24 ACD     1      32.890  19.950  11.600  1.00  0.00            
ATOM     51  O12 ACD     1      30.950  19.210  11.600  1.00  0.00            
ATOM     52  H25 ACD     1      31.330  18.760  10.840  1.00  0.00            
ATOM     53  O13 ACD     1      33.200  16.000  14.090  1.00  0.00            
ATOM     54  C16 ACD     1      32.820  14.720  13.690  1.00  0.00            
ATOM     55  H26 ACD     1      33.510  14.390  12.910  1.00  0.00            
ATOM     56  C17 ACD     1      33.010  13.820  14.930  1.00  0.00            
ATOM     57  H27 ACD     1      32.560  14.190  15.860  1.00  0.00            
ATOM     58  O14 ACD     1      34.410  13.560  15.180  1.00  0.00            
ATOM     59  H28 ACD     1      34.470  13.080  16.010  1.00  0.00            
ATOM     60  C18 ACD     1      32.150  12.590  14.720  1.00  0.00            
ATOM     61  H29 ACD     1      32.610  12.060  13.880  1.00  0.00            
ATOM     62  O15 ACD     1      32.050  11.730  15.850  1.00  0.00            
ATOM     63  H30 ACD     1      31.330  11.970  16.430  1.00  0.00            
ATOM     64  C19 ACD     1      30.750  12.850  14.370  1.00  0.00            
ATOM     65  H31 ACD     1      30.330  11.850  14.210  1.00  0.00            
ATOM     66  O16 ACD     1      30.750  13.510  13.120  1.00  0.00            
ATOM     67  C20 ACD     1      31.360  14.750  13.060  1.00  0.00            
ATOM     68  H32 ACD     1      30.730  15.440  13.640  1.00  0.00            
ATOM     69  C21 ACD     1      31.370  15.250  11.570  1.00  0.00            
ATOM     70  H33 ACD     1      30.390  14.960  11.150  1.00  0.00            
ATOM     71  H34 ACD     1      31.420  16.350  11.620  1.00  0.00            
ATOM     72  O17 ACD     1      32.370  14.630  10.760  1.00  0.00            
ATOM     73  H35 ACD     1      32.310  13.680  10.920  1.00  0.00            
ATOM     74  O18 ACD     1      30.190  13.660  15.400  1.00  0.00            
ATOM     75  C22 ACD     1      28.920  13.350  15.860  1.00  0.00            
ATOM     76  H36 ACD     1      28.470  12.550  15.250  1.00  0.00            
ATOM     77  C23 ACD     1      29.030  12.980  17.330  1.00  0.00            
ATOM     78  H37 ACD     1      29.530  13.730  17.950  1.00  0.00            
ATOM     79  O19 ACD     1      29.880  11.800  17.650  1.00  0.00            
ATOM     80  H38 ACD     1      29.480  11.050  17.210  1.00  0.00            
ATOM     81  C24 ACD     1      27.670  12.870  18.030  1.00  0.00            
ATOM     82  H39 ACD     1      27.190  11.960  17.660  1.00  0.00            
ATOM     83  O20 ACD     1      27.810  12.960  19.410  1.00  0.00            
ATOM     84  H40 ACD     1      27.860  13.900  19.580  1.00  0.00            
ATOM     85  C25 ACD     1      26.800  14.110  17.740  1.00  0.00            
ATOM     86  H41 ACD     1      25.740  13.890  17.880  1.00  0.00            
ATOM     87  O21 ACD     1      26.740  14.240  16.300  1.00  0.00            
ATOM     88  C26 ACD     1      27.980  14.580  15.700  1.00  0.00            
ATOM     89  H42 ACD     1      28.460  15.500  16.050  1.00  0.00            
ATOM     90  C27 ACD     1      27.590  14.820  14.170  1.00  0.00            
ATOM     91  H43 ACD     1      26.850  15.630  14.220  1.00  0.00            
ATOM     92  H44 ACD     1      28.530  15.100  13.680  1.00  0.00            
ATOM     93  O22 ACD     1      26.950  13.720  13.530  1.00  0.00            
ATOM     94  H45 ACD     1      26.320  13.390  14.180  1.00  0.00            
ATOM     95  O23 ACD     1      27.320  15.310  18.290  1.00  0.00            
ATOM     96  C28 ACD     1      26.430  16.130  19.120  1.00  0.00            
ATOM     97  H46 ACD     1      25.690  15.470  19.590  1.00  0.00            
ATOM     98  C29 ACD     1      25.870  17.190  18.260  1.00  0.00            
ATOM     99  H47 ACD     1      26.730  17.660  17.760  1.00  0.00            
ATOM    100  O24 ACD     1      25.170  18.170  19.100  1.00  0.00            
ATOM    101  C30 ACD     1      24.850  16.770  17.200  1.00  0.00            
ATOM    102  H48 ACD     1      24.920  15.820  16.660  1.00  0.00            
ATOM    103  H49 ACD     1      23.860  16.700  17.660  1.00  0.00            
ATOM    104  O25 ACD     1      24.940  17.830  16.240  1.00  0.00            
ATOM    105  H50 ACD     1      24.600  17.400  15.460  1.00  0.00            
ATOM    106  C31 ACD     1      27.310  16.580  20.330  1.00  0.00            
ATOM    107  H51 ACD     1      28.310  16.910  20.020  1.00  0.00            
ATOM    108  O26 ACD     1      27.460  15.480  21.250  1.00  0.00            
ATOM    109  H52 ACD     1      28.150  15.730  21.870  1.00  0.00            
ATOM    110  C32 ACD     1      26.650  17.720  21.070  1.00  0.00            
ATOM    111  H53 ACD     1      25.830  17.210  21.590  1.00  0.00            
ATOM    112  O27 ACD     1      27.620  18.470  21.780  1.00  0.00            
ATOM    113  H54 ACD     1      28.140  18.890  21.100  1.00  0.00            
ATOM    114  C33 ACD     1      26.010  18.730  20.060  1.00  0.00            
ATOM    115  H55 ACD     1      25.370  19.390  20.660  1.00  0.00            
ATOM    116  O28 ACD     1      26.980  19.580  19.370  1.00  0.00            
ATOM    117  C34 ACD     1      26.670  20.930  19.090  1.00  0.00            
ATOM    118  H56 ACD     1      25.700  21.130  19.570  1.00  0.00            
ATOM    119  C35 ACD     1      27.830  21.680  19.810  1.00  0.00            
ATOM    120  H57 ACD     1      28.770  21.110  19.730  1.00  0.00            
ATOM    121  O29 ACD     1      27.420  21.830  21.250  1.00  0.00            
ATOM    122  H58 ACD     1      28.150  22.320  21.640  1.00  0.00            
ATOM    123  C36 ACD     1      28.180  23.040  19.260  1.00  0.00            
ATOM    124  H59 ACD     1      27.390  23.770  19.460  1.00  0.00            
ATOM    125  O30 ACD     1      29.430  23.450  19.770  1.00  0.00            
ATOM    126  H60 ACD     1      30.130  22.910  19.410  1.00  0.00            
ATOM    127  C1  AU0     2      28.910  18.460  15.270  1.00  0.00            
ATOM    128  C2  AU0     2      29.920  18.150  16.350  1.00  0.00            
ATOM    129  C3  AU0     2      30.930  17.220  16.160  1.00  0.00            
ATOM    130  C4  AU0     2      31.800  16.730  17.140  1.00  0.00            
ATOM    131  C5  AU0     2      31.530  17.130  18.450  1.00  0.00            
ATOM    132  C6  AU0     2      32.280  16.510  19.710  1.00  0.00            
ATOM    133  C7  AU0     2      33.770  16.910  19.850  1.00  0.00            
ATOM    134  C8  AU0     2      32.030  15.000  19.790  1.00  0.00            
ATOM    135  C9  AU0     2      30.510  18.080  18.680  1.00  0.00            
ATOM    136  O1  AU0     2      30.270  18.680  19.900  1.00  0.00            
ATOM    137  C10 AU0     2      29.760  18.520  17.660  1.00  0.00            
ATOM    138  H1  AU0     2      28.580  19.500  15.350  1.00  0.00            
ATOM    139  H2  AU0     2      29.250  18.470  14.230  1.00  0.00            
ATOM    140  H3  AU0     2      28.020  17.820  15.310  1.00  0.00            
ATOM    141  H4  AU0     2      31.000  16.790  15.160  1.00  0.00            
ATOM    142  H5  AU0     2      32.630  16.070  16.930  1.00  0.00            
ATOM    143  H6  AU0     2      31.920  16.970  20.640  1.00  0.00            
ATOM    144  H7  AU0     2      34.250  16.280  20.600  1.00  0.00            
ATOM    145  H8  AU0     2      34.290  16.720  18.900  1.00  0.00            
ATOM    146  H9  AU0     2      33.830  17.950  20.190  1.00  0.00            
ATOM    147  H10 AU0     2      30.970  14.720  19.840  1.00  0.00            
ATOM    148  H11 AU0     2      32.500  14.500  18.940  1.00  0.00            
ATOM    149  H12 AU0     2      32.450  14.510  20.680  1.00  0.00            
ATOM    150  H13 AU0     2      30.800  18.390  20.660  1.00  0.00            
ATOM    151  H14 AU0     2      28.990  19.250  17.910  1.00  0.00            
TER
ENDMDL
MODEL        1
ATOM      1  H1  ACD     1      27.500  12.100  18.810  1.00  0.00            
ATOM      2  O1  ACD     1      26.550  12.080  18.970  1.00  0.00            
ATOM      3  C1  ACD     1      25.900  13.270  18.580  1.00  0.00            
ATOM      4  H2  ACD     1      26.000  13.390  17.500  1.00  0.00            
ATOM      5  H3  ACD     1      26.360  14.140  19.060  1.00  0.00            
ATOM      6  C2  ACD     1      24.440  13.160  18.920  1.00  0.00            
ATOM      7  H4  ACD     1      23.940  14.080  18.610  1.00  0.00            
ATOM      8  O2  ACD     1      23.930  11.990  18.260  1.00  0.00            
ATOM      9  C3  ACD     1      22.580  11.710  18.500  1.00  0.00            
ATOM     10  H5  ACD     1      22.190  10.790  18.040  1.00  0.00            
ATOM     11  O3  ACD     1      21.850  12.790  17.860  1.00  0.00            
ATOM     12  C4  ACD     1      21.520  12.770  16.470  1.00  0.00            
ATOM     13  H6  ACD     1      21.920  11.810  16.140  1.00  0.00            
ATOM     14  C5  ACD     1      19.940  12.660  16.420  1.00  0.00            
ATOM     15  H7  ACD     1      19.500  13.610  16.770  1.00  0.00            
ATOM     16  O4  ACD     1      19.550  11.500  17.190  1.00  0.00            
ATOM     17  H8  ACD     1      18.640  11.580  17.500  1.00  0.00            
ATOM     18  C6  ACD     1      19.570  12.610  14.980  1.00  0.00            
ATOM     19  H9  ACD     1      20.020  11.670  14.620  1.00  0.00            
ATOM     20  O5  ACD     1      18.150  12.540  14.850  1.00  0.00            
ATOM     21  H10 ACD     1      17.850  13.170  15.510  1.00  0.00            
ATOM     22  C7  ACD     1      19.990  13.880  14.320  1.00  0.00            
ATOM     23  H11 ACD     1      19.720  13.880  13.250  1.00  0.00            
ATOM     24  O6  ACD     1      21.360  14.050  14.530  1.00  0.00            
ATOM     25  C8  ACD     1      21.920  14.000  15.820  1.00  0.00            
ATOM     26  H12 ACD     1      21.520  14.860  16.380  1.00  0.00            
ATOM     27  C9  ACD     1      23.480  14.120  15.740  1.00  0.00            
ATOM     28  H13 ACD     1      23.860  13.980  16.760  1.00  0.00            
ATOM     29  H14 ACD     1      24.010  13.340  15.190  1.00  0.00            
ATOM     30  O7  ACD     1      23.920  15.480  15.380  1.00  0.00            
ATOM     31  H15 ACD     1      24.870  15.560  15.470  1.00  0.00            
ATOM     32  O8  ACD     1      19.300  15.040  14.940  1.00  0.00            
ATOM     33  C10 ACD     1      19.100  16.340  14.340  1.00  0.00            
ATOM     34  H16 ACD     1      18.610  16.190  13.360  1.00  0.00            
ATOM     35  C11 ACD     1      18.240  17.110  15.360  1.00  0.00            
ATOM     36  H17 ACD     1      18.700  16.990  16.350  1.00  0.00            
ATOM     37  O9  ACD     1      16.890  16.540  15.380  1.00  0.00            
ATOM     38  H18 ACD     1      16.890  15.600  15.610  1.00  0.00            
ATOM     39  C12 ACD     1      18.150  18.590  15.050  1.00  0.00            
ATOM     40  H19 ACD     1      17.660  18.750  14.080  1.00  0.00            
ATOM     41  O10 ACD     1      17.550  19.300  16.090  1.00  0.00            
ATOM     42  H20 ACD     1      17.090  18.660  16.630  1.00  0.00            
ATOM     43  C13 ACD     1      19.530  19.200  14.940  1.00  0.00            
ATOM     44  H21 ACD     1      19.530  20.250  14.610  1.00  0.00            
ATOM     45  O11 ACD     1      20.280  18.460  14.050  1.00  0.00            
ATOM     46  C14 ACD     1      20.400  16.980  14.080  1.00  0.00            
ATOM     47  H22 ACD     1      21.130  16.810  14.880  1.00  0.00            
ATOM     48  C15 ACD     1      21.030  16.590  12.770  1.00  0.00            
ATOM     49  H23 ACD     1      20.810  15.550  12.520  1.00  0.00            
ATOM     50  H24 ACD     1      20.520  17.210  12.020  1.00  0.00            
ATOM     51  O12 ACD     1      22.420  16.980  12.710  1.00  0.00            
ATOM     52  H25 ACD     1      22.990  16.260  12.990  1.00  0.00            
ATOM     53  O13 ACD     1      20.220  19.160  16.230  1.00  0.00            
ATOM     54  C16 ACD     1      20.980  20.320  16.530  1.00  0.00            
ATOM     55  H26 ACD     1      20.840  21.090  15.760  1.00  0.00            
ATOM     56  C17 ACD     1      20.360  20.920  17.770  1.00  0.00            
ATOM     57  H27 ACD     1      20.340  20.130  18.530  1.00  0.00            
ATOM     58  O14 ACD     1      18.960  21.350  17.510  1.00  0.00            
ATOM     59  H28 ACD     1      18.420  20.830  16.900  1.00  0.00            
ATOM     60  C18 ACD     1      21.190  22.030  18.310  1.00  0.00            
ATOM     61  H29 ACD     1      21.110  22.840  17.570  1.00  0.00            
ATOM     62  O15 ACD     1      20.730  22.500  19.570  1.00  0.00            
ATOM     63  H30 ACD     1      19.820  22.190  19.580  1.00  0.00            
ATOM     64  C19 ACD     1      22.730  21.700  18.390  1.00  0.00            
ATOM     65  H31 ACD     1      23.360  22.530  18.710  1.00  0.00            
ATOM     66  O16 ACD     1      23.110  21.270  17.110  1.00  0.00            
ATOM     67  C20 ACD     1      22.480  20.020  16.730  1.00  0.00            
ATOM     68  H32 ACD     1      22.690  19.300  17.530  1.00  0.00            
ATOM     69  C21 ACD     1      23.050  19.390  15.480  1.00  0.00            
ATOM     70  H33 ACD     1      24.060  19.110  15.810  1.00  0.00            
ATOM     71  H34 ACD     1      22.580  18.420  15.280  1.00  0.00            
ATOM     72  O17 ACD     1      22.980  20.240  14.330  1.00  0.00            
ATOM     73  H35 ACD     1      22.950  19.630  13.590  1.00  0.00            
ATOM     74  O18 ACD     1      22.860  20.650  19.340  1.00  0.00            
ATOM     75  C22 ACD     1      23.610  21.030  20.500  1.00  0.00            
ATOM     76  H36 ACD     1      23.650  22.110  20.720  1.00  0.00            
ATOM     77  C23 ACD     1      22.840  20.380  21.650  1.00  0.00            
ATOM     78  H37 ACD     1      22.600  19.350  21.360  1.00  0.00            
ATOM     79  O19 ACD     1      21.690  21.130  21.880  1.00  0.00            
ATOM     80  H38 ACD     1      21.380  21.510  21.050  1.00  0.00            
ATOM     81  C24 ACD     1      23.730  20.400  22.930  1.00  0.00            
ATOM     82  H39 ACD     1      23.950  21.450  23.150  1.00  0.00            
ATOM     83  O20 ACD     1      23.030  19.820  24.120  1.00  0.00            
ATOM     84  H40 ACD     1      22.150  20.200  24.120  1.00  0.00            
ATOM     85  C25 ACD     1      25.070  19.700  22.620  1.00  0.00            
ATOM     86  H41 ACD     1      25.700  19.680  23.520  1.00  0.00            
ATOM     87  O21 ACD     1      25.690  20.410  21.540  1.00  0.00            
ATOM     88  C26 ACD     1      25.060  20.460  20.300  1.00  0.00            
ATOM     89  H42 ACD     1      24.980  19.490  19.800  1.00  0.00            
ATOM     90  C27 ACD     1      25.880  21.280  19.370  1.00  0.00            
ATOM     91  H43 ACD     1      26.910  21.000  19.610  1.00  0.00            
ATOM     92  H44 ACD     1      25.660  21.060  18.310  1.00  0.00            
ATOM     93  O22 ACD     1      25.770  22.640  19.670  1.00  0.00            
ATOM     94  H45 ACD     1      26.380  23.120  19.110  1.00  0.00            
ATOM     95  O23 ACD     1      24.710  18.450  22.160  1.00  0.00            
ATOM     96  C28 ACD     1      25.450  17.300  22.520  1.00  0.00            
ATOM     97  H46 ACD     1      26.220  17.640  23.230  1.00  0.00            
ATOM     98  C29 ACD     1      26.160  16.670  21.270  1.00  0.00            
ATOM     99  H47 ACD     1      25.410  16.480  20.490  1.00  0.00            
ATOM    100  O24 ACD     1      26.640  15.380  21.590  1.00  0.00            
ATOM    101  C30 ACD     1      27.210  17.530  20.540  1.00  0.00            
ATOM    102  H48 ACD     1      27.700  16.970  19.740  1.00  0.00            
ATOM    103  H49 ACD     1      26.730  18.450  20.190  1.00  0.00            
ATOM    104  O25 ACD     1      28.230  18.070  21.340  1.00  0.00            
ATOM    105  H50 ACD     1      28.710  18.800  20.930  1.00  0.00            
ATOM    106  C31 ACD     1      24.560  16.370  23.270  1.00  0.00            
ATOM    107  H51 ACD     1      23.610  16.270  22.740  1.00  0.00            
ATOM    108  O26 ACD     1      24.270  16.810  24.600  1.00  0.00            
ATOM    109  H52 ACD     1      23.600  17.510  24.540  1.00  0.00            
ATOM    110  C32 ACD     1      25.190  14.960  23.380  1.00  0.00            
ATOM    111  H53 ACD     1      26.130  15.060  23.940  1.00  0.00            
ATOM    112  O27 ACD     1      24.190  14.030  23.930  1.00  0.00            
ATOM    113  H54 ACD     1      23.830  14.450  24.710  1.00  0.00            
ATOM    114  C33 ACD     1      25.640  14.440  21.980  1.00  0.00            
ATOM    115  H55 ACD     1      26.170  13.490  22.010  1.00  0.00            
ATOM    116  O28 ACD     1      24.500  14.410  21.030  1.00  0.00            
ATOM    117  C34 ACD     1      24.160  13.170  20.410  1.00  0.00            
ATOM    118  H56 ACD     1      24.770  12.330  20.780  1.00  0.00            
ATOM    119  C35 ACD     1      22.700  12.900  20.680  1.00  0.00            
ATOM    120  H57 ACD     1      22.080  13.700  20.270  1.00  0.00            
ATOM    121  O29 ACD     1      22.490  12.880  22.120  1.00  0.00            
ATOM    122  H58 ACD     1      23.040  13.520  22.590  1.00  0.00            
ATOM    123  C36 ACD     1      22.250  11.630  19.970  1.00  0.00            
ATOM    124  H59 ACD     1      22.750  10.770  20.440  1.00  0.00            
ATOM    125  O30 ACD     1      20.810  11.540  19.950  1.00  0.00            
ATOM    126  H60 ACD     1      20.470  12.140  19.280  1.00  0.00            
ATOM    127  C1  AU0     2      20.300  17.580  25.540  1.00  0.00            
ATOM    128  C2  AU0     2      20.110  17.330  24.010  1.00  0.00            
ATOM    129  C3  AU0     2      20.830  16.260  23.420  1.00  0.00            
ATOM    130  C4  AU0     2      20.960  16.230  22.010  1.00  0.00            
ATOM    131  C5  AU0     2      20.310  17.210  21.250  1.00  0.00            
ATOM    132  C6  AU0     2      20.570  17.220  19.720  1.00  0.00            
ATOM    133  C7  AU0     2      19.940  16.010  19.030  1.00  0.00            
ATOM    134  C8  AU0     2      21.970  17.220  19.210  1.00  0.00            
ATOM    135  C9  AU0     2      19.520  18.200  21.850  1.00  0.00            
ATOM    136  O1  AU0     2      18.880  19.030  21.010  1.00  0.00            
ATOM    137  C10 AU0     2      19.420  18.290  23.230  1.00  0.00            
ATOM    138  H1  AU0     2      20.440  18.660  25.670  1.00  0.00            
ATOM    139  H2  AU0     2      19.450  17.250  26.150  1.00  0.00            
ATOM    140  H3  AU0     2      21.140  17.010  25.950  1.00  0.00            
ATOM    141  H4  AU0     2      21.360  15.650  24.140  1.00  0.00            
ATOM    142  H5  AU0     2      21.640  15.540  21.500  1.00  0.00            
ATOM    143  H6  AU0     2      20.130  18.100  19.240  1.00  0.00            
ATOM    144  H7  AU0     2      18.880  15.950  19.300  1.00  0.00            
ATOM    145  H8  AU0     2      19.920  16.220  17.950  1.00  0.00            
ATOM    146  H9  AU0     2      20.530  15.090  19.180  1.00  0.00            
ATOM    147  H10 AU0     2      22.510  16.480  19.810  1.00  0.00            
ATOM    148  H11 AU0     2      22.060  16.980  18.140  1.00  0.00            
ATOM    149  H12 AU0     2      22.410  18.220  19.360  1.00  0.00            
ATOM    150  H13 AU0     2      18.530  19.730  21.590  1.00  0.00            
ATOM    151  H14 AU0     2      18.790  19.060  23.680  1.00  0.00            
TER
ENDMDL
MODEL        1
ATOM      1  H1  ACD     1      27.640  19.510  24.310  1.00  0.00            
ATOM      2  O1  ACD     1      26.870  19.520  24.890  1.00  0.00            
ATOM      3  C1  ACD     1      26.660  18.150  25.070  1.00  0.00            
ATOM      4  H2  ACD     1      27.430  17.550  24.570  1.00  0.00            
ATOM      5  H3  ACD     1      25.720  17.860  24.580  1.00  0.00            
ATOM      6  C2  ACD     1      26.640  17.760  26.590  1.00  0.00            
ATOM      7  H4  ACD     1      27.420  18.360  27.090  1.00  0.00            
ATOM      8  O2  ACD     1      25.420  18.210  27.160  1.00  0.00            
ATOM      9  C3  ACD     1      25.230  17.890  28.540  1.00  0.00            
ATOM     10  H5  ACD     1      24.240  18.330  28.720  1.00  0.00            
ATOM     11  O3  ACD     1      26.270  18.500  29.400  1.00  0.00            
ATOM     12  C4  ACD     1      25.850  19.640  30.290  1.00  0.00            
ATOM     13  H6  ACD     1      24.800  19.550  30.610  1.00  0.00            
ATOM     14  C5  ACD     1      26.740  19.480  31.510  1.00  0.00            
ATOM     15  H7  ACD     1      27.780  19.260  31.250  1.00  0.00            
ATOM     16  O4  ACD     1      26.240  18.330  32.290  1.00  0.00            
ATOM     17  H8  ACD     1      26.670  17.500  32.070  1.00  0.00            
ATOM     18  C6  ACD     1      26.800  20.740  32.310  1.00  0.00            
ATOM     19  H9  ACD     1      25.750  20.960  32.560  1.00  0.00            
ATOM     20  O5  ACD     1      27.510  20.590  33.560  1.00  0.00            
ATOM     21  H10 ACD     1      27.000  19.950  34.070  1.00  0.00            
ATOM     22  C7  ACD     1      27.380  21.860  31.470  1.00  0.00            
ATOM     23  H11 ACD     1      27.390  22.680  32.200  1.00  0.00            
ATOM     24  O6  ACD     1      26.340  22.160  30.520  1.00  0.00            
ATOM     25  C8  ACD     1      26.140  20.970  29.640  1.00  0.00            
ATOM     26  H12 ACD     1      27.020  20.760  29.020  1.00  0.00            
ATOM     27  C9  ACD     1      24.990  21.350  28.720  1.00  0.00            
ATOM     28  H13 ACD     1      25.260  22.290  28.220  1.00  0.00            
ATOM     29  H14 ACD     1      24.900  20.600  27.930  1.00  0.00            
ATOM     30  O7  ACD     1      23.710  21.520  29.440  1.00  0.00            
ATOM     31  H15 ACD     1      23.110  22.030  28.890  1.00  0.00            
ATOM     32  O8  ACD     1      28.680  21.500  30.910  1.00  0.00            
ATOM     33  C10 ACD     1      29.580  22.620  30.890  1.00  0.00            
ATOM     34  H16 ACD     1      29.090  23.560  31.150  1.00  0.00            
ATOM     35  C11 ACD     1      30.720  22.210  31.800  1.00  0.00            
ATOM     36  H17 ACD     1      31.200  21.280  31.480  1.00  0.00            
ATOM     37  O9  ACD     1      30.150  22.100  33.160  1.00  0.00            
ATOM     38  H18 ACD     1      29.590  21.330  33.230  1.00  0.00            
ATOM     39  C12 ACD     1      31.910  23.210  31.770  1.00  0.00            
ATOM     40  H19 ACD     1      31.650  24.090  32.370  1.00  0.00            
ATOM     41  O10 ACD     1      33.030  22.610  32.370  1.00  0.00            
ATOM     42  H20 ACD     1      32.900  22.440  33.300  1.00  0.00            
ATOM     43  C13 ACD     1      32.220  23.490  30.300  1.00  0.00            
ATOM     44  H21 ACD     1      32.840  24.380  30.450  1.00  0.00            
ATOM     45  O11 ACD     1      31.050  23.830  29.470  1.00  0.00            
ATOM     46  C14 ACD     1      30.000  22.820  29.450  1.00  0.00            
ATOM     47  H22 ACD     1      30.500  22.020  28.890  1.00  0.00            
ATOM     48  C15 ACD     1      28.830  23.170  28.480  1.00  0.00            
ATOM     49  H23 ACD     1      28.130  22.330  28.520  1.00  0.00            
ATOM     50  H24 ACD     1      28.340  24.050  28.930  1.00  0.00            
ATOM     51  O12 ACD     1      29.320  23.260  27.150  1.00  0.00            
ATOM     52  H25 ACD     1      29.670  24.150  27.110  1.00  0.00            
ATOM     53  O13 ACD     1      32.850  22.440  29.630  1.00  0.00            
ATOM     54  C16 ACD     1      33.880  22.770  28.720  1.00  0.00            
ATOM     55  H26 ACD     1      34.510  23.550  29.160  1.00  0.00            
ATOM     56  C17 ACD     1      34.760  21.440  28.740  1.00  0.00            
ATOM     57  H27 ACD     1      34.140  20.550  28.600  1.00  0.00            
ATOM     58  O14 ACD     1      35.450  21.240  29.880  1.00  0.00            
ATOM     59  H28 ACD     1      36.010  20.460  29.910  1.00  0.00            
ATOM     60  C18 ACD     1      35.800  21.500  27.620  1.00  0.00            
ATOM     61  H29 ACD     1      36.410  22.400  27.750  1.00  0.00            
ATOM     62  O15 ACD     1      36.550  20.310  27.620  1.00  0.00            
ATOM     63  H30 ACD     1      37.370  20.440  27.120  1.00  0.00            
ATOM     64  C19 ACD     1      35.110  21.630  26.270  1.00  0.00            
ATOM     65  H31 ACD     1      35.820  21.720  25.450  1.00  0.00            
ATOM     66  O16 ACD     1      34.400  22.800  26.300  1.00  0.00            
ATOM     67  C20 ACD     1      33.370  23.070  27.290  1.00  0.00            
ATOM     68  H32 ACD     1      32.580  22.350  27.040  1.00  0.00            
ATOM     69  C21 ACD     1      32.940  24.510  27.050  1.00  0.00            
ATOM     70  H33 ACD     1      32.650  24.670  26.000  1.00  0.00            
ATOM     71  H34 ACD     1      32.030  24.780  27.610  1.00  0.00            
ATOM     72  O17 ACD     1      33.960  25.460  27.380  1.00  0.00            
ATOM     73  H35 ACD     1      34.770  25.280  26.890  1.00  0.00            
ATOM     74  O18 ACD     1      34.190  20.540  26.070  1.00  0.00            
ATOM     75  C22 ACD     1      34.460  19.530  25.100  1.00  0.00            
ATOM     76  H36 ACD     1      35.270  19.810  24.410  1.00  0.00            
ATOM     77  C23 ACD     1      34.620  18.110  25.640  1.00  0.00            
ATOM     78  H37 ACD     1      33.820  18.070  26.380  1.00  0.00            
ATOM     79  O19 ACD     1      35.860  17.910  26.250  1.00  0.00            
ATOM     80  H38 ACD     1      36.110  18.720  26.700  1.00  0.00            
ATOM     81  C24 ACD     1      34.450  17.160  24.490  1.00  0.00            
ATOM     82  H39 ACD     1      35.270  17.350  23.800  1.00  0.00            
ATOM     83  O20 ACD     1      34.570  15.750  24.960  1.00  0.00            
ATOM     84  H40 ACD     1      33.810  15.720  25.540  1.00  0.00            
ATOM     85  C25 ACD     1      33.150  17.350  23.770  1.00  0.00            
ATOM     86  H41 ACD     1      33.070  16.570  23.010  1.00  0.00            
ATOM     87  O21 ACD     1      33.130  18.690  23.240  1.00  0.00            
ATOM     88  C26 ACD     1      33.190  19.690  24.180  1.00  0.00            
ATOM     89  H42 ACD     1      32.310  19.610  24.840  1.00  0.00            
ATOM     90  C27 ACD     1      33.070  21.090  23.520  1.00  0.00            
ATOM     91  H43 ACD     1      32.170  21.020  22.910  1.00  0.00            
ATOM     92  H44 ACD     1      32.800  21.800  24.310  1.00  0.00            
ATOM     93  O22 ACD     1      34.210  21.540  22.830  1.00  0.00            
ATOM     94  H45 ACD     1      33.830  21.530  21.950  1.00  0.00            
ATOM     95  O23 ACD     1      31.960  17.260  24.610  1.00  0.00            
ATOM     96  C28 ACD     1      31.260  16.050  24.730  1.00  0.00            
ATOM     97  H46 ACD     1      31.840  15.290  24.190  1.00  0.00            
ATOM     98  C29 ACD     1      29.830  16.090  24.070  1.00  0.00            
ATOM     99  H47 ACD     1      29.470  17.110  24.210  1.00  0.00            
ATOM    100  O24 ACD     1      28.910  15.090  24.640  1.00  0.00            
ATOM    101  C30 ACD     1      29.910  15.860  22.570  1.00  0.00            
ATOM    102  H48 ACD     1      30.850  16.380  22.340  1.00  0.00            
ATOM    103  H49 ACD     1      29.990  14.790  22.330  1.00  0.00            
ATOM    104  O25 ACD     1      28.900  16.560  21.810  1.00  0.00            
ATOM    105  H50 ACD     1      29.230  16.720  20.930  1.00  0.00            
ATOM    106  C31 ACD     1      31.170  15.750  26.230  1.00  0.00            
ATOM    107  H51 ACD     1      30.680  16.590  26.740  1.00  0.00            
ATOM    108  O26 ACD     1      32.510  15.530  26.670  1.00  0.00            
ATOM    109  H52 ACD     1      32.620  15.570  27.620  1.00  0.00            
ATOM    110  C32 ACD     1      30.290  14.550  26.480  1.00  0.00            
ATOM    111  H53 ACD     1      30.770  13.690  25.980  1.00  0.00            
ATOM    112  O27 ACD     1      30.180  14.260  27.870  1.00  0.00            
ATOM    113  H54 ACD     1      29.650  14.940  28.290  1.00  0.00            
ATOM    114  C33 ACD     1      28.910  14.890  26.000  1.00  0.00            
ATOM    115  H55 ACD     1      28.210  14.070  26.190  1.00  0.00            
ATOM    116  O28 ACD     1      28.360  15.940  26.900  1.00  0.00            
ATOM    117  C34 ACD     1      26.940  16.200  26.870  1.00  0.00            
ATOM    118  H56 ACD     1      26.450  15.750  26.000  1.00  0.00            
ATOM    119  C35 ACD     1      26.380  15.750  28.290  1.00  0.00            
ATOM    120  H57 ACD     1      27.090  16.060  29.070  1.00  0.00            
ATOM    121  O29 ACD     1      26.350  14.290  28.350  1.00  0.00            
ATOM    122  H58 ACD     1      25.960  14.030  29.190  1.00  0.00            
ATOM    123  C36 ACD     1      25.050  16.390  28.650  1.00  0.00            
ATOM    124  H59 ACD     1      24.260  16.150  27.930  1.00  0.00            
ATOM    125  O30 ACD     1      24.690  16.060  29.940  1.00  0.00            
ATOM    126  H60 ACD     1      25.540  15.920  30.360  1.00  0.00            
ATOM    127  C1  AU0     2      30.100  19.750  27.220  1.00  0.00            
ATOM    128  C2  AU0     2      30.410  18.980  28.520  1.00  0.00            
ATOM    129  C3  AU0     2      29.580  17.970  29.020  1.00  0.00            
ATOM    130  C4  AU0     2      29.880  17.480  30.350  1.00  0.00            
ATOM    131  C5  AU0     2      31.010  18.010  31.080  1.00  0.00            
ATOM    132  C6  AU0     2      31.330  17.510  32.480  1.00  0.00            
ATOM    133  C7  AU0     2      31.920  16.130  32.420  1.00  0.00            
ATOM    134  C8  AU0     2      30.070  17.470  33.340  1.00  0.00            
ATOM    135  C9  AU0     2      31.800  18.980  30.470  1.00  0.00            
ATOM    136  O1  AU0     2      32.880  19.510  31.050  1.00  0.00            
ATOM    137  C10 AU0     2      31.530  19.380  29.180  1.00  0.00            
ATOM    138  H1  AU0     2      29.430  20.600  27.360  1.00  0.00            
ATOM    139  H2  AU0     2      31.000  20.230  26.800  1.00  0.00            
ATOM    140  H3  AU0     2      29.650  19.180  26.400  1.00  0.00            
ATOM    141  H4  AU0     2      28.720  17.650  28.430  1.00  0.00            
ATOM    142  H5  AU0     2      29.350  16.640  30.800  1.00  0.00            
ATOM    143  H6  AU0     2      32.050  18.230  32.890  1.00  0.00            
ATOM    144  H7  AU0     2      31.180  15.360  32.160  1.00  0.00            
ATOM    145  H8  AU0     2      32.710  16.020  31.670  1.00  0.00            
ATOM    146  H9  AU0     2      32.430  15.920  33.370  1.00  0.00            
ATOM    147  H10 AU0     2      29.560  16.510  33.440  1.00  0.00            
ATOM    148  H11 AU0     2      30.470  17.500  34.370  1.00  0.00            
ATOM    149  H12 AU0     2      29.330  18.280  33.260  1.00  0.00            
ATOM    150  H13 AU0     2      32.960  20.430  30.770  1.00  0.00            
ATOM    151  H14 AU0     2      32.090  20.200  28.750  1.00  0.00            
TER
ENDMDL
MODEL        1
ATOM      1  H1  ACD     1      31.300  33.970  21.210  1.00  0.00            
ATOM      2  O1  ACD     1      30.790  34.560  20.650  1.00  0.00            
ATOM      3  C1  ACD     1      29.550  33.950  20.440  1.00  0.00            
ATOM      4  H2  ACD     1      29.730  33.280  19.590  1.00  0.00            
ATOM      5  H3  ACD     1      28.810  34.660  20.040  1.00  0.00            
ATOM      6  C2  ACD     1      29.070  33.160  21.640  1.00  0.00            
ATOM      7  H4  ACD     1      29.840  32.620  22.190  1.00  0.00            
ATOM      8  O2  ACD     1      28.490  34.100  22.460  1.00  0.00            
ATOM      9  C3  ACD     1      27.850  33.610  23.610  1.00  0.00            
ATOM     10  H5  ACD     1      27.450  34.430  24.220  1.00  0.00            
ATOM     11  O3  ACD     1      28.790  32.870  24.430  1.00  0.00            
ATOM     12  C4  ACD     1      29.210  33.610  25.580  1.00  0.00            
ATOM     13  H6  ACD     1      28.720  34.590  25.710  1.00  0.00            
ATOM     14  C5  ACD     1      28.670  32.840  26.850  1.00  0.00            
ATOM     15  H7  ACD     1      29.010  31.800  26.820  1.00  0.00            
ATOM     16  O4  ACD     1      27.270  32.820  26.800  1.00  0.00            
ATOM     17  H8  ACD     1      27.070  32.420  25.950  1.00  0.00            
ATOM     18  C6  ACD     1      29.230  33.460  28.130  1.00  0.00            
ATOM     19  H9  ACD     1      28.890  34.500  28.210  1.00  0.00            
ATOM     20  O5  ACD     1      28.820  32.730  29.220  1.00  0.00            
ATOM     21  H10 ACD     1      29.310  31.900  29.170  1.00  0.00            
ATOM     22  C7  ACD     1      30.780  33.540  28.110  1.00  0.00            
ATOM     23  H11 ACD     1      31.180  34.020  29.010  1.00  0.00            
ATOM     24  O6  ACD     1      31.210  34.340  26.930  1.00  0.00            
ATOM     25  C8  ACD     1      30.720  33.880  25.660  1.00  0.00            
ATOM     26  H12 ACD     1      31.080  32.860  25.460  1.00  0.00            
ATOM     27  C9  ACD     1      31.150  34.790  24.560  1.00  0.00            
ATOM     28  H13 ACD     1      32.190  35.110  24.700  1.00  0.00            
ATOM     29  H14 ACD     1      31.010  34.230  23.630  1.00  0.00            
ATOM     30  O7  ACD     1      30.460  36.010  24.440  1.00  0.00            
ATOM     31  H15 ACD     1      30.360  36.490  25.270  1.00  0.00            
ATOM     32  O8  ACD     1      31.310  32.280  28.000  1.00  0.00            
ATOM     33  C10 ACD     1      32.180  31.810  29.060  1.00  0.00            
ATOM     34  H16 ACD     1      32.100  32.430  29.960  1.00  0.00            
ATOM     35  C11 ACD     1      31.770  30.320  29.400  1.00  0.00            
ATOM     36  H17 ACD     1      31.660  29.760  28.460  1.00  0.00            
ATOM     37  O9  ACD     1      30.510  30.390  30.170  1.00  0.00            
ATOM     38  H18 ACD     1      30.130  29.540  30.410  1.00  0.00            
ATOM     39  C12 ACD     1      32.910  29.670  30.180  1.00  0.00            
ATOM     40  H19 ACD     1      33.060  30.130  31.170  1.00  0.00            
ATOM     41  O10 ACD     1      32.570  28.250  30.390  1.00  0.00            
ATOM     42  H20 ACD     1      31.760  28.170  30.900  1.00  0.00            
ATOM     43  C13 ACD     1      34.250  29.840  29.520  1.00  0.00            
ATOM     44  H21 ACD     1      35.090  29.330  30.000  1.00  0.00            
ATOM     45  O11 ACD     1      34.540  31.220  29.470  1.00  0.00            
ATOM     46  C14 ACD     1      33.660  31.980  28.620  1.00  0.00            
ATOM     47  H22 ACD     1      33.810  31.600  27.600  1.00  0.00            
ATOM     48  C15 ACD     1      34.110  33.420  28.690  1.00  0.00            
ATOM     49  H23 ACD     1      35.200  33.340  28.560  1.00  0.00            
ATOM     50  H24 ACD     1      33.740  34.120  27.930  1.00  0.00            
ATOM     51  O12 ACD     1      33.840  34.050  30.000  1.00  0.00            
ATOM     52  H25 ACD     1      34.080  33.560  30.780  1.00  0.00            
ATOM     53  O13 ACD     1      34.190  29.300  28.240  1.00  0.00            
ATOM     54  C16 ACD     1      35.190  28.460  27.850  1.00  0.00            
ATOM     55  H26 ACD     1      35.910  28.300  28.660  1.00  0.00            
ATOM     56  C17 ACD     1      34.490  27.120  27.640  1.00  0.00            
ATOM     57  H27 ACD     1      33.700  27.290  26.900  1.00  0.00            
ATOM     58  O14 ACD     1      34.020  26.610  28.850  1.00  0.00            
ATOM     59  H28 ACD     1      33.560  27.310  29.330  1.00  0.00            
ATOM     60  C18 ACD     1      35.340  26.130  26.980  1.00  0.00            
ATOM     61  H29 ACD     1      36.140  25.780  27.650  1.00  0.00            
ATOM     62  O15 ACD     1      34.570  25.000  26.760  1.00  0.00            
ATOM     63  H30 ACD     1      34.260  24.780  27.650  1.00  0.00            
ATOM     64  C19 ACD     1      35.960  26.740  25.740  1.00  0.00            
ATOM     65  H31 ACD     1      36.450  25.920  25.190  1.00  0.00            
ATOM     66  O16 ACD     1      36.730  27.870  26.130  1.00  0.00            
ATOM     67  C20 ACD     1      36.000  28.910  26.710  1.00  0.00            
ATOM     68  H32 ACD     1      35.270  29.240  25.970  1.00  0.00            
ATOM     69  C21 ACD     1      36.920  30.030  27.040  1.00  0.00            
ATOM     70  H33 ACD     1      37.600  30.240  26.200  1.00  0.00            
ATOM     71  H34 ACD     1      36.310  30.930  27.130  1.00  0.00            
ATOM     72  O17 ACD     1      37.690  29.820  28.200  1.00  0.00            
ATOM     73  H35 ACD     1      38.290  30.560  28.330  1.00  0.00            
ATOM     74  O18 ACD     1      34.950  27.200  24.910  1.00  0.00            
ATOM     75  C22 ACD     1      34.990  27.050  23.480  1.00  0.00            
ATOM     76  H36 ACD     1      35.890  26.500  23.200  1.00  0.00            
ATOM     77  C23 ACD     1      33.740  26.260  23.100  1.00  0.00            
ATOM     78  H37 ACD     1      32.900  26.760  23.580  1.00  0.00            
ATOM     79  O19 ACD     1      33.880  24.950  23.620  1.00  0.00            
ATOM     80  H38 ACD     1      33.940  25.020  24.580  1.00  0.00            
ATOM     81  C24 ACD     1      33.570  26.270  21.570  1.00  0.00            
ATOM     82  H39 ACD     1      34.430  25.790  21.080  1.00  0.00            
ATOM     83  O20 ACD     1      32.330  25.520  21.120  1.00  0.00            
ATOM     84  H40 ACD     1      32.420  24.630  21.450  1.00  0.00            
ATOM     85  C25 ACD     1      33.600  27.730  21.000  1.00  0.00            
ATOM     86  H41 ACD     1      33.550  27.730  19.910  1.00  0.00            
ATOM     87  O21 ACD     1      34.910  28.320  21.360  1.00  0.00            
ATOM     88  C26 ACD     1      35.070  28.400  22.790  1.00  0.00            
ATOM     89  H42 ACD     1      34.260  29.050  23.160  1.00  0.00            
ATOM     90  C27 ACD     1      36.400  29.090  23.070  1.00  0.00            
ATOM     91  H43 ACD     1      36.350  30.100  22.640  1.00  0.00            
ATOM     92  H44 ACD     1      36.490  29.270  24.150  1.00  0.00            
ATOM     93  O22 ACD     1      37.600  28.380  22.610  1.00  0.00            
ATOM     94  H45 ACD     1      37.520  28.290  21.660  1.00  0.00            
ATOM     95  O23 ACD     1      32.530  28.530  21.510  1.00  0.00            
ATOM     96  C28 ACD     1      31.820  29.280  20.590  1.00  0.00            
ATOM     97  H46 ACD     1      32.480  29.440  19.720  1.00  0.00            
ATOM     98  C29 ACD     1      31.470  30.650  21.120  1.00  0.00            
ATOM     99  H47 ACD     1      30.780  30.560  21.970  1.00  0.00            
ATOM    100  O24 ACD     1      30.880  31.310  20.010  1.00  0.00            
ATOM    101  C30 ACD     1      32.680  31.410  21.670  1.00  0.00            
ATOM    102  H48 ACD     1      32.950  30.910  22.600  1.00  0.00            
ATOM    103  H49 ACD     1      33.520  31.290  20.970  1.00  0.00            
ATOM    104  O25 ACD     1      32.390  32.760  21.960  1.00  0.00            
ATOM    105  H50 ACD     1      33.050  33.160  22.520  1.00  0.00            
ATOM    106  C31 ACD     1      30.570  28.570  20.200  1.00  0.00            
ATOM    107  H51 ACD     1      29.970  28.540  21.120  1.00  0.00            
ATOM    108  O26 ACD     1      30.840  27.290  19.630  1.00  0.00            
ATOM    109  H52 ACD     1      31.370  26.790  20.260  1.00  0.00            
ATOM    110  C32 ACD     1      29.770  29.430  19.200  1.00  0.00            
ATOM    111  H53 ACD     1      30.350  29.490  18.270  1.00  0.00            
ATOM    112  O27 ACD     1      28.490  28.830  18.900  1.00  0.00            
ATOM    113  H54 ACD     1      28.190  28.620  19.790  1.00  0.00            
ATOM    114  C33 ACD     1      29.610  30.860  19.660  1.00  0.00            
ATOM    115  H55 ACD     1      29.190  31.450  18.840  1.00  0.00            
ATOM    116  O28 ACD     1      28.720  30.900  20.830  1.00  0.00            
ATOM    117  C34 ACD     1      28.060  32.110  21.250  1.00  0.00            
ATOM    118  H56 ACD     1      27.450  32.580  20.470  1.00  0.00            
ATOM    119  C35 ACD     1      27.290  31.550  22.400  1.00  0.00            
ATOM    120  H57 ACD     1      28.040  31.020  23.000  1.00  0.00            
ATOM    121  O29 ACD     1      26.230  30.660  21.940  1.00  0.00            
ATOM    122  H58 ACD     1      25.880  31.040  21.140  1.00  0.00            
ATOM    123  C36 ACD     1      26.700  32.690  23.220  1.00  0.00            
ATOM    124  H59 ACD     1      25.940  33.190  22.600  1.00  0.00            
ATOM    125  O30 ACD     1      26.100  32.110  24.340  1.00  0.00            
ATOM    126  H60 ACD     1      25.350  31.590  24.030  1.00  0.00            
ATOM    127  C1  AU0     2      30.380  22.770  25.140  1.00  0.00            
ATOM    128  C2  AU0     2      30.390  24.280  25.210  1.00  0.00            
ATOM    129  C3  AU0     2      30.370  25.060  24.060  1.00  0.00            
ATOM    130  C4  AU0     2      30.430  26.460  24.120  1.00  0.00            
ATOM    131  C5  AU0     2      30.460  27.100  25.380  1.00  0.00            
ATOM    132  C6  AU0     2      30.370  28.570  25.550  1.00  0.00            
ATOM    133  C7  AU0     2      29.250  29.240  24.760  1.00  0.00            
ATOM    134  C8  AU0     2      31.700  29.170  25.120  1.00  0.00            
ATOM    135  C9  AU0     2      30.390  26.270  26.540  1.00  0.00            
ATOM    136  O1  AU0     2      30.190  26.630  27.840  1.00  0.00            
ATOM    137  C10 AU0     2      30.450  24.910  26.400  1.00  0.00            
ATOM    138  H1  AU0     2      29.360  22.390  24.990  1.00  0.00            
ATOM    139  H2  AU0     2      31.070  22.520  24.330  1.00  0.00            
ATOM    140  H3  AU0     2      30.660  22.290  26.090  1.00  0.00            
ATOM    141  H4  AU0     2      30.170  24.560  23.110  1.00  0.00            
ATOM    142  H5  AU0     2      30.480  27.040  23.210  1.00  0.00            
ATOM    143  H6  AU0     2      30.240  28.720  26.630  1.00  0.00            
ATOM    144  H7  AU0     2      29.430  29.110  23.690  1.00  0.00            
ATOM    145  H8  AU0     2      28.250  28.920  25.100  1.00  0.00            
ATOM    146  H9  AU0     2      29.280  30.330  24.910  1.00  0.00            
ATOM    147  H10 AU0     2      32.380  29.360  25.960  1.00  0.00            
ATOM    148  H11 AU0     2      32.220  28.710  24.260  1.00  0.00            
ATOM    149  H12 AU0     2      31.540  30.180  24.740  1.00  0.00            
ATOM    150  H13 AU0     2      30.630  25.920  28.340  1.00  0.00            
ATOM    151  H14 AU0     2      30.500  24.250  27.270  1.00  0.00            
TER
ENDMDL
MODEL        1
ATOM      1  H1  ACD     1      30.990  33.920  18.810  1.00  0.00            
ATOM      2  O1  ACD     1      30.150  34.350  18.980  1.00  0.00            
ATOM      3  C1  ACD     1      29.130  33.390  18.910  1.00  0.00            
ATOM      4  H2  ACD     1      29.310  32.670  18.110  1.00  0.00            
ATOM      5  H3  ACD     1      28.160  33.830  18.660  1.00  0.00            
ATOM      6  C2  ACD     1      29.050  32.690  20.270  1.00  0.00            
ATOM      7  H4  ACD     1      30.090  32.440  20.540  1.00  0.00            
ATOM      8  O2  ACD     1      28.480  33.650  21.190  1.00  0.00            
ATOM      9  C3  ACD     1      28.400  33.180  22.530  1.00  0.00            
ATOM     10  H5  ACD     1      28.050  33.970  23.210  1.00  0.00            
ATOM     11  O3  ACD     1      29.720  32.710  23.020  1.00  0.00            
ATOM     12  C4  ACD     1      30.430  33.570  23.910  1.00  0.00            
ATOM     13  H6  ACD     1      29.930  34.540  23.950  1.00  0.00            
ATOM     14  C5  ACD     1      30.290  32.960  25.290  1.00  0.00            
ATOM     15  H7  ACD     1      30.610  31.920  25.140  1.00  0.00            
ATOM     16  O4  ACD     1      28.890  32.940  25.640  1.00  0.00            
ATOM     17  H8  ACD     1      28.460  32.430  24.940  1.00  0.00            
ATOM     18  C6  ACD     1      31.240  33.620  26.190  1.00  0.00            
ATOM     19  H9  ACD     1      30.830  34.630  26.260  1.00  0.00            
ATOM     20  O5  ACD     1      31.280  32.950  27.420  1.00  0.00            
ATOM     21  H10 ACD     1      31.570  32.050  27.220  1.00  0.00            
ATOM     22  C7  ACD     1      32.620  33.510  25.620  1.00  0.00            
ATOM     23  H11 ACD     1      33.210  34.110  26.320  1.00  0.00            
ATOM     24  O6  ACD     1      32.690  34.170  24.440  1.00  0.00            
ATOM     25  C8  ACD     1      31.860  33.600  23.460  1.00  0.00            
ATOM     26  H12 ACD     1      32.290  32.620  23.230  1.00  0.00            
ATOM     27  C9  ACD     1      31.990  34.420  22.190  1.00  0.00            
ATOM     28  H13 ACD     1      33.040  34.410  21.870  1.00  0.00            
ATOM     29  H14 ACD     1      31.470  34.010  21.320  1.00  0.00            
ATOM     30  O7  ACD     1      31.630  35.770  22.480  1.00  0.00            
ATOM     31  H15 ACD     1      32.380  36.330  22.250  1.00  0.00            
ATOM     32  O8  ACD     1      33.080  32.190  25.460  1.00  0.00            
ATOM     33  C10 ACD     1      34.000  31.670  26.390  1.00  0.00            
ATOM     34  H16 ACD     1      34.190  32.350  27.230  1.00  0.00            
ATOM     35  C11 ACD     1      33.650  30.310  26.900  1.00  0.00            
ATOM     36  H17 ACD     1      33.500  29.700  26.000  1.00  0.00            
ATOM     37  O9  ACD     1      32.460  30.400  27.720  1.00  0.00            
ATOM     38  H18 ACD     1      32.260  29.530  28.070  1.00  0.00            
ATOM     39  C12 ACD     1      34.720  29.630  27.780  1.00  0.00            
ATOM     40  H19 ACD     1      34.960  30.310  28.610  1.00  0.00            
ATOM     41  O10 ACD     1      34.270  28.360  28.180  1.00  0.00            
ATOM     42  H20 ACD     1      34.080  27.840  27.390  1.00  0.00            
ATOM     43  C13 ACD     1      35.940  29.530  26.910  1.00  0.00            
ATOM     44  H21 ACD     1      36.790  29.290  27.560  1.00  0.00            
ATOM     45  O11 ACD     1      36.350  30.800  26.370  1.00  0.00            
ATOM     46  C14 ACD     1      35.340  31.500  25.620  1.00  0.00            
ATOM     47  H22 ACD     1      35.080  30.900  24.740  1.00  0.00            
ATOM     48  C15 ACD     1      35.950  32.840  25.140  1.00  0.00            
ATOM     49  H23 ACD     1      36.910  32.550  24.690  1.00  0.00            
ATOM     50  H24 ACD     1      35.390  33.270  24.300  1.00  0.00            
ATOM     51  O12 ACD     1      36.230  33.680  26.230  1.00  0.00            
ATOM     52  H25 ACD     1      36.760  34.340  25.780  1.00  0.00            
ATOM     53  O13 ACD     1      35.890  28.610  25.840  1.00  0.00            
ATOM     54  C16 ACD     1      37.070  27.880  25.390  1.00  0.00            
ATOM     55  H26 ACD     1      37.790  27.670  26.200  1.00  0.00            
ATOM     56  C17 ACD     1      36.650  26.440  24.900  1.00  0.00            
ATOM     57  H27 ACD     1      35.610  26.440  24.530  1.00  0.00            
ATOM     58  O14 ACD     1      36.610  25.430  25.910  1.00  0.00            
ATOM     59  H28 ACD     1      36.630  25.810  26.800  1.00  0.00            
ATOM     60  C18 ACD     1      37.460  25.900  23.780  1.00  0.00            
ATOM     61  H29 ACD     1      38.510  25.740  24.080  1.00  0.00            
ATOM     62  O15 ACD     1      36.860  24.660  23.330  1.00  0.00            
ATOM     63  H30 ACD     1      36.630  24.240  24.170  1.00  0.00            
ATOM     64  C19 ACD     1      37.540  26.900  22.690  1.00  0.00            
ATOM     65  H31 ACD     1      38.240  26.500  21.950  1.00  0.00            
ATOM     66  O16 ACD     1      38.320  27.870  23.250  1.00  0.00            
ATOM     67  C20 ACD     1      37.710  28.750  24.250  1.00  0.00            
ATOM     68  H32 ACD     1      36.890  29.330  23.810  1.00  0.00            
ATOM     69  C21 ACD     1      38.810  29.640  24.600  1.00  0.00            
ATOM     70  H33 ACD     1      39.310  29.930  23.670  1.00  0.00            
ATOM     71  H34 ACD     1      38.470  30.590  25.030  1.00  0.00            
ATOM     72  O17 ACD     1      39.780  29.030  25.340  1.00  0.00            
ATOM     73  H35 ACD     1      40.650  29.350  25.100  1.00  0.00            
ATOM     74  O18 ACD     1      36.330  27.390  22.230  1.00  0.00            
ATOM     75  C22 ACD     1      36.190  27.370  20.790  1.00  0.00            
ATOM     76  H36 ACD     1      37.060  27.000  20.230  1.00  0.00            
ATOM     77  C23 ACD     1      35.090  26.340  20.530  1.00  0.00            
ATOM     78  H37 ACD     1      34.170  26.550  21.080  1.00  0.00            
ATOM     79  O19 ACD     1      35.500  25.000  20.780  1.00  0.00            
ATOM     80  H38 ACD     1      35.720  24.890  21.710  1.00  0.00            
ATOM     81  C24 ACD     1      34.620  26.490  19.100  1.00  0.00            
ATOM     82  H39 ACD     1      35.480  26.160  18.490  1.00  0.00            
ATOM     83  O20 ACD     1      33.530  25.640  18.860  1.00  0.00            
ATOM     84  H40 ACD     1      33.610  24.810  19.330  1.00  0.00            
ATOM     85  C25 ACD     1      34.330  27.870  18.670  1.00  0.00            
ATOM     86  H41 ACD     1      34.080  27.930  17.610  1.00  0.00            
ATOM     87  O21 ACD     1      35.420  28.760  18.930  1.00  0.00            
ATOM     88  C26 ACD     1      35.860  28.780  20.320  1.00  0.00            
ATOM     89  H42 ACD     1      35.050  29.150  20.960  1.00  0.00            
ATOM     90  C27 ACD     1      37.040  29.710  20.450  1.00  0.00            
ATOM     91  H43 ACD     1      36.720  30.750  20.300  1.00  0.00            
ATOM     92  H44 ACD     1      37.410  29.600  21.470  1.00  0.00            
ATOM     93  O22 ACD     1      38.120  29.220  19.660  1.00  0.00            
ATOM     94  H45 ACD     1      38.620  28.480  20.010  1.00  0.00            
ATOM     95  O23 ACD     1      33.200  28.400  19.390  1.00  0.00            
ATOM     96  C28 ACD     1      32.250  29.040  18.630  1.00  0.00            
ATOM     97  H46 ACD     1      32.540  29.100  17.580  1.00  0.00            
ATOM     98  C29 ACD     1      31.850  30.410  19.150  1.00  0.00            
ATOM     99  H47 ACD     1      31.690  30.400  20.240  1.00  0.00            
ATOM    100  O24 ACD     1      30.770  30.960  18.400  1.00  0.00            
ATOM    101  C30 ACD     1      33.020  31.330  18.940  1.00  0.00            
ATOM    102  H48 ACD     1      33.930  30.950  19.420  1.00  0.00            
ATOM    103  H49 ACD     1      33.340  31.500  17.910  1.00  0.00            
ATOM    104  O25 ACD     1      32.730  32.650  19.540  1.00  0.00            
ATOM    105  H50 ACD     1      33.550  33.030  19.850  1.00  0.00            
ATOM    106  C31 ACD     1      31.010  28.140  18.720  1.00  0.00            
ATOM    107  H51 ACD     1      30.870  28.020  19.810  1.00  0.00            
ATOM    108  O26 ACD     1      31.280  26.870  18.110  1.00  0.00            
ATOM    109  H52 ACD     1      32.110  26.550  18.470  1.00  0.00            
ATOM    110  C32 ACD     1      29.870  28.790  17.900  1.00  0.00            
ATOM    111  H53 ACD     1      30.240  28.970  16.880  1.00  0.00            
ATOM    112  O27 ACD     1      28.710  27.940  17.860  1.00  0.00            
ATOM    113  H54 ACD     1      28.370  27.910  18.760  1.00  0.00            
ATOM    114  C33 ACD     1      29.500  30.180  18.410  1.00  0.00            
ATOM    115  H55 ACD     1      28.770  30.680  17.770  1.00  0.00            
ATOM    116  O28 ACD     1      29.000  30.180  19.770  1.00  0.00            
ATOM    117  C34 ACD     1      28.220  31.330  20.250  1.00  0.00            
ATOM    118  H56 ACD     1      27.380  31.410  19.540  1.00  0.00            
ATOM    119  C35 ACD     1      27.800  30.850  21.630  1.00  0.00            
ATOM    120  H57 ACD     1      28.630  30.440  22.200  1.00  0.00            
ATOM    121  O29 ACD     1      26.720  29.930  21.590  1.00  0.00            
ATOM    122  H58 ACD     1      26.740  29.270  22.290  1.00  0.00            
ATOM    123  C36 ACD     1      27.360  32.050  22.520  1.00  0.00            
ATOM    124  H59 ACD     1      26.370  32.360  22.180  1.00  0.00            
ATOM    125  O30 ACD     1      27.250  31.610  23.900  1.00  0.00            
ATOM    126  H60 ACD     1      26.510  31.000  23.880  1.00  0.00            
ATOM    127  C1  AU0     2      33.590  23.130  23.260  1.00  0.00            
ATOM    128  C2  AU0     2      33.140  24.580  23.430  1.00  0.00            
ATOM    129  C3  AU0     2      32.340  25.170  22.460  1.00  0.00            
ATOM    130  C4  AU0     2      31.900  26.460  22.530  1.00  0.00            
ATOM    131  C5  AU0     2      32.020  27.230  23.720  1.00  0.00            
ATOM    132  C6  AU0     2      31.450  28.630  23.920  1.00  0.00            
ATOM    133  C7  AU0     2      30.140  28.650  24.770  1.00  0.00            
ATOM    134  C8  AU0     2      31.260  29.360  22.520  1.00  0.00            
ATOM    135  C9  AU0     2      32.710  26.620  24.790  1.00  0.00            
ATOM    136  O1  AU0     2      32.750  27.180  25.980  1.00  0.00            
ATOM    137  C10 AU0     2      33.280  25.340  24.640  1.00  0.00            
ATOM    138  H1  AU0     2      33.690  22.630  24.230  1.00  0.00            
ATOM    139  H2  AU0     2      32.900  22.480  22.700  1.00  0.00            
ATOM    140  H3  AU0     2      34.570  23.200  22.780  1.00  0.00            
ATOM    141  H4  AU0     2      31.910  24.540  21.690  1.00  0.00            
ATOM    142  H5  AU0     2      31.250  26.900  21.780  1.00  0.00            
ATOM    143  H6  AU0     2      32.160  29.300  24.430  1.00  0.00            
ATOM    144  H7  AU0     2      29.470  27.860  24.430  1.00  0.00            
ATOM    145  H8  AU0     2      30.430  28.490  25.820  1.00  0.00            
ATOM    146  H9  AU0     2      29.710  29.660  24.710  1.00  0.00            
ATOM    147  H10 AU0     2      32.250  29.390  22.060  1.00  0.00            
ATOM    148  H11 AU0     2      30.480  28.900  21.890  1.00  0.00            
ATOM    149  H12 AU0     2      30.930  30.390  22.720  1.00  0.00            
ATOM    150  H13 AU0     2      32.180  26.650  26.560  1.00  0.00            
ATOM    151  H14 AU0     2      33.660  24.880  25.540  1.00  0.00            
TER
ENDMDL
MODEL        1
ATOM      1  H1  ACD     1      22.350  22.000  22.140  1.00  0.00            
ATOM      2  O1  ACD     1      21.640  21.360  22.050  1.00  0.00            
ATOM      3  C1  ACD     1      21.260  21.450  20.640  1.00  0.00            
ATOM      4  H2  ACD     1      21.980  20.980  19.960  1.00  0.00            
ATOM      5  H3  ACD     1      21.270  22.490  20.290  1.00  0.00            
ATOM      6  C2  ACD     1      19.860  20.860  20.400  1.00  0.00            
ATOM      7  H4  ACD     1      19.520  20.950  19.360  1.00  0.00            
ATOM      8  O2  ACD     1      19.860  19.400  20.560  1.00  0.00            
ATOM      9  C3  ACD     1      18.680  18.760  20.160  1.00  0.00            
ATOM     10  H5  ACD     1      18.860  17.680  20.090  1.00  0.00            
ATOM     11  O3  ACD     1      18.110  19.180  18.870  1.00  0.00            
ATOM     12  C4  ACD     1      18.310  18.300  17.770  1.00  0.00            
ATOM     13  H6  ACD     1      18.940  17.420  17.940  1.00  0.00            
ATOM     14  C5  ACD     1      16.890  17.960  17.300  1.00  0.00            
ATOM     15  H7  ACD     1      16.330  18.870  17.040  1.00  0.00            
ATOM     16  O4  ACD     1      16.210  17.100  18.260  1.00  0.00            
ATOM     17  H8  ACD     1      15.300  16.970  18.010  1.00  0.00            
ATOM     18  C6  ACD     1      16.980  17.120  16.020  1.00  0.00            
ATOM     19  H9  ACD     1      17.470  16.200  16.360  1.00  0.00            
ATOM     20  O5  ACD     1      15.660  16.810  15.550  1.00  0.00            
ATOM     21  H10 ACD     1      15.170  17.600  15.330  1.00  0.00            
ATOM     22  C7  ACD     1      17.610  17.910  14.900  1.00  0.00            
ATOM     23  H11 ACD     1      17.680  17.360  13.960  1.00  0.00            
ATOM     24  O6  ACD     1      18.910  18.220  15.440  1.00  0.00            
ATOM     25  C8  ACD     1      19.020  19.050  16.590  1.00  0.00            
ATOM     26  H12 ACD     1      18.660  20.080  16.520  1.00  0.00            
ATOM     27  C9  ACD     1      20.490  19.180  16.940  1.00  0.00            
ATOM     28  H13 ACD     1      20.710  19.700  17.870  1.00  0.00            
ATOM     29  H14 ACD     1      20.810  18.140  17.100  1.00  0.00            
ATOM     30  O7  ACD     1      21.170  19.920  15.930  1.00  0.00            
ATOM     31  H15 ACD     1      20.870  19.510  15.120  1.00  0.00            
ATOM     32  O8  ACD     1      16.910  19.120  14.670  1.00  0.00            
ATOM     33  C10 ACD     1      16.230  19.500  13.390  1.00  0.00            
ATOM     34  H16 ACD     1      16.270  18.690  12.640  1.00  0.00            
ATOM     35  C11 ACD     1      14.800  19.720  13.720  1.00  0.00            
ATOM     36  H17 ACD     1      14.790  20.260  14.680  1.00  0.00            
ATOM     37  O9  ACD     1      14.070  18.500  13.910  1.00  0.00            
ATOM     38  H18 ACD     1      13.560  18.460  13.100  1.00  0.00            
ATOM     39  C12 ACD     1      14.100  20.650  12.720  1.00  0.00            
ATOM     40  H19 ACD     1      13.960  20.030  11.820  1.00  0.00            
ATOM     41  O10 ACD     1      12.860  21.090  13.280  1.00  0.00            
ATOM     42  H20 ACD     1      12.350  20.280  13.320  1.00  0.00            
ATOM     43  C13 ACD     1      14.900  21.890  12.320  1.00  0.00            
ATOM     44  H21 ACD     1      14.490  22.380  11.430  1.00  0.00            
ATOM     45  O11 ACD     1      16.200  21.490  11.920  1.00  0.00            
ATOM     46  C14 ACD     1      17.000  20.710  12.910  1.00  0.00            
ATOM     47  H22 ACD     1      17.210  21.390  13.740  1.00  0.00            
ATOM     48  C15 ACD     1      18.350  20.420  12.280  1.00  0.00            
ATOM     49  H23 ACD     1      18.970  20.020  13.100  1.00  0.00            
ATOM     50  H24 ACD     1      18.250  19.630  11.530  1.00  0.00            
ATOM     51  O12 ACD     1      18.980  21.550  11.620  1.00  0.00            
ATOM     52  H25 ACD     1      18.310  21.920  11.030  1.00  0.00            
ATOM     53  O13 ACD     1      14.890  22.890  13.340  1.00  0.00            
ATOM     54  C16 ACD     1      14.660  24.250  13.050  1.00  0.00            
ATOM     55  H26 ACD     1      14.320  24.310  12.010  1.00  0.00            
ATOM     56  C17 ACD     1      13.370  24.600  13.890  1.00  0.00            
ATOM     57  H27 ACD     1      13.560  24.290  14.920  1.00  0.00            
ATOM     58  O14 ACD     1      12.340  23.760  13.440  1.00  0.00            
ATOM     59  H28 ACD     1      12.710  22.870  13.400  1.00  0.00            
ATOM     60  C18 ACD     1      13.080  26.120  13.760  1.00  0.00            
ATOM     61  H29 ACD     1      12.780  26.290  12.720  1.00  0.00            
ATOM     62  O15 ACD     1      11.970  26.470  14.630  1.00  0.00            
ATOM     63  H30 ACD     1      12.310  26.560  15.530  1.00  0.00            
ATOM     64  C19 ACD     1      14.340  26.910  14.020  1.00  0.00            
ATOM     65  H31 ACD     1      14.140  27.970  13.830  1.00  0.00            
ATOM     66  O16 ACD     1      15.420  26.530  13.110  1.00  0.00            
ATOM     67  C20 ACD     1      15.870  25.170  13.300  1.00  0.00            
ATOM     68  H32 ACD     1      16.100  25.080  14.370  1.00  0.00            
ATOM     69  C21 ACD     1      17.050  24.890  12.410  1.00  0.00            
ATOM     70  H33 ACD     1      17.820  25.650  12.610  1.00  0.00            
ATOM     71  H34 ACD     1      17.440  23.910  12.690  1.00  0.00            
ATOM     72  O17 ACD     1      16.710  25.010  11.080  1.00  0.00            
ATOM     73  H35 ACD     1      17.100  24.240  10.650  1.00  0.00            
ATOM     74  O18 ACD     1      14.680  26.740  15.370  1.00  0.00            
ATOM     75  C22 ACD     1      15.370  27.720  16.040  1.00  0.00            
ATOM     76  H36 ACD     1      15.120  28.720  15.680  1.00  0.00            
ATOM     77  C23 ACD     1      14.720  27.680  17.420  1.00  0.00            
ATOM     78  H37 ACD     1      14.480  26.640  17.670  1.00  0.00            
ATOM     79  O19 ACD     1      13.430  28.370  17.350  1.00  0.00            
ATOM     80  H38 ACD     1      13.010  28.200  18.200  1.00  0.00            
ATOM     81  C24 ACD     1      15.610  28.230  18.520  1.00  0.00            
ATOM     82  H39 ACD     1      15.630  29.320  18.500  1.00  0.00            
ATOM     83  O20 ACD     1      15.110  27.840  19.750  1.00  0.00            
ATOM     84  H40 ACD     1      14.200  28.140  19.720  1.00  0.00            
ATOM     85  C25 ACD     1      17.020  27.760  18.390  1.00  0.00            
ATOM     86  H41 ACD     1      17.590  28.380  19.090  1.00  0.00            
ATOM     87  O21 ACD     1      17.570  28.050  17.100  1.00  0.00            
ATOM     88  C26 ACD     1      16.950  27.470  15.980  1.00  0.00            
ATOM     89  H42 ACD     1      17.140  26.390  15.980  1.00  0.00            
ATOM     90  C27 ACD     1      17.650  28.100  14.800  1.00  0.00            
ATOM     91  H43 ACD     1      16.990  28.080  13.930  1.00  0.00            
ATOM     92  H44 ACD     1      17.910  29.130  15.050  1.00  0.00            
ATOM     93  O22 ACD     1      18.850  27.480  14.420  1.00  0.00            
ATOM     94  H45 ACD     1      19.390  27.220  15.170  1.00  0.00            
ATOM     95  O23 ACD     1      17.200  26.360  18.740  1.00  0.00            
ATOM     96  C28 ACD     1      18.190  26.070  19.780  1.00  0.00            
ATOM     97  H46 ACD     1      18.730  26.960  20.140  1.00  0.00            
ATOM     98  C29 ACD     1      19.220  25.040  19.200  1.00  0.00            
ATOM     99  H47 ACD     1      18.700  24.250  18.640  1.00  0.00            
ATOM    100  O24 ACD     1      20.030  24.500  20.270  1.00  0.00            
ATOM    101  C30 ACD     1      20.280  25.730  18.360  1.00  0.00            
ATOM    102  H48 ACD     1      21.000  24.990  17.970  1.00  0.00            
ATOM    103  H49 ACD     1      19.730  26.210  17.540  1.00  0.00            
ATOM    104  O25 ACD     1      21.100  26.650  19.060  1.00  0.00            
ATOM    105  H50 ACD     1      21.570  26.100  19.680  1.00  0.00            
ATOM    106  C31 ACD     1      17.360  25.480  20.850  1.00  0.00            
ATOM    107  H51 ACD     1      16.830  24.660  20.370  1.00  0.00            
ATOM    108  O26 ACD     1      16.490  26.480  21.450  1.00  0.00            
ATOM    109  H52 ACD     1      15.950  26.800  20.720  1.00  0.00            
ATOM    110  C32 ACD     1      18.300  24.810  21.860  1.00  0.00            
ATOM    111  H53 ACD     1      18.960  25.540  22.350  1.00  0.00            
ATOM    112  O27 ACD     1      17.630  24.000  22.920  1.00  0.00            
ATOM    113  H54 ACD     1      17.230  23.220  22.510  1.00  0.00            
ATOM    114  C33 ACD     1      19.240  23.800  21.240  1.00  0.00            
ATOM    115  H55 ACD     1      19.880  23.440  22.050  1.00  0.00            
ATOM    116  O28 ACD     1      18.450  22.740  20.690  1.00  0.00            
ATOM    117  C34 ACD     1      18.750  21.420  21.320  1.00  0.00            
ATOM    118  H56 ACD     1      19.050  21.580  22.360  1.00  0.00            
ATOM    119  C35 ACD     1      17.330  20.610  21.310  1.00  0.00            
ATOM    120  H57 ACD     1      16.790  20.920  20.420  1.00  0.00            
ATOM    121  O29 ACD     1      16.470  20.790  22.420  1.00  0.00            
ATOM    122  H58 ACD     1      15.800  20.110  22.400  1.00  0.00            
ATOM    123  C36 ACD     1      17.560  19.080  21.140  1.00  0.00            
ATOM    124  H59 ACD     1      17.840  18.730  22.140  1.00  0.00            
ATOM    125  O30 ACD     1      16.370  18.540  20.620  1.00  0.00            
ATOM    126  H60 ACD     1      16.540  18.240  19.720  1.00  0.00            
ATOM    127  C1  AU0     2      12.270  25.380  22.060  1.00  0.00            
ATOM    128  C2  AU0     2      12.780  24.640  20.820  1.00  0.00            
ATOM    129  C3  AU0     2      13.840  23.720  20.870  1.00  0.00            
ATOM    130  C4  AU0     2      14.520  23.230  19.720  1.00  0.00            
ATOM    131  C5  AU0     2      13.930  23.540  18.500  1.00  0.00            
ATOM    132  C6  AU0     2      14.670  23.030  17.260  1.00  0.00            
ATOM    133  C7  AU0     2      14.990  21.530  17.320  1.00  0.00            
ATOM    134  C8  AU0     2      15.890  23.830  16.870  1.00  0.00            
ATOM    135  C9  AU0     2      12.890  24.510  18.410  1.00  0.00            
ATOM    136  O1  AU0     2      12.350  24.810  17.270  1.00  0.00            
ATOM    137  C10 AU0     2      12.360  25.070  19.530  1.00  0.00            
ATOM    138  H1  AU0     2      11.970  26.430  21.910  1.00  0.00            
ATOM    139  H2  AU0     2      11.440  24.850  22.540  1.00  0.00            
ATOM    140  H3  AU0     2      13.010  25.380  22.870  1.00  0.00            
ATOM    141  H4  AU0     2      14.260  23.420  21.820  1.00  0.00            
ATOM    142  H5  AU0     2      15.420  22.630  19.840  1.00  0.00            
ATOM    143  H6  AU0     2      13.950  23.120  16.440  1.00  0.00            
ATOM    144  H7  AU0     2      15.580  21.280  16.440  1.00  0.00            
ATOM    145  H8  AU0     2      15.670  21.260  18.130  1.00  0.00            
ATOM    146  H9  AU0     2      14.060  20.980  17.490  1.00  0.00            
ATOM    147  H10 AU0     2      16.140  23.650  15.820  1.00  0.00            
ATOM    148  H11 AU0     2      15.790  24.910  16.990  1.00  0.00            
ATOM    149  H12 AU0     2      16.720  23.580  17.540  1.00  0.00            
ATOM    150  H13 AU0     2      11.430  25.080  17.460  1.00  0.00            
ATOM    151  H14 AU0     2      11.680  25.910  19.510  1.00  0.00            
TER
ENDMDL
MODEL        1
ATOM      1  H1  ACD     1      45.660  25.510  15.540  1.00  0.00            
ATOM      2  O1  ACD     1      44.770  25.180  15.730  1.00  0.00            
ATOM      3  C1  ACD     1      44.510  25.340  17.120  1.00  0.00            
ATOM      4  H2  ACD     1      44.720  26.390  17.340  1.00  0.00            
ATOM      5  H3  ACD     1      45.250  24.870  17.780  1.00  0.00            
ATOM      6  C2  ACD     1      43.060  25.090  17.470  1.00  0.00            
ATOM      7  H4  ACD     1      42.970  25.300  18.540  1.00  0.00            
ATOM      8  O2  ACD     1      42.400  26.160  16.750  1.00  0.00            
ATOM      9  C3  ACD     1      41.010  26.160  16.800  1.00  0.00            
ATOM     10  H5  ACD     1      40.750  27.110  16.340  1.00  0.00            
ATOM     11  O3  ACD     1      40.600  26.100  18.110  1.00  0.00            
ATOM     12  C4  ACD     1      39.800  27.180  18.560  1.00  0.00            
ATOM     13  H6  ACD     1      39.520  27.810  17.710  1.00  0.00            
ATOM     14  C5  ACD     1      38.540  26.540  19.110  1.00  0.00            
ATOM     15  H7  ACD     1      38.660  25.710  19.820  1.00  0.00            
ATOM     16  O4  ACD     1      37.780  26.070  18.030  1.00  0.00            
ATOM     17  H8  ACD     1      36.920  25.850  18.400  1.00  0.00            
ATOM     18  C6  ACD     1      37.770  27.630  19.880  1.00  0.00            
ATOM     19  H9  ACD     1      37.330  28.370  19.200  1.00  0.00            
ATOM     20  O5  ACD     1      36.630  27.090  20.610  1.00  0.00            
ATOM     21  H10 ACD     1      36.900  26.920  21.520  1.00  0.00            
ATOM     22  C7  ACD     1      38.630  28.360  20.830  1.00  0.00            
ATOM     23  H11 ACD     1      38.020  29.160  21.260  1.00  0.00            
ATOM     24  O6  ACD     1      39.740  28.950  20.120  1.00  0.00            
ATOM     25  C8  ACD     1      40.620  27.970  19.570  1.00  0.00            
ATOM     26  H12 ACD     1      41.120  27.400  20.370  1.00  0.00            
ATOM     27  C9  ACD     1      41.760  28.780  18.980  1.00  0.00            
ATOM     28  H13 ACD     1      42.090  29.560  19.680  1.00  0.00            
ATOM     29  H14 ACD     1      42.640  28.130  18.950  1.00  0.00            
ATOM     30  O7  ACD     1      41.510  29.360  17.670  1.00  0.00            
ATOM     31  H15 ACD     1      40.970  30.140  17.820  1.00  0.00            
ATOM     32  O8  ACD     1      39.150  27.520  21.840  1.00  0.00            
ATOM     33  C10 ACD     1      39.310  28.110  23.120  1.00  0.00            
ATOM     34  H16 ACD     1      39.560  29.160  22.910  1.00  0.00            
ATOM     35  C11 ACD     1      37.940  27.930  23.830  1.00  0.00            
ATOM     36  H17 ACD     1      37.720  26.860  23.680  1.00  0.00            
ATOM     37  O9  ACD     1      36.840  28.550  23.160  1.00  0.00            
ATOM     38  H18 ACD     1      36.080  28.430  23.740  1.00  0.00            
ATOM     39  C12 ACD     1      38.000  28.310  25.310  1.00  0.00            
ATOM     40  H19 ACD     1      38.100  29.400  25.460  1.00  0.00            
ATOM     41  O10 ACD     1      36.860  27.890  26.000  1.00  0.00            
ATOM     42  H20 ACD     1      36.930  26.940  26.140  1.00  0.00            
ATOM     43  C13 ACD     1      39.260  27.650  25.940  1.00  0.00            
ATOM     44  H21 ACD     1      39.190  28.020  26.970  1.00  0.00            
ATOM     45  O11 ACD     1      40.400  28.110  25.260  1.00  0.00            
ATOM     46  C14 ACD     1      40.400  27.480  23.900  1.00  0.00            
ATOM     47  H22 ACD     1      40.270  26.390  23.940  1.00  0.00            
ATOM     48  C15 ACD     1      41.780  27.760  23.300  1.00  0.00            
ATOM     49  H23 ACD     1      41.760  27.630  22.210  1.00  0.00            
ATOM     50  H24 ACD     1      42.080  28.800  23.490  1.00  0.00            
ATOM     51  O12 ACD     1      42.840  26.960  23.840  1.00  0.00            
ATOM     52  H25 ACD     1      43.510  26.870  23.160  1.00  0.00            
ATOM     53  O13 ACD     1      39.080  26.220  25.890  1.00  0.00            
ATOM     54  C16 ACD     1      39.470  25.270  26.840  1.00  0.00            
ATOM     55  H26 ACD     1      39.140  25.520  27.850  1.00  0.00            
ATOM     56  C17 ACD     1      38.820  23.970  26.330  1.00  0.00            
ATOM     57  H27 ACD     1      39.130  23.880  25.290  1.00  0.00            
ATOM     58  O14 ACD     1      37.450  23.990  26.440  1.00  0.00            
ATOM     59  H28 ACD     1      37.170  24.290  25.570  1.00  0.00            
ATOM     60  C18 ACD     1      39.370  22.750  27.090  1.00  0.00            
ATOM     61  H29 ACD     1      39.280  22.980  28.160  1.00  0.00            
ATOM     62  O15 ACD     1      38.870  21.510  26.690  1.00  0.00            
ATOM     63  H30 ACD     1      37.920  21.660  26.740  1.00  0.00            
ATOM     64  C19 ACD     1      40.890  22.780  26.910  1.00  0.00            
ATOM     65  H31 ACD     1      41.240  21.880  27.420  1.00  0.00            
ATOM     66  O16 ACD     1      41.390  23.900  27.540  1.00  0.00            
ATOM     67  C20 ACD     1      41.010  25.150  26.950  1.00  0.00            
ATOM     68  H32 ACD     1      41.400  25.240  25.930  1.00  0.00            
ATOM     69  C21 ACD     1      41.590  26.260  27.810  1.00  0.00            
ATOM     70  H33 ACD     1      42.640  26.050  28.030  1.00  0.00            
ATOM     71  H34 ACD     1      41.610  27.140  27.160  1.00  0.00            
ATOM     72  O17 ACD     1      40.970  26.430  29.060  1.00  0.00            
ATOM     73  H35 ACD     1      41.030  25.720  29.700  1.00  0.00            
ATOM     74  O18 ACD     1      41.270  22.730  25.550  1.00  0.00            
ATOM     75  C22 ACD     1      42.200  21.700  25.220  1.00  0.00            
ATOM     76  H36 ACD     1      42.680  21.250  26.100  1.00  0.00            
ATOM     77  C23 ACD     1      41.470  20.620  24.320  1.00  0.00            
ATOM     78  H37 ACD     1      41.130  21.140  23.410  1.00  0.00            
ATOM     79  O19 ACD     1      40.390  20.110  25.050  1.00  0.00            
ATOM     80  H38 ACD     1      39.900  20.840  25.440  1.00  0.00            
ATOM     81  C24 ACD     1      42.560  19.600  23.940  1.00  0.00            
ATOM     82  H39 ACD     1      43.010  19.210  24.860  1.00  0.00            
ATOM     83  O20 ACD     1      42.020  18.530  23.090  1.00  0.00            
ATOM     84  H40 ACD     1      41.210  18.910  22.730  1.00  0.00            
ATOM     85  C25 ACD     1      43.670  20.280  23.160  1.00  0.00            
ATOM     86  H41 ACD     1      44.460  19.570  22.910  1.00  0.00            
ATOM     87  O21 ACD     1      44.200  21.340  23.990  1.00  0.00            
ATOM     88  C26 ACD     1      43.290  22.360  24.400  1.00  0.00            
ATOM     89  H42 ACD     1      42.840  22.780  23.490  1.00  0.00            
ATOM     90  C27 ACD     1      44.020  23.370  25.270  1.00  0.00            
ATOM     91  H43 ACD     1      44.760  23.920  24.670  1.00  0.00            
ATOM     92  H44 ACD     1      43.380  24.220  25.520  1.00  0.00            
ATOM     93  O22 ACD     1      44.650  22.900  26.390  1.00  0.00            
ATOM     94  H45 ACD     1      45.320  22.280  26.090  1.00  0.00            
ATOM     95  O23 ACD     1      43.130  20.900  21.980  1.00  0.00            
ATOM     96  C28 ACD     1      43.960  20.990  20.790  1.00  0.00            
ATOM     97  H46 ACD     1      44.910  20.500  21.050  1.00  0.00            
ATOM     98  C29 ACD     1      44.280  22.500  20.490  1.00  0.00            
ATOM     99  H47 ACD     1      43.350  23.070  20.540  1.00  0.00            
ATOM    100  O24 ACD     1      44.860  22.570  19.220  1.00  0.00            
ATOM    101  C30 ACD     1      45.390  23.070  21.460  1.00  0.00            
ATOM    102  H48 ACD     1      45.030  23.190  22.490  1.00  0.00            
ATOM    103  H49 ACD     1      46.200  22.340  21.570  1.00  0.00            
ATOM    104  O25 ACD     1      45.960  24.300  20.960  1.00  0.00            
ATOM    105  H50 ACD     1      46.510  24.100  20.200  1.00  0.00            
ATOM    106  C31 ACD     1      43.400  20.140  19.650  1.00  0.00            
ATOM    107  H51 ACD     1      42.310  20.220  19.560  1.00  0.00            
ATOM    108  O26 ACD     1      43.540  18.760  20.010  1.00  0.00            
ATOM    109  H52 ACD     1      43.010  18.590  20.800  1.00  0.00            
ATOM    110  C32 ACD     1      43.930  20.540  18.260  1.00  0.00            
ATOM    111  H53 ACD     1      44.960  20.160  18.240  1.00  0.00            
ATOM    112  O27 ACD     1      43.370  19.810  17.160  1.00  0.00            
ATOM    113  H54 ACD     1      42.420  19.950  17.160  1.00  0.00            
ATOM    114  C33 ACD     1      44.020  22.110  18.180  1.00  0.00            
ATOM    115  H55 ACD     1      44.460  22.400  17.220  1.00  0.00            
ATOM    116  O28 ACD     1      42.760  22.710  18.170  1.00  0.00            
ATOM    117  C34 ACD     1      42.520  23.650  17.090  1.00  0.00            
ATOM    118  H56 ACD     1      43.060  23.230  16.230  1.00  0.00            
ATOM    119  C35 ACD     1      41.050  23.640  16.760  1.00  0.00            
ATOM    120  H57 ACD     1      40.610  23.510  17.750  1.00  0.00            
ATOM    121  O29 ACD     1      40.840  22.410  16.010  1.00  0.00            
ATOM    122  H58 ACD     1      40.860  22.570  15.060  1.00  0.00            
ATOM    123  C36 ACD     1      40.540  24.920  16.010  1.00  0.00            
ATOM    124  H59 ACD     1      40.990  25.000  15.010  1.00  0.00            
ATOM    125  O30 ACD     1      39.110  24.810  15.880  1.00  0.00            
ATOM    126  H60 ACD     1      38.730  25.150  16.690  1.00  0.00            
ATOM    127  C1  AU0     2      41.250  24.840  21.430  1.00  0.00            
ATOM    128  C2  AU0     2      40.310  23.710  21.680  1.00  0.00            
ATOM    129  C3  AU0     2      39.140  23.910  22.440  1.00  0.00            
ATOM    130  C4  AU0     2      38.230  22.940  22.670  1.00  0.00            
ATOM    131  C5  AU0     2      38.430  21.680  22.050  1.00  0.00            
ATOM    132  C6  AU0     2      37.380  20.540  22.200  1.00  0.00            
ATOM    133  C7  AU0     2      36.080  21.120  21.720  1.00  0.00            
ATOM    134  C8  AU0     2      37.240  20.030  23.650  1.00  0.00            
ATOM    135  C9  AU0     2      39.560  21.470  21.230  1.00  0.00            
ATOM    136  O1  AU0     2      39.840  20.280  20.650  1.00  0.00            
ATOM    137  C10 AU0     2      40.500  22.490  21.060  1.00  0.00            
ATOM    138  H1  AU0     2      42.140  24.820  22.070  1.00  0.00            
ATOM    139  H2  AU0     2      41.560  24.900  20.380  1.00  0.00            
ATOM    140  H3  AU0     2      40.700  25.760  21.630  1.00  0.00            
ATOM    141  H4  AU0     2      39.010  24.840  22.980  1.00  0.00            
ATOM    142  H5  AU0     2      37.440  23.040  23.410  1.00  0.00            
ATOM    143  H6  AU0     2      37.640  19.720  21.520  1.00  0.00            
ATOM    144  H7  AU0     2      36.280  21.490  20.710  1.00  0.00            
ATOM    145  H8  AU0     2      35.390  20.270  21.770  1.00  0.00            
ATOM    146  H9  AU0     2      35.690  21.930  22.360  1.00  0.00            
ATOM    147  H10 AU0     2      38.230  19.560  23.710  1.00  0.00            
ATOM    148  H11 AU0     2      37.160  20.750  24.470  1.00  0.00            
ATOM    149  H12 AU0     2      36.480  19.240  23.680  1.00  0.00            
ATOM    150  H13 AU0     2      40.190  20.530  19.770  1.00  0.00            
ATOM    151  H14 AU0     2      41.310  22.380  20.360  1.00  0.00            
TER
ENDMDL
MODEL        1
ATOM      1  H1  ACD     1      38.800  25.750  16.820  1.00  0.00            
ATOM      2  O1  ACD     1      38.930  26.490  16.230  1.00  0.00            
ATOM      3  C1  ACD     1      37.510  26.930  16.200  1.00  0.00            
ATOM      4  H2  ACD     1      36.870  26.100  15.870  1.00  0.00            
ATOM      5  H3  ACD     1      37.480  27.710  15.420  1.00  0.00            
ATOM      6  C2  ACD     1      37.080  27.510  17.460  1.00  0.00            
ATOM      7  H4  ACD     1      37.430  26.760  18.180  1.00  0.00            
ATOM      8  O2  ACD     1      37.860  28.680  17.780  1.00  0.00            
ATOM      9  C3  ACD     1      37.480  29.430  18.900  1.00  0.00            
ATOM     10  H5  ACD     1      38.190  30.260  18.990  1.00  0.00            
ATOM     11  O3  ACD     1      37.550  28.580  20.070  1.00  0.00            
ATOM     12  C4  ACD     1      38.130  29.180  21.260  1.00  0.00            
ATOM     13  H6  ACD     1      38.190  30.270  21.230  1.00  0.00            
ATOM     14  C5  ACD     1      37.160  28.800  22.300  1.00  0.00            
ATOM     15  H7  ACD     1      37.030  27.710  22.240  1.00  0.00            
ATOM     16  O4  ACD     1      35.840  29.420  22.170  1.00  0.00            
ATOM     17  H8  ACD     1      35.360  29.080  22.930  1.00  0.00            
ATOM     18  C6  ACD     1      37.800  29.090  23.680  1.00  0.00            
ATOM     19  H9  ACD     1      37.880  30.180  23.690  1.00  0.00            
ATOM     20  O5  ACD     1      36.950  28.650  24.790  1.00  0.00            
ATOM     21  H10 ACD     1      37.360  27.820  25.050  1.00  0.00            
ATOM     22  C7  ACD     1      39.150  28.420  23.830  1.00  0.00            
ATOM     23  H11 ACD     1      39.610  28.660  24.790  1.00  0.00            
ATOM     24  O6  ACD     1      40.000  28.970  22.830  1.00  0.00            
ATOM     25  C8  ACD     1      39.530  28.640  21.460  1.00  0.00            
ATOM     26  H12 ACD     1      39.560  27.560  21.260  1.00  0.00            
ATOM     27  C9  ACD     1      40.540  29.280  20.510  1.00  0.00            
ATOM     28  H13 ACD     1      41.550  29.010  20.830  1.00  0.00            
ATOM     29  H14 ACD     1      40.390  28.950  19.470  1.00  0.00            
ATOM     30  O7  ACD     1      40.520  30.680  20.620  1.00  0.00            
ATOM     31  H15 ACD     1      41.030  30.970  21.380  1.00  0.00            
ATOM     32  O8  ACD     1      38.920  26.980  23.720  1.00  0.00            
ATOM     33  C10 ACD     1      39.750  26.080  24.530  1.00  0.00            
ATOM     34  H16 ACD     1      40.670  26.590  24.840  1.00  0.00            
ATOM     35  C11 ACD     1      38.920  25.740  25.760  1.00  0.00            
ATOM     36  H17 ACD     1      37.900  25.500  25.440  1.00  0.00            
ATOM     37  O9  ACD     1      38.870  26.890  26.590  1.00  0.00            
ATOM     38  H18 ACD     1      38.880  26.560  27.490  1.00  0.00            
ATOM     39  C12 ACD     1      39.420  24.440  26.520  1.00  0.00            
ATOM     40  H19 ACD     1      40.310  24.690  27.110  1.00  0.00            
ATOM     41  O10 ACD     1      38.470  24.080  27.560  1.00  0.00            
ATOM     42  H20 ACD     1      37.760  23.640  27.070  1.00  0.00            
ATOM     43  C13 ACD     1      39.750  23.350  25.560  1.00  0.00            
ATOM     44  H21 ACD     1      40.190  22.490  26.080  1.00  0.00            
ATOM     45  O11 ACD     1      40.700  23.890  24.590  1.00  0.00            
ATOM     46  C14 ACD     1      40.170  24.880  23.690  1.00  0.00            
ATOM     47  H22 ACD     1      39.280  24.520  23.150  1.00  0.00            
ATOM     48  C15 ACD     1      41.260  25.240  22.620  1.00  0.00            
ATOM     49  H23 ACD     1      41.290  26.310  22.390  1.00  0.00            
ATOM     50  H24 ACD     1      42.200  25.020  23.140  1.00  0.00            
ATOM     51  O12 ACD     1      41.040  24.510  21.400  1.00  0.00            
ATOM     52  H25 ACD     1      41.160  23.570  21.570  1.00  0.00            
ATOM     53  O13 ACD     1      38.560  22.910  24.990  1.00  0.00            
ATOM     54  C16 ACD     1      38.170  21.570  25.100  1.00  0.00            
ATOM     55  H26 ACD     1      38.790  21.070  25.840  1.00  0.00            
ATOM     56  C17 ACD     1      36.740  21.740  25.530  1.00  0.00            
ATOM     57  H27 ACD     1      36.210  22.500  24.940  1.00  0.00            
ATOM     58  O14 ACD     1      36.590  22.070  26.960  1.00  0.00            
ATOM     59  H28 ACD     1      35.690  22.280  27.250  1.00  0.00            
ATOM     60  C18 ACD     1      35.960  20.410  25.230  1.00  0.00            
ATOM     61  H29 ACD     1      36.480  19.700  25.890  1.00  0.00            
ATOM     62  O15 ACD     1      34.560  20.460  25.590  1.00  0.00            
ATOM     63  H30 ACD     1      34.090  20.920  24.880  1.00  0.00            
ATOM     64  C19 ACD     1      36.250  19.950  23.800  1.00  0.00            
ATOM     65  H31 ACD     1      35.740  19.000  23.620  1.00  0.00            
ATOM     66  O16 ACD     1      37.590  19.770  23.600  1.00  0.00            
ATOM     67  C20 ACD     1      38.370  20.950  23.760  1.00  0.00            
ATOM     68  H32 ACD     1      38.110  21.720  23.020  1.00  0.00            
ATOM     69  C21 ACD     1      39.800  20.600  23.520  1.00  0.00            
ATOM     70  H33 ACD     1      39.800  19.910  22.670  1.00  0.00            
ATOM     71  H34 ACD     1      40.470  21.430  23.280  1.00  0.00            
ATOM     72  O17 ACD     1      40.410  19.920  24.610  1.00  0.00            
ATOM     73  H35 ACD     1      39.780  19.260  24.900  1.00  0.00            
ATOM     74  O18 ACD     1      35.750  20.950  22.860  1.00  0.00            
ATOM     75  C22 ACD     1      34.530  20.730  22.250  1.00  0.00            
ATOM     76  H36 ACD     1      33.920  19.940  22.710  1.00  0.00            
ATOM     77  C23 ACD     1      33.800  21.980  22.510  1.00  0.00            
ATOM     78  H37 ACD     1      34.410  22.820  22.150  1.00  0.00            
ATOM     79  O19 ACD     1      33.410  22.120  23.850  1.00  0.00            
ATOM     80  H38 ACD     1      32.760  22.820  23.940  1.00  0.00            
ATOM     81  C24 ACD     1      32.550  22.040  21.670  1.00  0.00            
ATOM     82  H39 ACD     1      31.940  21.230  22.090  1.00  0.00            
ATOM     83  O20 ACD     1      31.830  23.260  21.840  1.00  0.00            
ATOM     84  H40 ACD     1      32.240  23.690  21.080  1.00  0.00            
ATOM     85  C25 ACD     1      32.830  21.880  20.190  1.00  0.00            
ATOM     86  H41 ACD     1      31.940  21.840  19.560  1.00  0.00            
ATOM     87  O21 ACD     1      33.510  20.630  20.000  1.00  0.00            
ATOM     88  C26 ACD     1      34.750  20.460  20.770  1.00  0.00            
ATOM     89  H42 ACD     1      35.510  21.130  20.330  1.00  0.00            
ATOM     90  C27 ACD     1      35.310  19.090  20.560  1.00  0.00            
ATOM     91  H43 ACD     1      35.600  18.960  19.510  1.00  0.00            
ATOM     92  H44 ACD     1      36.270  19.030  21.080  1.00  0.00            
ATOM     93  O22 ACD     1      34.450  18.020  21.010  1.00  0.00            
ATOM     94  H45 ACD     1      33.780  17.850  20.350  1.00  0.00            
ATOM     95  O23 ACD     1      33.700  22.910  19.740  1.00  0.00            
ATOM     96  C28 ACD     1      33.410  23.390  18.470  1.00  0.00            
ATOM     97  H46 ACD     1      32.680  22.830  17.870  1.00  0.00            
ATOM     98  C29 ACD     1      34.750  23.570  17.690  1.00  0.00            
ATOM     99  H47 ACD     1      35.370  24.030  18.470  1.00  0.00            
ATOM    100  O24 ACD     1      34.610  24.530  16.670  1.00  0.00            
ATOM    101  C30 ACD     1      35.430  22.240  17.170  1.00  0.00            
ATOM    102  H48 ACD     1      36.390  22.560  16.750  1.00  0.00            
ATOM    103  H49 ACD     1      35.690  21.610  18.030  1.00  0.00            
ATOM    104  O25 ACD     1      34.530  21.610  16.270  1.00  0.00            
ATOM    105  H50 ACD     1      35.050  21.210  15.570  1.00  0.00            
ATOM    106  C31 ACD     1      32.620  24.650  18.720  1.00  0.00            
ATOM    107  H51 ACD     1      32.930  25.210  19.610  1.00  0.00            
ATOM    108  O26 ACD     1      31.190  24.310  19.020  1.00  0.00            
ATOM    109  H52 ACD     1      30.670  25.100  19.150  1.00  0.00            
ATOM    110  C32 ACD     1      32.720  25.590  17.530  1.00  0.00            
ATOM    111  H53 ACD     1      32.190  25.080  16.710  1.00  0.00            
ATOM    112  O27 ACD     1      32.040  26.870  17.660  1.00  0.00            
ATOM    113  H54 ACD     1      31.140  26.720  17.360  1.00  0.00            
ATOM    114  C33 ACD     1      34.150  25.840  16.960  1.00  0.00            
ATOM    115  H55 ACD     1      34.100  26.430  16.040  1.00  0.00            
ATOM    116  O28 ACD     1      34.970  26.540  17.890  1.00  0.00            
ATOM    117  C34 ACD     1      35.570  27.750  17.530  1.00  0.00            
ATOM    118  H56 ACD     1      35.160  28.030  16.560  1.00  0.00            
ATOM    119  C35 ACD     1      35.080  28.860  18.460  1.00  0.00            
ATOM    120  H57 ACD     1      34.930  28.560  19.510  1.00  0.00            
ATOM    121  O29 ACD     1      33.730  29.240  17.970  1.00  0.00            
ATOM    122  H58 ACD     1      33.170  28.470  18.100  1.00  0.00            
ATOM    123  C36 ACD     1      36.100  29.990  18.570  1.00  0.00            
ATOM    124  H59 ACD     1      36.170  30.570  17.650  1.00  0.00            
ATOM    125  O30 ACD     1      35.670  30.780  19.700  1.00  0.00            
ATOM    126  H60 ACD     1      35.800  30.230  20.470  1.00  0.00            
ATOM    127  C1  AU0     2      36.600  24.630  22.050  1.00  0.00            
ATOM    128  C2  AU0     2      35.420  25.490  22.500  1.00  0.00            
ATOM    129  C3  AU0     2      34.630  26.140  21.540  1.00  0.00            
ATOM    130  C4  AU0     2      33.520  26.880  21.980  1.00  0.00            
ATOM    131  C5  AU0     2      33.210  26.920  23.370  1.00  0.00            
ATOM    132  C6  AU0     2      31.970  27.730  23.860  1.00  0.00            
ATOM    133  C7  AU0     2      30.740  27.340  23.130  1.00  0.00            
ATOM    134  C8  AU0     2      32.160  29.260  23.700  1.00  0.00            
ATOM    135  C9  AU0     2      34.060  26.310  24.280  1.00  0.00            
ATOM    136  O1  AU0     2      33.860  26.240  25.650  1.00  0.00            
ATOM    137  C10 AU0     2      35.170  25.590  23.840  1.00  0.00            
ATOM    138  H1  AU0     2      37.480  25.120  22.470  1.00  0.00            
ATOM    139  H2  AU0     2      36.550  23.610  22.450  1.00  0.00            
ATOM    140  H3  AU0     2      36.640  24.560  20.960  1.00  0.00            
ATOM    141  H4  AU0     2      34.880  26.140  20.480  1.00  0.00            
ATOM    142  H5  AU0     2      32.930  27.450  21.280  1.00  0.00            
ATOM    143  H6  AU0     2      31.770  27.570  24.920  1.00  0.00            
ATOM    144  H7  AU0     2      30.490  26.300  23.370  1.00  0.00            
ATOM    145  H8  AU0     2      29.870  27.900  23.490  1.00  0.00            
ATOM    146  H9  AU0     2      30.910  27.250  22.050  1.00  0.00            
ATOM    147  H10 AU0     2      33.130  29.610  24.070  1.00  0.00            
ATOM    148  H11 AU0     2      32.200  29.500  22.630  1.00  0.00            
ATOM    149  H12 AU0     2      31.400  29.920  24.120  1.00  0.00            
ATOM    150  H13 AU0     2      34.670  25.990  26.120  1.00  0.00            
ATOM    151  H14 AU0     2      35.730  25.100  24.640  1.00  0.00            
TER
ENDMDL
MODEL        1
ATOM      1  H1  ACD     1      22.090  19.870  39.330  1.00  0.00            
ATOM      2  O1  ACD     1      22.640  19.090  39.410  1.00  0.00            
ATOM      3  C1  ACD     1      23.620  19.170  38.420  1.00  0.00            
ATOM      4  H2  ACD     1      23.330  18.720  37.460  1.00  0.00            
ATOM      5  H3  ACD     1      24.590  18.780  38.760  1.00  0.00            
ATOM      6  C2  ACD     1      23.830  20.600  37.980  1.00  0.00            
ATOM      7  H4  ACD     1      24.320  20.370  37.030  1.00  0.00            
ATOM      8  O2  ACD     1      22.580  21.320  37.640  1.00  0.00            
ATOM      9  C3  ACD     1      22.750  22.620  37.050  1.00  0.00            
ATOM     10  H5  ACD     1      21.770  23.010  36.790  1.00  0.00            
ATOM     11  O3  ACD     1      23.570  22.520  35.920  1.00  0.00            
ATOM     12  C4  ACD     1      23.000  22.500  34.630  1.00  0.00            
ATOM     13  H6  ACD     1      21.990  22.900  34.750  1.00  0.00            
ATOM     14  C5  ACD     1      23.670  23.540  33.830  1.00  0.00            
ATOM     15  H7  ACD     1      24.760  23.420  33.870  1.00  0.00            
ATOM     16  O4  ACD     1      23.350  24.800  34.290  1.00  0.00            
ATOM     17  H8  ACD     1      23.400  25.510  33.650  1.00  0.00            
ATOM     18  C6  ACD     1      23.250  23.470  32.350  1.00  0.00            
ATOM     19  H9  ACD     1      22.190  23.710  32.240  1.00  0.00            
ATOM     20  O5  ACD     1      24.030  24.480  31.680  1.00  0.00            
ATOM     21  H10 ACD     1      24.840  23.970  31.550  1.00  0.00            
ATOM     22  C7  ACD     1      23.540  22.110  31.800  1.00  0.00            
ATOM     23  H11 ACD     1      23.150  22.010  30.780  1.00  0.00            
ATOM     24  O6  ACD     1      22.780  21.180  32.570  1.00  0.00            
ATOM     25  C8  ACD     1      23.020  21.140  33.960  1.00  0.00            
ATOM     26  H12 ACD     1      24.060  20.790  34.070  1.00  0.00            
ATOM     27  C9  ACD     1      22.130  20.090  34.570  1.00  0.00            
ATOM     28  H13 ACD     1      21.940  19.210  33.950  1.00  0.00            
ATOM     29  H14 ACD     1      22.520  19.670  35.510  1.00  0.00            
ATOM     30  O7  ACD     1      20.810  20.590  34.870  1.00  0.00            
ATOM     31  H15 ACD     1      20.330  20.770  34.050  1.00  0.00            
ATOM     32  O8  ACD     1      24.870  21.800  31.850  1.00  0.00            
ATOM     33  C10 ACD     1      25.430  21.060  30.720  1.00  0.00            
ATOM     34  H16 ACD     1      24.580  20.620  30.180  1.00  0.00            
ATOM     35  C11 ACD     1      26.280  22.010  29.850  1.00  0.00            
ATOM     36  H17 ACD     1      27.090  22.560  30.360  1.00  0.00            
ATOM     37  O9  ACD     1      25.500  23.020  29.220  1.00  0.00            
ATOM     38  H18 ACD     1      26.090  23.710  28.900  1.00  0.00            
ATOM     39  C12 ACD     1      27.020  21.230  28.810  1.00  0.00            
ATOM     40  H19 ACD     1      26.300  20.730  28.150  1.00  0.00            
ATOM     41  O10 ACD     1      28.010  22.030  28.140  1.00  0.00            
ATOM     42  H20 ACD     1      28.680  22.310  28.760  1.00  0.00            
ATOM     43  C13 ACD     1      27.800  20.100  29.450  1.00  0.00            
ATOM     44  H21 ACD     1      28.200  19.430  28.680  1.00  0.00            
ATOM     45  O11 ACD     1      26.880  19.290  30.170  1.00  0.00            
ATOM     46  C14 ACD     1      26.250  19.880  31.240  1.00  0.00            
ATOM     47  H22 ACD     1      26.960  20.110  32.050  1.00  0.00            
ATOM     48  C15 ACD     1      25.300  18.850  31.860  1.00  0.00            
ATOM     49  H23 ACD     1      25.910  18.100  32.380  1.00  0.00            
ATOM     50  H24 ACD     1      24.780  19.330  32.700  1.00  0.00            
ATOM     51  O12 ACD     1      24.400  18.260  30.930  1.00  0.00            
ATOM     52  H25 ACD     1      24.850  18.280  30.080  1.00  0.00            
ATOM     53  O13 ACD     1      28.930  20.500  30.320  1.00  0.00            
ATOM     54  C16 ACD     1      30.020  19.590  30.520  1.00  0.00            
ATOM     55  H26 ACD     1      30.550  19.410  29.580  1.00  0.00            
ATOM     56  C17 ACD     1      30.930  20.380  31.480  1.00  0.00            
ATOM     57  H27 ACD     1      30.410  20.600  32.420  1.00  0.00            
ATOM     58  O14 ACD     1      31.420  21.550  30.750  1.00  0.00            
ATOM     59  H28 ACD     1      30.680  21.920  30.250  1.00  0.00            
ATOM     60  C18 ACD     1      32.050  19.490  32.040  1.00  0.00            
ATOM     61  H29 ACD     1      32.640  19.250  31.150  1.00  0.00            
ATOM     62  O15 ACD     1      32.850  20.100  33.030  1.00  0.00            
ATOM     63  H30 ACD     1      32.490  19.890  33.900  1.00  0.00            
ATOM     64  C19 ACD     1      31.460  18.180  32.670  1.00  0.00            
ATOM     65  H31 ACD     1      32.250  17.500  33.010  1.00  0.00            
ATOM     66  O16 ACD     1      30.820  17.480  31.610  1.00  0.00            
ATOM     67  C20 ACD     1      29.660  18.170  31.050  1.00  0.00            
ATOM     68  H32 ACD     1      28.920  18.420  31.820  1.00  0.00            
ATOM     69  C21 ACD     1      29.030  17.130  30.080  1.00  0.00            
ATOM     70  H33 ACD     1      28.870  16.170  30.590  1.00  0.00            
ATOM     71  H34 ACD     1      27.970  17.280  29.820  1.00  0.00            
ATOM     72  O17 ACD     1      29.770  16.960  28.860  1.00  0.00            
ATOM     73  H35 ACD     1      30.710  17.150  28.960  1.00  0.00            
ATOM     74  O18 ACD     1      30.570  18.390  33.810  1.00  0.00            
ATOM     75  C22 ACD     1      30.910  17.630  34.990  1.00  0.00            
ATOM     76  H36 ACD     1      31.630  16.850  34.710  1.00  0.00            
ATOM     77  C23 ACD     1      31.550  18.580  35.960  1.00  0.00            
ATOM     78  H37 ACD     1      30.970  19.510  35.930  1.00  0.00            
ATOM     79  O19 ACD     1      32.860  18.900  35.530  1.00  0.00            
ATOM     80  H38 ACD     1      33.430  18.170  35.770  1.00  0.00            
ATOM     81  C24 ACD     1      31.580  18.040  37.360  1.00  0.00            
ATOM     82  H39 ACD     1      32.200  17.140  37.320  1.00  0.00            
ATOM     83  O20 ACD     1      31.960  18.950  38.330  1.00  0.00            
ATOM     84  H40 ACD     1      31.110  19.320  38.580  1.00  0.00            
ATOM     85  C25 ACD     1      30.200  17.590  37.800  1.00  0.00            
ATOM     86  H41 ACD     1      30.400  17.190  38.800  1.00  0.00            
ATOM     87  O21 ACD     1      29.710  16.560  36.940  1.00  0.00            
ATOM     88  C26 ACD     1      29.610  16.970  35.560  1.00  0.00            
ATOM     89  H42 ACD     1      28.780  17.690  35.540  1.00  0.00            
ATOM     90  C27 ACD     1      29.150  15.840  34.700  1.00  0.00            
ATOM     91  H43 ACD     1      29.610  15.990  33.710  1.00  0.00            
ATOM     92  H44 ACD     1      29.590  14.920  35.090  1.00  0.00            
ATOM     93  O22 ACD     1      27.760  15.580  34.650  1.00  0.00            
ATOM     94  H45 ACD     1      27.600  14.630  34.680  1.00  0.00            
ATOM     95  O23 ACD     1      29.400  18.740  37.780  1.00  0.00            
ATOM     96  C28 ACD     1      28.730  19.120  38.940  1.00  0.00            
ATOM     97  H46 ACD     1      29.280  18.630  39.750  1.00  0.00            
ATOM     98  C29 ACD     1      27.280  18.590  38.950  1.00  0.00            
ATOM     99  H47 ACD     1      26.880  18.920  37.980  1.00  0.00            
ATOM    100  O24 ACD     1      26.500  19.150  40.020  1.00  0.00            
ATOM    101  C30 ACD     1      26.990  17.070  38.880  1.00  0.00            
ATOM    102  H48 ACD     1      25.960  16.780  38.620  1.00  0.00            
ATOM    103  H49 ACD     1      27.500  16.620  38.020  1.00  0.00            
ATOM    104  O25 ACD     1      27.300  16.310  40.110  1.00  0.00            
ATOM    105  H50 ACD     1      26.480  16.090  40.570  1.00  0.00            
ATOM    106  C31 ACD     1      28.820  20.620  39.170  1.00  0.00            
ATOM    107  H51 ACD     1      28.530  21.160  38.250  1.00  0.00            
ATOM    108  O26 ACD     1      30.310  20.870  39.520  1.00  0.00            
ATOM    109  H52 ACD     1      30.580  21.790  39.410  1.00  0.00            
ATOM    110  C32 ACD     1      27.900  21.100  40.340  1.00  0.00            
ATOM    111  H53 ACD     1      28.370  20.760  41.270  1.00  0.00            
ATOM    112  O27 ACD     1      27.770  22.550  40.200  1.00  0.00            
ATOM    113  H54 ACD     1      26.840  22.760  40.100  1.00  0.00            
ATOM    114  C33 ACD     1      26.540  20.550  40.090  1.00  0.00            
ATOM    115  H55 ACD     1      25.940  20.850  40.950  1.00  0.00            
ATOM    116  O28 ACD     1      25.940  21.040  38.860  1.00  0.00            
ATOM    117  C34 ACD     1      24.610  21.470  38.880  1.00  0.00            
ATOM    118  H56 ACD     1      24.090  21.330  39.830  1.00  0.00            
ATOM    119  C35 ACD     1      24.720  22.970  38.550  1.00  0.00            
ATOM    120  H57 ACD     1      25.440  23.190  37.750  1.00  0.00            
ATOM    121  O29 ACD     1      25.130  23.680  39.740  1.00  0.00            
ATOM    122  H58 ACD     1      25.540  24.530  39.550  1.00  0.00            
ATOM    123  C36 ACD     1      23.320  23.510  38.160  1.00  0.00            
ATOM    124  H59 ACD     1      22.610  23.640  38.990  1.00  0.00            
ATOM    125  O30 ACD     1      23.460  24.810  37.550  1.00  0.00            
ATOM    126  H60 ACD     1      23.820  24.550  36.690  1.00  0.00            
ATOM    127  C1  AU0     2      25.820  27.290  35.240  1.00  0.00            
ATOM    128  C2  AU0     2      26.440  25.900  35.030  1.00  0.00            
ATOM    129  C3  AU0     2      26.660  25.040  36.060  1.00  0.00            
ATOM    130  C4  AU0     2      27.260  23.760  35.870  1.00  0.00            
ATOM    131  C5  AU0     2      27.630  23.340  34.560  1.00  0.00            
ATOM    132  C6  AU0     2      28.340  22.010  34.190  1.00  0.00            
ATOM    133  C7  AU0     2      27.410  20.870  34.680  1.00  0.00            
ATOM    134  C8  AU0     2      29.690  21.960  34.910  1.00  0.00            
ATOM    135  C9  AU0     2      27.440  24.260  33.510  1.00  0.00            
ATOM    136  O1  AU0     2      27.810  23.960  32.230  1.00  0.00            
ATOM    137  C10 AU0     2      26.880  25.520  33.720  1.00  0.00            
ATOM    138  H1  AU0     2      25.170  27.510  34.380  1.00  0.00            
ATOM    139  H2  AU0     2      25.180  27.280  36.130  1.00  0.00            
ATOM    140  H3  AU0     2      26.610  28.040  35.340  1.00  0.00            
ATOM    141  H4  AU0     2      26.280  25.360  37.030  1.00  0.00            
ATOM    142  H5  AU0     2      27.470  23.120  36.710  1.00  0.00            
ATOM    143  H6  AU0     2      28.480  21.880  33.110  1.00  0.00            
ATOM    144  H7  AU0     2      27.250  20.890  35.760  1.00  0.00            
ATOM    145  H8  AU0     2      26.420  20.900  34.200  1.00  0.00            
ATOM    146  H9  AU0     2      27.780  19.850  34.490  1.00  0.00            
ATOM    147  H10 AU0     2      30.470  22.700  34.650  1.00  0.00            
ATOM    148  H11 AU0     2      29.510  22.120  35.980  1.00  0.00            
ATOM    149  H12 AU0     2      30.110  20.980  34.640  1.00  0.00            
ATOM    150  H13 AU0     2      27.770  24.770  31.700  1.00  0.00            
ATOM    151  H14 AU0     2      26.730  26.210  32.900  1.00  0.00            
TER
ENDMDL
MODEL        1
ATOM      1  H1  ACD     1      22.980  18.780  36.380  1.00  0.00            
ATOM      2  O1  ACD     1      23.700  18.190  36.600  1.00  0.00            
ATOM      3  C1  ACD     1      24.560  17.970  35.440  1.00  0.00            
ATOM      4  H2  ACD     1      24.150  17.360  34.630  1.00  0.00            
ATOM      5  H3  ACD     1      25.440  17.490  35.890  1.00  0.00            
ATOM      6  C2  ACD     1      25.000  19.320  34.870  1.00  0.00            
ATOM      7  H4  ACD     1      25.570  19.190  33.940  1.00  0.00            
ATOM      8  O2  ACD     1      23.840  20.060  34.470  1.00  0.00            
ATOM      9  C3  ACD     1      24.130  21.340  33.900  1.00  0.00            
ATOM     10  H5  ACD     1      23.210  21.690  33.430  1.00  0.00            
ATOM     11  O3  ACD     1      25.050  21.210  32.820  1.00  0.00            
ATOM     12  C4  ACD     1      24.700  21.130  31.390  1.00  0.00            
ATOM     13  H6  ACD     1      23.620  21.190  31.160  1.00  0.00            
ATOM     14  C5  ACD     1      25.320  22.360  30.810  1.00  0.00            
ATOM     15  H7  ACD     1      26.370  22.320  31.130  1.00  0.00            
ATOM     16  O4  ACD     1      24.740  23.520  31.280  1.00  0.00            
ATOM     17  H8  ACD     1      24.890  24.320  30.770  1.00  0.00            
ATOM     18  C6  ACD     1      25.510  22.390  29.310  1.00  0.00            
ATOM     19  H9  ACD     1      24.490  22.480  28.930  1.00  0.00            
ATOM     20  O5  ACD     1      26.450  23.390  29.010  1.00  0.00            
ATOM     21  H10 ACD     1      27.310  22.960  29.090  1.00  0.00            
ATOM     22  C7  ACD     1      26.110  21.030  28.830  1.00  0.00            
ATOM     23  H11 ACD     1      25.990  20.900  27.750  1.00  0.00            
ATOM     24  O6  ACD     1      25.470  19.880  29.370  1.00  0.00            
ATOM     25  C8  ACD     1      25.310  19.830  30.800  1.00  0.00            
ATOM     26  H12 ACD     1      26.260  19.750  31.330  1.00  0.00            
ATOM     27  C9  ACD     1      24.560  18.570  31.130  1.00  0.00            
ATOM     28  H13 ACD     1      25.010  17.690  30.640  1.00  0.00            
ATOM     29  H14 ACD     1      24.470  18.430  32.210  1.00  0.00            
ATOM     30  O7  ACD     1      23.210  18.690  30.720  1.00  0.00            
ATOM     31  H15 ACD     1      22.800  17.830  30.830  1.00  0.00            
ATOM     32  O8  ACD     1      27.520  20.920  29.050  1.00  0.00            
ATOM     33  C10 ACD     1      28.320  20.340  27.960  1.00  0.00            
ATOM     34  H16 ACD     1      27.720  19.860  27.170  1.00  0.00            
ATOM     35  C11 ACD     1      29.070  21.470  27.220  1.00  0.00            
ATOM     36  H17 ACD     1      29.580  22.110  27.950  1.00  0.00            
ATOM     37  O9  ACD     1      28.240  22.340  26.420  1.00  0.00            
ATOM     38  H18 ACD     1      28.600  23.200  26.180  1.00  0.00            
ATOM     39  C12 ACD     1      30.230  20.850  26.400  1.00  0.00            
ATOM     40  H19 ACD     1      29.760  20.300  25.580  1.00  0.00            
ATOM     41  O10 ACD     1      31.020  21.860  25.840  1.00  0.00            
ATOM     42  H20 ACD     1      31.330  22.420  26.560  1.00  0.00            
ATOM     43  C13 ACD     1      31.090  19.960  27.160  1.00  0.00            
ATOM     44  H21 ACD     1      31.840  19.550  26.480  1.00  0.00            
ATOM     45  O11 ACD     1      30.300  18.910  27.630  1.00  0.00            
ATOM     46  C14 ACD     1      29.330  19.380  28.620  1.00  0.00            
ATOM     47  H22 ACD     1      29.880  19.890  29.420  1.00  0.00            
ATOM     48  C15 ACD     1      28.620  18.240  29.330  1.00  0.00            
ATOM     49  H23 ACD     1      29.400  17.560  29.700  1.00  0.00            
ATOM     50  H24 ACD     1      28.060  18.590  30.200  1.00  0.00            
ATOM     51  O12 ACD     1      27.790  17.550  28.400  1.00  0.00            
ATOM     52  H25 ACD     1      27.570  16.700  28.810  1.00  0.00            
ATOM     53  O13 ACD     1      31.800  20.580  28.180  1.00  0.00            
ATOM     54  C16 ACD     1      32.950  19.920  28.770  1.00  0.00            
ATOM     55  H26 ACD     1      33.750  20.030  28.020  1.00  0.00            
ATOM     56  C17 ACD     1      33.260  20.760  30.010  1.00  0.00            
ATOM     57  H27 ACD     1      32.390  20.560  30.640  1.00  0.00            
ATOM     58  O14 ACD     1      33.320  22.150  29.680  1.00  0.00            
ATOM     59  H28 ACD     1      32.520  22.400  29.200  1.00  0.00            
ATOM     60  C18 ACD     1      34.580  20.200  30.700  1.00  0.00            
ATOM     61  H29 ACD     1      35.390  20.230  29.960  1.00  0.00            
ATOM     62  O15 ACD     1      34.920  20.930  31.920  1.00  0.00            
ATOM     63  H30 ACD     1      34.450  20.450  32.610  1.00  0.00            
ATOM     64  C19 ACD     1      34.410  18.690  31.040  1.00  0.00            
ATOM     65  H31 ACD     1      35.270  18.280  31.590  1.00  0.00            
ATOM     66  O16 ACD     1      34.160  18.040  29.820  1.00  0.00            
ATOM     67  C20 ACD     1      32.930  18.380  29.060  1.00  0.00            
ATOM     68  H32 ACD     1      32.000  18.250  29.630  1.00  0.00            
ATOM     69  C21 ACD     1      32.950  17.480  27.780  1.00  0.00            
ATOM     70  H33 ACD     1      33.000  16.420  28.040  1.00  0.00            
ATOM     71  H34 ACD     1      32.010  17.470  27.210  1.00  0.00            
ATOM     72  O17 ACD     1      34.030  17.870  26.900  1.00  0.00            
ATOM     73  H35 ACD     1      34.800  17.930  27.460  1.00  0.00            
ATOM     74  O18 ACD     1      33.270  18.540  31.950  1.00  0.00            
ATOM     75  C22 ACD     1      33.320  17.590  33.070  1.00  0.00            
ATOM     76  H36 ACD     1      34.230  16.980  33.030  1.00  0.00            
ATOM     77  C23 ACD     1      33.500  18.510  34.290  1.00  0.00            
ATOM     78  H37 ACD     1      32.650  19.210  34.210  1.00  0.00            
ATOM     79  O19 ACD     1      34.790  19.080  34.130  1.00  0.00            
ATOM     80  H38 ACD     1      35.120  19.290  35.010  1.00  0.00            
ATOM     81  C24 ACD     1      33.410  17.740  35.590  1.00  0.00            
ATOM     82  H39 ACD     1      34.220  17.000  35.550  1.00  0.00            
ATOM     83  O20 ACD     1      33.600  18.670  36.620  1.00  0.00            
ATOM     84  H40 ACD     1      32.800  19.190  36.740  1.00  0.00            
ATOM     85  C25 ACD     1      32.130  16.930  35.570  1.00  0.00            
ATOM     86  H41 ACD     1      32.040  16.320  36.470  1.00  0.00            
ATOM     87  O21 ACD     1      32.140  16.080  34.390  1.00  0.00            
ATOM     88  C26 ACD     1      32.090  16.790  33.130  1.00  0.00            
ATOM     89  H42 ACD     1      31.200  17.440  33.100  1.00  0.00            
ATOM     90  C27 ACD     1      31.910  15.770  31.940  1.00  0.00            
ATOM     91  H43 ACD     1      32.110  16.330  31.020  1.00  0.00            
ATOM     92  H44 ACD     1      32.660  14.990  32.130  1.00  0.00            
ATOM     93  O22 ACD     1      30.660  15.030  31.910  1.00  0.00            
ATOM     94  H45 ACD     1      30.920  14.190  31.530  1.00  0.00            
ATOM     95  O23 ACD     1      31.060  17.870  35.610  1.00  0.00            
ATOM     96  C28 ACD     1      30.090  17.930  36.720  1.00  0.00            
ATOM     97  H46 ACD     1      30.460  17.630  37.710  1.00  0.00            
ATOM     98  C29 ACD     1      28.850  17.210  36.300  1.00  0.00            
ATOM     99  H47 ACD     1      28.540  17.550  35.300  1.00  0.00            
ATOM    100  O24 ACD     1      27.750  17.570  37.120  1.00  0.00            
ATOM    101  C30 ACD     1      28.930  15.680  36.150  1.00  0.00            
ATOM    102  H48 ACD     1      27.940  15.250  35.960  1.00  0.00            
ATOM    103  H49 ACD     1      29.540  15.400  35.280  1.00  0.00            
ATOM    104  O25 ACD     1      29.610  15.100  37.310  1.00  0.00            
ATOM    105  H50 ACD     1      30.220  14.390  37.110  1.00  0.00            
ATOM    106  C31 ACD     1      29.800  19.410  36.910  1.00  0.00            
ATOM    107  H51 ACD     1      29.590  19.840  35.920  1.00  0.00            
ATOM    108  O26 ACD     1      30.970  20.040  37.480  1.00  0.00            
ATOM    109  H52 ACD     1      30.690  20.880  37.850  1.00  0.00            
ATOM    110  C32 ACD     1      28.650  19.680  37.820  1.00  0.00            
ATOM    111  H53 ACD     1      28.840  19.210  38.790  1.00  0.00            
ATOM    112  O27 ACD     1      28.310  21.100  37.960  1.00  0.00            
ATOM    113  H54 ACD     1      27.740  21.410  37.250  1.00  0.00            
ATOM    114  C33 ACD     1      27.450  18.950  37.280  1.00  0.00            
ATOM    115  H55 ACD     1      26.560  19.120  37.900  1.00  0.00            
ATOM    116  O28 ACD     1      27.110  19.580  36.060  1.00  0.00            
ATOM    117  C34 ACD     1      25.800  20.150  35.870  1.00  0.00            
ATOM    118  H56 ACD     1      25.250  20.150  36.820  1.00  0.00            
ATOM    119  C35 ACD     1      25.990  21.630  35.500  1.00  0.00            
ATOM    120  H57 ACD     1      26.690  21.600  34.650  1.00  0.00            
ATOM    121  O29 ACD     1      26.460  22.320  36.630  1.00  0.00            
ATOM    122  H58 ACD     1      26.530  23.270  36.520  1.00  0.00            
ATOM    123  C36 ACD     1      24.630  22.280  35.000  1.00  0.00            
ATOM    124  H59 ACD     1      23.890  22.450  35.800  1.00  0.00            
ATOM    125  O30 ACD     1      24.910  23.550  34.400  1.00  0.00            
ATOM    126  H60 ACD     1      25.270  23.330  33.530  1.00  0.00            
ATOM    127  C1  AU0     2      27.070  26.530  33.460  1.00  0.00            
ATOM    128  C2  AU0     2      27.990  25.380  33.200  1.00  0.00            
ATOM    129  C3  AU0     2      28.390  24.580  34.250  1.00  0.00            
ATOM    130  C4  AU0     2      29.110  23.350  33.990  1.00  0.00            
ATOM    131  C5  AU0     2      29.350  22.980  32.610  1.00  0.00            
ATOM    132  C6  AU0     2      30.110  21.650  32.290  1.00  0.00            
ATOM    133  C7  AU0     2      29.120  20.480  32.430  1.00  0.00            
ATOM    134  C8  AU0     2      31.310  21.360  33.210  1.00  0.00            
ATOM    135  C9  AU0     2      28.940  23.810  31.550  1.00  0.00            
ATOM    136  O1  AU0     2      29.140  23.520  30.280  1.00  0.00            
ATOM    137  C10 AU0     2      28.260  25.040  31.870  1.00  0.00            
ATOM    138  H1  AU0     2      26.310  26.640  32.680  1.00  0.00            
ATOM    139  H2  AU0     2      26.620  26.410  34.460  1.00  0.00            
ATOM    140  H3  AU0     2      27.680  27.440  33.460  1.00  0.00            
ATOM    141  H4  AU0     2      28.230  24.890  35.280  1.00  0.00            
ATOM    142  H5  AU0     2      29.470  22.650  34.730  1.00  0.00            
ATOM    143  H6  AU0     2      30.410  21.510  31.250  1.00  0.00            
ATOM    144  H7  AU0     2      29.440  19.500  32.050  1.00  0.00            
ATOM    145  H8  AU0     2      28.910  20.410  33.500  1.00  0.00            
ATOM    146  H9  AU0     2      28.240  20.710  31.810  1.00  0.00            
ATOM    147  H10 AU0     2      31.920  22.270  33.170  1.00  0.00            
ATOM    148  H11 AU0     2      30.950  21.140  34.220  1.00  0.00            
ATOM    149  H12 AU0     2      31.800  20.450  32.840  1.00  0.00            
ATOM    150  H13 AU0     2      29.240  24.380  29.820  1.00  0.00            
ATOM    151  H14 AU0     2      27.840  25.670  31.100  1.00  0.00            
TER
ENDMDL
MODEL        1
ATOM      1  H1  ACD     1      23.070  25.490  24.560  1.00  0.00            
ATOM      2  O1  ACD     1      22.610  24.770  24.110  1.00  0.00            
ATOM      3  C1  ACD     1      21.750  25.350  23.190  1.00  0.00            
ATOM      4  H2  ACD     1      22.410  25.910  22.510  1.00  0.00            
ATOM      5  H3  ACD     1      21.110  26.090  23.690  1.00  0.00            
ATOM      6  C2  ACD     1      20.900  24.310  22.500  1.00  0.00            
ATOM      7  H4  ACD     1      20.380  24.840  21.700  1.00  0.00            
ATOM      8  O2  ACD     1      21.780  23.340  21.830  1.00  0.00            
ATOM      9  C3  ACD     1      21.120  22.230  21.260  1.00  0.00            
ATOM     10  H5  ACD     1      21.810  21.530  20.770  1.00  0.00            
ATOM     11  O3  ACD     1      20.170  22.760  20.310  1.00  0.00            
ATOM     12  C4  ACD     1      20.440  22.380  18.970  1.00  0.00            
ATOM     13  H6  ACD     1      21.510  22.160  18.900  1.00  0.00            
ATOM     14  C5  ACD     1      19.670  21.100  18.700  1.00  0.00            
ATOM     15  H7  ACD     1      18.650  21.100  19.110  1.00  0.00            
ATOM     16  O4  ACD     1      20.310  19.900  19.280  1.00  0.00            
ATOM     17  H8  ACD     1      20.070  19.780  20.200  1.00  0.00            
ATOM     18  C6  ACD     1      19.490  20.910  17.250  1.00  0.00            
ATOM     19  H9  ACD     1      20.480  20.770  16.800  1.00  0.00            
ATOM     20  O5  ACD     1      18.680  19.780  16.970  1.00  0.00            
ATOM     21  H10 ACD     1      19.210  19.050  17.300  1.00  0.00            
ATOM     22  C7  ACD     1      18.950  22.080  16.480  1.00  0.00            
ATOM     23  H11 ACD     1      19.070  21.840  15.420  1.00  0.00            
ATOM     24  O6  ACD     1      19.850  23.140  16.730  1.00  0.00            
ATOM     25  C8  ACD     1      20.030  23.560  18.130  1.00  0.00            
ATOM     26  H12 ACD     1      19.100  24.000  18.530  1.00  0.00            
ATOM     27  C9  ACD     1      21.120  24.630  18.060  1.00  0.00            
ATOM     28  H13 ACD     1      21.190  25.130  19.030  1.00  0.00            
ATOM     29  H14 ACD     1      22.110  24.230  17.810  1.00  0.00            
ATOM     30  O7  ACD     1      20.650  25.480  17.060  1.00  0.00            
ATOM     31  H15 ACD     1      20.690  24.990  16.230  1.00  0.00            
ATOM     32  O8  ACD     1      17.650  22.460  16.910  1.00  0.00            
ATOM     33  C10 ACD     1      16.600  22.490  15.980  1.00  0.00            
ATOM     34  H16 ACD     1      17.100  22.350  15.010  1.00  0.00            
ATOM     35  C11 ACD     1      15.640  21.350  16.190  1.00  0.00            
ATOM     36  H17 ACD     1      15.200  21.310  17.190  1.00  0.00            
ATOM     37  O9  ACD     1      16.290  20.050  16.050  1.00  0.00            
ATOM     38  H18 ACD     1      17.110  20.290  16.480  1.00  0.00            
ATOM     39  C12 ACD     1      14.350  21.530  15.310  1.00  0.00            
ATOM     40  H19 ACD     1      14.620  21.370  14.260  1.00  0.00            
ATOM     41  O10 ACD     1      13.360  20.650  15.850  1.00  0.00            
ATOM     42  H20 ACD     1      13.420  20.800  16.800  1.00  0.00            
ATOM     43  C13 ACD     1      13.810  22.990  15.360  1.00  0.00            
ATOM     44  H21 ACD     1      13.090  22.990  14.540  1.00  0.00            
ATOM     45  O11 ACD     1      14.830  23.930  15.050  1.00  0.00            
ATOM     46  C14 ACD     1      15.990  23.910  15.950  1.00  0.00            
ATOM     47  H22 ACD     1      15.670  24.290  16.930  1.00  0.00            
ATOM     48  C15 ACD     1      17.030  24.900  15.430  1.00  0.00            
ATOM     49  H23 ACD     1      17.900  24.760  16.070  1.00  0.00            
ATOM     50  H24 ACD     1      17.270  24.780  14.360  1.00  0.00            
ATOM     51  O12 ACD     1      16.520  26.180  15.550  1.00  0.00            
ATOM     52  H25 ACD     1      17.180  26.840  15.320  1.00  0.00            
ATOM     53  O13 ACD     1      13.170  23.380  16.550  1.00  0.00            
ATOM     54  C16 ACD     1      12.140  24.380  16.640  1.00  0.00            
ATOM     55  H26 ACD     1      11.470  24.110  15.810  1.00  0.00            
ATOM     56  C17 ACD     1      11.480  24.130  17.950  1.00  0.00            
ATOM     57  H27 ACD     1      12.320  24.090  18.660  1.00  0.00            
ATOM     58  O14 ACD     1      10.710  22.930  18.030  1.00  0.00            
ATOM     59  H28 ACD     1      11.170  22.240  18.520  1.00  0.00            
ATOM     60  C18 ACD     1      10.620  25.300  18.460  1.00  0.00            
ATOM     61  H29 ACD     1       9.760  25.500  17.800  1.00  0.00            
ATOM     62  O15 ACD     1      10.190  24.990  19.760  1.00  0.00            
ATOM     63  H30 ACD     1       9.610  24.220  19.750  1.00  0.00            
ATOM     64  C19 ACD     1      11.520  26.560  18.510  1.00  0.00            
ATOM     65  H31 ACD     1      10.870  27.380  18.830  1.00  0.00            
ATOM     66  O16 ACD     1      12.000  26.770  17.130  1.00  0.00            
ATOM     67  C20 ACD     1      12.660  25.780  16.380  1.00  0.00            
ATOM     68  H32 ACD     1      13.670  25.760  16.810  1.00  0.00            
ATOM     69  C21 ACD     1      12.560  26.120  14.870  1.00  0.00            
ATOM     70  H33 ACD     1      13.120  27.050  14.760  1.00  0.00            
ATOM     71  H34 ACD     1      13.050  25.340  14.280  1.00  0.00            
ATOM     72  O17 ACD     1      11.230  26.350  14.250  1.00  0.00            
ATOM     73  H35 ACD     1      10.700  26.940  14.790  1.00  0.00            
ATOM     74  O18 ACD     1      12.650  26.490  19.300  1.00  0.00            
ATOM     75  C22 ACD     1      12.840  27.510  20.200  1.00  0.00            
ATOM     76  H36 ACD     1      12.220  28.400  20.020  1.00  0.00            
ATOM     77  C23 ACD     1      12.470  26.940  21.530  1.00  0.00            
ATOM     78  H37 ACD     1      13.040  26.000  21.620  1.00  0.00            
ATOM     79  O19 ACD     1      10.990  26.690  21.590  1.00  0.00            
ATOM     80  H38 ACD     1      10.900  25.860  21.100  1.00  0.00            
ATOM     81  C24 ACD     1      12.940  27.870  22.730  1.00  0.00            
ATOM     82  H39 ACD     1      12.260  28.730  22.740  1.00  0.00            
ATOM     83  O20 ACD     1      12.770  27.090  23.950  1.00  0.00            
ATOM     84  H40 ACD     1      11.820  26.960  24.030  1.00  0.00            
ATOM     85  C25 ACD     1      14.410  28.180  22.550  1.00  0.00            
ATOM     86  H41 ACD     1      14.760  28.910  23.290  1.00  0.00            
ATOM     87  O21 ACD     1      14.600  28.750  21.240  1.00  0.00            
ATOM     88  C26 ACD     1      14.300  27.800  20.160  1.00  0.00            
ATOM     89  H42 ACD     1      14.850  26.860  20.230  1.00  0.00            
ATOM     90  C27 ACD     1      14.530  28.560  18.870  1.00  0.00            
ATOM     91  H43 ACD     1      14.500  27.650  18.250  1.00  0.00            
ATOM     92  H44 ACD     1      13.670  29.160  18.530  1.00  0.00            
ATOM     93  O22 ACD     1      15.770  29.240  18.800  1.00  0.00            
ATOM     94  H45 ACD     1      16.530  28.680  18.970  1.00  0.00            
ATOM     95  O23 ACD     1      15.240  27.040  22.650  1.00  0.00            
ATOM     96  C28 ACD     1      16.330  27.110  23.570  1.00  0.00            
ATOM     97  H46 ACD     1      16.360  27.970  24.250  1.00  0.00            
ATOM     98  C29 ACD     1      17.600  26.920  22.770  1.00  0.00            
ATOM     99  H47 ACD     1      17.480  26.080  22.060  1.00  0.00            
ATOM    100  O24 ACD     1      18.690  26.780  23.650  1.00  0.00            
ATOM    101  C30 ACD     1      17.830  28.090  21.800  1.00  0.00            
ATOM    102  H48 ACD     1      18.740  27.830  21.240  1.00  0.00            
ATOM    103  H49 ACD     1      17.010  28.040  21.060  1.00  0.00            
ATOM    104  O25 ACD     1      17.930  29.420  22.340  1.00  0.00            
ATOM    105  H50 ACD     1      17.490  30.020  21.730  1.00  0.00            
ATOM    106  C31 ACD     1      16.150  25.890  24.420  1.00  0.00            
ATOM    107  H51 ACD     1      15.910  25.010  23.800  1.00  0.00            
ATOM    108  O26 ACD     1      15.100  26.210  25.250  1.00  0.00            
ATOM    109  H52 ACD     1      14.360  26.650  24.820  1.00  0.00            
ATOM    110  C32 ACD     1      17.340  25.410  25.180  1.00  0.00            
ATOM    111  H53 ACD     1      17.500  26.060  26.050  1.00  0.00            
ATOM    112  O27 ACD     1      17.130  24.030  25.500  1.00  0.00            
ATOM    113  H54 ACD     1      17.570  23.440  24.880  1.00  0.00            
ATOM    114  C33 ACD     1      18.650  25.560  24.420  1.00  0.00            
ATOM    115  H55 ACD     1      19.510  25.480  25.090  1.00  0.00            
ATOM    116  O28 ACD     1      18.740  24.480  23.500  1.00  0.00            
ATOM    117  C34 ACD     1      19.950  23.690  23.460  1.00  0.00            
ATOM    118  H56 ACD     1      20.420  23.580  24.450  1.00  0.00            
ATOM    119  C35 ACD     1      19.380  22.330  23.020  1.00  0.00            
ATOM    120  H57 ACD     1      18.530  22.440  22.330  1.00  0.00            
ATOM    121  O29 ACD     1      18.930  21.700  24.220  1.00  0.00            
ATOM    122  H58 ACD     1      18.390  20.910  24.130  1.00  0.00            
ATOM    123  C36 ACD     1      20.480  21.460  22.420  1.00  0.00            
ATOM    124  H59 ACD     1      21.130  21.170  23.250  1.00  0.00            
ATOM    125  O30 ACD     1      19.890  20.240  21.930  1.00  0.00            
ATOM    126  H60 ACD     1      19.130  20.030  22.480  1.00  0.00            
ATOM    127  C1  AU0     2      10.070  20.970  22.250  1.00  0.00            
ATOM    128  C2  AU0     2      11.360  21.530  21.670  1.00  0.00            
ATOM    129  C3  AU0     2      12.030  22.630  22.230  1.00  0.00            
ATOM    130  C4  AU0     2      13.250  23.070  21.660  1.00  0.00            
ATOM    131  C5  AU0     2      13.820  22.330  20.610  1.00  0.00            
ATOM    132  C6  AU0     2      15.130  22.770  20.080  1.00  0.00            
ATOM    133  C7  AU0     2      16.340  22.240  20.900  1.00  0.00            
ATOM    134  C8  AU0     2      15.240  24.240  19.920  1.00  0.00            
ATOM    135  C9  AU0     2      13.040  21.320  19.970  1.00  0.00            
ATOM    136  O1  AU0     2      13.410  20.650  18.870  1.00  0.00            
ATOM    137  C10 AU0     2      11.840  20.930  20.510  1.00  0.00            
ATOM    138  H1  AU0     2       9.390  21.720  22.670  1.00  0.00            
ATOM    139  H2  AU0     2       9.550  20.350  21.510  1.00  0.00            
ATOM    140  H3  AU0     2      10.210  20.240  23.050  1.00  0.00            
ATOM    141  H4  AU0     2      11.620  23.150  23.090  1.00  0.00            
ATOM    142  H5  AU0     2      13.830  23.740  22.290  1.00  0.00            
ATOM    143  H6  AU0     2      15.270  22.420  19.040  1.00  0.00            
ATOM    144  H7  AU0     2      17.290  22.680  20.560  1.00  0.00            
ATOM    145  H8  AU0     2      16.320  22.270  21.990  1.00  0.00            
ATOM    146  H9  AU0     2      16.380  21.170  20.640  1.00  0.00            
ATOM    147  H10 AU0     2      16.280  24.510  19.700  1.00  0.00            
ATOM    148  H11 AU0     2      14.630  24.590  19.080  1.00  0.00            
ATOM    149  H12 AU0     2      15.000  24.800  20.840  1.00  0.00            
ATOM    150  H13 AU0     2      14.140  20.060  19.110  1.00  0.00            
ATOM    151  H14 AU0     2      11.360  20.060  20.070  1.00  0.00            
TER
ENDMDL
MODEL        1
ATOM      1  H1  ACD     1      43.200  19.800  17.060  1.00  0.00            
ATOM      2  O1  ACD     1      43.830  19.430  17.680  1.00  0.00            
ATOM      3  C1  ACD     1      43.470  19.970  18.910  1.00  0.00            
ATOM      4  H2  ACD     1      43.880  19.420  19.760  1.00  0.00            
ATOM      5  H3  ACD     1      42.380  19.930  19.030  1.00  0.00            
ATOM      6  C2  ACD     1      43.830  21.430  19.180  1.00  0.00            
ATOM      7  H4  ACD     1      43.090  21.800  19.910  1.00  0.00            
ATOM      8  O2  ACD     1      45.170  21.600  19.690  1.00  0.00            
ATOM      9  C3  ACD     1      45.380  22.930  20.210  1.00  0.00            
ATOM     10  H5  ACD     1      46.400  22.950  20.610  1.00  0.00            
ATOM     11  O3  ACD     1      44.580  23.250  21.290  1.00  0.00            
ATOM     12  C4  ACD     1      45.080  22.940  22.610  1.00  0.00            
ATOM     13  H6  ACD     1      46.180  23.010  22.610  1.00  0.00            
ATOM     14  C5  ACD     1      44.550  24.080  23.390  1.00  0.00            
ATOM     15  H7  ACD     1      43.520  24.260  23.060  1.00  0.00            
ATOM     16  O4  ACD     1      45.270  25.280  23.180  1.00  0.00            
ATOM     17  H8  ACD     1      44.710  26.020  23.450  1.00  0.00            
ATOM     18  C6  ACD     1      44.490  23.830  24.870  1.00  0.00            
ATOM     19  H9  ACD     1      45.520  23.620  25.180  1.00  0.00            
ATOM     20  O5  ACD     1      43.950  24.930  25.570  1.00  0.00            
ATOM     21  H10 ACD     1      43.110  25.120  25.140  1.00  0.00            
ATOM     22  C7  ACD     1      43.660  22.550  25.060  1.00  0.00            
ATOM     23  H11 ACD     1      43.640  22.350  26.130  1.00  0.00            
ATOM     24  O6  ACD     1      44.430  21.500  24.500  1.00  0.00            
ATOM     25  C8  ACD     1      44.600  21.550  23.050  1.00  0.00            
ATOM     26  H12 ACD     1      43.600  21.340  22.630  1.00  0.00            
ATOM     27  C9  ACD     1      45.470  20.370  22.580  1.00  0.00            
ATOM     28  H13 ACD     1      45.020  19.450  22.970  1.00  0.00            
ATOM     29  H14 ACD     1      45.620  20.420  21.490  1.00  0.00            
ATOM     30  O7  ACD     1      46.760  20.530  23.240  1.00  0.00            
ATOM     31  H15 ACD     1      46.820  19.630  23.560  1.00  0.00            
ATOM     32  O8  ACD     1      42.330  22.460  24.610  1.00  0.00            
ATOM     33  C10 ACD     1      41.290  23.060  25.380  1.00  0.00            
ATOM     34  H16 ACD     1      41.680  23.570  26.280  1.00  0.00            
ATOM     35  C11 ACD     1      40.670  24.180  24.530  1.00  0.00            
ATOM     36  H17 ACD     1      40.490  23.690  23.560  1.00  0.00            
ATOM     37  O9  ACD     1      41.580  25.380  24.330  1.00  0.00            
ATOM     38  H18 ACD     1      41.010  26.070  23.990  1.00  0.00            
ATOM     39  C12 ACD     1      39.440  24.710  25.170  1.00  0.00            
ATOM     40  H19 ACD     1      39.870  25.130  26.090  1.00  0.00            
ATOM     41  O10 ACD     1      38.800  25.710  24.450  1.00  0.00            
ATOM     42  H20 ACD     1      38.150  26.070  25.050  1.00  0.00            
ATOM     43  C13 ACD     1      38.430  23.620  25.410  1.00  0.00            
ATOM     44  H21 ACD     1      37.480  24.000  25.790  1.00  0.00            
ATOM     45  O11 ACD     1      39.040  22.710  26.310  1.00  0.00            
ATOM     46  C14 ACD     1      40.250  22.060  25.860  1.00  0.00            
ATOM     47  H22 ACD     1      40.090  21.400  25.000  1.00  0.00            
ATOM     48  C15 ACD     1      40.860  21.300  27.030  1.00  0.00            
ATOM     49  H23 ACD     1      40.020  20.760  27.490  1.00  0.00            
ATOM     50  H24 ACD     1      41.430  20.520  26.530  1.00  0.00            
ATOM     51  O12 ACD     1      41.550  22.130  27.990  1.00  0.00            
ATOM     52  H25 ACD     1      40.960  22.240  28.750  1.00  0.00            
ATOM     53  O13 ACD     1      38.230  22.980  24.170  1.00  0.00            
ATOM     54  C16 ACD     1      36.920  22.960  23.620  1.00  0.00            
ATOM     55  H26 ACD     1      36.160  23.390  24.300  1.00  0.00            
ATOM     56  C17 ACD     1      36.800  23.790  22.340  1.00  0.00            
ATOM     57  H27 ACD     1      37.600  23.440  21.670  1.00  0.00            
ATOM     58  O14 ACD     1      36.930  25.180  22.700  1.00  0.00            
ATOM     59  H28 ACD     1      37.840  25.260  23.020  1.00  0.00            
ATOM     60  C18 ACD     1      35.480  23.530  21.640  1.00  0.00            
ATOM     61  H29 ACD     1      34.730  23.950  22.330  1.00  0.00            
ATOM     62  O15 ACD     1      35.320  24.170  20.350  1.00  0.00            
ATOM     63  H30 ACD     1      34.830  23.560  19.790  1.00  0.00            
ATOM     64  C19 ACD     1      35.250  22.020  21.390  1.00  0.00            
ATOM     65  H31 ACD     1      34.240  21.870  21.000  1.00  0.00            
ATOM     66  O16 ACD     1      35.310  21.350  22.630  1.00  0.00            
ATOM     67  C20 ACD     1      36.560  21.510  23.390  1.00  0.00            
ATOM     68  H32 ACD     1      37.390  21.060  22.830  1.00  0.00            
ATOM     69  C21 ACD     1      36.390  20.750  24.660  1.00  0.00            
ATOM     70  H33 ACD     1      37.110  21.120  25.410  1.00  0.00            
ATOM     71  H34 ACD     1      35.360  20.940  24.970  1.00  0.00            
ATOM     72  O17 ACD     1      36.650  19.360  24.440  1.00  0.00            
ATOM     73  H35 ACD     1      35.950  18.930  23.940  1.00  0.00            
ATOM     74  O18 ACD     1      36.270  21.570  20.530  1.00  0.00            
ATOM     75  C22 ACD     1      35.930  20.840  19.350  1.00  0.00            
ATOM     76  H36 ACD     1      34.950  20.400  19.550  1.00  0.00            
ATOM     77  C23 ACD     1      35.840  21.880  18.260  1.00  0.00            
ATOM     78  H37 ACD     1      36.610  22.660  18.360  1.00  0.00            
ATOM     79  O19 ACD     1      34.530  22.440  18.280  1.00  0.00            
ATOM     80  H38 ACD     1      33.870  21.840  17.920  1.00  0.00            
ATOM     81  C24 ACD     1      35.990  21.250  16.930  1.00  0.00            
ATOM     82  H39 ACD     1      35.110  20.610  16.820  1.00  0.00            
ATOM     83  O20 ACD     1      36.010  22.220  15.880  1.00  0.00            
ATOM     84  H40 ACD     1      36.820  22.730  15.920  1.00  0.00            
ATOM     85  C25 ACD     1      37.180  20.300  16.830  1.00  0.00            
ATOM     86  H41 ACD     1      37.290  19.910  15.810  1.00  0.00            
ATOM     87  O21 ACD     1      36.950  19.240  17.730  1.00  0.00            
ATOM     88  C26 ACD     1      36.890  19.670  19.130  1.00  0.00            
ATOM     89  H42 ACD     1      37.850  20.080  19.490  1.00  0.00            
ATOM     90  C27 ACD     1      36.600  18.440  19.970  1.00  0.00            
ATOM     91  H43 ACD     1      36.710  18.660  21.040  1.00  0.00            
ATOM     92  H44 ACD     1      35.580  18.060  19.810  1.00  0.00            
ATOM     93  O22 ACD     1      37.580  17.480  19.760  1.00  0.00            
ATOM     94  H45 ACD     1      37.220  16.890  19.090  1.00  0.00            
ATOM     95  O23 ACD     1      38.370  21.020  17.180  1.00  0.00            
ATOM     96  C28 ACD     1      39.460  21.120  16.240  1.00  0.00            
ATOM     97  H46 ACD     1      39.060  20.810  15.270  1.00  0.00            
ATOM     98  C29 ACD     1      40.530  20.170  16.760  1.00  0.00            
ATOM     99  H47 ACD     1      40.690  20.330  17.830  1.00  0.00            
ATOM    100  O24 ACD     1      41.790  20.420  16.110  1.00  0.00            
ATOM    101  C30 ACD     1      40.140  18.690  16.510  1.00  0.00            
ATOM    102  H48 ACD     1      39.220  18.460  17.070  1.00  0.00            
ATOM    103  H49 ACD     1      40.020  18.480  15.450  1.00  0.00            
ATOM    104  O25 ACD     1      41.170  17.840  17.140  1.00  0.00            
ATOM    105  H50 ACD     1      41.940  17.740  16.560  1.00  0.00            
ATOM    106  C31 ACD     1      39.900  22.620  16.250  1.00  0.00            
ATOM    107  H51 ACD     1      39.950  23.050  17.250  1.00  0.00            
ATOM    108  O26 ACD     1      38.970  23.320  15.440  1.00  0.00            
ATOM    109  H52 ACD     1      39.120  24.270  15.460  1.00  0.00            
ATOM    110  C32 ACD     1      41.240  22.740  15.500  1.00  0.00            
ATOM    111  H53 ACD     1      41.110  22.280  14.520  1.00  0.00            
ATOM    112  O27 ACD     1      41.750  24.130  15.410  1.00  0.00            
ATOM    113  H54 ACD     1      42.240  24.380  16.200  1.00  0.00            
ATOM    114  C33 ACD     1      42.250  21.790  16.160  1.00  0.00            
ATOM    115  H55 ACD     1      43.190  21.890  15.600  1.00  0.00            
ATOM    116  O28 ACD     1      42.530  22.190  17.520  1.00  0.00            
ATOM    117  C34 ACD     1      43.800  22.310  17.950  1.00  0.00            
ATOM    118  H56 ACD     1      44.470  21.960  17.150  1.00  0.00            
ATOM    119  C35 ACD     1      43.970  23.820  18.300  1.00  0.00            
ATOM    120  H57 ACD     1      43.160  24.130  18.980  1.00  0.00            
ATOM    121  O29 ACD     1      44.100  24.630  17.100  1.00  0.00            
ATOM    122  H58 ACD     1      44.230  25.550  17.330  1.00  0.00            
ATOM    123  C36 ACD     1      45.230  24.010  19.160  1.00  0.00            
ATOM    124  H59 ACD     1      46.010  23.810  18.410  1.00  0.00            
ATOM    125  O30 ACD     1      45.330  25.310  19.660  1.00  0.00            
ATOM    126  H60 ACD     1      45.220  25.220  20.610  1.00  0.00            
ATOM    127  C1  AU0     2      40.460  20.920  21.210  1.00  0.00            
ATOM    128  C2  AU0     2      40.400  22.280  20.640  1.00  0.00            
ATOM    129  C3  AU0     2      39.340  22.700  19.800  1.00  0.00            
ATOM    130  C4  AU0     2      39.290  24.020  19.400  1.00  0.00            
ATOM    131  C5  AU0     2      40.270  24.940  19.710  1.00  0.00            
ATOM    132  C6  AU0     2      40.170  26.420  19.260  1.00  0.00            
ATOM    133  C7  AU0     2      38.670  26.850  19.180  1.00  0.00            
ATOM    134  C8  AU0     2      40.800  26.720  17.910  1.00  0.00            
ATOM    135  C9  AU0     2      41.320  24.510  20.540  1.00  0.00            
ATOM    136  O1  AU0     2      42.070  25.450  21.100  1.00  0.00            
ATOM    137  C10 AU0     2      41.380  23.230  21.090  1.00  0.00            
ATOM    138  H1  AU0     2      40.610  20.110  20.490  1.00  0.00            
ATOM    139  H2  AU0     2      41.310  20.840  21.890  1.00  0.00            
ATOM    140  H3  AU0     2      39.610  20.790  21.890  1.00  0.00            
ATOM    141  H4  AU0     2      38.630  21.960  19.460  1.00  0.00            
ATOM    142  H5  AU0     2      38.420  24.320  18.820  1.00  0.00            
ATOM    143  H6  AU0     2      40.680  27.140  19.910  1.00  0.00            
ATOM    144  H7  AU0     2      38.630  27.950  19.160  1.00  0.00            
ATOM    145  H8  AU0     2      38.150  26.530  18.270  1.00  0.00            
ATOM    146  H9  AU0     2      38.010  26.500  19.980  1.00  0.00            
ATOM    147  H10 AU0     2      40.250  26.130  17.160  1.00  0.00            
ATOM    148  H11 AU0     2      40.710  27.780  17.640  1.00  0.00            
ATOM    149  H12 AU0     2      41.860  26.420  17.850  1.00  0.00            
ATOM    150  H13 AU0     2      42.330  24.960  21.900  1.00  0.00            
ATOM    151  H14 AU0     2      42.050  23.010  21.920  1.00  0.00            
TER
ENDMDL
MODEL        1
ATOM      1  H1  ACD     1      36.460  20.490  26.140  1.00  0.00            
ATOM      2  O1  ACD     1      37.030  21.230  25.910  1.00  0.00            
ATOM      3  C1  ACD     1      37.770  20.840  24.770  1.00  0.00            
ATOM      4  H2  ACD     1      38.300  19.890  24.910  1.00  0.00            
ATOM      5  H3  ACD     1      38.450  21.680  24.590  1.00  0.00            
ATOM      6  C2  ACD     1      36.870  20.730  23.530  1.00  0.00            
ATOM      7  H4  ACD     1      36.120  19.960  23.760  1.00  0.00            
ATOM      8  O2  ACD     1      36.300  22.070  23.290  1.00  0.00            
ATOM      9  C3  ACD     1      35.360  22.080  22.240  1.00  0.00            
ATOM     10  H5  ACD     1      34.880  23.070  22.270  1.00  0.00            
ATOM     11  O3  ACD     1      34.330  21.160  22.500  1.00  0.00            
ATOM     12  C4  ACD     1      33.000  21.590  22.990  1.00  0.00            
ATOM     13  H6  ACD     1      32.790  22.590  22.600  1.00  0.00            
ATOM     14  C5  ACD     1      32.020  20.670  22.290  1.00  0.00            
ATOM     15  H7  ACD     1      32.350  19.650  22.510  1.00  0.00            
ATOM     16  O4  ACD     1      32.080  20.860  20.880  1.00  0.00            
ATOM     17  H8  ACD     1      32.990  20.590  20.720  1.00  0.00            
ATOM     18  C6  ACD     1      30.560  20.850  22.750  1.00  0.00            
ATOM     19  H9  ACD     1      30.200  21.810  22.360  1.00  0.00            
ATOM     20  O5  ACD     1      29.740  19.850  22.190  1.00  0.00            
ATOM     21  H10 ACD     1      29.820  19.990  21.240  1.00  0.00            
ATOM     22  C7  ACD     1      30.440  20.830  24.310  1.00  0.00            
ATOM     23  H11 ACD     1      29.520  21.160  24.800  1.00  0.00            
ATOM     24  O6  ACD     1      31.440  21.820  24.830  1.00  0.00            
ATOM     25  C8  ACD     1      32.830  21.560  24.550  1.00  0.00            
ATOM     26  H12 ACD     1      33.180  20.590  24.930  1.00  0.00            
ATOM     27  C9  ACD     1      33.660  22.640  25.230  1.00  0.00            
ATOM     28  H13 ACD     1      33.360  22.700  26.290  1.00  0.00            
ATOM     29  H14 ACD     1      34.710  22.330  25.250  1.00  0.00            
ATOM     30  O7  ACD     1      33.550  23.980  24.670  1.00  0.00            
ATOM     31  H15 ACD     1      33.650  24.570  25.430  1.00  0.00            
ATOM     32  O8  ACD     1      30.840  19.590  24.750  1.00  0.00            
ATOM     33  C10 ACD     1      29.830  18.930  25.490  1.00  0.00            
ATOM     34  H16 ACD     1      28.820  19.330  25.430  1.00  0.00            
ATOM     35  C11 ACD     1      29.870  17.570  24.820  1.00  0.00            
ATOM     36  H17 ACD     1      30.930  17.330  24.660  1.00  0.00            
ATOM     37  O9  ACD     1      29.110  17.510  23.600  1.00  0.00            
ATOM     38  H18 ACD     1      29.440  18.250  23.080  1.00  0.00            
ATOM     39  C12 ACD     1      29.330  16.450  25.750  1.00  0.00            
ATOM     40  H19 ACD     1      28.270  16.670  25.860  1.00  0.00            
ATOM     41  O10 ACD     1      29.530  15.130  25.230  1.00  0.00            
ATOM     42  H20 ACD     1      29.120  15.150  24.360  1.00  0.00            
ATOM     43  C13 ACD     1      29.850  16.540  27.160  1.00  0.00            
ATOM     44  H21 ACD     1      29.320  15.850  27.820  1.00  0.00            
ATOM     45  O11 ACD     1      29.640  17.840  27.660  1.00  0.00            
ATOM     46  C14 ACD     1      30.320  18.900  26.990  1.00  0.00            
ATOM     47  H22 ACD     1      31.380  18.620  26.980  1.00  0.00            
ATOM     48  C15 ACD     1      30.160  20.280  27.680  1.00  0.00            
ATOM     49  H23 ACD     1      30.760  21.020  27.140  1.00  0.00            
ATOM     50  H24 ACD     1      29.120  20.600  27.720  1.00  0.00            
ATOM     51  O12 ACD     1      30.700  20.230  28.990  1.00  0.00            
ATOM     52  H25 ACD     1      30.220  19.530  29.450  1.00  0.00            
ATOM     53  O13 ACD     1      31.210  16.260  27.210  1.00  0.00            
ATOM     54  C16 ACD     1      31.690  15.300  28.110  1.00  0.00            
ATOM     55  H26 ACD     1      31.000  15.050  28.920  1.00  0.00            
ATOM     56  C17 ACD     1      32.080  13.980  27.300  1.00  0.00            
ATOM     57  H27 ACD     1      32.760  14.320  26.510  1.00  0.00            
ATOM     58  O14 ACD     1      30.880  13.360  26.810  1.00  0.00            
ATOM     59  H28 ACD     1      30.390  14.000  26.290  1.00  0.00            
ATOM     60  C18 ACD     1      33.030  13.110  28.130  1.00  0.00            
ATOM     61  H29 ACD     1      32.580  12.640  29.010  1.00  0.00            
ATOM     62  O15 ACD     1      33.420  11.940  27.390  1.00  0.00            
ATOM     63  H30 ACD     1      33.760  12.180  26.520  1.00  0.00            
ATOM     64  C19 ACD     1      34.260  13.910  28.550  1.00  0.00            
ATOM     65  H31 ACD     1      34.850  13.390  29.310  1.00  0.00            
ATOM     66  O16 ACD     1      33.820  15.050  29.280  1.00  0.00            
ATOM     67  C20 ACD     1      32.890  16.020  28.770  1.00  0.00            
ATOM     68  H32 ACD     1      33.460  16.560  28.000  1.00  0.00            
ATOM     69  C21 ACD     1      32.530  17.070  29.840  1.00  0.00            
ATOM     70  H33 ACD     1      33.390  17.600  30.280  1.00  0.00            
ATOM     71  H34 ACD     1      31.990  17.840  29.280  1.00  0.00            
ATOM     72  O17 ACD     1      31.600  16.570  30.880  1.00  0.00            
ATOM     73  H35 ACD     1      31.690  17.230  31.570  1.00  0.00            
ATOM     74  O18 ACD     1      35.060  14.440  27.420  1.00  0.00            
ATOM     75  C22 ACD     1      35.980  13.640  26.670  1.00  0.00            
ATOM     76  H36 ACD     1      36.030  12.610  27.050  1.00  0.00            
ATOM     77  C23 ACD     1      35.480  13.650  25.250  1.00  0.00            
ATOM     78  H37 ACD     1      35.230  14.660  24.880  1.00  0.00            
ATOM     79  O19 ACD     1      34.260  12.830  24.990  1.00  0.00            
ATOM     80  H38 ACD     1      34.190  12.730  24.040  1.00  0.00            
ATOM     81  C24 ACD     1      36.610  13.080  24.400  1.00  0.00            
ATOM     82  H39 ACD     1      36.800  12.060  24.760  1.00  0.00            
ATOM     83  O20 ACD     1      36.060  13.140  23.100  1.00  0.00            
ATOM     84  H40 ACD     1      36.280  14.030  22.790  1.00  0.00            
ATOM     85  C25 ACD     1      37.920  13.870  24.590  1.00  0.00            
ATOM     86  H41 ACD     1      38.610  13.520  23.810  1.00  0.00            
ATOM     87  O21 ACD     1      38.260  13.710  25.920  1.00  0.00            
ATOM     88  C26 ACD     1      37.290  14.320  26.810  1.00  0.00            
ATOM     89  H42 ACD     1      36.950  15.300  26.460  1.00  0.00            
ATOM     90  C27 ACD     1      37.880  14.390  28.230  1.00  0.00            
ATOM     91  H43 ACD     1      38.790  15.010  28.210  1.00  0.00            
ATOM     92  H44 ACD     1      37.100  14.980  28.730  1.00  0.00            
ATOM     93  O22 ACD     1      38.110  13.070  28.820  1.00  0.00            
ATOM     94  H45 ACD     1      38.800  13.210  29.480  1.00  0.00            
ATOM     95  O23 ACD     1      37.580  15.180  24.220  1.00  0.00            
ATOM     96  C28 ACD     1      38.650  15.940  23.620  1.00  0.00            
ATOM     97  H46 ACD     1      39.620  15.430  23.560  1.00  0.00            
ATOM     98  C29 ACD     1      38.820  17.230  24.430  1.00  0.00            
ATOM     99  H47 ACD     1      37.830  17.670  24.590  1.00  0.00            
ATOM    100  O24 ACD     1      39.570  18.160  23.670  1.00  0.00            
ATOM    101  C30 ACD     1      39.550  17.000  25.760  1.00  0.00            
ATOM    102  H48 ACD     1      38.930  16.350  26.380  1.00  0.00            
ATOM    103  H49 ACD     1      40.470  16.400  25.700  1.00  0.00            
ATOM    104  O25 ACD     1      39.720  18.240  26.510  1.00  0.00            
ATOM    105  H50 ACD     1      40.550  18.670  26.280  1.00  0.00            
ATOM    106  C31 ACD     1      38.120  16.100  22.190  1.00  0.00            
ATOM    107  H51 ACD     1      37.110  16.500  22.300  1.00  0.00            
ATOM    108  O26 ACD     1      38.130  14.800  21.570  1.00  0.00            
ATOM    109  H52 ACD     1      38.940  14.740  21.070  1.00  0.00            
ATOM    110  C32 ACD     1      39.020  17.140  21.490  1.00  0.00            
ATOM    111  H53 ACD     1      40.050  16.770  21.530  1.00  0.00            
ATOM    112  O27 ACD     1      38.590  17.490  20.160  1.00  0.00            
ATOM    113  H54 ACD     1      38.770  16.710  19.630  1.00  0.00            
ATOM    114  C33 ACD     1      39.090  18.390  22.400  1.00  0.00            
ATOM    115  H55 ACD     1      39.750  19.110  21.910  1.00  0.00            
ATOM    116  O28 ACD     1      37.740  18.880  22.470  1.00  0.00            
ATOM    117  C34 ACD     1      37.510  20.240  22.270  1.00  0.00            
ATOM    118  H56 ACD     1      38.490  20.670  22.030  1.00  0.00            
ATOM    119  C35 ACD     1      36.680  20.360  20.980  1.00  0.00            
ATOM    120  H57 ACD     1      35.820  19.680  21.070  1.00  0.00            
ATOM    121  O29 ACD     1      37.560  20.060  19.880  1.00  0.00            
ATOM    122  H58 ACD     1      38.130  19.380  20.250  1.00  0.00            
ATOM    123  C36 ACD     1      36.080  21.730  20.900  1.00  0.00            
ATOM    124  H59 ACD     1      36.910  22.450  20.820  1.00  0.00            
ATOM    125  O30 ACD     1      35.130  21.880  19.880  1.00  0.00            
ATOM    126  H60 ACD     1      35.070  22.830  19.720  1.00  0.00            
ATOM    127  C1  AU0     2      33.770  17.330  24.690  1.00  0.00            
ATOM    128  C2  AU0     2      33.740  16.600  23.350  1.00  0.00            
ATOM    129  C3  AU0     2      34.450  17.250  22.320  1.00  0.00            
ATOM    130  C4  AU0     2      34.540  16.520  21.060  1.00  0.00            
ATOM    131  C5  AU0     2      33.970  15.260  20.910  1.00  0.00            
ATOM    132  C6  AU0     2      34.210  14.340  19.740  1.00  0.00            
ATOM    133  C7  AU0     2      35.700  14.010  19.630  1.00  0.00            
ATOM    134  C8  AU0     2      33.950  15.110  18.450  1.00  0.00            
ATOM    135  C9  AU0     2      33.290  14.700  21.950  1.00  0.00            
ATOM    136  O1  AU0     2      32.620  13.520  21.860  1.00  0.00            
ATOM    137  C10 AU0     2      33.150  15.360  23.190  1.00  0.00            
ATOM    138  H1  AU0     2      34.820  17.440  24.980  1.00  0.00            
ATOM    139  H2  AU0     2      33.380  18.350  24.650  1.00  0.00            
ATOM    140  H3  AU0     2      33.250  16.830  25.510  1.00  0.00            
ATOM    141  H4  AU0     2      34.970  18.180  22.480  1.00  0.00            
ATOM    142  H5  AU0     2      35.200  16.940  20.300  1.00  0.00            
ATOM    143  H6  AU0     2      33.580  13.440  19.710  1.00  0.00            
ATOM    144  H7  AU0     2      36.320  14.880  19.390  1.00  0.00            
ATOM    145  H8  AU0     2      36.090  13.600  20.570  1.00  0.00            
ATOM    146  H9  AU0     2      35.640  13.180  18.920  1.00  0.00            
ATOM    147  H10 AU0     2      34.150  14.460  17.590  1.00  0.00            
ATOM    148  H11 AU0     2      32.860  15.270  18.440  1.00  0.00            
ATOM    149  H12 AU0     2      34.480  16.070  18.380  1.00  0.00            
ATOM    150  H13 AU0     2      32.120  13.390  22.690  1.00  0.00            
ATOM    151  H14 AU0     2      32.710  14.840  24.040  1.00  0.00            
TER
ENDMDL
MODEL        1
ATOM      1  H1  ACD     1      36.930  11.500  25.260  1.00  0.00            
ATOM      2  O1  ACD     1      36.690  10.980  26.040  1.00  0.00            
ATOM      3  C1  ACD     1      36.490   9.560  25.770  1.00  0.00            
ATOM      4  H2  ACD     1      35.740   9.200  26.480  1.00  0.00            
ATOM      5  H3  ACD     1      37.450   9.120  26.070  1.00  0.00            
ATOM      6  C2  ACD     1      36.090   9.220  24.330  1.00  0.00            
ATOM      7  H4  ACD     1      35.000   9.340  24.220  1.00  0.00            
ATOM      8  O2  ACD     1      36.830  10.140  23.480  1.00  0.00            
ATOM      9  C3  ACD     1      36.560  10.020  22.160  1.00  0.00            
ATOM     10  H5  ACD     1      36.870  10.930  21.640  1.00  0.00            
ATOM     11  O3  ACD     1      35.130   9.930  21.970  1.00  0.00            
ATOM     12  C4  ACD     1      34.510  11.150  21.470  1.00  0.00            
ATOM     13  H6  ACD     1      35.210  11.950  21.180  1.00  0.00            
ATOM     14  C5  ACD     1      33.910  10.570  20.180  1.00  0.00            
ATOM     15  H7  ACD     1      33.230   9.770  20.490  1.00  0.00            
ATOM     16  O4  ACD     1      34.870  10.010  19.250  1.00  0.00            
ATOM     17  H8  ACD     1      35.460   9.470  19.770  1.00  0.00            
ATOM     18  C6  ACD     1      33.060  11.560  19.490  1.00  0.00            
ATOM     19  H9  ACD     1      33.620  12.440  19.150  1.00  0.00            
ATOM     20  O5  ACD     1      32.310  10.960  18.370  1.00  0.00            
ATOM     21  H10 ACD     1      31.510  10.570  18.740  1.00  0.00            
ATOM     22  C7  ACD     1      31.940  12.060  20.460  1.00  0.00            
ATOM     23  H11 ACD     1      31.300  12.820  19.990  1.00  0.00            
ATOM     24  O6  ACD     1      32.630  12.600  21.630  1.00  0.00            
ATOM     25  C8  ACD     1      33.410  11.670  22.340  1.00  0.00            
ATOM     26  H12 ACD     1      32.760  10.840  22.660  1.00  0.00            
ATOM     27  C9  ACD     1      33.760  12.170  23.720  1.00  0.00            
ATOM     28  H13 ACD     1      32.940  12.530  24.340  1.00  0.00            
ATOM     29  H14 ACD     1      34.100  11.280  24.270  1.00  0.00            
ATOM     30  O7  ACD     1      34.830  13.150  23.540  1.00  0.00            
ATOM     31  H15 ACD     1      34.380  13.840  23.060  1.00  0.00            
ATOM     32  O8  ACD     1      31.030  10.970  20.840  1.00  0.00            
ATOM     33  C10 ACD     1      29.610  11.260  21.070  1.00  0.00            
ATOM     34  H16 ACD     1      29.440  12.310  21.350  1.00  0.00            
ATOM     35  C11 ACD     1      28.840  10.980  19.770  1.00  0.00            
ATOM     36  H17 ACD     1      29.040   9.920  19.540  1.00  0.00            
ATOM     37  O9  ACD     1      29.290  11.730  18.560  1.00  0.00            
ATOM     38  H18 ACD     1      28.540  11.780  17.960  1.00  0.00            
ATOM     39  C12 ACD     1      27.330  11.300  19.980  1.00  0.00            
ATOM     40  H19 ACD     1      27.280  12.340  20.320  1.00  0.00            
ATOM     41  O10 ACD     1      26.570  11.040  18.740  1.00  0.00            
ATOM     42  H20 ACD     1      25.720  10.690  19.000  1.00  0.00            
ATOM     43  C13 ACD     1      26.840  10.460  21.140  1.00  0.00            
ATOM     44  H21 ACD     1      25.780  10.710  21.310  1.00  0.00            
ATOM     45  O11 ACD     1      27.600  10.780  22.300  1.00  0.00            
ATOM     46  C14 ACD     1      29.020  10.460  22.250  1.00  0.00            
ATOM     47  H22 ACD     1      29.190   9.400  22.060  1.00  0.00            
ATOM     48  C15 ACD     1      29.780  10.730  23.550  1.00  0.00            
ATOM     49  H23 ACD     1      30.810  10.400  23.400  1.00  0.00            
ATOM     50  H24 ACD     1      29.790  11.800  23.830  1.00  0.00            
ATOM     51  O12 ACD     1      29.340  10.010  24.690  1.00  0.00            
ATOM     52  H25 ACD     1      28.410  10.210  24.810  1.00  0.00            
ATOM     53  O13 ACD     1      27.100   9.130  20.790  1.00  0.00            
ATOM     54  C16 ACD     1      26.220   8.150  21.360  1.00  0.00            
ATOM     55  H26 ACD     1      25.200   8.200  20.950  1.00  0.00            
ATOM     56  C17 ACD     1      26.790   6.890  20.760  1.00  0.00            
ATOM     57  H27 ACD     1      27.890   6.950  20.830  1.00  0.00            
ATOM     58  O14 ACD     1      26.430   6.830  19.360  1.00  0.00            
ATOM     59  H28 ACD     1      26.880   7.620  19.030  1.00  0.00            
ATOM     60  C18 ACD     1      26.450   5.600  21.510  1.00  0.00            
ATOM     61  H29 ACD     1      25.410   5.360  21.300  1.00  0.00            
ATOM     62  O15 ACD     1      27.320   4.580  21.090  1.00  0.00            
ATOM     63  H30 ACD     1      27.910   4.420  21.830  1.00  0.00            
ATOM     64  C19 ACD     1      26.570   5.800  23.040  1.00  0.00            
ATOM     65  H31 ACD     1      26.160   4.940  23.580  1.00  0.00            
ATOM     66  O16 ACD     1      25.780   6.930  23.390  1.00  0.00            
ATOM     67  C20 ACD     1      26.220   8.250  22.880  1.00  0.00            
ATOM     68  H32 ACD     1      27.250   8.400  23.210  1.00  0.00            
ATOM     69  C21 ACD     1      25.110   9.240  23.370  1.00  0.00            
ATOM     70  H33 ACD     1      25.110   9.100  24.460  1.00  0.00            
ATOM     71  H34 ACD     1      25.450  10.280  23.230  1.00  0.00            
ATOM     72  O17 ACD     1      23.800   9.130  22.850  1.00  0.00            
ATOM     73  H35 ACD     1      23.570   8.240  22.600  1.00  0.00            
ATOM     74  O18 ACD     1      27.880   5.920  23.480  1.00  0.00            
ATOM     75  C22 ACD     1      28.280   5.340  24.730  1.00  0.00            
ATOM     76  H36 ACD     1      27.450   4.860  25.260  1.00  0.00            
ATOM     77  C23 ACD     1      29.260   4.300  24.300  1.00  0.00            
ATOM     78  H37 ACD     1      29.970   4.810  23.640  1.00  0.00            
ATOM     79  O19 ACD     1      28.430   3.370  23.590  1.00  0.00            
ATOM     80  H38 ACD     1      29.030   2.620  23.520  1.00  0.00            
ATOM     81  C24 ACD     1      29.930   3.650  25.470  1.00  0.00            
ATOM     82  H39 ACD     1      29.160   3.100  26.030  1.00  0.00            
ATOM     83  O20 ACD     1      30.940   2.750  25.030  1.00  0.00            
ATOM     84  H40 ACD     1      30.430   2.030  24.640  1.00  0.00            
ATOM     85  C25 ACD     1      30.630   4.710  26.370  1.00  0.00            
ATOM     86  H41 ACD     1      31.040   4.100  27.190  1.00  0.00            
ATOM     87  O21 ACD     1      29.560   5.520  26.750  1.00  0.00            
ATOM     88  C26 ACD     1      28.910   6.320  25.770  1.00  0.00            
ATOM     89  H42 ACD     1      29.610   6.950  25.210  1.00  0.00            
ATOM     90  C27 ACD     1      27.890   7.240  26.470  1.00  0.00            
ATOM     91  H43 ACD     1      28.500   7.890  27.090  1.00  0.00            
ATOM     92  H44 ACD     1      27.380   7.890  25.750  1.00  0.00            
ATOM     93  O22 ACD     1      26.970   6.600  27.310  1.00  0.00            
ATOM     94  H45 ACD     1      27.520   6.140  27.960  1.00  0.00            
ATOM     95  O23 ACD     1      31.560   5.380  25.590  1.00  0.00            
ATOM     96  C28 ACD     1      32.840   5.450  26.240  1.00  0.00            
ATOM     97  H46 ACD     1      32.630   5.090  27.250  1.00  0.00            
ATOM     98  C29 ACD     1      33.140   6.950  26.230  1.00  0.00            
ATOM     99  H47 ACD     1      32.880   7.270  25.210  1.00  0.00            
ATOM    100  O24 ACD     1      34.570   7.140  26.440  1.00  0.00            
ATOM    101  C30 ACD     1      32.290   7.740  27.290  1.00  0.00            
ATOM    102  H48 ACD     1      31.220   7.550  27.140  1.00  0.00            
ATOM    103  H49 ACD     1      32.440   7.210  28.240  1.00  0.00            
ATOM    104  O25 ACD     1      32.490   9.100  27.360  1.00  0.00            
ATOM    105  H50 ACD     1      33.010   9.300  28.150  1.00  0.00            
ATOM    106  C31 ACD     1      33.910   4.690  25.350  1.00  0.00            
ATOM    107  H51 ACD     1      33.930   5.050  24.320  1.00  0.00            
ATOM    108  O26 ACD     1      33.690   3.300  25.390  1.00  0.00            
ATOM    109  H52 ACD     1      32.740   3.170  25.460  1.00  0.00            
ATOM    110  C32 ACD     1      35.230   4.990  25.870  1.00  0.00            
ATOM    111  H53 ACD     1      35.210   4.770  26.950  1.00  0.00            
ATOM    112  O27 ACD     1      36.240   4.190  25.270  1.00  0.00            
ATOM    113  H54 ACD     1      36.070   4.190  24.330  1.00  0.00            
ATOM    114  C33 ACD     1      35.580   6.430  25.650  1.00  0.00            
ATOM    115  H55 ACD     1      36.540   6.740  26.070  1.00  0.00            
ATOM    116  O28 ACD     1      35.470   6.850  24.350  1.00  0.00            
ATOM    117  C34 ACD     1      36.460   7.700  23.920  1.00  0.00            
ATOM    118  H56 ACD     1      37.370   7.310  24.400  1.00  0.00            
ATOM    119  C35 ACD     1      36.560   7.530  22.390  1.00  0.00            
ATOM    120  H57 ACD     1      35.510   7.550  22.070  1.00  0.00            
ATOM    121  O29 ACD     1      37.210   6.340  21.980  1.00  0.00            
ATOM    122  H58 ACD     1      36.540   5.660  22.090  1.00  0.00            
ATOM    123  C36 ACD     1      37.280   8.720  21.700  1.00  0.00            
ATOM    124  H59 ACD     1      38.330   8.780  22.020  1.00  0.00            
ATOM    125  O30 ACD     1      37.060   8.610  20.290  1.00  0.00            
ATOM    126  H60 ACD     1      37.520   7.780  20.150  1.00  0.00            
ATOM    127  C1  AU0     2      36.410   5.730  17.890  1.00  0.00            
ATOM    128  C2  AU0     2      35.250   5.870  18.820  1.00  0.00            
ATOM    129  C3  AU0     2      34.350   6.930  18.640  1.00  0.00            
ATOM    130  C4  AU0     2      33.130   6.970  19.370  1.00  0.00            
ATOM    131  C5  AU0     2      33.000   6.180  20.530  1.00  0.00            
ATOM    132  C6  AU0     2      31.740   6.300  21.460  1.00  0.00            
ATOM    133  C7  AU0     2      30.370   6.160  20.730  1.00  0.00            
ATOM    134  C8  AU0     2      31.690   7.680  22.200  1.00  0.00            
ATOM    135  C9  AU0     2      33.890   5.190  20.750  1.00  0.00            
ATOM    136  O1  AU0     2      33.940   4.340  21.780  1.00  0.00            
ATOM    137  C10 AU0     2      35.010   5.010  19.930  1.00  0.00            
ATOM    138  H1  AU0     2      37.210   5.100  18.300  1.00  0.00            
ATOM    139  H2  AU0     2      35.930   5.270  17.020  1.00  0.00            
ATOM    140  H3  AU0     2      36.820   6.710  17.600  1.00  0.00            
ATOM    141  H4  AU0     2      34.500   7.510  17.730  1.00  0.00            
ATOM    142  H5  AU0     2      32.350   7.640  19.030  1.00  0.00            
ATOM    143  H6  AU0     2      31.670   5.530  22.240  1.00  0.00            
ATOM    144  H7  AU0     2      29.690   6.010  21.580  1.00  0.00            
ATOM    145  H8  AU0     2      30.180   7.070  20.140  1.00  0.00            
ATOM    146  H9  AU0     2      30.450   5.270  20.100  1.00  0.00            
ATOM    147  H10 AU0     2      32.660   7.850  22.670  1.00  0.00            
ATOM    148  H11 AU0     2      31.620   8.480  21.460  1.00  0.00            
ATOM    149  H12 AU0     2      30.870   7.790  22.920  1.00  0.00            
ATOM    150  H13 AU0     2      34.840   3.990  21.940  1.00  0.00            
ATOM    151  H14 AU0     2      35.630   4.120  20.020  1.00  0.00            
TER
ENDMDL
MODEL        1
ATOM      1  H1  ACD     1      30.020  20.430  27.100  1.00  0.00            
ATOM      2  O1  ACD     1      29.210  19.920  27.180  1.00  0.00            
ATOM      3  C1  ACD     1      28.240  20.550  26.270  1.00  0.00            
ATOM      4  H2  ACD     1      28.800  21.100  25.510  1.00  0.00            
ATOM      5  H3  ACD     1      27.450  21.090  26.830  1.00  0.00            
ATOM      6  C2  ACD     1      27.480  19.480  25.610  1.00  0.00            
ATOM      7  H4  ACD     1      28.120  18.710  25.160  1.00  0.00            
ATOM      8  O2  ACD     1      26.570  18.870  26.570  1.00  0.00            
ATOM      9  C3  ACD     1      25.910  17.680  26.130  1.00  0.00            
ATOM     10  H5  ACD     1      25.330  17.300  26.970  1.00  0.00            
ATOM     11  O3  ACD     1      26.910  16.720  25.750  1.00  0.00            
ATOM     12  C4  ACD     1      26.890  15.520  26.540  1.00  0.00            
ATOM     13  H6  ACD     1      26.030  15.440  27.220  1.00  0.00            
ATOM     14  C5  ACD     1      26.900  14.380  25.550  1.00  0.00            
ATOM     15  H7  ACD     1      27.720  14.590  24.840  1.00  0.00            
ATOM     16  O4  ACD     1      25.650  14.300  24.780  1.00  0.00            
ATOM     17  H8  ACD     1      25.650  13.530  24.210  1.00  0.00            
ATOM     18  C6  ACD     1      27.260  13.030  26.210  1.00  0.00            
ATOM     19  H9  ACD     1      26.380  12.840  26.840  1.00  0.00            
ATOM     20  O5  ACD     1      27.300  11.910  25.320  1.00  0.00            
ATOM     21  H10 ACD     1      26.610  11.890  24.660  1.00  0.00            
ATOM     22  C7  ACD     1      28.560  13.180  26.950  1.00  0.00            
ATOM     23  H11 ACD     1      28.750  12.230  27.460  1.00  0.00            
ATOM     24  O6  ACD     1      28.530  14.270  27.980  1.00  0.00            
ATOM     25  C8  ACD     1      28.150  15.520  27.400  1.00  0.00            
ATOM     26  H12 ACD     1      29.030  15.740  26.780  1.00  0.00            
ATOM     27  C9  ACD     1      28.160  16.700  28.410  1.00  0.00            
ATOM     28  H13 ACD     1      29.120  16.620  28.950  1.00  0.00            
ATOM     29  H14 ACD     1      28.220  17.690  27.930  1.00  0.00            
ATOM     30  O7  ACD     1      27.060  16.740  29.270  1.00  0.00            
ATOM     31  H15 ACD     1      27.180  16.000  29.870  1.00  0.00            
ATOM     32  O8  ACD     1      29.720  13.470  26.100  1.00  0.00            
ATOM     33  C10 ACD     1      30.970  13.100  26.670  1.00  0.00            
ATOM     34  H16 ACD     1      30.860  12.310  27.430  1.00  0.00            
ATOM     35  C11 ACD     1      31.740  12.610  25.420  1.00  0.00            
ATOM     36  H17 ACD     1      31.590  13.220  24.520  1.00  0.00            
ATOM     37  O9  ACD     1      31.270  11.280  25.180  1.00  0.00            
ATOM     38  H18 ACD     1      30.350  11.510  25.030  1.00  0.00            
ATOM     39  C12 ACD     1      33.220  12.530  25.660  1.00  0.00            
ATOM     40  H19 ACD     1      33.530  11.890  26.490  1.00  0.00            
ATOM     41  O10 ACD     1      33.970  12.110  24.480  1.00  0.00            
ATOM     42  H20 ACD     1      33.650  12.730  23.810  1.00  0.00            
ATOM     43  C13 ACD     1      33.690  13.910  26.180  1.00  0.00            
ATOM     44  H21 ACD     1      34.740  14.030  26.470  1.00  0.00            
ATOM     45  O11 ACD     1      33.050  14.140  27.390  1.00  0.00            
ATOM     46  C14 ACD     1      31.680  14.190  27.400  1.00  0.00            
ATOM     47  H22 ACD     1      31.470  15.160  26.930  1.00  0.00            
ATOM     48  C15 ACD     1      31.360  14.280  28.930  1.00  0.00            
ATOM     49  H23 ACD     1      31.960  15.120  29.290  1.00  0.00            
ATOM     50  H24 ACD     1      30.350  14.640  29.160  1.00  0.00            
ATOM     51  O12 ACD     1      31.740  13.090  29.640  1.00  0.00            
ATOM     52  H25 ACD     1      32.700  12.980  29.650  1.00  0.00            
ATOM     53  O13 ACD     1      33.420  14.960  25.270  1.00  0.00            
ATOM     54  C16 ACD     1      34.330  15.340  24.250  1.00  0.00            
ATOM     55  H26 ACD     1      35.180  14.670  24.120  1.00  0.00            
ATOM     56  C17 ACD     1      33.610  15.220  22.980  1.00  0.00            
ATOM     57  H27 ACD     1      32.600  15.580  23.180  1.00  0.00            
ATOM     58  O14 ACD     1      33.450  13.820  22.590  1.00  0.00            
ATOM     59  H28 ACD     1      32.920  13.810  21.790  1.00  0.00            
ATOM     60  C18 ACD     1      34.420  15.960  21.940  1.00  0.00            
ATOM     61  H29 ACD     1      35.350  15.400  21.800  1.00  0.00            
ATOM     62  O15 ACD     1      33.760  16.040  20.710  1.00  0.00            
ATOM     63  H30 ACD     1      33.700  16.980  20.550  1.00  0.00            
ATOM     64  C19 ACD     1      34.730  17.420  22.380  1.00  0.00            
ATOM     65  H31 ACD     1      35.480  17.810  21.680  1.00  0.00            
ATOM     66  O16 ACD     1      35.470  17.400  23.620  1.00  0.00            
ATOM     67  C20 ACD     1      34.700  16.780  24.690  1.00  0.00            
ATOM     68  H32 ACD     1      33.770  17.270  24.970  1.00  0.00            
ATOM     69  C21 ACD     1      35.660  16.860  25.840  1.00  0.00            
ATOM     70  H33 ACD     1      35.390  16.120  26.610  1.00  0.00            
ATOM     71  H34 ACD     1      36.660  16.480  25.620  1.00  0.00            
ATOM     72  O17 ACD     1      35.660  18.140  26.520  1.00  0.00            
ATOM     73  H35 ACD     1      35.800  17.990  27.460  1.00  0.00            
ATOM     74  O18 ACD     1      33.550  18.210  22.280  1.00  0.00            
ATOM     75  C22 ACD     1      33.800  19.580  22.200  1.00  0.00            
ATOM     76  H36 ACD     1      34.860  19.790  22.410  1.00  0.00            
ATOM     77  C23 ACD     1      33.580  19.870  20.750  1.00  0.00            
ATOM     78  H37 ACD     1      32.700  19.360  20.340  1.00  0.00            
ATOM     79  O19 ACD     1      34.790  19.490  20.020  1.00  0.00            
ATOM     80  H38 ACD     1      34.620  19.460  19.070  1.00  0.00            
ATOM     81  C24 ACD     1      33.290  21.370  20.510  1.00  0.00            
ATOM     82  H39 ACD     1      34.210  21.880  20.820  1.00  0.00            
ATOM     83  O20 ACD     1      32.970  21.750  19.130  1.00  0.00            
ATOM     84  H40 ACD     1      32.300  21.160  18.770  1.00  0.00            
ATOM     85  C25 ACD     1      32.200  21.900  21.500  1.00  0.00            
ATOM     86  H41 ACD     1      32.010  22.940  21.240  1.00  0.00            
ATOM     87  O21 ACD     1      32.610  21.700  22.800  1.00  0.00            
ATOM     88  C26 ACD     1      32.900  20.320  23.240  1.00  0.00            
ATOM     89  H42 ACD     1      32.040  19.640  23.190  1.00  0.00            
ATOM     90  C27 ACD     1      33.410  20.290  24.660  1.00  0.00            
ATOM     91  H43 ACD     1      33.820  19.280  24.820  1.00  0.00            
ATOM     92  H44 ACD     1      34.290  20.930  24.770  1.00  0.00            
ATOM     93  O22 ACD     1      32.310  20.600  25.600  1.00  0.00            
ATOM     94  H45 ACD     1      32.190  21.530  25.380  1.00  0.00            
ATOM     95  O23 ACD     1      31.030  21.170  21.290  1.00  0.00            
ATOM     96  C28 ACD     1      29.770  21.790  21.420  1.00  0.00            
ATOM     97  H46 ACD     1      29.880  22.650  20.750  1.00  0.00            
ATOM     98  C29 ACD     1      29.340  22.180  22.870  1.00  0.00            
ATOM     99  H47 ACD     1      29.630  21.350  23.530  1.00  0.00            
ATOM    100  O24 ACD     1      27.920  22.430  22.990  1.00  0.00            
ATOM    101  C30 ACD     1      29.990  23.470  23.260  1.00  0.00            
ATOM    102  H48 ACD     1      31.070  23.490  23.030  1.00  0.00            
ATOM    103  H49 ACD     1      29.500  24.230  22.640  1.00  0.00            
ATOM    104  O25 ACD     1      29.760  23.600  24.660  1.00  0.00            
ATOM    105  H50 ACD     1      28.850  23.390  24.870  1.00  0.00            
ATOM    106  C31 ACD     1      28.810  20.810  20.750  1.00  0.00            
ATOM    107  H51 ACD     1      28.900  19.780  21.100  1.00  0.00            
ATOM    108  O26 ACD     1      28.970  20.890  19.320  1.00  0.00            
ATOM    109  H52 ACD     1      28.140  20.780  18.850  1.00  0.00            
ATOM    110  C32 ACD     1      27.340  21.230  21.110  1.00  0.00            
ATOM    111  H53 ACD     1      27.210  22.200  20.610  1.00  0.00            
ATOM    112  O27 ACD     1      26.410  20.250  20.640  1.00  0.00            
ATOM    113  H54 ACD     1      25.860  19.860  21.330  1.00  0.00            
ATOM    114  C33 ACD     1      27.110  21.350  22.580  1.00  0.00            
ATOM    115  H55 ACD     1      26.070  21.590  22.840  1.00  0.00            
ATOM    116  O28 ACD     1      27.490  20.260  23.350  1.00  0.00            
ATOM    117  C34 ACD     1      26.620  19.860  24.380  1.00  0.00            
ATOM    118  H56 ACD     1      25.940  20.660  24.710  1.00  0.00            
ATOM    119  C35 ACD     1      25.850  18.620  23.820  1.00  0.00            
ATOM    120  H57 ACD     1      26.580  17.880  23.470  1.00  0.00            
ATOM    121  O29 ACD     1      25.010  18.920  22.690  1.00  0.00            
ATOM    122  H58 ACD     1      24.310  18.280  22.550  1.00  0.00            
ATOM    123  C36 ACD     1      25.030  17.980  25.000  1.00  0.00            
ATOM    124  H59 ACD     1      24.350  18.740  25.400  1.00  0.00            
ATOM    125  O30 ACD     1      24.320  16.830  24.620  1.00  0.00            
ATOM    126  H60 ACD     1      24.970  16.130  24.720  1.00  0.00            
ATOM    127  C1  AU0     2      30.740  17.410  24.660  1.00  0.00            
ATOM    128  C2  AU0     2      29.840  16.850  23.570  1.00  0.00            
ATOM    129  C3  AU0     2      29.360  17.670  22.590  1.00  0.00            
ATOM    130  C4  AU0     2      28.450  17.170  21.590  1.00  0.00            
ATOM    131  C5  AU0     2      28.080  15.800  21.620  1.00  0.00            
ATOM    132  C6  AU0     2      26.930  15.340  20.760  1.00  0.00            
ATOM    133  C7  AU0     2      27.150  15.930  19.330  1.00  0.00            
ATOM    134  C8  AU0     2      25.610  15.810  21.230  1.00  0.00            
ATOM    135  C9  AU0     2      28.710  14.930  22.520  1.00  0.00            
ATOM    136  O1  AU0     2      28.450  13.590  22.570  1.00  0.00            
ATOM    137  C10 AU0     2      29.540  15.480  23.490  1.00  0.00            
ATOM    138  H1  AU0     2      30.450  18.390  25.050  1.00  0.00            
ATOM    139  H2  AU0     2      30.500  16.780  25.520  1.00  0.00            
ATOM    140  H3  AU0     2      31.810  17.280  24.410  1.00  0.00            
ATOM    141  H4  AU0     2      29.750  18.680  22.540  1.00  0.00            
ATOM    142  H5  AU0     2      28.000  17.880  20.890  1.00  0.00            
ATOM    143  H6  AU0     2      26.930  14.250  20.680  1.00  0.00            
ATOM    144  H7  AU0     2      28.200  15.970  19.030  1.00  0.00            
ATOM    145  H8  AU0     2      26.600  15.280  18.630  1.00  0.00            
ATOM    146  H9  AU0     2      26.680  16.910  19.210  1.00  0.00            
ATOM    147  H10 AU0     2      25.110  15.210  22.010  1.00  0.00            
ATOM    148  H11 AU0     2      25.630  16.890  21.400  1.00  0.00            
ATOM    149  H12 AU0     2      24.930  15.680  20.370  1.00  0.00            
ATOM    150  H13 AU0     2      28.070  13.410  21.700  1.00  0.00            
ATOM    151  H14 AU0     2      30.010  14.830  24.230  1.00  0.00            
TER
ENDMDL
MODEL        1
ATOM      1  H1  ACD     1       6.570  23.660  12.580  1.00  0.00            
ATOM      2  O1  ACD     1       5.710  23.910  12.930  1.00  0.00            
ATOM      3  C1  ACD     1       5.670  23.690  14.320  1.00  0.00            
ATOM      4  H2  ACD     1       6.670  23.850  14.720  1.00  0.00            
ATOM      5  H3  ACD     1       5.370  22.660  14.560  1.00  0.00            
ATOM      6  C2  ACD     1       4.840  24.700  14.970  1.00  0.00            
ATOM      7  H4  ACD     1       4.840  24.420  16.030  1.00  0.00            
ATOM      8  O2  ACD     1       5.420  25.950  14.730  1.00  0.00            
ATOM      9  C3  ACD     1       4.740  27.020  15.360  1.00  0.00            
ATOM     10  H5  ACD     1       5.450  27.830  15.120  1.00  0.00            
ATOM     11  O3  ACD     1       4.680  26.970  16.760  1.00  0.00            
ATOM     12  C4  ACD     1       5.630  27.670  17.490  1.00  0.00            
ATOM     13  H6  ACD     1       6.530  27.790  16.880  1.00  0.00            
ATOM     14  C5  ACD     1       5.020  29.000  17.950  1.00  0.00            
ATOM     15  H7  ACD     1       4.080  28.700  18.420  1.00  0.00            
ATOM     16  O4  ACD     1       4.760  29.940  16.800  1.00  0.00            
ATOM     17  H8  ACD     1       4.330  30.710  17.190  1.00  0.00            
ATOM     18  C6  ACD     1       5.830  29.750  18.940  1.00  0.00            
ATOM     19  H9  ACD     1       6.710  30.130  18.400  1.00  0.00            
ATOM     20  O5  ACD     1       5.130  30.860  19.480  1.00  0.00            
ATOM     21  H10 ACD     1       4.620  30.520  20.220  1.00  0.00            
ATOM     22  C7  ACD     1       6.310  28.790  20.050  1.00  0.00            
ATOM     23  H11 ACD     1       7.060  29.280  20.690  1.00  0.00            
ATOM     24  O6  ACD     1       6.850  27.580  19.540  1.00  0.00            
ATOM     25  C8  ACD     1       6.070  26.830  18.680  1.00  0.00            
ATOM     26  H12 ACD     1       5.160  26.450  19.170  1.00  0.00            
ATOM     27  C9  ACD     1       6.920  25.650  18.240  1.00  0.00            
ATOM     28  H13 ACD     1       7.200  25.090  19.140  1.00  0.00            
ATOM     29  H14 ACD     1       6.290  25.010  17.610  1.00  0.00            
ATOM     30  O7  ACD     1       8.150  25.980  17.650  1.00  0.00            
ATOM     31  H15 ACD     1       8.460  25.170  17.220  1.00  0.00            
ATOM     32  O8  ACD     1       5.180  28.480  20.880  1.00  0.00            
ATOM     33  C10 ACD     1       5.320  28.000  22.250  1.00  0.00            
ATOM     34  H16 ACD     1       5.400  28.890  22.900  1.00  0.00            
ATOM     35  C11 ACD     1       3.910  27.360  22.460  1.00  0.00            
ATOM     36  H17 ACD     1       3.780  26.640  21.640  1.00  0.00            
ATOM     37  O9  ACD     1       2.880  28.370  22.360  1.00  0.00            
ATOM     38  H18 ACD     1       3.170  29.060  21.760  1.00  0.00            
ATOM     39  C12 ACD     1       3.820  26.580  23.780  1.00  0.00            
ATOM     40  H19 ACD     1       3.970  27.270  24.620  1.00  0.00            
ATOM     41  O10 ACD     1       2.520  25.890  23.950  1.00  0.00            
ATOM     42  H20 ACD     1       1.890  26.520  23.580  1.00  0.00            
ATOM     43  C13 ACD     1       4.960  25.630  23.870  1.00  0.00            
ATOM     44  H21 ACD     1       4.900  25.150  24.850  1.00  0.00            
ATOM     45  O11 ACD     1       6.120  26.350  23.850  1.00  0.00            
ATOM     46  C14 ACD     1       6.460  27.010  22.620  1.00  0.00            
ATOM     47  H22 ACD     1       6.510  26.340  21.760  1.00  0.00            
ATOM     48  C15 ACD     1       7.810  27.670  22.790  1.00  0.00            
ATOM     49  H23 ACD     1       8.490  26.840  23.040  1.00  0.00            
ATOM     50  H24 ACD     1       8.040  28.180  21.850  1.00  0.00            
ATOM     51  O12 ACD     1       7.830  28.660  23.810  1.00  0.00            
ATOM     52  H25 ACD     1       8.330  29.420  23.500  1.00  0.00            
ATOM     53  O13 ACD     1       5.020  24.720  22.800  1.00  0.00            
ATOM     54  C16 ACD     1       5.220  23.380  23.160  1.00  0.00            
ATOM     55  H26 ACD     1       5.750  23.350  24.120  1.00  0.00            
ATOM     56  C17 ACD     1       3.810  22.690  23.370  1.00  0.00            
ATOM     57  H27 ACD     1       3.320  22.700  22.390  1.00  0.00            
ATOM     58  O14 ACD     1       3.090  23.320  24.490  1.00  0.00            
ATOM     59  H28 ACD     1       3.050  24.270  24.300  1.00  0.00            
ATOM     60  C18 ACD     1       4.100  21.200  23.690  1.00  0.00            
ATOM     61  H29 ACD     1       4.700  21.310  24.600  1.00  0.00            
ATOM     62  O15 ACD     1       2.920  20.380  23.920  1.00  0.00            
ATOM     63  H30 ACD     1       2.770  19.830  23.140  1.00  0.00            
ATOM     64  C19 ACD     1       4.970  20.520  22.620  1.00  0.00            
ATOM     65  H31 ACD     1       5.140  19.500  22.990  1.00  0.00            
ATOM     66  O16 ACD     1       6.200  21.240  22.470  1.00  0.00            
ATOM     67  C20 ACD     1       6.050  22.610  22.030  1.00  0.00            
ATOM     68  H32 ACD     1       5.440  22.690  21.120  1.00  0.00            
ATOM     69  C21 ACD     1       7.400  23.210  21.930  1.00  0.00            
ATOM     70  H33 ACD     1       7.370  24.210  21.460  1.00  0.00            
ATOM     71  H34 ACD     1       7.950  23.360  22.860  1.00  0.00            
ATOM     72  O17 ACD     1       8.250  22.420  21.070  1.00  0.00            
ATOM     73  H35 ACD     1       8.240  21.530  21.440  1.00  0.00            
ATOM     74  O18 ACD     1       4.210  20.440  21.440  1.00  0.00            
ATOM     75  C22 ACD     1       4.130  19.210  20.680  1.00  0.00            
ATOM     76  H36 ACD     1       4.430  18.350  21.280  1.00  0.00            
ATOM     77  C23 ACD     1       2.550  19.010  20.510  1.00  0.00            
ATOM     78  H37 ACD     1       2.010  19.960  20.420  1.00  0.00            
ATOM     79  O19 ACD     1       1.990  18.510  21.660  1.00  0.00            
ATOM     80  H38 ACD     1       1.030  18.460  21.580  1.00  0.00            
ATOM     81  C24 ACD     1       2.230  18.140  19.280  1.00  0.00            
ATOM     82  H39 ACD     1       2.480  17.100  19.530  1.00  0.00            
ATOM     83  O20 ACD     1       0.880  18.250  18.920  1.00  0.00            
ATOM     84  H40 ACD     1       0.790  19.130  18.540  1.00  0.00            
ATOM     85  C25 ACD     1       3.050  18.590  18.000  1.00  0.00            
ATOM     86  H41 ACD     1       2.850  17.880  17.180  1.00  0.00            
ATOM     87  O21 ACD     1       4.390  18.430  18.410  1.00  0.00            
ATOM     88  C26 ACD     1       4.920  19.370  19.360  1.00  0.00            
ATOM     89  H42 ACD     1       4.760  20.380  18.950  1.00  0.00            
ATOM     90  C27 ACD     1       6.450  19.080  19.480  1.00  0.00            
ATOM     91  H43 ACD     1       6.740  19.650  20.370  1.00  0.00            
ATOM     92  H44 ACD     1       6.680  18.020  19.640  1.00  0.00            
ATOM     93  O22 ACD     1       7.040  19.460  18.300  1.00  0.00            
ATOM     94  H45 ACD     1       7.180  18.630  17.830  1.00  0.00            
ATOM     95  O23 ACD     1       2.780  19.940  17.600  1.00  0.00            
ATOM     96  C28 ACD     1       2.470  20.170  16.250  1.00  0.00            
ATOM     97  H46 ACD     1       2.270  19.210  15.750  1.00  0.00            
ATOM     98  C29 ACD     1       3.700  20.740  15.580  1.00  0.00            
ATOM     99  H47 ACD     1       4.160  21.560  16.140  1.00  0.00            
ATOM    100  O24 ACD     1       3.440  21.350  14.290  1.00  0.00            
ATOM    101  C30 ACD     1       4.780  19.600  15.430  1.00  0.00            
ATOM    102  H48 ACD     1       5.360  19.510  16.360  1.00  0.00            
ATOM    103  H49 ACD     1       4.320  18.630  15.200  1.00  0.00            
ATOM    104  O25 ACD     1       5.750  19.980  14.430  1.00  0.00            
ATOM    105  H50 ACD     1       5.260  20.420  13.740  1.00  0.00            
ATOM    106  C31 ACD     1       1.240  21.200  16.210  1.00  0.00            
ATOM    107  H51 ACD     1       1.340  22.050  16.890  1.00  0.00            
ATOM    108  O26 ACD     1       0.050  20.520  16.590  1.00  0.00            
ATOM    109  H52 ACD     1      -0.760  21.040  16.610  1.00  0.00            
ATOM    110  C32 ACD     1       1.110  21.690  14.730  1.00  0.00            
ATOM    111  H53 ACD     1       0.850  20.790  14.160  1.00  0.00            
ATOM    112  O27 ACD     1       0.060  22.730  14.680  1.00  0.00            
ATOM    113  H54 ACD     1       0.140  23.300  15.440  1.00  0.00            
ATOM    114  C33 ACD     1       2.430  22.350  14.280  1.00  0.00            
ATOM    115  H55 ACD     1       2.230  22.630  13.250  1.00  0.00            
ATOM    116  O28 ACD     1       2.740  23.430  15.120  1.00  0.00            
ATOM    117  C34 ACD     1       3.330  24.630  14.620  1.00  0.00            
ATOM    118  H56 ACD     1       3.220  24.650  13.520  1.00  0.00            
ATOM    119  C35 ACD     1       2.610  25.870  15.130  1.00  0.00            
ATOM    120  H57 ACD     1       2.600  25.750  16.220  1.00  0.00            
ATOM    121  O29 ACD     1       1.310  25.920  14.580  1.00  0.00            
ATOM    122  H58 ACD     1       0.780  25.170  14.860  1.00  0.00            
ATOM    123  C36 ACD     1       3.370  27.180  14.740  1.00  0.00            
ATOM    124  H59 ACD     1       3.470  27.310  13.660  1.00  0.00            
ATOM    125  O30 ACD     1       2.730  28.340  15.180  1.00  0.00            
ATOM    126  H60 ACD     1       3.270  28.740  15.870  1.00  0.00            
ATOM    127  C1  AU0     2       3.730  23.970  18.890  1.00  0.00            
ATOM    128  C2  AU0     2       2.530  24.110  19.850  1.00  0.00            
ATOM    129  C3  AU0     2       1.990  22.900  20.390  1.00  0.00            
ATOM    130  C4  AU0     2       1.050  22.880  21.340  1.00  0.00            
ATOM    131  C5  AU0     2       0.550  24.140  21.840  1.00  0.00            
ATOM    132  C6  AU0     2      -0.650  24.250  22.800  1.00  0.00            
ATOM    133  C7  AU0     2      -0.210  23.990  24.250  1.00  0.00            
ATOM    134  C8  AU0     2      -1.790  23.250  22.410  1.00  0.00            
ATOM    135  C9  AU0     2       1.070  25.310  21.270  1.00  0.00            
ATOM    136  O1  AU0     2       0.650  26.530  21.710  1.00  0.00            
ATOM    137  C10 AU0     2       1.980  25.300  20.280  1.00  0.00            
ATOM    138  H1  AU0     2       3.620  24.580  17.990  1.00  0.00            
ATOM    139  H2  AU0     2       4.560  24.450  19.430  1.00  0.00            
ATOM    140  H3  AU0     2       3.980  22.930  18.620  1.00  0.00            
ATOM    141  H4  AU0     2       2.360  21.970  19.970  1.00  0.00            
ATOM    142  H5  AU0     2       0.800  21.930  21.800  1.00  0.00            
ATOM    143  H6  AU0     2      -1.120  25.240  22.700  1.00  0.00            
ATOM    144  H7  AU0     2       0.380  23.060  24.170  1.00  0.00            
ATOM    145  H8  AU0     2       0.320  24.850  24.680  1.00  0.00            
ATOM    146  H9  AU0     2      -1.030  23.830  24.970  1.00  0.00            
ATOM    147  H10 AU0     2      -1.490  22.200  22.560  1.00  0.00            
ATOM    148  H11 AU0     2      -2.650  23.400  23.070  1.00  0.00            
ATOM    149  H12 AU0     2      -2.170  23.500  21.410  1.00  0.00            
ATOM    150  H13 AU0     2       1.020  27.210  21.110  1.00  0.00            
ATOM    151  H14 AU0     2       2.480  26.190  19.930  1.00  0.00            
TER
ENDMDL
MODEL        1
ATOM      1  H1  ACD     1      23.140  23.500  23.850  1.00  0.00            
ATOM      2  O1  ACD     1      23.830  23.130  24.410  1.00  0.00            
ATOM      3  C1  ACD     1      23.350  22.180  25.360  1.00  0.00            
ATOM      4  H2  ACD     1      22.380  22.540  25.720  1.00  0.00            
ATOM      5  H3  ACD     1      24.040  22.130  26.210  1.00  0.00            
ATOM      6  C2  ACD     1      23.120  20.770  24.880  1.00  0.00            
ATOM      7  H4  ACD     1      22.960  20.770  23.790  1.00  0.00            
ATOM      8  O2  ACD     1      24.370  20.110  25.030  1.00  0.00            
ATOM      9  C3  ACD     1      24.410  18.710  25.070  1.00  0.00            
ATOM     10  H5  ACD     1      25.420  18.350  25.320  1.00  0.00            
ATOM     11  O3  ACD     1      24.060  18.150  23.780  1.00  0.00            
ATOM     12  C4  ACD     1      24.860  17.090  23.160  1.00  0.00            
ATOM     13  H6  ACD     1      25.430  16.560  23.930  1.00  0.00            
ATOM     14  C5  ACD     1      23.870  16.120  22.550  1.00  0.00            
ATOM     15  H7  ACD     1      23.190  16.720  21.930  1.00  0.00            
ATOM     16  O4  ACD     1      23.150  15.510  23.640  1.00  0.00            
ATOM     17  H8  ACD     1      23.520  14.650  23.820  1.00  0.00            
ATOM     18  C6  ACD     1      24.660  15.120  21.750  1.00  0.00            
ATOM     19  H9  ACD     1      25.350  14.570  22.400  1.00  0.00            
ATOM     20  O5  ACD     1      23.810  14.190  21.070  1.00  0.00            
ATOM     21  H10 ACD     1      23.780  14.530  20.170  1.00  0.00            
ATOM     22  C7  ACD     1      25.480  15.840  20.630  1.00  0.00            
ATOM     23  H11 ACD     1      26.080  15.080  20.120  1.00  0.00            
ATOM     24  O6  ACD     1      26.360  16.730  21.250  1.00  0.00            
ATOM     25  C8  ACD     1      25.760  17.740  22.050  1.00  0.00            
ATOM     26  H12 ACD     1      25.110  18.280  21.350  1.00  0.00            
ATOM     27  C9  ACD     1      26.810  18.690  22.590  1.00  0.00            
ATOM     28  H13 ACD     1      27.400  18.980  21.710  1.00  0.00            
ATOM     29  H14 ACD     1      26.290  19.500  23.110  1.00  0.00            
ATOM     30  O7  ACD     1      27.660  18.020  23.570  1.00  0.00            
ATOM     31  H15 ACD     1      28.050  17.280  23.080  1.00  0.00            
ATOM     32  O8  ACD     1      24.560  16.550  19.770  1.00  0.00            
ATOM     33  C10 ACD     1      24.850  16.430  18.380  1.00  0.00            
ATOM     34  H16 ACD     1      25.700  15.760  18.200  1.00  0.00            
ATOM     35  C11 ACD     1      23.670  15.650  17.860  1.00  0.00            
ATOM     36  H17 ACD     1      22.750  16.180  18.160  1.00  0.00            
ATOM     37  O9  ACD     1      23.770  14.330  18.360  1.00  0.00            
ATOM     38  H18 ACD     1      22.930  13.890  18.210  1.00  0.00            
ATOM     39  C12 ACD     1      23.590  15.670  16.320  1.00  0.00            
ATOM     40  H19 ACD     1      24.460  15.090  16.000  1.00  0.00            
ATOM     41  O10 ACD     1      22.380  15.130  15.740  1.00  0.00            
ATOM     42  H20 ACD     1      21.780  15.830  16.010  1.00  0.00            
ATOM     43  C13 ACD     1      23.800  17.050  15.760  1.00  0.00            
ATOM     44  H21 ACD     1      23.770  16.940  14.670  1.00  0.00            
ATOM     45  O11 ACD     1      24.970  17.670  16.300  1.00  0.00            
ATOM     46  C14 ACD     1      25.010  17.780  17.700  1.00  0.00            
ATOM     47  H22 ACD     1      24.190  18.460  17.940  1.00  0.00            
ATOM     48  C15 ACD     1      26.340  18.390  18.060  1.00  0.00            
ATOM     49  H23 ACD     1      26.370  19.250  17.370  1.00  0.00            
ATOM     50  H24 ACD     1      26.510  18.770  19.070  1.00  0.00            
ATOM     51  O12 ACD     1      27.430  17.550  17.620  1.00  0.00            
ATOM     52  H25 ACD     1      27.360  17.490  16.660  1.00  0.00            
ATOM     53  O13 ACD     1      22.650  17.850  16.030  1.00  0.00            
ATOM     54  C16 ACD     1      22.210  18.980  15.240  1.00  0.00            
ATOM     55  H26 ACD     1      22.610  18.830  14.230  1.00  0.00            
ATOM     56  C17 ACD     1      20.660  18.880  15.120  1.00  0.00            
ATOM     57  H27 ACD     1      20.320  18.670  16.140  1.00  0.00            
ATOM     58  O14 ACD     1      20.330  17.850  14.160  1.00  0.00            
ATOM     59  H28 ACD     1      19.440  17.530  14.350  1.00  0.00            
ATOM     60  C18 ACD     1      19.950  20.170  14.840  1.00  0.00            
ATOM     61  H29 ACD     1      20.260  20.530  13.860  1.00  0.00            
ATOM     62  O15 ACD     1      18.520  20.070  14.750  1.00  0.00            
ATOM     63  H30 ACD     1      18.290  19.800  15.640  1.00  0.00            
ATOM     64  C19 ACD     1      20.340  21.260  15.800  1.00  0.00            
ATOM     65  H31 ACD     1      19.900  22.190  15.450  1.00  0.00            
ATOM     66  O16 ACD     1      21.740  21.460  15.650  1.00  0.00            
ATOM     67  C20 ACD     1      22.610  20.340  15.910  1.00  0.00            
ATOM     68  H32 ACD     1      22.670  20.170  16.990  1.00  0.00            
ATOM     69  C21 ACD     1      23.990  20.780  15.420  1.00  0.00            
ATOM     70  H33 ACD     1      24.760  20.010  15.340  1.00  0.00            
ATOM     71  H34 ACD     1      23.900  21.250  14.430  1.00  0.00            
ATOM     72  O17 ACD     1      24.530  21.750  16.330  1.00  0.00            
ATOM     73  H35 ACD     1      25.450  21.760  16.060  1.00  0.00            
ATOM     74  O18 ACD     1      20.120  21.030  17.190  1.00  0.00            
ATOM     75  C22 ACD     1      18.850  21.350  17.720  1.00  0.00            
ATOM     76  H36 ACD     1      18.150  21.650  16.930  1.00  0.00            
ATOM     77  C23 ACD     1      18.410  20.080  18.480  1.00  0.00            
ATOM     78  H37 ACD     1      19.340  19.770  18.970  1.00  0.00            
ATOM     79  O19 ACD     1      17.970  19.140  17.660  1.00  0.00            
ATOM     80  H38 ACD     1      17.480  18.520  18.200  1.00  0.00            
ATOM     81  C24 ACD     1      17.410  20.500  19.460  1.00  0.00            
ATOM     82  H39 ACD     1      16.490  20.760  18.920  1.00  0.00            
ATOM     83  O20 ACD     1      17.010  19.370  20.270  1.00  0.00            
ATOM     84  H40 ACD     1      17.450  19.410  21.120  1.00  0.00            
ATOM     85  C25 ACD     1      17.790  21.640  20.400  1.00  0.00            
ATOM     86  H41 ACD     1      16.940  21.980  21.000  1.00  0.00            
ATOM     87  O21 ACD     1      18.090  22.730  19.600  1.00  0.00            
ATOM     88  C26 ACD     1      19.100  22.580  18.610  1.00  0.00            
ATOM     89  H42 ACD     1      20.040  22.480  19.170  1.00  0.00            
ATOM     90  C27 ACD     1      19.310  23.830  17.730  1.00  0.00            
ATOM     91  H43 ACD     1      20.190  23.660  17.090  1.00  0.00            
ATOM     92  H44 ACD     1      18.460  23.920  17.050  1.00  0.00            
ATOM     93  O22 ACD     1      19.390  25.110  18.370  1.00  0.00            
ATOM     94  H45 ACD     1      20.340  25.260  18.450  1.00  0.00            
ATOM     95  O23 ACD     1      18.930  21.200  21.190  1.00  0.00            
ATOM     96  C28 ACD     1      18.940  21.700  22.430  1.00  0.00            
ATOM     97  H46 ACD     1      18.220  22.530  22.480  1.00  0.00            
ATOM     98  C29 ACD     1      20.360  22.130  22.820  1.00  0.00            
ATOM     99  H47 ACD     1      21.090  21.350  22.560  1.00  0.00            
ATOM    100  O24 ACD     1      20.430  22.370  24.180  1.00  0.00            
ATOM    101  C30 ACD     1      20.730  23.400  22.070  1.00  0.00            
ATOM    102  H48 ACD     1      20.620  23.300  20.980  1.00  0.00            
ATOM    103  H49 ACD     1      19.980  24.170  22.280  1.00  0.00            
ATOM    104  O25 ACD     1      22.040  23.820  22.300  1.00  0.00            
ATOM    105  H50 ACD     1      22.610  23.520  21.590  1.00  0.00            
ATOM    106  C31 ACD     1      18.400  20.600  23.400  1.00  0.00            
ATOM    107  H51 ACD     1      18.980  19.670  23.380  1.00  0.00            
ATOM    108  O26 ACD     1      17.030  20.380  23.160  1.00  0.00            
ATOM    109  H52 ACD     1      16.770  19.720  23.810  1.00  0.00            
ATOM    110  C32 ACD     1      18.560  21.020  24.780  1.00  0.00            
ATOM    111  H53 ACD     1      17.970  21.930  25.010  1.00  0.00            
ATOM    112  O27 ACD     1      18.200  20.020  25.750  1.00  0.00            
ATOM    113  H54 ACD     1      18.590  19.160  25.530  1.00  0.00            
ATOM    114  C33 ACD     1      20.020  21.320  25.030  1.00  0.00            
ATOM    115  H55 ACD     1      20.140  21.710  26.050  1.00  0.00            
ATOM    116  O28 ACD     1      20.780  20.130  24.900  1.00  0.00            
ATOM    117  C34 ACD     1      21.950  20.080  25.630  1.00  0.00            
ATOM    118  H56 ACD     1      21.750  20.610  26.560  1.00  0.00            
ATOM    119  C35 ACD     1      22.140  18.580  25.930  1.00  0.00            
ATOM    120  H57 ACD     1      21.910  18.160  24.950  1.00  0.00            
ATOM    121  O29 ACD     1      21.210  18.190  26.990  1.00  0.00            
ATOM    122  H58 ACD     1      20.390  18.020  26.510  1.00  0.00            
ATOM    123  C36 ACD     1      23.520  18.120  26.160  1.00  0.00            
ATOM    124  H59 ACD     1      23.940  18.450  27.110  1.00  0.00            
ATOM    125  O30 ACD     1      23.550  16.700  26.140  1.00  0.00            
ATOM    126  H60 ACD     1      23.220  16.450  25.270  1.00  0.00            
ATOM    127  C1  AU0     2      22.140  19.560  20.400  1.00  0.00            
ATOM    128  C2  AU0     2      21.080  18.490  20.480  1.00  0.00            
ATOM    129  C3  AU0     2      20.870  17.810  19.280  1.00  0.00            
ATOM    130  C4  AU0     2      19.840  16.870  19.220  1.00  0.00            
ATOM    131  C5  AU0     2      19.010  16.650  20.290  1.00  0.00            
ATOM    132  C6  AU0     2      17.940  15.520  20.160  1.00  0.00            
ATOM    133  C7  AU0     2      18.540  14.170  20.630  1.00  0.00            
ATOM    134  C8  AU0     2      17.320  15.350  18.770  1.00  0.00            
ATOM    135  C9  AU0     2      19.220  17.310  21.520  1.00  0.00            
ATOM    136  O1  AU0     2      18.510  17.080  22.600  1.00  0.00            
ATOM    137  C10 AU0     2      20.320  18.210  21.630  1.00  0.00            
ATOM    138  H1  AU0     2      22.660  19.480  21.360  1.00  0.00            
ATOM    139  H2  AU0     2      22.900  19.530  19.610  1.00  0.00            
ATOM    140  H3  AU0     2      21.600  20.520  20.330  1.00  0.00            
ATOM    141  H4  AU0     2      21.440  18.080  18.400  1.00  0.00            
ATOM    142  H5  AU0     2      19.720  16.360  18.270  1.00  0.00            
ATOM    143  H6  AU0     2      17.110  15.840  20.790  1.00  0.00            
ATOM    144  H7  AU0     2      19.060  14.280  21.590  1.00  0.00            
ATOM    145  H8  AU0     2      17.710  13.490  20.850  1.00  0.00            
ATOM    146  H9  AU0     2      19.310  13.870  19.900  1.00  0.00            
ATOM    147  H10 AU0     2      17.990  14.930  18.010  1.00  0.00            
ATOM    148  H11 AU0     2      16.440  14.700  18.770  1.00  0.00            
ATOM    149  H12 AU0     2      16.990  16.370  18.540  1.00  0.00            
ATOM    150  H13 AU0     2      19.140  16.700  23.230  1.00  0.00            
ATOM    151  H14 AU0     2      20.510  18.820  22.500  1.00  0.00            
TER
ENDMDL
MODEL        1
ATOM      1  H1  ACD     1      31.870  38.620  20.420  1.00  0.00            
ATOM      2  O1  ACD     1      31.400  37.820  20.660  1.00  0.00            
ATOM      3  C1  ACD     1      30.700  37.410  19.380  1.00  0.00            
ATOM      4  H2  ACD     1      30.230  36.440  19.560  1.00  0.00            
ATOM      5  H3  ACD     1      31.450  37.290  18.590  1.00  0.00            
ATOM      6  C2  ACD     1      29.510  38.300  19.020  1.00  0.00            
ATOM      7  H4  ACD     1      28.750  38.190  19.800  1.00  0.00            
ATOM      8  O2  ACD     1      30.050  39.620  18.960  1.00  0.00            
ATOM      9  C3  ACD     1      29.140  40.680  18.640  1.00  0.00            
ATOM     10  H5  ACD     1      29.770  41.570  18.540  1.00  0.00            
ATOM     11  O3  ACD     1      28.070  40.780  19.590  1.00  0.00            
ATOM     12  C4  ACD     1      27.830  42.040  20.290  1.00  0.00            
ATOM     13  H6  ACD     1      28.320  42.880  19.770  1.00  0.00            
ATOM     14  C5  ACD     1      26.310  42.070  20.400  1.00  0.00            
ATOM     15  H7  ACD     1      26.050  41.050  20.710  1.00  0.00            
ATOM     16  O4  ACD     1      25.800  42.330  19.090  1.00  0.00            
ATOM     17  H8  ACD     1      26.430  41.920  18.500  1.00  0.00            
ATOM     18  C6  ACD     1      25.800  42.900  21.540  1.00  0.00            
ATOM     19  H9  ACD     1      26.000  43.920  21.160  1.00  0.00            
ATOM     20  O5  ACD     1      24.410  42.700  21.720  1.00  0.00            
ATOM     21  H10 ACD     1      24.260  41.890  22.210  1.00  0.00            
ATOM     22  C7  ACD     1      26.600  42.710  22.840  1.00  0.00            
ATOM     23  H11 ACD     1      26.220  43.450  23.560  1.00  0.00            
ATOM     24  O6  ACD     1      28.040  42.860  22.590  1.00  0.00            
ATOM     25  C8  ACD     1      28.550  41.910  21.670  1.00  0.00            
ATOM     26  H12 ACD     1      28.300  40.930  22.100  1.00  0.00            
ATOM     27  C9  ACD     1      30.080  42.030  21.620  1.00  0.00            
ATOM     28  H13 ACD     1      30.490  42.070  22.640  1.00  0.00            
ATOM     29  H14 ACD     1      30.410  41.120  21.110  1.00  0.00            
ATOM     30  O7  ACD     1      30.600  43.200  20.940  1.00  0.00            
ATOM     31  H15 ACD     1      30.300  44.010  21.350  1.00  0.00            
ATOM     32  O8  ACD     1      26.310  41.400  23.330  1.00  0.00            
ATOM     33  C10 ACD     1      26.210  41.310  24.730  1.00  0.00            
ATOM     34  H16 ACD     1      25.960  42.290  25.180  1.00  0.00            
ATOM     35  C11 ACD     1      24.900  40.510  25.000  1.00  0.00            
ATOM     36  H17 ACD     1      24.840  39.720  24.240  1.00  0.00            
ATOM     37  O9  ACD     1      23.740  41.310  24.780  1.00  0.00            
ATOM     38  H18 ACD     1      22.980  40.800  25.080  1.00  0.00            
ATOM     39  C12 ACD     1      24.940  39.800  26.350  1.00  0.00            
ATOM     40  H19 ACD     1      24.770  40.550  27.140  1.00  0.00            
ATOM     41  O10 ACD     1      23.920  38.780  26.390  1.00  0.00            
ATOM     42  H20 ACD     1      23.050  39.180  26.450  1.00  0.00            
ATOM     43  C13 ACD     1      26.300  39.140  26.630  1.00  0.00            
ATOM     44  H21 ACD     1      26.300  38.810  27.680  1.00  0.00            
ATOM     45  O11 ACD     1      27.280  40.070  26.480  1.00  0.00            
ATOM     46  C14 ACD     1      27.480  40.760  25.270  1.00  0.00            
ATOM     47  H22 ACD     1      27.960  40.080  24.570  1.00  0.00            
ATOM     48  C15 ACD     1      28.580  41.720  25.590  1.00  0.00            
ATOM     49  H23 ACD     1      29.270  41.340  26.360  1.00  0.00            
ATOM     50  H24 ACD     1      29.130  41.790  24.640  1.00  0.00            
ATOM     51  O12 ACD     1      28.140  43.060  25.970  1.00  0.00            
ATOM     52  H25 ACD     1      27.420  42.980  26.600  1.00  0.00            
ATOM     53  O13 ACD     1      26.550  38.200  25.650  1.00  0.00            
ATOM     54  C16 ACD     1      26.910  36.880  25.980  1.00  0.00            
ATOM     55  H26 ACD     1      27.170  36.770  27.040  1.00  0.00            
ATOM     56  C17 ACD     1      25.700  35.990  25.660  1.00  0.00            
ATOM     57  H27 ACD     1      25.520  36.120  24.580  1.00  0.00            
ATOM     58  O14 ACD     1      24.560  36.300  26.410  1.00  0.00            
ATOM     59  H28 ACD     1      24.250  37.190  26.250  1.00  0.00            
ATOM     60  C18 ACD     1      26.100  34.570  25.800  1.00  0.00            
ATOM     61  H29 ACD     1      26.400  34.450  26.850  1.00  0.00            
ATOM     62  O15 ACD     1      24.990  33.740  25.520  1.00  0.00            
ATOM     63  H30 ACD     1      24.250  34.250  25.870  1.00  0.00            
ATOM     64  C19 ACD     1      27.380  34.270  24.930  1.00  0.00            
ATOM     65  H31 ACD     1      27.780  33.270  25.150  1.00  0.00            
ATOM     66  O16 ACD     1      28.460  35.110  25.180  1.00  0.00            
ATOM     67  C20 ACD     1      28.140  36.510  25.090  1.00  0.00            
ATOM     68  H32 ACD     1      27.930  36.710  24.030  1.00  0.00            
ATOM     69  C21 ACD     1      29.350  37.280  25.530  1.00  0.00
[truncated: 1,393,270 more chars]
