# Supplementary material for: Achieving Chemical Accuracy in Cyclodextrin Host–Guest Binding via Integrative Atomistic Modelling
Source: Adv Sci (Weinh). 2025 Dec 14;13(10):e19782. doi: 10.1002/advs.202519782 (PMC12915143; doi:10.1002/advs.202519782)
Supplement: Supplementary file 1 — Supporting Information [file ADVS-13-e19782-s003.zip › all_poses/ACD.AU8.pdb]

MODEL        1
ATOM      1  H1  ACD     1      12.260  14.110  22.990  1.00  0.00            
ATOM      2  O1  ACD     1      11.600  14.580  22.480  1.00  0.00            
ATOM      3  C1  ACD     1      12.150  15.480  21.500  1.00  0.00            
ATOM      4  H2  ACD     1      12.650  16.410  21.780  1.00  0.00            
ATOM      5  H3  ACD     1      11.320  15.950  20.960  1.00  0.00            
ATOM      6  C2  ACD     1      13.040  14.700  20.580  1.00  0.00            
ATOM      7  H4  ACD     1      13.610  15.380  19.930  1.00  0.00            
ATOM      8  O2  ACD     1      14.040  14.110  21.430  1.00  0.00            
ATOM      9  C3  ACD     1      14.960  13.170  20.850  1.00  0.00            
ATOM     10  H5  ACD     1      15.610  12.720  21.600  1.00  0.00            
ATOM     11  O3  ACD     1      15.740  13.810  19.930  1.00  0.00            
ATOM     12  C4  ACD     1      17.140  13.710  19.860  1.00  0.00            
ATOM     13  H6  ACD     1      17.580  13.430  20.830  1.00  0.00            
ATOM     14  C5  ACD     1      17.410  12.760  18.700  1.00  0.00            
ATOM     15  H7  ACD     1      16.660  12.930  17.910  1.00  0.00            
ATOM     16  O4  ACD     1      17.370  11.410  19.250  1.00  0.00            
ATOM     17  H8  ACD     1      16.460  11.140  19.400  1.00  0.00            
ATOM     18  C6  ACD     1      18.720  13.060  17.960  1.00  0.00            
ATOM     19  H9  ACD     1      19.520  12.730  18.630  1.00  0.00            
ATOM     20  O5  ACD     1      18.780  12.370  16.720  1.00  0.00            
ATOM     21  H10 ACD     1      19.500  12.800  16.250  1.00  0.00            
ATOM     22  C7  ACD     1      18.990  14.530  17.790  1.00  0.00            
ATOM     23  H11 ACD     1      20.000  14.700  17.390  1.00  0.00            
ATOM     24  O6  ACD     1      18.850  15.240  19.040  1.00  0.00            
ATOM     25  C8  ACD     1      17.550  15.130  19.580  1.00  0.00            
ATOM     26  H12 ACD     1      16.870  15.490  18.810  1.00  0.00            
ATOM     27  C9  ACD     1      17.360  16.130  20.660  1.00  0.00            
ATOM     28  H13 ACD     1      17.470  17.100  20.150  1.00  0.00            
ATOM     29  H14 ACD     1      16.330  16.110  21.040  1.00  0.00            
ATOM     30  O7  ACD     1      18.260  15.950  21.730  1.00  0.00            
ATOM     31  H15 ACD     1      17.680  15.720  22.460  1.00  0.00            
ATOM     32  O8  ACD     1      18.100  15.120  16.850  1.00  0.00            
ATOM     33  C10 ACD     1      18.770  16.020  15.940  1.00  0.00            
ATOM     34  H16 ACD     1      19.630  16.480  16.440  1.00  0.00            
ATOM     35  C11 ACD     1      19.130  15.300  14.640  1.00  0.00            
ATOM     36  H17 ACD     1      18.250  14.710  14.380  1.00  0.00            
ATOM     37  O9  ACD     1      20.190  14.360  14.820  1.00  0.00            
ATOM     38  H18 ACD     1      20.310  14.000  13.930  1.00  0.00            
ATOM     39  C12 ACD     1      19.530  16.290  13.590  1.00  0.00            
ATOM     40  H19 ACD     1      20.450  16.730  14.000  1.00  0.00            
ATOM     41  O10 ACD     1      19.880  15.650  12.390  1.00  0.00            
ATOM     42  H20 ACD     1      20.790  15.340  12.330  1.00  0.00            
ATOM     43  C13 ACD     1      18.500  17.380  13.400  1.00  0.00            
ATOM     44  H21 ACD     1      18.980  18.130  12.750  1.00  0.00            
ATOM     45  O11 ACD     1      18.300  18.040  14.590  1.00  0.00            
ATOM     46  C14 ACD     1      17.820  17.170  15.700  1.00  0.00            
ATOM     47  H22 ACD     1      16.880  16.700  15.410  1.00  0.00            
ATOM     48  C15 ACD     1      17.530  17.990  16.910  1.00  0.00            
ATOM     49  H23 ACD     1      16.670  18.640  16.690  1.00  0.00            
ATOM     50  H24 ACD     1      17.220  17.270  17.670  1.00  0.00            
ATOM     51  O12 ACD     1      18.620  18.770  17.420  1.00  0.00            
ATOM     52  H25 ACD     1      18.420  19.130  18.290  1.00  0.00            
ATOM     53  O13 ACD     1      17.240  16.900  12.850  1.00  0.00            
ATOM     54  C16 ACD     1      16.970  17.250  11.430  1.00  0.00            
ATOM     55  H26 ACD     1      17.860  17.530  10.850  1.00  0.00            
ATOM     56  C17 ACD     1      16.640  15.900  10.920  1.00  0.00            
ATOM     57  H27 ACD     1      16.100  15.430  11.760  1.00  0.00            
ATOM     58  O14 ACD     1      17.820  15.080  10.690  1.00  0.00            
ATOM     59  H28 ACD     1      18.390  15.300  11.430  1.00  0.00            
ATOM     60  C18 ACD     1      15.660  15.940   9.780  1.00  0.00            
ATOM     61  H29 ACD     1      16.150  16.490   8.960  1.00  0.00            
ATOM     62  O15 ACD     1      15.220  14.670   9.250  1.00  0.00            
ATOM     63  H30 ACD     1      14.580  14.300   9.850  1.00  0.00            
ATOM     64  C19 ACD     1      14.440  16.810  10.100  1.00  0.00            
ATOM     65  H31 ACD     1      13.750  16.830   9.240  1.00  0.00            
ATOM     66  O16 ACD     1      14.800  18.140  10.450  1.00  0.00            
ATOM     67  C20 ACD     1      15.930  18.410  11.350  1.00  0.00            
ATOM     68  H32 ACD     1      15.380  18.460  12.300  1.00  0.00            
ATOM     69  C21 ACD     1      16.520  19.810  11.090  1.00  0.00            
ATOM     70  H33 ACD     1      15.750  20.590  11.020  1.00  0.00            
ATOM     71  H34 ACD     1      17.110  20.020  11.990  1.00  0.00            
ATOM     72  O17 ACD     1      17.280  20.000   9.820  1.00  0.00            
ATOM     73  H35 ACD     1      16.740  19.690   9.100  1.00  0.00            
ATOM     74  O18 ACD     1      13.820  16.330  11.290  1.00  0.00            
ATOM     75  C22 ACD     1      12.500  15.760  11.350  1.00  0.00            
ATOM     76  H36 ACD     1      11.970  15.660  10.390  1.00  0.00            
ATOM     77  C23 ACD     1      12.690  14.360  11.880  1.00  0.00            
ATOM     78  H37 ACD     1      13.320  14.520  12.770  1.00  0.00            
ATOM     79  O19 ACD     1      13.390  13.530  10.930  1.00  0.00            
ATOM     80  H38 ACD     1      13.030  12.640  10.840  1.00  0.00            
ATOM     81  C24 ACD     1      11.510  13.620  12.390  1.00  0.00            
ATOM     82  H39 ACD     1      10.890  13.360  11.530  1.00  0.00            
ATOM     83  O20 ACD     1      11.860  12.440  13.090  1.00  0.00            
ATOM     84  H40 ACD     1      11.120  11.900  12.820  1.00  0.00            
ATOM     85  C25 ACD     1      10.710  14.560  13.310  1.00  0.00            
ATOM     86  H41 ACD     1       9.790  14.020  13.520  1.00  0.00            
ATOM     87  O21 ACD     1      10.420  15.780  12.600  1.00  0.00            
ATOM     88  C26 ACD     1      11.550  16.560  12.220  1.00  0.00            
ATOM     89  H42 ACD     1      12.170  16.780  13.090  1.00  0.00            
ATOM     90  C27 ACD     1      11.110  17.930  11.700  1.00  0.00            
ATOM     91  H43 ACD     1      10.850  18.650  12.490  1.00  0.00            
ATOM     92  H44 ACD     1      11.960  18.400  11.190  1.00  0.00            
ATOM     93  O22 ACD     1      10.070  17.760  10.740  1.00  0.00            
ATOM     94  H45 ACD     1       9.530  17.050  11.100  1.00  0.00            
ATOM     95  O23 ACD     1      11.360  14.870  14.480  1.00  0.00            
ATOM     96  C28 ACD     1      10.410  15.040  15.540  1.00  0.00            
ATOM     97  H46 ACD     1       9.430  15.290  15.120  1.00  0.00            
ATOM     98  C29 ACD     1      10.870  16.180  16.450  1.00  0.00            
ATOM     99  H47 ACD     1      11.970  16.100  16.490  1.00  0.00            
ATOM    100  O24 ACD     1      10.360  16.020  17.780  1.00  0.00            
ATOM    101  C30 ACD     1      10.580  17.640  15.990  1.00  0.00            
ATOM    102  H48 ACD     1      10.840  18.360  16.770  1.00  0.00            
ATOM    103  H49 ACD     1      11.250  17.860  15.150  1.00  0.00            
ATOM    104  O25 ACD     1       9.260  17.830  15.590  1.00  0.00            
ATOM    105  H50 ACD     1       9.260  18.680  15.130  1.00  0.00            
ATOM    106  C31 ACD     1      10.420  13.610  16.220  1.00  0.00            
ATOM    107  H51 ACD     1      11.480  13.350  16.300  1.00  0.00            
ATOM    108  O26 ACD     1       9.750  12.620  15.380  1.00  0.00            
ATOM    109  H52 ACD     1       8.940  12.990  15.040  1.00  0.00            
ATOM    110  C32 ACD     1       9.720  13.690  17.600  1.00  0.00            
ATOM    111  H53 ACD     1       8.680  14.010  17.720  1.00  0.00            
ATOM    112  O27 ACD     1       9.760  12.450  18.240  1.00  0.00            
ATOM    113  H54 ACD     1       8.950  11.970  18.000  1.00  0.00            
ATOM    114  C33 ACD     1      10.480  14.800  18.430  1.00  0.00            
ATOM    115  H55 ACD     1      10.110  14.980  19.450  1.00  0.00            
ATOM    116  O28 ACD     1      11.920  14.500  18.500  1.00  0.00            
ATOM    117  C34 ACD     1      12.310  13.740  19.640  1.00  0.00            
ATOM    118  H56 ACD     1      11.460  13.290  20.160  1.00  0.00            
ATOM    119  C35 ACD     1      13.220  12.550  19.190  1.00  0.00            
ATOM    120  H57 ACD     1      13.930  12.970  18.470  1.00  0.00            
ATOM    121  O29 ACD     1      12.350  11.520  18.700  1.00  0.00            
ATOM    122  H58 ACD     1      11.460  11.870  18.580  1.00  0.00            
ATOM    123  C36 ACD     1      14.060  12.000  20.330  1.00  0.00            
ATOM    124  H59 ACD     1      13.360  11.750  21.140  1.00  0.00            
ATOM    125  O30 ACD     1      14.720  10.810  19.900  1.00  0.00            
ATOM    126  H60 ACD     1      14.030  10.160  19.750  1.00  0.00            
ATOM    127  C1  AU8     2      13.980  18.890  14.600  1.00  0.00            
ATOM    128  C2  AU8     2      14.250  17.630  15.340  1.00  0.00            
ATOM    129  C3  AU8     2      14.290  17.540  16.680  1.00  0.00            
ATOM    130  C4  AU8     2      14.640  16.410  17.400  1.00  0.00            
ATOM    131  C5  AU8     2      14.980  15.260  16.730  1.00  0.00            
ATOM    132  C6  AU8     2      14.880  15.210  15.340  1.00  0.00            
ATOM    133  C7  AU8     2      15.420  14.000  14.610  1.00  0.00            
ATOM    134  N1  AU8     2      14.380  12.860  14.460  1.00  0.00            
ATOM    135  C8  AU8     2      13.880  12.410  15.820  1.00  0.00            
ATOM    136  C9  AU8     2      13.160  11.050  15.880  1.00  0.00            
ATOM    137  N2  AU8     2      13.830   9.940  15.100  1.00  0.00            
ATOM    138  C10 AU8     2      13.030   8.620  15.140  1.00  0.00            
ATOM    139  C11 AU8     2      12.920   8.010  16.590  1.00  0.00            
ATOM    140  C12 AU8     2      13.900   8.250  17.520  1.00  0.00            
ATOM    141  C13 AU8     2      13.830   7.650  18.820  1.00  0.00            
ATOM    142  C14 AU8     2      12.710   6.860  19.170  1.00  0.00            
ATOM    143  C15 AU8     2      11.800   6.460  18.140  1.00  0.00            
ATOM    144  C16 AU8     2      11.880   7.140  16.840  1.00  0.00            
ATOM    145  C17 AU8     2      13.420   7.610  14.090  1.00  0.00            
ATOM    146  C18 AU8     2      12.600   7.170  13.050  1.00  0.00            
ATOM    147  C19 AU8     2      13.070   6.260  12.110  1.00  0.00            
ATOM    148  C20 AU8     2      14.370   5.770  12.170  1.00  0.00            
ATOM    149  Cl1 AU8     2      14.810   4.460  11.140  1.00  0.00            
ATOM    150  C21 AU8     2      15.220   6.300  13.130  1.00  0.00            
ATOM    151  C22 AU8     2      14.800   7.170  14.100  1.00  0.00            
ATOM    152  C23 AU8     2      14.020  10.460  13.700  1.00  0.00            
ATOM    153  C24 AU8     2      14.930  11.680  13.680  1.00  0.00            
ATOM    154  C25 AU8     2      14.520  16.410  14.620  1.00  0.00            
ATOM    155  H1  AU8     2      13.350  18.850  13.700  1.00  0.00            
ATOM    156  H2  AU8     2      13.250  19.390  15.240  1.00  0.00            
ATOM    157  H3  AU8     2      14.920  19.450  14.540  1.00  0.00            
ATOM    158  H4  AU8     2      14.140  18.460  17.240  1.00  0.00            
ATOM    159  H5  AU8     2      14.780  16.490  18.480  1.00  0.00            
ATOM    160  H6  AU8     2      15.420  14.460  17.310  1.00  0.00            
ATOM    161  H7  AU8     2      16.380  13.690  15.020  1.00  0.00            
ATOM    162  H8  AU8     2      15.630  14.320  13.590  1.00  0.00            
ATOM    163  H9  AU8     2      13.580  13.220  13.920  1.00  0.00            
ATOM    164  H10 AU8     2      13.280  13.250  16.170  1.00  0.00            
ATOM    165  H11 AU8     2      14.730  12.370  16.500  1.00  0.00            
ATOM    166  H12 AU8     2      12.230  11.200  15.340  1.00  0.00            
ATOM    167  H13 AU8     2      12.910  10.740  16.890  1.00  0.00            
ATOM    168  H14 AU8     2      14.750   9.690  15.490  1.00  0.00            
ATOM    169  H15 AU8     2      11.990   8.910  14.940  1.00  0.00            
ATOM    170  H16 AU8     2      14.800   8.780  17.230  1.00  0.00            
ATOM    171  H17 AU8     2      14.710   7.710  19.440  1.00  0.00            
ATOM    172  H18 AU8     2      12.600   6.360  20.130  1.00  0.00            
ATOM    173  H19 AU8     2      10.950   5.800  18.280  1.00  0.00            
ATOM    174  H20 AU8     2      11.200   6.920  16.030  1.00  0.00            
ATOM    175  H21 AU8     2      11.590   7.580  12.970  1.00  0.00            
ATOM    176  H22 AU8     2      12.340   5.820  11.440  1.00  0.00            
ATOM    177  H23 AU8     2      16.230   5.880  13.130  1.00  0.00            
ATOM    178  H24 AU8     2      15.450   7.590  14.860  1.00  0.00            
ATOM    179  H25 AU8     2      13.040  10.650  13.250  1.00  0.00            
ATOM    180  H26 AU8     2      14.580   9.700  13.150  1.00  0.00            
ATOM    181  H27 AU8     2      15.900  11.340  14.050  1.00  0.00            
ATOM    182  H28 AU8     2      15.090  11.950  12.640  1.00  0.00            
ATOM    183  H29 AU8     2      14.580  16.560  13.540  1.00  0.00            
TER
ENDMDL
MODEL        1
ATOM      1  H1  ACD     1      10.000  13.950  23.270  1.00  0.00            
ATOM      2  O1  ACD     1      10.920  14.140  23.470  1.00  0.00            
ATOM      3  C1  ACD     1      11.380  15.140  22.590  1.00  0.00            
ATOM      4  H2  ACD     1      11.990  15.850  23.160  1.00  0.00            
ATOM      5  H3  ACD     1      10.510  15.760  22.320  1.00  0.00            
ATOM      6  C2  ACD     1      12.030  14.520  21.390  1.00  0.00            
ATOM      7  H4  ACD     1      12.370  15.370  20.780  1.00  0.00            
ATOM      8  O2  ACD     1      13.120  13.730  21.790  1.00  0.00            
ATOM      9  C3  ACD     1      13.870  13.230  20.770  1.00  0.00            
ATOM     10  H5  ACD     1      14.730  12.710  21.200  1.00  0.00            
ATOM     11  O3  ACD     1      14.300  14.250  19.820  1.00  0.00            
ATOM     12  C4  ACD     1      15.760  14.510  19.620  1.00  0.00            
ATOM     13  H6  ACD     1      16.460  14.020  20.300  1.00  0.00            
ATOM     14  C5  ACD     1      16.110  14.070  18.190  1.00  0.00            
ATOM     15  H7  ACD     1      15.380  14.490  17.480  1.00  0.00            
ATOM     16  O4  ACD     1      16.090  12.610  18.140  1.00  0.00            
ATOM     17  H8  ACD     1      15.250  12.200  18.370  1.00  0.00            
ATOM     18  C6  ACD     1      17.530  14.570  17.870  1.00  0.00            
ATOM     19  H9  ACD     1      18.200  14.150  18.630  1.00  0.00            
ATOM     20  O5  ACD     1      17.920  14.190  16.590  1.00  0.00            
ATOM     21  H10 ACD     1      17.930  13.230  16.540  1.00  0.00            
ATOM     22  C7  ACD     1      17.560  16.050  18.040  1.00  0.00            
ATOM     23  H11 ACD     1      18.560  16.350  17.720  1.00  0.00            
ATOM     24  O6  ACD     1      17.330  16.360  19.400  1.00  0.00            
ATOM     25  C8  ACD     1      16.010  16.000  19.860  1.00  0.00            
ATOM     26  H12 ACD     1      15.270  16.600  19.330  1.00  0.00            
ATOM     27  C9  ACD     1      15.750  16.480  21.290  1.00  0.00            
ATOM     28  H13 ACD     1      15.840  17.570  21.340  1.00  0.00            
ATOM     29  H14 ACD     1      14.690  16.290  21.490  1.00  0.00            
ATOM     30  O7  ACD     1      16.660  15.880  22.190  1.00  0.00            
ATOM     31  H15 ACD     1      16.650  16.330  23.030  1.00  0.00            
ATOM     32  O8  ACD     1      16.620  16.640  17.130  1.00  0.00            
ATOM     33  C10 ACD     1      17.170  17.680  16.330  1.00  0.00            
ATOM     34  H16 ACD     1      18.220  17.890  16.550  1.00  0.00            
ATOM     35  C11 ACD     1      17.050  17.180  14.900  1.00  0.00            
ATOM     36  H17 ACD     1      16.040  16.760  14.820  1.00  0.00            
ATOM     37  O9  ACD     1      18.030  16.120  14.640  1.00  0.00            
ATOM     38  H18 ACD     1      17.880  15.470  15.340  1.00  0.00            
ATOM     39  C12 ACD     1      17.190  18.330  13.830  1.00  0.00            
ATOM     40  H19 ACD     1      18.170  18.790  14.010  1.00  0.00            
ATOM     41  O10 ACD     1      17.120  17.820  12.490  1.00  0.00            
ATOM     42  H20 ACD     1      16.290  18.050  12.070  1.00  0.00            
ATOM     43  C13 ACD     1      16.270  19.510  14.160  1.00  0.00            
ATOM     44  H21 ACD     1      16.500  20.340  13.490  1.00  0.00            
ATOM     45  O11 ACD     1      16.610  19.930  15.440  1.00  0.00            
ATOM     46  C14 ACD     1      16.370  18.950  16.500  1.00  0.00            
ATOM     47  H22 ACD     1      15.300  18.710  16.510  1.00  0.00            
ATOM     48  C15 ACD     1      16.590  19.710  17.840  1.00  0.00            
ATOM     49  H23 ACD     1      15.810  20.470  17.990  1.00  0.00            
ATOM     50  H24 ACD     1      16.300  19.040  18.660  1.00  0.00            
ATOM     51  O12 ACD     1      17.950  20.150  18.170  1.00  0.00            
ATOM     52  H25 ACD     1      18.030  20.970  17.670  1.00  0.00            
ATOM     53  O13 ACD     1      14.850  19.180  13.930  1.00  0.00            
ATOM     54  C16 ACD     1      14.140  19.860  12.850  1.00  0.00            
ATOM     55  H26 ACD     1      14.940  20.210  12.190  1.00  0.00            
ATOM     56  C17 ACD     1      13.430  18.870  11.980  1.00  0.00            
ATOM     57  H27 ACD     1      13.000  18.100  12.630  1.00  0.00            
ATOM     58  O14 ACD     1      14.440  18.200  11.070  1.00  0.00            
ATOM     59  H28 ACD     1      14.070  17.850  10.250  1.00  0.00            
ATOM     60  C18 ACD     1      12.310  19.630  11.160  1.00  0.00            
ATOM     61  H29 ACD     1      12.720  20.360  10.440  1.00  0.00            
ATOM     62  O15 ACD     1      11.360  18.760  10.530  1.00  0.00            
ATOM     63  H30 ACD     1      11.120  18.090  11.190  1.00  0.00            
ATOM     64  C19 ACD     1      11.430  20.450  12.180  1.00  0.00            
ATOM     65  H31 ACD     1      10.500  20.920  11.850  1.00  0.00            
ATOM     66  O16 ACD     1      12.210  21.490  12.680  1.00  0.00            
ATOM     67  C20 ACD     1      13.430  21.060  13.410  1.00  0.00            
ATOM     68  H32 ACD     1      13.100  20.820  14.430  1.00  0.00            
ATOM     69  C21 ACD     1      14.300  22.290  13.560  1.00  0.00            
ATOM     70  H33 ACD     1      15.220  22.100  14.140  1.00  0.00            
ATOM     71  H34 ACD     1      14.460  22.620  12.530  1.00  0.00            
ATOM     72  O17 ACD     1      13.540  23.260  14.210  1.00  0.00            
ATOM     73  H35 ACD     1      13.940  24.120  14.030  1.00  0.00            
ATOM     74  O18 ACD     1      11.090  19.560  13.280  1.00  0.00            
ATOM     75  C22 ACD     1       9.810  18.880  13.320  1.00  0.00            
ATOM     76  H36 ACD     1       9.300  19.070  12.370  1.00  0.00            
ATOM     77  C23 ACD     1      10.090  17.420  13.470  1.00  0.00            
ATOM     78  H37 ACD     1      10.800  17.380  14.300  1.00  0.00            
ATOM     79  O19 ACD     1      10.710  16.810  12.290  1.00  0.00            
ATOM     80  H38 ACD     1      10.100  16.120  12.010  1.00  0.00            
ATOM     81  C24 ACD     1       8.850  16.650  13.940  1.00  0.00            
ATOM     82  H39 ACD     1       8.180  16.600  13.070  1.00  0.00            
ATOM     83  O20 ACD     1       9.250  15.320  14.350  1.00  0.00            
ATOM     84  H40 ACD     1       8.520  14.900  14.810  1.00  0.00            
ATOM     85  C25 ACD     1       8.140  17.320  15.130  1.00  0.00            
ATOM     86  H41 ACD     1       7.150  16.940  15.400  1.00  0.00            
ATOM     87  O21 ACD     1       7.950  18.730  14.870  1.00  0.00            
ATOM     88  C26 ACD     1       9.150  19.450  14.570  1.00  0.00            
ATOM     89  H42 ACD     1       9.850  19.330  15.410  1.00  0.00            
ATOM     90  C27 ACD     1       8.770  20.940  14.490  1.00  0.00            
ATOM     91  H43 ACD     1       8.680  21.350  15.510  1.00  0.00            
ATOM     92  H44 ACD     1       9.620  21.450  14.040  1.00  0.00            
ATOM     93  O22 ACD     1       7.660  21.150  13.680  1.00  0.00            
ATOM     94  H45 ACD     1       7.930  21.890  13.130  1.00  0.00            
ATOM     95  O23 ACD     1       8.940  17.090  16.270  1.00  0.00            
ATOM     96  C28 ACD     1       8.360  16.520  17.460  1.00  0.00            
ATOM     97  H46 ACD     1       7.300  16.770  17.600  1.00  0.00            
ATOM     98  C29 ACD     1       9.210  17.020  18.670  1.00  0.00            
ATOM     99  H47 ACD     1      10.250  16.750  18.440  1.00  0.00            
ATOM    100  O24 ACD     1       8.740  16.350  19.900  1.00  0.00            
ATOM    101  C30 ACD     1       9.080  18.480  18.830  1.00  0.00            
ATOM    102  H48 ACD     1       9.530  18.940  19.720  1.00  0.00            
ATOM    103  H49 ACD     1       9.580  18.940  17.960  1.00  0.00            
ATOM    104  O25 ACD     1       7.710  18.880  18.710  1.00  0.00            
ATOM    105  H50 ACD     1       7.210  18.570  19.470  1.00  0.00            
ATOM    106  C31 ACD     1       8.400  14.910  17.420  1.00  0.00            
ATOM    107  H51 ACD     1       9.450  14.690  17.200  1.00  0.00            
ATOM    108  O26 ACD     1       7.470  14.370  16.400  1.00  0.00            
ATOM    109  H52 ACD     1       6.560  14.560  16.630  1.00  0.00            
ATOM    110  C32 ACD     1       8.110  14.370  18.780  1.00  0.00            
ATOM    111  H53 ACD     1       7.070  14.610  19.020  1.00  0.00            
ATOM    112  O27 ACD     1       8.110  12.970  18.790  1.00  0.00            
ATOM    113  H54 ACD     1       9.010  12.720  18.550  1.00  0.00            
ATOM    114  C33 ACD     1       8.930  14.920  19.900  1.00  0.00            
ATOM    115  H55 ACD     1       8.660  14.780  20.950  1.00  0.00            
ATOM    116  O28 ACD     1      10.290  14.700  19.760  1.00  0.00            
ATOM    117  C34 ACD     1      11.070  13.720  20.500  1.00  0.00            
ATOM    118  H56 ACD     1      10.340  13.180  21.130  1.00  0.00            
ATOM    119  C35 ACD     1      11.780  12.880  19.480  1.00  0.00            
ATOM    120  H57 ACD     1      12.100  13.580  18.700  1.00  0.00            
ATOM    121  O29 ACD     1      10.860  11.930  18.810  1.00  0.00            
ATOM    122  H58 ACD     1      10.850  11.090  19.280  1.00  0.00            
ATOM    123  C36 ACD     1      13.070  12.210  20.020  1.00  0.00            
ATOM    124  H59 ACD     1      12.700  11.500  20.770  1.00  0.00            
ATOM    125  O30 ACD     1      13.850  11.560  19.000  1.00  0.00            
ATOM    126  H60 ACD     1      13.320  10.900  18.550  1.00  0.00            
ATOM    127  C1  AU8     2      12.190  20.590  16.750  1.00  0.00            
ATOM    128  C2  AU8     2      12.580  19.150  17.010  1.00  0.00            
ATOM    129  C3  AU8     2      12.790  18.730  18.280  1.00  0.00            
ATOM    130  C4  AU8     2      13.000  17.370  18.560  1.00  0.00            
ATOM    131  C5  AU8     2      13.170  16.440  17.560  1.00  0.00            
ATOM    132  C6  AU8     2      13.080  16.840  16.270  1.00  0.00            
ATOM    133  C7  AU8     2      13.300  15.850  15.080  1.00  0.00            
ATOM    134  N1  AU8     2      12.130  14.900  14.880  1.00  0.00            
ATOM    135  C8  AU8     2      11.730  13.840  15.990  1.00  0.00            
ATOM    136  C9  AU8     2      10.760  12.740  15.510  1.00  0.00            
ATOM    137  N2  AU8     2      11.210  11.930  14.340  1.00  0.00            
ATOM    138  C10 AU8     2      10.190  10.870  14.000  1.00  0.00            
ATOM    139  C11 AU8     2       9.480  10.150  15.110  1.00  0.00            
ATOM    140  C12 AU8     2      10.070   9.290  16.010  1.00  0.00            
ATOM    141  C13 AU8     2       9.350   8.810  17.100  1.00  0.00            
ATOM    142  C14 AU8     2       7.940   8.880  17.130  1.00  0.00            
ATOM    143  C15 AU8     2       7.290   9.580  16.120  1.00  0.00            
ATOM    144  C16 AU8     2       8.030  10.240  15.110  1.00  0.00            
ATOM    145  C17 AU8     2      10.640   9.910  12.870  1.00  0.00            
ATOM    146  C18 AU8     2       9.660   9.860  11.850  1.00  0.00            
ATOM    147  C19 AU8     2       9.980   9.120  10.680  1.00  0.00            
ATOM    148  C20 AU8     2      11.230   8.410  10.590  1.00  0.00            
ATOM    149  Cl1 AU8     2      11.670   7.420   9.220  1.00  0.00            
ATOM    150  C21 AU8     2      12.130   8.430  11.630  1.00  0.00            
ATOM    151  C22 AU8     2      11.850   9.180  12.830  1.00  0.00            
ATOM    152  C23 AU8     2      11.540  12.940  13.220  1.00  0.00            
ATOM    153  C24 AU8     2      12.540  14.050  13.710  1.00  0.00            
ATOM    154  C25 AU8     2      12.790  18.200  15.950  1.00  0.00            
ATOM    155  H1  AU8     2      11.600  20.640  15.830  1.00  0.00            
ATOM    156  H2  AU8     2      11.650  20.920  17.650  1.00  0.00            
ATOM    157  H3  AU8     2      13.090  21.180  16.570  1.00  0.00            
ATOM    158  H4  AU8     2      12.790  19.510  19.030  1.00  0.00            
ATOM    159  H5  AU8     2      13.080  17.170  19.630  1.00  0.00            
ATOM    160  H6  AU8     2      13.360  15.380  17.710  1.00  0.00            
ATOM    161  H7  AU8     2      14.190  15.290  15.390  1.00  0.00            
ATOM    162  H8  AU8     2      13.450  16.400  14.150  1.00  0.00            
ATOM    163  H9  AU8     2      11.270  15.390  14.570  1.00  0.00            
ATOM    164  H10 AU8     2      11.280  14.480  16.760  1.00  0.00            
ATOM    165  H11 AU8     2      12.650  13.340  16.280  1.00  0.00            
ATOM    166  H12 AU8     2       9.810  13.190  15.210  1.00  0.00            
ATOM    167  H13 AU8     2      10.620  12.020  16.310  1.00  0.00            
ATOM    168  H14 AU8     2      12.120  11.480  14.550  1.00  0.00            
ATOM    169  H15 AU8     2       9.410  11.490  13.550  1.00  0.00            
ATOM    170  H16 AU8     2      11.150   9.170  16.040  1.00  0.00            
ATOM    171  H17 AU8     2       9.860   8.320  17.920  1.00  0.00            
ATOM    172  H18 AU8     2       7.450   8.500  18.020  1.00  0.00            
ATOM    173  H19 AU8     2       6.210   9.590  16.270  1.00  0.00            
ATOM    174  H20 AU8     2       7.440  10.790  14.390  1.00  0.00            
ATOM    175  H21 AU8     2       8.640  10.230  11.920  1.00  0.00            
ATOM    176  H22 AU8     2       9.260   9.010   9.870  1.00  0.00            
ATOM    177  H23 AU8     2      13.060   7.880  11.600  1.00  0.00            
ATOM    178  H24 AU8     2      12.600   9.270  13.600  1.00  0.00            
ATOM    179  H25 AU8     2      10.630  13.550  13.190  1.00  0.00            
ATOM    180  H26 AU8     2      11.730  12.460  12.260  1.00  0.00            
ATOM    181  H27 AU8     2      13.450  13.620  14.140  1.00  0.00            
ATOM    182  H28 AU8     2      12.760  14.700  12.860  1.00  0.00            
ATOM    183  H29 AU8     2      12.820  18.510  14.910  1.00  0.00            
TER
ENDMDL
MODEL        1
ATOM      1  H1  ACD     1      10.900  17.710  23.240  1.00  0.00            
ATOM      2  O1  ACD     1      11.240  17.090  22.590  1.00  0.00            
ATOM      3  C1  ACD     1      12.190  17.930  21.980  1.00  0.00            
ATOM      4  H2  ACD     1      12.950  18.240  22.700  1.00  0.00            
ATOM      5  H3  ACD     1      11.600  18.770  21.580  1.00  0.00            
ATOM      6  C2  ACD     1      12.910  17.290  20.880  1.00  0.00            
ATOM      7  H4  ACD     1      13.710  17.970  20.550  1.00  0.00            
ATOM      8  O2  ACD     1      13.670  16.200  21.380  1.00  0.00            
ATOM      9  C3  ACD     1      14.410  15.470  20.440  1.00  0.00            
ATOM     10  H5  ACD     1      14.950  14.700  21.000  1.00  0.00            
ATOM     11  O3  ACD     1      15.440  16.300  19.820  1.00  0.00            
ATOM     12  C4  ACD     1      16.820  15.950  20.030  1.00  0.00            
ATOM     13  H6  ACD     1      17.080  15.550  21.020  1.00  0.00            
ATOM     14  C5  ACD     1      17.260  14.920  18.950  1.00  0.00            
ATOM     15  H7  ACD     1      16.830  15.270  18.010  1.00  0.00            
ATOM     16  O4  ACD     1      16.690  13.540  19.260  1.00  0.00            
ATOM     17  H8  ACD     1      15.740  13.590  19.120  1.00  0.00            
ATOM     18  C6  ACD     1      18.760  14.790  18.750  1.00  0.00            
ATOM     19  H9  ACD     1      19.260  14.510  19.690  1.00  0.00            
ATOM     20  O5  ACD     1      19.080  13.790  17.800  1.00  0.00            
ATOM     21  H10 ACD     1      18.590  13.020  18.110  1.00  0.00            
ATOM     22  C7  ACD     1      19.310  16.170  18.480  1.00  0.00            
ATOM     23  H11 ACD     1      20.390  16.050  18.430  1.00  0.00            
ATOM     24  O6  ACD     1      19.010  16.980  19.610  1.00  0.00            
ATOM     25  C8  ACD     1      17.630  17.270  19.910  1.00  0.00            
ATOM     26  H12 ACD     1      17.310  17.840  19.030  1.00  0.00            
ATOM     27  C9  ACD     1      17.620  18.070  21.160  1.00  0.00            
ATOM     28  H13 ACD     1      18.270  18.950  21.080  1.00  0.00            
ATOM     29  H14 ACD     1      16.650  18.420  21.530  1.00  0.00            
ATOM     30  O7  ACD     1      18.140  17.310  22.300  1.00  0.00            
ATOM     31  H15 ACD     1      18.750  16.670  21.930  1.00  0.00            
ATOM     32  O8  ACD     1      18.750  16.740  17.300  1.00  0.00            
ATOM     33  C10 ACD     1      19.790  17.470  16.660  1.00  0.00            
ATOM     34  H16 ACD     1      20.760  17.480  17.170  1.00  0.00            
ATOM     35  C11 ACD     1      20.020  16.640  15.340  1.00  0.00            
ATOM     36  H17 ACD     1      19.120  16.190  14.910  1.00  0.00            
ATOM     37  O9  ACD     1      20.940  15.570  15.580  1.00  0.00            
ATOM     38  H18 ACD     1      20.410  14.820  15.840  1.00  0.00            
ATOM     39  C12 ACD     1      20.710  17.480  14.150  1.00  0.00            
ATOM     40  H19 ACD     1      21.740  17.610  14.500  1.00  0.00            
ATOM     41  O10 ACD     1      20.870  16.880  12.860  1.00  0.00            
ATOM     42  H20 ACD     1      20.160  16.240  12.770  1.00  0.00            
ATOM     43  C13 ACD     1      20.140  18.900  13.980  1.00  0.00            
ATOM     44  H21 ACD     1      20.790  19.520  13.360  1.00  0.00            
ATOM     45  O11 ACD     1      20.240  19.470  15.320  1.00  0.00            
ATOM     46  C14 ACD     1      19.370  18.940  16.330  1.00  0.00            
ATOM     47  H22 ACD     1      18.380  18.890  15.860  1.00  0.00            
ATOM     48  C15 ACD     1      19.140  19.830  17.530  1.00  0.00            
ATOM     49  H23 ACD     1      18.670  20.740  17.130  1.00  0.00            
ATOM     50  H24 ACD     1      18.380  19.360  18.160  1.00  0.00            
ATOM     51  O12 ACD     1      20.310  20.150  18.260  1.00  0.00            
ATOM     52  H25 ACD     1      20.110  20.990  18.680  1.00  0.00            
ATOM     53  O13 ACD     1      18.740  18.890  13.550  1.00  0.00            
ATOM     54  C16 ACD     1      18.580  19.750  12.370  1.00  0.00            
ATOM     55  H26 ACD     1      19.510  19.850  11.800  1.00  0.00            
ATOM     56  C17 ACD     1      17.530  19.060  11.540  1.00  0.00            
ATOM     57  H27 ACD     1      16.780  18.510  12.130  1.00  0.00            
ATOM     58  O14 ACD     1      18.210  18.160  10.790  1.00  0.00            
ATOM     59  H28 ACD     1      18.460  17.390  11.300  1.00  0.00            
ATOM     60  C18 ACD     1      16.920  20.110  10.620  1.00  0.00            
ATOM     61  H29 ACD     1      17.730  20.570  10.040  1.00  0.00            
ATOM     62  O15 ACD     1      15.960  19.500   9.790  1.00  0.00            
ATOM     63  H30 ACD     1      15.540  19.010  10.490  1.00  0.00            
ATOM     64  C19 ACD     1      16.280  21.220  11.420  1.00  0.00            
ATOM     65  H31 ACD     1      15.740  21.870  10.720  1.00  0.00            
ATOM     66  O16 ACD     1      17.370  21.910  12.030  1.00  0.00            
ATOM     67  C20 ACD     1      18.220  21.170  12.910  1.00  0.00            
ATOM     68  H32 ACD     1      17.730  21.150  13.890  1.00  0.00            
ATOM     69  C21 ACD     1      19.490  21.990  13.110  1.00  0.00            
ATOM     70  H33 ACD     1      19.100  22.940  13.480  1.00  0.00            
ATOM     71  H34 ACD     1      20.140  21.600  13.920  1.00  0.00            
ATOM     72  O17 ACD     1      20.390  22.170  12.000  1.00  0.00            
ATOM     73  H35 ACD     1      20.060  22.870  11.430  1.00  0.00            
ATOM     74  O18 ACD     1      15.330  20.800  12.460  1.00  0.00            
ATOM     75  C22 ACD     1      13.990  20.580  12.130  1.00  0.00            
ATOM     76  H36 ACD     1      13.750  20.920  11.110  1.00  0.00            
ATOM     77  C23 ACD     1      13.700  19.130  12.410  1.00  0.00            
ATOM     78  H37 ACD     1      14.200  19.030  13.380  1.00  0.00            
ATOM     79  O19 ACD     1      14.370  18.270  11.430  1.00  0.00            
ATOM     80  H38 ACD     1      13.700  17.850  10.880  1.00  0.00            
ATOM     81  C24 ACD     1      12.250  18.800  12.650  1.00  0.00            
ATOM     82  H39 ACD     1      11.750  18.880  11.680  1.00  0.00            
ATOM     83  O20 ACD     1      12.120  17.450  13.250  1.00  0.00            
ATOM     84  H40 ACD     1      11.200  17.440  13.530  1.00  0.00            
ATOM     85  C25 ACD     1      11.520  19.850  13.530  1.00  0.00            
ATOM     86  H41 ACD     1      10.460  19.720  13.300  1.00  0.00            
ATOM     87  O21 ACD     1      11.840  21.170  13.090  1.00  0.00            
ATOM     88  C26 ACD     1      13.250  21.480  13.090  1.00  0.00            
ATOM     89  H42 ACD     1      13.650  21.290  14.100  1.00  0.00            
ATOM     90  C27 ACD     1      13.470  22.980  12.750  1.00  0.00            
ATOM     91  H43 ACD     1      14.550  23.080  12.900  1.00  0.00            
ATOM     92  H44 ACD     1      13.020  23.230  11.780  1.00  0.00            
ATOM     93  O22 ACD     1      12.860  23.880  13.740  1.00  0.00            
ATOM     94  H45 ACD     1      11.930  23.660  13.820  1.00  0.00            
ATOM     95  O23 ACD     1      11.810  19.620  14.930  1.00  0.00            
ATOM     96  C28 ACD     1      10.830  19.640  15.950  1.00  0.00            
ATOM     97  H46 ACD     1       9.870  20.100  15.660  1.00  0.00            
ATOM     98  C29 ACD     1      11.550  20.360  17.150  1.00  0.00            
ATOM     99  H47 ACD     1      12.540  19.900  17.260  1.00  0.00            
ATOM    100  O24 ACD     1      10.770  20.160  18.410  1.00  0.00            
ATOM    101  C30 ACD     1      11.790  21.830  16.990  1.00  0.00            
ATOM    102  H48 ACD     1      12.220  22.190  17.930  1.00  0.00            
ATOM    103  H49 ACD     1      12.550  21.960  16.210  1.00  0.00            
ATOM    104  O25 ACD     1      10.640  22.580  16.740  1.00  0.00            
ATOM    105  H50 ACD     1      10.490  23.060  17.560  1.00  0.00            
ATOM    106  C31 ACD     1      10.480  18.200  16.250  1.00  0.00            
ATOM    107  H51 ACD     1      11.440  17.680  16.360  1.00  0.00            
ATOM    108  O26 ACD     1       9.670  17.560  15.150  1.00  0.00            
ATOM    109  H52 ACD     1       8.770  17.420  15.450  1.00  0.00            
ATOM    110  C32 ACD     1       9.790  18.130  17.670  1.00  0.00            
ATOM    111  H53 ACD     1       8.830  18.640  17.550  1.00  0.00            
ATOM    112  O27 ACD     1       9.560  16.810  18.040  1.00  0.00            
ATOM    113  H54 ACD     1      10.420  16.390  17.910  1.00  0.00            
ATOM    114  C33 ACD     1      10.610  18.830  18.780  1.00  0.00            
ATOM    115  H55 ACD     1      10.180  18.900  19.780  1.00  0.00            
ATOM    116  O28 ACD     1      11.870  18.190  18.910  1.00  0.00            
ATOM    117  C34 ACD     1      12.030  17.000  19.710  1.00  0.00            
ATOM    118  H56 ACD     1      11.000  16.750  20.000  1.00  0.00            
ATOM    119  C35 ACD     1      12.750  16.030  18.720  1.00  0.00            
ATOM    120  H57 ACD     1      13.470  16.570  18.090  1.00  0.00            
ATOM    121  O29 ACD     1      11.850  15.480  17.830  1.00  0.00            
ATOM    122  H58 ACD     1      11.370  14.700  18.120  1.00  0.00            
ATOM    123  C36 ACD     1      13.430  14.900  19.460  1.00  0.00            
ATOM    124  H59 ACD     1      12.680  14.370  20.060  1.00  0.00            
ATOM    125  O30 ACD     1      14.120  14.040  18.580  1.00  0.00            
ATOM    126  H60 ACD     1      13.560  13.390  18.160  1.00  0.00            
ATOM    127  C1  AU8     2      15.750  22.100  15.870  1.00  0.00            
ATOM    128  C2  AU8     2      15.760  20.660  16.230  1.00  0.00            
ATOM    129  C3  AU8     2      15.390  20.360  17.540  1.00  0.00            
ATOM    130  C4  AU8     2      15.330  19.070  18.030  1.00  0.00            
ATOM    131  C5  AU8     2      15.490  18.030  17.080  1.00  0.00            
ATOM    132  C6  AU8     2      15.830  18.250  15.730  1.00  0.00            
ATOM    133  C7  AU8     2      16.020  17.110  14.790  1.00  0.00            
ATOM    134  N1  AU8     2      14.750  16.330  14.340  1.00  0.00            
ATOM    135  C8  AU8     2      14.030  15.610  15.380  1.00  0.00            
ATOM    136  C9  AU8     2      12.750  14.860  14.890  1.00  0.00            
ATOM    137  N2  AU8     2      13.120  13.950  13.670  1.00  0.00            
ATOM    138  C10 AU8     2      11.790  13.620  12.950  1.00  0.00            
ATOM    139  C11 AU8     2      10.760  13.030  13.880  1.00  0.00            
ATOM    140  C12 AU8     2      10.840  11.770  14.450  1.00  0.00            
ATOM    141  C13 AU8     2       9.840  11.380  15.360  1.00  0.00            
ATOM    142  C14 AU8     2       8.690  12.240  15.710  1.00  0.00            
ATOM    143  C15 AU8     2       8.530  13.490  15.180  1.00  0.00            
ATOM    144  C16 AU8     2       9.690  13.930  14.330  1.00  0.00            
ATOM    145  C17 AU8     2      11.880  12.790  11.620  1.00  0.00            
ATOM    146  C18 AU8     2      11.030  13.070  10.530  1.00  0.00            
ATOM    147  C19 AU8     2      10.980  12.170   9.430  1.00  0.00            
ATOM    148  C20 AU8     2      11.760  11.040   9.400  1.00  0.00            
ATOM    149  Cl1 AU8     2      11.780  10.030   7.940  1.00  0.00            
ATOM    150  C21 AU8     2      12.580  10.720  10.500  1.00  0.00            
ATOM    151  C22 AU8     2      12.650  11.640  11.560  1.00  0.00            
ATOM    152  C23 AU8     2      13.950  14.630  12.680  1.00  0.00            
ATOM    153  C24 AU8     2      15.190  15.310  13.290  1.00  0.00            
ATOM    154  C25 AU8     2      15.930  19.570  15.350  1.00  0.00            
ATOM    155  H1  AU8     2      15.430  22.200  14.830  1.00  0.00            
ATOM    156  H2  AU8     2      15.010  22.640  16.470  1.00  0.00            
ATOM    157  H3  AU8     2      16.750  22.550  15.990  1.00  0.00            
ATOM    158  H4  AU8     2      15.140  21.170  18.220  1.00  0.00            
ATOM    159  H5  AU8     2      15.070  18.870  19.070  1.00  0.00            
ATOM    160  H6  AU8     2      15.340  17.030  17.480  1.00  0.00            
ATOM    161  H7  AU8     2      16.470  16.300  15.370  1.00  0.00            
ATOM    162  H8  AU8     2      16.690  17.380  13.970  1.00  0.00            
ATOM    163  H9  AU8     2      14.040  16.940  13.900  1.00  0.00            
ATOM    164  H10 AU8     2      13.740  16.380  16.090  1.00  0.00            
ATOM    165  H11 AU8     2      14.750  14.900  15.780  1.00  0.00            
ATOM    166  H12 AU8     2      11.940  15.500  14.560  1.00  0.00            
ATOM    167  H13 AU8     2      12.380  14.220  15.700  1.00  0.00            
ATOM    168  H14 AU8     2      13.670  13.120  13.940  1.00  0.00            
ATOM    169  H15 AU8     2      11.370  14.570  12.620  1.00  0.00            
ATOM    170  H16 AU8     2      11.670  11.120  14.220  1.00  0.00            
ATOM    171  H17 AU8     2       9.820  10.400  15.840  1.00  0.00            
ATOM    172  H18 AU8     2       7.940  11.940  16.430  1.00  0.00            
ATOM    173  H19 AU8     2       7.770  14.200  15.500  1.00  0.00            
ATOM    174  H20 AU8     2       9.700  14.990  14.080  1.00  0.00            
ATOM    175  H21 AU8     2      10.300  13.860  10.610  1.00  0.00            
ATOM    176  H22 AU8     2      10.160  12.250   8.710  1.00  0.00            
ATOM    177  H23 AU8     2      13.320   9.930  10.460  1.00  0.00            
ATOM    178  H24 AU8     2      13.290  11.310  12.380  1.00  0.00            
ATOM    179  H25 AU8     2      13.280  15.300  12.140  1.00  0.00            
ATOM    180  H26 AU8     2      14.170  13.800  12.000  1.00  0.00            
ATOM    181  H27 AU8     2      15.820  14.600  13.820  1.00  0.00            
ATOM    182  H28 AU8     2      15.790  15.920  12.610  1.00  0.00            
ATOM    183  H29 AU8     2      16.160  19.800  14.320  1.00  0.00            
TER
ENDMDL
MODEL        1
ATOM      1  H1  ACD     1       7.970  12.690  22.240  1.00  0.00            
ATOM      2  O1  ACD     1       7.420  13.150  21.610  1.00  0.00            
ATOM      3  C1  ACD     1       8.260  14.210  21.000  1.00  0.00            
ATOM      4  H2  ACD     1       8.230  15.050  21.710  1.00  0.00            
ATOM      5  H3  ACD     1       7.780  14.540  20.070  1.00  0.00            
ATOM      6  C2  ACD     1       9.660  13.760  20.750  1.00  0.00            
ATOM      7  H4  ACD     1      10.270  14.560  20.300  1.00  0.00            
ATOM      8  O2  ACD     1      10.250  13.470  21.990  1.00  0.00            
ATOM      9  C3  ACD     1      11.550  12.920  21.860  1.00  0.00            
ATOM     10  H5  ACD     1      11.930  12.670  22.860  1.00  0.00            
ATOM     11  O3  ACD     1      12.500  13.630  21.090  1.00  0.00            
ATOM     12  C4  ACD     1      13.750  13.950  21.770  1.00  0.00            
ATOM     13  H6  ACD     1      13.680  13.680  22.830  1.00  0.00            
ATOM     14  C5  ACD     1      14.910  13.130  21.140  1.00  0.00            
ATOM     15  H7  ACD     1      14.680  13.190  20.070  1.00  0.00            
ATOM     16  O4  ACD     1      14.890  11.710  21.620  1.00  0.00            
ATOM     17  H8  ACD     1      14.030  11.290  21.490  1.00  0.00            
ATOM     18  C6  ACD     1      16.250  13.820  21.440  1.00  0.00            
ATOM     19  H9  ACD     1      16.500  13.700  22.500  1.00  0.00            
ATOM     20  O5  ACD     1      17.340  13.310  20.640  1.00  0.00            
ATOM     21  H10 ACD     1      17.280  12.370  20.850  1.00  0.00            
ATOM     22  C7  ACD     1      16.210  15.260  21.160  1.00  0.00            
ATOM     23  H11 ACD     1      17.200  15.630  21.450  1.00  0.00            
ATOM     24  O6  ACD     1      15.280  15.880  22.040  1.00  0.00            
ATOM     25  C8  ACD     1      13.920  15.530  21.740  1.00  0.00            
ATOM     26  H12 ACD     1      13.700  15.980  20.770  1.00  0.00            
ATOM     27  C9  ACD     1      13.020  16.240  22.880  1.00  0.00            
ATOM     28  H13 ACD     1      13.470  17.240  22.860  1.00  0.00            
ATOM     29  H14 ACD     1      11.970  16.110  22.580  1.00  0.00            
ATOM     30  O7  ACD     1      13.260  15.720  24.160  1.00  0.00            
ATOM     31  H15 ACD     1      14.150  15.850  24.480  1.00  0.00            
ATOM     32  O8  ACD     1      15.970  15.490  19.790  1.00  0.00            
ATOM     33  C10 ACD     1      16.790  16.420  19.080  1.00  0.00            
ATOM     34  H16 ACD     1      17.490  16.930  19.760  1.00  0.00            
ATOM     35  C11 ACD     1      17.770  15.770  17.990  1.00  0.00            
ATOM     36  H17 ACD     1      17.270  15.110  17.280  1.00  0.00            
ATOM     37  O9  ACD     1      18.810  14.930  18.730  1.00  0.00            
ATOM     38  H18 ACD     1      18.380  14.240  19.240  1.00  0.00            
ATOM     39  C12 ACD     1      18.510  16.940  17.310  1.00  0.00            
ATOM     40  H19 ACD     1      19.180  17.390  18.060  1.00  0.00            
ATOM     41  O10 ACD     1      19.380  16.470  16.240  1.00  0.00            
ATOM     42  H20 ACD     1      18.840  16.470  15.440  1.00  0.00            
ATOM     43  C13 ACD     1      17.450  17.880  16.720  1.00  0.00            
ATOM     44  H21 ACD     1      17.920  18.680  16.150  1.00  0.00            
ATOM     45  O11 ACD     1      16.650  18.470  17.700  1.00  0.00            
ATOM     46  C14 ACD     1      15.890  17.570  18.530  1.00  0.00            
ATOM     47  H22 ACD     1      15.100  17.160  17.890  1.00  0.00            
ATOM     48  C15 ACD     1      15.210  18.320  19.670  1.00  0.00            
ATOM     49  H23 ACD     1      14.640  19.190  19.310  1.00  0.00            
ATOM     50  H24 ACD     1      14.610  17.570  20.200  1.00  0.00            
ATOM     51  O12 ACD     1      16.170  18.900  20.510  1.00  0.00            
ATOM     52  H25 ACD     1      15.670  19.410  21.140  1.00  0.00            
ATOM     53  O13 ACD     1      16.570  17.150  15.800  1.00  0.00            
ATOM     54  C16 ACD     1      16.520  17.640  14.470  1.00  0.00            
ATOM     55  H26 ACD     1      17.380  18.220  14.090  1.00  0.00            
ATOM     56  C17 ACD     1      16.430  16.380  13.650  1.00  0.00            
ATOM     57  H27 ACD     1      15.720  15.720  14.160  1.00  0.00            
ATOM     58  O14 ACD     1      17.700  15.700  13.680  1.00  0.00            
ATOM     59  H28 ACD     1      18.230  16.180  13.040  1.00  0.00            
ATOM     60  C18 ACD     1      15.900  16.740  12.270  1.00  0.00            
ATOM     61  H29 ACD     1      16.620  17.360  11.710  1.00  0.00            
ATOM     62  O15 ACD     1      15.840  15.470  11.550  1.00  0.00            
ATOM     63  H30 ACD     1      15.100  14.930  11.850  1.00  0.00            
ATOM     64  C19 ACD     1      14.520  17.430  12.330  1.00  0.00            
ATOM     65  H31 ACD     1      14.040  17.460  11.350  1.00  0.00            
ATOM     66  O16 ACD     1      14.780  18.700  12.930  1.00  0.00            
ATOM     67  C20 ACD     1      15.300  18.500  14.270  1.00  0.00            
ATOM     68  H32 ACD     1      14.500  18.060  14.880  1.00  0.00            
ATOM     69  C21 ACD     1      15.410  19.940  14.750  1.00  0.00            
ATOM     70  H33 ACD     1      14.500  20.490  14.500  1.00  0.00            
ATOM     71  H34 ACD     1      15.480  19.920  15.850  1.00  0.00            
ATOM     72  O17 ACD     1      16.530  20.680  14.160  1.00  0.00            
ATOM     73  H35 ACD     1      16.430  21.580  14.460  1.00  0.00            
ATOM     74  O18 ACD     1      13.620  16.650  13.090  1.00  0.00            
ATOM     75  C22 ACD     1      12.680  15.880  12.390  1.00  0.00            
ATOM     76  H36 ACD     1      12.970  15.890  11.330  1.00  0.00            
ATOM     77  C23 ACD     1      12.700  14.450  12.850  1.00  0.00            
ATOM     78  H37 ACD     1      12.680  14.550  13.940  1.00  0.00            
ATOM     79  O19 ACD     1      13.950  13.770  12.390  1.00  0.00            
ATOM     80  H38 ACD     1      13.740  12.960  11.910  1.00  0.00            
ATOM     81  C24 ACD     1      11.490  13.610  12.520  1.00  0.00            
ATOM     82  H39 ACD     1      11.490  13.470  11.430  1.00  0.00            
ATOM     83  O20 ACD     1      11.510  12.380  13.250  1.00  0.00            
ATOM     84  H40 ACD     1      10.640  11.970  13.300  1.00  0.00            
ATOM     85  C25 ACD     1      10.240  14.390  12.900  1.00  0.00            
ATOM     86  H41 ACD     1       9.340  13.890  12.540  1.00  0.00            
ATOM     87  O21 ACD     1      10.180  15.630  12.150  1.00  0.00            
ATOM     88  C26 ACD     1      11.250  16.530  12.470  1.00  0.00            
ATOM     89  H42 ACD     1      11.230  16.780  13.540  1.00  0.00            
ATOM     90  C27 ACD     1      11.130  17.720  11.610  1.00  0.00            
ATOM     91  H43 ACD     1      10.150  18.130  11.860  1.00  0.00            
ATOM     92  H44 ACD     1      11.840  18.500  11.910  1.00  0.00            
ATOM     93  O22 ACD     1      11.210  17.420  10.240  1.00  0.00            
ATOM     94  H45 ACD     1      11.250  18.270   9.780  1.00  0.00            
ATOM     95  O23 ACD     1      10.210  14.590  14.340  1.00  0.00            
ATOM     96  C28 ACD     1       9.040  14.260  15.100  1.00  0.00            
ATOM     97  H46 ACD     1       8.160  14.710  14.620  1.00  0.00            
ATOM     98  C29 ACD     1       9.190  15.100  16.340  1.00  0.00            
ATOM     99  H47 ACD     1      10.220  14.920  16.700  1.00  0.00            
ATOM    100  O24 ACD     1       8.260  14.700  17.300  1.00  0.00            
ATOM    101  C30 ACD     1       9.070  16.640  16.000  1.00  0.00            
ATOM    102  H48 ACD     1       9.250  17.230  16.910  1.00  0.00            
ATOM    103  H49 ACD     1       9.780  16.920  15.210  1.00  0.00            
ATOM    104  O25 ACD     1       7.770  16.870  15.500  1.00  0.00            
ATOM    105  H50 ACD     1       7.280  17.290  16.210  1.00  0.00            
ATOM    106  C31 ACD     1       9.100  12.690  15.480  1.00  0.00            
ATOM    107  H51 ACD     1      10.150  12.520  15.770  1.00  0.00            
ATOM    108  O26 ACD     1       8.740  11.950  14.340  1.00  0.00            
ATOM    109  H52 ACD     1       7.820  12.110  14.120  1.00  0.00            
ATOM    110  C32 ACD     1       8.110  12.410  16.660  1.00  0.00            
ATOM    111  H53 ACD     1       7.110  12.600  16.240  1.00  0.00            
ATOM    112  O27 ACD     1       8.340  11.070  17.080  1.00  0.00            
ATOM    113  H54 ACD     1       8.200  10.480  16.330  1.00  0.00            
ATOM    114  C33 ACD     1       8.330  13.370  17.800  1.00  0.00            
ATOM    115  H55 ACD     1       7.500  13.300  18.500  1.00  0.00            
ATOM    116  O28 ACD     1       9.630  13.180  18.410  1.00  0.00            
ATOM    117  C34 ACD     1       9.550  12.590  19.740  1.00  0.00            
ATOM    118  H56 ACD     1       8.620  12.020  19.910  1.00  0.00            
ATOM    119  C35 ACD     1      10.800  11.690  19.810  1.00  0.00            
ATOM    120  H57 ACD     1      11.570  12.280  19.300  1.00  0.00            
ATOM    121  O29 ACD     1      10.410  10.510  19.050  1.00  0.00            
ATOM    122  H58 ACD     1       9.780  10.850  18.410  1.00  0.00            
ATOM    123  C36 ACD     1      11.280  11.500  21.230  1.00  0.00            
ATOM    124  H59 ACD     1      10.550  11.060  21.930  1.00  0.00            
ATOM    125  O30 ACD     1      12.540  10.760  21.280  1.00  0.00            
ATOM    126  H60 ACD     1      12.350   9.870  20.970  1.00  0.00            
ATOM    127  C1  AU8     2      11.890  18.530  15.920  1.00  0.00            
ATOM    128  C2  AU8     2      12.240  17.260  16.710  1.00  0.00            
ATOM    129  C3  AU8     2      11.830  17.110  18.010  1.00  0.00            
ATOM    130  C4  AU8     2      12.050  15.880  18.720  1.00  0.00            
ATOM    131  C5  AU8     2      12.890  14.890  18.130  1.00  0.00            
ATOM    132  C6  AU8     2      13.340  15.070  16.820  1.00  0.00            
ATOM    133  C7  AU8     2      14.230  14.030  16.240  1.00  0.00            
ATOM    134  N1  AU8     2      13.540  12.780  15.620  1.00  0.00            
ATOM    135  C8  AU8     2      12.800  11.990  16.690  1.00  0.00            
ATOM    136  C9  AU8     2      12.160  10.640  16.250  1.00  0.00            
ATOM    137  N2  AU8     2      13.130   9.720  15.550  1.00  0.00            
ATOM    138  C10 AU8     2      12.550   8.420  15.090  1.00  0.00            
ATOM    139  C11 AU8     2      11.820   7.510  16.090  1.00  0.00            
ATOM    140  C12 AU8     2      12.550   7.300  17.220  1.00  0.00            
ATOM    141  C13 AU8     2      12.100   6.280  18.090  1.00  0.00            
ATOM    142  C14 AU8     2      10.860   5.620  17.850  1.00  0.00            
ATOM    143  C15 AU8     2      10.120   5.950  16.670  1.00  0.00            
ATOM    144  C16 AU8     2      10.630   6.860  15.740  1.00  0.00            
ATOM    145  C17 AU8     2      13.400   7.460  14.290  1.00  0.00            
ATOM    146  C18 AU8     2      12.990   6.940  13.040  1.00  0.00            
ATOM    147  C19 AU8     2      13.780   6.030  12.320  1.00  0.00            
ATOM    148  C20 AU8     2      15.000   5.650  12.850  1.00  0.00            
ATOM    149  Cl1 AU8     2      15.950   4.410  12.050  1.00  0.00            
ATOM    150  C21 AU8     2      15.340   6.090  14.110  1.00  0.00            
ATOM    151  C22 AU8     2      14.560   6.960  14.850  1.00  0.00            
ATOM    152  C23 AU8     2      13.850  10.450  14.420  1.00  0.00            
ATOM    153  C24 AU8     2      14.480  11.740  15.000  1.00  0.00            
ATOM    154  C25 AU8     2      13.020  16.220  16.110  1.00  0.00            
ATOM    155  H1  AU8     2      12.300  19.380  16.480  1.00  0.00            
ATOM    156  H2  AU8     2      12.360  18.510  14.930  1.00  0.00            
ATOM    157  H3  AU8     2      10.820  18.620  15.670  1.00  0.00            
ATOM    158  H4  AU8     2      11.180  17.870  18.420  1.00  0.00            
ATOM    159  H5  AU8     2      11.680  15.770  19.740  1.00  0.00            
ATOM    160  H6  AU8     2      13.320  14.110  18.750  1.00  0.00            
ATOM    161  H7  AU8     2      14.750  13.620  17.110  1.00  0.00            
ATOM    162  H8  AU8     2      14.920  14.530  15.560  1.00  0.00            
ATOM    163  H9  AU8     2      12.970  13.090  14.810  1.00  0.00            
ATOM    164  H10 AU8     2      12.000  12.530  17.200  1.00  0.00            
ATOM    165  H11 AU8     2      13.530  11.610  17.410  1.00  0.00            
ATOM    166  H12 AU8     2      11.360  10.840  15.530  1.00  0.00            
ATOM    167  H13 AU8     2      11.690  10.120  17.080  1.00  0.00            
ATOM    168  H14 AU8     2      13.790   9.430  16.290  1.00  0.00            
ATOM    169  H15 AU8     2      11.780   8.720  14.390  1.00  0.00            
ATOM    170  H16 AU8     2      13.510   7.760  17.430  1.00  0.00            
ATOM    171  H17 AU8     2      12.800   6.090  18.900  1.00  0.00            
ATOM    172  H18 AU8     2      10.500   4.830  18.500  1.00  0.00            
ATOM    173  H19 AU8     2       9.130   5.510  16.620  1.00  0.00            
ATOM    174  H20 AU8     2      10.120   7.130  14.810  1.00  0.00            
ATOM    175  H21 AU8     2      12.000   7.140  12.650  1.00  0.00            
ATOM    176  H22 AU8     2      13.430   5.450  11.470  1.00  0.00            
ATOM    177  H23 AU8     2      16.290   5.840  14.560  1.00  0.00            
ATOM    178  H24 AU8     2      14.960   7.300  15.800  1.00  0.00            
ATOM    179  H25 AU8     2      13.110  10.640  13.650  1.00  0.00            
ATOM    180  H26 AU8     2      14.540   9.790  13.900  1.00  0.00            
ATOM    181  H27 AU8     2      15.200  11.480  15.780  1.00  0.00            
ATOM    182  H28 AU8     2      15.070  12.200  14.210  1.00  0.00            
ATOM    183  H29 AU8     2      13.580  16.330  15.190  1.00  0.00            
TER
ENDMDL
MODEL        1
ATOM      1  H1  ACD     1      11.280  20.320  21.700  1.00  0.00            
ATOM      2  O1  ACD     1      10.950  21.070  21.190  1.00  0.00            
ATOM      3  C1  ACD     1      11.950  21.800  20.520  1.00  0.00            
ATOM      4  H2  ACD     1      12.880  22.000  21.070  1.00  0.00            
ATOM      5  H3  ACD     1      11.500  22.760  20.240  1.00  0.00            
ATOM      6  C2  ACD     1      12.460  21.090  19.240  1.00  0.00            
ATOM      7  H4  ACD     1      13.310  21.640  18.830  1.00  0.00            
ATOM      8  O2  ACD     1      13.020  19.760  19.660  1.00  0.00            
ATOM      9  C3  ACD     1      13.540  18.950  18.620  1.00  0.00            
ATOM     10  H5  ACD     1      13.950  18.060  19.120  1.00  0.00            
ATOM     11  O3  ACD     1      14.640  19.570  17.950  1.00  0.00            
ATOM     12  C4  ACD     1      15.980  19.020  18.000  1.00  0.00            
ATOM     13  H6  ACD     1      16.150  18.480  18.950  1.00  0.00            
ATOM     14  C5  ACD     1      16.010  18.050  16.830  1.00  0.00            
ATOM     15  H7  ACD     1      15.420  18.560  16.060  1.00  0.00            
ATOM     16  O4  ACD     1      15.400  16.730  17.150  1.00  0.00            
ATOM     17  H8  ACD     1      14.460  16.910  17.250  1.00  0.00            
ATOM     18  C6  ACD     1      17.380  17.750  16.320  1.00  0.00            
ATOM     19  H9  ACD     1      17.870  17.110  17.070  1.00  0.00            
ATOM     20  O5  ACD     1      17.340  17.110  15.090  1.00  0.00            
ATOM     21  H10 ACD     1      17.910  16.350  15.220  1.00  0.00            
ATOM     22  C7  ACD     1      18.230  19.030  16.210  1.00  0.00            
ATOM     23  H11 ACD     1      19.270  18.740  16.030  1.00  0.00            
ATOM     24  O6  ACD     1      18.290  19.680  17.490  1.00  0.00            
ATOM     25  C8  ACD     1      17.010  20.200  17.890  1.00  0.00            
ATOM     26  H12 ACD     1      16.770  20.940  17.110  1.00  0.00            
ATOM     27  C9  ACD     1      17.160  20.920  19.230  1.00  0.00            
ATOM     28  H13 ACD     1      17.720  21.840  19.010  1.00  0.00            
ATOM     29  H14 ACD     1      16.210  21.280  19.630  1.00  0.00            
ATOM     30  O7  ACD     1      17.790  20.160  20.240  1.00  0.00            
ATOM     31  H15 ACD     1      18.710  19.900  20.120  1.00  0.00            
ATOM     32  O8  ACD     1      17.780  19.810  15.080  1.00  0.00            
ATOM     33  C10 ACD     1      18.770  20.350  14.200  1.00  0.00            
ATOM     34  H16 ACD     1      19.780  20.350  14.630  1.00  0.00            
ATOM     35  C11 ACD     1      18.750  19.570  12.930  1.00  0.00            
ATOM     36  H17 ACD     1      17.710  19.460  12.590  1.00  0.00            
ATOM     37  O9  ACD     1      19.160  18.220  13.180  1.00  0.00            
ATOM     38  H18 ACD     1      18.550  17.850  13.830  1.00  0.00            
ATOM     39  C12 ACD     1      19.600  20.140  11.860  1.00  0.00            
ATOM     40  H19 ACD     1      20.690  20.160  12.050  1.00  0.00            
ATOM     41  O10 ACD     1      19.460  19.470  10.700  1.00  0.00            
ATOM     42  H20 ACD     1      19.520  18.520  10.850  1.00  0.00            
ATOM     43  C13 ACD     1      19.210  21.600  11.570  1.00  0.00            
ATOM     44  H21 ACD     1      19.850  22.200  10.910  1.00  0.00            
ATOM     45  O11 ACD     1      19.310  22.280  12.880  1.00  0.00            
ATOM     46  C14 ACD     1      18.470  21.800  13.950  1.00  0.00            
ATOM     47  H22 ACD     1      17.390  21.950  13.790  1.00  0.00            
ATOM     48  C15 ACD     1      18.720  22.880  15.040  1.00  0.00            
ATOM     49  H23 ACD     1      18.500  23.880  14.640  1.00  0.00            
ATOM     50  H24 ACD     1      18.000  22.750  15.860  1.00  0.00            
ATOM     51  O12 ACD     1      20.020  22.910  15.510  1.00  0.00            
ATOM     52  H25 ACD     1      20.360  22.090  15.880  1.00  0.00            
ATOM     53  O13 ACD     1      17.880  21.710  11.160  1.00  0.00            
ATOM     54  C16 ACD     1      17.530  22.490  10.040  1.00  0.00            
ATOM     55  H26 ACD     1      18.330  22.470   9.290  1.00  0.00            
ATOM     56  C17 ACD     1      16.360  21.800   9.380  1.00  0.00            
ATOM     57  H27 ACD     1      15.770  21.450  10.240  1.00  0.00            
ATOM     58  O14 ACD     1      16.800  20.590   8.770  1.00  0.00            
ATOM     59  H28 ACD     1      16.770  19.950   9.480  1.00  0.00            
ATOM     60  C18 ACD     1      15.680  22.740   8.430  1.00  0.00            
ATOM     61  H29 ACD     1      16.340  22.930   7.570  1.00  0.00            
ATOM     62  O15 ACD     1      14.550  22.070   7.870  1.00  0.00            
ATOM     63  H30 ACD     1      14.930  21.250   7.570  1.00  0.00            
ATOM     64  C19 ACD     1      15.250  24.070   9.210  1.00  0.00            
ATOM     65  H31 ACD     1      14.720  24.820   8.620  1.00  0.00            
ATOM     66  O16 ACD     1      16.430  24.680   9.580  1.00  0.00            
ATOM     67  C20 ACD     1      17.180  23.960  10.570  1.00  0.00            
ATOM     68  H32 ACD     1      16.540  23.850  11.460  1.00  0.00            
ATOM     69  C21 ACD     1      18.490  24.710  10.960  1.00  0.00            
ATOM     70  H33 ACD     1      18.240  25.770  11.030  1.00  0.00            
ATOM     71  H34 ACD     1      18.770  24.390  11.980  1.00  0.00            
ATOM     72  O17 ACD     1      19.510  24.560   9.970  1.00  0.00            
ATOM     73  H35 ACD     1      19.090  24.730   9.130  1.00  0.00            
ATOM     74  O18 ACD     1      14.420  23.750  10.340  1.00  0.00            
ATOM     75  C22 ACD     1      12.980  23.860  10.210  1.00  0.00            
ATOM     76  H36 ACD     1      12.720  24.140   9.180  1.00  0.00            
ATOM     77  C23 ACD     1      12.290  22.560  10.610  1.00  0.00            
ATOM     78  H37 ACD     1      12.730  22.270  11.570  1.00  0.00            
ATOM     79  O19 ACD     1      12.520  21.530   9.660  1.00  0.00            
ATOM     80  H38 ACD     1      13.330  21.830   9.230  1.00  0.00            
ATOM     81  C24 ACD     1      10.780  22.640  10.890  1.00  0.00            
ATOM     82  H39 ACD     1      10.210  22.890   9.980  1.00  0.00            
ATOM     83  O20 ACD     1      10.240  21.440  11.380  1.00  0.00            
ATOM     84  H40 ACD     1       9.670  21.710  12.100  1.00  0.00            
ATOM     85  C25 ACD     1      10.540  23.790  11.880  1.00  0.00            
ATOM     86  H41 ACD     1       9.490  24.060  12.050  1.00  0.00            
ATOM     87  O21 ACD     1      11.110  24.910  11.270  1.00  0.00            
ATOM     88  C26 ACD     1      12.540  25.010  11.130  1.00  0.00            
ATOM     89  H42 ACD     1      13.000  24.890  12.110  1.00  0.00            
ATOM     90  C27 ACD     1      12.810  26.440  10.630  1.00  0.00            
ATOM     91  H43 ACD     1      13.900  26.580  10.680  1.00  0.00            
ATOM     92  H44 ACD     1      12.460  26.480   9.590  1.00  0.00            
ATOM     93  O22 ACD     1      12.210  27.420  11.520  1.00  0.00            
ATOM     94  H45 ACD     1      11.300  27.170  11.720  1.00  0.00            
ATOM     95  O23 ACD     1      11.110  23.460  13.120  1.00  0.00            
ATOM     96  C28 ACD     1      10.290  23.540  14.260  1.00  0.00            
ATOM     97  H46 ACD     1       9.460  24.220  14.020  1.00  0.00            
ATOM     98  C29 ACD     1      11.050  24.090  15.390  1.00  0.00            
ATOM     99  H47 ACD     1      12.060  23.660  15.380  1.00  0.00            
ATOM    100  O24 ACD     1      10.550  24.010  16.730  1.00  0.00            
ATOM    101  C30 ACD     1      11.330  25.580  15.100  1.00  0.00            
ATOM    102  H48 ACD     1      11.950  26.050  15.880  1.00  0.00            
ATOM    103  H49 ACD     1      11.740  25.750  14.090  1.00  0.00            
ATOM    104  O25 ACD     1      10.080  26.320  14.950  1.00  0.00            
ATOM    105  H50 ACD     1       9.750  26.380  15.850  1.00  0.00            
ATOM    106  C31 ACD     1       9.610  22.230  14.670  1.00  0.00            
ATOM    107  H51 ACD     1      10.380  21.450  14.750  1.00  0.00            
ATOM    108  O26 ACD     1       8.660  21.790  13.730  1.00  0.00            
ATOM    109  H52 ACD     1       7.870  21.540  14.220  1.00  0.00            
ATOM    110  C32 ACD     1       9.030  22.280  16.080  1.00  0.00            
ATOM    111  H53 ACD     1       8.220  23.010  15.950  1.00  0.00            
ATOM    112  O27 ACD     1       8.350  21.020  16.500  1.00  0.00            
ATOM    113  H54 ACD     1       9.040  20.350  16.510  1.00  0.00            
ATOM    114  C33 ACD     1      10.100  22.780  17.170  1.00  0.00            
ATOM    115  H55 ACD     1       9.600  22.840  18.140  1.00  0.00            
ATOM    116  O28 ACD     1      11.280  22.010  17.280  1.00  0.00            
ATOM    117  C34 ACD     1      11.340  20.890  18.150  1.00  0.00            
ATOM    118  H56 ACD     1      10.420  20.760  18.740  1.00  0.00            
ATOM    119  C35 ACD     1      11.690  19.720  17.180  1.00  0.00            
ATOM    120  H57 ACD     1      12.350  20.140  16.420  1.00  0.00            
ATOM    121  O29 ACD     1      10.380  19.300  16.600  1.00  0.00            
ATOM    122  H58 ACD     1       9.890  18.770  17.230  1.00  0.00            
ATOM    123  C36 ACD     1      12.380  18.570  17.890  1.00  0.00            
ATOM    124  H59 ACD     1      11.600  18.060  18.470  1.00  0.00            
ATOM    125  O30 ACD     1      12.750  17.570  16.930  1.00  0.00            
ATOM    126  H60 ACD     1      12.030  17.010  16.640  1.00  0.00            
ATOM    127  C1  AU8     2      15.520  25.050  13.570  1.00  0.00            
ATOM    128  C2  AU8     2      15.040  23.730  14.190  1.00  0.00            
ATOM    129  C3  AU8     2      14.670  23.620  15.550  1.00  0.00            
ATOM    130  C4  AU8     2      14.390  22.390  16.080  1.00  0.00            
ATOM    131  C5  AU8     2      14.420  21.190  15.300  1.00  0.00            
ATOM    132  C6  AU8     2      14.560  21.360  13.920  1.00  0.00            
ATOM    133  C7  AU8     2      14.580  20.120  13.020  1.00  0.00            
ATOM    134  N1  AU8     2      13.170  19.730  12.510  1.00  0.00            
ATOM    135  C8  AU8     2      12.170  19.070  13.510  1.00  0.00            
ATOM    136  C9  AU8     2      10.830  18.710  13.010  1.00  0.00            
ATOM    137  N2  AU8     2      10.680  18.090  11.560  1.00  0.00            
ATOM    138  C10 AU8     2       9.280  18.340  10.930  1.00  0.00            
ATOM    139  C11 AU8     2       8.030  18.130  11.810  1.00  0.00            
ATOM    140  C12 AU8     2       7.600  16.900  12.260  1.00  0.00            
ATOM    141  C13 AU8     2       6.370  16.750  13.000  1.00  0.00            
ATOM    142  C14 AU8     2       5.700  17.920  13.450  1.00  0.00            
ATOM    143  C15 AU8     2       6.140  19.160  13.000  1.00  0.00            
ATOM    144  C16 AU8     2       7.340  19.260  12.330  1.00  0.00            
ATOM    145  C17 AU8     2       9.080  17.670   9.620  1.00  0.00            
ATOM    146  C18 AU8     2       8.340  18.410   8.660  1.00  0.00            
ATOM    147  C19 AU8     2       8.040  17.760   7.420  1.00  0.00            
ATOM    148  C20 AU8     2       8.620  16.510   7.170  1.00  0.00            
ATOM    149  Cl1 AU8     2       8.320  15.740   5.640  1.00  0.00            
ATOM    150  C21 AU8     2       9.450  15.860   8.130  1.00  0.00            
ATOM    151  C22 AU8     2       9.610  16.360   9.360  1.00  0.00            
ATOM    152  C23 AU8     2      11.790  18.600  10.650  1.00  0.00            
ATOM    153  C24 AU8     2      13.200  18.770  11.300  1.00  0.00            
ATOM    154  C25 AU8     2      14.890  22.640  13.370  1.00  0.00            
ATOM    155  H1  AU8     2      16.620  25.020  13.640  1.00  0.00            
ATOM    156  H2  AU8     2      15.280  25.190  12.510  1.00  0.00            
ATOM    157  H3  AU8     2      15.060  25.810  14.220  1.00  0.00            
ATOM    158  H4  AU8     2      14.620  24.500  16.190  1.00  0.00            
ATOM    159  H5  AU8     2      13.960  22.390  17.080  1.00  0.00            
ATOM    160  H6  AU8     2      14.380  20.190  15.720  1.00  0.00            
ATOM    161  H7  AU8     2      15.110  19.300  13.510  1.00  0.00            
ATOM    162  H8  AU8     2      15.160  20.360  12.130  1.00  0.00            
ATOM    163  H9  AU8     2      12.790  20.600  12.120  1.00  0.00            
ATOM    164  H10 AU8     2      12.000  19.720  14.370  1.00  0.00            
ATOM    165  H11 AU8     2      12.720  18.160  13.750  1.00  0.00            
ATOM    166  H12 AU8     2      10.280  19.660  12.980  1.00  0.00            
ATOM    167  H13 AU8     2      10.360  18.090  13.780  1.00  0.00            
ATOM    168  H14 AU8     2      10.870  17.090  11.740  1.00  0.00            
ATOM    169  H15 AU8     2       9.280  19.420  10.800  1.00  0.00            
ATOM    170  H16 AU8     2       8.170  16.030  11.930  1.00  0.00            
ATOM    171  H17 AU8     2       6.020  15.800  13.390  1.00  0.00            
ATOM    172  H18 AU8     2       4.820  17.920  14.080  1.00  0.00            
ATOM    173  H19 AU8     2       5.630  20.100  13.170  1.00  0.00            
ATOM    174  H20 AU8     2       7.760  20.240  12.130  1.00  0.00            
ATOM    175  H21 AU8     2       7.930  19.380   8.950  1.00  0.00            
ATOM    176  H22 AU8     2       7.600  18.350   6.630  1.00  0.00            
ATOM    177  H23 AU8     2       9.860  14.860   8.030  1.00  0.00            
ATOM    178  H24 AU8     2      10.190  15.820  10.100  1.00  0.00            
ATOM    179  H25 AU8     2      11.330  19.520  10.280  1.00  0.00            
ATOM    180  H26 AU8     2      11.850  17.900   9.820  1.00  0.00            
ATOM    181  H27 AU8     2      13.560  17.780  11.560  1.00  0.00            
ATOM    182  H28 AU8     2      13.930  19.230  10.630  1.00  0.00            
ATOM    183  H29 AU8     2      15.040  22.680  12.290  1.00  0.00            
TER
ENDMDL
MODEL        1
ATOM      1  H1  ACD     1      16.850  10.000  22.040  1.00  0.00            
ATOM      2  O1  ACD     1      16.480  10.780  22.460  1.00  0.00            
ATOM      3  C1  ACD     1      16.920  11.990  21.820  1.00  0.00            
ATOM      4  H2  ACD     1      17.840  12.360  22.290  1.00  0.00            
ATOM      5  H3  ACD     1      16.130  12.740  21.950  1.00  0.00            
ATOM      6  C2  ACD     1      17.270  11.750  20.330  1.00  0.00            
ATOM      7  H4  ACD     1      17.590  12.670  19.820  1.00  0.00            
ATOM      8  O2  ACD     1      18.380  10.890  20.200  1.00  0.00            
ATOM      9  C3  ACD     1      18.700  10.500  18.830  1.00  0.00            
ATOM     10  H5  ACD     1      19.630   9.910  18.860  1.00  0.00            
ATOM     11  O3  ACD     1      18.910  11.630  18.010  1.00  0.00            
ATOM     12  C4  ACD     1      20.190  11.930  17.350  1.00  0.00            
ATOM     13  H6  ACD     1      20.870  11.070  17.370  1.00  0.00            
ATOM     14  C5  ACD     1      19.810  12.210  15.840  1.00  0.00            
ATOM     15  H7  ACD     1      19.010  12.950  15.940  1.00  0.00            
ATOM     16  O4  ACD     1      19.260  11.050  15.230  1.00  0.00            
ATOM     17  H8  ACD     1      19.910  10.570  14.710  1.00  0.00            
ATOM     18  C6  ACD     1      21.010  12.840  15.050  1.00  0.00            
ATOM     19  H9  ACD     1      21.810  12.100  14.900  1.00  0.00            
ATOM     20  O5  ACD     1      20.710  13.290  13.750  1.00  0.00            
ATOM     21  H10 ACD     1      19.830  13.660  13.640  1.00  0.00            
ATOM     22  C7  ACD     1      21.520  14.070  15.870  1.00  0.00            
ATOM     23  H11 ACD     1      22.410  14.520  15.420  1.00  0.00            
ATOM     24  O6  ACD     1      21.890  13.610  17.190  1.00  0.00            
ATOM     25  C8  ACD     1      20.820  13.130  18.090  1.00  0.00            
ATOM     26  H12 ACD     1      20.090  13.900  18.340  1.00  0.00            
ATOM     27  C9  ACD     1      21.590  12.830  19.420  1.00  0.00            
ATOM     28  H13 ACD     1      21.820  13.760  19.950  1.00  0.00            
ATOM     29  H14 ACD     1      20.860  12.270  20.020  1.00  0.00            
ATOM     30  O7  ACD     1      22.670  12.010  19.260  1.00  0.00            
ATOM     31  H15 ACD     1      23.390  12.510  19.650  1.00  0.00            
ATOM     32  O8  ACD     1      20.470  15.040  15.880  1.00  0.00            
ATOM     33  C10 ACD     1      20.890  16.440  15.560  1.00  0.00            
ATOM     34  H16 ACD     1      21.970  16.530  15.430  1.00  0.00            
ATOM     35  C11 ACD     1      20.340  16.920  14.230  1.00  0.00            
ATOM     36  H17 ACD     1      19.260  16.720  14.200  1.00  0.00            
ATOM     37  O9  ACD     1      20.960  16.270  13.120  1.00  0.00            
ATOM     38  H18 ACD     1      21.920  16.350  13.160  1.00  0.00            
ATOM     39  C12 ACD     1      20.480  18.430  14.000  1.00  0.00            
ATOM     40  H19 ACD     1      21.560  18.530  13.830  1.00  0.00            
ATOM     41  O10 ACD     1      19.780  18.910  12.830  1.00  0.00            
ATOM     42  H20 ACD     1      20.350  18.740  12.080  1.00  0.00            
ATOM     43  C13 ACD     1      20.040  19.150  15.250  1.00  0.00            
ATOM     44  H21 ACD     1      20.220  20.220  15.170  1.00  0.00            
ATOM     45  O11 ACD     1      20.760  18.640  16.370  1.00  0.00            
ATOM     46  C14 ACD     1      20.440  17.300  16.740  1.00  0.00            
ATOM     47  H22 ACD     1      19.340  17.290  16.830  1.00  0.00            
ATOM     48  C15 ACD     1      21.130  16.910  18.050  1.00  0.00            
ATOM     49  H23 ACD     1      20.890  17.710  18.770  1.00  0.00            
ATOM     50  H24 ACD     1      20.570  16.090  18.530  1.00  0.00            
ATOM     51  O12 ACD     1      22.600  16.820  18.060  1.00  0.00            
ATOM     52  H25 ACD     1      22.820  16.000  17.610  1.00  0.00            
ATOM     53  O13 ACD     1      18.590  19.020  15.330  1.00  0.00            
ATOM     54  C16 ACD     1      17.810  20.250  15.220  1.00  0.00            
ATOM     55  H26 ACD     1      18.410  21.000  14.690  1.00  0.00            
ATOM     56  C17 ACD     1      16.640  19.950  14.240  1.00  0.00            
ATOM     57  H27 ACD     1      16.310  18.920  14.440  1.00  0.00            
ATOM     58  O14 ACD     1      17.140  20.030  12.880  1.00  0.00            
ATOM     59  H28 ACD     1      17.930  19.490  12.780  1.00  0.00            
ATOM     60  C18 ACD     1      15.470  20.880  14.570  1.00  0.00            
ATOM     61  H29 ACD     1      15.830  21.870  14.260  1.00  0.00            
ATOM     62  O15 ACD     1      14.330  20.560  13.750  1.00  0.00            
ATOM     63  H30 ACD     1      13.770  21.340  13.680  1.00  0.00            
ATOM     64  C19 ACD     1      15.090  20.910  16.070  1.00  0.00            
ATOM     65  H31 ACD     1      14.190  21.510  16.210  1.00  0.00            
ATOM     66  O16 ACD     1      16.180  21.430  16.780  1.00  0.00            
ATOM     67  C20 ACD     1      17.480  20.720  16.660  1.00  0.00            
ATOM     68  H32 ACD     1      17.370  19.910  17.380  1.00  0.00            
ATOM     69  C21 ACD     1      18.610  21.620  17.280  1.00  0.00            
ATOM     70  H33 ACD     1      18.280  22.080  18.220  1.00  0.00            
ATOM     71  H34 ACD     1      19.450  20.990  17.590  1.00  0.00            
ATOM     72  O17 ACD     1      19.160  22.640  16.410  1.00  0.00            
ATOM     73  H35 ACD     1      18.510  23.220  16.000  1.00  0.00            
ATOM     74  O18 ACD     1      14.820  19.590  16.550  1.00  0.00            
ATOM     75  C22 ACD     1      13.440  19.100  16.630  1.00  0.00            
ATOM     76  H36 ACD     1      12.730  19.810  16.190  1.00  0.00            
ATOM     77  C23 ACD     1      13.590  17.790  15.840  1.00  0.00            
ATOM     78  H37 ACD     1      14.470  17.240  16.200  1.00  0.00            
ATOM     79  O19 ACD     1      13.730  18.030  14.380  1.00  0.00            
ATOM     80  H38 ACD     1      14.050  18.930  14.250  1.00  0.00            
ATOM     81  C24 ACD     1      12.440  16.830  16.160  1.00  0.00            
ATOM     82  H39 ACD     1      11.540  17.210  15.660  1.00  0.00            
ATOM     83  O20 ACD     1      12.660  15.440  15.630  1.00  0.00            
ATOM     84  H40 ACD     1      11.830  15.020  15.850  1.00  0.00            
ATOM     85  C25 ACD     1      12.250  16.630  17.650  1.00  0.00            
ATOM     86  H41 ACD     1      11.370  16.000  17.810  1.00  0.00            
ATOM     87  O21 ACD     1      12.120  17.910  18.270  1.00  0.00            
ATOM     88  C26 ACD     1      13.220  18.840  18.120  1.00  0.00            
ATOM     89  H42 ACD     1      14.170  18.390  18.460  1.00  0.00            
ATOM     90  C27 ACD     1      12.900  20.020  19.090  1.00  0.00            
ATOM     91  H43 ACD     1      12.690  19.520  20.050  1.00  0.00            
ATOM     92  H44 ACD     1      13.810  20.630  19.120  1.00  0.00            
ATOM     93  O22 ACD     1      11.810  20.750  18.600  1.00  0.00            
ATOM     94  H45 ACD     1      11.010  20.210  18.610  1.00  0.00            
ATOM     95  O23 ACD     1      13.320  15.990  18.310  1.00  0.00            
ATOM     96  C28 ACD     1      12.910  14.920  19.140  1.00  0.00            
ATOM     97  H46 ACD     1      12.000  15.190  19.690  1.00  0.00            
ATOM     98  C29 ACD     1      14.080  14.750  20.180  1.00  0.00            
ATOM     99  H47 ACD     1      15.030  14.700  19.630  1.00  0.00            
ATOM    100  O24 ACD     1      13.980  13.580  20.910  1.00  0.00            
ATOM    101  C30 ACD     1      14.090  15.960  21.000  1.00  0.00            
ATOM    102  H48 ACD     1      14.890  15.700  21.710  1.00  0.00            
ATOM    103  H49 ACD     1      14.260  16.800  20.310  1.00  0.00            
ATOM    104  O25 ACD     1      12.910  16.120  21.730  1.00  0.00            
ATOM    105  H50 ACD     1      12.880  15.250  22.150  1.00  0.00            
ATOM    106  C31 ACD     1      12.760  13.500  18.390  1.00  0.00            
ATOM    107  H51 ACD     1      13.690  13.310  17.830  1.00  0.00            
ATOM    108  O26 ACD     1      11.710  13.540  17.510  1.00  0.00            
ATOM    109  H52 ACD     1      10.900  13.570  18.030  1.00  0.00            
ATOM    110  C32 ACD     1      12.750  12.290  19.360  1.00  0.00            
ATOM    111  H53 ACD     1      11.890  12.390  20.030  1.00  0.00            
ATOM    112  O27 ACD     1      12.750  11.010  18.690  1.00  0.00            
ATOM    113  H54 ACD     1      11.980  10.960  18.120  1.00  0.00            
ATOM    114  C33 ACD     1      14.020  12.340  20.180  1.00  0.00            
ATOM    115  H55 ACD     1      13.990  11.520  20.900  1.00  0.00            
ATOM    116  O28 ACD     1      15.200  12.280  19.380  1.00  0.00            
ATOM    117  C34 ACD     1      16.040  11.170  19.640  1.00  0.00            
ATOM    118  H56 ACD     1      15.560  10.370  20.210  1.00  0.00            
ATOM    119  C35 ACD     1      16.260  10.550  18.240  1.00  0.00            
ATOM    120  H57 ACD     1      16.390  11.400  17.560  1.00  0.00            
ATOM    121  O29 ACD     1      15.110   9.850  17.770  1.00  0.00            
ATOM    122  H58 ACD     1      14.310  10.310  18.020  1.00  0.00            
ATOM    123  C36 ACD     1      17.590   9.700  18.220  1.00  0.00            
ATOM    124  H59 ACD     1      17.560   8.850  18.910  1.00  0.00            
ATOM    125  O30 ACD     1      17.980   9.200  16.950  1.00  0.00            
ATOM    126  H60 ACD     1      18.390   9.900  16.440  1.00  0.00            
ATOM    127  C1  AU8     2      16.570  19.000  19.840  1.00  0.00            
ATOM    128  C2  AU8     2      16.920  17.670  19.120  1.00  0.00            
ATOM    129  C3  AU8     2      17.380  16.690  19.950  1.00  0.00            
ATOM    130  C4  AU8     2      17.620  15.440  19.500  1.00  0.00            
ATOM    131  C5  AU8     2      17.370  15.100  18.140  1.00  0.00            
ATOM    132  C6  AU8     2      16.950  16.110  17.260  1.00  0.00            
ATOM    133  C7  AU8     2      16.770  15.780  15.800  1.00  0.00            
ATOM    134  N1  AU8     2      15.550  14.980  15.450  1.00  0.00            
ATOM    135  C8  AU8     2      15.660  13.540  15.940  1.00  0.00            
ATOM    136  C9  AU8     2      14.620  12.550  15.350  1.00  0.00            
ATOM    137  N2  AU8     2      14.350  12.630  13.820  1.00  0.00            
ATOM    138  C10 AU8     2      13.060  11.840  13.410  1.00  0.00            
ATOM    139  C11 AU8     2      12.910  10.530  14.090  1.00  0.00            
ATOM    140  C12 AU8     2      13.870   9.480  13.800  1.00  0.00            
ATOM    141  C13 AU8     2      13.910   8.420  14.710  1.00  0.00            
ATOM    142  C14 AU8     2      12.890   8.280  15.740  1.00  0.00            
ATOM    143  C15 AU8     2      11.940   9.240  15.890  1.00  0.00            
ATOM    144  C16 AU8     2      11.940  10.400  15.090  1.00  0.00            
ATOM    145  C17 AU8     2      12.970  11.700  11.930  1.00  0.00            
ATOM    146  C18 AU8     2      11.680  11.820  11.410  1.00  0.00            
ATOM    147  C19 AU8     2      11.440  11.860  10.050  1.00  0.00            
ATOM    148  C20 AU8     2      12.530  11.860   9.100  1.00  0.00            
ATOM    149  Cl1 AU8     2      12.170  12.120   7.400  1.00  0.00            
ATOM    150  C21 AU8     2      13.880  11.690   9.640  1.00  0.00            
ATOM    151  C22 AU8     2      14.050  11.690  11.040  1.00  0.00            
ATOM    152  C23 AU8     2      14.120  14.060  13.410  1.00  0.00            
ATOM    153  C24 AU8     2      15.260  14.960  13.970  1.00  0.00            
ATOM    154  C25 AU8     2      16.670  17.400  17.750  1.00  0.00            
ATOM    155  H1  AU8     2      16.130  19.730  19.140  1.00  0.00            
ATOM    156  H2  AU8     2      15.770  18.820  20.560  1.00  0.00            
ATOM    157  H3  AU8     2      17.410  19.480  20.360  1.00  0.00            
ATOM    158  H4  AU8     2      17.390  16.960  21.000  1.00  0.00            
ATOM    159  H5  AU8     2      17.880  14.620  20.160  1.00  0.00            
ATOM    160  H6  AU8     2      17.510  14.080  17.790  1.00  0.00            
ATOM    161  H7  AU8     2      17.570  15.190  15.360  1.00  0.00            
ATOM    162  H8  AU8     2      16.640  16.690  15.210  1.00  0.00            
ATOM    163  H9  AU8     2      14.710  15.370  15.900  1.00  0.00            
ATOM    164  H10 AU8     2      15.740  13.490  17.030  1.00  0.00            
ATOM    165  H11 AU8     2      16.630  13.210  15.570  1.00  0.00            
ATOM    166  H12 AU8     2      13.730  12.530  15.980  1.00  0.00            
ATOM    167  H13 AU8     2      15.190  11.620  15.400  1.00  0.00            
ATOM    168  H14 AU8     2      15.160  12.290  13.290  1.00  0.00            
ATOM    169  H15 AU8     2      12.280  12.520  13.750  1.00  0.00            
ATOM    170  H16 AU8     2      14.680   9.670  13.100  1.00  0.00            
ATOM    171  H17 AU8     2      14.620   7.640  14.450  1.00  0.00            
ATOM    172  H18 AU8     2      12.860   7.430  16.420  1.00  0.00            
ATOM    173  H19 AU8     2      11.170   9.200  16.650  1.00  0.00            
ATOM    174  H20 AU8     2      11.200  11.160  15.320  1.00  0.00            
ATOM    175  H21 AU8     2      10.830  11.960  12.070  1.00  0.00            
ATOM    176  H22 AU8     2      10.430  11.930   9.650  1.00  0.00            
ATOM    177  H23 AU8     2      14.740  11.550   8.990  1.00  0.00            
ATOM    178  H24 AU8     2      15.000  11.470  11.510  1.00  0.00            
ATOM    179  H25 AU8     2      13.140  14.320  13.810  1.00  0.00            
ATOM    180  H26 AU8     2      14.130  14.100  12.320  1.00  0.00            
ATOM    181  H27 AU8     2      16.190  14.700  13.470  1.00  0.00            
ATOM    182  H28 AU8     2      15.000  15.990  13.720  1.00  0.00            
ATOM    183  H29 AU8     2      16.340  18.150  17.020  1.00  0.00            
TER
ENDMDL
MODEL        1
ATOM      1  H1  ACD     1      19.870  11.240   7.120  1.00  0.00            
ATOM      2  O1  ACD     1      19.000  10.890   6.930  1.00  0.00            
ATOM      3  C1  ACD     1      18.740  11.360   5.580  1.00  0.00            
ATOM      4  H2  ACD     1      17.650  11.390   5.450  1.00  0.00            
ATOM      5  H3  ACD     1      19.310  10.840   4.800  1.00  0.00            
ATOM      6  C2  ACD     1      19.230  12.820   5.470  1.00  0.00            
ATOM      7  H4  ACD     1      18.640  13.480   6.120  1.00  0.00            
ATOM      8  O2  ACD     1      20.570  12.860   6.030  1.00  0.00            
ATOM      9  C3  ACD     1      21.270  14.110   5.860  1.00  0.00            
ATOM     10  H5  ACD     1      22.240  13.900   6.320  1.00  0.00            
ATOM     11  O3  ACD     1      20.720  15.250   6.510  1.00  0.00            
ATOM     12  C4  ACD     1      21.530  16.050   7.360  1.00  0.00            
ATOM     13  H6  ACD     1      22.570  16.070   7.010  1.00  0.00            
ATOM     14  C5  ACD     1      21.040  17.500   7.070  1.00  0.00            
ATOM     15  H7  ACD     1      19.940  17.500   7.030  1.00  0.00            
ATOM     16  O4  ACD     1      21.460  18.030   5.720  1.00  0.00            
ATOM     17  H8  ACD     1      22.390  17.900   5.540  1.00  0.00            
ATOM     18  C6  ACD     1      21.400  18.430   8.230  1.00  0.00            
ATOM     19  H9  ACD     1      22.500  18.560   8.240  1.00  0.00            
ATOM     20  O5  ACD     1      20.740  19.700   8.080  1.00  0.00            
ATOM     21  H10 ACD     1      21.150  20.190   7.360  1.00  0.00            
ATOM     22  C7  ACD     1      21.000  17.880   9.610  1.00  0.00            
ATOM     23  H11 ACD     1      21.270  18.580  10.410  1.00  0.00            
ATOM     24  O6  ACD     1      21.640  16.690   9.770  1.00  0.00            
ATOM     25  C8  ACD     1      21.400  15.600   8.830  1.00  0.00            
ATOM     26  H12 ACD     1      20.460  15.120   9.120  1.00  0.00            
ATOM     27  C9  ACD     1      22.420  14.530   9.180  1.00  0.00            
ATOM     28  H13 ACD     1      22.320  13.660   8.530  1.00  0.00            
ATOM     29  H14 ACD     1      23.420  14.940   8.970  1.00  0.00            
ATOM     30  O7  ACD     1      22.250  14.110  10.510  1.00  0.00            
ATOM     31  H15 ACD     1      22.010  14.940  10.930  1.00  0.00            
ATOM     32  O8  ACD     1      19.590  17.820   9.650  1.00  0.00            
ATOM     33  C10 ACD     1      18.870  18.500  10.750  1.00  0.00            
ATOM     34  H16 ACD     1      19.660  18.490  11.520  1.00  0.00            
ATOM     35  C11 ACD     1      18.490  19.930  10.310  1.00  0.00            
ATOM     36  H17 ACD     1      18.130  19.980   9.280  1.00  0.00            
ATOM     37  O9  ACD     1      19.750  20.650  10.530  1.00  0.00            
ATOM     38  H18 ACD     1      20.200  20.380   9.730  1.00  0.00            
ATOM     39  C12 ACD     1      17.300  20.440  11.200  1.00  0.00            
ATOM     40  H19 ACD     1      17.720  20.490  12.210  1.00  0.00            
ATOM     41  O10 ACD     1      16.910  21.770  10.870  1.00  0.00            
ATOM     42  H20 ACD     1      16.470  22.160  11.630  1.00  0.00            
ATOM     43  C13 ACD     1      16.170  19.470  11.330  1.00  0.00            
ATOM     44  H21 ACD     1      15.370  19.820  12.000  1.00  0.00            
ATOM     45  O11 ACD     1      16.720  18.260  11.930  1.00  0.00            
ATOM     46  C14 ACD     1      17.730  17.590  11.200  1.00  0.00            
ATOM     47  H22 ACD     1      17.230  17.340  10.250  1.00  0.00            
ATOM     48  C15 ACD     1      18.130  16.240  11.810  1.00  0.00            
ATOM     49  H23 ACD     1      19.110  15.900  11.450  1.00  0.00            
ATOM     50  H24 ACD     1      18.400  16.410  12.860  1.00  0.00            
ATOM     51  O12 ACD     1      17.200  15.200  11.700  1.00  0.00            
ATOM     52  H25 ACD     1      17.780  14.530  11.340  1.00  0.00            
ATOM     53  O13 ACD     1      15.720  19.280  10.070  1.00  0.00            
ATOM     54  C16 ACD     1      14.350  19.720   9.830  1.00  0.00            
ATOM     55  H26 ACD     1      14.070  20.460  10.600  1.00  0.00            
ATOM     56  C17 ACD     1      14.350  20.590   8.560  1.00  0.00            
ATOM     57  H27 ACD     1      14.960  20.110   7.780  1.00  0.00            
ATOM     58  O14 ACD     1      14.980  21.930   8.850  1.00  0.00            
ATOM     59  H28 ACD     1      15.520  21.740   9.620  1.00  0.00            
ATOM     60  C18 ACD     1      12.950  20.780   8.110  1.00  0.00            
ATOM     61  H29 ACD     1      12.440  21.360   8.890  1.00  0.00            
ATOM     62  O15 ACD     1      12.890  21.620   6.950  1.00  0.00            
ATOM     63  H30 ACD     1      13.280  21.110   6.240  1.00  0.00            
ATOM     64  C19 ACD     1      12.150  19.530   8.010  1.00  0.00            
ATOM     65  H31 ACD     1      11.170  19.780   7.580  1.00  0.00            
ATOM     66  O16 ACD     1      12.060  19.010   9.280  1.00  0.00            
ATOM     67  C20 ACD     1      13.340  18.580   9.850  1.00  0.00            
ATOM     68  H32 ACD     1      13.570  17.690   9.240  1.00  0.00            
ATOM     69  C21 ACD     1      13.110  18.110  11.250  1.00  0.00            
ATOM     70  H33 ACD     1      12.240  17.440  11.270  1.00  0.00            
ATOM     71  H34 ACD     1      13.910  17.500  11.690  1.00  0.00            
ATOM     72  O17 ACD     1      12.820  19.140  12.160  1.00  0.00            
ATOM     73  H35 ACD     1      12.990  18.680  12.990  1.00  0.00            
ATOM     74  O18 ACD     1      12.740  18.540   7.270  1.00  0.00            
ATOM     75  C22 ACD     1      12.400  18.430   5.860  1.00  0.00            
ATOM     76  H36 ACD     1      11.850  19.310   5.530  1.00  0.00            
ATOM     77  C23 ACD     1      13.790  18.470   5.150  1.00  0.00            
ATOM     78  H37 ACD     1      14.440  17.700   5.570  1.00  0.00            
ATOM     79  O19 ACD     1      14.410  19.730   5.200  1.00  0.00            
ATOM     80  H38 ACD     1      13.980  20.390   4.650  1.00  0.00            
ATOM     81  C24 ACD     1      13.580  18.130   3.630  1.00  0.00            
ATOM     82  H39 ACD     1      12.850  18.790   3.130  1.00  0.00            
ATOM     83  O20 ACD     1      14.880  18.310   2.990  1.00  0.00            
ATOM     84  H40 ACD     1      15.070  19.250   2.920  1.00  0.00            
ATOM     85  C25 ACD     1      13.020  16.710   3.590  1.00  0.00            
ATOM     86  H41 ACD     1      12.890  16.330   2.570  1.00  0.00            
ATOM     87  O21 ACD     1      11.700  16.680   4.230  1.00  0.00            
ATOM     88  C26 ACD     1      11.700  17.080   5.600  1.00  0.00            
ATOM     89  H42 ACD     1      12.210  16.320   6.200  1.00  0.00            
ATOM     90  C27 ACD     1      10.300  17.180   6.120  1.00  0.00            
ATOM     91  H43 ACD     1       9.720  16.260   5.960  1.00  0.00            
ATOM     92  H44 ACD     1      10.400  17.290   7.210  1.00  0.00            
ATOM     93  O22 ACD     1       9.600  18.300   5.630  1.00  0.00            
ATOM     94  H45 ACD     1       9.460  18.230   4.680  1.00  0.00            
ATOM     95  O23 ACD     1      13.930  15.720   4.180  1.00  0.00            
ATOM     96  C28 ACD     1      14.580  14.780   3.360  1.00  0.00            
ATOM     97  H46 ACD     1      13.870  14.350   2.640  1.00  0.00            
ATOM     98  C29 ACD     1      15.110  13.740   4.370  1.00  0.00            
ATOM     99  H47 ACD     1      15.760  14.190   5.130  1.00  0.00            
ATOM    100  O24 ACD     1      15.860  12.730   3.720  1.00  0.00            
ATOM    101  C30 ACD     1      13.980  12.950   5.170  1.00  0.00            
ATOM    102  H48 ACD     1      13.270  13.660   5.610  1.00  0.00            
ATOM    103  H49 ACD     1      13.440  12.310   4.470  1.00  0.00            
ATOM    104  O25 ACD     1      14.630  12.100   6.120  1.00  0.00            
ATOM    105  H50 ACD     1      15.470  11.820   5.770  1.00  0.00            
ATOM    106  C31 ACD     1      15.700  15.380   2.510  1.00  0.00            
ATOM    107  H51 ACD     1      16.320  15.830   3.290  1.00  0.00            
ATOM    108  O26 ACD     1      15.240  16.250   1.500  1.00  0.00            
ATOM    109  H52 ACD     1      15.040  17.130   1.830  1.00  0.00            
ATOM    110  C32 ACD     1      16.420  14.230   1.950  1.00  0.00            
ATOM    111  H53 ACD     1      15.720  13.750   1.260  1.00  0.00            
ATOM    112  O27 ACD     1      17.550  14.700   1.230  1.00  0.00            
ATOM    113  H54 ACD     1      17.240  15.140   0.440  1.00  0.00            
ATOM    114  C33 ACD     1      16.950  13.300   2.990  1.00  0.00            
ATOM    115  H55 ACD     1      17.430  12.440   2.500  1.00  0.00            
ATOM    116  O28 ACD     1      17.840  14.010   3.880  1.00  0.00            
ATOM    117  C34 ACD     1      19.090  13.380   4.040  1.00  0.00            
ATOM    118  H56 ACD     1      19.280  12.610   3.290  1.00  0.00            
ATOM    119  C35 ACD     1      20.050  14.530   3.670  1.00  0.00            
ATOM    120  H57 ACD     1      19.750  15.430   4.220  1.00  0.00            
ATOM    121  O29 ACD     1      20.260  14.800   2.280  1.00  0.00            
ATOM    122  H58 ACD     1      19.370  14.870   1.920  1.00  0.00            
ATOM    123  C36 ACD     1      21.410  14.280   4.350  1.00  0.00            
ATOM    124  H59 ACD     1      21.760  13.300   4.020  1.00  0.00            
ATOM    125  O30 ACD     1      22.210  15.360   4.000  1.00  0.00            
ATOM    126  H60 ACD     1      21.880  15.540   3.110  1.00  0.00            
ATOM    127  C1  AU8     2      13.560  14.850   8.580  1.00  0.00            
ATOM    128  C2  AU8     2      15.010  15.180   8.380  1.00  0.00            
ATOM    129  C3  AU8     2      15.970  14.130   8.520  1.00  0.00            
ATOM    130  C4  AU8     2      17.310  14.390   8.300  1.00  0.00            
ATOM    131  C5  AU8     2      17.750  15.680   7.930  1.00  0.00            
ATOM    132  C6  AU8     2      16.780  16.750   7.820  1.00  0.00            
ATOM    133  C7  AU8     2      17.150  18.150   7.380  1.00  0.00            
ATOM    134  N1  AU8     2      17.210  18.470   5.810  1.00  0.00            
ATOM    135  C8  AU8     2      17.980  17.310   5.020  1.00  0.00            
ATOM    136  C9  AU8     2      18.380  17.770   3.650  1.00  0.00            
ATOM    137  N2  AU8     2      19.430  18.830   3.710  1.00  0.00            
ATOM    138  C10 AU8     2      19.760  19.270   2.280  1.00  0.00            
ATOM    139  C11 AU8     2      20.770  18.410   1.560  1.00  0.00            
ATOM    140  C12 AU8     2      21.970  18.080   2.140  1.00  0.00            
ATOM    141  C13 AU8     2      22.850  17.170   1.460  1.00  0.00            
ATOM    142  C14 AU8     2      22.540  16.670   0.190  1.00  0.00            
ATOM    143  C15 AU8     2      21.290  16.990  -0.310  1.00  0.00            
ATOM    144  C16 AU8     2      20.480  17.920   0.300  1.00  0.00            
ATOM    145  C17 AU8     2      20.090  20.680   2.090  1.00  0.00            
ATOM    146  C18 AU8     2      19.090  21.490   1.630  1.00  0.00            
ATOM    147  C19 AU8     2      19.220  22.900   1.740  1.00  0.00            
ATOM    148  C20 AU8     2      20.480  23.450   2.090  1.00  0.00            
ATOM    149  Cl1 AU8     2      20.770  25.160   2.030  1.00  0.00            
ATOM    150  C21 AU8     2      21.520  22.560   2.460  1.00  0.00            
ATOM    151  C22 AU8     2      21.330  21.190   2.390  1.00  0.00            
ATOM    152  C23 AU8     2      18.760  20.030   4.430  1.00  0.00            
ATOM    153  C24 AU8     2      18.020  19.730   5.760  1.00  0.00            
ATOM    154  C25 AU8     2      15.440  16.440   7.970  1.00  0.00            
ATOM    155  H1  AU8     2      13.320  14.620   9.620  1.00  0.00            
ATOM    156  H2  AU8     2      12.840  15.520   8.090  1.00  0.00            
ATOM    157  H3  AU8     2      13.370  13.850   8.160  1.00  0.00            
ATOM    158  H4  AU8     2      15.710  13.090   8.700  1.00  0.00            
ATOM    159  H5  AU8     2      17.920  13.500   8.400  1.00  0.00            
ATOM    160  H6  AU8     2      18.820  15.700   7.710  1.00  0.00            
ATOM    161  H7  AU8     2      18.090  18.380   7.880  1.00  0.00            
ATOM    162  H8  AU8     2      16.270  18.690   7.720  1.00  0.00            
ATOM    163  H9  AU8     2      16.290  18.620   5.370  1.00  0.00            
ATOM    164  H10 AU8     2      17.250  16.510   4.970  1.00  0.00            
ATOM    165  H11 AU8     2      18.880  16.990   5.550  1.00  0.00            
ATOM    166  H12 AU8     2      17.470  18.150   3.180  1.00  0.00            
ATOM    167  H13 AU8     2      18.720  16.910   3.070  1.00  0.00            
ATOM    168  H14 AU8     2      20.190  18.490   4.310  1.00  0.00            
ATOM    169  H15 AU8     2      18.820  19.160   1.740  1.00  0.00            
ATOM    170  H16 AU8     2      22.210  18.370   3.160  1.00  0.00            
ATOM    171  H17 AU8     2      23.750  16.780   1.940  1.00  0.00            
ATOM    172  H18 AU8     2      23.110  15.900  -0.320  1.00  0.00            
ATOM    173  H19 AU8     2      20.830  16.570  -1.190  1.00  0.00            
ATOM    174  H20 AU8     2      19.540  18.190  -0.170  1.00  0.00            
ATOM    175  H21 AU8     2      18.090  21.180   1.320  1.00  0.00            
ATOM    176  H22 AU8     2      18.440  23.580   1.420  1.00  0.00            
ATOM    177  H23 AU8     2      22.430  23.030   2.810  1.00  0.00            
ATOM    178  H24 AU8     2      22.100  20.530   2.770  1.00  0.00            
ATOM    179  H25 AU8     2      18.020  20.550   3.810  1.00  0.00            
ATOM    180  H26 AU8     2      19.490  20.810   4.660  1.00  0.00            
ATOM    181  H27 AU8     2      18.740  19.830   6.570  1.00  0.00            
ATOM    182  H28 AU8     2      17.410  20.620   5.890  1.00  0.00            
ATOM    183  H29 AU8     2      14.660  17.110   7.630  1.00  0.00            
TER
ENDMDL
MODEL        1
ATOM      1  H1  ACD     1       8.410  22.520  19.850  1.00  0.00            
ATOM      2  O1  ACD     1       8.190  22.100  19.010  1.00  0.00            
ATOM      3  C1  ACD     1       9.400  21.820  18.270  1.00  0.00            
ATOM      4  H2  ACD     1      10.210  21.600  18.980  1.00  0.00            
ATOM      5  H3  ACD     1       9.720  22.710  17.720  1.00  0.00            
ATOM      6  C2  ACD     1       9.200  20.690  17.240  1.00  0.00            
ATOM      7  H4  ACD     1       9.930  20.780  16.420  1.00  0.00            
ATOM      8  O2  ACD     1       9.230  19.390  17.970  1.00  0.00            
ATOM      9  C3  ACD     1       9.120  18.290  17.170  1.00  0.00            
ATOM     10  H5  ACD     1       9.200  17.350  17.730  1.00  0.00            
ATOM     11  O3  ACD     1      10.010  18.390  16.030  1.00  0.00            
ATOM     12  C4  ACD     1      11.090  17.470  16.110  1.00  0.00            
ATOM     13  H6  ACD     1      10.950  16.800  16.970  1.00  0.00            
ATOM     14  C5  ACD     1      11.020  16.690  14.770  1.00  0.00            
ATOM     15  H7  ACD     1      10.970  17.560  14.110  1.00  0.00            
ATOM     16  O4  ACD     1       9.850  15.880  14.670  1.00  0.00            
ATOM     17  H8  ACD     1       9.140  16.470  14.910  1.00  0.00            
ATOM     18  C6  ACD     1      12.310  16.030  14.490  1.00  0.00            
ATOM     19  H9  ACD     1      12.390  15.200  15.210  1.00  0.00            
ATOM     20  O5  ACD     1      12.360  15.550  13.220  1.00  0.00            
ATOM     21  H10 ACD     1      11.800  14.770  13.260  1.00  0.00            
ATOM     22  C7  ACD     1      13.490  16.930  14.670  1.00  0.00            
ATOM     23  H11 ACD     1      14.450  16.440  14.510  1.00  0.00            
ATOM     24  O6  ACD     1      13.490  17.360  15.950  1.00  0.00            
ATOM     25  C8  ACD     1      12.380  18.240  16.300  1.00  0.00            
ATOM     26  H12 ACD     1      12.360  19.110  15.630  1.00  0.00            
ATOM     27  C9  ACD     1      12.490  18.700  17.790  1.00  0.00            
ATOM     28  H13 ACD     1      11.570  19.270  17.970  1.00  0.00            
ATOM     29  H14 ACD     1      12.550  17.790  18.400  1.00  0.00            
ATOM     30  O7  ACD     1      13.690  19.400  18.000  1.00  0.00            
ATOM     31  H15 ACD     1      13.820  19.560  18.940  1.00  0.00            
ATOM     32  O8  ACD     1      13.450  18.010  13.780  1.00  0.00            
ATOM     33  C10 ACD     1      14.620  18.340  13.040  1.00  0.00            
ATOM     34  H16 ACD     1      15.510  17.980  13.570  1.00  0.00            
ATOM     35  C11 ACD     1      14.440  17.690  11.640  1.00  0.00            
ATOM     36  H17 ACD     1      13.440  18.040  11.330  1.00  0.00            
ATOM     37  O9  ACD     1      14.530  16.280  11.730  1.00  0.00            
ATOM     38  H18 ACD     1      13.750  16.030  12.240  1.00  0.00            
ATOM     39  C12 ACD     1      15.500  18.190  10.660  1.00  0.00            
ATOM     40  H19 ACD     1      16.460  17.730  10.950  1.00  0.00            
ATOM     41  O10 ACD     1      15.170  17.750   9.340  1.00  0.00            
ATOM     42  H20 ACD     1      15.120  16.800   9.470  1.00  0.00            
ATOM     43  C13 ACD     1      15.640  19.690  10.660  1.00  0.00            
ATOM     44  H21 ACD     1      16.560  19.940  10.130  1.00  0.00            
ATOM     45  O11 ACD     1      15.900  20.130  12.000  1.00  0.00            
ATOM     46  C14 ACD     1      14.840  19.850  12.900  1.00  0.00            
ATOM     47  H22 ACD     1      13.890  20.330  12.630  1.00  0.00            
ATOM     48  C15 ACD     1      15.230  20.590  14.140  1.00  0.00            
ATOM     49  H23 ACD     1      15.210  21.670  13.950  1.00  0.00            
ATOM     50  H24 ACD     1      14.420  20.450  14.870  1.00  0.00            
ATOM     51  O12 ACD     1      16.460  20.030  14.700  1.00  0.00            
ATOM     52  H25 ACD     1      17.130  20.160  14.020  1.00  0.00            
ATOM     53  O13 ACD     1      14.510  20.310  10.180  1.00  0.00            
ATOM     54  C16 ACD     1      14.480  20.760   8.830  1.00  0.00            
ATOM     55  H26 ACD     1      15.280  20.280   8.250  1.00  0.00            
ATOM     56  C17 ACD     1      13.120  20.260   8.310  1.00  0.00            
ATOM     57  H27 ACD     1      12.310  20.510   9.000  1.00  0.00            
ATOM     58  O14 ACD     1      13.050  18.840   8.050  1.00  0.00            
ATOM     59  H28 ACD     1      13.660  18.400   8.660  1.00  0.00            
ATOM     60  C18 ACD     1      12.800  21.100   7.060  1.00  0.00            
ATOM     61  H29 ACD     1      13.620  20.970   6.340  1.00  0.00            
ATOM     62  O15 ACD     1      11.620  20.750   6.410  1.00  0.00            
ATOM     63  H30 ACD     1      11.760  21.220   5.580  1.00  0.00            
ATOM     64  C19 ACD     1      12.710  22.570   7.430  1.00  0.00            
ATOM     65  H31 ACD     1      12.480  23.230   6.590  1.00  0.00            
ATOM     66  O16 ACD     1      14.050  22.990   7.710  1.00  0.00            
ATOM     67  C20 ACD     1      14.670  22.340   8.830  1.00  0.00            
ATOM     68  H32 ACD     1      14.140  22.740   9.710  1.00  0.00            
ATOM     69  C21 ACD     1      16.160  22.700   8.780  1.00  0.00            
ATOM     70  H33 ACD     1      16.160  23.790   8.620  1.00  0.00            
ATOM     71  H34 ACD     1      16.680  22.390   9.700  1.00  0.00            
ATOM     72  O17 ACD     1      16.770  22.100   7.700  1.00  0.00            
ATOM     73  H35 ACD     1      17.580  21.790   8.130  1.00  0.00            
ATOM     74  O18 ACD     1      12.010  22.900   8.610  1.00  0.00            
ATOM     75  C22 ACD     1      10.660  23.300   8.650  1.00  0.00            
ATOM     76  H36 ACD     1      10.340  23.580   7.630  1.00  0.00            
ATOM     77  C23 ACD     1       9.850  22.100   9.180  1.00  0.00            
ATOM     78  H37 ACD     1      10.330  21.790  10.120  1.00  0.00            
ATOM     79  O19 ACD     1       9.780  20.960   8.360  1.00  0.00            
ATOM     80  H38 ACD     1      10.600  20.870   7.880  1.00  0.00            
ATOM     81  C24 ACD     1       8.420  22.520   9.540  1.00  0.00            
ATOM     82  H39 ACD     1       7.920  22.820   8.610  1.00  0.00            
ATOM     83  O20 ACD     1       7.720  21.480  10.220  1.00  0.00            
ATOM     84  H40 ACD     1       7.020  22.030  10.580  1.00  0.00            
ATOM     85  C25 ACD     1       8.390  23.800  10.380  1.00  0.00            
ATOM     86  H41 ACD     1       7.420  24.300  10.310  1.00  0.00            
ATOM     87  O21 ACD     1       9.260  24.810   9.940  1.00  0.00            
ATOM     88  C26 ACD     1      10.620  24.520   9.710  1.00  0.00            
ATOM     89  H42 ACD     1      11.250  24.310  10.590  1.00  0.00            
ATOM     90  C27 ACD     1      11.180  25.780   9.070  1.00  0.00            
ATOM     91  H43 ACD     1      12.100  25.580   8.520  1.00  0.00            
ATOM     92  H44 ACD     1      10.450  26.170   8.340  1.00  0.00            
ATOM     93  O22 ACD     1      11.460  26.650  10.110  1.00  0.00            
ATOM     94  H45 ACD     1      10.640  27.060  10.410  1.00  0.00            
ATOM     95  O23 ACD     1       8.710  23.430  11.720  1.00  0.00            
ATOM     96  C28 ACD     1       7.860  23.880  12.820  1.00  0.00            
ATOM     97  H46 ACD     1       7.370  24.830  12.590  1.00  0.00            
ATOM     98  C29 ACD     1       8.810  24.030  14.020  1.00  0.00            
ATOM     99  H47 ACD     1       9.540  23.210  14.000  1.00  0.00            
ATOM    100  O24 ACD     1       8.110  24.000  15.250  1.00  0.00            
ATOM    101  C30 ACD     1       9.620  25.240  13.980  1.00  0.00            
ATOM    102  H48 ACD     1      10.350  25.220  14.790  1.00  0.00            
ATOM    103  H49 ACD     1      10.190  25.210  13.030  1.00  0.00            
ATOM    104  O25 ACD     1       8.880  26.440  14.050  1.00  0.00            
ATOM    105  H50 ACD     1       8.780  26.670  14.980  1.00  0.00            
ATOM    106  C31 ACD     1       6.840  22.750  13.080  1.00  0.00            
ATOM    107  H51 ACD     1       7.330  21.790  13.240  1.00  0.00            
ATOM    108  O26 ACD     1       5.900  22.690  11.970  1.00  0.00            
ATOM    109  H52 ACD     1       5.450  23.530  11.830  1.00  0.00            
ATOM    110  C32 ACD     1       6.150  23.030  14.450  1.00  0.00            
ATOM    111  H53 ACD     1       5.670  24.010  14.480  1.00  0.00            
ATOM    112  O27 ACD     1       5.120  22.020  14.690  1.00  0.00            
ATOM    113  H54 ACD     1       5.620  21.200  14.820  1.00  0.00            
ATOM    114  C33 ACD     1       7.210  22.950  15.540  1.00  0.00            
ATOM    115  H55 ACD     1       6.820  23.190  16.530  1.00  0.00            
ATOM    116  O28 ACD     1       7.990  21.720  15.490  1.00  0.00            
ATOM    117  C34 ACD     1       7.810  20.810  16.550  1.00  0.00            
ATOM    118  H56 ACD     1       7.040  21.060  17.290  1.00  0.00            
ATOM    119  C35 ACD     1       7.360  19.510  15.980  1.00  0.00            
ATOM    120  H57 ACD     1       7.880  19.400  15.010  1.00  0.00            
ATOM    121  O29 ACD     1       6.000  19.580  15.580  1.00  0.00            
ATOM    122  H58 ACD     1       5.420  19.200  16.240  1.00  0.00            
ATOM    123  C36 ACD     1       7.690  18.190  16.680  1.00  0.00            
ATOM    124  H59 ACD     1       7.040  18.100  17.560  1.00  0.00            
ATOM    125  O30 ACD     1       7.520  17.120  15.910  1.00  0.00            
ATOM    126  H60 ACD     1       6.590  17.230  15.690  1.00  0.00            
ATOM    127  C1  AU8     2      13.690  24.090  11.960  1.00  0.00            
ATOM    128  C2  AU8     2      12.740  23.170  12.650  1.00  0.00            
ATOM    129  C3  AU8     2      12.360  23.420  13.970  1.00  0.00            
ATOM    130  C4  AU8     2      11.680  22.430  14.700  1.00  0.00            
ATOM    131  C5  AU8     2      11.350  21.220  14.040  1.00  0.00            
ATOM    132  C6  AU8     2      11.530  21.100  12.640  1.00  0.00            
ATOM    133  C7  AU8     2      11.170  19.780  11.960  1.00  0.00            
ATOM    134  N1  AU8     2       9.700  19.640  11.490  1.00  0.00            
ATOM    135  C8  AU8     2       8.860  19.250  12.750  1.00  0.00            
ATOM    136  C9  AU8     2       7.390  19.090  12.320  1.00  0.00            
ATOM    137  N2  AU8     2       7.130  18.000  11.230  1.00  0.00            
ATOM    138  C10 AU8     2       5.620  18.120  10.710  1.00  0.00            
ATOM    139  C11 AU8     2       4.520  18.510  11.720  1.00  0.00            
ATOM    140  C12 AU8     2       4.030  17.620  12.690  1.00  0.00            
ATOM    141  C13 AU8     2       2.990  18.050  13.510  1.00  0.00            
ATOM    142  C14 AU8     2       2.650  19.360  13.590  1.00  0.00            
ATOM    143  C15 AU8     2       3.210  20.310  12.660  1.00  0.00            
ATOM    144  C16 AU8     2       4.090  19.800  11.710  1.00  0.00            
ATOM    145  C17 AU8     2       5.150  16.930   9.830  1.00  0.00            
ATOM    146  C18 AU8     2       4.630  17.070   8.520  1.00  0.00            
ATOM    147  C19 AU8     2       4.600  15.980   7.730  1.00  0.00            
ATOM    148  C20 AU8     2       4.980  14.720   8.230  1.00  0.00            
ATOM    149  Cl1 AU8     2       4.700  13.460   7.060  1.00  0.00            
ATOM    150  C21 AU8     2       5.390  14.520   9.560  1.00  0.00            
ATOM    151  C22 AU8     2       5.450  15.620  10.360  1.00  0.00            
ATOM    152  C23 AU8     2       8.040  18.240  10.080  1.00  0.00            
ATOM    153  C24 AU8     2       9.530  18.610  10.400  1.00  0.00            
ATOM    154  C25 AU8     2      12.230  22.060  11.950  1.00  0.00            
ATOM    155  H1  AU8     2      14.670  23.650  11.730  1.00  0.00            
ATOM    156  H2  AU8     2      13.330  24.300  10.950  1.00  0.00            
ATOM    157  H3  AU8     2      13.800  25.110  12.350  1.00  0.00            
ATOM    158  H4  AU8     2      12.690  24.330  14.480  1.00  0.00            
ATOM    159  H5  AU8     2      11.470  22.650  15.740  1.00  0.00            
ATOM    160  H6  AU8     2      10.790  20.510  14.630  1.00  0.00            
ATOM    161  H7  AU8     2      11.320  18.910  12.610  1.00  0.00            
ATOM    162  H8  AU8     2      11.850  19.540  11.140  1.00  0.00            
ATOM    163  H9  AU8     2       9.260  20.530  11.210  1.00  0.00            
ATOM    164  H10 AU8     2       8.840  20.070  13.470  1.00  0.00            
ATOM    165  H11 AU8     2       9.230  18.320  13.190  1.00  0.00            
ATOM    166  H12 AU8     2       7.020  20.040  11.930  1.00  0.00            
ATOM    167  H13 AU8     2       6.850  18.760  13.210  1.00  0.00            
ATOM    168  H14 AU8     2       7.420  17.110  11.680  1.00  0.00            
ATOM    169  H15 AU8     2       5.620  18.940   9.990  1.00  0.00            
ATOM    170  H16 AU8     2       4.380  16.600  12.650  1.00  0.00            
ATOM    171  H17 AU8     2       2.630  17.320  14.220  1.00  0.00            
ATOM    172  H18 AU8     2       1.740  19.640  14.110  1.00  0.00            
ATOM    173  H19 AU8     2       2.930  21.360  12.600  1.00  0.00            
ATOM    174  H20 AU8     2       4.640  20.470  11.060  1.00  0.00            
ATOM    175  H21 AU8     2       4.380  18.050   8.120  1.00  0.00            
ATOM    176  H22 AU8     2       4.360  16.030   6.680  1.00  0.00            
ATOM    177  H23 AU8     2       5.790  13.550   9.850  1.00  0.00            
ATOM    178  H24 AU8     2       5.810  15.460  11.370  1.00  0.00            
ATOM    179  H25 AU8     2       7.650  19.160   9.640  1.00  0.00            
ATOM    180  H26 AU8     2       7.900  17.400   9.390  1.00  0.00            
ATOM    181  H27 AU8     2      10.140  17.760  10.710  1.00  0.00            
ATOM    182  H28 AU8     2       9.920  19.020   9.460  1.00  0.00            
ATOM    183  H29 AU8     2      12.520  21.840  10.920  1.00  0.00            
TER
ENDMDL
MODEL        1
ATOM      1  H1  ACD     1       7.550  23.430  18.400  1.00  0.00            
ATOM      2  O1  ACD     1       7.720  24.070  17.700  1.00  0.00            
ATOM      3  C1  ACD     1       9.000  23.610  17.230  1.00  0.00            
ATOM      4  H2  ACD     1       9.770  23.730  18.000  1.00  0.00            
ATOM      5  H3  ACD     1       9.310  24.120  16.310  1.00  0.00            
ATOM      6  C2  ACD     1       9.000  22.110  16.980  1.00  0.00            
ATOM      7  H4  ACD     1       9.970  21.880  16.540  1.00  0.00            
ATOM      8  O2  ACD     1       8.920  21.420  18.240  1.00  0.00            
ATOM      9  C3  ACD     1       8.780  20.080  18.250  1.00  0.00            
ATOM     10  H5  ACD     1       8.830  19.660  19.260  1.00  0.00            
ATOM     11  O3  ACD     1       9.880  19.570  17.470  1.00  0.00            
ATOM     12  C4  ACD     1      10.790  18.710  18.110  1.00  0.00            
ATOM     13  H6  ACD     1      10.750  18.860  19.200  1.00  0.00            
ATOM     14  C5  ACD     1      10.410  17.310  17.620  1.00  0.00            
ATOM     15  H7  ACD     1      10.240  17.420  16.540  1.00  0.00            
ATOM     16  O4  ACD     1       9.240  16.910  18.260  1.00  0.00            
ATOM     17  H8  ACD     1       8.470  17.430  18.000  1.00  0.00            
ATOM     18  C6  ACD     1      11.530  16.360  17.880  1.00  0.00            
ATOM     19  H9  ACD     1      11.580  16.170  18.960  1.00  0.00            
ATOM     20  O5  ACD     1      11.250  15.140  17.270  1.00  0.00            
ATOM     21  H10 ACD     1      10.440  14.770  17.610  1.00  0.00            
ATOM     22  C7  ACD     1      12.900  16.910  17.550  1.00  0.00            
ATOM     23  H11 ACD     1      13.670  16.260  17.970  1.00  0.00            
ATOM     24  O6  ACD     1      13.040  18.170  18.180  1.00  0.00            
ATOM     25  C8  ACD     1      12.160  19.200  17.730  1.00  0.00            
ATOM     26  H12 ACD     1      12.240  19.380  16.650  1.00  0.00            
ATOM     27  C9  ACD     1      12.510  20.470  18.430  1.00  0.00            
ATOM     28  H13 ACD     1      11.730  21.230  18.290  1.00  0.00            
ATOM     29  H14 ACD     1      12.570  20.340  19.520  1.00  0.00            
ATOM     30  O7  ACD     1      13.700  21.120  17.950  1.00  0.00            
ATOM     31  H15 ACD     1      14.430  20.500  18.060  1.00  0.00            
ATOM     32  O8  ACD     1      13.010  17.030  16.150  1.00  0.00            
ATOM     33  C10 ACD     1      14.070  16.430  15.400  1.00  0.00            
ATOM     34  H16 ACD     1      14.800  15.930  16.040  1.00  0.00            
ATOM     35  C11 ACD     1      13.390  15.350  14.500  1.00  0.00            
ATOM     36  H17 ACD     1      12.610  15.790  13.860  1.00  0.00            
ATOM     37  O9  ACD     1      12.930  14.290  15.370  1.00  0.00            
ATOM     38  H18 ACD     1      12.260  14.710  15.910  1.00  0.00            
ATOM     39  C12 ACD     1      14.370  14.720  13.560  1.00  0.00            
ATOM     40  H19 ACD     1      14.910  14.010  14.200  1.00  0.00            
ATOM     41  O10 ACD     1      13.600  13.920  12.580  1.00  0.00            
ATOM     42  H20 ACD     1      13.030  13.340  13.080  1.00  0.00            
ATOM     43  C13 ACD     1      15.330  15.730  12.810  1.00  0.00            
ATOM     44  H21 ACD     1      16.130  15.190  12.290  1.00  0.00            
ATOM     45  O11 ACD     1      15.890  16.760  13.790  1.00  0.00            
ATOM     46  C14 ACD     1      14.940  17.460  14.600  1.00  0.00            
ATOM     47  H22 ACD     1      14.260  18.010  13.930  1.00  0.00            
ATOM     48  C15 ACD     1      15.660  18.560  15.470  1.00  0.00            
ATOM     49  H23 ACD     1      16.350  19.120  14.830  1.00  0.00            
ATOM     50  H24 ACD     1      14.960  19.350  15.760  1.00  0.00            
ATOM     51  O12 ACD     1      16.300  18.010  16.580  1.00  0.00            
ATOM     52  H25 ACD     1      17.120  17.560  16.360  1.00  0.00            
ATOM     53  O13 ACD     1      14.610  16.390  11.780  1.00  0.00            
ATOM     54  C16 ACD     1      15.210  16.640  10.530  1.00  0.00            
ATOM     55  H26 ACD     1      15.940  15.850  10.330  1.00  0.00            
ATOM     56  C17 ACD     1      14.170  16.570   9.390  1.00  0.00            
ATOM     57  H27 ACD     1      13.250  17.040   9.770  1.00  0.00            
ATOM     58  O14 ACD     1      13.820  15.240   8.980  1.00  0.00            
ATOM     59  H28 ACD     1      12.980  15.260   8.530  1.00  0.00            
ATOM     60  C18 ACD     1      14.650  17.360   8.160  1.00  0.00            
ATOM     61  H29 ACD     1      15.560  16.920   7.740  1.00  0.00            
ATOM     62  O15 ACD     1      13.680  17.510   7.180  1.00  0.00            
ATOM     63  H30 ACD     1      13.940  17.020   6.390  1.00  0.00            
ATOM     64  C19 ACD     1      15.060  18.810   8.570  1.00  0.00            
ATOM     65  H31 ACD     1      15.420  19.350   7.690  1.00  0.00            
ATOM     66  O16 ACD     1      16.170  18.730   9.400  1.00  0.00            
ATOM     67  C20 ACD     1      16.030  18.020  10.620  1.00  0.00            
ATOM     68  H32 ACD     1      15.560  18.710  11.340  1.00  0.00            
ATOM     69  C21 ACD     1      17.440  17.840  11.110  1.00  0.00            
ATOM     70  H33 ACD     1      17.870  18.850  11.100  1.00  0.00            
ATOM     71  H34 ACD     1      17.420  17.420  12.120  1.00  0.00            
ATOM     72  O17 ACD     1      18.170  16.870  10.310  1.00  0.00            
ATOM     73  H35 ACD     1      18.980  16.720  10.810  1.00  0.00            
ATOM     74  O18 ACD     1      14.050  19.500   9.320  1.00  0.00            
ATOM     75  C22 ACD     1      13.010  20.280   8.600  1.00  0.00            
ATOM     76  H36 ACD     1      13.170  20.380   7.520  1.00  0.00            
ATOM     77  C23 ACD     1      11.620  19.620   8.800  1.00  0.00            
ATOM     78  H37 ACD     1      11.440  19.120   9.770  1.00  0.00            
ATOM     79  O19 ACD     1      11.430  18.530   7.890  1.00  0.00            
ATOM     80  H38 ACD     1      12.290  18.120   7.770  1.00  0.00            
ATOM     81  C24 ACD     1      10.470  20.590   8.530  1.00  0.00            
ATOM     82  H39 ACD     1      10.350  20.840   7.470  1.00  0.00            
ATOM     83  O20 ACD     1       9.170  20.050   8.820  1.00  0.00            
ATOM     84  H40 ACD     1       8.500  20.350   8.200  1.00  0.00            
ATOM     85  C25 ACD     1      10.590  21.870   9.340  1.00  0.00            
ATOM     86  H41 ACD     1       9.840  22.610   9.030  1.00  0.00            
ATOM     87  O21 ACD     1      11.790  22.490   9.060  1.00  0.00            
ATOM     88  C26 ACD     1      13.010  21.700   9.280  1.00  0.00            
ATOM     89  H42 ACD     1      13.110  21.500  10.350  1.00  0.00            
ATOM     90  C27 ACD     1      14.210  22.540   8.820  1.00  0.00            
ATOM     91  H43 ACD     1      15.040  21.850   8.620  1.00  0.00            
ATOM     92  H44 ACD     1      14.030  22.950   7.810  1.00  0.00            
ATOM     93  O22 ACD     1      14.620  23.460   9.800  1.00  0.00            
ATOM     94  H45 ACD     1      14.030  24.190   9.990  1.00  0.00            
ATOM     95  O23 ACD     1      10.420  21.710  10.760  1.00  0.00            
ATOM     96  C28 ACD     1       9.520  22.680  11.400  1.00  0.00            
ATOM     97  H46 ACD     1       9.290  23.490  10.690  1.00  0.00            
ATOM     98  C29 ACD     1      10.250  23.250  12.680  1.00  0.00            
ATOM     99  H47 ACD     1      10.750  22.390  13.160  1.00  0.00            
ATOM    100  O24 ACD     1       9.400  23.780  13.700  1.00  0.00            
ATOM    101  C30 ACD     1      11.360  24.240  12.170  1.00  0.00            
ATOM    102  H48 ACD     1      12.030  24.510  12.990  1.00  0.00            
ATOM    103  H49 ACD     1      11.960  23.760  11.390  1.00  0.00            
ATOM    104  O25 ACD     1      10.800  25.450  11.620  1.00  0.00            
ATOM    105  H50 ACD     1      11.510  25.790  11.070  1.00  0.00            
ATOM    106  C31 ACD     1       8.190  21.990  11.780  1.00  0.00            
ATOM    107  H51 ACD     1       8.350  21.130  12.450  1.00  0.00            
ATOM    108  O26 ACD     1       7.460  21.530  10.680  1.00  0.00            
ATOM    109  H52 ACD     1       6.530  21.700  10.840  1.00  0.00            
ATOM    110  C32 ACD     1       7.350  22.930  12.640  1.00  0.00            
ATOM    111  H53 ACD     1       7.350  23.880  12.090  1.00  0.00            
ATOM    112  O27 ACD     1       6.020  22.410  12.800  1.00  0.00            
ATOM    113  H54 ACD     1       5.570  22.670  13.610  1.00  0.00            
ATOM    114  C33 ACD     1       8.130  23.160  13.980  1.00  0.00            
ATOM    115  H55 ACD     1       7.620  23.780  14.720  1.00  0.00            
ATOM    116  O28 ACD     1       8.460  21.940  14.650  1.00  0.00            
ATOM    117  C34 ACD     1       7.920  21.720  15.980  1.00  0.00            
ATOM    118  H56 ACD     1       7.030  22.310  16.210  1.00  0.00            
ATOM    119  C35 ACD     1       7.520  20.200  16.030  1.00  0.00            
ATOM    120  H57 ACD     1       8.220  19.530  15.510  1.00  0.00            
ATOM    121  O29 ACD     1       6.250  20.090  15.400  1.00  0.00            
ATOM    122  H58 ACD     1       6.090  19.140  15.410  1.00  0.00            
ATOM    123  C36 ACD     1       7.410  19.750  17.520  1.00  0.00            
ATOM    124  H59 ACD     1       6.650  20.330  18.060  1.00  0.00            
ATOM    125  O30 ACD     1       7.110  18.370  17.550  1.00  0.00            
ATOM    126  H60 ACD     1       6.250  18.260  17.140  1.00  0.00            
ATOM    127  C1  AU8     2      15.180  21.500  12.220  1.00  0.00            
ATOM    128  C2  AU8     2      13.880  20.940  12.930  1.00  0.00            
ATOM    129  C3  AU8     2      13.480  21.580  14.110  1.00  0.00            
ATOM    130  C4  AU8     2      12.330  21.200  14.760  1.00  0.00            
ATOM    131  C5  AU8     2      11.570  20.090  14.310  1.00  0.00            
ATOM    132  C6  AU8     2      11.980  19.410  13.080  1.00  0.00            
ATOM    133  C7  AU8     2      11.180  18.150  12.560  1.00  0.00            
ATOM    134  N1  AU8     2       9.870  18.520  11.830  1.00  0.00            
ATOM    135  C8  AU8     2       8.740  18.500  12.890  1.00  0.00            
ATOM    136  C9  AU8     2       7.330  18.680  12.250  1.00  0.00            
ATOM    137  N2  AU8     2       6.960  17.560  11.330  1.00  0.00            
ATOM    138  C10 AU8     2       5.650  17.840  10.610  1.00  0.00            
ATOM    139  C11 AU8     2       4.390  17.820  11.390  1.00  0.00            
ATOM    140  C12 AU8     2       4.230  16.930  12.410  1.00  0.00            
ATOM    141  C13 AU8     2       3.110  16.960  13.270  1.00  0.00            
ATOM    142  C14 AU8     2       2.040  17.810  12.900  1.00  0.00            
ATOM    143  C15 AU8     2       2.120  18.680  11.750  1.00  0.00            
ATOM    144  C16 AU8     2       3.350  18.670  11.040  1.00  0.00            
ATOM    145  C17 AU8     2       5.370  17.080   9.320  1.00  0.00            
ATOM    146  C18 AU8     2       5.520  17.790   8.130  1.00  0.00            
ATOM    147  C19 AU8     2       5.300  17.200   6.920  1.00  0.00            
ATOM    148  C20 AU8     2       4.900  15.880   6.920  1.00  0.00            
ATOM    149  Cl1 AU8     2       4.650  15.130   5.350  1.00  0.00            
ATOM    150  C21 AU8     2       4.920  15.060   8.070  1.00  0.00            
ATOM    151  C22 AU8     2       5.030  15.720   9.310  1.00  0.00            
ATOM    152  C23 AU8     2       8.060  17.420  10.270  1.00  0.00            
ATOM    153  C24 AU8     2       9.560  17.390  10.750  1.00  0.00            
ATOM    154  C25 AU8     2      13.140  19.790  12.450  1.00  0.00            
ATOM    155  H1  AU8     2      15.290  22.590  12.340  1.00  0.00            
ATOM    156  H2  AU8     2      16.070  20.970  12.580  1.00  0.00            
ATOM    157  H3  AU8     2      15.110  21.300  11.150  1.00  0.00            
ATOM    158  H4  AU8     2      14.080  22.360  14.580  1.00  0.00            
ATOM    159  H5  AU8     2      11.980  21.700  15.650  1.00  0.00            
ATOM    160  H6  AU8     2      10.810  19.650  14.940  1.00  0.00            
ATOM    161  H7  AU8     2      10.860  17.670  13.490  1.00  0.00            
ATOM    162  H8  AU8     2      11.850  17.470  12.030  1.00  0.00            
ATOM    163  H9  AU8     2       9.940  19.380  11.260  1.00  0.00            
ATOM    164  H10 AU8     2       8.970  19.230  13.670  1.00  0.00            
ATOM    165  H11 AU8     2       8.680  17.480  13.270  1.00  0.00            
ATOM    166  H12 AU8     2       7.400  19.550  11.600  1.00  0.00            
ATOM    167  H13 AU8     2       6.500  18.800  12.950  1.00  0.00            
ATOM    168  H14 AU8     2       7.020  16.640  11.780  1.00  0.00            
ATOM    169  H15 AU8     2       5.640  18.910  10.390  1.00  0.00            
ATOM    170  H16 AU8     2       4.990  16.170  12.600  1.00  0.00            
ATOM    171  H17 AU8     2       3.070  16.350  14.160  1.00  0.00            
ATOM    172  H18 AU8     2       1.140  17.780  13.510  1.00  0.00            
ATOM    173  H19 AU8     2       1.270  19.300  11.500  1.00  0.00            
ATOM    174  H20 AU8     2       3.480  19.240  10.120  1.00  0.00            
ATOM    175  H21 AU8     2       5.880  18.810   8.130  1.00  0.00            
ATOM    176  H22 AU8     2       5.480  17.740   6.000  1.00  0.00            
ATOM    177  H23 AU8     2       4.810  13.990   7.940  1.00  0.00            
ATOM    178  H24 AU8     2       4.930  15.160  10.240  1.00  0.00            
ATOM    179  H25 AU8     2       7.870  18.150   9.480  1.00  0.00            
ATOM    180  H26 AU8     2       7.930  16.490   9.730  1.00  0.00            
ATOM    181  H27 AU8     2       9.720  16.450  11.280  1.00  0.00            
ATOM    182  H28 AU8     2      10.300  17.440   9.950  1.00  0.00            
ATOM    183  H29 AU8     2      13.460  19.180  11.610  1.00  0.00            
TER
ENDMDL
MODEL        1
ATOM      1  H1  ACD     1      15.290  13.890  14.300  1.00  0.00            
ATOM      2  O1  ACD     1      14.690  14.060  13.570  1.00  0.00            
ATOM      3  C1  ACD     1      13.820  12.910  13.590  1.00  0.00            
ATOM      4  H2  ACD     1      13.400  12.730  12.590  1.00  0.00            
ATOM      5  H3  ACD     1      13.010  13.010  14.310  1.00  0.00            
ATOM      6  C2  ACD     1      14.580  11.600  13.900  1.00  0.00            
ATOM      7  H4  ACD     1      15.400  11.590  13.180  1.00  0.00            
ATOM      8  O2  ACD     1      15.150  11.600  15.250  1.00  0.00            
ATOM      9  C3  ACD     1      15.810  10.410  15.650  1.00  0.00            
ATOM     10  H5  ACD     1      16.080  10.510  16.700  1.00  0.00            
ATOM     11  O3  ACD     1      16.860  10.100  14.740  1.00  0.00            
ATOM     12  C4  ACD     1      18.150  10.040  15.280  1.00  0.00            
ATOM     13  H6  ACD     1      18.200  10.020  16.380  1.00  0.00            
ATOM     14  C5  ACD     1      18.740   8.810  14.650  1.00  0.00            
ATOM     15  H7  ACD     1      18.480   8.950  13.590  1.00  0.00            
ATOM     16  O4  ACD     1      18.110   7.660  15.250  1.00  0.00            
ATOM     17  H8  ACD     1      18.460   7.500  16.130  1.00  0.00            
ATOM     18  C6  ACD     1      20.270   8.780  14.570  1.00  0.00            
ATOM     19  H9  ACD     1      20.670   8.550  15.570  1.00  0.00            
ATOM     20  O5  ACD     1      20.830   7.720  13.730  1.00  0.00            
ATOM     21  H10 ACD     1      21.260   7.030  14.250  1.00  0.00            
ATOM     22  C7  ACD     1      20.760  10.120  14.020  1.00  0.00            
ATOM     23  H11 ACD     1      21.850  10.010  14.140  1.00  0.00            
ATOM     24  O6  ACD     1      20.230  11.130  14.840  1.00  0.00            
ATOM     25  C8  ACD     1      18.850  11.330  14.810  1.00  0.00            
ATOM     26  H12 ACD     1      18.600  11.610  13.790  1.00  0.00            
ATOM     27  C9  ACD     1      18.610  12.480  15.700  1.00  0.00            
ATOM     28  H13 ACD     1      17.550  12.740  15.700  1.00  0.00            
ATOM     29  H14 ACD     1      18.710  12.190  16.760  1.00  0.00            
ATOM     30  O7  ACD     1      19.330  13.620  15.310  1.00  0.00            
ATOM     31  H15 ACD     1      20.250  13.470  15.520  1.00  0.00            
ATOM     32  O8  ACD     1      20.440  10.290  12.650  1.00  0.00            
ATOM     33  C10 ACD     1      21.480  10.610  11.720  1.00  0.00            
ATOM     34  H16 ACD     1      22.500  10.630  12.110  1.00  0.00            
ATOM     35  C11 ACD     1      21.490   9.470  10.730  1.00  0.00            
ATOM     36  H17 ACD     1      20.470   9.140  10.490  1.00  0.00            
ATOM     37  O9  ACD     1      22.090   8.290  11.310  1.00  0.00            
ATOM     38  H18 ACD     1      21.590   8.050  12.100  1.00  0.00            
ATOM     39  C12 ACD     1      22.270   9.760   9.440  1.00  0.00            
ATOM     40  H19 ACD     1      23.330   9.890   9.690  1.00  0.00            
ATOM     41  O10 ACD     1      22.010   8.770   8.440  1.00  0.00            
ATOM     42  H20 ACD     1      22.270   7.900   8.770  1.00  0.00            
ATOM     43  C13 ACD     1      21.810  11.100   8.880  1.00  0.00            
ATOM     44  H21 ACD     1      22.390  11.340   7.980  1.00  0.00            
ATOM     45  O11 ACD     1      22.030  12.070   9.860  1.00  0.00            
ATOM     46  C14 ACD     1      21.240  11.920  11.040  1.00  0.00            
ATOM     47  H22 ACD     1      20.190  11.900  10.700  1.00  0.00            
ATOM     48  C15 ACD     1      21.510  13.130  11.910  1.00  0.00            
ATOM     49  H23 ACD     1      21.190  12.800  12.910  1.00  0.00            
ATOM     50  H24 ACD     1      22.580  13.290  12.090  1.00  0.00            
ATOM     51  O12 ACD     1      20.920  14.300  11.510  1.00  0.00            
ATOM     52  H25 ACD     1      21.430  14.580  10.740  1.00  0.00            
ATOM     53  O13 ACD     1      20.440  10.930   8.410  1.00  0.00            
ATOM     54  C16 ACD     1      20.230  11.580   7.170  1.00  0.00            
ATOM     55  H26 ACD     1      21.160  12.010   6.770  1.00  0.00            
ATOM     56  C17 ACD     1      19.740  10.500   6.170  1.00  0.00            
ATOM     57  H27 ACD     1      18.920   9.910   6.610  1.00  0.00            
ATOM     58  O14 ACD     1      20.860   9.670   5.940  1.00  0.00            
ATOM     59  H28 ACD     1      21.120   9.330   6.800  1.00  0.00            
ATOM     60  C18 ACD     1      19.230  11.220   4.870  1.00  0.00            
ATOM     61  H29 ACD     1      20.020  11.880   4.500  1.00  0.00            
ATOM     62  O15 ACD     1      18.920  10.270   3.800  1.00  0.00            
ATOM     63  H30 ACD     1      19.660   9.660   3.800  1.00  0.00            
ATOM     64  C19 ACD     1      18.000  12.050   5.210  1.00  0.00            
ATOM     65  H31 ACD     1      17.650  12.660   4.370  1.00  0.00            
ATOM     66  O16 ACD     1      18.520  13.080   6.080  1.00  0.00            
ATOM     67  C20 ACD     1      19.100  12.620   7.330  1.00  0.00            
ATOM     68  H32 ACD     1      18.210  12.230   7.850  1.00  0.00            
ATOM     69  C21 ACD     1      19.610  13.860   8.070  1.00  0.00            
ATOM     70  H33 ACD     1      18.780  14.540   8.300  1.00  0.00            
ATOM     71  H34 ACD     1      20.030  13.630   9.060  1.00  0.00            
ATOM     72  O17 ACD     1      20.540  14.620   7.360  1.00  0.00            
ATOM     73  H35 ACD     1      20.380  14.470   6.430  1.00  0.00            
ATOM     74  O18 ACD     1      16.900  11.320   5.780  1.00  0.00            
ATOM     75  C22 ACD     1      15.680  11.360   5.150  1.00  0.00            
ATOM     76  H36 ACD     1      15.830  11.480   4.070  1.00  0.00            
ATOM     77  C23 ACD     1      15.010   9.980   5.480  1.00  0.00            
ATOM     78  H37 ACD     1      15.070   9.770   6.560  1.00  0.00            
ATOM     79  O19 ACD     1      15.700   8.950   4.830  1.00  0.00            
ATOM     80  H38 ACD     1      15.760   9.220   3.910  1.00  0.00            
ATOM     81  C24 ACD     1      13.450   9.990   5.330  1.00  0.00            
ATOM     82  H39 ACD     1      13.100  10.290   4.340  1.00  0.00            
ATOM     83  O20 ACD     1      12.740   8.810   5.660  1.00  0.00            
ATOM     84  H40 ACD     1      12.680   8.330   4.830  1.00  0.00            
ATOM     85  C25 ACD     1      12.960  11.120   6.330  1.00  0.00            
ATOM     86  H41 ACD     1      11.870  11.100   6.380  1.00  0.00            
ATOM     87  O21 ACD     1      13.480  12.370   5.810  1.00  0.00            
ATOM     88  C26 ACD     1      14.920  12.550   5.770  1.00  0.00            
ATOM     89  H42 ACD     1      15.210  12.620   6.820  1.00  0.00            
ATOM     90  C27 ACD     1      15.110  13.930   5.140  1.00  0.00            
ATOM     91  H43 ACD     1      14.400  14.540   5.700  1.00  0.00            
ATOM     92  H44 ACD     1      16.140  14.300   5.270  1.00  0.00            
ATOM     93  O22 ACD     1      14.700  13.890   3.800  1.00  0.00            
ATOM     94  H45 ACD     1      13.750  13.980   3.810  1.00  0.00            
ATOM     95  O23 ACD     1      13.450  11.000   7.670  1.00  0.00            
ATOM     96  C28 ACD     1      12.620  10.370   8.590  1.00  0.00            
ATOM     97  H46 ACD     1      11.680   9.940   8.230  1.00  0.00            
ATOM     98  C29 ACD     1      12.400  11.420   9.690  1.00  0.00            
ATOM     99  H47 ACD     1      13.370  11.850  10.000  1.00  0.00            
ATOM    100  O24 ACD     1      11.780  10.770  10.840  1.00  0.00            
ATOM    101  C30 ACD     1      11.510  12.580   9.230  1.00  0.00            
ATOM    102  H48 ACD     1      11.440  13.380   9.990  1.00  0.00            
ATOM    103  H49 ACD     1      12.040  13.080   8.410  1.00  0.00            
ATOM    104  O25 ACD     1      10.180  12.120   8.740  1.00  0.00            
ATOM    105  H50 ACD     1       9.900  12.460   7.890  1.00  0.00            
ATOM    106  C31 ACD     1      13.400   9.260   9.170  1.00  0.00            
ATOM    107  H51 ACD     1      14.420   9.590   9.380  1.00  0.00            
ATOM    108  O26 ACD     1      13.560   8.250   8.170  1.00  0.00            
ATOM    109  H52 ACD     1      13.120   8.480   7.350  1.00  0.00            
ATOM    110  C32 ACD     1      12.780   8.710  10.460  1.00  0.00            
ATOM    111  H53 ACD     1      11.810   8.260  10.230  1.00  0.00            
ATOM    112  O27 ACD     1      13.660   7.720  10.980  1.00  0.00            
ATOM    113  H54 ACD     1      13.060   7.120  11.430  1.00  0.00            
ATOM    114  C33 ACD     1      12.520   9.780  11.540  1.00  0.00            
ATOM    115  H55 ACD     1      11.910   9.410  12.370  1.00  0.00            
ATOM    116  O28 ACD     1      13.690  10.300  12.120  1.00  0.00            
ATOM    117  C34 ACD     1      13.660  10.410  13.630  1.00  0.00            
ATOM    118  H56 ACD     1      12.640  10.570  13.980  1.00  0.00            
ATOM    119  C35 ACD     1      14.190   9.140  14.290  1.00  0.00            
ATOM    120  H57 ACD     1      14.960   8.820  13.570  1.00  0.00            
ATOM    121  O29 ACD     1      13.150   8.150  14.340  1.00  0.00            
ATOM    122  H58 ACD     1      12.530   8.540  14.960  1.00  0.00            
ATOM    123  C36 ACD     1      14.760   9.360  15.640  1.00  0.00            
ATOM    124  H59 ACD     1      13.900   9.510  16.310  1.00  0.00            
ATOM    125  O30 ACD     1      15.390   8.160  15.980  1.00  0.00            
ATOM    126  H60 ACD     1      16.260   8.320  15.600  1.00  0.00            
ATOM    127  C1  AU8     2      14.960  14.080   9.400  1.00  0.00            
ATOM    128  C2  AU8     2      15.890  13.060   9.940  1.00  0.00            
ATOM    129  C3  AU8     2      16.790  13.410  10.970  1.00  0.00            
ATOM    130  C4  AU8     2      17.740  12.530  11.400  1.00  0.00            
ATOM    131  C5  AU8     2      17.760  11.200  10.940  1.00  0.00            
ATOM    132  C6  AU8     2      16.870  10.800   9.890  1.00  0.00            
ATOM    133  C7  AU8     2      17.020   9.460   9.190  1.00  0.00            
ATOM    134  N1  AU8     2      16.450   8.250  10.020  1.00  0.00            
ATOM    135  C8  AU8     2      17.160   8.160  11.360  1.00  0.00            
ATOM    136  C9  AU8     2      16.750   6.830  12.150  1.00  0.00            
ATOM    137  N2  AU8     2      17.000   5.580  11.380  1.00  0.00            
ATOM    138  C10 AU8     2      16.570   4.350  12.170  1.00  0.00            
ATOM    139  C11 AU8     2      16.510   4.590  13.680  1.00  0.00            
ATOM    140  C12 AU8     2      17.660   4.400  14.520  1.00  0.00            
ATOM    141  C13 AU8     2      17.580   4.550  15.930  1.00  0.00            
ATOM    142  C14 AU8     2      16.320   4.870  16.440  1.00  0.00            
ATOM    143  C15 AU8     2      15.180   5.060  15.600  1.00  0.00            
ATOM    144  C16 AU8     2      15.260   4.850  14.260  1.00  0.00            
ATOM    145  C17 AU8     2      17.030   2.960  11.870  1.00  0.00            
ATOM    146  C18 AU8     2      16.770   1.870  12.720  1.00  0.00            
ATOM    147  C19 AU8     2      17.200   0.550  12.430  1.00  0.00            
ATOM    148  C20 AU8     2      18.110   0.380  11.380  1.00  0.00            
ATOM    149  Cl1 AU8     2      18.770  -1.220  11.260  1.00  0.00            
ATOM    150  C21 AU8     2      18.550   1.500  10.670  1.00  0.00            
ATOM    151  C22 AU8     2      17.930   2.750  10.770  1.00  0.00            
ATOM    152  C23 AU8     2      16.220   5.750  10.060  1.00  0.00            
ATOM    153  C24 AU8     2      16.680   6.950   9.250  1.00  0.00            
ATOM    154  C25 AU8     2      16.010  11.770   9.360  1.00  0.00            
ATOM    155  H1  AU8     2      15.490  14.660   8.640  1.00  0.00            
ATOM    156  H2  AU8     2      14.080  13.620   8.930  1.00  0.00            
ATOM    157  H3  AU8     2      14.660  14.860  10.110  1.00  0.00            
ATOM    158  H4  AU8     2      16.710  14.440  11.320  1.00  0.00            
ATOM    159  H5  AU8     2      18.500  12.920  12.080  1.00  0.00            
ATOM    160  H6  AU8     2      18.520  10.510  11.270  1.00  0.00            
ATOM    161  H7  AU8     2      18.050   9.150   9.000  1.00  0.00            
ATOM    162  H8  AU8     2      16.510   9.470   8.230  1.00  0.00            
ATOM    163  H9  AU8     2      15.430   8.310  10.150  1.00  0.00            
ATOM    164  H10 AU8     2      16.890   9.070  11.900  1.00  0.00            
ATOM    165  H11 AU8     2      18.240   8.150  11.160  1.00  0.00            
ATOM    166  H12 AU8     2      15.700   6.830  12.460  1.00  0.00            
ATOM    167  H13 AU8     2      17.380   6.810  13.040  1.00  0.00            
ATOM    168  H14 AU8     2      17.990   5.610  11.120  1.00  0.00            
ATOM    169  H15 AU8     2      15.550   4.150  11.840  1.00  0.00            
ATOM    170  H16 AU8     2      18.660   4.190  14.150  1.00  0.00            
ATOM    171  H17 AU8     2      18.460   4.420  16.560  1.00  0.00            
ATOM    172  H18 AU8     2      16.220   5.130  17.490  1.00  0.00            
ATOM    173  H19 AU8     2      14.180   5.290  15.930  1.00  0.00            
ATOM    174  H20 AU8     2      14.390   5.110  13.660  1.00  0.00            
ATOM    175  H21 AU8     2      16.170   2.010  13.610  1.00  0.00            
ATOM    176  H22 AU8     2      16.820  -0.320  12.940  1.00  0.00            
ATOM    177  H23 AU8     2      19.400   1.410   9.990  1.00  0.00            
ATOM    178  H24 AU8     2      18.280   3.580  10.170  1.00  0.00            
ATOM    179  H25 AU8     2      15.140   5.680  10.220  1.00  0.00            
ATOM    180  H26 AU8     2      16.580   4.880   9.500  1.00  0.00            
ATOM    181  H27 AU8     2      17.760   6.930   9.080  1.00  0.00            
ATOM    182  H28 AU8     2      16.060   6.970   8.350  1.00  0.00            
ATOM    183  H29 AU8     2      15.320  11.570   8.550  1.00  0.00            
TER
ENDMDL
MODEL        1
ATOM      1  H1  ACD     1       5.480  17.390  13.730  1.00  0.00            
ATOM      2  O1  ACD     1       5.610  17.050  12.840  1.00  0.00            
ATOM      3  C1  ACD     1       6.590  17.780  12.170  1.00  0.00            
ATOM      4  H2  ACD     1       6.480  18.860  12.350  1.00  0.00            
ATOM      5  H3  ACD     1       6.520  17.520  11.110  1.00  0.00            
ATOM      6  C2  ACD     1       7.920  17.230  12.640  1.00  0.00            
ATOM      7  H4  ACD     1       8.600  17.880  12.080  1.00  0.00            
ATOM      8  O2  ACD     1       8.030  17.490  14.080  1.00  0.00            
ATOM      9  C3  ACD     1       9.180  16.900  14.710  1.00  0.00            
ATOM     10  H5  ACD     1       9.070  17.130  15.770  1.00  0.00            
ATOM     11  O3  ACD     1      10.370  17.420  14.130  1.00  0.00            
ATOM     12  C4  ACD     1      11.160  17.970  15.190  1.00  0.00            
ATOM     13  H6  ACD     1      11.010  17.550  16.190  1.00  0.00            
ATOM     14  C5  ACD     1      12.560  17.580  14.770  1.00  0.00            
ATOM     15  H7  ACD     1      12.590  17.690  13.680  1.00  0.00            
ATOM     16  O4  ACD     1      12.700  16.220  15.190  1.00  0.00            
ATOM     17  H8  ACD     1      13.180  16.150  16.020  1.00  0.00            
ATOM     18  C6  ACD     1      13.660  18.480  15.310  1.00  0.00            
ATOM     19  H9  ACD     1      13.690  18.330  16.390  1.00  0.00            
ATOM     20  O5  ACD     1      14.890  18.110  14.680  1.00  0.00            
ATOM     21  H10 ACD     1      14.920  18.650  13.880  1.00  0.00            
ATOM     22  C7  ACD     1      13.290  19.910  14.920  1.00  0.00            
ATOM     23  H11 ACD     1      14.080  20.530  15.360  1.00  0.00            
ATOM     24  O6  ACD     1      12.140  20.200  15.530  1.00  0.00            
ATOM     25  C8  ACD     1      10.910  19.470  15.150  1.00  0.00            
ATOM     26  H12 ACD     1      10.570  19.780  14.160  1.00  0.00            
ATOM     27  C9  ACD     1       9.820  19.860  16.040  1.00  0.00            
ATOM     28  H13 ACD     1       9.940  20.930  16.230  1.00  0.00            
ATOM     29  H14 ACD     1       8.810  19.680  15.650  1.00  0.00            
ATOM     30  O7  ACD     1       9.880  19.160  17.270  1.00  0.00            
ATOM     31  H15 ACD     1       9.030  19.190  17.720  1.00  0.00            
ATOM     32  O8  ACD     1      13.300  19.970  13.530  1.00  0.00            
ATOM     33  C10 ACD     1      13.920  21.050  12.780  1.00  0.00            
ATOM     34  H16 ACD     1      14.550  21.610  13.480  1.00  0.00            
ATOM     35  C11 ACD     1      14.800  20.510  11.600  1.00  0.00            
ATOM     36  H17 ACD     1      14.110  19.860  11.040  1.00  0.00            
ATOM     37  O9  ACD     1      15.790  19.630  12.160  1.00  0.00            
ATOM     38  H18 ACD     1      16.320  20.020  12.860  1.00  0.00            
ATOM     39  C12 ACD     1      15.280  21.610  10.690  1.00  0.00            
ATOM     40  H19 ACD     1      15.840  22.310  11.330  1.00  0.00            
ATOM     41  O10 ACD     1      16.060  21.080   9.540  1.00  0.00            
ATOM     42  H20 ACD     1      16.970  20.860   9.740  1.00  0.00            
ATOM     43  C13 ACD     1      14.050  22.420  10.210  1.00  0.00            
ATOM     44  H21 ACD     1      14.310  23.300   9.610  1.00  0.00            
ATOM     45  O11 ACD     1      13.430  22.910  11.370  1.00  0.00            
ATOM     46  C14 ACD     1      12.850  22.010  12.270  1.00  0.00            
ATOM     47  H22 ACD     1      12.040  21.470  11.770  1.00  0.00            
ATOM     48  C15 ACD     1      12.150  22.690  13.450  1.00  0.00            
ATOM     49  H23 ACD     1      11.620  23.550  13.040  1.00  0.00            
ATOM     50  H24 ACD     1      11.370  22.120  13.980  1.00  0.00            
ATOM     51  O12 ACD     1      12.960  23.220  14.510  1.00  0.00            
ATOM     52  H25 ACD     1      13.840  23.540  14.300  1.00  0.00            
ATOM     53  O13 ACD     1      13.060  21.620   9.590  1.00  0.00            
ATOM     54  C16 ACD     1      12.570  22.190   8.380  1.00  0.00            
ATOM     55  H26 ACD     1      12.910  23.200   8.100  1.00  0.00            
ATOM     56  C17 ACD     1      13.150  21.260   7.170  1.00  0.00            
ATOM     57  H27 ACD     1      13.030  20.180   7.320  1.00  0.00            
ATOM     58  O14 ACD     1      14.560  21.510   7.120  1.00  0.00            
ATOM     59  H28 ACD     1      14.920  21.370   8.000  1.00  0.00            
ATOM     60  C18 ACD     1      12.490  21.650   5.910  1.00  0.00            
ATOM     61  H29 ACD     1      12.720  22.720   5.750  1.00  0.00            
ATOM     62  O15 ACD     1      13.040  20.890   4.860  1.00  0.00            
ATOM     63  H30 ACD     1      12.930  19.980   5.140  1.00  0.00            
ATOM     64  C19 ACD     1      11.010  21.480   5.990  1.00  0.00            
ATOM     65  H31 ACD     1      10.610  21.880   5.050  1.00  0.00            
ATOM     66  O16 ACD     1      10.470  22.250   7.110  1.00  0.00            
ATOM     67  C20 ACD     1      11.020  21.970   8.400  1.00  0.00            
ATOM     68  H32 ACD     1      10.700  20.940   8.610  1.00  0.00            
ATOM     69  C21 ACD     1      10.460  22.970   9.370  1.00  0.00            
ATOM     70  H33 ACD     1       9.380  22.830   9.450  1.00  0.00            
ATOM     71  H34 ACD     1      10.880  22.670  10.340  1.00  0.00            
ATOM     72  O17 ACD     1      10.720  24.340   9.030  1.00  0.00            
ATOM     73  H35 ACD     1      10.520  24.430   8.100  1.00  0.00            
ATOM     74  O18 ACD     1      10.590  20.100   6.170  1.00  0.00            
ATOM     75  C22 ACD     1      10.120  19.330   5.050  1.00  0.00            
ATOM     76  H36 ACD     1      10.280  19.870   4.110  1.00  0.00            
ATOM     77  C23 ACD     1      10.900  17.970   5.110  1.00  0.00            
ATOM     78  H37 ACD     1      10.870  17.780   6.190  1.00  0.00            
ATOM     79  O19 ACD     1      12.260  18.100   4.610  1.00  0.00            
ATOM     80  H38 ACD     1      12.810  17.530   5.140  1.00  0.00            
ATOM     81  C24 ACD     1      10.180  16.710   4.600  1.00  0.00            
ATOM     82  H39 ACD     1      10.070  16.880   3.520  1.00  0.00            
ATOM     83  O20 ACD     1      10.990  15.520   4.990  1.00  0.00            
ATOM     84  H40 ACD     1      11.580  15.300   4.260  1.00  0.00            
ATOM     85  C25 ACD     1       8.800  16.660   5.190  1.00  0.00            
ATOM     86  H41 ACD     1       8.230  15.780   4.870  1.00  0.00            
ATOM     87  O21 ACD     1       8.120  17.830   4.650  1.00  0.00            
ATOM     88  C26 ACD     1       8.530  19.150   5.160  1.00  0.00            
ATOM     89  H42 ACD     1       8.210  19.200   6.210  1.00  0.00            
ATOM     90  C27 ACD     1       7.760  20.240   4.480  1.00  0.00            
ATOM     91  H43 ACD     1       8.080  21.190   4.940  1.00  0.00            
ATOM     92  H44 ACD     1       8.010  20.230   3.410  1.00  0.00            
ATOM     93  O22 ACD     1       6.350  19.990   4.750  1.00  0.00            
ATOM     94  H45 ACD     1       6.020  20.690   4.180  1.00  0.00            
ATOM     95  O23 ACD     1       8.740  16.750   6.580  1.00  0.00            
ATOM     96  C28 ACD     1       8.430  15.500   7.330  1.00  0.00            
ATOM     97  H46 ACD     1       8.320  14.690   6.600  1.00  0.00            
ATOM     98  C29 ACD     1       7.150  15.740   8.110  1.00  0.00            
ATOM     99  H47 ACD     1       7.230  16.730   8.570  1.00  0.00            
ATOM    100  O24 ACD     1       6.900  14.760   9.060  1.00  0.00            
ATOM    101  C30 ACD     1       5.900  15.940   7.260  1.00  0.00            
ATOM    102  H48 ACD     1       6.230  16.730   6.560  1.00  0.00            
ATOM    103  H49 ACD     1       5.590  14.980   6.830  1.00  0.00            
ATOM    104  O25 ACD     1       4.930  16.590   8.020  1.00  0.00            
ATOM    105  H50 ACD     1       4.670  16.100   8.800  1.00  0.00            
ATOM    106  C31 ACD     1       9.570  15.210   8.310  1.00  0.00            
ATOM    107  H51 ACD     1       9.700  16.090   8.950  1.00  0.00            
ATOM    108  O26 ACD     1      10.770  15.090   7.630  1.00  0.00            
ATOM    109  H52 ACD     1      10.690  15.220   6.690  1.00  0.00            
ATOM    110  C32 ACD     1       9.240  14.220   9.340  1.00  0.00            
ATOM    111  H53 ACD     1       9.090  13.270   8.820  1.00  0.00            
ATOM    112  O27 ACD     1      10.310  14.190  10.230  1.00  0.00            
ATOM    113  H54 ACD     1       9.910  13.900  11.050  1.00  0.00            
ATOM    114  C33 ACD     1       7.920  14.580   9.990  1.00  0.00            
ATOM    115  H55 ACD     1       7.660  13.740  10.640  1.00  0.00            
ATOM    116  O28 ACD     1       8.110  15.760  10.790  1.00  0.00            
ATOM    117  C34 ACD     1       8.080  15.780  12.240  1.00  0.00            
ATOM    118  H56 ACD     1       7.260  15.150  12.610  1.00  0.00            
ATOM    119  C35 ACD     1       9.250  15.170  12.950  1.00  0.00            
ATOM    120  H57 ACD     1      10.090  15.690  12.490  1.00  0.00            
ATOM    121  O29 ACD     1       9.330  13.810  12.690  1.00  0.00            
ATOM    122  H58 ACD     1       8.980  13.240  13.380  1.00  0.00            
ATOM    123  C36 ACD     1       9.240  15.390  14.430  1.00  0.00            
ATOM    124  H59 ACD     1       8.330  14.980  14.870  1.00  0.00            
ATOM    125  O30 ACD     1      10.340  14.750  15.060  1.00  0.00            
ATOM    126  H60 ACD     1      11.140  15.270  14.950  1.00  0.00            
ATOM    127  C1  AU8     2       7.260  19.590   8.810  1.00  0.00            
ATOM    128  C2  AU8     2       8.580  19.430   9.540  1.00  0.00            
ATOM    129  C3  AU8     2       8.710  20.010  10.840  1.00  0.00            
ATOM    130  C4  AU8     2       9.940  19.860  11.510  1.00  0.00            
ATOM    131  C5  AU8     2      11.020  19.190  10.970  1.00  0.00            
ATOM    132  C6  AU8     2      10.840  18.460   9.770  1.00  0.00            
ATOM    133  C7  AU8     2      11.920  17.620   9.150  1.00  0.00            
ATOM    134  N1  AU8     2      12.320  16.350   9.820  1.00  0.00            
ATOM    135  C8  AU8     2      12.720  16.490  11.300  1.00  0.00            
ATOM    136  C9  AU8     2      13.040  15.220  12.010  1.00  0.00            
ATOM    137  N2  AU8     2      14.230  14.540  11.290  1.00  0.00            
ATOM    138  C10 AU8     2      14.630  13.100  11.780  1.00  0.00            
ATOM    139  C11 AU8     2      13.460  12.110  11.930  1.00  0.00            
ATOM    140  C12 AU8     2      12.590  12.190  13.000  1.00  0.00            
ATOM    141  C13 AU8     2      11.510  11.330  13.110  1.00  0.00            
ATOM    142  C14 AU8     2      11.300  10.310  12.170  1.00  0.00            
ATOM    143  C15 AU8     2      12.250  10.110  11.170  1.00  0.00            
ATOM    144  C16 AU8     2      13.360  11.020  11.090  1.00  0.00            
ATOM    145  C17 AU8     2      15.340  13.100  13.140  1.00  0.00            
ATOM    146  C18 AU8     2      15.420  14.180  14.040  1.00  0.00            
ATOM    147  C19 AU8     2      16.280  14.240  15.120  1.00  0.00            
ATOM    148  C20 AU8     2      17.090  13.130  15.380  1.00  0.00            
ATOM    149  Cl1 AU8     2      18.120  13.090  16.750  1.00  0.00            
ATOM    150  C21 AU8     2      17.110  12.060  14.440  1.00  0.00            
ATOM    151  C22 AU8     2      16.120  11.960  13.460  1.00  0.00            
ATOM    152  C23 AU8     2      13.830  14.350   9.850  1.00  0.00            
ATOM    153  C24 AU8     2      13.470  15.670   9.080  1.00  0.00            
ATOM    154  C25 AU8     2       9.650  18.680   9.020  1.00  0.00            
ATOM    155  H1  AU8     2       7.130  20.550   8.290  1.00  0.00            
ATOM    156  H2  AU8     2       7.170  18.820   8.040  1.00  0.00            
ATOM    157  H3  AU8     2       6.400  19.470   9.480  1.00  0.00            
ATOM    158  H4  AU8     2       7.930  20.700  11.150  1.00  0.00            
ATOM    159  H5  AU8     2      10.130  20.480  12.380  1.00  0.00            
ATOM    160  H6  AU8     2      11.970  19.150  11.510  1.00  0.00            
ATOM    161  H7  AU8     2      12.880  18.160   9.150  1.00  0.00            
ATOM    162  H8  AU8     2      11.680  17.430   8.100  1.00  0.00            
ATOM    163  H9  AU8     2      11.540  15.680   9.760  1.00  0.00            
ATOM    164  H10 AU8     2      11.920  17.100  11.730  1.00  0.00            
ATOM    165  H11 AU8     2      13.650  17.070  11.210  1.00  0.00            
ATOM    166  H12 AU8     2      12.170  14.560  12.060  1.00  0.00            
ATOM    167  H13 AU8     2      13.270  15.500  13.040  1.00  0.00            
ATOM    168  H14 AU8     2      15.080  15.120  11.370  1.00  0.00            
ATOM    169  H15 AU8     2      15.300  12.720  11.010  1.00  0.00            
ATOM    170  H16 AU8     2      12.730  12.970  13.750  1.00  0.00            
ATOM    171  H17 AU8     2      10.730  11.530  13.850  1.00  0.00            
ATOM    172  H18 AU8     2      10.360   9.780  12.280  1.00  0.00            
ATOM    173  H19 AU8     2      12.120   9.340  10.410  1.00  0.00            
ATOM    174  H20 AU8     2      13.990  10.980  10.210  1.00  0.00            
ATOM    175  H21 AU8     2      14.940  15.110  13.770  1.00  0.00            
ATOM    176  H22 AU8     2      16.350  15.090  15.800  1.00  0.00            
ATOM    177  H23 AU8     2      17.900  11.310  14.530  1.00  0.00            
ATOM    178  H24 AU8     2      16.160  11.140  12.750  1.00  0.00            
ATOM    179  H25 AU8     2      12.920  13.760   9.780  1.00  0.00            
ATOM    180  H26 AU8     2      14.730  13.880   9.460  1.00  0.00            
ATOM    181  H27 AU8     2      14.270  16.400   8.940  1.00  0.00            
ATOM    182  H28 AU8     2      13.030  15.430   8.110  1.00  0.00            
ATOM    183  H29 AU8     2       9.650  18.340   7.980  1.00  0.00            
TER
ENDMDL
MODEL        1
ATOM      1  H1  ACD     1      18.190  21.870  23.390  1.00  0.00            
ATOM      2  O1  ACD     1      18.790  21.180  23.110  1.00  0.00            
ATOM      3  C1  ACD     1      17.830  20.060  22.920  1.00  0.00            
ATOM      4  H2  ACD     1      16.880  20.350  22.450  1.00  0.00            
ATOM      5  H3  ACD     1      17.580  19.890  23.980  1.00  0.00            
ATOM      6  C2  ACD     1      18.460  18.800  22.240  1.00  0.00            
ATOM      7  H4  ACD     1      19.360  19.130  21.700  1.00  0.00            
ATOM      8  O2  ACD     1      18.800  17.790  23.270  1.00  0.00            
ATOM      9  C3  ACD     1      19.340  16.560  22.850  1.00  0.00            
ATOM     10  H5  ACD     1      19.450  15.900  23.710  1.00  0.00            
ATOM     11  O3  ACD     1      20.580  16.810  22.190  1.00  0.00            
ATOM     12  C4  ACD     1      21.820  16.170  22.490  1.00  0.00            
ATOM     13  H6  ACD     1      21.670  15.380  23.250  1.00  0.00            
ATOM     14  C5  ACD     1      22.320  15.600  21.160  1.00  0.00            
ATOM     15  H7  ACD     1      22.180  16.480  20.530  1.00  0.00            
ATOM     16  O4  ACD     1      21.520  14.530  20.710  1.00  0.00            
ATOM     17  H8  ACD     1      21.940  13.680  20.860  1.00  0.00            
ATOM     18  C6  ACD     1      23.840  15.370  21.060  1.00  0.00            
ATOM     19  H9  ACD     1      24.160  14.450  21.580  1.00  0.00            
ATOM     20  O5  ACD     1      24.150  15.220  19.680  1.00  0.00            
ATOM     21  H10 ACD     1      24.910  15.780  19.490  1.00  0.00            
ATOM     22  C7  ACD     1      24.570  16.570  21.660  1.00  0.00            
ATOM     23  H11 ACD     1      25.610  16.290  21.830  1.00  0.00            
ATOM     24  O6  ACD     1      24.090  16.770  22.990  1.00  0.00            
ATOM     25  C8  ACD     1      22.760  17.240  23.160  1.00  0.00            
ATOM     26  H12 ACD     1      22.630  18.160  22.590  1.00  0.00            
ATOM     27  C9  ACD     1      22.510  17.450  24.660  1.00  0.00            
ATOM     28  H13 ACD     1      21.490  17.780  24.880  1.00  0.00            
ATOM     29  H14 ACD     1      22.510  16.440  25.100  1.00  0.00            
ATOM     30  O7  ACD     1      23.470  18.290  25.220  1.00  0.00            
ATOM     31  H15 ACD     1      24.260  17.760  25.100  1.00  0.00            
ATOM     32  O8  ACD     1      24.460  17.750  20.860  1.00  0.00            
ATOM     33  C10 ACD     1      25.650  18.490  20.670  1.00  0.00            
ATOM     34  H16 ACD     1      26.430  18.190  21.370  1.00  0.00            
ATOM     35  C11 ACD     1      26.080  18.320  19.200  1.00  0.00            
ATOM     36  H17 ACD     1      25.250  18.660  18.560  1.00  0.00            
ATOM     37  O9  ACD     1      26.260  16.870  18.970  1.00  0.00            
ATOM     38  H18 ACD     1      27.200  16.710  19.080  1.00  0.00            
ATOM     39  C12 ACD     1      27.350  19.170  18.860  1.00  0.00            
ATOM     40  H19 ACD     1      28.180  18.760  19.460  1.00  0.00            
ATOM     41  O10 ACD     1      27.590  19.060  17.450  1.00  0.00            
ATOM     42  H20 ACD     1      27.000  19.640  16.980  1.00  0.00            
ATOM     43  C13 ACD     1      27.070  20.630  19.190  1.00  0.00            
ATOM     44  H21 ACD     1      27.970  21.230  19.030  1.00  0.00            
ATOM     45  O11 ACD     1      26.610  20.770  20.490  1.00  0.00            
ATOM     46  C14 ACD     1      25.380  20.030  20.840  1.00  0.00            
ATOM     47  H22 ACD     1      24.530  20.380  20.240  1.00  0.00            
ATOM     48  C15 ACD     1      25.110  20.300  22.290  1.00  0.00            
ATOM     49  H23 ACD     1      24.150  19.850  22.580  1.00  0.00            
ATOM     50  H24 ACD     1      25.830  19.890  23.010  1.00  0.00            
ATOM     51  O12 ACD     1      25.160  21.690  22.490  1.00  0.00            
ATOM     52  H25 ACD     1      26.080  21.910  22.340  1.00  0.00            
ATOM     53  O13 ACD     1      25.970  21.100  18.340  1.00  0.00            
ATOM     54  C16 ACD     1      26.120  22.350  17.570  1.00  0.00            
ATOM     55  H26 ACD     1      27.170  22.620  17.490  1.00  0.00            
ATOM     56  C17 ACD     1      25.530  22.050  16.190  1.00  0.00            
ATOM     57  H27 ACD     1      24.520  21.670  16.350  1.00  0.00            
ATOM     58  O14 ACD     1      26.390  21.090  15.520  1.00  0.00            
ATOM     59  H28 ACD     1      26.040  20.970  14.630  1.00  0.00            
ATOM     60  C18 ACD     1      25.390  23.320  15.340  1.00  0.00            
ATOM     61  H29 ACD     1      26.430  23.680  15.260  1.00  0.00            
ATOM     62  O15 ACD     1      24.820  23.020  14.050  1.00  0.00            
ATOM     63  H30 ACD     1      25.290  23.600  13.440  1.00  0.00            
ATOM     64  C19 ACD     1      24.450  24.250  16.130  1.00  0.00            
ATOM     65  H31 ACD     1      24.250  25.180  15.580  1.00  0.00            
ATOM     66  O16 ACD     1      25.160  24.580  17.350  1.00  0.00            
ATOM     67  C20 ACD     1      25.320  23.500  18.220  1.00  0.00            
ATOM     68  H32 ACD     1      24.280  23.240  18.460  1.00  0.00            
ATOM     69  C21 ACD     1      25.830  23.920  19.600  1.00  0.00            
ATOM     70  H33 ACD     1      25.150  24.710  19.930  1.00  0.00            
ATOM     71  H34 ACD     1      25.670  23.020  20.220  1.00  0.00            
ATOM     72  O17 ACD     1      27.230  24.250  19.680  1.00  0.00            
ATOM     73  H35 ACD     1      27.210  25.190  19.900  1.00  0.00            
ATOM     74  O18 ACD     1      23.210  23.630  16.490  1.00  0.00            
ATOM     75  C22 ACD     1      22.090  23.500  15.690  1.00  0.00            
ATOM     76  H36 ACD     1      22.260  24.080  14.770  1.00  0.00            
ATOM     77  C23 ACD     1      21.800  22.070  15.330  1.00  0.00            
ATOM     78  H37 ACD     1      21.910  21.530  16.280  1.00  0.00            
ATOM     79  O19 ACD     1      22.630  21.580  14.340  1.00  0.00            
ATOM     80  H38 ACD     1      23.460  22.070  14.310  1.00  0.00            
ATOM     81  C24 ACD     1      20.370  21.940  14.920  1.00  0.00            
ATOM     82  H39 ACD     1      20.270  22.360  13.910  1.00  0.00            
ATOM     83  O20 ACD     1      20.130  20.480  14.700  1.00  0.00            
ATOM     84  H40 ACD     1      19.180  20.370  14.690  1.00  0.00            
ATOM     85  C25 ACD     1      19.380  22.530  15.910  1.00  0.00            
ATOM     86  H41 ACD     1      18.360  22.510  15.500  1.00  0.00            
ATOM     87  O21 ACD     1      19.670  23.930  15.960  1.00  0.00            
ATOM     88  C26 ACD     1      20.980  24.150  16.510  1.00  0.00            
ATOM     89  H42 ACD     1      21.030  23.770  17.540  1.00  0.00            
ATOM     90  C27 ACD     1      21.180  25.640  16.740  1.00  0.00            
ATOM     91  H43 ACD     1      22.250  25.900  16.840  1.00  0.00            
ATOM     92  H44 ACD     1      21.010  26.210  15.820  1.00  0.00            
ATOM     93  O22 ACD     1      20.450  26.070  17.840  1.00  0.00            
ATOM     94  H45 ACD     1      20.630  27.010  17.890  1.00  0.00            
ATOM     95  O23 ACD     1      19.390  21.830  17.150  1.00  0.00            
ATOM     96  C28 ACD     1      18.150  21.680  17.720  1.00  0.00            
ATOM     97  H46 ACD     1      17.460  22.490  17.470  1.00  0.00            
ATOM     98  C29 ACD     1      18.380  21.730  19.210  1.00  0.00            
ATOM     99  H47 ACD     1      19.170  21.120  19.670  1.00  0.00            
ATOM    100  O24 ACD     1      17.200  21.300  19.860  1.00  0.00            
ATOM    101  C30 ACD     1      18.550  23.200  19.650  1.00  0.00            
ATOM    102  H48 ACD     1      19.250  23.790  19.030  1.00  0.00            
ATOM    103  H49 ACD     1      17.620  23.770  19.690  1.00  0.00            
ATOM    104  O25 ACD     1      19.090  23.270  21.000  1.00  0.00            
ATOM    105  H50 ACD     1      18.520  22.800  21.630  1.00  0.00            
ATOM    106  C31 ACD     1      17.670  20.230  17.350  1.00  0.00            
ATOM    107  H51 ACD     1      18.500  19.540  17.550  1.00  0.00            
ATOM    108  O26 ACD     1      17.490  20.100  15.940  1.00  0.00            
ATOM    109  H52 ACD     1      16.840  20.750  15.650  1.00  0.00            
ATOM    110  C32 ACD     1      16.420  19.800  18.130  1.00  0.00            
ATOM    111  H53 ACD     1      15.580  20.460  17.910  1.00  0.00            
ATOM    112  O27 ACD     1      16.220  18.400  17.810  1.00  0.00            
ATOM    113  H54 ACD     1      16.610  17.940  18.550  1.00  0.00            
ATOM    114  C33 ACD     1      16.750  19.970  19.540  1.00  0.00            
ATOM    115  H55 ACD     1      15.860  19.840  20.160  1.00  0.00            
ATOM    116  O28 ACD     1      17.750  19.080  19.840  1.00  0.00            
ATOM    117  C34 ACD     1      17.610  18.310  21.140  1.00  0.00            
ATOM    118  H56 ACD     1      16.550  18.280  21.430  1.00  0.00            
ATOM    119  C35 ACD     1      18.030  16.950  20.680  1.00  0.00            
ATOM    120  H57 ACD     1      18.920  17.150  20.060  1.00  0.00            
ATOM    121  O29 ACD     1      17.130  16.450  19.740  1.00  0.00            
ATOM    122  H58 ACD     1      17.090  15.500  19.860  1.00  0.00            
ATOM    123  C36 ACD     1      18.370  15.910  21.790  1.00  0.00            
ATOM    124  H59 ACD     1      17.430  15.710  22.320  1.00  0.00            
ATOM    125  O30 ACD     1      18.800  14.720  21.220  1.00  0.00            
ATOM    126  H60 ACD     1      19.710  14.850  20.930  1.00  0.00            
ATOM    127  C1  AU8     2      22.130  23.870  20.200  1.00  0.00            
ATOM    128  C2  AU8     2      22.090  22.370  20.230  1.00  0.00            
ATOM    129  C3  AU8     2      21.730  21.740  21.430  1.00  0.00            
ATOM    130  C4  AU8     2      21.680  20.390  21.510  1.00  0.00            
ATOM    131  C5  AU8     2      21.820  19.610  20.370  1.00  0.00            
ATOM    132  C6  AU8     2      22.170  20.210  19.180  1.00  0.00            
ATOM    133  C7  AU8     2      22.390  19.280  17.950  1.00  0.00            
ATOM    134  N1  AU8     2      21.110  18.920  17.210  1.00  0.00            
ATOM    135  C8  AU8     2      20.410  17.880  18.020  1.00  0.00            
ATOM    136  C9  AU8     2      19.340  17.000  17.340  1.00  0.00            
ATOM    137  N2  AU8     2      19.920  16.280  16.130  1.00  0.00            
ATOM    138  C10 AU8     2      18.770  15.470  15.440  1.00  0.00            
ATOM    139  C11 AU8     2      18.130  14.510  16.450  1.00  0.00            
ATOM    140  C12 AU8     2      18.890  13.440  16.830  1.00  0.00            
ATOM    141  C13 AU8     2      18.430  12.550  17.840  1.00  0.00            
ATOM    142  C14 AU8     2      17.270  12.830  18.520  1.00  0.00            
ATOM    143  C15 AU8     2      16.450  13.900  18.080  1.00  0.00            
ATOM    144  C16 AU8     2      16.840  14.750  17.040  1.00  0.00            
ATOM    145  C17 AU8     2      19.060  14.690  14.150  1.00  0.00            
ATOM    146  C18 AU8     2      20.380  14.210  13.930  1.00  0.00            
ATOM    147  C19 AU8     2      20.600  13.410  12.790  1.00  0.00            
ATOM    148  C20 AU8     2      19.600  13.230  11.790  1.00  0.00            
ATOM    149  Cl1 AU8     2      19.800  12.230  10.290  1.00  0.00            
ATOM    150  C21 AU8     2      18.370  13.760  12.010  1.00  0.00            
ATOM    151  C22 AU8     2      18.090  14.530  13.150  1.00  0.00            
ATOM    152  C23 AU8     2      20.490  17.370  15.260  1.00  0.00            
ATOM    153  C24 AU8     2      21.590  18.190  15.990  1.00  0.00            
ATOM    154  C25 AU8     2      22.210  21.610  19.060  1.00  0.00            
ATOM    155  H1  AU8     2      22.820  24.340  20.900  1.00  0.00            
ATOM    156  H2  AU8     2      22.440  24.190  19.200  1.00  0.00            
ATOM    157  H3  AU8     2      21.110  24.240  20.390  1.00  0.00            
ATOM    158  H4  AU8     2      21.360  22.190  22.340  1.00  0.00            
ATOM    159  H5  AU8     2      21.450  19.960  22.480  1.00  0.00            
ATOM    160  H6  AU8     2      21.710  18.540  20.510  1.00  0.00            
ATOM    161  H7  AU8     2      22.790  18.320  18.290  1.00  0.00            
ATOM    162  H8  AU8     2      23.070  19.800  17.270  1.00  0.00            
ATOM    163  H9  AU8     2      20.560  19.750  16.940  1.00  0.00            
ATOM    164  H10 AU8     2      19.940  18.420  18.840  1.00  0.00            
ATOM    165  H11 AU8     2      21.200  17.250  18.450  1.00  0.00            
ATOM    166  H12 AU8     2      18.470  17.590  17.050  1.00  0.00            
ATOM    167  H13 AU8     2      19.120  16.200  18.050  1.00  0.00            
ATOM    168  H14 AU8     2      20.670  15.650  16.470  1.00  0.00            
ATOM    169  H15 AU8     2      17.950  16.140  15.210  1.00  0.00            
ATOM    170  H16 AU8     2      19.910  13.240  16.490  1.00  0.00            
ATOM    171  H17 AU8     2      19.080  11.720  18.100  1.00  0.00            
ATOM    172  H18 AU8     2      16.910  12.070  19.200  1.00  0.00            
ATOM    173  H19 AU8     2      15.500  14.110  18.570  1.00  0.00            
ATOM    174  H20 AU8     2      16.230  15.620  16.830  1.00  0.00            
ATOM    175  H21 AU8     2      21.200  14.450  14.600  1.00  0.00            
ATOM    176  H22 AU8     2      21.590  13.050  12.560  1.00  0.00            
ATOM    177  H23 AU8     2      17.620  13.710  11.230  1.00  0.00            
ATOM    178  H24 AU8     2      17.110  14.980  13.250  1.00  0.00            
ATOM    179  H25 AU8     2      19.700  17.970  14.810  1.00  0.00            
ATOM    180  H26 AU8     2      21.000  16.840  14.450  1.00  0.00            
ATOM    181  H27 AU8     2      22.430  17.540  16.230  1.00  0.00            
ATOM    182  H28 AU8     2      22.010  18.960  15.350  1.00  0.00            
ATOM    183  H29 AU8     2      22.520  22.130  18.160  1.00  0.00            
TER
ENDMDL
MODEL        1
ATOM      1  H1  ACD     1      10.790  18.830   5.820  1.00  0.00            
ATOM      2  O1  ACD     1      10.800  19.030   6.770  1.00  0.00            
ATOM      3  C1  ACD     1       9.800  18.240   7.320  1.00  0.00            
ATOM      4  H2  ACD     1       9.900  18.290   8.410  1.00  0.00            
ATOM      5  H3  ACD     1       9.940  17.180   7.100  1.00  0.00            
ATOM      6  C2  ACD     1       8.420  18.740   6.910  1.00  0.00            
ATOM      7  H4  ACD     1       8.240  19.800   7.130  1.00  0.00            
ATOM      8  O2  ACD     1       8.390  18.580   5.460  1.00  0.00            
ATOM      9  C3  ACD     1       7.100  18.830   4.820  1.00  0.00            
ATOM     10  H5  ACD     1       7.180  18.570   3.760  1.00  0.00            
ATOM     11  O3  ACD     1       6.740  20.230   5.030  1.00  0.00            
ATOM     12  C4  ACD     1       6.490  21.020   3.830  1.00  0.00            
ATOM     13  H6  ACD     1       6.670  20.470   2.900  1.00  0.00            
ATOM     14  C5  ACD     1       5.030  21.450   3.790  1.00  0.00            
ATOM     15  H7  ACD     1       4.670  21.750   4.780  1.00  0.00            
ATOM     16  O4  ACD     1       4.130  20.390   3.370  1.00  0.00            
ATOM     17  H8  ACD     1       4.490  19.580   3.740  1.00  0.00            
ATOM     18  C6  ACD     1       4.750  22.690   2.940  1.00  0.00            
ATOM     19  H9  ACD     1       4.940  22.350   1.910  1.00  0.00            
ATOM     20  O5  ACD     1       3.370  23.150   3.090  1.00  0.00            
ATOM     21  H10 ACD     1       2.900  22.330   3.270  1.00  0.00            
ATOM     22  C7  ACD     1       5.690  23.820   3.200  1.00  0.00            
ATOM     23  H11 ACD     1       5.540  24.580   2.430  1.00  0.00            
ATOM     24  O6  ACD     1       6.980  23.310   3.150  1.00  0.00            
ATOM     25  C8  ACD     1       7.350  22.200   4.020  1.00  0.00            
ATOM     26  H12 ACD     1       7.340  22.560   5.060  1.00  0.00            
ATOM     27  C9  ACD     1       8.810  21.840   3.790  1.00  0.00            
ATOM     28  H13 ACD     1       9.360  22.740   4.100  1.00  0.00            
ATOM     29  H14 ACD     1       9.110  21.060   4.500  1.00  0.00            
ATOM     30  O7  ACD     1       9.170  21.480   2.460  1.00  0.00            
ATOM     31  H15 ACD     1       8.880  22.230   1.930  1.00  0.00            
ATOM     32  O8  ACD     1       5.430  24.390   4.490  1.00  0.00            
ATOM     33  C10 ACD     1       4.970  25.750   4.460  1.00  0.00            
ATOM     34  H16 ACD     1       4.650  26.030   3.450  1.00  0.00            
ATOM     35  C11 ACD     1       3.640  25.780   5.370  1.00  0.00            
ATOM     36  H17 ACD     1       3.910  25.090   6.170  1.00  0.00            
ATOM     37  O9  ACD     1       2.510  25.190   4.730  1.00  0.00            
ATOM     38  H18 ACD     1       2.810  24.420   4.230  1.00  0.00            
ATOM     39  C12 ACD     1       3.330  27.120   6.170  1.00  0.00            
ATOM     40  H19 ACD     1       2.760  27.740   5.460  1.00  0.00            
ATOM     41  O10 ACD     1       2.420  26.900   7.260  1.00  0.00            
ATOM     42  H20 ACD     1       3.010  27.030   8.000  1.00  0.00            
ATOM     43  C13 ACD     1       4.660  27.670   6.580  1.00  0.00            
ATOM     44  H21 ACD     1       4.430  28.670   6.940  1.00  0.00            
ATOM     45  O11 ACD     1       5.440  27.880   5.400  1.00  0.00            
ATOM     46  C14 ACD     1       6.060  26.720   4.780  1.00  0.00            
ATOM     47  H22 ACD     1       6.800  26.330   5.500  1.00  0.00            
ATOM     48  C15 ACD     1       6.820  27.270   3.550  1.00  0.00            
ATOM     49  H23 ACD     1       7.090  26.300   3.120  1.00  0.00            
ATOM     50  H24 ACD     1       6.150  27.800   2.850  1.00  0.00            
ATOM     51  O12 ACD     1       7.950  28.010   3.930  1.00  0.00            
ATOM     52  H25 ACD     1       8.710  27.420   3.950  1.00  0.00            
ATOM     53  O13 ACD     1       5.380  26.910   7.480  1.00  0.00            
ATOM     54  C16 ACD     1       5.910  27.580   8.630  1.00  0.00            
ATOM     55  H26 ACD     1       5.900  28.680   8.540  1.00  0.00            
ATOM     56  C17 ACD     1       5.040  26.990   9.800  1.00  0.00            
ATOM     57  H27 ACD     1       5.090  25.890   9.750  1.00  0.00            
ATOM     58  O14 ACD     1       3.650  27.540   9.780  1.00  0.00            
ATOM     59  H28 ACD     1       3.700  28.460  10.040  1.00  0.00            
ATOM     60  C18 ACD     1       5.720  27.330  11.150  1.00  0.00            
ATOM     61  H29 ACD     1       5.640  28.430  11.220  1.00  0.00            
ATOM     62  O15 ACD     1       5.040  26.800  12.220  1.00  0.00            
ATOM     63  H30 ACD     1       5.230  25.860  12.250  1.00  0.00            
ATOM     64  C19 ACD     1       7.160  26.860  11.230  1.00  0.00            
ATOM     65  H31 ACD     1       7.560  27.290  12.150  1.00  0.00            
ATOM     66  O16 ACD     1       7.930  27.410  10.160  1.00  0.00            
ATOM     67  C20 ACD     1       7.370  27.160   8.830  1.00  0.00            
ATOM     68  H32 ACD     1       7.430  26.070   8.700  1.00  0.00            
ATOM     69  C21 ACD     1       8.220  27.790   7.780  1.00  0.00            
ATOM     70  H33 ACD     1       7.860  27.400   6.820  1.00  0.00            
ATOM     71  H34 ACD     1       8.010  28.840   7.990  1.00  0.00            
ATOM     72  O17 ACD     1       9.560  27.420   7.910  1.00  0.00            
ATOM     73  H35 ACD     1       9.940  27.600   8.780  1.00  0.00            
ATOM     74  O18 ACD     1       7.080  25.430  11.360  1.00  0.00            
ATOM     75  C22 ACD     1       7.870  24.670  12.320  1.00  0.00            
ATOM     76  H36 ACD     1       8.270  25.390  13.050  1.00  0.00            
ATOM     77  C23 ACD     1       6.930  23.660  12.960  1.00  0.00            
ATOM     78  H37 ACD     1       6.420  23.140  12.140  1.00  0.00            
ATOM     79  O19 ACD     1       5.980  24.390  13.760  1.00  0.00            
ATOM     80  H38 ACD     1       6.500  24.710  14.500  1.00  0.00            
ATOM     81  C24 ACD     1       7.630  22.520  13.700  1.00  0.00            
ATOM     82  H39 ACD     1       8.110  22.950  14.590  1.00  0.00            
ATOM     83  O20 ACD     1       6.710  21.550  14.120  1.00  0.00            
ATOM     84  H40 ACD     1       6.250  21.090  13.410  1.00  0.00            
ATOM     85  C25 ACD     1       8.650  21.920  12.840  1.00  0.00            
ATOM     86  H41 ACD     1       9.210  21.200  13.460  1.00  0.00            
ATOM     87  O21 ACD     1       9.570  22.920  12.410  1.00  0.00            
ATOM     88  C26 ACD     1       8.990  23.900  11.590  1.00  0.00            
ATOM     89  H42 ACD     1       8.690  23.270  10.750  1.00  0.00            
ATOM     90  C27 ACD     1      10.060  24.810  11.120  1.00  0.00            
ATOM     91  H43 ACD     1      10.920  24.140  11.010  1.00  0.00            
ATOM     92  H44 ACD     1       9.790  25.190  10.130  1.00  0.00            
ATOM     93  O22 ACD     1      10.500  25.850  12.000  1.00  0.00            
ATOM     94  H45 ACD     1      11.090  25.460  12.650  1.00  0.00            
ATOM     95  O23 ACD     1       8.120  21.210  11.750  1.00  0.00            
ATOM     96  C28 ACD     1       7.720  19.850  11.850  1.00  0.00            
ATOM     97  H46 ACD     1       7.530  19.530  12.880  1.00  0.00            
ATOM     98  C29 ACD     1       8.720  18.910  11.130  1.00  0.00            
ATOM     99  H47 ACD     1       9.020  19.480  10.240  1.00  0.00            
ATOM    100  O24 ACD     1       8.230  17.610  10.810  1.00  0.00            
ATOM    101  C30 ACD     1       9.980  18.710  11.940  1.00  0.00            
ATOM    102  H48 ACD     1      10.290  17.690  11.680  1.00  0.00            
ATOM    103  H49 ACD     1      10.730  19.460  11.650  1.00  0.00            
ATOM    104  O25 ACD     1       9.720  18.610  13.360  1.00  0.00            
ATOM    105  H50 ACD     1      10.470  18.160  13.770  1.00  0.00            
ATOM    106  C31 ACD     1       6.350  19.710  11.240  1.00  0.00            
ATOM    107  H51 ACD     1       6.310  20.220  10.270  1.00  0.00            
ATOM    108  O26 ACD     1       5.430  20.290  12.040  1.00  0.00            
ATOM    109  H52 ACD     1       4.570  19.860  11.940  1.00  0.00            
ATOM    110  C32 ACD     1       5.930  18.300  10.910  1.00  0.00            
ATOM    111  H53 ACD     1       5.880  17.550  11.710  1.00  0.00            
ATOM    112  O27 ACD     1       4.730  18.230  10.310  1.00  0.00            
ATOM    113  H54 ACD     1       4.040  18.220  10.980  1.00  0.00            
ATOM    114  C33 ACD     1       7.030  17.600   9.990  1.00  0.00            
ATOM    115  H55 ACD     1       6.770  16.600   9.630  1.00  0.00            
ATOM    116  O28 ACD     1       7.160  18.500   8.830  1.00  0.00            
ATOM    117  C34 ACD     1       7.290  17.990   7.550  1.00  0.00            
ATOM    118  H56 ACD     1       7.480  16.910   7.530  1.00  0.00            
ATOM    119  C35 ACD     1       5.920  18.240   6.870  1.00  0.00            
ATOM    120  H57 ACD     1       5.560  19.240   7.130  1.00  0.00            
ATOM    121  O29 ACD     1       4.930  17.290   7.420  1.00  0.00            
ATOM    122  H58 ACD     1       4.790  17.290   8.370  1.00  0.00            
ATOM    123  C36 ACD     1       6.020  17.970   5.390  1.00  0.00            
ATOM    124  H59 ACD     1       6.400  16.940   5.320  1.00  0.00            
ATOM    125  O30 ACD     1       4.830  18.270   4.670  1.00  0.00            
ATOM    126  H60 ACD     1       4.240  17.540   4.900  1.00  0.00            
ATOM    127  C1  AU8     2      10.340  21.800   8.990  1.00  0.00            
ATOM    128  C2  AU8     2       9.180  22.510   8.360  1.00  0.00            
ATOM    129  C3  AU8     2       9.390  23.600   7.560  1.00  0.00            
ATOM    130  C4  AU8     2       8.260  24.200   6.850  1.00  0.00            
ATOM    131  C5  AU8     2       6.980  23.760   7.190  1.00  0.00            
ATOM    132  C6  AU8     2       6.770  22.730   8.100  1.00  0.00            
ATOM    133  C7  AU8     2       5.400  22.070   8.330  1.00  0.00            
ATOM    134  N1  AU8     2       4.340  22.760   9.210  1.00  0.00            
ATOM    135  C8  AU8     2       3.350  21.660   9.580  1.00  0.00            
ATOM    136  C9  AU8     2       2.080  22.200  10.320  1.00  0.00            
ATOM    137  N2  AU8     2       1.450  23.490   9.760  1.00  0.00            
ATOM    138  C10 AU8     2       0.480  24.200  10.670  1.00  0.00            
ATOM    139  C11 AU8     2      -0.610  23.290  11.210  1.00  0.00            
ATOM    140  C12 AU8     2      -1.360  22.350  10.390  1.00  0.00            
ATOM    141  C13 AU8     2      -2.440  21.640  10.900  1.00  0.00            
ATOM    142  C14 AU8     2      -2.810  21.710  12.250  1.00  0.00            
ATOM    143  C15 AU8     2      -2.150  22.660  13.090  1.00  0.00            
ATOM    144  C16 AU8     2      -1.060  23.430  12.580  1.00  0.00            
ATOM    145  C17 AU8     2       0.020  25.600  10.440  1.00  0.00            
ATOM    146  C18 AU8     2       0.730  26.700  10.930  1.00  0.00            
ATOM    147  C19 AU8     2       0.540  28.020  10.560  1.00  0.00            
ATOM    148  C20 AU8     2      -0.650  28.240   9.790  1.00  0.00            
ATOM    149  Cl1 AU8     2      -1.070  29.920   9.430  1.00  0.00            
ATOM    150  C21 AU8     2      -1.510  27.210   9.420  1.00  0.00            
ATOM    151  C22 AU8     2      -1.170  25.840   9.720  1.00  0.00            
ATOM    152  C23 AU8     2       2.530  24.460   9.410  1.00  0.00            
ATOM    153  C24 AU8     2       3.650  23.900   8.490  1.00  0.00            
ATOM    154  C25 AU8     2       7.880  22.010   8.610  1.00  0.00            
ATOM    155  H1  AU8     2      10.590  20.920   8.390  1.00  0.00            
ATOM    156  H2  AU8     2      11.220  22.460   9.040  1.00  0.00            
ATOM    157  H3  AU8     2      10.050  21.550  10.020  1.00  0.00            
ATOM    158  H4  AU8     2      10.390  23.880   7.250  1.00  0.00            
ATOM    159  H5  AU8     2       8.320  25.050   6.170  1.00  0.00            
ATOM    160  H6  AU8     2       6.190  24.360   6.740  1.00  0.00            
ATOM    161  H7  AU8     2       5.650  21.060   8.660  1.00  0.00            
ATOM    162  H8  AU8     2       5.010  21.860   7.330  1.00  0.00            
ATOM    163  H9  AU8     2       4.780  23.040  10.100  1.00  0.00            
ATOM    164  H10 AU8     2       3.890  20.890  10.120  1.00  0.00            
ATOM    165  H11 AU8     2       2.960  21.320   8.620  1.00  0.00            
ATOM    166  H12 AU8     2       2.270  22.360  11.380  1.00  0.00            
ATOM    167  H13 AU8     2       1.300  21.450  10.190  1.00  0.00            
ATOM    168  H14 AU8     2       0.910  23.300   8.910  1.00  0.00            
ATOM    169  H15 AU8     2       1.090  24.390  11.560  1.00  0.00            
ATOM    170  H16 AU8     2      -1.040  22.260   9.350  1.00  0.00            
ATOM    171  H17 AU8     2      -2.870  20.830  10.310  1.00  0.00            
ATOM    172  H18 AU8     2      -3.670  21.210  12.680  1.00  0.00            
ATOM    173  H19 AU8     2      -2.410  22.830  14.130  1.00  0.00            
ATOM    174  H20 AU8     2      -0.750  24.290  13.160  1.00  0.00            
ATOM    175  H21 AU8     2       1.590  26.430  11.530  1.00  0.00            
ATOM    176  H22 AU8     2       1.190  28.850  10.810  1.00  0.00            
ATOM    177  H23 AU8     2      -2.420  27.470   8.890  1.00  0.00            
ATOM    178  H24 AU8     2      -1.900  25.110   9.370  1.00  0.00            
ATOM    179  H25 AU8     2       3.010  24.770  10.340  1.00  0.00            
ATOM    180  H26 AU8     2       2.140  25.370   8.960  1.00  0.00            
ATOM    181  H27 AU8     2       3.190  23.440   7.620  1.00  0.00            
ATOM    182  H28 AU8     2       4.420  24.640   8.250  1.00  0.00            
ATOM    183  H29 AU8     2       7.790  21.100   9.190  1.00  0.00            
TER
ENDMDL
MODEL        1
ATOM      1  H1  ACD     1      12.650  18.190  25.990  1.00  0.00            
ATOM      2  O1  ACD     1      12.010  18.410  25.300  1.00  0.00            
ATOM      3  C1  ACD     1      11.660  19.830  25.190  1.00  0.00            
ATOM      4  H2  ACD     1      11.650  20.330  26.160  1.00  0.00            
ATOM      5  H3  ACD     1      10.680  19.940  24.710  1.00  0.00            
ATOM      6  C2  ACD     1      12.690  20.470  24.280  1.00  0.00            
ATOM      7  H4  ACD     1      12.400  21.520  24.400  1.00  0.00            
ATOM      8  O2  ACD     1      13.990  20.250  24.910  1.00  0.00            
ATOM      9  C3  ACD     1      15.230  20.760  24.330  1.00  0.00            
ATOM     10  H5  ACD     1      16.120  20.450  24.880  1.00  0.00            
ATOM     11  O3  ACD     1      15.220  22.210  24.140  1.00  0.00            
ATOM     12  C4  ACD     1      16.260  23.090  24.560  1.00  0.00            
ATOM     13  H6  ACD     1      16.750  22.650  25.440  1.00  0.00            
ATOM     14  C5  ACD     1      17.300  23.260  23.380  1.00  0.00            
ATOM     15  H7  ACD     1      16.790  23.450  22.430  1.00  0.00            
ATOM     16  O4  ACD     1      18.150  22.180  23.290  1.00  0.00            
ATOM     17  H8  ACD     1      17.690  21.460  22.860  1.00  0.00            
ATOM     18  C6  ACD     1      18.100  24.610  23.520  1.00  0.00            
ATOM     19  H9  ACD     1      18.840  24.510  24.320  1.00  0.00            
ATOM     20  O5  ACD     1      18.830  25.000  22.360  1.00  0.00            
ATOM     21  H10 ACD     1      19.350  24.210  22.160  1.00  0.00            
ATOM     22  C7  ACD     1      17.210  25.740  23.890  1.00  0.00            
ATOM     23  H11 ACD     1      17.840  26.590  24.190  1.00  0.00            
ATOM     24  O6  ACD     1      16.440  25.490  25.050  1.00  0.00            
ATOM     25  C8  ACD     1      15.590  24.380  25.020  1.00  0.00            
ATOM     26  H12 ACD     1      14.780  24.630  24.320  1.00  0.00            
ATOM     27  C9  ACD     1      14.910  24.160  26.370  1.00  0.00            
ATOM     28  H13 ACD     1      14.300  25.050  26.590  1.00  0.00            
ATOM     29  H14 ACD     1      14.250  23.290  26.260  1.00  0.00            
ATOM     30  O7  ACD     1      15.890  23.910  27.350  1.00  0.00            
ATOM     31  H15 ACD     1      16.450  24.680  27.260  1.00  0.00            
ATOM     32  O8  ACD     1      16.430  26.130  22.720  1.00  0.00            
ATOM     33  C10 ACD     1      16.260  27.460  22.460  1.00  0.00            
ATOM     34  H16 ACD     1      16.660  28.100  23.260  1.00  0.00            
ATOM     35  C11 ACD     1      17.110  27.870  21.180  1.00  0.00            
ATOM     36  H17 ACD     1      16.710  27.230  20.390  1.00  0.00            
ATOM     37  O9  ACD     1      18.560  27.690  21.440  1.00  0.00            
ATOM     38  H18 ACD     1      18.680  26.750  21.580  1.00  0.00            
ATOM     39  C12 ACD     1      16.720  29.300  20.700  1.00  0.00            
ATOM     40  H19 ACD     1      17.110  30.150  21.280  1.00  0.00            
ATOM     41  O10 ACD     1      17.240  29.430  19.360  1.00  0.00            
ATOM     42  H20 ACD     1      18.150  29.140  19.500  1.00  0.00            
ATOM     43  C13 ACD     1      15.290  29.560  20.770  1.00  0.00            
ATOM     44  H21 ACD     1      15.130  30.630  20.590  1.00  0.00            
ATOM     45  O11 ACD     1      14.700  29.210  22.020  1.00  0.00            
ATOM     46  C14 ACD     1      14.790  27.830  22.310  1.00  0.00            
ATOM     47  H22 ACD     1      14.280  27.220  21.550  1.00  0.00            
ATOM     48  C15 ACD     1      13.950  27.440  23.580  1.00  0.00            
ATOM     49  H23 ACD     1      12.960  27.910  23.510  1.00  0.00            
ATOM     50  H24 ACD     1      13.730  26.360  23.600  1.00  0.00            
ATOM     51  O12 ACD     1      14.630  27.850  24.790  1.00  0.00            
ATOM     52  H25 ACD     1      13.940  27.650  25.430  1.00  0.00            
ATOM     53  O13 ACD     1      14.630  28.860  19.800  1.00  0.00            
ATOM     54  C16 ACD     1      13.850  29.560  18.760  1.00  0.00            
ATOM     55  H26 ACD     1      14.130  30.620  18.670  1.00  0.00            
ATOM     56  C17 ACD     1      14.200  28.850  17.450  1.00  0.00            
ATOM     57  H27 ACD     1      14.280  27.780  17.680  1.00  0.00            
ATOM     58  O14 ACD     1      15.500  29.200  17.130  1.00  0.00            
ATOM     59  H28 ACD     1      16.030  29.260  17.930  1.00  0.00            
ATOM     60  C18 ACD     1      13.160  29.070  16.340  1.00  0.00            
ATOM     61  H29 ACD     1      13.120  30.130  16.060  1.00  0.00            
ATOM     62  O15 ACD     1      13.360  28.290  15.160  1.00  0.00            
ATOM     63  H30 ACD     1      13.630  27.400  15.400  1.00  0.00            
ATOM     64  C19 ACD     1      11.830  28.700  16.950  1.00  0.00            
ATOM     65  H31 ACD     1      11.040  28.850  16.210  1.00  0.00            
ATOM     66  O16 ACD     1      11.570  29.620  18.040  1.00  0.00            
ATOM     67  C20 ACD     1      12.380  29.540  19.190  1.00  0.00            
ATOM     68  H32 ACD     1      12.160  28.630  19.760  1.00  0.00            
ATOM     69  C21 ACD     1      12.100  30.660  20.270  1.00  0.00            
ATOM     70  H33 ACD     1      12.980  30.850  20.890  1.00  0.00            
ATOM     71  H34 ACD     1      12.000  31.640  19.790  1.00  0.00            
ATOM     72  O17 ACD     1      11.030  30.400  21.130  1.00  0.00            
ATOM     73  H35 ACD     1      10.380  30.030  20.530  1.00  0.00            
ATOM     74  O18 ACD     1      11.820  27.340  17.510  1.00  0.00            
ATOM     75  C22 ACD     1      11.370  26.260  16.750  1.00  0.00            
ATOM     76  H36 ACD     1      11.180  26.480  15.690  1.00  0.00            
ATOM     77  C23 ACD     1      12.540  25.260  16.760  1.00  0.00            
ATOM     78  H37 ACD     1      12.950  25.040  17.750  1.00  0.00            
ATOM     79  O19 ACD     1      13.630  25.760  15.910  1.00  0.00            
ATOM     80  H38 ACD     1      13.680  25.290  15.070  1.00  0.00            
ATOM     81  C24 ACD     1      12.110  23.820  16.430  1.00  0.00            
ATOM     82  H39 ACD     1      11.900  23.820  15.360  1.00  0.00            
ATOM     83  O20 ACD     1      13.150  22.880  16.720  1.00  0.00            
ATOM     84  H40 ACD     1      12.680  22.070  16.950  1.00  0.00            
ATOM     85  C25 ACD     1      10.830  23.460  17.170  1.00  0.00            
ATOM     86  H41 ACD     1      10.440  22.540  16.720  1.00  0.00            
ATOM     87  O21 ACD     1       9.840  24.440  17.120  1.00  0.00            
ATOM     88  C26 ACD     1      10.070  25.770  17.360  1.00  0.00            
ATOM     89  H42 ACD     1      10.210  25.880  18.450  1.00  0.00            
ATOM     90  C27 ACD     1       8.810  26.550  17.060  1.00  0.00            
ATOM     91  H43 ACD     1       9.080  27.600  17.180  1.00  0.00            
ATOM     92  H44 ACD     1       8.570  26.340  16.000  1.00  0.00            
ATOM     93  O22 ACD     1       7.730  26.420  17.980  1.00  0.00            
ATOM     94  H45 ACD     1       7.380  27.310  18.050  1.00  0.00            
ATOM     95  O23 ACD     1      11.010  23.230  18.580  1.00  0.00            
ATOM     96  C28 ACD     1      10.360  22.060  19.180  1.00  0.00            
ATOM     97  H46 ACD     1       9.480  21.740  18.610  1.00  0.00            
ATOM     98  C29 ACD     1       9.900  22.360  20.650  1.00  0.00            
ATOM     99  H47 ACD     1      10.690  22.810  21.280  1.00  0.00            
ATOM    100  O24 ACD     1       9.480  21.100  21.230  1.00  0.00            
ATOM    101  C30 ACD     1       8.650  23.260  20.560  1.00  0.00            
ATOM    102  H48 ACD     1       8.850  24.230  20.090  1.00  0.00            
ATOM    103  H49 ACD     1       7.860  22.780  19.960  1.00  0.00            
ATOM    104  O25 ACD     1       8.170  23.460  21.850  1.00  0.00            
ATOM    105  H50 ACD     1       7.340  23.940  21.840  1.00  0.00            
ATOM    106  C31 ACD     1      11.390  20.890  19.160  1.00  0.00            
ATOM    107  H51 ACD     1      12.320  21.160  19.670  1.00  0.00            
ATOM    108  O26 ACD     1      11.700  20.560  17.800  1.00  0.00            
ATOM    109  H52 ACD     1      12.410  19.920  17.850  1.00  0.00            
ATOM    110  C32 ACD     1      10.820  19.700  19.960  1.00  0.00            
ATOM    111  H53 ACD     1       9.840  19.520  19.510  1.00  0.00            
ATOM    112  O27 ACD     1      11.710  18.550  19.990  1.00  0.00            
ATOM    113  H54 ACD     1      12.580  18.910  20.160  1.00  0.00            
ATOM    114  C33 ACD     1      10.510  20.100  21.390  1.00  0.00            
ATOM    115  H55 ACD     1      10.150  19.250  21.980  1.00  0.00            
ATOM    116  O28 ACD     1      11.630  20.720  22.130  1.00  0.00            
ATOM    117  C34 ACD     1      12.630  19.940  22.780  1.00  0.00            
ATOM    118  H56 ACD     1      12.410  18.870  22.810  1.00  0.00            
ATOM    119  C35 ACD     1      14.000  20.210  22.090  1.00  0.00            
ATOM    120  H57 ACD     1      13.970  21.300  21.940  1.00  0.00            
ATOM    121  O29 ACD     1      14.070  19.520  20.850  1.00  0.00            
ATOM    122  H58 ACD     1      14.180  18.610  21.130  1.00  0.00            
ATOM    123  C36 ACD     1      15.320  20.070  22.950  1.00  0.00            
ATOM    124  H59 ACD     1      15.380  18.990  23.110  1.00  0.00            
ATOM    125  O30 ACD     1      16.490  20.360  22.210  1.00  0.00            
ATOM    126  H60 ACD     1      16.470  19.680  21.530  1.00  0.00            
ATOM    127  C1  AU8     2      10.340  27.010  20.830  1.00  0.00            
ATOM    128  C2  AU8     2      11.400  25.930  21.180  1.00  0.00            
ATOM    129  C3  AU8     2      11.250  25.240  22.410  1.00  0.00            
ATOM    130  C4  AU8     2      12.240  24.360  22.860  1.00  0.00            
ATOM    131  C5  AU8     2      13.350  24.180  22.070  1.00  0.00            
ATOM    132  C6  AU8     2      13.520  24.800  20.820  1.00  0.00            
ATOM    133  C7  AU8     2      14.860  24.680  20.100  1.00  0.00            
ATOM    134  N1  AU8     2      14.900  23.650  18.950  1.00  0.00            
ATOM    135  C8  AU8     2      15.590  22.360  19.440  1.00  0.00            
ATOM    136  C9  AU8     2      16.090  21.380  18.320  1.00  0.00            
ATOM    137  N2  AU8     2      17.010  22.120  17.360  1.00  0.00            
ATOM    138  C10 AU8     2      17.500  21.160  16.260  1.00  0.00            
ATOM    139  C11 AU8     2      18.560  20.220  16.830  1.00  0.00            
ATOM    140  C12 AU8     2      19.810  20.640  17.370  1.00  0.00            
ATOM    141  C13 AU8     2      20.760  19.640  17.750  1.00  0.00            
ATOM    142  C14 AU8     2      20.470  18.280  17.580  1.00  0.00            
ATOM    143  C15 AU8     2      19.260  17.860  16.990  1.00  0.00            
ATOM    144  C16 AU8     2      18.290  18.830  16.670  1.00  0.00            
ATOM    145  C17 AU8     2      17.830  21.860  14.970  1.00  0.00            
ATOM    146  C18 AU8     2      17.320  21.360  13.760  1.00  0.00            
ATOM    147  C19 AU8     2      17.690  22.020  12.580  1.00  0.00            
ATOM    148  C20 AU8     2      18.610  23.100  12.640  1.00  0.00            
ATOM    149  Cl1 AU8     2      19.030  24.050  11.250  1.00  0.00            
ATOM    150  C21 AU8     2      19.150  23.500  13.890  1.00  0.00            
ATOM    151  C22 AU8     2      18.790  22.860  15.040  1.00  0.00            
ATOM    152  C23 AU8     2      16.260  23.320  16.760  1.00  0.00            
ATOM    153  C24 AU8     2      15.750  24.310  17.860  1.00  0.00            
ATOM    154  C25 AU8     2      12.520  25.660  20.310  1.00  0.00            
ATOM    155  H1  AU8     2      10.410  27.320  19.780  1.00  0.00            
ATOM    156  H2  AU8     2       9.320  26.690  21.090  1.00  0.00            
ATOM    157  H3  AU8     2      10.480  27.910  21.440  1.00  0.00            
ATOM    158  H4  AU8     2      10.310  25.370  22.940  1.00  0.00            
ATOM    159  H5  AU8     2      12.220  23.880  23.840  1.00  0.00            
ATOM    160  H6  AU8     2      14.170  23.600  22.490  1.00  0.00            
ATOM    161  H7  AU8     2      15.670  24.400  20.780  1.00  0.00            
ATOM    162  H8  AU8     2      15.070  25.650  19.640  1.00  0.00            
ATOM    163  H9  AU8     2      13.960  23.570  18.520  1.00  0.00            
ATOM    164  H10 AU8     2      14.800  21.850  19.990  1.00  0.00            
ATOM    165  H11 AU8     2      16.450  22.540  20.080  1.00  0.00            
ATOM    166  H12 AU8     2      15.240  21.000  17.750  1.00  0.00            
ATOM    167  H13 AU8     2      16.660  20.630  18.870  1.00  0.00            
ATOM    168  H14 AU8     2      17.770  22.390  18.010  1.00  0.00            
ATOM    169  H15 AU8     2      16.630  20.590  15.940  1.00  0.00            
ATOM    170  H16 AU8     2      19.940  21.710  17.480  1.00  0.00            
ATOM    171  H17 AU8     2      21.770  19.870  18.080  1.00  0.00            
ATOM    172  H18 AU8     2      21.140  17.510  17.950  1.00  0.00            
ATOM    173  H19 AU8     2      19.130  16.810  16.780  1.00  0.00            
ATOM    174  H20 AU8     2      17.340  18.510  16.270  1.00  0.00            
ATOM    175  H21 AU8     2      16.710  20.470  13.700  1.00  0.00            
ATOM    176  H22 AU8     2      17.230  21.800  11.620  1.00  0.00            
ATOM    177  H23 AU8     2      19.730  24.410  13.980  1.00  0.00            
ATOM    178  H24 AU8     2      19.220  23.130  16.000  1.00  0.00            
ATOM    179  H25 AU8     2      15.460  22.930  16.130  1.00  0.00            
ATOM    180  H26 AU8     2      16.910  23.820  16.040  1.00  0.00            
ATOM    181  H27 AU8     2      16.620  24.750  18.350  1.00  0.00            
ATOM    182  H28 AU8     2      15.310  25.190  17.370  1.00  0.00            
ATOM    183  H29 AU8     2      12.820  26.300  19.480  1.00  0.00            
TER
ENDMDL
MODEL        1
ATOM      1  H1  ACD     1      14.690  17.600  16.180  1.00  0.00            
ATOM      2  O1  ACD     1      13.750  17.700  16.330  1.00  0.00            
ATOM      3  C1  ACD     1      13.540  19.040  15.980  1.00  0.00            
ATOM      4  H2  ACD     1      14.540  19.470  15.930  1.00  0.00            
ATOM      5  H3  ACD     1      13.010  19.550  16.790  1.00  0.00            
ATOM      6  C2  ACD     1      12.680  19.280  14.690  1.00  0.00            
ATOM      7  H4  ACD     1      12.680  20.370  14.540  1.00  0.00            
ATOM      8  O2  ACD     1      13.400  18.880  13.470  1.00  0.00            
ATOM      9  C3  ACD     1      12.780  19.080  12.240  1.00  0.00            
ATOM     10  H5  ACD     1      13.480  18.830  11.440  1.00  0.00            
ATOM     11  O3  ACD     1      12.400  20.450  12.100  1.00  0.00            
ATOM     12  C4  ACD     1      13.060  21.150  11.040  1.00  0.00            
ATOM     13  H6  ACD     1      13.660  20.450  10.440  1.00  0.00            
ATOM     14  C5  ACD     1      12.030  21.770  10.130  1.00  0.00            
ATOM     15  H7  ACD     1      11.250  22.110  10.820  1.00  0.00            
ATOM     16  O4  ACD     1      11.470  20.790   9.250  1.00  0.00            
ATOM     17  H8  ACD     1      10.890  21.210   8.610  1.00  0.00            
ATOM     18  C6  ACD     1      12.560  22.940   9.220  1.00  0.00            
ATOM     19  H9  ACD     1      13.170  22.430   8.460  1.00  0.00            
ATOM     20  O5  ACD     1      11.520  23.740   8.500  1.00  0.00            
ATOM     21  H10 ACD     1      11.680  24.590   8.930  1.00  0.00            
ATOM     22  C7  ACD     1      13.370  23.880  10.110  1.00  0.00            
ATOM     23  H11 ACD     1      13.930  24.600   9.500  1.00  0.00            
ATOM     24  O6  ACD     1      14.350  23.200  10.740  1.00  0.00            
ATOM     25  C8  ACD     1      13.940  22.230  11.660  1.00  0.00            
ATOM     26  H12 ACD     1      13.440  22.710  12.520  1.00  0.00            
ATOM     27  C9  ACD     1      15.210  21.690  12.350  1.00  0.00            
ATOM     28  H13 ACD     1      15.930  22.470  12.600  1.00  0.00            
ATOM     29  H14 ACD     1      14.900  21.240  13.300  1.00  0.00            
ATOM     30  O7  ACD     1      15.970  20.780  11.560  1.00  0.00            
ATOM     31  H15 ACD     1      16.580  20.340  12.170  1.00  0.00            
ATOM     32  O8  ACD     1      12.470  24.530  10.950  1.00  0.00            
ATOM     33  C10 ACD     1      12.750  25.850  11.240  1.00  0.00            
ATOM     34  H16 ACD     1      13.610  26.180  10.650  1.00  0.00            
ATOM     35  C11 ACD     1      11.530  26.580  10.670  1.00  0.00            
ATOM     36  H17 ACD     1      10.640  26.080  11.060  1.00  0.00            
ATOM     37  O9  ACD     1      11.620  26.480   9.270  1.00  0.00            
ATOM     38  H18 ACD     1      10.780  26.790   8.900  1.00  0.00            
ATOM     39  C12 ACD     1      11.570  28.020  11.100  1.00  0.00            
ATOM     40  H19 ACD     1      12.450  28.510  10.680  1.00  0.00            
ATOM     41  O10 ACD     1      10.390  28.720  10.740  1.00  0.00            
ATOM     42  H20 ACD     1       9.620  28.190  10.980  1.00  0.00            
ATOM     43  C13 ACD     1      11.710  28.040  12.650  1.00  0.00            
ATOM     44  H21 ACD     1      11.740  29.060  13.060  1.00  0.00            
ATOM     45  O11 ACD     1      12.870  27.390  13.070  1.00  0.00            
ATOM     46  C14 ACD     1      12.990  26.060  12.720  1.00  0.00            
ATOM     47  H22 ACD     1      12.360  25.390  13.320  1.00  0.00            
ATOM     48  C15 ACD     1      14.460  25.730  13.030  1.00  0.00            
ATOM     49  H23 ACD     1      14.730  24.740  12.630  1.00  0.00            
ATOM     50  H24 ACD     1      15.260  26.320  12.560  1.00  0.00            
ATOM     51  O12 ACD     1      14.730  25.750  14.430  1.00  0.00            
ATOM     52  H25 ACD     1      14.660  26.690  14.620  1.00  0.00            
ATOM     53  O13 ACD     1      10.690  27.240  13.200  1.00  0.00            
ATOM     54  C16 ACD     1       9.550  27.870  13.710  1.00  0.00            
ATOM     55  H26 ACD     1       9.510  28.900  13.340  1.00  0.00            
ATOM     56  C17 ACD     1       8.410  27.150  13.140  1.00  0.00            
ATOM     57  H27 ACD     1       8.620  26.090  13.320  1.00  0.00            
ATOM     58  O14 ACD     1       8.230  27.380  11.770  1.00  0.00            
ATOM     59  H28 ACD     1       7.610  26.710  11.490  1.00  0.00            
ATOM     60  C18 ACD     1       7.090  27.540  13.830  1.00  0.00            
ATOM     61  H29 ACD     1       6.850  28.550  13.490  1.00  0.00            
ATOM     62  O15 ACD     1       6.120  26.640  13.440  1.00  0.00            
ATOM     63  H30 ACD     1       6.250  26.480  12.500  1.00  0.00            
ATOM     64  C19 ACD     1       7.260  27.490  15.350  1.00  0.00            
ATOM     65  H31 ACD     1       6.330  27.730  15.880  1.00  0.00            
ATOM     66  O16 ACD     1       8.350  28.280  15.770  1.00  0.00            
ATOM     67  C20 ACD     1       9.590  27.810  15.240  1.00  0.00            
ATOM     68  H32 ACD     1       9.760  26.790  15.620  1.00  0.00            
ATOM     69  C21 ACD     1      10.730  28.710  15.670  1.00  0.00            
ATOM     70  H33 ACD     1      10.700  28.770  16.770  1.00  0.00            
ATOM     71  H34 ACD     1      11.730  28.380  15.380  1.00  0.00            
ATOM     72  O17 ACD     1      10.530  30.030  15.210  1.00  0.00            
ATOM     73  H35 ACD     1       9.590  30.180  15.110  1.00  0.00            
ATOM     74  O18 ACD     1       7.590  26.120  15.610  1.00  0.00            
ATOM     75  C22 ACD     1       6.870  25.560  16.700  1.00  0.00            
ATOM     76  H36 ACD     1       6.330  26.360  17.240  1.00  0.00            
ATOM     77  C23 ACD     1       5.980  24.440  16.080  1.00  0.00            
ATOM     78  H37 ACD     1       6.600  23.860  15.380  1.00  0.00            
ATOM     79  O19 ACD     1       4.890  25.050  15.370  1.00  0.00            
ATOM     80  H38 ACD     1       5.160  25.400  14.520  1.00  0.00            
ATOM     81  C24 ACD     1       5.450  23.430  17.150  1.00  0.00            
ATOM     82  H39 ACD     1       4.690  24.020  17.680  1.00  0.00            
ATOM     83  O20 ACD     1       4.880  22.320  16.460  1.00  0.00            
ATOM     84  H40 ACD     1       4.350  22.700  15.770  1.00  0.00            
ATOM     85  C25 ACD     1       6.600  22.980  18.020  1.00  0.00            
ATOM     86  H41 ACD     1       6.280  22.380  18.880  1.00  0.00            
ATOM     87  O21 ACD     1       7.310  24.030  18.610  1.00  0.00            
ATOM     88  C26 ACD     1       7.870  24.970  17.700  1.00  0.00            
ATOM     89  H42 ACD     1       8.700  24.480  17.170  1.00  0.00            
ATOM     90  C27 ACD     1       8.500  26.060  18.610  1.00  0.00            
ATOM     91  H43 ACD     1       9.220  25.560  19.270  1.00  0.00            
ATOM     92  H44 ACD     1       8.970  26.820  17.980  1.00  0.00            
ATOM     93  O22 ACD     1       7.550  26.780  19.450  1.00  0.00            
ATOM     94  H45 ACD     1       7.050  26.110  19.920  1.00  0.00            
ATOM     95  O23 ACD     1       7.570  22.240  17.300  1.00  0.00            
ATOM     96  C28 ACD     1       8.080  21.060  17.820  1.00  0.00            
ATOM     97  H46 ACD     1       7.740  20.720  18.800  1.00  0.00            
ATOM     98  C29 ACD     1       9.540  21.320  17.840  1.00  0.00            
ATOM     99  H47 ACD     1       9.920  21.970  17.050  1.00  0.00            
ATOM    100  O24 ACD     1      10.300  20.170  17.850  1.00  0.00            
ATOM    101  C30 ACD     1       9.960  22.140  19.040  1.00  0.00            
ATOM    102  H48 ACD     1      11.060  22.100  19.120  1.00  0.00            
ATOM    103  H49 ACD     1       9.560  23.140  18.860  1.00  0.00            
ATOM    104  O25 ACD     1       9.410  21.690  20.240  1.00  0.00            
ATOM    105  H50 ACD     1       9.890  20.870  20.420  1.00  0.00            
ATOM    106  C31 ACD     1       7.680  20.070  16.740  1.00  0.00            
ATOM    107  H51 ACD     1       7.820  20.530  15.750  1.00  0.00            
ATOM    108  O26 ACD     1       6.250  19.730  16.680  1.00  0.00            
ATOM    109  H52 ACD     1       5.700  20.510  16.570  1.00  0.00            
ATOM    110  C32 ACD     1       8.600  18.830  16.880  1.00  0.00            
ATOM    111  H53 ACD     1       8.380  18.380  17.860  1.00  0.00            
ATOM    112  O27 ACD     1       8.350  17.880  15.820  1.00  0.00            
ATOM    113  H54 ACD     1       7.650  17.280  16.090  1.00  0.00            
ATOM    114  C33 ACD     1      10.080  19.170  16.830  1.00  0.00            
ATOM    115  H55 ACD     1      10.750  18.350  17.080  1.00  0.00            
ATOM    116  O28 ACD     1      10.650  19.610  15.550  1.00  0.00            
ATOM    117  C34 ACD     1      11.320  18.620  14.780  1.00  0.00            
ATOM    118  H56 ACD     1      11.440  17.640  15.250  1.00  0.00            
ATOM    119  C35 ACD     1      10.670  18.650  13.420  1.00  0.00            
ATOM    120  H57 ACD     1      10.460  19.700  13.190  1.00  0.00            
ATOM    121  O29 ACD     1       9.540  17.800  13.500  1.00  0.00            
ATOM    122  H58 ACD     1       9.080  17.970  14.330  1.00  0.00            
ATOM    123  C36 ACD     1      11.550  18.280  12.230  1.00  0.00            
ATOM    124  H59 ACD     1      11.800  17.220  12.360  1.00  0.00            
ATOM    125  O30 ACD     1      10.840  18.490  11.000  1.00  0.00            
ATOM    126  H60 ACD     1      11.200  19.270  10.570  1.00  0.00            
ATOM    127  C1  AU8     2       9.130  22.780  14.150  1.00  0.00            
ATOM    128  C2  AU8     2       8.440  22.600  12.780  1.00  0.00            
ATOM    129  C3  AU8     2       8.640  23.530  11.750  1.00  0.00            
ATOM    130  C4  AU8     2       7.950  23.360  10.550  1.00  0.00            
ATOM    131  C5  AU8     2       7.230  22.170  10.300  1.00  0.00            
ATOM    132  C6  AU8     2       7.080  21.190  11.340  1.00  0.00            
ATOM    133  C7  AU8     2       6.420  19.830  10.960  1.00  0.00            
ATOM    134  N1  AU8     2       7.440  18.810  10.490  1.00  0.00            
ATOM    135  C8  AU8     2       7.590  18.760   9.000  1.00  0.00            
ATOM    136  C9  AU8     2       8.740  17.790   8.520  1.00  0.00            
ATOM    137  N2  AU8     2       8.740  16.350   9.140  1.00  0.00            
ATOM    138  C10 AU8     2      10.170  15.750   9.020  1.00  0.00            
ATOM    139  C11 AU8     2      10.700  15.800   7.620  1.00  0.00            
ATOM    140  C12 AU8     2      10.280  14.930   6.580  1.00  0.00            
ATOM    141  C13 AU8     2      10.810  15.190   5.250  1.00  0.00            
ATOM    142  C14 AU8     2      11.720  16.250   4.980  1.00  0.00            
ATOM    143  C15 AU8     2      11.930  17.210   5.980  1.00  0.00            
ATOM    144  C16 AU8     2      11.490  16.940   7.300  1.00  0.00            
ATOM    145  C17 AU8     2      10.410  14.310   9.600  1.00  0.00            
ATOM    146  C18 AU8     2      11.420  14.210  10.540  1.00  0.00            
ATOM    147  C19 AU8     2      11.670  13.040  11.230  1.00  0.00            
ATOM    148  C20 AU8     2      10.890  11.910  11.000  1.00  0.00            
ATOM    149  Cl1 AU8     2      11.090  10.510  12.100  1.00  0.00            
ATOM    150  C21 AU8     2       9.900  11.930  10.010  1.00  0.00            
ATOM    151  C22 AU8     2       9.670  13.140   9.310  1.00  0.00            
ATOM    152  C23 AU8     2       8.320  16.430  10.630  1.00  0.00            
ATOM    153  C24 AU8     2       7.140  17.380  10.900  1.00  0.00            
ATOM    154  C25 AU8     2       7.780  21.390  12.540  1.00  0.00            
ATOM    155  H1  AU8     2       8.430  22.540  14.970  1.00  0.00            
ATOM    156  H2  AU8     2       9.860  21.980  14.340  1.00  0.00            
ATOM    157  H3  AU8     2       9.560  23.780  14.250  1.00  0.00            
ATOM    158  H4  AU8     2       9.350  24.330  11.950  1.00  0.00            
ATOM    159  H5  AU8     2       8.020  24.130   9.790  1.00  0.00            
ATOM    160  H6  AU8     2       6.740  22.020   9.350  1.00  0.00            
ATOM    161  H7  AU8     2       5.590  19.890  10.250  1.00  0.00            
ATOM    162  H8  AU8     2       5.950  19.340  11.810  1.00  0.00            
ATOM    163  H9  AU8     2       8.330  19.020  10.970  1.00  0.00            
ATOM    164  H10 AU8     2       7.940  19.780   8.850  1.00  0.00            
ATOM    165  H11 AU8     2       6.680  18.580   8.440  1.00  0.00            
ATOM    166  H12 AU8     2       9.700  18.240   8.770  1.00  0.00            
ATOM    167  H13 AU8     2       8.730  17.610   7.440  1.00  0.00            
ATOM    168  H14 AU8     2       8.040  15.760   8.660  1.00  0.00            
ATOM    169  H15 AU8     2      10.870  16.310   9.650  1.00  0.00            
ATOM    170  H16 AU8     2       9.590  14.120   6.810  1.00  0.00            
ATOM    171  H17 AU8     2      10.700  14.440   4.470  1.00  0.00            
ATOM    172  H18 AU8     2      12.080  16.530   4.000  1.00  0.00            
ATOM    173  H19 AU8     2      12.320  18.200   5.780  1.00  0.00            
ATOM    174  H20 AU8     2      11.630  17.670   8.090  1.00  0.00            
ATOM    175  H21 AU8     2      12.070  15.020  10.840  1.00  0.00            
ATOM    176  H22 AU8     2      12.340  13.030  12.080  1.00  0.00            
ATOM    177  H23 AU8     2       9.250  11.080   9.820  1.00  0.00            
ATOM    178  H24 AU8     2       8.800  13.180   8.650  1.00  0.00            
ATOM    179  H25 AU8     2       9.120  16.960  11.140  1.00  0.00            
ATOM    180  H26 AU8     2       8.160  15.410  11.010  1.00  0.00            
ATOM    181  H27 AU8     2       6.270  17.060  10.330  1.00  0.00            
ATOM    182  H28 AU8     2       6.810  17.310  11.930  1.00  0.00            
ATOM    183  H29 AU8     2       7.770  20.610  13.300  1.00  0.00            
TER
ENDMDL
MODEL        1
ATOM      1  H1  ACD     1      14.670   8.070   9.340  1.00  0.00            
ATOM      2  O1  ACD     1      14.350   8.580   8.600  1.00  0.00            
ATOM      3  C1  ACD     1      14.590   7.800   7.390  1.00  0.00            
ATOM      4  H2  ACD     1      13.800   7.820   6.640  1.00  0.00            
ATOM      5  H3  ACD     1      14.750   6.730   7.570  1.00  0.00            
ATOM      6  C2  ACD     1      15.790   8.410   6.750  1.00  0.00            
ATOM      7  H4  ACD     1      15.520   9.470   6.740  1.00  0.00            
ATOM      8  O2  ACD     1      16.940   8.210   7.550  1.00  0.00            
ATOM      9  C3  ACD     1      18.120   8.730   7.050  1.00  0.00            
ATOM     10  H5  ACD     1      18.880   8.470   7.800  1.00  0.00            
ATOM     11  O3  ACD     1      17.940  10.130   6.880  1.00  0.00            
ATOM     12  C4  ACD     1      18.470  11.000   7.850  1.00  0.00            
ATOM     13  H6  ACD     1      19.050  10.550   8.670  1.00  0.00            
ATOM     14  C5  ACD     1      19.490  11.820   7.070  1.00  0.00            
ATOM     15  H7  ACD     1      18.960  12.170   6.180  1.00  0.00            
ATOM     16  O4  ACD     1      20.700  11.190   6.780  1.00  0.00            
ATOM     17  H8  ACD     1      21.320  11.750   6.310  1.00  0.00            
ATOM     18  C6  ACD     1      19.900  13.070   7.830  1.00  0.00            
ATOM     19  H9  ACD     1      20.390  12.700   8.750  1.00  0.00            
ATOM     20  O5  ACD     1      20.900  13.800   7.220  1.00  0.00            
ATOM     21  H10 ACD     1      20.440  14.300   6.540  1.00  0.00            
ATOM     22  C7  ACD     1      18.690  13.860   8.250  1.00  0.00            
ATOM     23  H11 ACD     1      19.050  14.640   8.930  1.00  0.00            
ATOM     24  O6  ACD     1      17.900  13.070   9.010  1.00  0.00            
ATOM     25  C8  ACD     1      17.380  11.850   8.330  1.00  0.00            
ATOM     26  H12 ACD     1      16.660  12.050   7.520  1.00  0.00            
ATOM     27  C9  ACD     1      16.500  11.160   9.410  1.00  0.00            
ATOM     28  H13 ACD     1      15.660  11.840   9.570  1.00  0.00            
ATOM     29  H14 ACD     1      16.070  10.260   8.950  1.00  0.00            
ATOM     30  O7  ACD     1      17.220  10.820  10.680  1.00  0.00            
ATOM     31  H15 ACD     1      17.650  11.650  10.930  1.00  0.00            
ATOM     32  O8  ACD     1      17.950  14.470   7.200  1.00  0.00            
ATOM     33  C10 ACD     1      17.610  15.870   7.240  1.00  0.00            
ATOM     34  H16 ACD     1      17.940  16.220   8.220  1.00  0.00            
ATOM     35  C11 ACD     1      18.310  16.530   6.060  1.00  0.00            
ATOM     36  H17 ACD     1      18.150  15.870   5.190  1.00  0.00            
ATOM     37  O9  ACD     1      19.740  16.450   6.140  1.00  0.00            
ATOM     38  H18 ACD     1      19.980  16.840   6.980  1.00  0.00            
ATOM     39  C12 ACD     1      17.690  17.910   5.760  1.00  0.00            
ATOM     40  H19 ACD     1      17.820  18.560   6.630  1.00  0.00            
ATOM     41  O10 ACD     1      18.330  18.590   4.690  1.00  0.00            
ATOM     42  H20 ACD     1      18.370  17.980   3.940  1.00  0.00            
ATOM     43  C13 ACD     1      16.220  17.800   5.540  1.00  0.00            
ATOM     44  H21 ACD     1      15.800  18.790   5.290  1.00  0.00            
ATOM     45  O11 ACD     1      15.670  17.340   6.830  1.00  0.00            
ATOM     46  C14 ACD     1      16.090  16.020   7.160  1.00  0.00            
ATOM     47  H22 ACD     1      15.690  15.290   6.450  1.00  0.00            
ATOM     48  C15 ACD     1      15.540  15.640   8.460  1.00  0.00            
ATOM     49  H23 ACD     1      14.450  15.500   8.450  1.00  0.00            
ATOM     50  H24 ACD     1      15.970  14.660   8.730  1.00  0.00            
ATOM     51  O12 ACD     1      15.820  16.520   9.550  1.00  0.00            
ATOM     52  H25 ACD     1      15.160  16.480  10.240  1.00  0.00            
ATOM     53  O13 ACD     1      15.800  16.880   4.540  1.00  0.00            
ATOM     54  C16 ACD     1      15.770  17.310   3.160  1.00  0.00            
ATOM     55  H26 ACD     1      16.120  18.340   3.000  1.00  0.00            
ATOM     56  C17 ACD     1      16.800  16.400   2.450  1.00  0.00            
ATOM     57  H27 ACD     1      16.630  15.360   2.750  1.00  0.00            
ATOM     58  O14 ACD     1      18.130  16.760   2.720  1.00  0.00            
ATOM     59  H28 ACD     1      18.610  16.790   1.890  1.00  0.00            
ATOM     60  C18 ACD     1      16.490  16.290   0.970  1.00  0.00            
ATOM     61  H29 ACD     1      16.750  17.250   0.510  1.00  0.00            
ATOM     62  O15 ACD     1      17.330  15.360   0.240  1.00  0.00            
ATOM     63  H30 ACD     1      17.040  15.520  -0.660  1.00  0.00            
ATOM     64  C19 ACD     1      15.040  15.990   0.630  1.00  0.00            
ATOM     65  H31 ACD     1      14.840  16.040  -0.440  1.00  0.00            
ATOM     66  O16 ACD     1      14.250  16.940   1.170  1.00  0.00            
ATOM     67  C20 ACD     1      14.320  17.080   2.660  1.00  0.00            
ATOM     68  H32 ACD     1      13.870  16.210   3.140  1.00  0.00            
ATOM     69  C21 ACD     1      13.400  18.170   3.150  1.00  0.00            
ATOM     70  H33 ACD     1      13.570  18.070   4.230  1.00  0.00            
ATOM     71  H34 ACD     1      13.640  19.190   2.820  1.00  0.00            
ATOM     72  O17 ACD     1      12.000  18.030   2.870  1.00  0.00            
ATOM     73  H35 ACD     1      11.600  18.720   3.400  1.00  0.00            
ATOM     74  O18 ACD     1      14.640  14.720   1.100  1.00  0.00            
ATOM     75  C22 ACD     1      13.700  14.030   0.340  1.00  0.00            
ATOM     76  H36 ACD     1      13.220  14.690  -0.380  1.00  0.00            
ATOM     77  C23 ACD     1      14.470  13.020  -0.490  1.00  0.00            
ATOM     78  H37 ACD     1      15.260  12.530   0.080  1.00  0.00            
ATOM     79  O19 ACD     1      15.070  13.700  -1.570  1.00  0.00            
ATOM     80  H38 ACD     1      14.460  14.120  -2.180  1.00  0.00            
ATOM     81  C24 ACD     1      13.680  11.810  -0.950  1.00  0.00            
ATOM     82  H39 ACD     1      13.010  12.130  -1.760  1.00  0.00            
ATOM     83  O20 ACD     1      14.660  10.880  -1.470  1.00  0.00            
ATOM     84  H40 ACD     1      15.360  11.380  -1.900  1.00  0.00            
ATOM     85  C25 ACD     1      12.840  11.230   0.120  1.00  0.00            
ATOM     86  H41 ACD     1      12.180  10.450  -0.270  1.00  0.00            
ATOM     87  O21 ACD     1      12.020  12.280   0.670  1.00  0.00            
ATOM     88  C26 ACD     1      12.660  13.370   1.230  1.00  0.00            
ATOM     89  H42 ACD     1      13.240  12.960   2.070  1.00  0.00            
ATOM     90  C27 ACD     1      11.700  14.420   1.720  1.00  0.00            
ATOM     91  H43 ACD     1      12.340  15.280   1.980  1.00  0.00            
ATOM     92  H44 ACD     1      11.000  14.770   0.950  1.00  0.00            
ATOM     93  O22 ACD     1      10.770  14.010   2.710  1.00  0.00            
ATOM     94  H45 ACD     1      10.060  13.530   2.280  1.00  0.00            
ATOM     95  O23 ACD     1      13.590  10.690   1.180  1.00  0.00            
ATOM     96  C28 ACD     1      13.100   9.480   1.770  1.00  0.00            
ATOM     97  H46 ACD     1      12.290   9.020   1.200  1.00  0.00            
ATOM     98  C29 ACD     1      12.660   9.750   3.210  1.00  0.00            
ATOM     99  H47 ACD     1      13.420  10.400   3.660  1.00  0.00            
ATOM    100  O24 ACD     1      12.670   8.510   3.990  1.00  0.00            
ATOM    101  C30 ACD     1      11.280  10.360   3.390  1.00  0.00            
ATOM    102  H48 ACD     1      11.150  10.570   4.460  1.00  0.00            
ATOM    103  H49 ACD     1      11.190  11.360   2.930  1.00  0.00            
ATOM    104  O25 ACD     1      10.270   9.470   2.950  1.00  0.00            
ATOM    105  H50 ACD     1       9.560   9.630   3.570  1.00  0.00            
ATOM    106  C31 ACD     1      14.210   8.590   1.580  1.00  0.00            
ATOM    107  H51 ACD     1      15.110   9.130   1.920  1.00  0.00            
ATOM    108  O26 ACD     1      14.450   8.180   0.260  1.00  0.00            
ATOM    109  H52 ACD     1      14.540   8.970  -0.270  1.00  0.00            
ATOM    110  C32 ACD     1      14.120   7.440   2.560  1.00  0.00            
ATOM    111  H53 ACD     1      13.190   6.920   2.280  1.00  0.00            
ATOM    112  O27 ACD     1      15.190   6.530   2.410  1.00  0.00            
ATOM    113  H54 ACD     1      15.960   7.050   2.650  1.00  0.00            
ATOM    114  C33 ACD     1      13.920   7.860   4.020  1.00  0.00            
ATOM    115  H55 ACD     1      13.770   6.910   4.550  1.00  0.00            
ATOM    116  O28 ACD     1      14.950   8.540   4.520  1.00  0.00            
ATOM    117  C34 ACD     1      15.950   7.890   5.310  1.00  0.00            
ATOM    118  H56 ACD     1      15.870   6.800   5.280  1.00  0.00            
ATOM    119  C35 ACD     1      17.370   8.220   4.710  1.00  0.00            
ATOM    120  H57 ACD     1      17.350   9.270   4.390  1.00  0.00            
ATOM    121  O29 ACD     1      17.640   7.290   3.610  1.00  0.00            
ATOM    122  H58 ACD     1      18.590   7.180   3.540  1.00  0.00            
ATOM    123  C36 ACD     1      18.520   8.070   5.710  1.00  0.00            
ATOM    124  H59 ACD     1      18.670   6.990   5.880  1.00  0.00            
ATOM    125  O30 ACD     1      19.730   8.610   5.260  1.00  0.00            
ATOM    126  H60 ACD     1      20.020   9.190   5.980  1.00  0.00            
ATOM    127  C1  AU8     2      11.960  14.960   6.010  1.00  0.00            
ATOM    128  C2  AU8     2      12.910  13.830   5.880  1.00  0.00            
ATOM    129  C3  AU8     2      12.550  12.520   6.260  1.00  0.00            
ATOM    130  C4  AU8     2      13.500  11.510   6.040  1.00  0.00            
ATOM    131  C5  AU8     2      14.760  11.700   5.390  1.00  0.00            
ATOM    132  C6  AU8     2      14.980  12.950   4.850  1.00  0.00            
ATOM    133  C7  AU8     2      16.340  13.220   4.240  1.00  0.00            
ATOM    134  N1  AU8     2      16.660  12.780   2.830  1.00  0.00            
ATOM    135  C8  AU8     2      16.600  11.260   2.740  1.00  0.00            
ATOM    136  C9  AU8     2      17.190  10.660   1.400  1.00  0.00            
ATOM    137  N2  AU8     2      18.610  11.060   1.000  1.00  0.00            
ATOM    138  C10 AU8     2      18.980  10.650  -0.410  1.00  0.00            
ATOM    139  C11 AU8     2      18.680   9.100  -0.680  1.00  0.00            
ATOM    140  C12 AU8     2      18.820   8.180   0.360  1.00  0.00            
ATOM    141  C13 AU8     2      18.380   6.880   0.210  1.00  0.00            
ATOM    142  C14 AU8     2      17.770   6.480  -0.970  1.00  0.00            
ATOM    143  C15 AU8     2      17.680   7.400  -2.100  1.00  0.00            
ATOM    144  C16 AU8     2      18.040   8.700  -1.870  1.00  0.00            
ATOM    145  C17 AU8     2      20.430  11.000  -0.680  1.00  0.00            
ATOM    146  C18 AU8     2      20.660  12.150  -1.490  1.00  0.00            
ATOM    147  C19 AU8     2      21.910  12.530  -1.820  1.00  0.00            
ATOM    148  C20 AU8     2      23.020  11.810  -1.340  1.00  0.00            
ATOM    149  Cl1 AU8     2      24.610  12.460  -1.630  1.00  0.00            
ATOM    150  C21 AU8     2      22.850  10.700  -0.500  1.00  0.00            
ATOM    151  C22 AU8     2      21.560  10.320  -0.170  1.00  0.00            
ATOM    152  C23 AU8     2      18.560  12.570   1.130  1.00  0.00            
ATOM    153  C24 AU8     2      18.110  13.130   2.470  1.00  0.00            
ATOM    154  C25 AU8     2      14.040  14.010   5.040  1.00  0.00            
ATOM    155  H1  AU8     2      11.310  14.820   6.880  1.00  0.00            
ATOM    156  H2  AU8     2      12.370  15.980   5.940  1.00  0.00            
ATOM    157  H3  AU8     2      11.260  14.840   5.170  1.00  0.00            
ATOM    158  H4  AU8     2      11.620  12.250   6.750  1.00  0.00            
ATOM    159  H5  AU8     2      13.300  10.480   6.320  1.00  0.00            
ATOM    160  H6  AU8     2      15.390  10.870   5.090  1.00  0.00            
ATOM    161  H7  AU8     2      17.110  12.870   4.930  1.00  0.00            
ATOM    162  H8  AU8     2      16.440  14.310   4.260  1.00  0.00            
ATOM    163  H9  AU8     2      15.990  13.190   2.160  1.00  0.00            
ATOM    164  H10 AU8     2      15.560  10.950   2.880  1.00  0.00            
ATOM    165  H11 AU8     2      17.230  10.950   3.570  1.00  0.00            
ATOM    166  H12 AU8     2      16.610  11.100   0.590  1.00  0.00            
ATOM    167  H13 AU8     2      16.980   9.590   1.310  1.00  0.00            
ATOM    168  H14 AU8     2      19.260  10.670   1.720  1.00  0.00            
ATOM    169  H15 AU8     2      18.320  11.060  -1.170  1.00  0.00            
ATOM    170  H16 AU8     2      19.290   8.530   1.270  1.00  0.00            
ATOM    171  H17 AU8     2      18.600   6.110   0.950  1.00  0.00            
ATOM    172  H18 AU8     2      17.540   5.430  -1.140  1.00  0.00            
ATOM    173  H19 AU8     2      17.290   7.080  -3.060  1.00  0.00            
ATOM    174  H20 AU8     2      17.800   9.510  -2.550  1.00  0.00            
ATOM    175  H21 AU8     2      19.790  12.690  -1.850  1.00  0.00            
ATOM    176  H22 AU8     2      21.930  13.480  -2.350  1.00  0.00            
ATOM    177  H23 AU8     2      23.710  10.140  -0.140  1.00  0.00            
ATOM    178  H24 AU8     2      21.310   9.610   0.610  1.00  0.00            
ATOM    179  H25 AU8     2      17.810  12.920   0.420  1.00  0.00            
ATOM    180  H26 AU8     2      19.540  13.000   0.960  1.00  0.00            
ATOM    181  H27 AU8     2      18.860  12.710   3.140  1.00  0.00            
ATOM    182  H28 AU8     2      18.270  14.200   2.370  1.00  0.00            
ATOM    183  H29 AU8     2      14.300  15.000   4.690  1.00  0.00            
TER
ENDMDL
MODEL        1
ATOM      1  H1  ACD     1      12.040  19.380  18.890  1.00  0.00            
ATOM      2  O1  ACD     1      12.830  19.650  18.420  1.00  0.00            
ATOM      3  C1  ACD     1      12.540  20.740  17.720  1.00  0.00            
ATOM      4  H2  ACD     1      13.240  21.540  17.960  1.00  0.00            
ATOM      5  H3  ACD     1      11.550  20.930  18.160  1.00  0.00            
ATOM      6  C2  ACD     1      12.510  20.460  16.220  1.00  0.00            
ATOM      7  H4  ACD     1      12.190  21.390  15.740  1.00  0.00            
ATOM      8  O2  ACD     1      13.850  20.150  15.760  1.00  0.00            
ATOM      9  C3  ACD     1      14.020  19.900  14.350  1.00  0.00            
ATOM     10  H5  ACD     1      15.090  19.800  14.130  1.00  0.00            
ATOM     11  O3  ACD     1      13.450  21.110  13.760  1.00  0.00            
ATOM     12  C4  ACD     1      14.220  22.180  13.140  1.00  0.00            
ATOM     13  H6  ACD     1      15.040  21.690  12.610  1.00  0.00            
ATOM     14  C5  ACD     1      13.160  22.870  12.230  1.00  0.00            
ATOM     15  H7  ACD     1      12.280  23.140  12.830  1.00  0.00            
ATOM     16  O4  ACD     1      12.770  22.000  11.090  1.00  0.00            
ATOM     17  H8  ACD     1      13.350  22.220  10.360  1.00  0.00            
ATOM     18  C6  ACD     1      13.750  24.170  11.690  1.00  0.00            
ATOM     19  H9  ACD     1      14.620  23.860  11.100  1.00  0.00            
ATOM     20  O5  ACD     1      12.820  24.830  10.840  1.00  0.00            
ATOM     21  H10 ACD     1      12.990  25.750  11.050  1.00  0.00            
ATOM     22  C7  ACD     1      14.180  25.070  12.790  1.00  0.00            
ATOM     23  H11 ACD     1      14.750  25.870  12.310  1.00  0.00            
ATOM     24  O6  ACD     1      15.150  24.390  13.600  1.00  0.00            
ATOM     25  C8  ACD     1      14.830  23.070  14.220  1.00  0.00            
ATOM     26  H12 ACD     1      14.080  23.190  15.020  1.00  0.00            
ATOM     27  C9  ACD     1      16.150  22.540  14.770  1.00  0.00            
ATOM     28  H13 ACD     1      16.430  23.320  15.480  1.00  0.00            
ATOM     29  H14 ACD     1      15.950  21.640  15.370  1.00  0.00            
ATOM     30  O7  ACD     1      17.110  22.360  13.700  1.00  0.00            
ATOM     31  H15 ACD     1      17.150  23.140  13.130  1.00  0.00            
ATOM     32  O8  ACD     1      13.080  25.570  13.520  1.00  0.00            
ATOM     33  C10 ACD     1      13.100  26.940  13.850  1.00  0.00            
ATOM     34  H16 ACD     1      14.050  27.300  14.260  1.00  0.00            
ATOM     35  C11 ACD     1      12.460  27.720  12.640  1.00  0.00            
ATOM     36  H17 ACD     1      11.600  27.150  12.270  1.00  0.00            
ATOM     37  O9  ACD     1      13.370  27.800  11.510  1.00  0.00            
ATOM     38  H18 ACD     1      12.810  28.020  10.760  1.00  0.00            
ATOM     39  C12 ACD     1      12.010  29.110  13.000  1.00  0.00            
ATOM     40  H19 ACD     1      12.910  29.670  13.300  1.00  0.00            
ATOM     41  O10 ACD     1      11.300  29.640  11.880  1.00  0.00            
ATOM     42  H20 ACD     1      10.420  29.250  11.900  1.00  0.00            
ATOM     43  C13 ACD     1      11.150  29.030  14.290  1.00  0.00            
ATOM     44  H21 ACD     1      10.980  30.040  14.690  1.00  0.00            
ATOM     45  O11 ACD     1      11.900  28.410  15.330  1.00  0.00            
ATOM     46  C14 ACD     1      12.230  27.070  15.110  1.00  0.00            
ATOM     47  H22 ACD     1      11.320  26.460  14.990  1.00  0.00            
ATOM     48  C15 ACD     1      12.980  26.570  16.360  1.00  0.00            
ATOM     49  H23 ACD     1      13.440  25.600  16.110  1.00  0.00            
ATOM     50  H24 ACD     1      13.820  27.230  16.580  1.00  0.00            
ATOM     51  O12 ACD     1      12.180  26.620  17.510  1.00  0.00            
ATOM     52  H25 ACD     1      12.140  27.550  17.760  1.00  0.00            
ATOM     53  O13 ACD     1       9.960  28.300  14.020  1.00  0.00            
ATOM     54  C16 ACD     1       8.740  28.880  14.490  1.00  0.00            
ATOM     55  H26 ACD     1       8.790  29.970  14.490  1.00  0.00            
ATOM     56  C17 ACD     1       7.690  28.440  13.440  1.00  0.00            
ATOM     57  H27 ACD     1       7.850  27.490  12.920  1.00  0.00            
ATOM     58  O14 ACD     1       7.620  29.330  12.270  1.00  0.00            
ATOM     59  H28 ACD     1       6.790  29.130  11.830  1.00  0.00            
ATOM     60  C18 ACD     1       6.270  28.370  13.950  1.00  0.00            
ATOM     61  H29 ACD     1       5.940  29.410  14.120  1.00  0.00            
ATOM     62  O15 ACD     1       5.440  27.690  13.060  1.00  0.00            
ATOM     63  H30 ACD     1       4.560  28.070  13.100  1.00  0.00            
ATOM     64  C19 ACD     1       6.250  27.740  15.320  1.00  0.00            
ATOM     65  H31 ACD     1       5.260  27.910  15.740  1.00  0.00            
ATOM     66  O16 ACD     1       7.140  28.450  16.250  1.00  0.00            
ATOM     67  C20 ACD     1       8.470  28.410  15.910  1.00  0.00            
ATOM     68  H32 ACD     1       8.820  27.370  15.990  1.00  0.00            
ATOM     69  C21 ACD     1       9.300  29.140  16.980  1.00  0.00            
ATOM     70  H33 ACD     1       8.920  28.870  17.970  1.00  0.00            
ATOM     71  H34 ACD     1      10.310  28.700  17.050  1.00  0.00            
ATOM     72  O17 ACD     1       9.440  30.570  16.800  1.00  0.00            
ATOM     73  H35 ACD     1       8.860  30.920  17.490  1.00  0.00            
ATOM     74  O18 ACD     1       6.620  26.360  15.260  1.00  0.00            
ATOM     75  C22 ACD     1       5.670  25.490  15.870  1.00  0.00            
ATOM     76  H36 ACD     1       4.760  26.030  16.150  1.00  0.00            
ATOM     77  C23 ACD     1       5.320  24.470  14.750  1.00  0.00            
ATOM     78  H37 ACD     1       6.250  24.100  14.290  1.00  0.00            
ATOM     79  O19 ACD     1       4.370  25.070  13.790  1.00  0.00            
ATOM     80  H38 ACD     1       4.880  25.820  13.490  1.00  0.00            
ATOM     81  C24 ACD     1       4.610  23.240  15.320  1.00  0.00            
ATOM     82  H39 ACD     1       3.590  23.580  15.540  1.00  0.00            
ATOM     83  O20 ACD     1       4.610  22.250  14.270  1.00  0.00            
ATOM     84  H40 ACD     1       4.160  22.790  13.620  1.00  0.00            
ATOM     85  C25 ACD     1       5.350  22.680  16.590  1.00  0.00            
ATOM     86  H41 ACD     1       4.840  21.820  17.040  1.00  0.00            
ATOM     87  O21 ACD     1       5.290  23.770  17.520  1.00  0.00            
ATOM     88  C26 ACD     1       6.270  24.870  17.160  1.00  0.00            
ATOM     89  H42 ACD     1       7.240  24.460  16.860  1.00  0.00            
ATOM     90  C27 ACD     1       6.460  25.820  18.350  1.00  0.00            
ATOM     91  H43 ACD     1       6.990  25.220  19.090  1.00  0.00            
ATOM     92  H44 ACD     1       7.130  26.630  18.050  1.00  0.00            
ATOM     93  O22 ACD     1       5.180  26.270  18.850  1.00  0.00            
ATOM     94  H45 ACD     1       5.430  26.640  19.700  1.00  0.00            
ATOM     95  O23 ACD     1       6.650  22.340  16.250  1.00  0.00            
ATOM     96  C28 ACD     1       7.150  21.090  16.750  1.00  0.00            
ATOM     97  H46 ACD     1       6.350  20.640  17.350  1.00  0.00            
ATOM     98  C29 ACD     1       8.340  21.120  17.720  1.00  0.00            
ATOM     99  H47 ACD     1       9.120  21.660  17.160  1.00  0.00            
ATOM    100  O24 ACD     1       8.810  19.720  17.830  1.00  0.00            
ATOM    101  C30 ACD     1       8.060  21.740  19.100  1.00  0.00            
ATOM    102  H48 ACD     1       8.900  21.470  19.750  1.00  0.00            
ATOM    103  H49 ACD     1       8.000  22.820  18.920  1.00  0.00            
ATOM    104  O25 ACD     1       6.840  21.130  19.600  1.00  0.00            
ATOM    105  H50 ACD     1       7.190  20.250  19.730  1.00  0.00            
ATOM    106  C31 ACD     1       7.380  20.270  15.490  1.00  0.00            
ATOM    107  H51 ACD     1       8.110  20.750  14.820  1.00  0.00            
ATOM    108  O26 ACD     1       6.100  20.080  14.800  1.00  0.00            
ATOM    109  H52 ACD     1       5.720  20.950  14.660  1.00  0.00            
ATOM    110  C32 ACD     1       8.040  18.890  15.820  1.00  0.00            
ATOM    111  H53 ACD     1       7.370  18.140  16.270  1.00  0.00            
ATOM    112  O27 ACD     1       8.390  18.270  14.570  1.00  0.00            
ATOM    113  H54 ACD     1       7.840  18.710  13.920  1.00  0.00            
ATOM    114  C33 ACD     1       9.260  19.010  16.630  1.00  0.00            
ATOM    115  H55 ACD     1       9.690  18.070  16.990  1.00  0.00            
ATOM    116  O28 ACD     1      10.190  19.730  15.840  1.00  0.00            
ATOM    117  C34 ACD     1      11.560  19.340  15.720  1.00  0.00            
ATOM    118  H56 ACD     1      11.810  18.430  16.280  1.00  0.00            
ATOM    119  C35 ACD     1      11.750  18.980  14.290  1.00  0.00            
ATOM    120  H57 ACD     1      11.360  19.820  13.710  1.00  0.00            
ATOM    121  O29 ACD     1      10.920  17.780  14.130  1.00  0.00            
ATOM    122  H58 ACD     1      10.040  17.940  14.460  1.00  0.00            
ATOM    123  C36 ACD     1      13.220  18.690  13.920  1.00  0.00            
ATOM    124  H59 ACD     1      13.430  17.850  14.590  1.00  0.00            
ATOM    125  O30 ACD     1      13.450  18.390  12.500  1.00  0.00            
ATOM    126  H60 ACD     1      14.390  18.300  12.360  1.00  0.00            
ATOM    127  C1  AU8     2      10.560  23.960  15.410  1.00  0.00            
ATOM    128  C2  AU8     2       9.690  23.830  14.140  1.00  0.00            
ATOM    129  C3  AU8     2       8.990  24.850  13.520  1.00  0.00            
ATOM    130  C4  AU8     2       8.310  24.670  12.300  1.00  0.00            
ATOM    131  C5  AU8     2       8.280  23.400  11.730  1.00  0.00            
ATOM    132  C6  AU8     2       8.970  22.400  12.350  1.00  0.00            
ATOM    133  C7  AU8     2       9.120  21.090  11.660  1.00  0.00            
ATOM    134  N1  AU8     2      10.250  20.800  10.750  1.00  0.00            
ATOM    135  C8  AU8     2       9.920  21.230   9.350  1.00  0.00            
ATOM    136  C9  AU8     2      11.050  20.820   8.350  1.00  0.00            
ATOM    137  N2  AU8     2      11.330  19.320   8.410  1.00  0.00            
ATOM    138  C10 AU8     2      12.520  18.950   7.470  1.00  0.00            
ATOM    139  C11 AU8     2      12.410  19.530   6.100  1.00  0.00            
ATOM    140  C12 AU8     2      11.210  19.400   5.390  1.00  0.00            
ATOM    141  C13 AU8     2      11.040  19.930   4.120  1.00  0.00            
ATOM    142  C14 AU8     2      12.090  20.620   3.510  1.00  0.00            
ATOM    143  C15 AU8     2      13.310  20.710   4.140  1.00  0.00            
ATOM    144  C16 AU8     2      13.470  20.160   5.430  1.00  0.00            
ATOM    145  C17 AU8     2      12.680  17.500   7.230  1.00  0.00            
ATOM    146  C18 AU8     2      13.950  16.920   7.100  1.00  0.00            
ATOM    147  C19 AU8     2      14.010  15.550   6.940  1.00  0.00            
ATOM    148  C20 AU8     2      12.920  14.690   6.900  1.00  0.00            
ATOM    149  Cl1 AU8     2      13.160  12.950   6.710  1.00  0.00            
ATOM    150  C21 AU8     2      11.650  15.270   6.980  1.00  0.00            
ATOM    151  C22 AU8     2      11.530  16.660   7.170  1.00  0.00            
ATOM    152  C23 AU8     2      11.740  19.000   9.840  1.00  0.00            
ATOM    153  C24 AU8     2      10.620  19.380  10.770  1.00  0.00            
ATOM    154  C25 AU8     2       9.600  22.580  13.580  1.00  0.00            
ATOM    155  H1  AU8     2      10.420  23.090  16.060  1.00  0.00            
ATOM    156  H2  AU8     2      11.620  23.910  15.140  1.00  0.00            
ATOM    157  H3  AU8     2      10.460  24.860  16.030  1.00  0.00            
ATOM    158  H4  AU8     2       9.180  25.880  13.810  1.00  0.00            
ATOM    159  H5  AU8     2       8.000  25.580  11.800  1.00  0.00            
ATOM    160  H6  AU8     2       7.810  23.140  10.790  1.00  0.00            
ATOM    161  H7  AU8     2       8.230  21.010  11.030  1.00  0.00            
ATOM    162  H8  AU8     2       8.940  20.330  12.420  1.00  0.00            
ATOM    163  H9  AU8     2      11.070  21.390  10.970  1.00  0.00            
ATOM    164  H10 AU8     2       9.810  22.310   9.450  1.00  0.00            
ATOM    165  H11 AU8     2       8.960  20.800   9.070  1.00  0.00            
ATOM    166  H12 AU8     2      11.960  21.370   8.580  1.00  0.00            
ATOM    167  H13 AU8     2      10.770  21.060   7.320  1.00  0.00            
ATOM    168  H14 AU8     2      10.480  18.780   8.190  1.00  0.00            
ATOM    169  H15 AU8     2      13.450  19.220   7.960  1.00  0.00            
ATOM    170  H16 AU8     2      10.350  18.820   5.710  1.00  0.00            
ATOM    171  H17 AU8     2      10.050  19.800   3.710  1.00  0.00            
ATOM    172  H18 AU8     2      11.960  21.130   2.560  1.00  0.00            
ATOM    173  H19 AU8     2      14.120  21.210   3.610  1.00  0.00            
ATOM    174  H20 AU8     2      14.440  20.140   5.930  1.00  0.00            
ATOM    175  H21 AU8     2      14.820  17.570   7.120  1.00  0.00            
ATOM    176  H22 AU8     2      14.990  15.100   6.860  1.00  0.00            
ATOM    177  H23 AU8     2      10.760  14.680   6.760  1.00  0.00            
ATOM    178  H24 AU8     2      10.550  17.120   7.250  1.00  0.00            
ATOM    179  H25 AU8     2      12.600  19.630  10.080  1.00  0.00            
ATOM    180  H26 AU8     2      11.950  17.930   9.900  1.00  0.00            
ATOM    181  H27 AU8     2       9.700  18.840  10.510  1.00  0.00            
ATOM    182  H28 AU8     2      10.880  19.010  11.760  1.00  0.00            
ATOM    183  H29 AU8     2      10.050  21.700  14.030  1.00  0.00            
TER
ENDMDL
MODEL        1
ATOM      1  H1  ACD     1       5.040  10.250  12.340  1.00  0.00            
ATOM      2  O1  ACD     1       4.990  10.150  13.300  1.00  0.00            
ATOM      3  C1  ACD     1       5.380   8.860  13.690  1.00  0.00            
ATOM      4  H2  ACD     1       5.970   8.410  12.880  1.00  0.00            
ATOM      5  H3  ACD     1       4.500   8.210  13.780  1.00  0.00            
ATOM      6  C2  ACD     1       6.060   8.910  14.980  1.00  0.00            
ATOM      7  H4  ACD     1       6.560   9.880  15.050  1.00  0.00            
ATOM      8  O2  ACD     1       5.110   8.770  15.940  1.00  0.00            
ATOM      9  C3  ACD     1       5.440   8.520  17.300  1.00  0.00            
ATOM     10  H5  ACD     1       4.500   8.390  17.830  1.00  0.00            
ATOM     11  O3  ACD     1       6.150   9.670  17.790  1.00  0.00            
ATOM     12  C4  ACD     1       5.650  10.260  18.970  1.00  0.00            
ATOM     13  H6  ACD     1       5.020   9.570  19.550  1.00  0.00            
ATOM     14  C5  ACD     1       6.940  10.440  19.830  1.00  0.00            
ATOM     15  H7  ACD     1       7.600  10.990  19.150  1.00  0.00            
ATOM     16  O4  ACD     1       7.360   9.220  20.290  1.00  0.00            
ATOM     17  H8  ACD     1       7.360   8.580  19.570  1.00  0.00            
ATOM     18  C6  ACD     1       6.490  11.290  21.000  1.00  0.00            
ATOM     19  H9  ACD     1       5.880  10.650  21.640  1.00  0.00            
ATOM     20  O5  ACD     1       7.580  11.700  21.820  1.00  0.00            
ATOM     21  H10 ACD     1       8.000  10.900  22.140  1.00  0.00            
ATOM     22  C7  ACD     1       5.800  12.580  20.500  1.00  0.00            
ATOM     23  H11 ACD     1       5.550  13.190  21.370  1.00  0.00            
ATOM     24  O6  ACD     1       4.660  12.190  19.810  1.00  0.00            
ATOM     25  C8  ACD     1       4.900  11.500  18.600  1.00  0.00            
ATOM     26  H12 ACD     1       5.490  12.070  17.870  1.00  0.00            
ATOM     27  C9  ACD     1       3.590  11.330  17.830  1.00  0.00            
ATOM     28  H13 ACD     1       3.080  12.290  17.710  1.00  0.00            
ATOM     29  H14 ACD     1       3.830  10.970  16.820  1.00  0.00            
ATOM     30  O7  ACD     1       2.690  10.400  18.390  1.00  0.00            
ATOM     31  H15 ACD     1       2.420  10.740  19.250  1.00  0.00            
ATOM     32  O8  ACD     1       6.860  13.260  19.760  1.00  0.00            
ATOM     33  C10 ACD     1       7.170  14.600  19.870  1.00  0.00            
ATOM     34  H16 ACD     1       6.750  15.080  20.760  1.00  0.00            
ATOM     35  C11 ACD     1       8.650  14.670  20.000  1.00  0.00            
ATOM     36  H17 ACD     1       9.010  14.050  19.180  1.00  0.00            
ATOM     37  O9  ACD     1       9.010  14.170  21.280  1.00  0.00            
ATOM     38  H18 ACD     1       8.560  13.330  21.430  1.00  0.00            
ATOM     39  C12 ACD     1       9.230  16.070  19.710  1.00  0.00            
ATOM     40  H19 ACD     1       8.960  16.840  20.440  1.00  0.00            
ATOM     41  O10 ACD     1      10.640  16.040  19.610  1.00  0.00            
ATOM     42  H20 ACD     1      11.020  16.840  20.000  1.00  0.00            
ATOM     43  C13 ACD     1       8.670  16.530  18.350  1.00  0.00            
ATOM     44  H21 ACD     1       8.980  17.570  18.180  1.00  0.00            
ATOM     45  O11 ACD     1       7.280  16.530  18.360  1.00  0.00            
ATOM     46  C14 ACD     1       6.700  15.280  18.640  1.00  0.00            
ATOM     47  H22 ACD     1       6.940  14.590  17.820  1.00  0.00            
ATOM     48  C15 ACD     1       5.190  15.490  18.650  1.00  0.00            
ATOM     49  H23 ACD     1       4.890  16.160  17.830  1.00  0.00            
ATOM     50  H24 ACD     1       4.710  14.540  18.380  1.00  0.00            
ATOM     51  O12 ACD     1       4.640  15.910  19.890  1.00  0.00            
ATOM     52  H25 ACD     1       5.000  16.750  20.200  1.00  0.00            
ATOM     53  O13 ACD     1       9.130  15.610  17.310  1.00  0.00            
ATOM     54  C16 ACD     1       9.800  16.260  16.200  1.00  0.00            
ATOM     55  H26 ACD     1      10.030  17.320  16.400  1.00  0.00            
ATOM     56  C17 ACD     1      11.160  15.600  16.070  1.00  0.00            
ATOM     57  H27 ACD     1      11.000  14.520  16.050  1.00  0.00            
ATOM     58  O14 ACD     1      11.970  15.960  17.250  1.00  0.00            
ATOM     59  H28 ACD     1      11.440  15.940  18.050  1.00  0.00            
ATOM     60  C18 ACD     1      11.880  16.020  14.740  1.00  0.00            
ATOM     61  H29 ACD     1      12.040  17.100  14.830  1.00  0.00            
ATOM     62  O15 ACD     1      13.150  15.410  14.700  1.00  0.00            
ATOM     63  H30 ACD     1      13.750  16.140  14.490  1.00  0.00            
ATOM     64  C19 ACD     1      10.960  15.680  13.530  1.00  0.00            
ATOM     65  H31 ACD     1      11.370  16.190  12.660  1.00  0.00            
ATOM     66  O16 ACD     1       9.740  16.300  13.730  1.00  0.00            
ATOM     67  C20 ACD     1       9.050  15.900  14.880  1.00  0.00            
ATOM     68  H32 ACD     1       8.860  14.830  14.730  1.00  0.00            
ATOM     69  C21 ACD     1       7.660  16.540  14.920  1.00  0.00            
ATOM     70  H33 ACD     1       7.110  16.070  15.750  1.00  0.00            
ATOM     71  H34 ACD     1       7.730  17.610  15.110  1.00  0.00            
ATOM     72  O17 ACD     1       7.010  16.340  13.680  1.00  0.00            
ATOM     73  H35 ACD     1       7.680  16.190  13.000  1.00  0.00            
ATOM     74  O18 ACD     1      10.690  14.320  13.310  1.00  0.00            
ATOM     75  C22 ACD     1      11.780  13.530  12.800  1.00  0.00            
ATOM     76  H36 ACD     1      12.620  14.200  12.580  1.00  0.00            
ATOM     77  C23 ACD     1      12.110  12.430  13.830  1.00  0.00            
ATOM     78  H37 ACD     1      11.140  11.950  14.030  1.00  0.00            
ATOM     79  O19 ACD     1      12.630  12.920  15.060  1.00  0.00            
ATOM     80  H38 ACD     1      13.090  13.760  15.010  1.00  0.00            
ATOM     81  C24 ACD     1      12.940  11.270  13.250  1.00  0.00            
ATOM     82  H39 ACD     1      13.900  11.550  12.800  1.00  0.00            
ATOM     83  O20 ACD     1      13.360  10.350  14.280  1.00  0.00            
ATOM     84  H40 ACD     1      14.110  10.750  14.720  1.00  0.00            
ATOM     85  C25 ACD     1      12.220  10.710  12.030  1.00  0.00            
ATOM     86  H41 ACD     1      12.810   9.940  11.530  1.00  0.00            
ATOM     87  O21 ACD     1      12.090  11.750  11.100  1.00  0.00            
ATOM     88  C26 ACD     1      11.330  12.870  11.460  1.00  0.00            
ATOM     89  H42 ACD     1      10.250  12.670  11.450  1.00  0.00            
ATOM     90  C27 ACD     1      11.430  13.830  10.290  1.00  0.00            
ATOM     91  H43 ACD     1      11.040  13.390   9.370  1.00  0.00            
ATOM     92  H44 ACD     1      10.790  14.670  10.580  1.00  0.00            
ATOM     93  O22 ACD     1      12.830  14.240  10.080  1.00  0.00            
ATOM     94  H45 ACD     1      13.230  13.370   9.950  1.00  0.00            
ATOM     95  O23 ACD     1      10.940  10.100  12.330  1.00  0.00            
ATOM     96  C28 ACD     1      10.850   8.720  12.100  1.00  0.00            
ATOM     97  H46 ACD     1      11.510   8.350  11.300  1.00  0.00            
ATOM     98  C29 ACD     1       9.380   8.570  11.600  1.00  0.00            
ATOM     99  H47 ACD     1       8.790   9.460  11.860  1.00  0.00            
ATOM    100  O24 ACD     1       8.820   7.380  12.170  1.00  0.00            
ATOM    101  C30 ACD     1       9.340   8.500  10.100  1.00  0.00            
ATOM    102  H48 ACD     1       9.930   9.340   9.700  1.00  0.00            
ATOM    103  H49 ACD     1       9.750   7.540   9.760  1.00  0.00            
ATOM    104  O25 ACD     1       7.970   8.640   9.750  1.00  0.00            
ATOM    105  H50 ACD     1       7.390   8.040  10.220  1.00  0.00            
ATOM    106  C31 ACD     1      11.250   8.190  13.490  1.00  0.00            
ATOM    107  H51 ACD     1      10.920   8.850  14.310  1.00  0.00            
ATOM    108  O26 ACD     1      12.680   7.990  13.590  1.00  0.00            
ATOM    109  H52 ACD     1      13.120   8.840  13.730  1.00  0.00            
ATOM    110  C32 ACD     1      10.480   6.880  13.760  1.00  0.00            
ATOM    111  H53 ACD     1      10.840   6.150  13.030  1.00  0.00            
ATOM    112  O27 ACD     1      10.630   6.410  15.100  1.00  0.00            
ATOM    113  H54 ACD     1      11.500   6.010  14.970  1.00  0.00            
ATOM    114  C33 ACD     1       8.980   7.100  13.510  1.00  0.00            
ATOM    115  H55 ACD     1       8.470   6.140  13.630  1.00  0.00            
ATOM    116  O28 ACD     1       8.350   8.210  14.340  1.00  0.00            
ATOM    117  C34 ACD     1       7.160   7.860  15.080  1.00  0.00            
ATOM    118  H56 ACD     1       6.800   6.900  14.660  1.00  0.00            
ATOM    119  C35 ACD     1       7.580   7.530  16.520  1.00  0.00            
ATOM    120  H57 ACD     1       8.120   8.400  16.900  1.00  0.00            
ATOM    121  O29 ACD     1       8.450   6.340  16.570  1.00  0.00            
ATOM    122  H58 ACD     1       9.220   6.550  16.030  1.00  0.00            
ATOM    123  C36 ACD     1       6.380   7.320  17.360  1.00  0.00            
ATOM    124  H59 ACD     1       5.770   6.470  17.020  1.00  0.00            
ATOM    125  O30 ACD     1       6.690   6.930  18.670  1.00  0.00            
ATOM    126  H60 ACD     1       6.920   6.010  18.550  1.00  0.00            
ATOM    127  C1  AU8     2       7.370  12.660  11.680  1.00  0.00            
ATOM    128  C2  AU8     2       7.430  12.580  13.170  1.00  0.00            
ATOM    129  C3  AU8     2       6.570  13.400  13.880  1.00  0.00            
ATOM    130  C4  AU8     2       6.680  13.510  15.270  1.00  0.00            
ATOM    131  C5  AU8     2       7.590  12.740  15.970  1.00  0.00            
ATOM    132  C6  AU8     2       8.430  11.880  15.290  1.00  0.00            
ATOM    133  C7  AU8     2       9.250  10.910  16.090  1.00  0.00            
ATOM    134  N1  AU8     2      10.490  11.510  16.640  1.00  0.00            
ATOM    135  C8  AU8     2      11.470  10.420  17.050  1.00  0.00            
ATOM    136  C9  AU8     2      12.690  10.930  17.750  1.00  0.00            
ATOM    137  N2  AU8     2      12.310  11.790  18.980  1.00  0.00            
ATOM    138  C10 AU8     2      13.640  12.380  19.700  1.00  0.00            
ATOM    139  C11 AU8     2      14.620  11.460  20.310  1.00  0.00            
ATOM    140  C12 AU8     2      14.170  10.240  20.880  1.00  0.00            
ATOM    141  C13 AU8     2      15.090   9.310  21.460  1.00  0.00            
ATOM    142  C14 AU8     2      16.460   9.560  21.300  1.00  0.00            
ATOM    143  C15 AU8     2      17.000  10.720  20.710  1.00  0.00            
ATOM    144  C16 AU8     2      16.030  11.600  20.270  1.00  0.00            
ATOM    145  C17 AU8     2      13.250  13.470  20.650  1.00  0.00            
ATOM    146  C18 AU8     2      13.830  14.750  20.490  1.00  0.00            
ATOM    147  C19 AU8     2      13.570  15.780  21.340  1.00  0.00            
ATOM    148  C20 AU8     2      12.610  15.610  22.350  1.00  0.00            
ATOM    149  Cl1 AU8     2      12.240  17.010  23.370  1.00  0.00            
ATOM    150  C21 AU8     2      11.900  14.430  22.490  1.00  0.00            
ATOM    151  C22 AU8     2      12.370  13.300  21.730  1.00  0.00            
ATOM    152  C23 AU8     2      11.490  12.990  18.460  1.00  0.00            
ATOM    153  C24 AU8     2      10.170  12.450  17.780  1.00  0.00            
ATOM    154  C25 AU8     2       8.250  11.750  13.920  1.00  0.00            
ATOM    155  H1  AU8     2       7.060  13.620  11.240  1.00  0.00            
ATOM    156  H2  AU8     2       8.250  12.360  11.100  1.00  0.00            
ATOM    157  H3  AU8     2       6.650  11.910  11.340  1.00  0.00            
ATOM    158  H4  AU8     2       5.820  14.050  13.440  1.00  0.00            
ATOM    159  H5  AU8     2       6.000  14.200  15.770  1.00  0.00            
ATOM    160  H6  AU8     2       7.560  12.770  17.050  1.00  0.00            
ATOM    161  H7  AU8     2       9.430  10.130  15.350  1.00  0.00            
ATOM    162  H8  AU8     2       8.660  10.420  16.870  1.00  0.00            
ATOM    163  H9  AU8     2      10.970  12.080  15.930  1.00  0.00            
ATOM    164  H10 AU8     2      11.760   9.880  16.150  1.00  0.00            
ATOM    165  H11 AU8     2      10.970   9.630  17.620  1.00  0.00            
ATOM    166  H12 AU8     2      13.380  11.480  17.120  1.00  0.00            
ATOM    167  H13 AU8     2      13.180  10.090  18.220  1.00  0.00            
ATOM    168  H14 AU8     2      11.640  11.280  19.570  1.00  0.00            
ATOM    169  H15 AU8     2      14.110  12.950  18.890  1.00  0.00            
ATOM    170  H16 AU8     2      13.110  10.020  20.980  1.00  0.00            
ATOM    171  H17 AU8     2      14.800   8.410  22.000  1.00  0.00            
ATOM    172  H18 AU8     2      17.130   8.900  21.830  1.00  0.00            
ATOM    173  H19 AU8     2      18.050  10.900  20.520  1.00  0.00            
ATOM    174  H20 AU8     2      16.410  12.520  19.820  1.00  0.00            
ATOM    175  H21 AU8     2      14.520  14.980  19.680  1.00  0.00            
ATOM    176  H22 AU8     2      13.940  16.760  21.070  1.00  0.00            
ATOM    177  H23 AU8     2      11.240  14.280  23.330  1.00  0.00            
ATOM    178  H24 AU8     2      11.990  12.300  21.940  1.00  0.00            
ATOM    179  H25 AU8     2      12.090  13.600  17.770  1.00  0.00            
ATOM    180  H26 AU8     2      11.360  13.590  19.360  1.00  0.00            
ATOM    181  H27 AU8     2       9.670  11.800  18.510  1.00  0.00            
ATOM    182  H28 AU8     2       9.540  13.280  17.470  1.00  0.00            
ATOM    183  H29 AU8     2       8.810  10.980  13.390  1.00  0.00            
TER
ENDMDL
MODEL        1
ATOM      1  H1  ACD     1       4.790  15.240  11.060  1.00  0.00            
ATOM      2  O1  ACD     1       3.860  15.470  11.170  1.00  0.00            
ATOM      3  C1  ACD     1       3.860  16.190  12.460  1.00  0.00            
ATOM      4  H2  ACD     1       4.520  17.060  12.470  1.00  0.00            
ATOM      5  H3  ACD     1       4.290  15.520  13.220  1.00  0.00            
ATOM      6  C2  ACD     1       2.400  16.470  12.900  1.00  0.00            
ATOM      7  H4  ACD     1       2.560  16.640  13.970  1.00  0.00            
ATOM      8  O2  ACD     1       1.940  17.640  12.340  1.00  0.00            
ATOM      9  C3  ACD     1       0.580  17.930  12.750  1.00  0.00            
ATOM     10  H5  ACD     1       0.300  18.910  12.360  1.00  0.00            
ATOM     11  O3  ACD     1       0.540  18.000  14.180  1.00  0.00            
ATOM     12  C4  ACD     1      -0.520  18.780  14.860  1.00  0.00            
ATOM     13  H6  ACD     1      -1.110  19.330  14.110  1.00  0.00            
ATOM     14  C5  ACD     1      -1.400  17.830  15.630  1.00  0.00            
ATOM     15  H7  ACD     1      -0.660  17.360  16.300  1.00  0.00            
ATOM     16  O4  ACD     1      -2.190  16.880  14.880  1.00  0.00            
ATOM     17  H8  ACD     1      -2.050  17.040  13.950  1.00  0.00            
ATOM     18  C6  ACD     1      -2.310  18.600  16.610  1.00  0.00            
ATOM     19  H9  ACD     1      -3.030  19.150  16.000  1.00  0.00            
ATOM     20  O5  ACD     1      -3.010  17.750  17.520  1.00  0.00            
ATOM     21  H10 ACD     1      -3.170  18.210  18.350  1.00  0.00            
ATOM     22  C7  ACD     1      -1.410  19.410  17.470  1.00  0.00            
ATOM     23  H11 ACD     1      -1.930  20.050  18.190  1.00  0.00            
ATOM     24  O6  ACD     1      -0.680  20.280  16.670  1.00  0.00            
ATOM     25  C8  ACD     1       0.240  19.650  15.780  1.00  0.00            
ATOM     26  H12 ACD     1       0.920  18.980  16.330  1.00  0.00            
ATOM     27  C9  ACD     1       1.120  20.700  15.050  1.00  0.00            
ATOM     28  H13 ACD     1       1.660  20.240  14.210  1.00  0.00            
ATOM     29  H14 ACD     1       0.570  21.620  14.780  1.00  0.00            
ATOM     30  O7  ACD     1       2.130  21.170  15.950  1.00  0.00            
ATOM     31  H15 ACD     1       1.750  21.550  16.750  1.00  0.00            
ATOM     32  O8  ACD     1      -0.530  18.600  18.260  1.00  0.00            
ATOM     33  C10 ACD     1      -0.650  18.910  19.700  1.00  0.00            
ATOM     34  H16 ACD     1      -0.620  20.000  19.710  1.00  0.00            
ATOM     35  C11 ACD     1      -2.020  18.390  20.260  1.00  0.00            
ATOM     36  H17 ACD     1      -2.120  17.360  19.900  1.00  0.00            
ATOM     37  O9  ACD     1      -3.160  19.130  19.810  1.00  0.00            
ATOM     38  H18 ACD     1      -3.450  19.760  20.480  1.00  0.00            
ATOM     39  C12 ACD     1      -1.980  18.300  21.810  1.00  0.00            
ATOM     40  H19 ACD     1      -2.120  19.330  22.170  1.00  0.00            
ATOM     41  O10 ACD     1      -3.040  17.550  22.330  1.00  0.00            
ATOM     42  H20 ACD     1      -2.770  16.640  22.210  1.00  0.00            
ATOM     43  C13 ACD     1      -0.680  17.680  22.290  1.00  0.00            
ATOM     44  H21 ACD     1      -0.680  17.610  23.380  1.00  0.00            
ATOM     45  O11 ACD     1       0.430  18.440  21.830  1.00  0.00            
ATOM     46  C14 ACD     1       0.590  18.350  20.400  1.00  0.00            
ATOM     47  H22 ACD     1       0.770  17.310  20.090  1.00  0.00            
ATOM     48  C15 ACD     1       1.790  19.140  20.010  1.00  0.00            
ATOM     49  H23 ACD     1       2.090  19.030  18.960  1.00  0.00            
ATOM     50  H24 ACD     1       1.680  20.190  20.320  1.00  0.00            
ATOM     51  O12 ACD     1       2.990  18.670  20.660  1.00  0.00            
ATOM     52  H25 ACD     1       3.670  19.340  20.510  1.00  0.00            
ATOM     53  O13 ACD     1      -0.630  16.320  21.710  1.00  0.00            
ATOM     54  C16 ACD     1      -0.550  15.250  22.670  1.00  0.00            
ATOM     55  H26 ACD     1      -0.890  15.660  23.640  1.00  0.00            
ATOM     56  C17 ACD     1      -1.510  14.220  22.140  1.00  0.00            
ATOM     57  H27 ACD     1      -1.410  14.190  21.050  1.00  0.00            
ATOM     58  O14 ACD     1      -2.890  14.710  22.440  1.00  0.00            
ATOM     59  H28 ACD     1      -2.950  14.680  23.400  1.00  0.00            
ATOM     60  C18 ACD     1      -1.220  12.740  22.570  1.00  0.00            
ATOM     61  H29 ACD     1      -1.650  12.530  23.560  1.00  0.00            
ATOM     62  O15 ACD     1      -1.970  11.960  21.680  1.00  0.00            
ATOM     63  H30 ACD     1      -2.900  12.170  21.840  1.00  0.00            
ATOM     64  C19 ACD     1       0.240  12.380  22.360  1.00  0.00            
ATOM     65  H31 ACD     1       0.530  11.450  22.860  1.00  0.00            
ATOM     66  O16 ACD     1       1.100  13.360  23.030  1.00  0.00            
ATOM     67  C20 ACD     1       0.880  14.760  22.650  1.00  0.00            
ATOM     68  H32 ACD     1       1.220  14.840  21.610  1.00  0.00            
ATOM     69  C21 ACD     1       1.710  15.630  23.590  1.00  0.00            
ATOM     70  H33 ACD     1       1.510  16.660  23.290  1.00  0.00            
ATOM     71  H34 ACD     1       1.250  15.380  24.550  1.00  0.00            
ATOM     72  O17 ACD     1       3.140  15.390  23.420  1.00  0.00            
ATOM     73  H35 ACD     1       3.330  14.570  23.880  1.00  0.00            
ATOM     74  O18 ACD     1       0.600  12.480  20.940  1.00  0.00            
ATOM     75  C22 ACD     1       1.260  11.390  20.210  1.00  0.00            
ATOM     76  H36 ACD     1       1.430  10.510  20.840  1.00  0.00            
ATOM     77  C23 ACD     1       0.230  10.860  19.210  1.00  0.00            
ATOM     78  H37 ACD     1      -0.110  11.820  18.810  1.00  0.00            
ATOM     79  O19 ACD     1      -0.920  10.180  19.720  1.00  0.00            
ATOM     80  H38 ACD     1      -1.320  10.680  20.440  1.00  0.00            
ATOM     81  C24 ACD     1       0.880   9.950  18.070  1.00  0.00            
ATOM     82  H39 ACD     1       1.040   9.010  18.620  1.00  0.00            
ATOM     83  O20 ACD     1      -0.050   9.790  17.020  1.00  0.00            
ATOM     84  H40 ACD     1      -0.900   9.870  17.460  1.00  0.00            
ATOM     85  C25 ACD     1       2.180  10.500  17.580  1.00  0.00            
ATOM     86  H41 ACD     1       2.570   9.690  16.950  1.00  0.00            
ATOM     87  O21 ACD     1       3.040  10.830  18.680  1.00  0.00            
ATOM     88  C26 ACD     1       2.560  11.890  19.530  1.00  0.00            
ATOM     89  H42 ACD     1       2.440  12.840  19.000  1.00  0.00            
ATOM     90  C27 ACD     1       3.630  12.060  20.640  1.00  0.00            
ATOM     91  H43 ACD     1       4.600  12.450  20.310  1.00  0.00            
ATOM     92  H44 ACD     1       3.270  12.890  21.260  1.00  0.00            
ATOM     93  O22 ACD     1       3.710  10.870  21.430  1.00  0.00            
ATOM     94  H45 ACD     1       4.030  11.170  22.280  1.00  0.00            
ATOM     95  O23 ACD     1       1.960  11.740  16.890  1.00  0.00            
ATOM     96  C28 ACD     1       2.580  11.670  15.640  1.00  0.00            
ATOM     97  H46 ACD     1       3.320  10.860  15.700  1.00  0.00            
ATOM     98  C29 ACD     1       3.360  13.050  15.540  1.00  0.00            
ATOM     99  H47 ACD     1       2.660  13.860  15.780  1.00  0.00            
ATOM    100  O24 ACD     1       3.810  13.230  14.200  1.00  0.00            
ATOM    101  C30 ACD     1       4.440  13.220  16.580  1.00  0.00            
ATOM    102  H48 ACD     1       4.770  14.260  16.480  1.00  0.00            
ATOM    103  H49 ACD     1       4.060  13.030  17.590  1.00  0.00            
ATOM    104  O25 ACD     1       5.630  12.490  16.300  1.00  0.00            
ATOM    105  H50 ACD     1       6.170  12.510  17.090  1.00  0.00            
ATOM    106  C31 ACD     1       1.560  11.520  14.480  1.00  0.00            
ATOM    107  H51 ACD     1       0.770  12.210  14.800  1.00  0.00            
ATOM    108  O26 ACD     1       1.070  10.180  14.500  1.00  0.00            
ATOM    109  H52 ACD     1       0.530   9.990  15.270  1.00  0.00            
ATOM    110  C32 ACD     1       2.150  11.850  13.160  1.00  0.00            
ATOM    111  H53 ACD     1       3.030  11.250  12.910  1.00  0.00            
ATOM    112  O27 ACD     1       1.140  11.720  12.170  1.00  0.00            
ATOM    113  H54 ACD     1       0.400  12.270  12.460  1.00  0.00            
ATOM    114  C33 ACD     1       2.730  13.200  13.190  1.00  0.00            
ATOM    115  H55 ACD     1       3.270  13.420  12.270  1.00  0.00            
ATOM    116  O28 ACD     1       1.730  14.170  13.560  1.00  0.00            
ATOM    117  C34 ACD     1       1.440  15.240  12.670  1.00  0.00            
ATOM    118  H56 ACD     1       1.680  14.970  11.630  1.00  0.00            
ATOM    119  C35 ACD     1      -0.030  15.480  12.720  1.00  0.00            
ATOM    120  H57 ACD     1      -0.250  15.550  13.800  1.00  0.00            
ATOM    121  O29 ACD     1      -0.750  14.460  12.110  1.00  0.00            
ATOM    122  H58 ACD     1      -1.580  14.750  11.730  1.00  0.00            
ATOM    123  C36 ACD     1      -0.260  16.860  12.110  1.00  0.00            
ATOM    124  H59 ACD     1      -0.040  16.750  11.040  1.00  0.00            
ATOM    125  O30 ACD     1      -1.610  17.340  12.280  1.00  0.00            
ATOM    126  H60 ACD     1      -2.090  16.900  11.570  1.00  0.00            
ATOM    127  C1  AU8     2      46.000  17.620  16.230  1.00  0.00            
ATOM    128  C2  AU8     2      45.190  16.620  17.030  1.00  0.00            
ATOM    129  C3  AU8     2      45.550  16.360  18.320  1.00  0.00            
ATOM    130  C4  AU8     2      44.830  15.430  19.090  1.00  0.00            
ATOM    131  C5  AU8     2      43.670  14.810  18.550  1.00  0.00            
ATOM    132  C6  AU8     2      43.270  15.160  17.310  1.00  0.00            
ATOM    133  C7  AU8     2      42.200  14.320  16.610  1.00  0.00            
ATOM    134  N1  AU8     2      40.780  14.840  16.780  1.00  0.00            
ATOM    135  C8  AU8     2      40.370  14.860  18.330  1.00  0.00            
ATOM    136  C9  AU8     2      38.860  15.040  18.550  1.00  0.00            
ATOM    137  N2  AU8     2      37.900  14.420  17.630  1.00  0.00            
ATOM    138  C10 AU8     2      36.500  15.150  17.810  1.00  0.00            
ATOM    139  C11 AU8     2      35.370  14.190  18.070  1.00  0.00            
ATOM    140  C12 AU8     2      35.550  12.790  17.920  1.00  0.00            
ATOM    141  C13 AU8     2      34.660  11.850  18.430  1.00  0.00            
ATOM    142  C14 AU8     2      33.400  12.380  18.790  1.00  0.00            
ATOM    143  C15 AU8     2      33.170  13.730  18.930  1.00  0.00            
ATOM    144  C16 AU8     2      34.240  14.630  18.640  1.00  0.00            
ATOM    145  C17 AU8     2      36.080  16.080  16.710  1.00  0.00            
ATOM    146  C18 AU8     2      36.360  17.420  16.910  1.00  0.00            
ATOM    147  C19 AU8     2      36.040  18.340  15.910  1.00  0.00            
ATOM    148  C20 AU8     2      35.470  18.000  14.670  1.00  0.00            
ATOM    149  Cl1 AU8     2      34.960  19.240  13.560  1.00  0.00            
ATOM    150  C21 AU8     2      35.130  16.620  14.520  1.00  0.00            
ATOM    151  C22 AU8     2      35.450  15.670  15.500  1.00  0.00            
ATOM    152  C23 AU8     2      38.370  14.520  16.170  1.00  0.00            
ATOM    153  C24 AU8     2      39.770  13.940  16.060  1.00  0.00            
ATOM    154  C25 AU8     2      44.050  16.020  16.490  1.00  0.00            
ATOM    155  H1  AU8     2      45.420  18.180  15.490  1.00  0.00            
ATOM    156  H2  AU8     2      46.580  18.350  16.800  1.00  0.00            
ATOM    157  H3  AU8     2      46.790  17.050  15.710  1.00  0.00            
ATOM    158  H4  AU8     2      46.430  16.830  18.750  1.00  0.00            
ATOM    159  H5  AU8     2      45.080  15.330  20.140  1.00  0.00            
ATOM    160  H6  AU8     2      43.140  14.140  19.220  1.00  0.00            
ATOM    161  H7  AU8     2      42.290  13.290  16.930  1.00  0.00            
ATOM    162  H8  AU8     2      42.390  14.330  15.530  1.00  0.00            
ATOM    163  H9  AU8     2      40.690  15.750  16.320  1.00  0.00            
ATOM    164  H10 AU8     2      40.930  15.640  18.860  1.00  0.00            
ATOM    165  H11 AU8     2      40.760  13.910  18.670  1.00  0.00            
ATOM    166  H12 AU8     2      38.610  16.100  18.450  1.00  0.00            
ATOM    167  H13 AU8     2      38.600  14.750  19.570  1.00  0.00            
ATOM    168  H14 AU8     2      37.880  13.430  17.940  1.00  0.00            
ATOM    169  H15 AU8     2      36.680  15.890  18.590  1.00  0.00            
ATOM    170  H16 AU8     2      36.490  12.390  17.550  1.00  0.00            
ATOM    171  H17 AU8     2      34.880  10.790  18.430  1.00  0.00            
ATOM    172  H18 AU8     2      32.630  11.650  19.030  1.00  0.00            
ATOM    173  H19 AU8     2      32.270  14.150  19.370  1.00  0.00            
ATOM    174  H20 AU8     2      34.190  15.700  18.790  1.00  0.00            
ATOM    175  H21 AU8     2      36.720  17.840  17.850  1.00  0.00            
ATOM    176  H22 AU8     2      36.300  19.380  16.100  1.00  0.00            
ATOM    177  H23 AU8     2      34.860  16.310  13.520  1.00  0.00            
ATOM    178  H24 AU8     2      35.350  14.600  15.350  1.00  0.00            
ATOM    179  H25 AU8     2      38.360  15.560  15.830  1.00  0.00            
ATOM    180  H26 AU8     2      37.650  13.870  15.680  1.00  0.00            
ATOM    181  H27 AU8     2      39.830  13.000  16.610  1.00  0.00            
ATOM    182  H28 AU8     2      40.100  13.800  15.030  1.00  0.00            
ATOM    183  H29 AU8     2      43.800  16.220  15.450  1.00  0.00            
TER
ENDMDL
MODEL        1
ATOM      1  H1  ACD     1      23.660  19.830   8.510  1.00  0.00            
ATOM      2  O1  ACD     1      24.580  19.590   8.630  1.00  0.00            
ATOM      3  C1  ACD     1      24.530  18.220   9.120  1.00  0.00            
ATOM      4  H2  ACD     1      25.590  17.970   9.250  1.00  0.00            
ATOM      5  H3  ACD     1      24.160  17.610   8.290  1.00  0.00            
ATOM      6  C2  ACD     1      23.720  17.970  10.390  1.00  0.00            
ATOM      7  H4  ACD     1      24.300  18.320  11.240  1.00  0.00            
ATOM      8  O2  ACD     1      22.520  18.800  10.300  1.00  0.00            
ATOM      9  C3  ACD     1      21.590  18.620  11.410  1.00  0.00            
ATOM     10  H5  ACD     1      20.790  19.330  11.200  1.00  0.00            
ATOM     11  O3  ACD     1      22.220  18.940  12.670  1.00  0.00            
ATOM     12  C4  ACD     1      21.470  19.650  13.710  1.00  0.00            
ATOM     13  H6  ACD     1      20.400  19.440  13.640  1.00  0.00            
ATOM     14  C5  ACD     1      21.900  19.110  15.070  1.00  0.00            
ATOM     15  H7  ACD     1      23.000  19.030  15.050  1.00  0.00            
ATOM     16  O4  ACD     1      21.340  17.780  15.160  1.00  0.00            
ATOM     17  H8  ACD     1      20.400  17.950  15.010  1.00  0.00            
ATOM     18  C6  ACD     1      21.460  20.040  16.260  1.00  0.00            
ATOM     19  H9  ACD     1      20.380  20.170  16.350  1.00  0.00            
ATOM     20  O5  ACD     1      22.100  19.540  17.480  1.00  0.00            
ATOM     21  H10 ACD     1      22.740  20.180  17.810  1.00  0.00            
ATOM     22  C7  ACD     1      22.170  21.340  15.940  1.00  0.00            
ATOM     23  H11 ACD     1      22.010  22.080  16.730  1.00  0.00            
ATOM     24  O6  ACD     1      21.590  21.910  14.740  1.00  0.00            
ATOM     25  C8  ACD     1      21.820  21.130  13.590  1.00  0.00            
ATOM     26  H12 ACD     1      22.850  21.280  13.240  1.00  0.00            
ATOM     27  C9  ACD     1      21.140  21.820  12.500  1.00  0.00            
ATOM     28  H13 ACD     1      21.480  22.860  12.520  1.00  0.00            
ATOM     29  H14 ACD     1      21.380  21.420  11.500  1.00  0.00            
ATOM     30  O7  ACD     1      19.740  21.660  12.760  1.00  0.00            
ATOM     31  H15 ACD     1      19.580  21.870  13.680  1.00  0.00            
ATOM     32  O8  ACD     1      23.640  21.200  15.850  1.00  0.00            
ATOM     33  C10 ACD     1      24.410  22.010  16.740  1.00  0.00            
ATOM     34  H16 ACD     1      23.860  22.830  17.220  1.00  0.00            
ATOM     35  C11 ACD     1      24.970  21.090  17.800  1.00  0.00            
ATOM     36  H17 ACD     1      25.280  20.110  17.400  1.00  0.00            
ATOM     37  O9  ACD     1      23.950  20.950  18.790  1.00  0.00            
ATOM     38  H18 ACD     1      23.870  21.660  19.440  1.00  0.00            
ATOM     39  C12 ACD     1      26.260  21.590  18.460  1.00  0.00            
ATOM     40  H19 ACD     1      26.010  22.490  19.030  1.00  0.00            
ATOM     41  O10 ACD     1      26.770  20.560  19.350  1.00  0.00            
ATOM     42  H20 ACD     1      26.000  20.140  19.760  1.00  0.00            
ATOM     43  C13 ACD     1      27.250  22.050  17.410  1.00  0.00            
ATOM     44  H21 ACD     1      28.090  22.560  17.900  1.00  0.00            
ATOM     45  O11 ACD     1      26.670  23.030  16.590  1.00  0.00            
ATOM     46  C14 ACD     1      25.480  22.640  15.840  1.00  0.00            
ATOM     47  H22 ACD     1      25.940  22.020  15.060  1.00  0.00            
ATOM     48  C15 ACD     1      24.980  23.910  15.100  1.00  0.00            
ATOM     49  H23 ACD     1      24.030  23.720  14.590  1.00  0.00            
ATOM     50  H24 ACD     1      24.700  24.680  15.830  1.00  0.00            
ATOM     51  O12 ACD     1      25.990  24.410  14.210  1.00  0.00            
ATOM     52  H25 ACD     1      26.790  24.700  14.650  1.00  0.00            
ATOM     53  O13 ACD     1      27.680  21.020  16.550  1.00  0.00            
ATOM     54  C16 ACD     1      29.120  20.810  16.470  1.00  0.00            
ATOM     55  H26 ACD     1      29.550  21.700  16.950  1.00  0.00            
ATOM     56  C17 ACD     1      29.540  19.600  17.310  1.00  0.00            
ATOM     57  H27 ACD     1      28.880  18.760  17.060  1.00  0.00            
ATOM     58  O14 ACD     1      29.300  19.930  18.700  1.00  0.00            
ATOM     59  H28 ACD     1      28.350  20.010  18.820  1.00  0.00            
ATOM     60  C18 ACD     1      30.980  19.160  17.080  1.00  0.00            
ATOM     61  H29 ACD     1      31.640  19.960  17.470  1.00  0.00            
ATOM     62  O15 ACD     1      31.280  17.920  17.720  1.00  0.00            
ATOM     63  H30 ACD     1      30.790  17.190  17.310  1.00  0.00            
ATOM     64  C19 ACD     1      31.220  18.980  15.600  1.00  0.00            
ATOM     65  H31 ACD     1      32.260  18.690  15.450  1.00  0.00            
ATOM     66  O16 ACD     1      30.980  20.160  14.930  1.00  0.00            
ATOM     67  C20 ACD     1      29.600  20.670  15.010  1.00  0.00            
ATOM     68  H32 ACD     1      28.880  20.020  14.490  1.00  0.00            
ATOM     69  C21 ACD     1      29.650  21.910  14.220  1.00  0.00            
ATOM     70  H33 ACD     1      30.120  21.660  13.270  1.00  0.00            
ATOM     71  H34 ACD     1      28.660  22.370  14.120  1.00  0.00            
ATOM     72  O17 ACD     1      30.440  22.880  14.880  1.00  0.00            
ATOM     73  H35 ACD     1      31.240  22.430  15.180  1.00  0.00            
ATOM     74  O18 ACD     1      30.320  17.970  15.050  1.00  0.00            
ATOM     75  C22 ACD     1      30.810  16.740  14.460  1.00  0.00            
ATOM     76  H36 ACD     1      31.830  16.470  14.770  1.00  0.00            
ATOM     77  C23 ACD     1      30.040  15.590  15.150  1.00  0.00            
ATOM     78  H37 ACD     1      28.980  15.860  15.120  1.00  0.00            
ATOM     79  O19 ACD     1      30.420  15.300  16.510  1.00  0.00            
ATOM     80  H38 ACD     1      30.160  14.380  16.670  1.00  0.00            
ATOM     81  C24 ACD     1      30.190  14.300  14.310  1.00  0.00            
ATOM     82  H39 ACD     1      31.210  13.920  14.470  1.00  0.00            
ATOM     83  O20 ACD     1      29.270  13.360  14.780  1.00  0.00            
ATOM     84  H40 ACD     1      29.590  12.490  14.520  1.00  0.00            
ATOM     85  C25 ACD     1      29.940  14.560  12.810  1.00  0.00            
ATOM     86  H41 ACD     1      30.040  13.640  12.230  1.00  0.00            
ATOM     87  O21 ACD     1      30.790  15.600  12.310  1.00  0.00            
ATOM     88  C26 ACD     1      30.620  16.880  13.000  1.00  0.00            
ATOM     89  H42 ACD     1      29.580  17.190  12.860  1.00  0.00            
ATOM     90  C27 ACD     1      31.530  17.920  12.420  1.00  0.00            
ATOM     91  H43 ACD     1      31.380  18.900  12.900  1.00  0.00            
ATOM     92  H44 ACD     1      32.510  17.470  12.590  1.00  0.00            
ATOM     93  O22 ACD     1      31.310  18.150  11.070  1.00  0.00            
ATOM     94  H45 ACD     1      31.890  18.770  10.630  1.00  0.00            
ATOM     95  O23 ACD     1      28.570  14.980  12.760  1.00  0.00            
ATOM     96  C28 ACD     1      27.760  14.420  11.790  1.00  0.00            
ATOM     97  H46 ACD     1      28.220  13.540  11.310  1.00  0.00            
ATOM     98  C29 ACD     1      27.460  15.560  10.720  1.00  0.00            
ATOM     99  H47 ACD     1      27.290  16.480  11.280  1.00  0.00            
ATOM    100  O24 ACD     1      26.340  15.140   9.790  1.00  0.00            
ATOM    101  C30 ACD     1      28.700  15.740   9.840  1.00  0.00            
ATOM    102  H48 ACD     1      29.550  16.140  10.400  1.00  0.00            
ATOM    103  H49 ACD     1      28.930  14.830   9.270  1.00  0.00            
ATOM    104  O25 ACD     1      28.450  16.700   8.840  1.00  0.00            
ATOM    105  H50 ACD     1      27.500  16.630   8.710  1.00  0.00            
ATOM    106  C31 ACD     1      26.460  14.030  12.520  1.00  0.00            
ATOM    107  H51 ACD     1      26.120  14.840  13.170  1.00  0.00            
ATOM    108  O26 ACD     1      26.690  12.880  13.240  1.00  0.00            
ATOM    109  H52 ACD     1      27.260  13.090  14.000  1.00  0.00            
ATOM    110  C32 ACD     1      25.350  13.630  11.460  1.00  0.00            
ATOM    111  H53 ACD     1      25.670  12.730  10.920  1.00  0.00            
ATOM    112  O27 ACD     1      24.170  13.470  12.180  1.00  0.00            
ATOM    113  H54 ACD     1      24.340  12.690  12.730  1.00  0.00            
ATOM    114  C33 ACD     1      25.110  14.730  10.430  1.00  0.00            
ATOM    115  H55 ACD     1      24.480  14.280   9.660  1.00  0.00            
ATOM    116  O28 ACD     1      24.590  15.910  11.090  1.00  0.00            
ATOM    117  C34 ACD     1      23.400  16.460  10.490  1.00  0.00            
ATOM    118  H56 ACD     1      23.100  16.070   9.510  1.00  0.00            
ATOM    119  C35 ACD     1      22.330  16.240  11.570  1.00  0.00            
ATOM    120  H57 ACD     1      22.720  16.530  12.560  1.00  0.00            
ATOM    121  O29 ACD     1      21.890  14.870  11.550  1.00  0.00            
ATOM    122  H58 ACD     1      22.620  14.270  11.740  1.00  0.00            
ATOM    123  C36 ACD     1      21.110  17.150  11.370  1.00  0.00            
ATOM    124  H59 ACD     1      20.810  17.020  10.330  1.00  0.00            
ATOM    125  O30 ACD     1      20.060  16.920  12.260  1.00  0.00            
ATOM    126  H60 ACD     1      20.000  15.960  12.230  1.00  0.00            
ATOM    127  C1  AU8     2      24.880  21.540  11.330  1.00  0.00            
ATOM    128  C2  AU8     2      25.790  20.450  12.020  1.00  0.00            
ATOM    129  C3  AU8     2      26.930  19.880  11.410  1.00  0.00            
ATOM    130  C4  AU8     2      27.620  18.770  12.050  1.00  0.00            
ATOM    131  C5  AU8     2      27.230  18.350  13.290  1.00  0.00            
ATOM    132  C6  AU8     2      26.260  19.090  14.040  1.00  0.00            
ATOM    133  C7  AU8     2      25.810  18.660  15.460  1.00  0.00            
ATOM    134  N1  AU8     2      25.400  17.160  15.650  1.00  0.00            
ATOM    135  C8  AU8     2      24.500  16.710  14.530  1.00  0.00            
ATOM    136  C9  AU8     2      23.730  15.410  14.850  1.00  0.00            
ATOM    137  N2  AU8     2      22.810  15.560  16.060  1.00  0.00            
ATOM    138  C10 AU8     2      22.100  14.210  16.430  1.00  0.00            
ATOM    139  C11 AU8     2      21.140  13.670  15.400  1.00  0.00            
ATOM    140  C12 AU8     2      19.970  14.390  15.000  1.00  0.00            
ATOM    141  C13 AU8     2      19.190  13.870  13.910  1.00  0.00            
ATOM    142  C14 AU8     2      19.610  12.710  13.250  1.00  0.00            
ATOM    143  C15 AU8     2      20.770  12.020  13.640  1.00  0.00            
ATOM    144  C16 AU8     2      21.470  12.460  14.800  1.00  0.00            
ATOM    145  C17 AU8     2      21.540  14.160  17.850  1.00  0.00            
ATOM    146  C18 AU8     2      21.910  13.080  18.690  1.00  0.00            
ATOM    147  C19 AU8     2      21.480  12.990  19.990  1.00  0.00            
ATOM    148  C20 AU8     2      20.830  14.050  20.560  1.00  0.00            
ATOM    149  Cl1 AU8     2      20.290  13.850  22.150  1.00  0.00            
ATOM    150  C21 AU8     2      20.500  15.210  19.770  1.00  0.00            
ATOM    151  C22 AU8     2      20.830  15.250  18.420  1.00  0.00            
ATOM    152  C23 AU8     2      23.750  15.960  17.260  1.00  0.00            
ATOM    153  C24 AU8     2      24.550  17.220  16.940  1.00  0.00            
ATOM    154  C25 AU8     2      25.500  19.990  13.320  1.00  0.00            
ATOM    155  H1  AU8     2      25.450  22.290  10.750  1.00  0.00            
ATOM    156  H2  AU8     2      24.230  21.000  10.640  1.00  0.00            
ATOM    157  H3  AU8     2      24.320  22.080  12.110  1.00  0.00            
ATOM    158  H4  AU8     2      27.210  20.250  10.430  1.00  0.00            
ATOM    159  H5  AU8     2      28.380  18.210  11.490  1.00  0.00            
ATOM    160  H6  AU8     2      27.690  17.490  13.770  1.00  0.00            
ATOM    161  H7  AU8     2      25.020  19.330  15.810  1.00  0.00            
ATOM    162  H8  AU8     2      26.640  18.770  16.160  1.00  0.00            
ATOM    163  H9  AU8     2      26.270  16.610  15.700  1.00  0.00            
ATOM    164  H10 AU8     2      25.240  16.550  13.740  1.00  0.00            
ATOM    165  H11 AU8     2      23.820  17.510  14.240  1.00  0.00            
ATOM    166  H12 AU8     2      24.470  14.670  15.150  1.00  0.00            
ATOM    167  H13 AU8     2      23.170  15.080  13.970  1.00  0.00            
ATOM    168  H14 AU8     2      22.060  16.240  15.880  1.00  0.00            
ATOM    169  H15 AU8     2      22.960  13.550  16.430  1.00  0.00            
ATOM    170  H16 AU8     2      19.640  15.240  15.590  1.00  0.00            
ATOM    171  H17 AU8     2      18.240  14.340  13.650  1.00  0.00            
ATOM    172  H18 AU8     2      19.170  12.300  12.350  1.00  0.00            
ATOM    173  H19 AU8     2      21.120  11.120  13.150  1.00  0.00            
ATOM    174  H20 AU8     2      22.300  11.820  15.110  1.00  0.00            
ATOM    175  H21 AU8     2      22.550  12.260  18.390  1.00  0.00            
ATOM    176  H22 AU8     2      21.680  12.120  20.610  1.00  0.00            
ATOM    177  H23 AU8     2      19.860  15.980  20.200  1.00  0.00            
ATOM    178  H24 AU8     2      20.530  16.050  17.740  1.00  0.00            
ATOM    179  H25 AU8     2      24.410  15.120  17.490  1.00  0.00            
ATOM    180  H26 AU8     2      23.160  16.080  18.170  1.00  0.00            
ATOM    181  H27 AU8     2      23.930  18.110  16.800  1.00  0.00            
ATOM    182  H28 AU8     2      25.220  17.450  17.770  1.00  0.00            
ATOM    183  H29 AU8     2      24.700  20.530  13.820  1.00  0.00            
TER
ENDMDL
MODEL        1
ATOM      1  H1  ACD     1      -1.760  28.810  16.120  1.00  0.00            
ATOM      2  O1  ACD     1      -1.480  27.960  15.770  1.00  0.00            
ATOM      3  C1  ACD     1      -0.210  28.260  15.240  1.00  0.00            
ATOM      4  H2  ACD     1       0.570  28.350  16.000  1.00  0.00            
ATOM      5  H3  ACD     1      -0.370  29.180  14.650  1.00  0.00            
ATOM      6  C2  ACD     1       0.250  27.110  14.340  1.00  0.00            
ATOM      7  H4  ACD     1       1.290  27.370  14.070  1.00  0.00            
ATOM      8  O2  ACD     1       0.370  25.930  15.110  1.00  0.00            
ATOM      9  C3  ACD     1       0.710  24.700  14.550  1.00  0.00            
ATOM     10  H5  ACD     1       0.680  23.940  15.330  1.00  0.00            
ATOM     11  O3  ACD     1       1.990  24.750  13.950  1.00  0.00            
ATOM     12  C4  ACD     1       3.140  24.170  14.540  1.00  0.00            
ATOM     13  H6  ACD     1       2.900  23.620  15.460  1.00  0.00            
ATOM     14  C5  ACD     1       3.680  23.230  13.400  1.00  0.00            
ATOM     15  H7  ACD     1       3.570  23.790  12.470  1.00  0.00            
ATOM     16  O4  ACD     1       2.840  22.040  13.310  1.00  0.00            
ATOM     17  H8  ACD     1       1.900  22.200  13.230  1.00  0.00            
ATOM     18  C6  ACD     1       5.200  23.000  13.510  1.00  0.00            
ATOM     19  H9  ACD     1       5.340  22.300  14.350  1.00  0.00            
ATOM     20  O5  ACD     1       5.560  22.250  12.390  1.00  0.00            
ATOM     21  H10 ACD     1       5.220  21.380  12.620  1.00  0.00            
ATOM     22  C7  ACD     1       5.950  24.290  13.890  1.00  0.00            
ATOM     23  H11 ACD     1       6.970  24.020  14.190  1.00  0.00            
ATOM     24  O6  ACD     1       5.410  24.700  15.080  1.00  0.00            
ATOM     25  C8  ACD     1       4.120  25.240  14.910  1.00  0.00            
ATOM     26  H12 ACD     1       4.100  25.940  14.070  1.00  0.00            
ATOM     27  C9  ACD     1       3.690  25.970  16.210  1.00  0.00            
ATOM     28  H13 ACD     1       2.770  25.580  16.680  1.00  0.00            
ATOM     29  H14 ACD     1       4.460  25.850  16.980  1.00  0.00            
ATOM     30  O7  ACD     1       3.630  27.360  15.970  1.00  0.00            
ATOM     31  H15 ACD     1       3.230  27.770  16.740  1.00  0.00            
ATOM     32  O8  ACD     1       6.020  25.290  12.790  1.00  0.00            
ATOM     33  C10 ACD     1       7.300  25.670  12.300  1.00  0.00            
ATOM     34  H16 ACD     1       7.990  25.320  13.080  1.00  0.00            
ATOM     35  C11 ACD     1       7.530  25.010  10.930  1.00  0.00            
ATOM     36  H17 ACD     1       6.600  25.220  10.380  1.00  0.00            
ATOM     37  O9  ACD     1       7.620  23.580  11.080  1.00  0.00            
ATOM     38  H18 ACD     1       6.830  23.360  11.580  1.00  0.00            
ATOM     39  C12 ACD     1       8.750  25.500  10.190  1.00  0.00            
ATOM     40  H19 ACD     1       9.640  25.300  10.790  1.00  0.00            
ATOM     41  O10 ACD     1       8.800  24.950   8.910  1.00  0.00            
ATOM     42  H20 ACD     1       8.660  24.050   9.220  1.00  0.00            
ATOM     43  C13 ACD     1       8.680  27.010  10.100  1.00  0.00            
ATOM     44  H21 ACD     1       9.640  27.390   9.730  1.00  0.00            
ATOM     45  O11 ACD     1       8.630  27.570  11.470  1.00  0.00            
ATOM     46  C14 ACD     1       7.480  27.220  12.320  1.00  0.00            
ATOM     47  H22 ACD     1       6.510  27.550  11.940  1.00  0.00            
ATOM     48  C15 ACD     1       7.630  27.780  13.620  1.00  0.00            
ATOM     49  H23 ACD     1       6.840  27.380  14.280  1.00  0.00            
ATOM     50  H24 ACD     1       8.630  27.480  13.950  1.00  0.00            
ATOM     51  O12 ACD     1       7.440  29.230  13.570  1.00  0.00            
ATOM     52  H25 ACD     1       8.280  29.640  13.370  1.00  0.00            
ATOM     53  O13 ACD     1       7.590  27.530   9.210  1.00  0.00            
ATOM     54  C16 ACD     1       8.060  28.470   8.190  1.00  0.00            
ATOM     55  H26 ACD     1       9.130  28.360   7.970  1.00  0.00            
ATOM     56  C17 ACD     1       7.220  28.020   6.990  1.00  0.00            
ATOM     57  H27 ACD     1       6.200  27.840   7.370  1.00  0.00            
ATOM     58  O14 ACD     1       7.730  26.760   6.440  1.00  0.00            
ATOM     59  H28 ACD     1       7.800  26.200   7.220  1.00  0.00            
ATOM     60  C18 ACD     1       7.020  29.090   5.930  1.00  0.00            
ATOM     61  H29 ACD     1       7.970  29.340   5.450  1.00  0.00            
ATOM     62  O15 ACD     1       6.090  28.660   4.920  1.00  0.00            
ATOM     63  H30 ACD     1       6.430  28.860   4.050  1.00  0.00            
ATOM     64  C19 ACD     1       6.450  30.380   6.580  1.00  0.00            
ATOM     65  H31 ACD     1       6.400  31.180   5.830  1.00  0.00            
ATOM     66  O16 ACD     1       7.450  30.720   7.430  1.00  0.00            
ATOM     67  C20 ACD     1       7.730  29.910   8.600  1.00  0.00            
ATOM     68  H32 ACD     1       6.810  29.880   9.210  1.00  0.00            
ATOM     69  C21 ACD     1       8.820  30.530   9.520  1.00  0.00            
ATOM     70  H33 ACD     1       8.390  31.430   9.980  1.00  0.00            
ATOM     71  H34 ACD     1       8.890  29.920  10.430  1.00  0.00            
ATOM     72  O17 ACD     1      10.120  30.630   8.860  1.00  0.00            
ATOM     73  H35 ACD     1      10.110  30.950   7.950  1.00  0.00            
ATOM     74  O18 ACD     1       5.290  30.200   7.290  1.00  0.00            
ATOM     75  C22 ACD     1       4.030  30.330   6.580  1.00  0.00            
ATOM     76  H36 ACD     1       4.080  30.460   5.490  1.00  0.00            
ATOM     77  C23 ACD     1       3.290  29.010   6.790  1.00  0.00            
ATOM     78  H37 ACD     1       3.420  28.850   7.870  1.00  0.00            
ATOM     79  O19 ACD     1       3.910  27.930   6.080  1.00  0.00            
ATOM     80  H38 ACD     1       4.780  28.210   5.780  1.00  0.00            
ATOM     81  C24 ACD     1       1.860  29.130   6.350  1.00  0.00            
ATOM     82  H39 ACD     1       1.790  29.470   5.310  1.00  0.00            
ATOM     83  O20 ACD     1       1.170  27.820   6.640  1.00  0.00            
ATOM     84  H40 ACD     1       0.230  27.840   6.440  1.00  0.00            
ATOM     85  C25 ACD     1       1.160  30.110   7.250  1.00  0.00            
ATOM     86  H41 ACD     1       0.100  30.200   7.030  1.00  0.00            
ATOM     87  O21 ACD     1       1.820  31.310   6.960  1.00  0.00            
ATOM     88  C26 ACD     1       3.250  31.470   7.180  1.00  0.00            
ATOM     89  H42 ACD     1       3.380  31.380   8.270  1.00  0.00            
ATOM     90  C27 ACD     1       3.730  32.780   6.480  1.00  0.00            
ATOM     91  H43 ACD     1       4.830  32.740   6.380  1.00  0.00            
ATOM     92  H44 ACD     1       3.160  32.850   5.550  1.00  0.00            
ATOM     93  O22 ACD     1       3.300  33.920   7.170  1.00  0.00            
ATOM     94  H45 ACD     1       3.760  34.720   6.920  1.00  0.00            
ATOM     95  O23 ACD     1       1.330  29.760   8.660  1.00  0.00            
ATOM     96  C28 ACD     1       0.260  30.040   9.540  1.00  0.00            
ATOM     97  H46 ACD     1      -0.400  30.810   9.140  1.00  0.00            
ATOM     98  C29 ACD     1       0.890  30.270  10.930  1.00  0.00            
ATOM     99  H47 ACD     1       1.690  29.520  10.980  1.00  0.00            
ATOM    100  O24 ACD     1      -0.060  30.110  11.980  1.00  0.00            
ATOM    101  C30 ACD     1       1.440  31.700  11.140  1.00  0.00            
ATOM    102  H48 ACD     1       2.080  31.960  10.290  1.00  0.00            
ATOM    103  H49 ACD     1       0.600  32.400  11.220  1.00  0.00            
ATOM    104  O25 ACD     1       2.240  31.860  12.400  1.00  0.00            
ATOM    105  H50 ACD     1       1.800  31.240  12.980  1.00  0.00            
ATOM    106  C31 ACD     1      -0.700  28.880   9.550  1.00  0.00            
ATOM    107  H51 ACD     1      -0.210  27.900   9.630  1.00  0.00            
ATOM    108  O26 ACD     1      -1.460  28.850   8.330  1.00  0.00            
ATOM    109  H52 ACD     1      -1.960  29.640   8.130  1.00  0.00            
ATOM    110  C32 ACD     1      -1.660  28.860  10.680  1.00  0.00            
ATOM    111  H53 ACD     1      -2.270  29.780  10.650  1.00  0.00            
ATOM    112  O27 ACD     1      -2.510  27.710  10.640  1.00  0.00            
ATOM    113  H54 ACD     1      -2.890  27.600   9.770  1.00  0.00            
ATOM    114  C33 ACD     1      -0.900  28.950  11.980  1.00  0.00            
ATOM    115  H55 ACD     1      -1.630  29.040  12.790  1.00  0.00            
ATOM    116  O28 ACD     1      -0.130  27.790  12.130  1.00  0.00            
ATOM    117  C34 ACD     1      -0.600  26.850  13.030  1.00  0.00            
ATOM    118  H56 ACD     1      -1.640  27.020  13.310  1.00  0.00            
ATOM    119  C35 ACD     1      -0.250  25.540  12.330  1.00  0.00            
ATOM    120  H57 ACD     1       0.790  25.580  11.980  1.00  0.00            
ATOM    121  O29 ACD     1      -1.210  25.290  11.280  1.00  0.00            
ATOM    122  H58 ACD     1      -1.530  26.180  11.060  1.00  0.00            
ATOM    123  C36 ACD     1      -0.280  24.420  13.410  1.00  0.00            
ATOM    124  H59 ACD     1      -1.320  24.440  13.770  1.00  0.00            
ATOM    125  O30 ACD     1       0.040  23.170  12.790  1.00  0.00            
ATOM    126  H60 ACD     1      -0.470  22.990  11.990  1.00  0.00            
ATOM    127  C1  AU8     2       5.100  31.020  10.770  1.00  0.00            
ATOM    128  C2  AU8     2       4.660  29.620  11.040  1.00  0.00            
ATOM    129  C3  AU8     2       4.060  29.310  12.270  1.00  0.00            
ATOM    130  C4  AU8     2       3.670  28.000  12.520  1.00  0.00            
ATOM    131  C5  AU8     2       3.700  26.950  11.610  1.00  0.00            
ATOM    132  C6  AU8     2       4.210  27.260  10.320  1.00  0.00            
ATOM    133  C7  AU8     2       4.290  26.260   9.170  1.00  0.00            
ATOM    134  N1  AU8     2       3.020  26.050   8.410  1.00  0.00            
ATOM    135  C8  AU8     2       1.880  25.590   9.320  1.00  0.00            
ATOM    136  C9  AU8     2       0.640  25.100   8.590  1.00  0.00            
ATOM    137  N2  AU8     2       0.830  24.070   7.560  1.00  0.00            
ATOM    138  C10 AU8     2      -0.380  23.860   6.630  1.00  0.00            
ATOM    139  C11 AU8     2      -1.650  23.490   7.410  1.00  0.00            
ATOM    140  C12 AU8     2      -1.620  22.810   8.660  1.00  0.00            
ATOM    141  C13 AU8     2      -2.780  22.410   9.290  1.00  0.00            
ATOM    142  C14 AU8     2      -4.020  22.790   8.790  1.00  0.00            
ATOM    143  C15 AU8     2      -4.090  23.540   7.600  1.00  0.00            
ATOM    144  C16 AU8     2      -2.930  23.910   6.960  1.00  0.00            
ATOM    145  C17 AU8     2      -0.090  22.740   5.580  1.00  0.00            
ATOM    146  C18 AU8     2       0.110  23.030   4.230  1.00  0.00            
ATOM    147  C19 AU8     2       0.720  22.030   3.440  1.00  0.00            
ATOM    148  C20 AU8     2       1.010  20.730   3.900  1.00  0.00            
ATOM    149  Cl1 AU8     2       1.610  19.470   2.770  1.00  0.00            
ATOM    150  C21 AU8     2       0.730  20.420   5.230  1.00  0.00            
ATOM    151  C22 AU8     2       0.280  21.450   6.090  1.00  0.00            
ATOM    152  C23 AU8     2       1.930  24.580   6.620  1.00  0.00            
ATOM    153  C24 AU8     2       3.190  24.980   7.300  1.00  0.00            
ATOM    154  C25 AU8     2       4.700  28.590  10.080  1.00  0.00            
ATOM    155  H1  AU8     2       4.930  31.240   9.710  1.00  0.00            
ATOM    156  H2  AU8     2       4.610  31.760  11.430  1.00  0.00            
ATOM    157  H3  AU8     2       6.160  31.070  11.050  1.00  0.00            
ATOM    158  H4  AU8     2       3.960  30.090  13.020  1.00  0.00            
ATOM    159  H5  AU8     2       3.230  27.780  13.490  1.00  0.00            
ATOM    160  H6  AU8     2       3.370  25.960  11.880  1.00  0.00            
ATOM    161  H7  AU8     2       4.570  25.300   9.600  1.00  0.00            
ATOM    162  H8  AU8     2       5.080  26.580   8.490  1.00  0.00            
ATOM    163  H9  AU8     2       2.680  26.870   7.890  1.00  0.00            
ATOM    164  H10 AU8     2       1.590  26.410   9.980  1.00  0.00            
ATOM    165  H11 AU8     2       2.260  24.780   9.940  1.00  0.00            
ATOM    166  H12 AU8     2       0.210  25.930   8.020  1.00  0.00            
ATOM    167  H13 AU8     2      -0.080  24.630   9.270  1.00  0.00            
ATOM    168  H14 AU8     2       1.130  23.150   7.930  1.00  0.00            
ATOM    169  H15 AU8     2      -0.520  24.740   6.000  1.00  0.00            
ATOM    170  H16 AU8     2      -0.690  22.540   9.140  1.00  0.00            
ATOM    171  H17 AU8     2      -2.610  21.750  10.140  1.00  0.00            
ATOM    172  H18 AU8     2      -4.910  22.460   9.320  1.00  0.00            
ATOM    173  H19 AU8     2      -5.000  23.820   7.070  1.00  0.00            
ATOM    174  H20 AU8     2      -3.020  24.450   6.030  1.00  0.00            
ATOM    175  H21 AU8     2      -0.040  24.050   3.880  1.00  0.00            
ATOM    176  H22 AU8     2       0.930  22.260   2.400  1.00  0.00            
ATOM    177  H23 AU8     2       1.000  19.460   5.670  1.00  0.00            
ATOM    178  H24 AU8     2       0.180  21.240   7.140  1.00  0.00            
ATOM    179  H25 AU8     2       1.590  25.520   6.170  1.00  0.00            
ATOM    180  H26 AU8     2       2.070  23.960   5.730  1.00  0.00            
ATOM    181  H27 AU8     2       3.470  24.040   7.790  1.00  0.00            
ATOM    182  H28 AU8     2       3.870  25.340   6.530  1.00  0.00            
ATOM    183  H29 AU8     2       5.110  28.840   9.100  1.00  0.00            
TER
ENDMDL
MODEL        1
ATOM      1  H1  ACD     1      41.760  22.640  23.520  1.00  0.00            
ATOM      2  O1  ACD     1      40.810  22.710  23.670  1.00  0.00            
ATOM      3  C1  ACD     1      40.620  21.600  24.510  1.00  0.00            
ATOM      4  H2  ACD     1      39.590  21.230  24.550  1.00  0.00            
ATOM      5  H3  ACD     1      40.900  21.830  25.550  1.00  0.00            
ATOM      6  C2  ACD     1      41.570  20.460  24.020  1.00  0.00            
ATOM      7  H4  ACD     1      41.310  20.060  23.030  1.00  0.00            
ATOM      8  O2  ACD     1      42.860  21.030  23.860  1.00  0.00            
ATOM      9  C3  ACD     1      43.900  20.080  23.670  1.00  0.00            
ATOM     10  H5  ACD     1      44.830  20.630  23.490  1.00  0.00            
ATOM     11  O3  ACD     1      43.620  19.290  22.420  1.00  0.00            
ATOM     12  C4  ACD     1      44.790  19.010  21.630  1.00  0.00            
ATOM     13  H6  ACD     1      45.670  19.210  22.250  1.00  0.00            
ATOM     14  C5  ACD     1      44.740  17.560  21.420  1.00  0.00            
ATOM     15  H7  ACD     1      43.700  17.230  21.290  1.00  0.00            
ATOM     16  O4  ACD     1      45.220  16.820  22.580  1.00  0.00            
ATOM     17  H8  ACD     1      45.380  17.370  23.350  1.00  0.00            
ATOM     18  C6  ACD     1      45.610  17.060  20.260  1.00  0.00            
ATOM     19  H9  ACD     1      46.660  17.320  20.460  1.00  0.00            
ATOM     20  O5  ACD     1      45.590  15.570  20.080  1.00  0.00            
ATOM     21  H10 ACD     1      44.790  15.290  19.630  1.00  0.00            
ATOM     22  C7  ACD     1      45.160  17.770  18.960  1.00  0.00            
ATOM     23  H11 ACD     1      45.720  17.360  18.110  1.00  0.00            
ATOM     24  O6  ACD     1      45.390  19.180  19.190  1.00  0.00            
ATOM     25  C8  ACD     1      44.690  19.800  20.330  1.00  0.00            
ATOM     26  H12 ACD     1      43.610  19.850  20.110  1.00  0.00            
ATOM     27  C9  ACD     1      45.170  21.210  20.640  1.00  0.00            
ATOM     28  H13 ACD     1      45.230  21.870  19.760  1.00  0.00            
ATOM     29  H14 ACD     1      44.500  21.600  21.410  1.00  0.00            
ATOM     30  O7  ACD     1      46.480  21.330  21.210  1.00  0.00            
ATOM     31  H15 ACD     1      46.780  22.240  21.340  1.00  0.00            
ATOM     32  O8  ACD     1      43.770  17.620  18.800  1.00  0.00            
ATOM     33  C10 ACD     1      43.380  17.220  17.490  1.00  0.00            
ATOM     34  H16 ACD     1      44.230  17.020  16.820  1.00  0.00            
ATOM     35  C11 ACD     1      42.760  15.850  17.610  1.00  0.00            
ATOM     36  H17 ACD     1      42.060  15.940  18.450  1.00  0.00            
ATOM     37  O9  ACD     1      43.750  14.850  17.890  1.00  0.00            
ATOM     38  H18 ACD     1      44.420  14.750  17.210  1.00  0.00            
ATOM     39  C12 ACD     1      41.880  15.590  16.350  1.00  0.00            
ATOM     40  H19 ACD     1      42.620  15.430  15.560  1.00  0.00            
ATOM     41  O10 ACD     1      41.060  14.410  16.480  1.00  0.00            
ATOM     42  H20 ACD     1      41.670  13.670  16.510  1.00  0.00            
ATOM     43  C13 ACD     1      40.910  16.640  16.070  1.00  0.00            
ATOM     44  H21 ACD     1      40.280  16.430  15.200  1.00  0.00            
ATOM     45  O11 ACD     1      41.580  17.850  15.810  1.00  0.00            
ATOM     46  C14 ACD     1      42.400  18.320  16.920  1.00  0.00            
ATOM     47  H22 ACD     1      41.730  18.600  17.750  1.00  0.00            
ATOM     48  C15 ACD     1      43.060  19.700  16.550  1.00  0.00            
ATOM     49  H23 ACD     1      42.260  20.450  16.510  1.00  0.00            
ATOM     50  H24 ACD     1      43.660  20.130  17.360  1.00  0.00            
ATOM     51  O12 ACD     1      43.740  19.720  15.320  1.00  0.00            
ATOM     52  H25 ACD     1      44.420  20.370  15.490  1.00  0.00            
ATOM     53  O13 ACD     1      40.030  16.810  17.220  1.00  0.00            
ATOM     54  C16 ACD     1      38.630  17.030  17.100  1.00  0.00            
ATOM     55  H26 ACD     1      38.310  17.140  16.060  1.00  0.00            
ATOM     56  C17 ACD     1      38.030  15.690  17.600  1.00  0.00            
ATOM     57  H27 ACD     1      38.380  15.450  18.620  1.00  0.00            
ATOM     58  O14 ACD     1      38.360  14.510  16.790  1.00  0.00            
ATOM     59  H28 ACD     1      39.300  14.310  16.710  1.00  0.00            
ATOM     60  C18 ACD     1      36.530  15.810  17.680  1.00  0.00            
ATOM     61  H29 ACD     1      36.290  16.060  16.640  1.00  0.00            
ATOM     62  O15 ACD     1      35.860  14.550  18.000  1.00  0.00            
ATOM     63  H30 ACD     1      36.150  13.910  17.350  1.00  0.00            
ATOM     64  C19 ACD     1      36.180  16.980  18.650  1.00  0.00            
ATOM     65  H31 ACD     1      35.090  17.050  18.670  1.00  0.00            
ATOM     66  O16 ACD     1      36.770  18.230  18.160  1.00  0.00            
ATOM     67  C20 ACD     1      38.160  18.240  17.910  1.00  0.00            
ATOM     68  H32 ACD     1      38.590  18.270  18.920  1.00  0.00            
ATOM     69  C21 ACD     1      38.490  19.550  17.270  1.00  0.00            
ATOM     70  H33 ACD     1      38.320  20.380  17.960  1.00  0.00            
ATOM     71  H34 ACD     1      39.580  19.550  17.140  1.00  0.00            
ATOM     72  O17 ACD     1      37.790  19.900  16.030  1.00  0.00            
ATOM     73  H35 ACD     1      38.040  19.280  15.340  1.00  0.00            
ATOM     74  O18 ACD     1      36.630  16.740  19.980  1.00  0.00            
ATOM     75  C22 ACD     1      35.860  16.040  20.960  1.00  0.00            
ATOM     76  H36 ACD     1      35.190  15.370  20.400  1.00  0.00            
ATOM     77  C23 ACD     1      36.780  15.170  21.770  1.00  0.00            
ATOM     78  H37 ACD     1      37.560  15.900  22.010  1.00  0.00            
ATOM     79  O19 ACD     1      37.450  14.090  21.050  1.00  0.00            
ATOM     80  H38 ACD     1      36.760  13.460  20.840  1.00  0.00            
ATOM     81  C24 ACD     1      36.200  14.790  23.080  1.00  0.00            
ATOM     82  H39 ACD     1      35.380  14.100  22.860  1.00  0.00            
ATOM     83  O20 ACD     1      37.170  14.070  23.840  1.00  0.00            
ATOM     84  H40 ACD     1      37.250  13.230  23.390  1.00  0.00            
ATOM     85  C25 ACD     1      35.690  16.060  23.790  1.00  0.00            
ATOM     86  H41 ACD     1      35.310  15.890  24.800  1.00  0.00            
ATOM     87  O21 ACD     1      34.630  16.620  23.020  1.00  0.00            
ATOM     88  C26 ACD     1      34.970  17.000  21.680  1.00  0.00            
ATOM     89  H42 ACD     1      35.460  17.980  21.660  1.00  0.00            
ATOM     90  C27 ACD     1      33.630  17.360  20.890  1.00  0.00            
ATOM     91  H43 ACD     1      33.110  17.990  21.620  1.00  0.00            
ATOM     92  H44 ACD     1      33.820  17.890  19.950  1.00  0.00            
ATOM     93  O22 ACD     1      32.740  16.210  20.640  1.00  0.00            
ATOM     94  H45 ACD     1      32.550  15.810  21.500  1.00  0.00            
ATOM     95  O23 ACD     1      36.690  17.040  24.020  1.00  0.00            
ATOM     96  C28 ACD     1      37.190  17.300  25.390  1.00  0.00            
ATOM     97  H46 ACD     1      36.430  17.140  26.170  1.00  0.00            
ATOM     98  C29 ACD     1      37.530  18.800  25.400  1.00  0.00            
ATOM     99  H47 ACD     1      37.920  19.080  24.410  1.00  0.00            
ATOM    100  O24 ACD     1      38.410  19.060  26.500  1.00  0.00            
ATOM    101  C30 ACD     1      36.370  19.740  25.460  1.00  0.00            
ATOM    102  H48 ACD     1      36.730  20.780  25.480  1.00  0.00            
ATOM    103  H49 ACD     1      35.780  19.560  24.550  1.00  0.00            
ATOM    104  O25 ACD     1      35.520  19.540  26.590  1.00  0.00            
ATOM    105  H50 ACD     1      34.800  20.180  26.510  1.00  0.00            
ATOM    106  C31 ACD     1      38.370  16.410  25.630  1.00  0.00            
ATOM    107  H51 ACD     1      38.890  16.420  24.660  1.00  0.00            
ATOM    108  O26 ACD     1      38.010  15.070  26.000  1.00  0.00            
ATOM    109  H52 ACD     1      37.700  14.620  25.210  1.00  0.00            
ATOM    110  C32 ACD     1      39.380  16.920  26.690  1.00  0.00            
ATOM    111  H53 ACD     1      38.920  16.840  27.680  1.00  0.00            
ATOM    112  O27 ACD     1      40.590  16.170  26.640  1.00  0.00            
ATOM    113  H54 ACD     1      40.310  15.260  26.520  1.00  0.00            
ATOM    114  C33 ACD     1      39.690  18.350  26.400  1.00  0.00            
ATOM    115  H55 ACD     1      40.200  18.890  27.200  1.00  0.00            
ATOM    116  O28 ACD     1      40.300  18.610  25.100  1.00  0.00            
ATOM    117  C34 ACD     1      41.610  19.300  25.080  1.00  0.00            
ATOM    118  H56 ACD     1      41.680  19.840  26.030  1.00  0.00            
ATOM    119  C35 ACD     1      42.890  18.350  25.000  1.00  0.00            
ATOM    120  H57 ACD     1      42.850  17.710  24.110  1.00  0.00            
ATOM    121  O29 ACD     1      42.930  17.540  26.200  1.00  0.00            
ATOM    122  H58 ACD     1      42.100  17.050  26.190  1.00  0.00            
ATOM    123  C36 ACD     1      44.100  19.170  24.890  1.00  0.00            
ATOM    124  H59 ACD     1      44.180  19.780  25.800  1.00  0.00            
ATOM    125  O30 ACD     1      45.360  18.430  24.810  1.00  0.00            
ATOM    126  H60 ACD     1      45.400  17.770  25.510  1.00  0.00            
ATOM    127  C1  AU8     2      37.150  20.580  21.360  1.00  0.00            
ATOM    128  C2  AU8     2      38.490  19.920  21.090  1.00  0.00            
ATOM    129  C3  AU8     2      39.480  20.490  20.330  1.00  0.00            
ATOM    130  C4  AU8     2      40.630  19.740  20.050  1.00  0.00            
ATOM    131  C5  AU8     2      40.920  18.560  20.780  1.00  0.00            
ATOM    132  C6  AU8     2      39.930  17.960  21.510  1.00  0.00            
ATOM    133  C7  AU8     2      40.310  16.850  22.430  1.00  0.00            
ATOM    134  N1  AU8     2      39.930  15.470  21.950  1.00  0.00            
ATOM    135  C8  AU8     2      40.480  14.500  23.050  1.00  0.00            
ATOM    136  C9  AU8     2      40.540  13.060  22.530  1.00  0.00            
ATOM    137  N2  AU8     2      41.350  12.940  21.240  1.00  0.00            
ATOM    138  C10 AU8     2      41.550  11.410  20.810  1.00  0.00            
ATOM    139  C11 AU8     2      42.860  11.020  20.180  1.00  0.00            
ATOM    140  C12 AU8     2      43.150   9.720  19.850  1.00  0.00            
ATOM    141  C13 AU8     2      44.270   9.390  19.070  1.00  0.00            
ATOM    142  C14 AU8     2      45.140  10.390  18.630  1.00  0.00            
ATOM    143  C15 AU8     2      44.920  11.730  18.990  1.00  0.00            
ATOM    144  C16 AU8     2      43.750  12.050  19.760  1.00  0.00            
ATOM    145  C17 AU8     2      40.310  11.060  19.930  1.00  0.00            
ATOM    146  C18 AU8     2      40.290  11.420  18.580  1.00  0.00            
ATOM    147  C19 AU8     2      39.100  11.380  17.870  1.00  0.00            
ATOM    148  C20 AU8     2      37.910  10.900  18.550  1.00  0.00            
ATOM    149  Cl1 AU8     2      36.410  10.810  17.730  1.00  0.00            
ATOM    150  C21 AU8     2      38.010  10.400  19.870  1.00  0.00            
ATOM    151  C22 AU8     2      39.210  10.530  20.580  1.00  0.00            
ATOM    152  C23 AU8     2      40.750  13.840  20.210  1.00  0.00            
ATOM    153  C24 AU8     2      40.590  15.300  20.580  1.00  0.00            
ATOM    154  C25 AU8     2      38.710  18.640  21.650  1.00  0.00            
ATOM    155  H1  AU8     2      37.100  21.410  20.650  1.00  0.00            
ATOM    156  H2  AU8     2      36.330  19.870  21.270  1.00  0.00            
ATOM    157  H3  AU8     2      37.230  21.010  22.370  1.00  0.00            
ATOM    158  H4  AU8     2      39.420  21.490  19.900  1.00  0.00            
ATOM    159  H5  AU8     2      41.420  20.180  19.450  1.00  0.00            
ATOM    160  H6  AU8     2      41.930  18.190  20.660  1.00  0.00            
ATOM    161  H7  AU8     2      39.750  17.060  23.340  1.00  0.00            
ATOM    162  H8  AU8     2      41.370  16.970  22.690  1.00  0.00            
ATOM    163  H9  AU8     2      38.930  15.300  21.770  1.00  0.00            
ATOM    164  H10 AU8     2      39.780  14.420  23.880  1.00  0.00            
ATOM    165  H11 AU8     2      41.420  14.850  23.480  1.00  0.00            
ATOM    166  H12 AU8     2      39.590  12.630  22.230  1.00  0.00            
ATOM    167  H13 AU8     2      40.930  12.320  23.240  1.00  0.00            
ATOM    168  H14 AU8     2      42.310  13.300  21.370  1.00  0.00            
ATOM    169  H15 AU8     2      41.560  10.850  21.740  1.00  0.00            
ATOM    170  H16 AU8     2      42.450   8.920  20.100  1.00  0.00            
ATOM    171  H17 AU8     2      44.590   8.350  19.010  1.00  0.00            
ATOM    172  H18 AU8     2      46.010  10.200  18.020  1.00  0.00            
ATOM    173  H19 AU8     2      45.610  12.500  18.650  1.00  0.00            
ATOM    174  H20 AU8     2      43.560  13.100  19.970  1.00  0.00            
ATOM    175  H21 AU8     2      41.190  11.730  18.050  1.00  0.00            
ATOM    176  H22 AU8     2      39.120  11.600  16.810  1.00  0.00            
ATOM    177  H23 AU8     2      37.120   9.990  20.340  1.00  0.00            
ATOM    178  H24 AU8     2      39.230  10.380  21.650  1.00  0.00            
ATOM    179  H25 AU8     2      39.800  13.330  20.020  1.00  0.00            
ATOM    180  H26 AU8     2      41.450  13.830  19.380  1.00  0.00            
ATOM    181  H27 AU8     2      41.540  15.810  20.680  1.00  0.00            
ATOM    182  H28 AU8     2      39.990  15.800  19.820  1.00  0.00            
ATOM    183  H29 AU8     2      37.900  18.290  22.280  1.00  0.00            
TER
ENDMDL
MODEL        1
ATOM      1  H1  ACD     1       5.820  24.780  11.650  1.00  0.00            
ATOM      2  O1  ACD     1       6.710  24.420  11.730  1.00  0.00            
ATOM      3  C1  ACD     1       7.740  25.290  11.360  1.00  0.00            
ATOM      4  H2  ACD     1       8.160  25.660  12.300  1.00  0.00            
ATOM      5  H3  ACD     1       7.250  26.160  10.930  1.00  0.00            
ATOM      6  C2  ACD     1       8.850  24.610  10.520  1.00  0.00            
ATOM      7  H4  ACD     1       9.660  25.350  10.410  1.00  0.00            
ATOM      8  O2  ACD     1       9.210  23.420  11.230  1.00  0.00            
ATOM      9  C3  ACD     1       9.990  22.520  10.400  1.00  0.00            
ATOM     10  H5  ACD     1      10.350  21.690  11.010  1.00  0.00            
ATOM     11  O3  ACD     1      11.050  23.280   9.970  1.00  0.00            
ATOM     12  C4  ACD     1      12.330  22.720   9.670  1.00  0.00            
ATOM     13  H6  ACD     1      12.270  21.640   9.870  1.00  0.00            
ATOM     14  C5  ACD     1      12.600  23.060   8.140  1.00  0.00            
ATOM     15  H7  ACD     1      12.130  24.050   8.080  1.00  0.00            
ATOM     16  O4  ACD     1      11.870  22.180   7.320  1.00  0.00            
ATOM     17  H8  ACD     1      11.200  21.800   7.890  1.00  0.00            
ATOM     18  C6  ACD     1      14.070  23.010   7.840  1.00  0.00            
ATOM     19  H9  ACD     1      14.410  21.970   7.790  1.00  0.00            
ATOM     20  O5  ACD     1      14.440  23.530   6.550  1.00  0.00            
ATOM     21  H10 ACD     1      15.200  24.090   6.710  1.00  0.00            
ATOM     22  C7  ACD     1      14.850  23.720   8.890  1.00  0.00            
ATOM     23  H11 ACD     1      15.900  23.490   8.670  1.00  0.00            
ATOM     24  O6  ACD     1      14.550  23.150  10.150  1.00  0.00            
ATOM     25  C8  ACD     1      13.230  23.340  10.660  1.00  0.00            
ATOM     26  H12 ACD     1      13.030  24.420  10.670  1.00  0.00            
ATOM     27  C9  ACD     1      13.280  22.710  12.120  1.00  0.00            
ATOM     28  H13 ACD     1      14.250  22.980  12.560  1.00  0.00            
ATOM     29  H14 ACD     1      12.560  23.250  12.750  1.00  0.00            
ATOM     30  O7  ACD     1      12.980  21.340  12.180  1.00  0.00            
ATOM     31  H15 ACD     1      13.240  21.130  13.080  1.00  0.00            
ATOM     32  O8  ACD     1      14.710  25.180   8.900  1.00  0.00            
ATOM     33  C10 ACD     1      15.880  25.890   9.420  1.00  0.00            
ATOM     34  H16 ACD     1      16.640  25.200   9.810  1.00  0.00            
ATOM     35  C11 ACD     1      16.610  26.430   8.150  1.00  0.00            
ATOM     36  H17 ACD     1      15.900  26.930   7.480  1.00  0.00            
ATOM     37  O9  ACD     1      17.160  25.400   7.290  1.00  0.00            
ATOM     38  H18 ACD     1      17.950  25.040   7.710  1.00  0.00            
ATOM     39  C12 ACD     1      17.680  27.550   8.460  1.00  0.00            
ATOM     40  H19 ACD     1      18.370  26.990   9.110  1.00  0.00            
ATOM     41  O10 ACD     1      18.340  28.150   7.340  1.00  0.00            
ATOM     42  H20 ACD     1      18.710  27.400   6.870  1.00  0.00            
ATOM     43  C13 ACD     1      16.950  28.580   9.320  1.00  0.00            
ATOM     44  H21 ACD     1      17.670  29.320   9.670  1.00  0.00            
ATOM     45  O11 ACD     1      16.400  28.050  10.490  1.00  0.00            
ATOM     46  C14 ACD     1      15.440  27.010  10.410  1.00  0.00            
ATOM     47  H22 ACD     1      14.540  27.500  10.010  1.00  0.00            
ATOM     48  C15 ACD     1      15.300  26.360  11.820  1.00  0.00            
ATOM     49  H23 ACD     1      15.110  25.280  11.800  1.00  0.00            
ATOM     50  H24 ACD     1      16.260  26.510  12.340  1.00  0.00            
ATOM     51  O12 ACD     1      14.270  26.950  12.570  1.00  0.00            
ATOM     52  H25 ACD     1      14.130  26.380  13.330  1.00  0.00            
ATOM     53  O13 ACD     1      15.850  29.160   8.620  1.00  0.00            
ATOM     54  C16 ACD     1      15.770  30.570   8.590  1.00  0.00            
ATOM     55  H26 ACD     1      16.700  30.990   8.990  1.00  0.00            
ATOM     56  C17 ACD     1      15.800  30.940   7.060  1.00  0.00            
ATOM     57  H27 ACD     1      15.180  30.120   6.660  1.00  0.00            
ATOM     58  O14 ACD     1      17.250  30.820   6.620  1.00  0.00            
ATOM     59  H28 ACD     1      17.540  29.910   6.680  1.00  0.00            
ATOM     60  C18 ACD     1      15.120  32.300   6.860  1.00  0.00            
ATOM     61  H29 ACD     1      15.780  33.130   7.120  1.00  0.00            
ATOM     62  O15 ACD     1      14.580  32.430   5.570  1.00  0.00            
ATOM     63  H30 ACD     1      13.750  31.940   5.590  1.00  0.00            
ATOM     64  C19 ACD     1      13.790  32.440   7.620  1.00  0.00            
ATOM     65  H31 ACD     1      13.390  33.450   7.520  1.00  0.00            
ATOM     66  O16 ACD     1      14.030  32.320   9.030  1.00  0.00            
ATOM     67  C20 ACD     1      14.570  30.970   9.370  1.00  0.00            
ATOM     68  H32 ACD     1      13.790  30.240   9.090  1.00  0.00            
ATOM     69  C21 ACD     1      14.790  30.990  10.920  1.00  0.00            
ATOM     70  H33 ACD     1      13.850  31.170  11.460  1.00  0.00            
ATOM     71  H34 ACD     1      15.100  30.050  11.390  1.00  0.00            
ATOM     72  O17 ACD     1      15.720  31.990  11.310  1.00  0.00            
ATOM     73  H35 ACD     1      15.600  32.000  12.270  1.00  0.00            
ATOM     74  O18 ACD     1      12.860  31.460   7.280  1.00  0.00            
ATOM     75  C22 ACD     1      11.520  31.840   6.870  1.00  0.00            
ATOM     76  H36 ACD     1      11.470  32.920   6.660  1.00  0.00            
ATOM     77  C23 ACD     1      11.200  31.170   5.550  1.00  0.00            
ATOM     78  H37 ACD     1      11.480  30.120   5.670  1.00  0.00            
ATOM     79  O19 ACD     1      12.040  31.690   4.540  1.00  0.00            
ATOM     80  H38 ACD     1      11.490  31.860   3.760  1.00  0.00            
ATOM     81  C24 ACD     1       9.700  31.300   5.180  1.00  0.00            
ATOM     82  H39 ACD     1       9.640  32.360   4.900  1.00  0.00            
ATOM     83  O20 ACD     1       9.260  30.510   4.050  1.00  0.00            
ATOM     84  H40 ACD     1       9.950  30.590   3.380  1.00  0.00            
ATOM     85  C25 ACD     1       8.810  30.950   6.350  1.00  0.00            
ATOM     86  H41 ACD     1       7.780  31.270   6.130  1.00  0.00            
ATOM     87  O21 ACD     1       9.270  31.760   7.430  1.00  0.00            
ATOM     88  C26 ACD     1      10.510  31.500   7.990  1.00  0.00            
ATOM     89  H42 ACD     1      10.580  30.430   8.210  1.00  0.00            
ATOM     90  C27 ACD     1      10.680  32.350   9.250  1.00  0.00            
ATOM     91  H43 ACD     1       9.770  32.140   9.830  1.00  0.00            
ATOM     92  H44 ACD     1      11.540  31.980   9.820  1.00  0.00            
ATOM     93  O22 ACD     1      10.760  33.730   9.050  1.00  0.00            
ATOM     94  H45 ACD     1      11.260  34.110   9.780  1.00  0.00            
ATOM     95  O23 ACD     1       8.930  29.600   6.690  1.00  0.00            
ATOM     96  C28 ACD     1       7.760  28.780   6.960  1.00  0.00            
ATOM     97  H46 ACD     1       6.860  29.300   6.610  1.00  0.00            
ATOM     98  C29 ACD     1       7.650  28.380   8.460  1.00  0.00            
ATOM     99  H47 ACD     1       8.660  28.000   8.620  1.00  0.00            
ATOM    100  O24 ACD     1       6.750  27.280   8.810  1.00  0.00            
ATOM    101  C30 ACD     1       7.340  29.490   9.390  1.00  0.00            
ATOM    102  H48 ACD     1       7.140  29.150  10.410  1.00  0.00            
ATOM    103  H49 ACD     1       8.140  30.240   9.470  1.00  0.00            
ATOM    104  O25 ACD     1       6.090  30.110   9.030  1.00  0.00            
ATOM    105  H50 ACD     1       5.420  29.680   9.570  1.00  0.00            
ATOM    106  C31 ACD     1       7.990  27.510   6.190  1.00  0.00            
ATOM    107  H51 ACD     1       8.940  27.100   6.550  1.00  0.00            
ATOM    108  O26 ACD     1       8.070  27.720   4.810  1.00  0.00            
ATOM    109  H52 ACD     1       8.400  28.620   4.790  1.00  0.00            
ATOM    110  C32 ACD     1       6.970  26.420   6.520  1.00  0.00            
ATOM    111  H53 ACD     1       5.960  26.780   6.290  1.00  0.00            
ATOM    112  O27 ACD     1       7.290  25.220   5.860  1.00  0.00            
ATOM    113  H54 ACD     1       7.110  25.400   4.930  1.00  0.00            
ATOM    114  C33 ACD     1       6.960  26.170   8.020  1.00  0.00            
ATOM    115  H55 ACD     1       6.180  25.430   8.220  1.00  0.00            
ATOM    116  O28 ACD     1       8.190  25.570   8.400  1.00  0.00            
ATOM    117  C34 ACD     1       8.140  24.370   9.180  1.00  0.00            
ATOM    118  H56 ACD     1       7.080  24.130   9.300  1.00  0.00            
ATOM    119  C35 ACD     1       8.760  23.300   8.350  1.00  0.00            
ATOM    120  H57 ACD     1       9.700  23.690   7.940  1.00  0.00            
ATOM    121  O29 ACD     1       7.890  22.900   7.230  1.00  0.00            
ATOM    122  H58 ACD     1       7.530  23.710   6.850  1.00  0.00            
ATOM    123  C36 ACD     1       9.120  22.060   9.200  1.00  0.00            
ATOM    124  H59 ACD     1       8.120  21.720   9.510  1.00  0.00            
ATOM    125  O30 ACD     1       9.710  20.990   8.480  1.00  0.00            
ATOM    126  H60 ACD     1       8.990  20.430   8.180  1.00  0.00            
ATOM    127  C1  AU8     2      11.680  27.530   9.290  1.00  0.00            
ATOM    128  C2  AU8     2      12.040  27.310   7.830  1.00  0.00            
ATOM    129  C3  AU8     2      13.020  28.040   7.120  1.00  0.00            
ATOM    130  C4  AU8     2      13.160  27.990   5.690  1.00  0.00            
ATOM    131  C5  AU8     2      12.310  27.110   4.980  1.00  0.00            
ATOM    132  C6  AU8     2      11.420  26.330   5.690  1.00  0.00            
ATOM    133  C7  AU8     2      10.480  25.390   4.900  1.00  0.00            
ATOM    134  N1  AU8     2      10.970  24.000   4.980  1.00  0.00            
ATOM    135  C8  AU8     2      12.090  23.800   4.000  1.00  0.00            
ATOM    136  C9  AU8     2      12.580  22.350   3.910  1.00  0.00            
ATOM    137  N2  AU8     2      11.480  21.300   3.750  1.00  0.00            
ATOM    138  C10 AU8     2      12.000  19.860   4.010  1.00  0.00            
ATOM    139  C11 AU8     2      12.900  19.660   5.230  1.00  0.00            
ATOM    140  C12 AU8     2      14.310  19.710   5.040  1.00  0.00            
ATOM    141  C13 AU8     2      15.150  19.160   5.990  1.00  0.00            
ATOM    142  C14 AU8     2      14.660  18.770   7.270  1.00  0.00            
ATOM    143  C15 AU8     2      13.260  18.790   7.520  1.00  0.00            
ATOM    144  C16 AU8     2      12.390  19.110   6.430  1.00  0.00            
ATOM    145  C17 AU8     2      12.500  19.120   2.710  1.00  0.00            
ATOM    146  C18 AU8     2      12.590  17.750   2.660  1.00  0.00            
ATOM    147  C19 AU8     2      13.210  17.050   1.600  1.00  0.00            
ATOM    148  C20 AU8     2      13.750  17.830   0.600  1.00  0.00            
ATOM    149  Cl1 AU8     2      14.670  17.130  -0.680  1.00  0.00            
ATOM    150  C21 AU8     2      13.610  19.220   0.650  1.00  0.00            
ATOM    151  C22 AU8     2      12.900  19.910   1.600  1.00  0.00            
ATOM    152  C23 AU8     2      10.260  21.560   4.670  1.00  0.00            
ATOM    153  C24 AU8     2       9.870  23.010   4.690  1.00  0.00            
ATOM    154  C25 AU8     2      11.290  26.430   7.070  1.00  0.00            
ATOM    155  H1  AU8     2      10.630  27.410   9.580  1.00  0.00            
ATOM    156  H2  AU8     2      12.320  26.770   9.760  1.00  0.00            
ATOM    157  H3  AU8     2      12.090  28.420   9.770  1.00  0.00            
ATOM    158  H4  AU8     2      13.600  28.750   7.700  1.00  0.00            
ATOM    159  H5  AU8     2      13.970  28.480   5.170  1.00  0.00            
ATOM    160  H6  AU8     2      12.340  27.000   3.900  1.00  0.00            
ATOM    161  H7  AU8     2      10.440  25.710   3.860  1.00  0.00            
ATOM    162  H8  AU8     2       9.480  25.370   5.330  1.00  0.00            
ATOM    163  H9  AU8     2      11.270  23.700   5.920  1.00  0.00            
ATOM    164  H10 AU8     2      12.900  24.480   4.270  1.00  0.00            
ATOM    165  H11 AU8     2      11.590  24.090   3.080  1.00  0.00            
ATOM    166  H12 AU8     2      13.200  22.220   4.790  1.00  0.00            
ATOM    167  H13 AU8     2      13.150  22.140   3.000  1.00  0.00            
ATOM    168  H14 AU8     2      11.060  21.250   2.810  1.00  0.00            
ATOM    169  H15 AU8     2      11.080  19.330   4.260  1.00  0.00            
ATOM    170  H16 AU8     2      14.690  20.180   4.140  1.00  0.00            
ATOM    171  H17 AU8     2      16.200  19.180   5.730  1.00  0.00            
ATOM    172  H18 AU8     2      15.310  18.490   8.100  1.00  0.00            
ATOM    173  H19 AU8     2      12.950  18.390   8.480  1.00  0.00            
ATOM    174  H20 AU8     2      11.320  18.910   6.510  1.00  0.00            
ATOM    175  H21 AU8     2      12.360  17.240   3.590  1.00  0.00            
ATOM    176  H22 AU8     2      13.380  15.970   1.640  1.00  0.00            
ATOM    177  H23 AU8     2      14.060  19.790  -0.160  1.00  0.00            
ATOM    178  H24 AU8     2      12.710  20.980   1.560  1.00  0.00            
ATOM    179  H25 AU8     2      10.530  21.270   5.680  1.00  0.00            
ATOM    180  H26 AU8     2       9.410  20.940   4.390  1.00  0.00            
ATOM    181  H27 AU8     2       9.430  23.340   3.740  1.00  0.00            
ATOM    182  H28 AU8     2       9.080  23.140   5.430  1.00  0.00            
ATOM    183  H29 AU8     2      10.460  25.890   7.520  1.00  0.00            
TER
ENDMDL
MODEL        1
ATOM      1  H1  ACD     1       0.130  21.030  17.340  1.00  0.00            
ATOM      2  O1  ACD     1       0.950  20.640  17.020  1.00  0.00            
ATOM      3  C1  ACD     1       0.730  20.330  15.660  1.00  0.00            
ATOM      4  H2  ACD     1       0.340  21.130  15.030  1.00  0.00            
ATOM      5  H3  ACD     1      -0.000  19.510  15.590  1.00  0.00            
ATOM      6  C2  ACD     1       2.060  19.880  14.960  1.00  0.00            
ATOM      7  H4  ACD     1       1.880  19.840  13.880  1.00  0.00            
ATOM      8  O2  ACD     1       3.170  20.810  15.270  1.00  0.00            
ATOM      9  C3  ACD     1       4.410  20.460  14.780  1.00  0.00            
ATOM     10  H5  ACD     1       5.100  21.280  15.000  1.00  0.00            
ATOM     11  O3  ACD     1       4.320  20.270  13.350  1.00  0.00            
ATOM     12  C4  ACD     1       4.860  21.300  12.490  1.00  0.00            
ATOM     13  H6  ACD     1       5.110  22.160  13.130  1.00  0.00            
ATOM     14  C5  ACD     1       6.110  20.660  11.850  1.00  0.00            
ATOM     15  H7  ACD     1       5.870  19.710  11.370  1.00  0.00            
ATOM     16  O4  ACD     1       7.150  20.500  12.790  1.00  0.00            
ATOM     17  H8  ACD     1       7.980  20.210  12.400  1.00  0.00            
ATOM     18  C6  ACD     1       6.520  21.570  10.640  1.00  0.00            
ATOM     19  H9  ACD     1       6.790  22.600  10.910  1.00  0.00            
ATOM     20  O5  ACD     1       7.550  20.940   9.930  1.00  0.00            
ATOM     21  H10 ACD     1       7.250  20.400   9.200  1.00  0.00            
ATOM     22  C7  ACD     1       5.310  21.800   9.720  1.00  0.00            
ATOM     23  H11 ACD     1       5.550  22.380   8.830  1.00  0.00            
ATOM     24  O6  ACD     1       4.230  22.390  10.380  1.00  0.00            
ATOM     25  C8  ACD     1       3.700  21.710  11.600  1.00  0.00            
ATOM     26  H12 ACD     1       3.110  20.860  11.230  1.00  0.00            
ATOM     27  C9  ACD     1       2.730  22.690  12.270  1.00  0.00            
ATOM     28  H13 ACD     1       2.110  22.200  13.030  1.00  0.00            
ATOM     29  H14 ACD     1       3.320  23.460  12.790  1.00  0.00            
ATOM     30  O7  ACD     1       1.820  23.210  11.270  1.00  0.00            
ATOM     31  H15 ACD     1       2.340  23.610  10.570  1.00  0.00            
ATOM     32  O8  ACD     1       4.840  20.520   9.270  1.00  0.00            
ATOM     33  C10 ACD     1       4.620  20.380   7.860  1.00  0.00            
ATOM     34  H16 ACD     1       5.140  21.150   7.290  1.00  0.00            
ATOM     35  C11 ACD     1       5.230  19.020   7.570  1.00  0.00            
ATOM     36  H17 ACD     1       4.780  18.330   8.300  1.00  0.00            
ATOM     37  O9  ACD     1       6.680  19.140   7.730  1.00  0.00            
ATOM     38  H18 ACD     1       7.020  19.590   6.950  1.00  0.00            
ATOM     39  C12 ACD     1       4.800  18.530   6.160  1.00  0.00            
ATOM     40  H19 ACD     1       5.270  19.160   5.400  1.00  0.00            
ATOM     41  O10 ACD     1       5.160  17.240   5.890  1.00  0.00            
ATOM     42  H20 ACD     1       4.550  16.640   6.320  1.00  0.00            
ATOM     43  C13 ACD     1       3.280  18.670   6.000  1.00  0.00            
ATOM     44  H21 ACD     1       2.960  18.320   5.020  1.00  0.00            
ATOM     45  O11 ACD     1       2.850  19.980   6.220  1.00  0.00            
ATOM     46  C14 ACD     1       3.120  20.360   7.540  1.00  0.00            
ATOM     47  H22 ACD     1       2.700  19.690   8.310  1.00  0.00            
ATOM     48  C15 ACD     1       2.390  21.710   7.710  1.00  0.00            
ATOM     49  H23 ACD     1       1.430  21.630   7.200  1.00  0.00            
ATOM     50  H24 ACD     1       2.220  21.880   8.780  1.00  0.00            
ATOM     51  O12 ACD     1       3.090  22.810   7.080  1.00  0.00            
ATOM     52  H25 ACD     1       3.390  22.550   6.210  1.00  0.00            
ATOM     53  O13 ACD     1       2.570  17.880   6.970  1.00  0.00            
ATOM     54  C16 ACD     1       1.370  17.230   6.410  1.00  0.00            
ATOM     55  H26 ACD     1       1.140  17.600   5.410  1.00  0.00            
ATOM     56  C17 ACD     1       1.630  15.720   6.220  1.00  0.00            
ATOM     57  H27 ACD     1       2.040  15.300   7.140  1.00  0.00            
ATOM     58  O14 ACD     1       2.460  15.610   5.030  1.00  0.00            
ATOM     59  H28 ACD     1       3.300  15.230   5.320  1.00  0.00            
ATOM     60  C18 ACD     1       0.320  14.990   5.880  1.00  0.00            
ATOM     61  H29 ACD     1       0.110  15.290   4.850  1.00  0.00            
ATOM     62  O15 ACD     1       0.460  13.600   5.900  1.00  0.00            
ATOM     63  H30 ACD     1       1.190  13.470   5.280  1.00  0.00            
ATOM     64  C19 ACD     1      -0.830  15.350   6.830  1.00  0.00            
ATOM     65  H31 ACD     1      -1.790  14.950   6.480  1.00  0.00            
ATOM     66  O16 ACD     1      -1.040  16.740   6.930  1.00  0.00            
ATOM     67  C20 ACD     1       0.100  17.510   7.260  1.00  0.00            
ATOM     68  H32 ACD     1       0.470  17.340   8.280  1.00  0.00            
ATOM     69  C21 ACD     1      -0.300  18.950   7.270  1.00  0.00            
ATOM     70  H33 ACD     1       0.650  19.490   7.320  1.00  0.00            
ATOM     71  H34 ACD     1      -0.610  19.220   6.250  1.00  0.00            
ATOM     72  O17 ACD     1      -1.130  19.290   8.350  1.00  0.00            
ATOM     73  H35 ACD     1      -1.790  18.610   8.510  1.00  0.00            
ATOM     74  O18 ACD     1      -0.660  14.700   8.100  1.00  0.00            
ATOM     75  C22 ACD     1      -1.830  14.510   8.910  1.00  0.00            
ATOM     76  H36 ACD     1      -2.630  14.070   8.310  1.00  0.00            
ATOM     77  C23 ACD     1      -1.380  13.460   9.990  1.00  0.00            
ATOM     78  H37 ACD     1      -0.340  13.740  10.240  1.00  0.00            
ATOM     79  O19 ACD     1      -1.390  12.180   9.410  1.00  0.00            
ATOM     80  H38 ACD     1      -2.330  12.030   9.260  1.00  0.00            
ATOM     81  C24 ACD     1      -2.320  13.460  11.230  1.00  0.00            
ATOM     82  H39 ACD     1      -3.330  13.240  10.870  1.00  0.00            
ATOM     83  O20 ACD     1      -1.860  12.600  12.370  1.00  0.00            
ATOM     84  H40 ACD     1      -0.940  12.800  12.570  1.00  0.00            
ATOM     85  C25 ACD     1      -2.360  14.880  11.770  1.00  0.00            
ATOM     86  H41 ACD     1      -2.980  14.850  12.680  1.00  0.00            
ATOM     87  O21 ACD     1      -3.030  15.680  10.840  1.00  0.00            
ATOM     88  C26 ACD     1      -2.340  15.840   9.580  1.00  0.00            
ATOM     89  H42 ACD     1      -1.470  16.510   9.660  1.00  0.00            
ATOM     90  C27 ACD     1      -3.420  16.540   8.760  1.00  0.00            
ATOM     91  H43 ACD     1      -3.210  16.420   7.690  1.00  0.00            
ATOM     92  H44 ACD     1      -4.440  16.170   8.920  1.00  0.00            
ATOM     93  O22 ACD     1      -3.340  17.980   8.910  1.00  0.00            
ATOM     94  H45 ACD     1      -3.830  18.350   9.660  1.00  0.00            
ATOM     95  O23 ACD     1      -1.100  15.400  12.030  1.00  0.00            
ATOM     96  C28 ACD     1      -0.650  15.310  13.370  1.00  0.00            
ATOM     97  H46 ACD     1      -1.420  14.730  13.890  1.00  0.00            
ATOM     98  C29 ACD     1      -0.740  16.700  14.120  1.00  0.00            
ATOM     99  H47 ACD     1      -0.170  17.480  13.600  1.00  0.00            
ATOM    100  O24 ACD     1      -0.160  16.480  15.420  1.00  0.00            
ATOM    101  C30 ACD     1      -2.190  17.160  14.290  1.00  0.00            
ATOM    102  H48 ACD     1      -2.630  17.400  13.320  1.00  0.00            
ATOM    103  H49 ACD     1      -2.730  16.370  14.820  1.00  0.00            
ATOM    104  O25 ACD     1      -2.260  18.320  15.090  1.00  0.00            
ATOM    105  H50 ACD     1      -1.680  18.210  15.840  1.00  0.00            
ATOM    106  C31 ACD     1       0.780  14.740  13.420  1.00  0.00            
ATOM    107  H51 ACD     1       1.260  15.350  12.650  1.00  0.00            
ATOM    108  O26 ACD     1       0.720  13.370  13.060  1.00  0.00            
ATOM    109  H52 ACD     1       1.580  13.200  12.660  1.00  0.00            
ATOM    110  C32 ACD     1       1.460  14.910  14.800  1.00  0.00            
ATOM    111  H53 ACD     1       1.070  14.160  15.490  1.00  0.00            
ATOM    112  O27 ACD     1       2.870  14.830  14.620  1.00  0.00            
ATOM    113  H54 ACD     1       3.000  13.920  14.340  1.00  0.00            
ATOM    114  C33 ACD     1       1.240  16.300  15.410  1.00  0.00            
ATOM    115  H55 ACD     1       1.540  16.260  16.460  1.00  0.00            
ATOM    116  O28 ACD     1       1.760  17.450  14.720  1.00  0.00            
ATOM    117  C34 ACD     1       2.490  18.490  15.460  1.00  0.00            
ATOM    118  H56 ACD     1       2.300  18.470  16.540  1.00  0.00            
ATOM    119  C35 ACD     1       3.910  18.100  15.190  1.00  0.00            
ATOM    120  H57 ACD     1       3.900  17.850  14.120  1.00  0.00            
ATOM    121  O29 ACD     1       4.150  16.780  15.750  1.00  0.00            
ATOM    122  H58 ACD     1       3.600  16.090  15.380  1.00  0.00            
ATOM    123  C36 ACD     1       4.920  19.200  15.470  1.00  0.00            
ATOM    124  H59 ACD     1       4.960  19.520  16.520  1.00  0.00            
ATOM    125  O30 ACD     1       6.170  18.770  14.910  1.00  0.00            
ATOM    126  H60 ACD     1       6.240  19.200  14.050  1.00  0.00            
ATOM    127  C1  AU8     2       1.310  18.060  11.300  1.00  0.00            
ATOM    128  C2  AU8     2       2.180  16.910  10.850  1.00  0.00            
ATOM    129  C3  AU8     2       1.620  15.780  10.260  1.00  0.00            
ATOM    130  C4  AU8     2       2.400  14.680   9.930  1.00  0.00            
ATOM    131  C5  AU8     2       3.750  14.650  10.250  1.00  0.00            
ATOM    132  C6  AU8     2       4.360  15.790  10.840  1.00  0.00            
ATOM    133  C7  AU8     2       5.790  15.800  11.090  1.00  0.00            
ATOM    134  N1  AU8     2       6.680  15.260   9.910  1.00  0.00            
ATOM    135  C8  AU8     2       8.140  14.980  10.440  1.00  0.00            
ATOM    136  C9  AU8     2       9.190  14.770   9.240  1.00  0.00            
ATOM    137  N2  AU8     2       9.110  15.890   8.230  1.00  0.00            
ATOM    138  C10 AU8     2      10.160  15.670   7.140  1.00  0.00            
ATOM    139  C11 AU8     2      10.470  14.220   6.680  1.00  0.00            
ATOM    140  C12 AU8     2      11.560  13.520   7.220  1.00  0.00            
ATOM    141  C13 AU8     2      11.870  12.220   6.740  1.00  0.00            
ATOM    142  C14 AU8     2      11.120  11.680   5.700  1.00  0.00            
ATOM    143  C15 AU8     2      10.080  12.430   5.080  1.00  0.00            
ATOM    144  C16 AU8     2       9.780  13.740   5.540  1.00  0.00            
ATOM    145  C17 AU8     2      11.350  16.490   7.480  1.00  0.00            
ATOM    146  C18 AU8     2      12.110  17.070   6.460  1.00  0.00            
ATOM    147  C19 AU8     2      13.090  18.060   6.680  1.00  0.00            
ATOM    148  C20 AU8     2      13.460  18.330   7.970  1.00  0.00            
ATOM    149  Cl1 AU8     2      14.650  19.500   8.400  1.00  0.00            
ATOM    150  C21 AU8     2      12.830  17.650   9.050  1.00  0.00            
ATOM    151  C22 AU8     2      11.680  16.820   8.830  1.00  0.00            
ATOM    152  C23 AU8     2       7.680  16.010   7.720  1.00  0.00            
ATOM    153  C24 AU8     2       6.740  16.330   8.840  1.00  0.00            
ATOM    154  C25 AU8     2       3.590  16.900  11.160  1.00  0.00            
ATOM    155  H1  AU8     2       1.740  18.970  10.850  1.00  0.00            
ATOM    156  H2  AU8     2       0.250  18.070  11.020  1.00  0.00            
ATOM    157  H3  AU8     2       1.460  18.250  12.370  1.00  0.00            
ATOM    158  H4  AU8     2       0.560  15.750  10.020  1.00  0.00            
ATOM    159  H5  AU8     2       1.940  13.800   9.500  1.00  0.00            
ATOM    160  H6  AU8     2       4.340  13.750  10.130  1.00  0.00            
ATOM    161  H7  AU8     2       5.880  14.980  11.800  1.00  0.00            
ATOM    162  H8  AU8     2       6.090  16.820  11.370  1.00  0.00            
ATOM    163  H9  AU8     2       6.290  14.380   9.530  1.00  0.00            
ATOM    164  H10 AU8     2       8.020  14.070  11.040  1.00  0.00            
ATOM    165  H11 AU8     2       8.440  15.790  11.100  1.00  0.00            
ATOM    166  H12 AU8     2       8.940  13.880   8.660  1.00  0.00            
ATOM    167  H13 AU8     2      10.230  14.600   9.540  1.00  0.00            
ATOM    168  H14 AU8     2       9.270  16.820   8.630  1.00  0.00            
ATOM    169  H15 AU8     2       9.690  16.180   6.300  1.00  0.00            
ATOM    170  H16 AU8     2      12.230  13.940   7.970  1.00  0.00            
ATOM    171  H17 AU8     2      12.770  11.720   7.080  1.00  0.00            
ATOM    172  H18 AU8     2      11.190  10.650   5.340  1.00  0.00            
ATOM    173  H19 AU8     2       9.480  11.950   4.310  1.00  0.00            
ATOM    174  H20 AU8     2       9.120  14.330   4.920  1.00  0.00            
ATOM    175  H21 AU8     2      11.880  16.820   5.430  1.00  0.00            
ATOM    176  H22 AU8     2      13.530  18.570   5.830  1.00  0.00            
ATOM    177  H23 AU8     2      13.180  17.910  10.040  1.00  0.00            
ATOM    178  H24 AU8     2      11.190  16.310   9.660  1.00  0.00            
ATOM    179  H25 AU8     2       7.360  15.110   7.200  1.00  0.00            
ATOM    180  H26 AU8     2       7.640  16.830   7.000  1.00  0.00            
ATOM    181  H27 AU8     2       6.910  17.310   9.290  1.00  0.00            
ATOM    182  H28 AU8     2       5.710  16.420   8.480  1.00  0.00            
ATOM    183  H29 AU8     2       4.060  17.760  11.630  1.00  0.00            
TER
ENDMDL
MODEL        1
ATOM      1  H1  ACD     1      18.450  15.930  19.110  1.00  0.00            
ATOM      2  O1  ACD     1      19.140  15.290  19.300  1.00  0.00            
ATOM      3  C1  ACD     1      18.660  13.950  19.160  1.00  0.00            
ATOM      4  H2  ACD     1      17.800  13.910  19.850  1.00  0.00            
ATOM      5  H3  ACD     1      19.400  13.190  19.410  1.00  0.00            
ATOM      6  C2  ACD     1      18.180  13.560  17.780  1.00  0.00            
ATOM      7  H4  ACD     1      17.670  14.430  17.340  1.00  0.00            
ATOM      8  O2  ACD     1      19.310  13.200  16.880  1.00  0.00            
ATOM      9  C3  ACD     1      18.990  12.810  15.570  1.00  0.00            
ATOM     10  H5  ACD     1      19.950  12.670  15.060  1.00  0.00            
ATOM     11  O3  ACD     1      18.190  13.750  14.810  1.00  0.00            
ATOM     12  C4  ACD     1      18.790  14.400  13.730  1.00  0.00            
ATOM     13  H6  ACD     1      19.500  13.750  13.190  1.00  0.00            
ATOM     14  C5  ACD     1      17.610  14.460  12.760  1.00  0.00            
ATOM     15  H7  ACD     1      16.740  14.870  13.290  1.00  0.00            
ATOM     16  O4  ACD     1      17.280  13.140  12.260  1.00  0.00            
ATOM     17  H8  ACD     1      17.130  12.460  12.930  1.00  0.00            
ATOM     18  C6  ACD     1      17.860  15.500  11.610  1.00  0.00            
ATOM     19  H9  ACD     1      18.620  15.030  10.980  1.00  0.00            
ATOM     20  O5  ACD     1      16.650  15.780  10.960  1.00  0.00            
ATOM     21  H10 ACD     1      16.390  16.670  11.230  1.00  0.00            
ATOM     22  C7  ACD     1      18.380  16.830  12.200  1.00  0.00            
ATOM     23  H11 ACD     1      18.730  17.520  11.440  1.00  0.00            
ATOM     24  O6  ACD     1      19.540  16.570  12.940  1.00  0.00            
ATOM     25  C8  ACD     1      19.290  15.790  14.110  1.00  0.00            
ATOM     26  H12 ACD     1      18.550  16.320  14.720  1.00  0.00            
ATOM     27  C9  ACD     1      20.510  15.780  14.980  1.00  0.00            
ATOM     28  H13 ACD     1      20.560  15.100  15.830  1.00  0.00            
ATOM     29  H14 ACD     1      21.320  15.430  14.320  1.00  0.00            
ATOM     30  O7  ACD     1      20.840  17.090  15.490  1.00  0.00            
ATOM     31  H15 ACD     1      21.720  17.070  15.870  1.00  0.00            
ATOM     32  O8  ACD     1      17.320  17.280  12.990  1.00  0.00            
ATOM     33  C10 ACD     1      16.910  18.620  12.890  1.00  0.00            
ATOM     34  H16 ACD     1      17.480  19.310  12.250  1.00  0.00            
ATOM     35  C11 ACD     1      15.480  18.610  12.340  1.00  0.00            
ATOM     36  H17 ACD     1      14.920  17.860  12.910  1.00  0.00            
ATOM     37  O9  ACD     1      15.430  18.320  10.910  1.00  0.00            
ATOM     38  H18 ACD     1      15.980  18.980  10.480  1.00  0.00            
ATOM     39  C12 ACD     1      14.810  20.000  12.600  1.00  0.00            
ATOM     40  H19 ACD     1      15.320  20.790  12.040  1.00  0.00            
ATOM     41  O10 ACD     1      13.430  20.060  12.270  1.00  0.00            
ATOM     42  H20 ACD     1      12.940  20.340  13.050  1.00  0.00            
ATOM     43  C13 ACD     1      14.970  20.360  14.070  1.00  0.00            
ATOM     44  H21 ACD     1      14.690  21.410  14.220  1.00  0.00            
ATOM     45  O11 ACD     1      16.350  20.370  14.430  1.00  0.00            
ATOM     46  C14 ACD     1      17.080  19.190  14.280  1.00  0.00            
ATOM     47  H22 ACD     1      16.720  18.510  15.060  1.00  0.00            
ATOM     48  C15 ACD     1      18.550  19.530  14.610  1.00  0.00            
ATOM     49  H23 ACD     1      19.260  18.900  14.050  1.00  0.00            
ATOM     50  H24 ACD     1      18.720  20.600  14.390  1.00  0.00            
ATOM     51  O12 ACD     1      18.940  19.360  15.920  1.00  0.00            
ATOM     52  H25 ACD     1      19.560  18.640  16.060  1.00  0.00            
ATOM     53  O13 ACD     1      14.160  19.490  14.820  1.00  0.00            
ATOM     54  C16 ACD     1      13.400  20.100  15.950  1.00  0.00            
ATOM     55  H26 ACD     1      13.560  21.180  16.080  1.00  0.00            
ATOM     56  C17 ACD     1      11.930  20.030  15.550  1.00  0.00            
ATOM     57  H27 ACD     1      11.810  18.970  15.320  1.00  0.00            
ATOM     58  O14 ACD     1      11.740  20.830  14.300  1.00  0.00            
ATOM     59  H28 ACD     1      10.830  21.060  14.120  1.00  0.00            
ATOM     60  C18 ACD     1      10.960  20.420  16.700  1.00  0.00            
ATOM     61  H29 ACD     1      11.120  21.450  17.030  1.00  0.00            
ATOM     62  O15 ACD     1       9.590  20.170  16.360  1.00  0.00            
ATOM     63  H30 ACD     1       9.250  19.320  16.670  1.00  0.00            
ATOM     64  C19 ACD     1      11.280  19.580  17.940  1.00  0.00            
ATOM     65  H31 ACD     1      10.660  19.880  18.790  1.00  0.00            
ATOM     66  O16 ACD     1      12.680  19.740  18.230  1.00  0.00            
ATOM     67  C20 ACD     1      13.600  19.390  17.290  1.00  0.00            
ATOM     68  H32 ACD     1      13.450  18.320  17.120  1.00  0.00            
ATOM     69  C21 ACD     1      15.030  19.650  17.750  1.00  0.00            
ATOM     70  H33 ACD     1      15.740  19.120  17.110  1.00  0.00            
ATOM     71  H34 ACD     1      15.310  20.710  17.670  1.00  0.00            
ATOM     72  O17 ACD     1      15.280  18.990  18.990  1.00  0.00            
ATOM     73  H35 ACD     1      14.860  19.370  19.760  1.00  0.00            
ATOM     74  O18 ACD     1      11.060  18.200  17.690  1.00  0.00            
ATOM     75  C22 ACD     1      10.570  17.350  18.720  1.00  0.00            
ATOM     76  H36 ACD     1       9.640  17.750  19.150  1.00  0.00            
ATOM     77  C23 ACD     1      10.210  15.990  18.090  1.00  0.00            
ATOM     78  H37 ACD     1      11.080  15.580  17.560  1.00  0.00            
ATOM     79  O19 ACD     1       9.110  16.020  17.090  1.00  0.00            
ATOM     80  H38 ACD     1       8.900  15.080  17.010  1.00  0.00            
ATOM     81  C24 ACD     1       9.910  15.010  19.140  1.00  0.00            
ATOM     82  H39 ACD     1       9.000  15.370  19.640  1.00  0.00            
ATOM     83  O20 ACD     1       9.630  13.730  18.510  1.00  0.00            
ATOM     84  H40 ACD     1      10.430  13.200  18.520  1.00  0.00            
ATOM     85  C25 ACD     1      11.080  14.900  20.110  1.00  0.00            
ATOM     86  H41 ACD     1      10.850  14.190  20.910  1.00  0.00            
ATOM     87  O21 ACD     1      11.260  16.100  20.750  1.00  0.00            
ATOM     88  C26 ACD     1      11.500  17.240  19.940  1.00  0.00            
ATOM     89  H42 ACD     1      12.540  17.200  19.590  1.00  0.00            
ATOM     90  C27 ACD     1      11.410  18.370  20.960  1.00  0.00            
ATOM     91  H43 ACD     1      12.150  18.220  21.760  1.00  0.00            
ATOM     92  H44 ACD     1      11.720  19.310  20.490  1.00  0.00            
ATOM     93  O22 ACD     1      10.080  18.650  21.500  1.00  0.00            
ATOM     94  H45 ACD     1       9.670  17.880  21.910  1.00  0.00            
ATOM     95  O23 ACD     1      12.260  14.540  19.350  1.00  0.00            
ATOM     96  C28 ACD     1      13.170  13.670  20.120  1.00  0.00            
ATOM     97  H46 ACD     1      12.770  13.450  21.120  1.00  0.00            
ATOM     98  C29 ACD     1      14.520  14.360  20.210  1.00  0.00            
ATOM     99  H47 ACD     1      14.760  14.770  19.210  1.00  0.00            
ATOM    100  O24 ACD     1      15.530  13.390  20.610  1.00  0.00            
ATOM    101  C30 ACD     1      14.550  15.470  21.270  1.00  0.00            
ATOM    102  H48 ACD     1      15.600  15.690  21.460  1.00  0.00            
ATOM    103  H49 ACD     1      14.150  16.350  20.750  1.00  0.00            
ATOM    104  O25 ACD     1      13.920  15.070  22.540  1.00  0.00            
ATOM    105  H50 ACD     1      14.510  14.390  22.850  1.00  0.00            
ATOM    106  C31 ACD     1      13.150  12.330  19.410  1.00  0.00            
ATOM    107  H51 ACD     1      13.170  12.470  18.320  1.00  0.00            
ATOM    108  O26 ACD     1      11.820  11.720  19.640  1.00  0.00            
ATOM    109  H52 ACD     1      11.800  11.450  20.560  1.00  0.00            
ATOM    110  C32 ACD     1      14.350  11.520  19.840  1.00  0.00            
ATOM    111  H53 ACD     1      14.220  11.220  20.890  1.00  0.00            
ATOM    112  O27 ACD     1      14.490  10.410  18.980  1.00  0.00            
ATOM    113  H54 ACD     1      13.640   9.960  18.890  1.00  0.00            
ATOM    114  C33 ACD     1      15.710  12.280  19.760  1.00  0.00            
ATOM    115  H55 ACD     1      16.530  11.740  20.240  1.00  0.00            
ATOM    116  O28 ACD     1      16.070  12.690  18.410  1.00  0.00            
ATOM    117  C34 ACD     1      17.360  12.360  17.930  1.00  0.00            
ATOM    118  H56 ACD     1      17.830  11.580  18.550  1.00  0.00            
ATOM    119  C35 ACD     1      17.040  11.660  16.580  1.00  0.00            
ATOM    120  H57 ACD     1      16.310  12.290  16.070  1.00  0.00            
ATOM    121  O29 ACD     1      16.410  10.350  16.870  1.00  0.00            
ATOM    122  H58 ACD     1      15.800  10.520  17.600  1.00  0.00            
ATOM    123  C36 ACD     1      18.260  11.510  15.660  1.00  0.00            
ATOM    124  H59 ACD     1      18.880  10.670  16.020  1.00  0.00            
ATOM    125  O30 ACD     1      17.840  11.080  14.330  1.00  0.00            
ATOM    126  H60 ACD     1      18.620  10.940  13.780  1.00  0.00            
ATOM    127  C1  AU8     2      15.120  15.830  16.060  1.00  0.00            
ATOM    128  C2  AU8     2      13.660  15.330  15.630  1.00  0.00            
ATOM    129  C3  AU8     2      13.210  14.080  16.050  1.00  0.00            
ATOM    130  C4  AU8     2      11.940  13.620  15.750  1.00  0.00            
ATOM    131  C5  AU8     2      11.090  14.430  14.920  1.00  0.00            
ATOM    132  C6  AU8     2      11.590  15.620  14.490  1.00  0.00            
ATOM    133  C7  AU8     2      10.710  16.480  13.560  1.00  0.00            
ATOM    134  N1  AU8     2      10.950  16.550  12.000  1.00  0.00            
ATOM    135  C8  AU8     2      10.850  15.140  11.490  1.00  0.00            
ATOM    136  C9  AU8     2      11.100  14.990   9.990  1.00  0.00            
ATOM    137  N2  AU8     2      12.490  15.470   9.670  1.00  0.00            
ATOM    138  C10 AU8     2      12.730  15.310   8.110  1.00  0.00            
ATOM    139  C11 AU8     2      12.880  13.850   7.560  1.00  0.00            
ATOM    140  C12 AU8     2      13.680  12.850   8.160  1.00  0.00            
ATOM    141  C13 AU8     2      13.490  11.550   7.650  1.00  0.00            
ATOM    142  C14 AU8     2      12.780  11.220   6.490  1.00  0.00            
ATOM    143  C15 AU8     2      12.130  12.270   5.840  1.00  0.00            
ATOM    144  C16 AU8     2      12.100  13.530   6.440  1.00  0.00            
ATOM    145  C17 AU8     2      13.870  16.180   7.670  1.00  0.00            
ATOM    146  C18 AU8     2      13.680  17.270   6.740  1.00  0.00            
ATOM    147  C19 AU8     2      14.780  18.150   6.490  1.00  0.00            
ATOM    148  C20 AU8     2      16.020  17.890   6.970  1.00  0.00            
ATOM    149  Cl1 AU8     2      17.320  19.030   6.550  1.00  0.00            
ATOM    150  C21 AU8     2      16.200  16.800   7.860  1.00  0.00            
ATOM    151  C22 AU8     2      15.160  15.910   8.100  1.00  0.00            
ATOM    152  C23 AU8     2      12.680  16.910  10.200  1.00  0.00            
ATOM    153  C24 AU8     2      12.320  17.080  11.750  1.00  0.00            
ATOM    154  C25 AU8     2      12.870  16.100  14.820  1.00  0.00            
ATOM    155  H1  AU8     2      15.870  15.090  15.760  1.00  0.00            
ATOM    156  H2  AU8     2      15.320  16.730  15.470  1.00  0.00            
ATOM    157  H3  AU8     2      15.200  16.070  17.130  1.00  0.00            
ATOM    158  H4  AU8     2      13.910  13.540  16.680  1.00  0.00            
ATOM    159  H5  AU8     2      11.610  12.610  15.980  1.00  0.00            
ATOM    160  H6  AU8     2      10.120  14.080  14.590  1.00  0.00            
ATOM    161  H7  AU8     2      10.670  17.500  13.940  1.00  0.00            
ATOM    162  H8  AU8     2       9.710  16.070  13.700  1.00  0.00            
ATOM    163  H9  AU8     2      10.290  17.160  11.490  1.00  0.00            
ATOM    164  H10 AU8     2       9.860  14.820  11.800  1.00  0.00            
ATOM    165  H11 AU8     2      11.610  14.640  12.100  1.00  0.00            
ATOM    166  H12 AU8     2      10.350  15.490   9.380  1.00  0.00            
ATOM    167  H13 AU8     2      11.120  13.920   9.790  1.00  0.00            
ATOM    168  H14 AU8     2      13.090  14.810  10.200  1.00  0.00            
ATOM    169  H15 AU8     2      11.870  15.790   7.630  1.00  0.00            
ATOM    170  H16 AU8     2      14.340  12.990   9.010  1.00  0.00            
ATOM    171  H17 AU8     2      14.100  10.800   8.140  1.00  0.00            
ATOM    172  H18 AU8     2      12.730  10.250   6.000  1.00  0.00            
ATOM    173  H19 AU8     2      11.580  12.130   4.920  1.00  0.00            
ATOM    174  H20 AU8     2      11.410  14.280   6.060  1.00  0.00            
ATOM    175  H21 AU8     2      12.660  17.490   6.440  1.00  0.00            
ATOM    176  H22 AU8     2      14.700  19.000   5.810  1.00  0.00            
ATOM    177  H23 AU8     2      17.150  16.570   8.350  1.00  0.00            
ATOM    178  H24 AU8     2      15.290  15.220   8.920  1.00  0.00            
ATOM    179  H25 AU8     2      12.080  17.570   9.570  1.00  0.00            
ATOM    180  H26 AU8     2      13.730  17.160  10.010  1.00  0.00            
ATOM    181  H27 AU8     2      13.030  16.470  12.310  1.00  0.00            
ATOM    182  H28 AU8     2      12.490  18.120  12.050  1.00  0.00            
ATOM    183  H29 AU8     2      13.150  17.130  14.590  1.00  0.00            
TER
ENDMDL
MODEL        1
ATOM      1  H1  ACD     1       5.410  32.480   9.810  1.00  0.00            
ATOM      2  O1  ACD     1       5.390  33.120   9.090  1.00  0.00            
ATOM      3  C1  ACD     1       6.700  33.770   9.040  1.00  0.00            
ATOM      4  H2  ACD     1       6.930  34.380   9.920  1.00  0.00            
ATOM      5  H3  ACD     1       6.700  34.400   8.150  1.00  0.00            
ATOM      6  C2  ACD     1       7.740  32.670   8.830  1.00  0.00            
ATOM      7  H4  ACD     1       8.690  33.160   9.110  1.00  0.00            
ATOM      8  O2  ACD     1       7.510  31.530   9.690  1.00  0.00            
ATOM      9  C3  ACD     1       8.500  30.490   9.640  1.00  0.00            
ATOM     10  H5  ACD     1       8.310  29.900  10.540  1.00  0.00            
ATOM     11  O3  ACD     1       9.890  31.060   9.790  1.00  0.00            
ATOM     12  C4  ACD     1      10.740  30.460  10.710  1.00  0.00            
ATOM     13  H6  ACD     1      10.550  29.430  11.050  1.00  0.00            
ATOM     14  C5  ACD     1      12.080  30.440  10.000  1.00  0.00            
ATOM     15  H7  ACD     1      12.190  31.470   9.620  1.00  0.00            
ATOM     16  O4  ACD     1      12.090  29.500   8.880  1.00  0.00            
ATOM     17  H8  ACD     1      11.180  29.270   8.670  1.00  0.00            
ATOM     18  C6  ACD     1      13.220  30.190  11.030  1.00  0.00            
ATOM     19  H9  ACD     1      13.020  29.160  11.350  1.00  0.00            
ATOM     20  O5  ACD     1      14.510  30.260  10.580  1.00  0.00            
ATOM     21  H10 ACD     1      14.980  30.920  11.090  1.00  0.00            
ATOM     22  C7  ACD     1      13.100  31.080  12.220  1.00  0.00            
ATOM     23  H11 ACD     1      13.870  30.890  12.980  1.00  0.00            
ATOM     24  O6  ACD     1      11.810  30.920  12.860  1.00  0.00            
ATOM     25  C8  ACD     1      10.710  31.190  12.060  1.00  0.00            
ATOM     26  H12 ACD     1      10.750  32.280  11.920  1.00  0.00            
ATOM     27  C9  ACD     1       9.440  30.980  12.830  1.00  0.00            
ATOM     28  H13 ACD     1       9.560  31.440  13.820  1.00  0.00            
ATOM     29  H14 ACD     1       8.650  31.550  12.320  1.00  0.00            
ATOM     30  O7  ACD     1       9.070  29.650  12.900  1.00  0.00            
ATOM     31  H15 ACD     1       9.730  29.230  13.450  1.00  0.00            
ATOM     32  O8  ACD     1      13.220  32.420  11.770  1.00  0.00            
ATOM     33  C10 ACD     1      14.150  33.220  12.420  1.00  0.00            
ATOM     34  H16 ACD     1      14.250  32.820  13.440  1.00  0.00            
ATOM     35  C11 ACD     1      15.450  33.370  11.550  1.00  0.00            
ATOM     36  H17 ACD     1      15.180  33.780  10.570  1.00  0.00            
ATOM     37  O9  ACD     1      16.170  32.130  11.400  1.00  0.00            
ATOM     38  H18 ACD     1      16.630  32.040  10.570  1.00  0.00            
ATOM     39  C12 ACD     1      16.280  34.430  12.250  1.00  0.00            
ATOM     40  H19 ACD     1      16.680  33.990  13.170  1.00  0.00            
ATOM     41  O10 ACD     1      17.340  34.820  11.420  1.00  0.00            
ATOM     42  H20 ACD     1      16.870  35.470  10.880  1.00  0.00            
ATOM     43  C13 ACD     1      15.550  35.770  12.410  1.00  0.00            
ATOM     44  H21 ACD     1      16.070  36.470  13.060  1.00  0.00            
ATOM     45  O11 ACD     1      14.370  35.570  13.110  1.00  0.00            
ATOM     46  C14 ACD     1      13.450  34.550  12.650  1.00  0.00            
ATOM     47  H22 ACD     1      12.970  34.860  11.710  1.00  0.00            
ATOM     48  C15 ACD     1      12.350  34.430  13.660  1.00  0.00            
ATOM     49  H23 ACD     1      11.620  33.640  13.400  1.00  0.00            
ATOM     50  H24 ACD     1      12.640  34.100  14.670  1.00  0.00            
ATOM     51  O12 ACD     1      11.780  35.650  13.860  1.00  0.00            
ATOM     52  H25 ACD     1      12.390  36.140  14.420  1.00  0.00            
ATOM     53  O13 ACD     1      15.280  36.340  11.150  1.00  0.00            
ATOM     54  C16 ACD     1      15.430  37.740  10.940  1.00  0.00            
ATOM     55  H26 ACD     1      16.090  38.130  11.720  1.00  0.00            
ATOM     56  C17 ACD     1      16.080  37.860   9.550  1.00  0.00            
ATOM     57  H27 ACD     1      15.630  37.110   8.890  1.00  0.00            
ATOM     58  O14 ACD     1      17.450  37.590   9.760  1.00  0.00            
ATOM     59  H28 ACD     1      18.070  38.130   9.270  1.00  0.00            
ATOM     60  C18 ACD     1      15.860  39.180   8.810  1.00  0.00            
ATOM     61  H29 ACD     1      16.550  39.850   9.340  1.00  0.00            
ATOM     62  O15 ACD     1      16.220  39.180   7.460  1.00  0.00            
ATOM     63  H30 ACD     1      15.520  38.770   6.950  1.00  0.00            
ATOM     64  C19 ACD     1      14.470  39.730   9.130  1.00  0.00            
ATOM     65  H31 ACD     1      14.400  40.720   8.660  1.00  0.00            
ATOM     66  O16 ACD     1      14.160  39.790  10.500  1.00  0.00            
ATOM     67  C20 ACD     1      14.050  38.450  11.080  1.00  0.00            
ATOM     68  H32 ACD     1      13.280  37.810  10.640  1.00  0.00            
ATOM     69  C21 ACD     1      13.710  38.760  12.550  1.00  0.00            
ATOM     70  H33 ACD     1      12.680  39.140  12.520  1.00  0.00            
ATOM     71  H34 ACD     1      13.540  37.860  13.150  1.00  0.00            
ATOM     72  O17 ACD     1      14.610  39.650  13.160  1.00  0.00            
ATOM     73  H35 ACD     1      14.770  40.410  12.590  1.00  0.00            
ATOM     74  O18 ACD     1      13.580  38.830   8.420  1.00  0.00            
ATOM     75  C22 ACD     1      12.940  39.220   7.150  1.00  0.00            
ATOM     76  H36 ACD     1      13.370  40.170   6.810  1.00  0.00            
ATOM     77  C23 ACD     1      13.130  38.300   5.950  1.00  0.00            
ATOM     78  H37 ACD     1      12.960  37.260   6.260  1.00  0.00            
ATOM     79  O19 ACD     1      14.400  38.430   5.360  1.00  0.00            
ATOM     80  H38 ACD     1      14.730  37.560   5.110  1.00  0.00            
ATOM     81  C24 ACD     1      12.000  38.630   4.960  1.00  0.00            
ATOM     82  H39 ACD     1      12.070  39.700   4.700  1.00  0.00            
ATOM     83  O20 ACD     1      12.210  37.890   3.830  1.00  0.00            
ATOM     84  H40 ACD     1      11.710  37.090   4.020  1.00  0.00            
ATOM     85  C25 ACD     1      10.610  38.530   5.590  1.00  0.00            
ATOM     86  H41 ACD     1       9.830  38.830   4.880  1.00  0.00            
ATOM     87  O21 ACD     1      10.590  39.560   6.540  1.00  0.00            
ATOM     88  C26 ACD     1      11.470  39.400   7.590  1.00  0.00            
ATOM     89  H42 ACD     1      11.140  38.590   8.260  1.00  0.00            
ATOM     90  C27 ACD     1      11.340  40.620   8.500  1.00  0.00            
ATOM     91  H43 ACD     1      10.320  40.780   8.870  1.00  0.00            
ATOM     92  H44 ACD     1      12.000  40.470   9.360  1.00  0.00            
ATOM     93  O22 ACD     1      11.740  41.810   7.900  1.00  0.00            
ATOM     94  H45 ACD     1      11.020  42.090   7.320  1.00  0.00            
ATOM     95  O23 ACD     1      10.330  37.280   6.150  1.00  0.00            
ATOM     96  C28 ACD     1       9.500  36.420   5.390  1.00  0.00            
ATOM     97  H46 ACD     1       9.180  36.760   4.400  1.00  0.00            
ATOM     98  C29 ACD     1       8.210  36.130   6.230  1.00  0.00            
ATOM     99  H47 ACD     1       8.590  35.880   7.230  1.00  0.00            
ATOM    100  O24 ACD     1       7.400  35.000   5.720  1.00  0.00            
ATOM    101  C30 ACD     1       7.250  37.290   6.550  1.00  0.00            
ATOM    102  H48 ACD     1       6.310  36.890   6.960  1.00  0.00            
ATOM    103  H49 ACD     1       7.700  37.940   7.310  1.00  0.00            
ATOM    104  O25 ACD     1       6.920  38.120   5.430  1.00  0.00            
ATOM    105  H50 ACD     1       7.060  38.980   5.840  1.00  0.00            
ATOM    106  C31 ACD     1      10.280  35.120   5.060  1.00  0.00            
ATOM    107  H51 ACD     1      10.890  34.790   5.920  1.00  0.00            
ATOM    108  O26 ACD     1      11.130  35.310   3.990  1.00  0.00            
ATOM    109  H52 ACD     1      11.600  34.500   3.770  1.00  0.00            
ATOM    110  C32 ACD     1       9.290  33.980   4.620  1.00  0.00            
ATOM    111  H53 ACD     1       8.830  34.350   3.690  1.00  0.00            
ATOM    112  O27 ACD     1       9.980  32.730   4.510  1.00  0.00            
ATOM    113  H54 ACD     1       9.580  32.190   5.190  1.00  0.00            
ATOM    114  C33 ACD     1       8.080  33.790   5.510  1.00  0.00            
ATOM    115  H55 ACD     1       7.360  33.160   4.980  1.00  0.00            
ATOM    116  O28 ACD     1       8.620  33.190   6.770  1.00  0.00            
ATOM    117  C34 ACD     1       7.830  32.240   7.350  1.00  0.00            
ATOM    118  H56 ACD     1       6.810  32.140   6.950  1.00  0.00            
ATOM    119  C35 ACD     1       8.620  30.950   7.130  1.00  0.00            
ATOM    120  H57 ACD     1       9.690  31.200   7.130  1.00  0.00            
ATOM    121  O29 ACD     1       8.380  30.450   5.810  1.00  0.00            
ATOM    122  H58 ACD     1       7.530  30.000   5.770  1.00  0.00            
ATOM    123  C36 ACD     1       8.340  29.860   8.250  1.00  0.00            
ATOM    124  H59 ACD     1       7.290  29.560   8.150  1.00  0.00            
ATOM    125  O30 ACD     1       9.180  28.790   7.950  1.00  0.00            
ATOM    126  H60 ACD     1       8.800  28.230   7.260  1.00  0.00            
ATOM    127  C1  AU8     2      11.500  34.890   8.750  1.00  0.00            
ATOM    128  C2  AU8     2      12.760  34.220   8.200  1.00  0.00            
ATOM    129  C3  AU8     2      13.900  34.930   8.440  1.00  0.00            
ATOM    130  C4  AU8     2      15.090  34.470   7.920  1.00  0.00            
ATOM    131  C5  AU8     2      15.110  33.270   7.150  1.00  0.00            
ATOM    132  C6  AU8     2      13.940  32.600   6.730  1.00  0.00            
ATOM    133  C7  AU8     2      13.950  31.400   5.840  1.00  0.00            
ATOM    134  N1  AU8     2      13.920  30.010   6.550  1.00  0.00            
ATOM    135  C8  AU8     2      15.120  29.770   7.410  1.00  0.00            
ATOM    136  C9  AU8     2      14.970  28.390   8.130  1.00  0.00            
ATOM    137  N2  AU8     2      14.690  27.190   7.150  1.00  0.00            
ATOM    138  C10 AU8     2      14.280  25.950   7.930  1.00  0.00            
ATOM    139  C11 AU8     2      13.080  26.050   8.840  1.00  0.00            
ATOM    140  C12 AU8     2      13.230  26.530  10.150  1.00  0.00            
ATOM    141  C13 AU8     2      12.140  26.520  11.060  1.00  0.00            
ATOM    142  C14 AU8     2      10.950  26.040  10.680  1.00  0.00            
ATOM    143  C15 AU8     2      10.720  25.670   9.350  1.00  0.00            
ATOM    144  C16 AU8     2      11.820  25.640   8.430  1.00  0.00            
ATOM    145  C17 AU8     2      15.350  24.980   8.500  1.00  0.00            
ATOM    146  C18 AU8     2      15.080  23.650   8.680  1.00  0.00            
ATOM    147  C19 AU8     2      15.980  22.800   9.250  1.00  0.00            
ATOM    148  C20 AU8     2      17.270  23.300   9.730  1.00  0.00            
ATOM    149  Cl1 AU8     2      18.500  22.230  10.340  1.00  0.00            
ATOM    150  C21 AU8     2      17.560  24.670   9.620  1.00  0.00            
ATOM    151  C22 AU8     2      16.570  25.450   9.020  1.00  0.00            
ATOM    152  C23 AU8     2      13.620  27.510   6.140  1.00  0.00            
ATOM    153  C24 AU8     2      13.870  28.900   5.470  1.00  0.00            
ATOM    154  C25 AU8     2      12.750  33.130   7.280  1.00  0.00            
ATOM    155  H1  AU8     2      10.600  34.490   8.280  1.00  0.00            
ATOM    156  H2  AU8     2      11.570  34.760   9.840  1.00  0.00            
ATOM    157  H3  AU8     2      11.530  35.970   8.550  1.00  0.00            
ATOM    158  H4  AU8     2      13.980  35.760   9.140  1.00  0.00            
ATOM    159  H5  AU8     2      16.040  34.970   8.110  1.00  0.00            
ATOM    160  H6  AU8     2      16.100  32.860   6.930  1.00  0.00            
ATOM    161  H7  AU8     2      14.830  31.510   5.200  1.00  0.00            
ATOM    162  H8  AU8     2      13.090  31.440   5.170  1.00  0.00            
ATOM    163  H9  AU8     2      13.070  29.960   7.140  1.00  0.00            
ATOM    164  H10 AU8     2      15.180  30.540   8.180  1.00  0.00            
ATOM    165  H11 AU8     2      16.000  29.800   6.750  1.00  0.00            
ATOM    166  H12 AU8     2      14.110  28.390   8.810  1.00  0.00            
ATOM    167  H13 AU8     2      15.800  28.130   8.780  1.00  0.00            
ATOM    168  H14 AU8     2      15.550  27.050   6.600  1.00  0.00            
ATOM    169  H15 AU8     2      13.890  25.280   7.160  1.00  0.00            
ATOM    170  H16 AU8     2      14.220  26.680  10.570  1.00  0.00            
ATOM    171  H17 AU8     2      12.350  26.900  12.050  1.00  0.00            
ATOM    172  H18 AU8     2      10.160  25.960  11.420  1.00  0.00            
ATOM    173  H19 AU8     2       9.740  25.300   9.070  1.00  0.00            
ATOM    174  H20 AU8     2      11.660  25.350   7.390  1.00  0.00            
ATOM    175  H21 AU8     2      14.120  23.230   8.400  1.00  0.00            
ATOM    176  H22 AU8     2      15.690  21.780   9.470  1.00  0.00            
ATOM    177  H23 AU8     2      18.500  25.100   9.960  1.00  0.00            
ATOM    178  H24 AU8     2      16.740  26.520   9.050  1.00  0.00            
ATOM    179  H25 AU8     2      12.680  27.690   6.680  1.00  0.00            
ATOM    180  H26 AU8     2      13.470  26.750   5.370  1.00  0.00            
ATOM    181  H27 AU8     2      14.860  29.010   5.030  1.00  0.00            
ATOM    182  H28 AU8     2      13.080  29.100   4.740  1.00  0.00            
ATOM    183  H29 AU8     2      11.810  32.700   6.950  1.00  0.00            
TER
ENDMDL
MODEL        1
ATOM      1  H1  ACD     1       4.380  16.220  15.460  1.00  0.00            
ATOM      2  O1  ACD     1       5.040  16.640  14.900  1.00  0.00            
ATOM      3  C1  ACD     1       4.360  16.890  13.660  1.00  0.00            
ATOM      4  H2  ACD     1       4.090  17.950  13.520  1.00  0.00            
ATOM      5  H3  ACD     1       3.420  16.340  13.690  1.00  0.00            
ATOM      6  C2  ACD     1       5.180  16.490  12.350  1.00  0.00            
ATOM      7  H4  ACD     1       4.440  16.450  11.550  1.00  0.00            
ATOM      8  O2  ACD     1       6.120  17.520  12.130  1.00  0.00            
ATOM      9  C3  ACD     1       6.840  17.400  10.930  1.00  0.00            
ATOM     10  H5  ACD     1       7.540  18.230  10.810  1.00  0.00            
ATOM     11  O3  ACD     1       6.000  17.170   9.770  1.00  0.00            
ATOM     12  C4  ACD     1       5.890  18.140   8.700  1.00  0.00            
ATOM     13  H6  ACD     1       6.770  18.770   8.880  1.00  0.00            
ATOM     14  C5  ACD     1       6.200  17.350   7.400  1.00  0.00            
ATOM     15  H7  ACD     1       5.560  16.460   7.470  1.00  0.00            
ATOM     16  O4  ACD     1       7.600  16.960   7.350  1.00  0.00            
ATOM     17  H8  ACD     1       8.130  17.760   7.230  1.00  0.00            
ATOM     18  C6  ACD     1       5.710  18.210   6.190  1.00  0.00            
ATOM     19  H9  ACD     1       6.380  19.070   6.250  1.00  0.00            
ATOM     20  O5  ACD     1       5.790  17.460   5.020  1.00  0.00            
ATOM     21  H10 ACD     1       5.270  16.660   5.140  1.00  0.00            
ATOM     22  C7  ACD     1       4.310  18.620   6.420  1.00  0.00            
ATOM     23  H11 ACD     1       4.070  19.200   5.520  1.00  0.00            
ATOM     24  O6  ACD     1       4.300  19.540   7.520  1.00  0.00            
ATOM     25  C8  ACD     1       4.630  18.920   8.820  1.00  0.00            
ATOM     26  H12 ACD     1       3.760  18.330   9.140  1.00  0.00            
ATOM     27  C9  ACD     1       4.630  20.000   9.900  1.00  0.00            
ATOM     28  H13 ACD     1       4.890  19.620  10.890  1.00  0.00            
ATOM     29  H14 ACD     1       5.450  20.710   9.690  1.00  0.00            
ATOM     30  O7  ACD     1       3.430  20.700   9.830  1.00  0.00            
ATOM     31  H15 ACD     1       3.250  20.810   8.890  1.00  0.00            
ATOM     32  O8  ACD     1       3.490  17.480   6.680  1.00  0.00            
ATOM     33  C10 ACD     1       2.740  16.990   5.570  1.00  0.00            
ATOM     34  H16 ACD     1       3.220  17.300   4.630  1.00  0.00            
ATOM     35  C11 ACD     1       2.820  15.520   5.510  1.00  0.00            
ATOM     36  H17 ACD     1       2.470  15.150   6.480  1.00  0.00            
ATOM     37  O9  ACD     1       4.200  15.170   5.380  1.00  0.00            
ATOM     38  H18 ACD     1       4.220  14.270   5.040  1.00  0.00            
ATOM     39  C12 ACD     1       1.980  14.810   4.400  1.00  0.00            
ATOM     40  H19 ACD     1       2.300  15.170   3.420  1.00  0.00            
ATOM     41  O10 ACD     1       2.060  13.400   4.470  1.00  0.00            
ATOM     42  H20 ACD     1       1.590  13.130   5.260  1.00  0.00            
ATOM     43  C13 ACD     1       0.560  15.060   4.680  1.00  0.00            
ATOM     44  H21 ACD     1      -0.140  14.640   3.950  1.00  0.00            
ATOM     45  O11 ACD     1       0.450  16.490   4.600  1.00  0.00            
ATOM     46  C14 ACD     1       1.240  17.320   5.540  1.00  0.00            
ATOM     47  H22 ACD     1       0.770  17.240   6.530  1.00  0.00            
ATOM     48  C15 ACD     1       1.110  18.740   5.160  1.00  0.00            
ATOM     49  H23 ACD     1       0.070  19.040   5.320  1.00  0.00            
ATOM     50  H24 ACD     1       1.800  19.340   5.770  1.00  0.00            
ATOM     51  O12 ACD     1       1.520  19.020   3.800  1.00  0.00            
ATOM     52  H25 ACD     1       1.420  19.960   3.680  1.00  0.00            
ATOM     53  O13 ACD     1       0.210  14.510   5.950  1.00  0.00            
ATOM     54  C16 ACD     1      -1.170  14.190   6.160  1.00  0.00            
ATOM     55  H26 ACD     1      -1.830  14.660   5.430  1.00  0.00            
ATOM     56  C17 ACD     1      -1.290  12.620   6.130  1.00  0.00            
ATOM     57  H27 ACD     1      -0.520  12.180   6.780  1.00  0.00            
ATOM     58  O14 ACD     1      -1.160  12.150   4.790  1.00  0.00            
ATOM     59  H28 ACD     1      -1.130  11.190   4.700  1.00  0.00            
ATOM     60  C18 ACD     1      -2.540  12.120   6.910  1.00  0.00            
ATOM     61  H29 ACD     1      -3.460  12.390   6.380  1.00  0.00            
ATOM     62  O15 ACD     1      -2.570  10.680   6.980  1.00  0.00            
ATOM     63  H30 ACD     1      -2.200  10.500   7.850  1.00  0.00            
ATOM     64  C19 ACD     1      -2.640  12.690   8.250  1.00  0.00            
ATOM     65  H31 ACD     1      -3.540  12.310   8.730  1.00  0.00            
ATOM     66  O16 ACD     1      -2.750  14.090   8.110  1.00  0.00            
ATOM     67  C20 ACD     1      -1.580  14.770   7.600  1.00  0.00            
ATOM     68  H32 ACD     1      -0.740  14.610   8.280  1.00  0.00            
ATOM     69  C21 ACD     1      -1.870  16.260   7.480  1.00  0.00            
ATOM     70  H33 ACD     1      -1.540  16.730   6.550  1.00  0.00            
ATOM     71  H34 ACD     1      -2.960  16.320   7.480  1.00  0.00            
ATOM     72  O17 ACD     1      -1.470  17.020   8.630  1.00  0.00            
ATOM     73  H35 ACD     1      -2.160  16.780   9.260  1.00  0.00            
ATOM     74  O18 ACD     1      -1.530  12.350   9.020  1.00  0.00            
ATOM     75  C22 ACD     1      -1.630  11.780  10.310  1.00  0.00            
ATOM     76  H36 ACD     1      -2.560  11.230  10.520  1.00  0.00            
ATOM     77  C23 ACD     1      -0.550  10.750  10.300  1.00  0.00            
ATOM     78  H37 ACD     1       0.320  11.360  10.010  1.00  0.00            
ATOM     79  O19 ACD     1      -0.890   9.830   9.240  1.00  0.00            
ATOM     80  H38 ACD     1      -0.150   9.330   8.890  1.00  0.00            
ATOM     81  C24 ACD     1      -0.320  10.090  11.620  1.00  0.00            
ATOM     82  H39 ACD     1      -1.230   9.590  11.980  1.00  0.00            
ATOM     83  O20 ACD     1       0.870   9.250  11.480  1.00  0.00            
ATOM     84  H40 ACD     1       0.660   8.480  10.950  1.00  0.00            
ATOM     85  C25 ACD     1       0.040  11.280  12.570  1.00  0.00            
ATOM     86  H41 ACD     1       0.250  10.920  13.580  1.00  0.00            
ATOM     87  O21 ACD     1      -1.080  12.150  12.670  1.00  0.00            
ATOM     88  C26 ACD     1      -1.430  12.770  11.400  1.00  0.00            
ATOM     89  H42 ACD     1      -0.560  13.380  11.150  1.00  0.00            
ATOM     90  C27 ACD     1      -2.640  13.740  11.530  1.00  0.00            
ATOM     91  H43 ACD     1      -2.750  14.260  10.560  1.00  0.00            
ATOM     92  H44 ACD     1      -3.600  13.220  11.640  1.00  0.00            
ATOM     93  O22 ACD     1      -2.450  14.680  12.600  1.00  0.00            
ATOM     94  H45 ACD     1      -2.230  14.230  13.420  1.00  0.00            
ATOM     95  O23 ACD     1       1.230  11.940  12.080  1.00  0.00            
ATOM     96  C28 ACD     1       2.280  12.050  12.980  1.00  0.00            
ATOM     97  H46 ACD     1       2.060  11.460  13.880  1.00  0.00            
ATOM     98  C29 ACD     1       2.320  13.500  13.380  1.00  0.00            
ATOM     99  H47 ACD     1       2.390  14.150  12.490  1.00  0.00            
ATOM    100  O24 ACD     1       3.520  13.750  14.120  1.00  0.00            
ATOM    101  C30 ACD     1       1.150  14.040  14.230  1.00  0.00            
ATOM    102  H48 ACD     1       0.140  13.800  13.860  1.00  0.00            
ATOM    103  H49 ACD     1       1.200  13.600  15.240  1.00  0.00            
ATOM    104  O25 ACD     1       1.340  15.480  14.310  1.00  0.00            
ATOM    105  H50 ACD     1       2.140  15.780  14.750  1.00  0.00            
ATOM    106  C31 ACD     1       3.560  11.550  12.340  1.00  0.00            
ATOM    107  H51 ACD     1       3.690  12.220  11.480  1.00  0.00            
ATOM    108  O26 ACD     1       3.480  10.140  11.900  1.00  0.00            
ATOM    109  H52 ACD     1       2.560   9.860  11.850  1.00  0.00            
ATOM    110  C32 ACD     1       4.780  11.840  13.250  1.00  0.00            
ATOM    111  H53 ACD     1       4.720  11.410  14.260  1.00  0.00            
ATOM    112  O27 ACD     1       6.030  11.600  12.560  1.00  0.00            
ATOM    113  H54 ACD     1       6.290  10.680  12.620  1.00  0.00            
ATOM    114  C33 ACD     1       4.760  13.310  13.580  1.00  0.00            
ATOM    115  H55 ACD     1       5.590  13.500  14.270  1.00  0.00            
ATOM    116  O28 ACD     1       4.950  14.110  12.400  1.00  0.00            
ATOM    117  C34 ACD     1       5.930  15.190  12.510  1.00  0.00            
ATOM    118  H56 ACD     1       6.490  15.150  13.450  1.00  0.00            
ATOM    119  C35 ACD     1       6.940  14.920  11.450  1.00  0.00            
ATOM    120  H57 ACD     1       6.420  14.690  10.510  1.00  0.00            
ATOM    121  O29 ACD     1       7.670  13.770  11.780  1.00  0.00            
ATOM    122  H58 ACD     1       7.120  13.020  12.050  1.00  0.00            
ATOM    123  C36 ACD     1       7.750  16.150  11.150  1.00  0.00            
ATOM    124  H59 ACD     1       8.410  16.340  12.010  1.00  0.00            
ATOM    125  O30 ACD     1       8.550  16.080   9.900  1.00  0.00            
ATOM    126  H60 ACD     1       7.970  16.380   9.200  1.00  0.00            
ATOM    127  C1  AU8     2       2.370  15.340   9.240  1.00  0.00            
ATOM    128  C2  AU8     2       2.850  13.980   8.870  1.00  0.00            
ATOM    129  C3  AU8     2       1.940  12.970   8.530  1.00  0.00            
ATOM    130  C4  AU8     2       2.410  11.730   8.020  1.00  0.00            
ATOM    131  C5  AU8     2       3.780  11.440   8.100  1.00  0.00            
ATOM    132  C6  AU8     2       4.690  12.440   8.430  1.00  0.00            
ATOM    133  C7  AU8     2       6.180  12.270   8.370  1.00  0.00            
ATOM    134  N1  AU8     2       6.720  12.690   7.010  1.00  0.00            
ATOM    135  C8  AU8     2       7.960  11.940   6.630  1.00  0.00            
ATOM    136  C9  AU8     2       8.630  12.350   5.290  1.00  0.00            
ATOM    137  N2  AU8     2       8.870  13.850   5.170  1.00  0.00            
ATOM    138  C10 AU8     2       9.330  14.160   3.730  1.00  0.00            
ATOM    139  C11 AU8     2      10.690  13.630   3.140  1.00  0.00            
ATOM    140  C12 AU8     2      11.960  13.910   3.700  1.00  0.00            
ATOM    141  C13 AU8     2      13.060  13.220   3.240  1.00  0.00            
ATOM    142  C14 AU8     2      12.910  12.280   2.240  1.00  0.00            
ATOM    143  C15 AU8     2      11.670  11.990   1.670  1.00  0.00            
ATOM    144  C16 AU8     2      10.560  12.650   2.110  1.00  0.00            
ATOM    145  C17 AU8     2       9.140  15.670   3.370  1.00  0.00            
ATOM    146  C18 AU8     2       8.550  15.990   2.150  1.00  0.00            
ATOM    147  C19 AU8     2       8.290  17.300   1.830  1.00  0.00            
ATOM    148  C20 AU8     2       8.560  18.300   2.790  1.00  0.00            
ATOM    149  Cl1 AU8     2       8.200  19.960   2.390  1.00  0.00            
ATOM    150  C21 AU8     2       9.210  18.030   3.960  1.00  0.00            
ATOM    151  C22 AU8     2       9.540  16.650   4.260  1.00  0.00            
ATOM    152  C23 AU8     2       7.540  14.550   5.500  1.00  0.00            
ATOM    153  C24 AU8     2       6.930  14.100   6.820  1.00  0.00            
ATOM    154  C25 AU8     2       4.200  13.720   8.850  1.00  0.00            
ATOM    155  H1  AU8     2       1.920  15.350  10.240  1.00  0.00            
ATOM    156  H2  AU8     2       3.190  16.060   9.130  1.00  0.00            
ATOM    157  H3  AU8     2       1.560  15.670   8.580  1.00  0.00            
ATOM    158  H4  AU8     2       0.860  13.040   8.480  1.00  0.00            
ATOM    159  H5  AU8     2       1.700  10.960   7.730  1.00  0.00            
ATOM    160  H6  AU8     2       4.070  10.440   7.800  1.00  0.00            
ATOM    161  H7  AU8     2       6.400  11.250   8.680  1.00  0.00            
ATOM    162  H8  AU8     2       6.600  12.950   9.110  1.00  0.00            
ATOM    163  H9  AU8     2       5.950  12.470   6.360  1.00  0.00            
ATOM    164  H10 AU8     2       7.790  10.870   6.580  1.00  0.00            
ATOM    165  H11 AU8     2       8.780  11.980   7.350  1.00  0.00            
ATOM    166  H12 AU8     2       7.930  12.110   4.480  1.00  0.00            
ATOM    167  H13 AU8     2       9.540  11.760   5.130  1.00  0.00            
ATOM    168  H14 AU8     2       9.570  14.170   5.850  1.00  0.00            
ATOM    169  H15 AU8     2       8.630  13.600   3.110  1.00  0.00            
ATOM    170  H16 AU8     2      12.160  14.510   4.580  1.00  0.00            
ATOM    171  H17 AU8     2      14.030  13.370   3.690  1.00  0.00            
ATOM    172  H18 AU8     2      13.810  11.760   1.930  1.00  0.00            
ATOM    173  H19 AU8     2      11.630  11.270   0.860  1.00  0.00            
ATOM    174  H20 AU8     2       9.610  12.310   1.700  1.00  0.00            
ATOM    175  H21 AU8     2       8.260  15.260   1.400  1.00  0.00            
ATOM    176  H22 AU8     2       7.800  17.580   0.910  1.00  0.00            
ATOM    177  H23 AU8     2       9.380  18.850   4.650  1.00  0.00            
ATOM    178  H24 AU8     2      10.150  16.420   5.130  1.00  0.00            
ATOM    179  H25 AU8     2       6.870  14.300   4.670  1.00  0.00            
ATOM    180  H26 AU8     2       7.700  15.620   5.590  1.00  0.00            
ATOM    181  H27 AU8     2       7.580  14.550   7.570  1.00  0.00            
ATOM    182  H28 AU8     2       5.970  14.620   6.970  1.00  0.00            
ATOM    183  H29 AU8     2       4.850  14.510   9.230  1.00  0.00            
TER
ENDMDL
MODEL        1
ATOM      1  H1  ACD     1      16.350  14.830  11.650  1.00  0.00            
ATOM      2  O1  ACD     1      17.260  14.980  11.950  1.00  0.00            
ATOM      3  C1  ACD     1      17.600  13.990  12.890  1.00  0.00            
ATOM      4  H2  ACD     1      16.730  13.790  13.520  1.00  0.00            
ATOM      5  H3  ACD     1      18.390  14.400  13.530  1.00  0.00            
ATOM      6  C2  ACD     1      18.050  12.730  12.250  1.00  0.00            
ATOM      7  H4  ACD     1      17.270  12.530  11.490  1.00  0.00            
ATOM      8  O2  ACD     1      19.300  12.980  11.680  1.00  0.00            
ATOM      9  C3  ACD     1      19.710  11.880  10.890  1.00  0.00            
ATOM     10  H5  ACD     1      20.650  12.160  10.390  1.00  0.00            
ATOM     11  O3  ACD     1      18.730  11.650   9.910  1.00  0.00            
ATOM     12  C4  ACD     1      18.940  11.820   8.540  1.00  0.00            
ATOM     13  H6  ACD     1      19.690  12.620   8.450  1.00  0.00            
ATOM     14  C5  ACD     1      19.380  10.430   7.870  1.00  0.00            
ATOM     15  H7  ACD     1      18.670   9.700   8.290  1.00  0.00            
ATOM     16  O4  ACD     1      20.720  10.010   8.400  1.00  0.00            
ATOM     17  H8  ACD     1      20.920   9.210   7.910  1.00  0.00            
ATOM     18  C6  ACD     1      19.250  10.540   6.390  1.00  0.00            
ATOM     19  H9  ACD     1      20.000  11.260   6.060  1.00  0.00            
ATOM     20  O5  ACD     1      19.440   9.220   5.860  1.00  0.00            
ATOM     21  H10 ACD     1      20.220   9.210   5.300  1.00  0.00            
ATOM     22  C7  ACD     1      17.820  11.000   6.000  1.00  0.00            
ATOM     23  H11 ACD     1      17.800  11.190   4.920  1.00  0.00            
ATOM     24  O6  ACD     1      17.470  12.260   6.610  1.00  0.00            
ATOM     25  C8  ACD     1      17.560  12.370   8.050  1.00  0.00            
ATOM     26  H12 ACD     1      16.730  11.750   8.410  1.00  0.00            
ATOM     27  C9  ACD     1      17.500  13.830   8.540  1.00  0.00            
ATOM     28  H13 ACD     1      18.070  13.890   9.470  1.00  0.00            
ATOM     29  H14 ACD     1      17.920  14.490   7.760  1.00  0.00            
ATOM     30  O7  ACD     1      16.110  14.030   8.860  1.00  0.00            
ATOM     31  H15 ACD     1      15.700  14.090   7.990  1.00  0.00            
ATOM     32  O8  ACD     1      16.780  10.130   6.430  1.00  0.00            
ATOM     33  C10 ACD     1      15.990   9.610   5.350  1.00  0.00            
ATOM     34  H16 ACD     1      16.410   9.990   4.410  1.00  0.00            
ATOM     35  C11 ACD     1      16.110   8.110   5.530  1.00  0.00            
ATOM     36  H17 ACD     1      16.100   7.990   6.630  1.00  0.00            
ATOM     37  O9  ACD     1      17.310   7.650   4.900  1.00  0.00            
ATOM     38  H18 ACD     1      18.040   8.270   5.020  1.00  0.00            
ATOM     39  C12 ACD     1      14.770   7.550   5.000  1.00  0.00            
ATOM     40  H19 ACD     1      14.710   7.730   3.920  1.00  0.00            
ATOM     41  O10 ACD     1      14.690   6.150   5.270  1.00  0.00            
ATOM     42  H20 ACD     1      14.460   5.950   6.180  1.00  0.00            
ATOM     43  C13 ACD     1      13.600   8.140   5.640  1.00  0.00            
ATOM     44  H21 ACD     1      12.700   7.710   5.200  1.00  0.00            
ATOM     45  O11 ACD     1      13.480   9.440   5.150  1.00  0.00            
ATOM     46  C14 ACD     1      14.590  10.250   5.550  1.00  0.00            
ATOM     47  H22 ACD     1      14.440  10.470   6.620  1.00  0.00            
ATOM     48  C15 ACD     1      14.500  11.600   4.750  1.00  0.00            
ATOM     49  H23 ACD     1      15.430  12.190   4.730  1.00  0.00            
ATOM     50  H24 ACD     1      14.310  11.370   3.700  1.00  0.00            
ATOM     51  O12 ACD     1      13.450  12.440   5.290  1.00  0.00            
ATOM     52  H25 ACD     1      12.760  11.900   5.690  1.00  0.00            
ATOM     53  O13 ACD     1      13.730   7.940   7.080  1.00  0.00            
ATOM     54  C16 ACD     1      12.680   7.270   7.750  1.00  0.00            
ATOM     55  H26 ACD     1      11.900   6.850   7.100  1.00  0.00            
ATOM     56  C17 ACD     1      13.270   6.000   8.430  1.00  0.00            
ATOM     57  H27 ACD     1      14.120   6.350   9.030  1.00  0.00            
ATOM     58  O14 ACD     1      13.720   5.030   7.500  1.00  0.00            
ATOM     59  H28 ACD     1      13.270   4.200   7.330  1.00  0.00            
ATOM     60  C18 ACD     1      12.200   5.440   9.310  1.00  0.00            
ATOM     61  H29 ACD     1      11.420   5.000   8.670  1.00  0.00            
ATOM     62  O15 ACD     1      12.740   4.420  10.250  1.00  0.00            
ATOM     63  H30 ACD     1      13.520   4.050   9.830  1.00  0.00            
ATOM     64  C19 ACD     1      11.420   6.480  10.150  1.00  0.00            
ATOM     65  H31 ACD     1      10.620   5.920  10.640  1.00  0.00            
ATOM     66  O16 ACD     1      10.930   7.480   9.350  1.00  0.00            
ATOM     67  C20 ACD     1      11.950   8.260   8.610  1.00  0.00            
ATOM     68  H32 ACD     1      12.600   8.750   9.340  1.00  0.00            
ATOM     69  C21 ACD     1      11.190   9.350   7.760  1.00  0.00            
ATOM     70  H33 ACD     1      11.830   9.860   7.030  1.00  0.00            
ATOM     71  H34 ACD     1      10.310   9.000   7.210  1.00  0.00            
ATOM     72  O17 ACD     1      10.750  10.290   8.720  1.00  0.00            
ATOM     73  H35 ACD     1       9.950   9.930   9.130  1.00  0.00            
ATOM     74  O18 ACD     1      12.180   7.080  11.170  1.00  0.00            
ATOM     75  C22 ACD     1      11.710   7.100  12.480  1.00  0.00            
ATOM     76  H36 ACD     1      10.740   6.580  12.530  1.00  0.00            
ATOM     77  C23 ACD     1      12.710   6.270  13.340  1.00  0.00            
ATOM     78  H37 ACD     1      13.670   6.750  13.100  1.00  0.00            
ATOM     79  O19 ACD     1      12.780   4.870  13.020  1.00  0.00            
ATOM     80  H38 ACD     1      12.840   4.730  12.070  1.00  0.00            
ATOM     81  C24 ACD     1      12.490   6.430  14.840  1.00  0.00            
ATOM     82  H39 ACD     1      11.570   6.000  15.240  1.00  0.00            
ATOM     83  O20 ACD     1      13.540   5.840  15.580  1.00  0.00            
ATOM     84  H40 ACD     1      13.430   6.110  16.490  1.00  0.00            
ATOM     85  C25 ACD     1      12.430   7.940  15.180  1.00  0.00            
ATOM     86  H41 ACD     1      12.270   8.210  16.230  1.00  0.00            
ATOM     87  O21 ACD     1      11.300   8.530  14.450  1.00  0.00            
ATOM     88  C26 ACD     1      11.460   8.500  13.000  1.00  0.00            
ATOM     89  H42 ACD     1      12.360   9.080  12.770  1.00  0.00            
ATOM     90  C27 ACD     1      10.290   9.200  12.260  1.00  0.00            
ATOM     91  H43 ACD     1      10.350   9.050  11.180  1.00  0.00            
ATOM     92  H44 ACD     1       9.390   8.680  12.630  1.00  0.00            
ATOM     93  O22 ACD     1      10.270  10.600  12.530  1.00  0.00            
ATOM     94  H45 ACD     1       9.450  10.980  12.210  1.00  0.00            
ATOM     95  O23 ACD     1      13.640   8.530  14.750  1.00  0.00            
ATOM     96  C28 ACD     1      14.200   9.620  15.460  1.00  0.00            
ATOM     97  H46 ACD     1      13.850   9.720  16.490  1.00  0.00            
ATOM     98  C29 ACD     1      13.950  10.940  14.680  1.00  0.00            
ATOM     99  H47 ACD     1      14.170  10.870  13.610  1.00  0.00            
ATOM    100  O24 ACD     1      14.920  11.960  15.060  1.00  0.00            
ATOM    101  C30 ACD     1      12.580  11.560  14.780  1.00  0.00            
ATOM    102  H48 ACD     1      11.970  10.770  15.240  1.00  0.00            
ATOM    103  H49 ACD     1      12.740  12.320  15.550  1.00  0.00            
ATOM    104  O25 ACD     1      12.100  12.170  13.550  1.00  0.00            
ATOM    105  H50 ACD     1      11.290  11.660  13.470  1.00  0.00            
ATOM    106  C31 ACD     1      15.630   9.190  15.690  1.00  0.00            
ATOM    107  H51 ACD     1      16.060   8.920  14.710  1.00  0.00            
ATOM    108  O26 ACD     1      15.750   8.090  16.610  1.00  0.00            
ATOM    109  H52 ACD     1      16.550   7.660  16.290  1.00  0.00            
ATOM    110  C32 ACD     1      16.480  10.400  16.020  1.00  0.00            
ATOM    111  H53 ACD     1      16.250  10.710  17.040  1.00  0.00            
ATOM    112  O27 ACD     1      17.930  10.070  15.950  1.00  0.00            
ATOM    113  H54 ACD     1      18.080   9.680  15.090  1.00  0.00
[truncated: 1,772,468 more chars]
