# Supplementary material for: Achieving Chemical Accuracy in Cyclodextrin Host–Guest Binding via Integrative Atomistic Modelling
Source: Adv Sci (Weinh). 2025 Dec 14;13(10):e19782. doi: 10.1002/advs.202519782 (PMC12915143; doi:10.1002/advs.202519782)
Supplement: Supplementary file 1 — Supporting Information [file ADVS-13-e19782-s003.zip › all_poses/ACD.AY6.pdb]

MODEL        1
ATOM      1  H1  ACD     1       8.010  13.520  28.150  1.00  0.00            
ATOM      2  O1  ACD     1       8.840  13.610  28.620  1.00  0.00            
ATOM      3  C1  ACD     1       9.890  12.830  28.040  1.00  0.00            
ATOM      4  H2  ACD     1       9.600  11.780  28.010  1.00  0.00            
ATOM      5  H3  ACD     1      10.750  12.850  28.710  1.00  0.00            
ATOM      6  C2  ACD     1      10.430  13.460  26.730  1.00  0.00            
ATOM      7  H4  ACD     1      11.410  13.020  26.520  1.00  0.00            
ATOM      8  O2  ACD     1       9.570  13.040  25.630  1.00  0.00            
ATOM      9  C3  ACD     1       9.980  13.440  24.350  1.00  0.00            
ATOM     10  H5  ACD     1       9.250  13.160  23.580  1.00  0.00            
ATOM     11  O3  ACD     1      11.190  12.890  24.050  1.00  0.00            
ATOM     12  C4  ACD     1      11.270  11.780  23.090  1.00  0.00            
ATOM     13  H6  ACD     1      10.300  11.290  22.940  1.00  0.00            
ATOM     14  C5  ACD     1      11.860  12.390  21.800  1.00  0.00            
ATOM     15  H7  ACD     1      12.780  12.920  22.070  1.00  0.00            
ATOM     16  O4  ACD     1      10.750  13.170  21.150  1.00  0.00            
ATOM     17  H8  ACD     1      11.010  13.450  20.270  1.00  0.00            
ATOM     18  C6  ACD     1      12.400  11.340  20.810  1.00  0.00            
ATOM     19  H9  ACD     1      11.550  10.690  20.570  1.00  0.00            
ATOM     20  O5  ACD     1      13.120  11.750  19.610  1.00  0.00            
ATOM     21  H10 ACD     1      14.070  11.690  19.730  1.00  0.00            
ATOM     22  C7  ACD     1      13.320  10.370  21.540  1.00  0.00            
ATOM     23  H11 ACD     1      13.690   9.600  20.860  1.00  0.00            
ATOM     24  O6  ACD     1      12.570   9.780  22.630  1.00  0.00            
ATOM     25  C8  ACD     1      12.240  10.740  23.680  1.00  0.00            
ATOM     26  H12 ACD     1      13.130  11.310  23.970  1.00  0.00            
ATOM     27  C9  ACD     1      11.550  10.030  24.810  1.00  0.00            
ATOM     28  H13 ACD     1      11.300  10.710  25.640  1.00  0.00            
ATOM     29  H14 ACD     1      10.700   9.390  24.530  1.00  0.00            
ATOM     30  O7  ACD     1      12.480   9.140  25.410  1.00  0.00            
ATOM     31  H15 ACD     1      12.660   8.450  24.760  1.00  0.00            
ATOM     32  O8  ACD     1      14.410  11.210  22.060  1.00  0.00            
ATOM     33  C10 ACD     1      15.780  10.830  21.760  1.00  0.00            
ATOM     34  H16 ACD     1      15.870   9.940  21.130  1.00  0.00            
ATOM     35  C11 ACD     1      16.360  12.040  20.990  1.00  0.00            
ATOM     36  H17 ACD     1      16.240  12.960  21.580  1.00  0.00            
ATOM     37  O9  ACD     1      15.840  12.300  19.660  1.00  0.00            
ATOM     38  H18 ACD     1      16.350  12.930  19.150  1.00  0.00            
ATOM     39  C12 ACD     1      17.870  11.920  20.890  1.00  0.00            
ATOM     40  H19 ACD     1      18.110  11.160  20.130  1.00  0.00            
ATOM     41  O10 ACD     1      18.380  13.140  20.410  1.00  0.00            
ATOM     42  H20 ACD     1      18.150  13.720  21.140  1.00  0.00            
ATOM     43  C13 ACD     1      18.500  11.590  22.220  1.00  0.00            
ATOM     44  H21 ACD     1      19.580  11.410  22.110  1.00  0.00            
ATOM     45  O11 ACD     1      17.860  10.390  22.740  1.00  0.00            
ATOM     46  C14 ACD     1      16.460  10.550  23.080  1.00  0.00            
ATOM     47  H22 ACD     1      16.260  11.420  23.720  1.00  0.00            
ATOM     48  C15 ACD     1      16.000   9.320  23.810  1.00  0.00            
ATOM     49  H23 ACD     1      16.300   9.400  24.860  1.00  0.00            
ATOM     50  H24 ACD     1      14.920   9.150  23.800  1.00  0.00            
ATOM     51  O12 ACD     1      16.510   8.120  23.290  1.00  0.00            
ATOM     52  H25 ACD     1      17.460   8.210  23.300  1.00  0.00            
ATOM     53  O13 ACD     1      18.290  12.640  23.150  1.00  0.00            
ATOM     54  C16 ACD     1      19.310  13.280  23.900  1.00  0.00            
ATOM     55  H26 ACD     1      20.310  12.900  23.650  1.00  0.00            
ATOM     56  C17 ACD     1      19.150  14.740  23.570  1.00  0.00            
ATOM     57  H27 ACD     1      18.090  14.950  23.740  1.00  0.00            
ATOM     58  O14 ACD     1      19.470  15.000  22.220  1.00  0.00            
ATOM     59  H28 ACD     1      19.380  15.960  22.170  1.00  0.00            
ATOM     60  C18 ACD     1      19.940  15.630  24.520  1.00  0.00            
ATOM     61  H29 ACD     1      21.000  15.400  24.310  1.00  0.00            
ATOM     62  O15 ACD     1      19.730  17.000  24.360  1.00  0.00            
ATOM     63  H30 ACD     1      19.130  17.390  25.010  1.00  0.00            
ATOM     64  C19 ACD     1      19.650  15.190  25.960  1.00  0.00            
ATOM     65  H31 ACD     1      20.370  15.720  26.590  1.00  0.00            
ATOM     66  O16 ACD     1      19.900  13.800  26.170  1.00  0.00            
ATOM     67  C20 ACD     1      19.010  13.020  25.300  1.00  0.00            
ATOM     68  H32 ACD     1      17.960  13.220  25.500  1.00  0.00            
ATOM     69  C21 ACD     1      19.220  11.550  25.680  1.00  0.00            
ATOM     70  H33 ACD     1      19.140  11.510  26.770  1.00  0.00            
ATOM     71  H34 ACD     1      18.330  10.990  25.350  1.00  0.00            
ATOM     72  O17 ACD     1      20.420  10.790  25.290  1.00  0.00            
ATOM     73  H35 ACD     1      21.200  11.070  25.770  1.00  0.00            
ATOM     74  O18 ACD     1      18.360  15.520  26.280  1.00  0.00            
ATOM     75  C22 ACD     1      18.260  16.430  27.410  1.00  0.00            
ATOM     76  H36 ACD     1      19.220  16.820  27.760  1.00  0.00            
ATOM     77  C23 ACD     1      17.360  17.670  26.930  1.00  0.00            
ATOM     78  H37 ACD     1      16.550  17.170  26.400  1.00  0.00            
ATOM     79  O19 ACD     1      18.020  18.380  25.890  1.00  0.00            
ATOM     80  H38 ACD     1      17.340  18.840  25.390  1.00  0.00            
ATOM     81  C24 ACD     1      16.940  18.550  28.110  1.00  0.00            
ATOM     82  H39 ACD     1      17.800  19.090  28.530  1.00  0.00            
ATOM     83  O20 ACD     1      15.920  19.490  27.570  1.00  0.00            
ATOM     84  H40 ACD     1      15.030  19.220  27.800  1.00  0.00            
ATOM     85  C25 ACD     1      16.300  17.670  29.240  1.00  0.00            
ATOM     86  H41 ACD     1      16.050  18.250  30.130  1.00  0.00            
ATOM     87  O21 ACD     1      17.250  16.690  29.630  1.00  0.00            
ATOM     88  C26 ACD     1      17.550  15.730  28.610  1.00  0.00            
ATOM     89  H42 ACD     1      16.680  15.230  28.170  1.00  0.00            
ATOM     90  C27 ACD     1      18.530  14.690  29.260  1.00  0.00            
ATOM     91  H43 ACD     1      18.000  14.380  30.170  1.00  0.00            
ATOM     92  H44 ACD     1      18.750  13.820  28.630  1.00  0.00            
ATOM     93  O22 ACD     1      19.770  15.280  29.610  1.00  0.00            
ATOM     94  H45 ACD     1      19.620  16.190  29.880  1.00  0.00            
ATOM     95  O23 ACD     1      15.120  17.190  28.640  1.00  0.00            
ATOM     96  C28 ACD     1      13.860  17.320  29.230  1.00  0.00            
ATOM     97  H46 ACD     1      13.850  18.020  30.070  1.00  0.00            
ATOM     98  C29 ACD     1      13.490  16.000  29.770  1.00  0.00            
ATOM     99  H47 ACD     1      13.740  15.200  29.050  1.00  0.00            
ATOM    100  O24 ACD     1      12.070  15.770  29.880  1.00  0.00            
ATOM    101  C30 ACD     1      14.220  15.670  31.100  1.00  0.00            
ATOM    102  H48 ACD     1      13.880  14.660  31.350  1.00  0.00            
ATOM    103  H49 ACD     1      15.300  15.720  30.900  1.00  0.00            
ATOM    104  O25 ACD     1      13.800  16.590  32.060  1.00  0.00            
ATOM    105  H50 ACD     1      14.200  16.490  32.930  1.00  0.00            
ATOM    106  C31 ACD     1      12.890  17.830  28.160  1.00  0.00            
ATOM    107  H51 ACD     1      12.990  17.380  27.170  1.00  0.00            
ATOM    108  O26 ACD     1      13.150  19.240  28.090  1.00  0.00            
ATOM    109  H52 ACD     1      13.310  19.550  27.190  1.00  0.00            
ATOM    110  C32 ACD     1      11.390  17.550  28.530  1.00  0.00            
ATOM    111  H53 ACD     1      11.080  17.950  29.500  1.00  0.00            
ATOM    112  O27 ACD     1      10.460  18.020  27.550  1.00  0.00            
ATOM    113  H54 ACD     1      10.700  17.640  26.710  1.00  0.00            
ATOM    114  C33 ACD     1      11.230  16.040  28.810  1.00  0.00            
ATOM    115  H55 ACD     1      10.240  15.800  29.220  1.00  0.00            
ATOM    116  O28 ACD     1      11.540  15.210  27.700  1.00  0.00            
ATOM    117  C34 ACD     1      10.540  15.010  26.780  1.00  0.00            
ATOM    118  H56 ACD     1       9.570  15.420  27.090  1.00  0.00            
ATOM    119  C35 ACD     1      11.090  15.510  25.400  1.00  0.00            
ATOM    120  H57 ACD     1      12.060  15.050  25.170  1.00  0.00            
ATOM    121  O29 ACD     1      11.170  16.930  25.300  1.00  0.00            
ATOM    122  H58 ACD     1      11.430  17.130  24.400  1.00  0.00            
ATOM    123  C36 ACD     1      10.090  15.000  24.290  1.00  0.00            
ATOM    124  H59 ACD     1       9.090  15.450  24.330  1.00  0.00            
ATOM    125  O30 ACD     1      10.610  15.360  23.010  1.00  0.00            
ATOM    126  H60 ACD     1      10.440  14.610  22.430  1.00  0.00            
ATOM    127  C1  AY6     2      14.890  12.760  26.520  1.00  0.00            
ATOM    128  C2  AY6     2      14.860  13.760  25.500  1.00  0.00            
ATOM    129  C3  AY6     2      14.560  15.070  25.710  1.00  0.00            
ATOM    130  C4  AY6     2      14.860  15.770  24.530  1.00  0.00            
ATOM    131  N1  AY6     2      14.690  17.050  24.300  1.00  0.00            
ATOM    132  S1  AY6     2      13.990  17.690  22.940  1.00  0.00            
ATOM    133  O1  AY6     2      14.570  19.060  23.140  1.00  0.00            
ATOM    134  O2  AY6     2      12.590  17.470  23.140  1.00  0.00            
ATOM    135  C5  AY6     2      14.610  16.920  21.440  1.00  0.00            
ATOM    136  C6  AY6     2      13.800  16.110  20.690  1.00  0.00            
ATOM    137  C7  AY6     2      14.250  15.500  19.510  1.00  0.00            
ATOM    138  C8  AY6     2      15.570  15.780  19.120  1.00  0.00            
ATOM    139  N2  AY6     2      16.040  15.360  17.930  1.00  0.00            
ATOM    140  C9  AY6     2      16.410  16.690  19.750  1.00  0.00            
ATOM    141  C10 AY6     2      15.930  17.280  20.970  1.00  0.00            
ATOM    142  N3  AY6     2      15.140  14.850  23.560  1.00  0.00            
ATOM    143  O3  AY6     2      15.160  13.590  24.200  1.00  0.00            
ATOM    144  H1  AY6     2      15.930  12.640  26.830  1.00  0.00            
ATOM    145  H2  AY6     2      14.360  13.100  27.430  1.00  0.00            
ATOM    146  H3  AY6     2      14.600  11.750  26.220  1.00  0.00            
ATOM    147  H4  AY6     2      14.120  15.360  26.660  1.00  0.00            
ATOM    148  H5  AY6     2      14.370  17.640  25.060  1.00  0.00            
ATOM    149  H6  AY6     2      12.810  16.040  21.130  1.00  0.00            
ATOM    150  H7  AY6     2      13.530  14.960  18.910  1.00  0.00            
ATOM    151  H8  AY6     2      17.010  15.440  17.660  1.00  0.00            
ATOM    152  H9  AY6     2      15.340  14.820  17.430  1.00  0.00            
ATOM    153  H10 AY6     2      17.450  16.750  19.470  1.00  0.00            
ATOM    154  H11 AY6     2      16.520  18.070  21.410  1.00  0.00            
TER
ENDMDL
MODEL        1
ATOM      1  H1  ACD     1      13.040  14.310  26.330  1.00  0.00            
ATOM      2  O1  ACD     1      13.740  14.660  25.780  1.00  0.00            
ATOM      3  C1  ACD     1      14.950  13.940  25.960  1.00  0.00            
ATOM      4  H2  ACD     1      14.760  12.880  26.190  1.00  0.00            
ATOM      5  H3  ACD     1      15.510  14.310  26.830  1.00  0.00            
ATOM      6  C2  ACD     1      15.820  14.080  24.730  1.00  0.00            
ATOM      7  H4  ACD     1      16.800  13.650  24.980  1.00  0.00            
ATOM      8  O2  ACD     1      15.300  13.360  23.560  1.00  0.00            
ATOM      9  C3  ACD     1      16.220  13.360  22.470  1.00  0.00            
ATOM     10  H5  ACD     1      15.730  12.910  21.600  1.00  0.00            
ATOM     11  O3  ACD     1      17.460  12.760  22.850  1.00  0.00            
ATOM     12  C4  ACD     1      17.790  11.500  22.470  1.00  0.00            
ATOM     13  H6  ACD     1      16.850  10.970  22.280  1.00  0.00            
ATOM     14  C5  ACD     1      18.710  11.640  21.260  1.00  0.00            
ATOM     15  H7  ACD     1      19.490  12.340  21.590  1.00  0.00            
ATOM     16  O4  ACD     1      17.900  12.110  20.210  1.00  0.00            
ATOM     17  H8  ACD     1      17.870  13.060  20.390  1.00  0.00            
ATOM     18  C6  ACD     1      19.380  10.280  20.810  1.00  0.00            
ATOM     19  H9  ACD     1      18.610   9.550  20.530  1.00  0.00            
ATOM     20  O5  ACD     1      20.430  10.460  19.800  1.00  0.00            
ATOM     21  H10 ACD     1      21.140  10.950  20.230  1.00  0.00            
ATOM     22  C7  ACD     1      20.020   9.650  22.080  1.00  0.00            
ATOM     23  H11 ACD     1      20.460   8.680  21.830  1.00  0.00            
ATOM     24  O6  ACD     1      19.030   9.460  23.080  1.00  0.00            
ATOM     25  C8  ACD     1      18.510  10.730  23.600  1.00  0.00            
ATOM     26  H12 ACD     1      19.300  11.360  24.020  1.00  0.00            
ATOM     27  C9  ACD     1      17.490  10.400  24.590  1.00  0.00            
ATOM     28  H13 ACD     1      16.830  11.250  24.810  1.00  0.00            
ATOM     29  H14 ACD     1      16.740   9.620  24.360  1.00  0.00            
ATOM     30  O7  ACD     1      18.140  10.180  25.870  1.00  0.00            
ATOM     31  H15 ACD     1      17.450   9.810  26.420  1.00  0.00            
ATOM     32  O8  ACD     1      21.020  10.550  22.530  1.00  0.00            
ATOM     33  C10 ACD     1      22.240  10.080  23.050  1.00  0.00            
ATOM     34  H16 ACD     1      22.450   9.060  22.690  1.00  0.00            
ATOM     35  C11 ACD     1      23.260  10.980  22.380  1.00  0.00            
ATOM     36  H17 ACD     1      22.850  11.970  22.570  1.00  0.00            
ATOM     37  O9  ACD     1      23.330  10.880  20.890  1.00  0.00            
ATOM     38  H18 ACD     1      24.150  11.290  20.620  1.00  0.00            
ATOM     39  C12 ACD     1      24.670  10.960  23.080  1.00  0.00            
ATOM     40  H19 ACD     1      25.190  10.010  22.880  1.00  0.00            
ATOM     41  O10 ACD     1      25.450  12.150  22.600  1.00  0.00            
ATOM     42  H20 ACD     1      25.320  12.920  23.170  1.00  0.00            
ATOM     43  C13 ACD     1      24.490  11.190  24.560  1.00  0.00            
ATOM     44  H21 ACD     1      25.470  11.230  25.050  1.00  0.00            
ATOM     45  O11 ACD     1      23.640  10.230  25.070  1.00  0.00            
ATOM     46  C14 ACD     1      22.250  10.210  24.560  1.00  0.00            
ATOM     47  H22 ACD     1      21.760  11.150  24.850  1.00  0.00            
ATOM     48  C15 ACD     1      21.590   9.010  25.210  1.00  0.00            
ATOM     49  H23 ACD     1      20.540   8.930  24.910  1.00  0.00            
ATOM     50  H24 ACD     1      22.090   8.060  24.970  1.00  0.00            
ATOM     51  O12 ACD     1      21.600   9.090  26.660  1.00  0.00            
ATOM     52  H25 ACD     1      21.140   8.330  27.040  1.00  0.00            
ATOM     53  O13 ACD     1      23.890  12.510  24.820  1.00  0.00            
ATOM     54  C16 ACD     1      24.640  13.410  25.740  1.00  0.00            
ATOM     55  H26 ACD     1      25.640  12.970  25.880  1.00  0.00            
ATOM     56  C17 ACD     1      24.960  14.740  25.060  1.00  0.00            
ATOM     57  H27 ACD     1      24.020  15.170  24.710  1.00  0.00            
ATOM     58  O14 ACD     1      25.850  14.470  23.970  1.00  0.00            
ATOM     59  H28 ACD     1      26.010  15.250  23.440  1.00  0.00            
ATOM     60  C18 ACD     1      25.720  15.710  25.970  1.00  0.00            
ATOM     61  H29 ACD     1      26.640  15.200  26.290  1.00  0.00            
ATOM     62  O15 ACD     1      25.910  17.000  25.410  1.00  0.00            
ATOM     63  H30 ACD     1      26.530  17.450  26.000  1.00  0.00            
ATOM     64  C19 ACD     1      24.880  15.810  27.270  1.00  0.00            
ATOM     65  H31 ACD     1      25.340  16.420  28.060  1.00  0.00            
ATOM     66  O16 ACD     1      24.730  14.520  27.840  1.00  0.00            
ATOM     67  C20 ACD     1      23.960  13.560  27.070  1.00  0.00            
ATOM     68  H32 ACD     1      22.960  13.970  26.900  1.00  0.00            
ATOM     69  C21 ACD     1      23.790  12.260  27.850  1.00  0.00            
ATOM     70  H33 ACD     1      23.330  12.440  28.820  1.00  0.00            
ATOM     71  H34 ACD     1      23.100  11.630  27.280  1.00  0.00            
ATOM     72  O17 ACD     1      25.030  11.600  28.010  1.00  0.00            
ATOM     73  H35 ACD     1      24.850  10.750  28.430  1.00  0.00            
ATOM     74  O18 ACD     1      23.570  16.350  27.080  1.00  0.00            
ATOM     75  C22 ACD     1      23.240  17.700  27.430  1.00  0.00            
ATOM     76  H36 ACD     1      24.130  18.230  27.800  1.00  0.00            
ATOM     77  C23 ACD     1      22.670  18.440  26.200  1.00  0.00            
ATOM     78  H37 ACD     1      21.940  17.790  25.710  1.00  0.00            
ATOM     79  O19 ACD     1      23.670  18.930  25.260  1.00  0.00            
ATOM     80  H38 ACD     1      24.310  18.230  25.100  1.00  0.00            
ATOM     81  C24 ACD     1      21.920  19.700  26.630  1.00  0.00            
ATOM     82  H39 ACD     1      22.590  20.330  27.230  1.00  0.00            
ATOM     83  O20 ACD     1      21.280  20.460  25.670  1.00  0.00            
ATOM     84  H40 ACD     1      20.770  21.130  26.130  1.00  0.00            
ATOM     85  C25 ACD     1      20.820  19.270  27.610  1.00  0.00            
ATOM     86  H41 ACD     1      20.170  20.080  27.960  1.00  0.00            
ATOM     87  O21 ACD     1      21.450  18.770  28.710  1.00  0.00            
ATOM     88  C26 ACD     1      22.110  17.500  28.520  1.00  0.00            
ATOM     89  H42 ACD     1      21.380  16.770  28.150  1.00  0.00            
ATOM     90  C27 ACD     1      22.740  17.070  29.870  1.00  0.00            
ATOM     91  H43 ACD     1      21.880  17.040  30.550  1.00  0.00            
ATOM     92  H44 ACD     1      22.970  16.010  29.730  1.00  0.00            
ATOM     93  O22 ACD     1      23.780  17.970  30.250  1.00  0.00            
ATOM     94  H45 ACD     1      23.490  18.890  30.230  1.00  0.00            
ATOM     95  O23 ACD     1      19.930  18.310  27.010  1.00  0.00            
ATOM     96  C28 ACD     1      18.550  18.520  27.130  1.00  0.00            
ATOM     97  H46 ACD     1      18.280  19.390  27.760  1.00  0.00            
ATOM     98  C29 ACD     1      17.940  17.300  27.820  1.00  0.00            
ATOM     99  H47 ACD     1      18.370  16.360  27.470  1.00  0.00            
ATOM    100  O24 ACD     1      16.560  17.250  27.620  1.00  0.00            
ATOM    101  C30 ACD     1      18.190  17.270  29.340  1.00  0.00            
ATOM    102  H48 ACD     1      17.640  16.540  29.940  1.00  0.00            
ATOM    103  H49 ACD     1      19.240  17.000  29.520  1.00  0.00            
ATOM    104  O25 ACD     1      18.000  18.580  29.910  1.00  0.00            
ATOM    105  H50 ACD     1      17.150  18.960  29.670  1.00  0.00            
ATOM    106  C31 ACD     1      18.050  18.810  25.760  1.00  0.00            
ATOM    107  H51 ACD     1      18.520  18.090  25.090  1.00  0.00            
ATOM    108  O26 ACD     1      18.320  20.130  25.340  1.00  0.00            
ATOM    109  H52 ACD     1      19.270  20.220  25.350  1.00  0.00            
ATOM    110  C32 ACD     1      16.490  18.600  25.710  1.00  0.00            
ATOM    111  H53 ACD     1      16.080  19.400  26.340  1.00  0.00            
ATOM    112  O27 ACD     1      15.990  18.750  24.420  1.00  0.00            
ATOM    113  H54 ACD     1      16.410  18.250  23.720  1.00  0.00            
ATOM    114  C33 ACD     1      16.140  17.200  26.210  1.00  0.00            
ATOM    115  H55 ACD     1      15.050  17.110  26.130  1.00  0.00            
ATOM    116  O28 ACD     1      16.820  16.280  25.340  1.00  0.00            
ATOM    117  C34 ACD     1      16.120  15.570  24.340  1.00  0.00            
ATOM    118  H56 ACD     1      15.210  16.100  24.050  1.00  0.00            
ATOM    119  C35 ACD     1      17.070  15.680  23.110  1.00  0.00            
ATOM    120  H57 ACD     1      18.030  15.340  23.490  1.00  0.00            
ATOM    121  O29 ACD     1      17.170  17.070  22.670  1.00  0.00            
ATOM    122  H58 ACD     1      17.850  17.170  21.990  1.00  0.00            
ATOM    123  C36 ACD     1      16.510  14.790  21.970  1.00  0.00            
ATOM    124  H59 ACD     1      15.540  15.280  21.810  1.00  0.00            
ATOM    125  O30 ACD     1      17.460  14.880  20.870  1.00  0.00            
ATOM    126  H60 ACD     1      17.330  15.830  20.830  1.00  0.00            
ATOM    127  C1  AY6     2      19.870  13.950  25.950  1.00  0.00            
ATOM    128  C2  AY6     2      20.440  14.250  24.670  1.00  0.00            
ATOM    129  C3  AY6     2      20.570  15.520  24.160  1.00  0.00            
ATOM    130  C4  AY6     2      21.050  15.330  22.850  1.00  0.00            
ATOM    131  N1  AY6     2      21.140  16.350  21.970  1.00  0.00            
ATOM    132  S1  AY6     2      22.300  16.460  20.840  1.00  0.00            
ATOM    133  O1  AY6     2      23.530  16.270  21.650  1.00  0.00            
ATOM    134  O2  AY6     2      22.080  17.770  20.270  1.00  0.00            
ATOM    135  C5  AY6     2      22.060  15.230  19.540  1.00  0.00            
ATOM    136  C6  AY6     2      21.000  15.360  18.600  1.00  0.00            
ATOM    137  C7  AY6     2      20.920  14.490  17.530  1.00  0.00            
ATOM    138  C8  AY6     2      21.800  13.390  17.430  1.00  0.00            
ATOM    139  N2  AY6     2      21.700  12.540  16.390  1.00  0.00            
ATOM    140  C9  AY6     2      22.780  13.230  18.380  1.00  0.00            
ATOM    141  C10 AY6     2      22.950  14.170  19.420  1.00  0.00            
ATOM    142  N3  AY6     2      21.200  14.030  22.670  1.00  0.00            
ATOM    143  O3  AY6     2      20.810  13.280  23.790  1.00  0.00            
ATOM    144  H1  AY6     2      18.880  14.430  25.910  1.00  0.00            
ATOM    145  H2  AY6     2      19.810  12.880  26.180  1.00  0.00            
ATOM    146  H3  AY6     2      20.470  14.500  26.680  1.00  0.00            
ATOM    147  H4  AY6     2      20.190  16.420  24.620  1.00  0.00            
ATOM    148  H5  AY6     2      21.350  17.230  22.430  1.00  0.00            
ATOM    149  H6  AY6     2      20.220  16.110  18.730  1.00  0.00            
ATOM    150  H7  AY6     2      20.160  14.540  16.750  1.00  0.00            
ATOM    151  H8  AY6     2      22.010  11.580  16.530  1.00  0.00            
ATOM    152  H9  AY6     2      20.940  12.660  15.740  1.00  0.00            
ATOM    153  H10 AY6     2      23.580  12.510  18.280  1.00  0.00            
ATOM    154  H11 AY6     2      23.770  14.120  20.130  1.00  0.00            
TER
ENDMDL
MODEL        1
ATOM      1  H1  ACD     1      13.890  10.650  22.810  1.00  0.00            
ATOM      2  O1  ACD     1      14.120  11.500  22.430  1.00  0.00            
ATOM      3  C1  ACD     1      15.260  11.200  21.660  1.00  0.00            
ATOM      4  H2  ACD     1      15.040  10.390  20.960  1.00  0.00            
ATOM      5  H3  ACD     1      16.000  10.750  22.340  1.00  0.00            
ATOM      6  C2  ACD     1      15.710  12.410  20.810  1.00  0.00            
ATOM      7  H4  ACD     1      16.510  12.030  20.170  1.00  0.00            
ATOM      8  O2  ACD     1      14.640  12.710  19.920  1.00  0.00            
ATOM      9  C3  ACD     1      14.650  13.950  19.260  1.00  0.00            
ATOM     10  H5  ACD     1      13.740  14.080  18.670  1.00  0.00            
ATOM     11  O3  ACD     1      15.730  13.990  18.330  1.00  0.00            
ATOM     12  C4  ACD     1      15.540  13.570  16.970  1.00  0.00            
ATOM     13  H6  ACD     1      14.550  13.120  16.810  1.00  0.00            
ATOM     14  C5  ACD     1      15.750  14.900  16.250  1.00  0.00            
ATOM     15  H7  ACD     1      16.780  15.170  16.500  1.00  0.00            
ATOM     16  O4  ACD     1      14.860  15.820  16.770  1.00  0.00            
ATOM     17  H8  ACD     1      15.030  15.900  17.720  1.00  0.00            
ATOM     18  C6  ACD     1      15.720  14.630  14.800  1.00  0.00            
ATOM     19  H9  ACD     1      14.750  14.170  14.570  1.00  0.00            
ATOM     20  O5  ACD     1      15.960  15.710  13.950  1.00  0.00            
ATOM     21  H10 ACD     1      15.410  16.420  14.270  1.00  0.00            
ATOM     22  C7  ACD     1      16.780  13.600  14.430  1.00  0.00            
ATOM     23  H11 ACD     1      16.690  13.290  13.390  1.00  0.00            
ATOM     24  O6  ACD     1      16.590  12.400  15.190  1.00  0.00            
ATOM     25  C8  ACD     1      16.620  12.570  16.630  1.00  0.00            
ATOM     26  H12 ACD     1      17.600  12.950  16.960  1.00  0.00            
ATOM     27  C9  ACD     1      16.450  11.110  17.220  1.00  0.00            
ATOM     28  H13 ACD     1      16.720  11.080  18.280  1.00  0.00            
ATOM     29  H14 ACD     1      15.390  10.840  17.160  1.00  0.00            
ATOM     30  O7  ACD     1      17.250  10.260  16.470  1.00  0.00            
ATOM     31  H15 ACD     1      17.050  10.630  15.600  1.00  0.00            
ATOM     32  O8  ACD     1      18.030  14.140  14.700  1.00  0.00            
ATOM     33  C10 ACD     1      19.150  13.710  13.960  1.00  0.00            
ATOM     34  H16 ACD     1      18.760  12.920  13.310  1.00  0.00            
ATOM     35  C11 ACD     1      19.520  15.010  13.170  1.00  0.00            
ATOM     36  H17 ACD     1      19.710  15.800  13.910  1.00  0.00            
ATOM     37  O9  ACD     1      18.420  15.490  12.400  1.00  0.00            
ATOM     38  H18 ACD     1      17.640  15.530  12.960  1.00  0.00            
ATOM     39  C12 ACD     1      20.760  14.750  12.380  1.00  0.00            
ATOM     40  H19 ACD     1      20.520  13.940  11.670  1.00  0.00            
ATOM     41  O10 ACD     1      21.280  15.910  11.750  1.00  0.00            
ATOM     42  H20 ACD     1      21.650  16.480  12.430  1.00  0.00            
ATOM     43  C13 ACD     1      21.930  14.320  13.330  1.00  0.00            
ATOM     44  H21 ACD     1      22.790  14.060  12.690  1.00  0.00            
ATOM     45  O11 ACD     1      21.490  13.150  14.040  1.00  0.00            
ATOM     46  C14 ACD     1      20.300  13.220  14.890  1.00  0.00            
ATOM     47  H22 ACD     1      20.490  13.900  15.720  1.00  0.00            
ATOM     48  C15 ACD     1      20.070  11.800  15.460  1.00  0.00            
ATOM     49  H23 ACD     1      21.040  11.400  15.790  1.00  0.00            
ATOM     50  H24 ACD     1      19.360  11.850  16.290  1.00  0.00            
ATOM     51  O12 ACD     1      19.480  10.950  14.490  1.00  0.00            
ATOM     52  H25 ACD     1      20.150  10.620  13.880  1.00  0.00            
ATOM     53  O13 ACD     1      22.160  15.420  14.170  1.00  0.00            
ATOM     54  C16 ACD     1      23.470  15.540  14.840  1.00  0.00            
ATOM     55  H26 ACD     1      24.330  15.640  14.170  1.00  0.00            
ATOM     56  C17 ACD     1      23.320  16.910  15.540  1.00  0.00            
ATOM     57  H27 ACD     1      22.390  16.790  16.100  1.00  0.00            
ATOM     58  O14 ACD     1      23.260  18.020  14.570  1.00  0.00            
ATOM     59  H28 ACD     1      24.150  18.360  14.440  1.00  0.00            
ATOM     60  C18 ACD     1      24.400  17.110  16.620  1.00  0.00            
ATOM     61  H29 ACD     1      25.370  17.250  16.140  1.00  0.00            
ATOM     62  O15 ACD     1      24.130  18.250  17.420  1.00  0.00            
ATOM     63  H30 ACD     1      23.430  17.950  18.010  1.00  0.00            
ATOM     64  C19 ACD     1      24.510  15.930  17.560  1.00  0.00            
ATOM     65  H31 ACD     1      25.380  16.170  18.180  1.00  0.00            
ATOM     66  O16 ACD     1      24.710  14.720  16.810  1.00  0.00            
ATOM     67  C20 ACD     1      23.850  14.310  15.790  1.00  0.00            
ATOM     68  H32 ACD     1      22.910  13.910  16.200  1.00  0.00            
ATOM     69  C21 ACD     1      24.540  13.110  15.140  1.00  0.00            
ATOM     70  H33 ACD     1      25.020  12.520  15.930  1.00  0.00            
ATOM     71  H34 ACD     1      23.720  12.560  14.670  1.00  0.00            
ATOM     72  O17 ACD     1      25.560  13.570  14.190  1.00  0.00            
ATOM     73  H35 ACD     1      26.030  12.770  13.930  1.00  0.00            
ATOM     74  O18 ACD     1      23.400  15.800  18.510  1.00  0.00            
ATOM     75  C22 ACD     1      23.840  15.560  19.860  1.00  0.00            
ATOM     76  H36 ACD     1      24.840  15.990  20.010  1.00  0.00            
ATOM     77  C23 ACD     1      22.830  16.430  20.620  1.00  0.00            
ATOM     78  H37 ACD     1      21.840  16.040  20.360  1.00  0.00            
ATOM     79  O19 ACD     1      22.940  17.890  20.350  1.00  0.00            
ATOM     80  H38 ACD     1      22.270  18.330  20.870  1.00  0.00            
ATOM     81  C24 ACD     1      22.960  16.160  22.060  1.00  0.00            
ATOM     82  H39 ACD     1      23.950  16.510  22.360  1.00  0.00            
ATOM     83  O20 ACD     1      21.970  16.950  22.760  1.00  0.00            
ATOM     84  H40 ACD     1      21.430  16.240  23.130  1.00  0.00            
ATOM     85  C25 ACD     1      22.770  14.680  22.460  1.00  0.00            
ATOM     86  H41 ACD     1      22.960  14.540  23.530  1.00  0.00            
ATOM     87  O21 ACD     1      23.730  13.940  21.720  1.00  0.00            
ATOM     88  C26 ACD     1      23.650  14.070  20.290  1.00  0.00            
ATOM     89  H42 ACD     1      22.650  13.680  20.060  1.00  0.00            
ATOM     90  C27 ACD     1      24.680  13.170  19.580  1.00  0.00            
ATOM     91  H43 ACD     1      24.610  12.210  20.110  1.00  0.00            
ATOM     92  H44 ACD     1      24.340  13.090  18.540  1.00  0.00            
ATOM     93  O22 ACD     1      26.040  13.540  19.730  1.00  0.00            
ATOM     94  H45 ACD     1      26.590  12.900  19.270  1.00  0.00            
ATOM     95  O23 ACD     1      21.390  14.250  22.230  1.00  0.00            
ATOM     96  C28 ACD     1      20.590  13.760  23.330  1.00  0.00            
ATOM     97  H46 ACD     1      21.120  13.580  24.280  1.00  0.00            
ATOM     98  C29 ACD     1      20.030  12.440  22.810  1.00  0.00            
ATOM     99  H47 ACD     1      19.670  12.670  21.800  1.00  0.00            
ATOM    100  O24 ACD     1      18.840  12.060  23.590  1.00  0.00            
ATOM    101  C30 ACD     1      21.050  11.310  22.710  1.00  0.00            
ATOM    102  H48 ACD     1      20.530  10.450  22.260  1.00  0.00            
ATOM    103  H49 ACD     1      21.950  11.660  22.190  1.00  0.00            
ATOM    104  O25 ACD     1      21.670  11.080  24.010  1.00  0.00            
ATOM    105  H50 ACD     1      22.420  10.510  23.800  1.00  0.00            
ATOM    106  C31 ACD     1      19.570  14.830  23.560  1.00  0.00            
ATOM    107  H51 ACD     1      19.240  15.340  22.650  1.00  0.00            
ATOM    108  O26 ACD     1      20.160  15.770  24.500  1.00  0.00            
ATOM    109  H52 ACD     1      19.520  16.480  24.550  1.00  0.00            
ATOM    110  C32 ACD     1      18.300  14.310  24.200  1.00  0.00            
ATOM    111  H53 ACD     1      18.560  13.870  25.180  1.00  0.00            
ATOM    112  O27 ACD     1      17.240  15.280  24.280  1.00  0.00            
ATOM    113  H54 ACD     1      16.940  15.470  23.380  1.00  0.00            
ATOM    114  C33 ACD     1      17.780  13.040  23.510  1.00  0.00            
ATOM    115  H55 ACD     1      16.870  12.730  24.030  1.00  0.00            
ATOM    116  O28 ACD     1      17.480  13.320  22.110  1.00  0.00            
ATOM    117  C34 ACD     1      16.150  13.550  21.760  1.00  0.00            
ATOM    118  H56 ACD     1      15.510  13.770  22.630  1.00  0.00            
ATOM    119  C35 ACD     1      16.020  14.900  21.010  1.00  0.00            
ATOM    120  H57 ACD     1      16.800  15.090  20.260  1.00  0.00            
ATOM    121  O29 ACD     1      16.200  15.890  21.980  1.00  0.00            
ATOM    122  H58 ACD     1      16.840  16.560  21.700  1.00  0.00            
ATOM    123  C36 ACD     1      14.790  15.100  20.230  1.00  0.00            
ATOM    124  H59 ACD     1      13.910  14.980  20.870  1.00  0.00            
ATOM    125  O30 ACD     1      14.710  16.330  19.580  1.00  0.00            
ATOM    126  H60 ACD     1      14.500  17.030  20.200  1.00  0.00            
ATOM    127  C1  AY6     2      20.530  11.210  18.990  1.00  0.00            
ATOM    128  C2  AY6     2      20.050  12.630  18.720  1.00  0.00            
ATOM    129  C3  AY6     2      20.900  13.640  18.300  1.00  0.00            
ATOM    130  C4  AY6     2      20.090  14.770  18.140  1.00  0.00            
ATOM    131  N1  AY6     2      20.600  15.830  17.600  1.00  0.00            
ATOM    132  S1  AY6     2      20.080  17.340  18.050  1.00  0.00            
ATOM    133  O1  AY6     2      21.380  18.030  17.910  1.00  0.00            
ATOM    134  O2  AY6     2      19.430  17.300  19.360  1.00  0.00            
ATOM    135  C5  AY6     2      19.030  17.730  16.590  1.00  0.00            
ATOM    136  C6  AY6     2      17.650  17.830  16.840  1.00  0.00            
ATOM    137  C7  AY6     2      16.760  18.310  15.790  1.00  0.00            
ATOM    138  C8  AY6     2      17.350  18.560  14.540  1.00  0.00            
ATOM    139  N2  AY6     2      16.460  18.970  13.540  1.00  0.00            
ATOM    140  C9  AY6     2      18.700  18.440  14.280  1.00  0.00            
ATOM    141  C10 AY6     2      19.570  18.010  15.290  1.00  0.00            
ATOM    142  N3  AY6     2      18.920  14.490  18.620  1.00  0.00            
ATOM    143  O3  AY6     2      18.870  13.140  19.020  1.00  0.00            
ATOM    144  H1  AY6     2      19.870  10.560  18.400  1.00  0.00            
ATOM    145  H2  AY6     2      21.600  11.080  18.790  1.00  0.00            
ATOM    146  H3  AY6     2      20.350  10.940  20.040  1.00  0.00            
ATOM    147  H4  AY6     2      21.940  13.650  17.970  1.00  0.00            
ATOM    148  H5  AY6     2      21.590  15.880  17.780  1.00  0.00            
ATOM    149  H6  AY6     2      17.250  17.720  17.840  1.00  0.00            
ATOM    150  H7  AY6     2      15.700  18.260  16.020  1.00  0.00            
ATOM    151  H8  AY6     2      16.840  18.850  12.610  1.00  0.00            
ATOM    152  H9  AY6     2      15.500  18.720  13.730  1.00  0.00            
ATOM    153  H10 AY6     2      19.110  18.680  13.300  1.00  0.00            
ATOM    154  H11 AY6     2      20.640  17.940  15.120  1.00  0.00            
TER
ENDMDL
MODEL        1
ATOM      1  H1  ACD     1       7.280  19.610  31.960  1.00  0.00            
ATOM      2  O1  ACD     1       7.640  18.820  32.360  1.00  0.00            
ATOM      3  C1  ACD     1       8.660  18.400  31.450  1.00  0.00            
ATOM      4  H2  ACD     1       8.160  18.170  30.500  1.00  0.00            
ATOM      5  H3  ACD     1       9.270  17.630  31.950  1.00  0.00            
ATOM      6  C2  ACD     1       9.680  19.480  31.160  1.00  0.00            
ATOM      7  H4  ACD     1      10.390  19.090  30.420  1.00  0.00            
ATOM      8  O2  ACD     1       8.940  20.590  30.600  1.00  0.00            
ATOM      9  C3  ACD     1       9.710  21.760  30.270  1.00  0.00            
ATOM     10  H5  ACD     1       8.990  22.550  30.040  1.00  0.00            
ATOM     11  O3  ACD     1      10.610  21.520  29.170  1.00  0.00            
ATOM     12  C4  ACD     1      10.330  22.140  27.920  1.00  0.00            
ATOM     13  H6  ACD     1       9.380  22.680  28.000  1.00  0.00            
ATOM     14  C5  ACD     1      11.460  23.150  27.690  1.00  0.00            
ATOM     15  H7  ACD     1      12.380  22.600  27.930  1.00  0.00            
ATOM     16  O4  ACD     1      11.220  24.300  28.500  1.00  0.00            
ATOM     17  H8  ACD     1      11.760  25.060  28.260  1.00  0.00            
ATOM     18  C6  ACD     1      11.620  23.520  26.250  1.00  0.00            
ATOM     19  H9  ACD     1      10.790  24.210  26.060  1.00  0.00            
ATOM     20  O5  ACD     1      12.850  24.240  26.090  1.00  0.00            
ATOM     21  H10 ACD     1      13.490  23.530  25.950  1.00  0.00            
ATOM     22  C7  ACD     1      11.550  22.340  25.280  1.00  0.00            
ATOM     23  H11 ACD     1      11.510  22.780  24.270  1.00  0.00            
ATOM     24  O6  ACD     1      10.430  21.490  25.540  1.00  0.00            
ATOM     25  C8  ACD     1      10.320  20.990  26.900  1.00  0.00            
ATOM     26  H12 ACD     1      11.170  20.340  27.150  1.00  0.00            
ATOM     27  C9  ACD     1       9.100  20.160  27.110  1.00  0.00            
ATOM     28  H13 ACD     1       9.290  19.760  28.110  1.00  0.00            
ATOM     29  H14 ACD     1       8.220  20.810  27.020  1.00  0.00            
ATOM     30  O7  ACD     1       8.930  19.170  26.140  1.00  0.00            
ATOM     31  H15 ACD     1       8.820  19.600  25.290  1.00  0.00            
ATOM     32  O8  ACD     1      12.760  21.670  25.400  1.00  0.00            
ATOM     33  C10 ACD     1      13.330  21.010  24.270  1.00  0.00            
ATOM     34  H16 ACD     1      13.100  21.560  23.340  1.00  0.00            
ATOM     35  C11 ACD     1      14.840  21.060  24.430  1.00  0.00            
ATOM     36  H17 ACD     1      15.290  20.790  25.390  1.00  0.00            
ATOM     37  O9  ACD     1      15.360  22.390  24.130  1.00  0.00            
ATOM     38  H18 ACD     1      16.310  22.410  24.250  1.00  0.00            
ATOM     39  C12 ACD     1      15.510  20.040  23.570  1.00  0.00            
ATOM     40  H19 ACD     1      15.430  20.360  22.520  1.00  0.00            
ATOM     41  O10 ACD     1      16.880  20.040  23.830  1.00  0.00            
ATOM     42  H20 ACD     1      17.130  19.740  24.710  1.00  0.00            
ATOM     43  C13 ACD     1      14.930  18.700  23.810  1.00  0.00            
ATOM     44  H21 ACD     1      15.510  17.950  23.270  1.00  0.00            
ATOM     45  O11 ACD     1      13.630  18.700  23.370  1.00  0.00            
ATOM     46  C14 ACD     1      12.750  19.600  24.050  1.00  0.00            
ATOM     47  H22 ACD     1      12.530  19.280  25.080  1.00  0.00            
ATOM     48  C15 ACD     1      11.450  19.650  23.210  1.00  0.00            
ATOM     49  H23 ACD     1      10.970  18.680  23.370  1.00  0.00            
ATOM     50  H24 ACD     1      10.810  20.450  23.600  1.00  0.00            
ATOM     51  O12 ACD     1      11.770  19.910  21.830  1.00  0.00            
ATOM     52  H25 ACD     1      11.950  19.010  21.550  1.00  0.00            
ATOM     53  O13 ACD     1      15.010  18.270  25.250  1.00  0.00            
ATOM     54  C16 ACD     1      16.040  17.440  25.780  1.00  0.00            
ATOM     55  H26 ACD     1      16.710  17.310  24.920  1.00  0.00            
ATOM     56  C17 ACD     1      16.790  18.190  26.850  1.00  0.00            
ATOM     57  H27 ACD     1      16.070  18.470  27.630  1.00  0.00            
ATOM     58  O14 ACD     1      17.520  19.320  26.320  1.00  0.00            
ATOM     59  H28 ACD     1      18.330  19.520  26.800  1.00  0.00            
ATOM     60  C18 ACD     1      17.750  17.280  27.460  1.00  0.00            
ATOM     61  H29 ACD     1      18.400  17.040  26.610  1.00  0.00            
ATOM     62  O15 ACD     1      18.490  17.820  28.510  1.00  0.00            
ATOM     63  H30 ACD     1      17.810  18.100  29.120  1.00  0.00            
ATOM     64  C19 ACD     1      17.090  15.990  27.930  1.00  0.00            
ATOM     65  H31 ACD     1      17.820  15.290  28.340  1.00  0.00            
ATOM     66  O16 ACD     1      16.500  15.370  26.840  1.00  0.00            
ATOM     67  C20 ACD     1      15.500  16.090  26.200  1.00  0.00            
ATOM     68  H32 ACD     1      14.680  16.390  26.860  1.00  0.00            
ATOM     69  C21 ACD     1      14.810  15.190  25.150  1.00  0.00            
ATOM     70  H33 ACD     1      14.180  14.500  25.720  1.00  0.00            
ATOM     71  H34 ACD     1      14.160  15.780  24.490  1.00  0.00            
ATOM     72  O17 ACD     1      15.810  14.490  24.350  1.00  0.00            
ATOM     73  H35 ACD     1      16.260  13.980  25.030  1.00  0.00            
ATOM     74  O18 ACD     1      16.140  16.240  28.980  1.00  0.00            
ATOM     75  C22 ACD     1      16.010  15.220  29.980  1.00  0.00            
ATOM     76  H36 ACD     1      16.660  14.410  29.660  1.00  0.00            
ATOM     77  C23 ACD     1      16.650  15.870  31.260  1.00  0.00            
ATOM     78  H37 ACD     1      16.290  16.900  31.410  1.00  0.00            
ATOM     79  O19 ACD     1      18.030  15.930  31.010  1.00  0.00            
ATOM     80  H38 ACD     1      18.420  15.060  31.030  1.00  0.00            
ATOM     81  C24 ACD     1      16.230  15.120  32.520  1.00  0.00            
ATOM     82  H39 ACD     1      16.680  14.120  32.580  1.00  0.00            
ATOM     83  O20 ACD     1      16.570  15.940  33.650  1.00  0.00            
ATOM     84  H40 ACD     1      15.760  16.430  33.840  1.00  0.00            
ATOM     85  C25 ACD     1      14.730  14.820  32.610  1.00  0.00            
ATOM     86  H41 ACD     1      14.550  14.190  33.500  1.00  0.00            
ATOM     87  O21 ACD     1      14.330  14.130  31.430  1.00  0.00            
ATOM     88  C26 ACD     1      14.530  14.850  30.220  1.00  0.00            
ATOM     89  H42 ACD     1      13.960  15.780  30.330  1.00  0.00            
ATOM     90  C27 ACD     1      13.900  14.050  29.100  1.00  0.00            
ATOM     91  H43 ACD     1      12.930  13.710  29.470  1.00  0.00            
ATOM     92  H44 ACD     1      13.790  14.680  28.210  1.00  0.00            
ATOM     93  O22 ACD     1      14.680  12.900  28.760  1.00  0.00            
ATOM     94  H45 ACD     1      14.060  12.160  28.720  1.00  0.00            
ATOM     95  O23 ACD     1      14.120  16.130  32.750  1.00  0.00            
ATOM     96  C28 ACD     1      13.150  16.250  33.790  1.00  0.00            
ATOM     97  H46 ACD     1      13.350  15.370  34.420  1.00  0.00            
ATOM     98  C29 ACD     1      11.790  16.060  33.050  1.00  0.00            
ATOM     99  H47 ACD     1      11.830  16.380  32.000  1.00  0.00            
ATOM    100  O24 ACD     1      10.800  16.780  33.750  1.00  0.00            
ATOM    101  C30 ACD     1      11.330  14.640  33.100  1.00  0.00            
ATOM    102  H48 ACD     1      10.350  14.510  32.620  1.00  0.00            
ATOM    103  H49 ACD     1      12.070  14.050  32.560  1.00  0.00            
ATOM    104  O25 ACD     1      11.260  14.150  34.430  1.00  0.00            
ATOM    105  H50 ACD     1      10.640  14.670  34.940  1.00  0.00            
ATOM    106  C31 ACD     1      13.350  17.650  34.270  1.00  0.00            
ATOM    107  H51 ACD     1      13.590  18.240  33.370  1.00  0.00            
ATOM    108  O26 ACD     1      14.500  17.550  35.140  1.00  0.00            
ATOM    109  H52 ACD     1      15.060  18.340  35.200  1.00  0.00            
ATOM    110  C32 ACD     1      12.100  18.230  34.890  1.00  0.00            
ATOM    111  H53 ACD     1      11.820  17.670  35.790  1.00  0.00            
ATOM    112  O27 ACD     1      12.250  19.550  35.290  1.00  0.00            
ATOM    113  H54 ACD     1      12.300  20.060  34.480  1.00  0.00            
ATOM    114  C33 ACD     1      11.030  18.170  33.850  1.00  0.00            
ATOM    115  H55 ACD     1      10.120  18.630  34.250  1.00  0.00            
ATOM    116  O28 ACD     1      11.260  18.830  32.680  1.00  0.00            
ATOM    117  C34 ACD     1      10.420  19.940  32.380  1.00  0.00            
ATOM    118  H56 ACD     1       9.760  20.110  33.240  1.00  0.00            
ATOM    119  C35 ACD     1      11.340  21.080  32.050  1.00  0.00            
ATOM    120  H57 ACD     1      12.090  20.710  31.330  1.00  0.00            
ATOM    121  O29 ACD     1      12.060  21.430  33.270  1.00  0.00            
ATOM    122  H58 ACD     1      12.000  22.360  33.490  1.00  0.00            
ATOM    123  C36 ACD     1      10.540  22.240  31.500  1.00  0.00            
ATOM    124  H59 ACD     1       9.900  22.520  32.350  1.00  0.00            
ATOM    125  O30 ACD     1      11.340  23.380  31.060  1.00  0.00            
ATOM    126  H60 ACD     1      11.210  23.570  30.130  1.00  0.00            
ATOM    127  C1  AY6     2      11.190  16.850  27.510  1.00  0.00            
ATOM    128  C2  AY6     2      12.270  17.650  28.100  1.00  0.00            
ATOM    129  C3  AY6     2      12.620  17.630  29.390  1.00  0.00            
ATOM    130  C4  AY6     2      13.620  18.560  29.470  1.00  0.00            
ATOM    131  N1  AY6     2      14.190  18.860  30.660  1.00  0.00            
ATOM    132  S1  AY6     2      15.550  19.860  30.780  1.00  0.00            
ATOM    133  O1  AY6     2      16.530  19.020  30.090  1.00  0.00            
ATOM    134  O2  AY6     2      15.670  19.910  32.290  1.00  0.00            
ATOM    135  C5  AY6     2      15.300  21.410  29.930  1.00  0.00            
ATOM    136  C6  AY6     2      14.720  22.490  30.630  1.00  0.00            
ATOM    137  C7  AY6     2      14.470  23.750  30.050  1.00  0.00            
ATOM    138  C8  AY6     2      14.990  24.010  28.810  1.00  0.00            
ATOM    139  N2  AY6     2      14.880  25.260  28.190  1.00  0.00            
ATOM    140  C9  AY6     2      15.630  23.050  28.100  1.00  0.00            
ATOM    141  C10 AY6     2      15.740  21.730  28.600  1.00  0.00            
ATOM    142  N3  AY6     2      13.960  19.100  28.280  1.00  0.00            
ATOM    143  O3  AY6     2      13.090  18.410  27.350  1.00  0.00            
ATOM    144  H1  AY6     2      10.910  17.140  26.490  1.00  0.00            
ATOM    145  H2  AY6     2      11.640  15.860  27.360  1.00  0.00            
ATOM    146  H3  AY6     2      10.290  16.920  28.130  1.00  0.00            
ATOM    147  H4  AY6     2      12.140  16.970  30.100  1.00  0.00            
ATOM    148  H5  AY6     2      13.730  18.630  31.530  1.00  0.00            
ATOM    149  H6  AY6     2      14.320  22.330  31.630  1.00  0.00            
ATOM    150  H7  AY6     2      13.860  24.530  30.490  1.00  0.00            
ATOM    151  H8  AY6     2      15.110  25.270  27.210  1.00  0.00            
ATOM    152  H9  AY6     2      14.180  25.950  28.470  1.00  0.00            
ATOM    153  H10 AY6     2      16.060  23.310  27.140  1.00  0.00            
ATOM    154  H11 AY6     2      16.220  20.960  28.000  1.00  0.00            
TER
ENDMDL
MODEL        1
ATOM      1  H1  ACD     1      12.410  15.030  27.970  1.00  0.00            
ATOM      2  O1  ACD     1      12.890  14.240  28.210  1.00  0.00            
ATOM      3  C1  ACD     1      14.240  14.480  28.250  1.00  0.00            
ATOM      4  H2  ACD     1      14.490  14.960  29.210  1.00  0.00            
ATOM      5  H3  ACD     1      14.450  15.160  27.410  1.00  0.00            
ATOM      6  C2  ACD     1      15.100  13.230  28.050  1.00  0.00            
ATOM      7  H4  ACD     1      16.140  13.540  27.910  1.00  0.00            
ATOM      8  O2  ACD     1      14.990  12.470  29.250  1.00  0.00            
ATOM      9  C3  ACD     1      15.660  11.240  29.330  1.00  0.00            
ATOM     10  H5  ACD     1      15.630  10.900  30.370  1.00  0.00            
ATOM     11  O3  ACD     1      17.020  11.610  29.010  1.00  0.00            
ATOM     12  C4  ACD     1      18.190  11.150  29.700  1.00  0.00            
ATOM     13  H6  ACD     1      17.830  10.540  30.540  1.00  0.00            
ATOM     14  C5  ACD     1      18.970  10.270  28.710  1.00  0.00            
ATOM     15  H7  ACD     1      19.360  10.890  27.890  1.00  0.00            
ATOM     16  O4  ACD     1      18.290   9.130  28.140  1.00  0.00            
ATOM     17  H8  ACD     1      18.950   8.510  27.840  1.00  0.00            
ATOM     18  C6  ACD     1      20.360   9.900  29.290  1.00  0.00            
ATOM     19  H9  ACD     1      20.170   9.290  30.180  1.00  0.00            
ATOM     20  O5  ACD     1      21.200   9.200  28.310  1.00  0.00            
ATOM     21  H10 ACD     1      21.340   9.890  27.650  1.00  0.00            
ATOM     22  C7  ACD     1      21.030  11.160  29.770  1.00  0.00            
ATOM     23  H11 ACD     1      22.030  10.890  30.160  1.00  0.00            
ATOM     24  O6  ACD     1      20.260  11.830  30.720  1.00  0.00            
ATOM     25  C8  ACD     1      18.980  12.310  30.240  1.00  0.00            
ATOM     26  H12 ACD     1      19.130  13.010  29.410  1.00  0.00            
ATOM     27  C9  ACD     1      18.340  12.930  31.450  1.00  0.00            
ATOM     28  H13 ACD     1      18.840  13.850  31.760  1.00  0.00            
ATOM     29  H14 ACD     1      17.370  13.400  31.260  1.00  0.00            
ATOM     30  O7  ACD     1      18.370  12.060  32.600  1.00  0.00            
ATOM     31  H15 ACD     1      19.190  11.560  32.540  1.00  0.00            
ATOM     32  O8  ACD     1      21.440  12.090  28.720  1.00  0.00            
ATOM     33  C10 ACD     1      22.730  12.700  28.830  1.00  0.00            
ATOM     34  H16 ACD     1      23.130  12.510  29.830  1.00  0.00            
ATOM     35  C11 ACD     1      23.730  12.160  27.870  1.00  0.00            
ATOM     36  H17 ACD     1      23.330  11.960  26.860  1.00  0.00            
ATOM     37  O9  ACD     1      24.050  10.790  28.370  1.00  0.00            
ATOM     38  H18 ACD     1      24.240  10.210  27.630  1.00  0.00            
ATOM     39  C12 ACD     1      24.960  13.050  27.780  1.00  0.00            
ATOM     40  H19 ACD     1      25.390  13.010  28.790  1.00  0.00            
ATOM     41  O10 ACD     1      26.020  12.570  26.840  1.00  0.00            
ATOM     42  H20 ACD     1      25.680  12.670  25.950  1.00  0.00            
ATOM     43  C13 ACD     1      24.520  14.460  27.430  1.00  0.00            
ATOM     44  H21 ACD     1      25.340  15.170  27.300  1.00  0.00            
ATOM     45  O11 ACD     1      23.690  15.020  28.390  1.00  0.00            
ATOM     46  C14 ACD     1      22.480  14.210  28.640  1.00  0.00            
ATOM     47  H22 ACD     1      21.840  14.440  27.780  1.00  0.00            
ATOM     48  C15 ACD     1      21.720  14.770  29.870  1.00  0.00            
ATOM     49  H23 ACD     1      20.760  14.240  29.920  1.00  0.00            
ATOM     50  H24 ACD     1      22.160  14.520  30.840  1.00  0.00            
ATOM     51  O12 ACD     1      21.530  16.180  29.780  1.00  0.00            
ATOM     52  H25 ACD     1      22.440  16.490  29.750  1.00  0.00            
ATOM     53  O13 ACD     1      23.780  14.320  26.210  1.00  0.00            
ATOM     54  C16 ACD     1      24.530  14.690  25.080  1.00  0.00            
ATOM     55  H26 ACD     1      25.610  14.710  25.250  1.00  0.00            
ATOM     56  C17 ACD     1      24.300  13.560  24.050  1.00  0.00            
ATOM     57  H27 ACD     1      23.280  13.160  24.000  1.00  0.00            
ATOM     58  O14 ACD     1      25.140  12.450  24.350  1.00  0.00            
ATOM     59  H28 ACD     1      25.180  11.800  23.650  1.00  0.00            
ATOM     60  C18 ACD     1      24.500  14.160  22.610  1.00  0.00            
ATOM     61  H29 ACD     1      25.510  14.580  22.550  1.00  0.00            
ATOM     62  O15 ACD     1      24.160  13.160  21.600  1.00  0.00            
ATOM     63  H30 ACD     1      23.240  13.250  21.340  1.00  0.00            
ATOM     64  C19 ACD     1      23.560  15.330  22.420  1.00  0.00            
ATOM     65  H31 ACD     1      23.650  15.640  21.380  1.00  0.00            
ATOM     66  O16 ACD     1      24.020  16.370  23.260  1.00  0.00            
ATOM     67  C20 ACD     1      24.020  16.110  24.710  1.00  0.00            
ATOM     68  H32 ACD     1      22.970  16.310  24.950  1.00  0.00            
ATOM     69  C21 ACD     1      24.840  17.160  25.370  1.00  0.00            
ATOM     70  H33 ACD     1      24.660  17.170  26.460  1.00  0.00            
ATOM     71  H34 ACD     1      25.900  16.990  25.170  1.00  0.00            
ATOM     72  O17 ACD     1      24.430  18.430  25.080  1.00  0.00            
ATOM     73  H35 ACD     1      24.520  18.550  24.130  1.00  0.00            
ATOM     74  O18 ACD     1      22.210  15.010  22.760  1.00  0.00            
ATOM     75  C22 ACD     1      21.140  15.400  21.850  1.00  0.00            
ATOM     76  H36 ACD     1      21.650  15.880  21.000  1.00  0.00            
ATOM     77  C23 ACD     1      20.550  14.050  21.290  1.00  0.00            
ATOM     78  H37 ACD     1      20.240  13.480  22.170  1.00  0.00            
ATOM     79  O19 ACD     1      21.530  13.380  20.560  1.00  0.00            
ATOM     80  H38 ACD     1      21.230  13.390  19.640  1.00  0.00            
ATOM     81  C24 ACD     1      19.270  14.430  20.510  1.00  0.00            
ATOM     82  H39 ACD     1      19.550  15.020  19.630  1.00  0.00            
ATOM     83  O20 ACD     1      18.660  13.230  20.050  1.00  0.00            
ATOM     84  H40 ACD     1      17.950  12.950  20.630  1.00  0.00            
ATOM     85  C25 ACD     1      18.320  15.240  21.340  1.00  0.00            
ATOM     86  H41 ACD     1      17.510  15.600  20.710  1.00  0.00            
ATOM     87  O21 ACD     1      18.960  16.460  21.740  1.00  0.00            
ATOM     88  C26 ACD     1      20.130  16.370  22.560  1.00  0.00            
ATOM     89  H42 ACD     1      19.820  16.020  23.550  1.00  0.00            
ATOM     90  C27 ACD     1      20.690  17.750  22.790  1.00  0.00            
ATOM     91  H43 ACD     1      19.940  18.390  23.280  1.00  0.00            
ATOM     92  H44 ACD     1      21.600  17.660  23.400  1.00  0.00            
ATOM     93  O22 ACD     1      21.120  18.360  21.540  1.00  0.00            
ATOM     94  H45 ACD     1      20.360  18.860  21.230  1.00  0.00            
ATOM     95  O23 ACD     1      17.820  14.490  22.420  1.00  0.00            
ATOM     96  C28 ACD     1      16.460  14.420  22.750  1.00  0.00            
ATOM     97  H46 ACD     1      15.950  14.970  21.950  1.00  0.00            
ATOM     98  C29 ACD     1      16.160  15.080  24.110  1.00  0.00            
ATOM     99  H47 ACD     1      16.720  14.670  24.950  1.00  0.00            
ATOM    100  O24 ACD     1      14.750  14.890  24.460  1.00  0.00            
ATOM    101  C30 ACD     1      16.390  16.600  24.010  1.00  0.00            
ATOM    102  H48 ACD     1      17.380  16.880  23.620  1.00  0.00            
ATOM    103  H49 ACD     1      15.700  16.940  23.220  1.00  0.00            
ATOM    104  O25 ACD     1      16.210  17.190  25.300  1.00  0.00            
ATOM    105  H50 ACD     1      15.290  17.260  25.550  1.00  0.00            
ATOM    106  C31 ACD     1      16.120  12.960  22.800  1.00  0.00            
ATOM    107  H51 ACD     1      16.840  12.490  23.490  1.00  0.00            
ATOM    108  O26 ACD     1      16.150  12.310  21.540  1.00  0.00            
ATOM    109  H52 ACD     1      15.780  11.430  21.660  1.00  0.00            
ATOM    110  C32 ACD     1      14.690  12.730  23.400  1.00  0.00            
ATOM    111  H53 ACD     1      13.920  13.030  22.680  1.00  0.00            
ATOM    112  O27 ACD     1      14.490  11.320  23.570  1.00  0.00            
ATOM    113  H54 ACD     1      15.030  11.210  24.360  1.00  0.00            
ATOM    114  C33 ACD     1      14.430  13.540  24.660  1.00  0.00            
ATOM    115  H55 ACD     1      13.410  13.330  25.000  1.00  0.00            
ATOM    116  O28 ACD     1      15.310  12.870  25.620  1.00  0.00            
ATOM    117  C34 ACD     1      14.690  12.360  26.840  1.00  0.00            
ATOM    118  H56 ACD     1      13.600  12.450  26.760  1.00  0.00            
ATOM    119  C35 ACD     1      15.160  10.860  26.940  1.00  0.00            
ATOM    120  H57 ACD     1      16.250  10.940  26.780  1.00  0.00            
ATOM    121  O29 ACD     1      14.470  10.090  25.890  1.00  0.00            
ATOM    122  H58 ACD     1      14.730   9.170  25.830  1.00  0.00            
ATOM    123  C36 ACD     1      15.010  10.300  28.360  1.00  0.00            
ATOM    124  H59 ACD     1      13.990  10.190  28.740  1.00  0.00            
ATOM    125  O30 ACD     1      15.650   8.980  28.510  1.00  0.00            
ATOM    126  H60 ACD     1      16.550   9.190  28.230  1.00  0.00            
ATOM    127  C1  AY6     2      18.920  16.360  27.210  1.00  0.00            
ATOM    128  C2  AY6     2      19.210  15.020  26.690  1.00  0.00            
ATOM    129  C3  AY6     2      20.240  14.690  25.900  1.00  0.00            
ATOM    130  C4  AY6     2      19.990  13.370  25.490  1.00  0.00            
ATOM    131  N1  AY6     2      20.900  12.720  24.780  1.00  0.00            
ATOM    132  S1  AY6     2      20.930  11.060  24.670  1.00  0.00            
ATOM    133  O1  AY6     2      20.960  10.690  26.030  1.00  0.00            
ATOM    134  O2  AY6     2      22.080  10.820  23.860  1.00  0.00            
ATOM    135  C5  AY6     2      19.440  10.520  23.750  1.00  0.00            
ATOM    136  C6  AY6     2      19.440  10.700  22.380  1.00  0.00            
ATOM    137  C7  AY6     2      18.440  10.200  21.610  1.00  0.00            
ATOM    138  C8  AY6     2      17.330   9.550  22.210  1.00  0.00            
ATOM    139  N2  AY6     2      16.380   8.940  21.350  1.00  0.00            
ATOM    140  C9  AY6     2      17.290   9.400  23.610  1.00  0.00            
ATOM    141  C10 AY6     2      18.330   9.970  24.430  1.00  0.00            
ATOM    142  N3  AY6     2      18.820  12.980  25.910  1.00  0.00            
ATOM    143  O3  AY6     2      18.300  14.070  26.750  1.00  0.00            
ATOM    144  H1  AY6     2      18.370  16.300  28.150  1.00  0.00            
ATOM    145  H2  AY6     2      19.850  16.850  27.510  1.00  0.00            
ATOM    146  H3  AY6     2      18.470  16.980  26.420  1.00  0.00            
ATOM    147  H4  AY6     2      21.130  15.260  25.660  1.00  0.00            
ATOM    148  H5  AY6     2      21.830  13.110  24.840  1.00  0.00            
ATOM    149  H6  AY6     2      20.250  11.220  21.870  1.00  0.00            
ATOM    150  H7  AY6     2      18.500  10.390  20.540  1.00  0.00            
ATOM    151  H8  AY6     2      16.550   8.820  20.360  1.00  0.00            
ATOM    152  H9  AY6     2      15.670   8.330  21.730  1.00  0.00            
ATOM    153  H10 AY6     2      16.470   8.810  24.020  1.00  0.00            
ATOM    154  H11 AY6     2      18.390   9.860  25.510  1.00  0.00            
TER
ENDMDL
MODEL        1
ATOM      1  H1  ACD     1       8.600  21.840  38.450  1.00  0.00            
ATOM      2  O1  ACD     1       8.910  22.700  38.130  1.00  0.00            
ATOM      3  C1  ACD     1       9.360  22.270  36.870  1.00  0.00            
ATOM      4  H2  ACD     1       8.410  22.050  36.370  1.00  0.00            
ATOM      5  H3  ACD     1       9.890  21.310  36.890  1.00  0.00            
ATOM      6  C2  ACD     1      10.280  23.260  36.140  1.00  0.00            
ATOM      7  H4  ACD     1      10.820  22.690  35.370  1.00  0.00            
ATOM      8  O2  ACD     1       9.470  24.310  35.590  1.00  0.00            
ATOM      9  C3  ACD     1      10.250  25.220  34.840  1.00  0.00            
ATOM     10  H5  ACD     1       9.530  25.830  34.300  1.00  0.00            
ATOM     11  O3  ACD     1      11.070  24.510  33.880  1.00  0.00            
ATOM     12  C4  ACD     1      11.020  24.870  32.470  1.00  0.00            
ATOM     13  H6  ACD     1      10.360  25.740  32.390  1.00  0.00            
ATOM     14  C5  ACD     1      12.460  25.170  32.040  1.00  0.00            
ATOM     15  H7  ACD     1      13.140  24.370  32.360  1.00  0.00            
ATOM     16  O4  ACD     1      12.850  26.370  32.690  1.00  0.00            
ATOM     17  H8  ACD     1      13.710  26.670  32.380  1.00  0.00            
ATOM     18  C6  ACD     1      12.570  25.310  30.510  1.00  0.00            
ATOM     19  H9  ACD     1      12.170  26.240  30.080  1.00  0.00            
ATOM     20  O5  ACD     1      13.990  25.380  30.100  1.00  0.00            
ATOM     21  H10 ACD     1      14.250  24.460  29.970  1.00  0.00            
ATOM     22  C7  ACD     1      11.950  24.090  29.860  1.00  0.00            
ATOM     23  H11 ACD     1      11.940  24.150  28.770  1.00  0.00            
ATOM     24  O6  ACD     1      10.580  23.890  30.280  1.00  0.00            
ATOM     25  C8  ACD     1      10.440  23.690  31.680  1.00  0.00            
ATOM     26  H12 ACD     1      11.010  22.800  31.970  1.00  0.00            
ATOM     27  C9  ACD     1       8.950  23.360  31.990  1.00  0.00            
ATOM     28  H13 ACD     1       8.570  22.480  31.460  1.00  0.00            
ATOM     29  H14 ACD     1       8.820  23.060  33.040  1.00  0.00            
ATOM     30  O7  ACD     1       8.080  24.480  31.700  1.00  0.00            
ATOM     31  H15 ACD     1       8.250  24.860  30.830  1.00  0.00            
ATOM     32  O8  ACD     1      12.820  23.020  30.160  1.00  0.00            
ATOM     33  C10 ACD     1      13.140  22.110  29.220  1.00  0.00            
ATOM     34  H16 ACD     1      12.960  22.470  28.200  1.00  0.00            
ATOM     35  C11 ACD     1      14.610  21.880  29.200  1.00  0.00            
ATOM     36  H17 ACD     1      14.890  21.680  30.240  1.00  0.00            
ATOM     37  O9  ACD     1      15.160  23.100  28.620  1.00  0.00            
ATOM     38  H18 ACD     1      16.110  23.040  28.730  1.00  0.00            
ATOM     39  C12 ACD     1      15.020  20.630  28.290  1.00  0.00            
ATOM     40  H19 ACD     1      14.720  20.800  27.250  1.00  0.00            
ATOM     41  O10 ACD     1      16.390  20.360  28.390  1.00  0.00            
ATOM     42  H20 ACD     1      16.380  19.540  28.880  1.00  0.00            
ATOM     43  C13 ACD     1      14.290  19.410  28.780  1.00  0.00            
ATOM     44  H21 ACD     1      14.640  18.630  28.100  1.00  0.00            
ATOM     45  O11 ACD     1      12.890  19.730  28.550  1.00  0.00            
ATOM     46  C14 ACD     1      12.390  20.790  29.420  1.00  0.00            
ATOM     47  H22 ACD     1      12.460  20.470  30.470  1.00  0.00            
ATOM     48  C15 ACD     1      10.880  20.930  29.220  1.00  0.00            
ATOM     49  H23 ACD     1      10.410  20.010  29.600  1.00  0.00            
ATOM     50  H24 ACD     1      10.460  21.740  29.830  1.00  0.00            
ATOM     51  O12 ACD     1      10.610  21.010  27.820  1.00  0.00            
ATOM     52  H25 ACD     1      11.270  20.720  27.180  1.00  0.00            
ATOM     53  O13 ACD     1      14.600  19.130  30.120  1.00  0.00            
ATOM     54  C16 ACD     1      15.010  17.830  30.500  1.00  0.00            
ATOM     55  H26 ACD     1      14.690  17.050  29.800  1.00  0.00            
ATOM     56  C17 ACD     1      16.530  17.850  30.700  1.00  0.00            
ATOM     57  H27 ACD     1      16.850  18.650  31.380  1.00  0.00            
ATOM     58  O14 ACD     1      17.320  17.780  29.530  1.00  0.00            
ATOM     59  H28 ACD     1      18.200  18.080  29.790  1.00  0.00            
ATOM     60  C18 ACD     1      16.920  16.510  31.510  1.00  0.00            
ATOM     61  H29 ACD     1      16.800  15.720  30.760  1.00  0.00            
ATOM     62  O15 ACD     1      18.290  16.560  31.970  1.00  0.00            
ATOM     63  H30 ACD     1      18.290  17.120  32.750  1.00  0.00            
ATOM     64  C19 ACD     1      16.010  16.230  32.730  1.00  0.00            
ATOM     65  H31 ACD     1      16.050  15.170  33.030  1.00  0.00            
ATOM     66  O16 ACD     1      14.640  16.390  32.340  1.00  0.00            
ATOM     67  C20 ACD     1      14.350  17.630  31.780  1.00  0.00            
ATOM     68  H32 ACD     1      14.520  18.440  32.500  1.00  0.00            
ATOM     69  C21 ACD     1      12.790  17.510  31.640  1.00  0.00            
ATOM     70  H33 ACD     1      12.490  17.640  32.680  1.00  0.00            
ATOM     71  H34 ACD     1      12.400  18.320  31.010  1.00  0.00            
ATOM     72  O17 ACD     1      12.190  16.370  31.100  1.00  0.00            
ATOM     73  H35 ACD     1      11.250  16.390  31.310  1.00  0.00            
ATOM     74  O18 ACD     1      16.380  17.110  33.850  1.00  0.00            
ATOM     75  C22 ACD     1      16.170  16.670  35.190  1.00  0.00            
ATOM     76  H36 ACD     1      16.630  15.680  35.340  1.00  0.00            
ATOM     77  C23 ACD     1      16.910  17.760  35.990  1.00  0.00            
ATOM     78  H37 ACD     1      16.740  18.800  35.710  1.00  0.00            
ATOM     79  O19 ACD     1      18.300  17.640  35.770  1.00  0.00            
ATOM     80  H38 ACD     1      18.540  18.200  35.040  1.00  0.00            
ATOM     81  C24 ACD     1      16.570  17.800  37.470  1.00  0.00            
ATOM     82  H39 ACD     1      16.860  16.890  38.010  1.00  0.00            
ATOM     83  O20 ACD     1      17.260  18.890  37.960  1.00  0.00            
ATOM     84  H40 ACD     1      18.170  18.700  37.730  1.00  0.00            
ATOM     85  C25 ACD     1      15.020  17.940  37.640  1.00  0.00            
ATOM     86  H41 ACD     1      14.860  17.740  38.700  1.00  0.00            
ATOM     87  O21 ACD     1      14.380  16.820  36.980  1.00  0.00            
ATOM     88  C26 ACD     1      14.680  16.630  35.520  1.00  0.00            
ATOM     89  H42 ACD     1      14.200  17.400  34.900  1.00  0.00            
ATOM     90  C27 ACD     1      14.050  15.300  35.140  1.00  0.00            
ATOM     91  H43 ACD     1      12.970  15.430  35.280  1.00  0.00            
ATOM     92  H44 ACD     1      14.240  14.970  34.110  1.00  0.00            
ATOM     93  O22 ACD     1      14.390  14.270  36.040  1.00  0.00            
ATOM     94  H45 ACD     1      13.740  13.580  35.870  1.00  0.00            
ATOM     95  O23 ACD     1      14.540  19.220  37.210  1.00  0.00            
ATOM     96  C28 ACD     1      14.190  20.080  38.360  1.00  0.00            
ATOM     97  H46 ACD     1      14.460  19.610  39.310  1.00  0.00            
ATOM     98  C29 ACD     1      12.660  20.350  38.420  1.00  0.00            
ATOM     99  H47 ACD     1      12.310  20.470  37.390  1.00  0.00            
ATOM    100  O24 ACD     1      12.170  21.440  39.190  1.00  0.00            
ATOM    101  C30 ACD     1      11.920  19.120  38.810  1.00  0.00            
ATOM    102  H48 ACD     1      10.870  19.350  38.590  1.00  0.00            
ATOM    103  H49 ACD     1      12.220  18.360  38.080  1.00  0.00            
ATOM    104  O25 ACD     1      11.960  18.690  40.190  1.00  0.00            
ATOM    105  H50 ACD     1      11.180  19.120  40.550  1.00  0.00            
ATOM    106  C31 ACD     1      14.910  21.450  38.220  1.00  0.00            
ATOM    107  H51 ACD     1      14.880  21.670  37.150  1.00  0.00            
ATOM    108  O26 ACD     1      16.250  21.290  38.600  1.00  0.00            
ATOM    109  H52 ACD     1      16.530  20.480  38.180  1.00  0.00            
ATOM    110  C32 ACD     1      14.210  22.710  38.880  1.00  0.00            
ATOM    111  H53 ACD     1      14.360  22.550  39.950  1.00  0.00            
ATOM    112  O27 ACD     1      14.800  23.870  38.410  1.00  0.00            
ATOM    113  H54 ACD     1      14.120  24.170  37.790  1.00  0.00            
ATOM    114  C33 ACD     1      12.690  22.700  38.700  1.00  0.00            
ATOM    115  H55 ACD     1      12.210  23.430  39.360  1.00  0.00            
ATOM    116  O28 ACD     1      12.340  22.870  37.310  1.00  0.00            
ATOM    117  C34 ACD     1      11.340  23.840  37.090  1.00  0.00            
ATOM    118  H56 ACD     1      10.730  24.110  37.950  1.00  0.00            
ATOM    119  C35 ACD     1      12.070  25.010  36.540  1.00  0.00            
ATOM    120  H57 ACD     1      12.770  24.600  35.800  1.00  0.00            
ATOM    121  O29 ACD     1      12.860  25.610  37.600  1.00  0.00            
ATOM    122  H58 ACD     1      12.980  26.540  37.410  1.00  0.00            
ATOM    123  C36 ACD     1      11.060  25.970  35.900  1.00  0.00            
ATOM    124  H59 ACD     1      10.350  26.310  36.670  1.00  0.00            
ATOM    125  O30 ACD     1      11.620  27.120  35.250  1.00  0.00            
ATOM    126  H60 ACD     1      12.110  26.720  34.520  1.00  0.00            
ATOM    127  C1  AY6     2      10.310  19.600  33.760  1.00  0.00            
ATOM    128  C2  AY6     2      11.710  20.060  33.710  1.00  0.00            
ATOM    129  C3  AY6     2      12.680  19.800  34.660  1.00  0.00            
ATOM    130  C4  AY6     2      13.660  20.700  34.270  1.00  0.00            
ATOM    131  N1  AY6     2      14.790  20.950  35.000  1.00  0.00            
ATOM    132  S1  AY6     2      16.160  21.430  34.350  1.00  0.00            
ATOM    133  O1  AY6     2      16.400  20.420  33.270  1.00  0.00            
ATOM    134  O2  AY6     2      17.060  21.420  35.490  1.00  0.00            
ATOM    135  C5  AY6     2      16.000  23.090  33.720  1.00  0.00            
ATOM    136  C6  AY6     2      15.760  24.160  34.610  1.00  0.00            
ATOM    137  C7  AY6     2      15.580  25.440  34.040  1.00  0.00            
ATOM    138  C8  AY6     2      15.900  25.670  32.720  1.00  0.00            
ATOM    139  N2  AY6     2      15.810  26.950  32.180  1.00  0.00            
ATOM    140  C9  AY6     2      16.390  24.620  31.940  1.00  0.00            
ATOM    141  C10 AY6     2      16.330  23.310  32.390  1.00  0.00            
ATOM    142  N3  AY6     2      13.290  21.410  33.250  1.00  0.00            
ATOM    143  O3  AY6     2      12.020  21.010  32.870  1.00  0.00            
ATOM    144  H1  AY6     2      10.280  18.510  33.680  1.00  0.00            
ATOM    145  H2  AY6     2       9.900  19.890  34.730  1.00  0.00            
ATOM    146  H3  AY6     2       9.730  19.970  32.900  1.00  0.00            
ATOM    147  H4  AY6     2      12.670  19.170  35.540  1.00  0.00            
ATOM    148  H5  AY6     2      15.090  20.130  35.520  1.00  0.00            
ATOM    149  H6  AY6     2      15.530  23.990  35.660  1.00  0.00            
ATOM    150  H7  AY6     2      15.070  26.200  34.620  1.00  0.00            
ATOM    151  H8  AY6     2      16.180  27.040  31.250  1.00  0.00            
ATOM    152  H9  AY6     2      15.620  27.720  32.800  1.00  0.00            
ATOM    153  H10 AY6     2      16.550  24.830  30.890  1.00  0.00            
ATOM    154  H11 AY6     2      16.470  22.460  31.730  1.00  0.00            
TER
ENDMDL
MODEL        1
ATOM      1  H1  ACD     1      11.840  16.470  18.800  1.00  0.00            
ATOM      2  O1  ACD     1      12.560  17.100  18.710  1.00  0.00            
ATOM      3  C1  ACD     1      12.940  16.980  17.340  1.00  0.00            
ATOM      4  H2  ACD     1      13.700  17.690  17.030  1.00  0.00            
ATOM      5  H3  ACD     1      12.040  17.180  16.750  1.00  0.00            
ATOM      6  C2  ACD     1      13.230  15.510  17.000  1.00  0.00            
ATOM      7  H4  ACD     1      13.810  15.080  17.830  1.00  0.00            
ATOM      8  O2  ACD     1      11.940  14.900  16.850  1.00  0.00            
ATOM      9  C3  ACD     1      11.700  13.620  16.360  1.00  0.00            
ATOM     10  H5  ACD     1      10.610  13.510  16.300  1.00  0.00            
ATOM     11  O3  ACD     1      12.320  12.730  17.320  1.00  0.00            
ATOM     12  C4  ACD     1      11.540  11.890  18.140  1.00  0.00            
ATOM     13  H6  ACD     1      10.460  12.010  17.950  1.00  0.00            
ATOM     14  C5  ACD     1      12.010  10.520  17.740  1.00  0.00            
ATOM     15  H7  ACD     1      13.100  10.610  17.730  1.00  0.00            
ATOM     16  O4  ACD     1      11.460  10.150  16.490  1.00  0.00            
ATOM     17  H8  ACD     1      11.600  10.850  15.840  1.00  0.00            
ATOM     18  C6  ACD     1      11.520   9.560  18.860  1.00  0.00            
ATOM     19  H9  ACD     1      10.430   9.490  18.800  1.00  0.00            
ATOM     20  O5  ACD     1      11.780   8.180  18.520  1.00  0.00            
ATOM     21  H10 ACD     1      11.970   8.150  17.580  1.00  0.00            
ATOM     22  C7  ACD     1      11.840   9.950  20.270  1.00  0.00            
ATOM     23  H11 ACD     1      11.430   9.170  20.920  1.00  0.00            
ATOM     24  O6  ACD     1      11.260  11.300  20.490  1.00  0.00            
ATOM     25  C8  ACD     1      11.790  12.280  19.610  1.00  0.00            
ATOM     26  H12 ACD     1      12.880  12.350  19.720  1.00  0.00            
ATOM     27  C9  ACD     1      11.160  13.640  20.030  1.00  0.00            
ATOM     28  H13 ACD     1      11.710  14.480  19.590  1.00  0.00            
ATOM     29  H14 ACD     1      10.090  13.650  19.770  1.00  0.00            
ATOM     30  O7  ACD     1      11.230  13.760  21.500  1.00  0.00            
ATOM     31  H15 ACD     1      12.140  13.820  21.800  1.00  0.00            
ATOM     32  O8  ACD     1      13.280  10.030  20.380  1.00  0.00            
ATOM     33  C10 ACD     1      13.850   9.330  21.490  1.00  0.00            
ATOM     34  H16 ACD     1      13.060   9.180  22.240  1.00  0.00            
ATOM     35  C11 ACD     1      14.320   7.880  21.120  1.00  0.00            
ATOM     36  H17 ACD     1      15.010   7.970  20.270  1.00  0.00            
ATOM     37  O9  ACD     1      13.280   7.050  20.720  1.00  0.00            
ATOM     38  H18 ACD     1      12.710   7.470  20.070  1.00  0.00            
ATOM     39  C12 ACD     1      15.060   7.270  22.260  1.00  0.00            
ATOM     40  H19 ACD     1      14.490   7.360  23.200  1.00  0.00            
ATOM     41  O10 ACD     1      15.540   5.960  22.000  1.00  0.00            
ATOM     42  H20 ACD     1      16.120   6.070  21.240  1.00  0.00            
ATOM     43  C13 ACD     1      16.230   8.190  22.670  1.00  0.00            
ATOM     44  H21 ACD     1      16.770   7.770  23.520  1.00  0.00            
ATOM     45  O11 ACD     1      15.670   9.490  23.090  1.00  0.00            
ATOM     46  C14 ACD     1      14.890  10.170  22.120  1.00  0.00            
ATOM     47  H22 ACD     1      15.510  10.550  21.300  1.00  0.00            
ATOM     48  C15 ACD     1      14.200  11.350  22.850  1.00  0.00            
ATOM     49  H23 ACD     1      15.000  11.880  23.370  1.00  0.00            
ATOM     50  H24 ACD     1      13.800  12.050  22.110  1.00  0.00            
ATOM     51  O12 ACD     1      13.210  10.870  23.850  1.00  0.00            
ATOM     52  H25 ACD     1      13.720  10.880  24.660  1.00  0.00            
ATOM     53  O13 ACD     1      17.210   8.320  21.600  1.00  0.00            
ATOM     54  C16 ACD     1      18.580   8.710  21.720  1.00  0.00            
ATOM     55  H26 ACD     1      19.140   7.870  22.150  1.00  0.00            
ATOM     56  C17 ACD     1      19.140   8.870  20.290  1.00  0.00            
ATOM     57  H27 ACD     1      18.440   9.600  19.850  1.00  0.00            
ATOM     58  O14 ACD     1      19.070   7.700  19.490  1.00  0.00            
ATOM     59  H28 ACD     1      19.330   8.050  18.630  1.00  0.00            
ATOM     60  C18 ACD     1      20.530   9.560  20.250  1.00  0.00            
ATOM     61  H29 ACD     1      21.250   8.850  20.680  1.00  0.00            
ATOM     62  O15 ACD     1      20.990   9.870  18.910  1.00  0.00            
ATOM     63  H30 ACD     1      20.260  10.160  18.360  1.00  0.00            
ATOM     64  C19 ACD     1      20.610  10.850  21.070  1.00  0.00            
ATOM     65  H31 ACD     1      21.650  11.180  21.220  1.00  0.00            
ATOM     66  O16 ACD     1      20.120  10.680  22.380  1.00  0.00            
ATOM     67  C20 ACD     1      18.780  10.080  22.590  1.00  0.00            
ATOM     68  H32 ACD     1      18.000  10.720  22.150  1.00  0.00            
ATOM     69  C21 ACD     1      18.640   9.860  24.130  1.00  0.00            
ATOM     70  H33 ACD     1      18.840  10.690  24.820  1.00  0.00            
ATOM     71  H34 ACD     1      17.640   9.510  24.420  1.00  0.00            
ATOM     72  O17 ACD     1      19.430   8.770  24.560  1.00  0.00            
ATOM     73  H35 ACD     1      19.730   9.040  25.430  1.00  0.00            
ATOM     74  O18 ACD     1      19.920  11.960  20.390  1.00  0.00            
ATOM     75  C22 ACD     1      20.710  13.200  20.330  1.00  0.00            
ATOM     76  H36 ACD     1      21.640  13.200  20.920  1.00  0.00            
ATOM     77  C23 ACD     1      20.990  13.170  18.800  1.00  0.00            
ATOM     78  H37 ACD     1      20.120  12.840  18.220  1.00  0.00            
ATOM     79  O19 ACD     1      22.080  12.260  18.580  1.00  0.00            
ATOM     80  H38 ACD     1      21.720  11.380  18.730  1.00  0.00            
ATOM     81  C24 ACD     1      21.370  14.570  18.340  1.00  0.00            
ATOM     82  H39 ACD     1      22.210  14.930  18.950  1.00  0.00            
ATOM     83  O20 ACD     1      21.520  14.700  16.950  1.00  0.00            
ATOM     84  H40 ACD     1      22.010  13.930  16.650  1.00  0.00            
ATOM     85  C25 ACD     1      20.230  15.530  18.720  1.00  0.00            
ATOM     86  H41 ACD     1      20.440  16.520  18.320  1.00  0.00            
ATOM     87  O21 ACD     1      20.080  15.600  20.150  1.00  0.00            
ATOM     88  C26 ACD     1      19.740  14.340  20.810  1.00  0.00            
ATOM     89  H42 ACD     1      18.690  14.130  20.570  1.00  0.00            
ATOM     90  C27 ACD     1      19.880  14.420  22.360  1.00  0.00            
ATOM     91  H43 ACD     1      19.720  13.390  22.700  1.00  0.00            
ATOM     92  H44 ACD     1      20.830  14.780  22.790  1.00  0.00            
ATOM     93  O22 ACD     1      18.810  15.100  23.060  1.00  0.00            
ATOM     94  H45 ACD     1      18.780  15.980  22.670  1.00  0.00            
ATOM     95  O23 ACD     1      19.050  15.150  18.120  1.00  0.00            
ATOM     96  C28 ACD     1      18.290  16.170  17.480  1.00  0.00            
ATOM     97  H46 ACD     1      18.600  17.190  17.750  1.00  0.00            
ATOM     98  C29 ACD     1      16.830  16.100  17.930  1.00  0.00            
ATOM     99  H47 ACD     1      16.400  15.100  17.730  1.00  0.00            
ATOM    100  O24 ACD     1      16.060  17.020  17.260  1.00  0.00            
ATOM    101  C30 ACD     1      16.590  16.320  19.370  1.00  0.00            
ATOM    102  H48 ACD     1      15.530  16.190  19.620  1.00  0.00            
ATOM    103  H49 ACD     1      17.190  15.610  19.950  1.00  0.00            
ATOM    104  O25 ACD     1      16.940  17.640  19.760  1.00  0.00            
ATOM    105  H50 ACD     1      16.190  18.200  19.560  1.00  0.00            
ATOM    106  C31 ACD     1      18.330  15.930  15.960  1.00  0.00            
ATOM    107  H51 ACD     1      17.970  14.910  15.770  1.00  0.00            
ATOM    108  O26 ACD     1      19.630  16.150  15.450  1.00  0.00            
ATOM    109  H52 ACD     1      20.250  15.620  15.950  1.00  0.00            
ATOM    110  C32 ACD     1      17.370  16.860  15.250  1.00  0.00            
ATOM    111  H53 ACD     1      17.850  17.850  15.300  1.00  0.00            
ATOM    112  O27 ACD     1      17.070  16.440  14.020  1.00  0.00            
ATOM    113  H54 ACD     1      16.590  15.630  14.250  1.00  0.00            
ATOM    114  C33 ACD     1      15.990  16.830  15.910  1.00  0.00            
ATOM    115  H55 ACD     1      15.370  17.590  15.430  1.00  0.00            
ATOM    116  O28 ACD     1      15.340  15.560  15.690  1.00  0.00            
ATOM    117  C34 ACD     1      13.910  15.380  15.600  1.00  0.00            
ATOM    118  H56 ACD     1      13.480  16.140  14.940  1.00  0.00            
ATOM    119  C35 ACD     1      13.740  13.950  14.940  1.00  0.00            
ATOM    120  H57 ACD     1      14.280  13.170  15.500  1.00  0.00            
ATOM    121  O29 ACD     1      14.230  13.980  13.580  1.00  0.00            
ATOM    122  H58 ACD     1      15.180  13.890  13.490  1.00  0.00            
ATOM    123  C36 ACD     1      12.300  13.530  14.970  1.00  0.00            
ATOM    124  H59 ACD     1      11.790  14.250  14.310  1.00  0.00            
ATOM    125  O30 ACD     1      12.160  12.210  14.470  1.00  0.00            
ATOM    126  H60 ACD     1      12.690  12.240  13.670  1.00  0.00            
ATOM    127  C1  AY6     2      15.510  14.980  22.650  1.00  0.00            
ATOM    128  C2  AY6     2      15.560  14.000  21.550  1.00  0.00            
ATOM    129  C3  AY6     2      16.480  13.060  21.340  1.00  0.00            
ATOM    130  C4  AY6     2      16.280  12.770  19.970  1.00  0.00            
ATOM    131  N1  AY6     2      17.000  11.800  19.420  1.00  0.00            
ATOM    132  S1  AY6     2      17.220  11.550  17.790  1.00  0.00            
ATOM    133  O1  AY6     2      18.620  11.120  17.910  1.00  0.00            
ATOM    134  O2  AY6     2      16.850  12.830  17.170  1.00  0.00            
ATOM    135  C5  AY6     2      16.140  10.120  17.300  1.00  0.00            
ATOM    136  C6  AY6     2      15.350  10.320  16.140  1.00  0.00            
ATOM    137  C7  AY6     2      14.500   9.320  15.730  1.00  0.00            
ATOM    138  C8  AY6     2      14.340   8.190  16.500  1.00  0.00            
ATOM    139  N2  AY6     2      13.480   7.230  16.120  1.00  0.00            
ATOM    140  C9  AY6     2      15.160   7.980  17.600  1.00  0.00            
ATOM    141  C10 AY6     2      16.080   8.950  18.020  1.00  0.00            
ATOM    142  N3  AY6     2      15.150  13.330  19.530  1.00  0.00            
ATOM    143  O3  AY6     2      14.690  14.210  20.600  1.00  0.00            
ATOM    144  H1  AY6     2      16.370  14.720  23.280  1.00  0.00            
ATOM    145  H2  AY6     2      15.540  16.050  22.410  1.00  0.00            
ATOM    146  H3  AY6     2      14.590  14.880  23.230  1.00  0.00            
ATOM    147  H4  AY6     2      17.280  12.700  21.980  1.00  0.00            
ATOM    148  H5  AY6     2      17.970  11.750  19.720  1.00  0.00            
ATOM    149  H6  AY6     2      15.320  11.260  15.610  1.00  0.00            
ATOM    150  H7  AY6     2      13.790   9.570  14.950  1.00  0.00            
ATOM    151  H8  AY6     2      12.570   7.450  15.740  1.00  0.00            
ATOM    152  H9  AY6     2      13.510   6.280  16.480  1.00  0.00            
ATOM    153  H10 AY6     2      15.080   7.010  18.080  1.00  0.00            
ATOM    154  H11 AY6     2      16.450   8.890  19.040  1.00  0.00            
TER
ENDMDL
MODEL        1
ATOM      1  H1  ACD     1      14.120   5.770  23.530  1.00  0.00            
ATOM      2  O1  ACD     1      14.120   6.220  24.370  1.00  0.00            
ATOM      3  C1  ACD     1      15.400   6.180  24.860  1.00  0.00            
ATOM      4  H2  ACD     1      15.640   5.180  25.240  1.00  0.00            
ATOM      5  H3  ACD     1      15.420   6.920  25.680  1.00  0.00            
ATOM      6  C2  ACD     1      16.400   6.590  23.770  1.00  0.00            
ATOM      7  H4  ACD     1      17.420   6.540  24.160  1.00  0.00            
ATOM      8  O2  ACD     1      16.340   5.580  22.790  1.00  0.00            
ATOM      9  C3  ACD     1      17.250   5.800  21.750  1.00  0.00            
ATOM     10  H5  ACD     1      17.160   4.920  21.100  1.00  0.00            
ATOM     11  O3  ACD     1      18.640   5.910  22.240  1.00  0.00            
ATOM     12  C4  ACD     1      19.500   4.850  22.180  1.00  0.00            
ATOM     13  H6  ACD     1      19.000   3.910  21.880  1.00  0.00            
ATOM     14  C5  ACD     1      20.460   5.130  21.030  1.00  0.00            
ATOM     15  H7  ACD     1      20.950   6.080  21.260  1.00  0.00            
ATOM     16  O4  ACD     1      19.750   5.120  19.820  1.00  0.00            
ATOM     17  H8  ACD     1      20.380   5.280  19.120  1.00  0.00            
ATOM     18  C6  ACD     1      21.640   4.060  21.030  1.00  0.00            
ATOM     19  H9  ACD     1      21.220   3.080  20.770  1.00  0.00            
ATOM     20  O5  ACD     1      22.540   4.330  20.000  1.00  0.00            
ATOM     21  H10 ACD     1      23.240   4.840  20.410  1.00  0.00            
ATOM     22  C7  ACD     1      22.310   4.020  22.360  1.00  0.00            
ATOM     23  H11 ACD     1      23.070   3.240  22.360  1.00  0.00            
ATOM     24  O6  ACD     1      21.330   3.770  23.420  1.00  0.00            
ATOM     25  C8  ACD     1      20.220   4.650  23.550  1.00  0.00            
ATOM     26  H12 ACD     1      20.580   5.610  23.950  1.00  0.00            
ATOM     27  C9  ACD     1      19.280   4.110  24.600  1.00  0.00            
ATOM     28  H13 ACD     1      18.260   4.510  24.510  1.00  0.00            
ATOM     29  H14 ACD     1      19.200   3.020  24.470  1.00  0.00            
ATOM     30  O7  ACD     1      19.700   4.300  25.940  1.00  0.00            
ATOM     31  H15 ACD     1      20.380   3.630  26.080  1.00  0.00            
ATOM     32  O8  ACD     1      22.810   5.320  22.590  1.00  0.00            
ATOM     33  C10 ACD     1      24.100   5.550  23.030  1.00  0.00            
ATOM     34  H16 ACD     1      24.670   4.660  22.760  1.00  0.00            
ATOM     35  C11 ACD     1      24.590   6.750  22.180  1.00  0.00            
ATOM     36  H17 ACD     1      23.800   7.510  22.170  1.00  0.00            
ATOM     37  O9  ACD     1      24.830   6.250  20.860  1.00  0.00            
ATOM     38  H18 ACD     1      25.470   6.850  20.450  1.00  0.00            
ATOM     39  C12 ACD     1      25.850   7.370  22.760  1.00  0.00            
ATOM     40  H19 ACD     1      26.710   6.710  22.660  1.00  0.00            
ATOM     41  O10 ACD     1      26.160   8.630  22.110  1.00  0.00            
ATOM     42  H20 ACD     1      25.360   9.120  22.340  1.00  0.00            
ATOM     43  C13 ACD     1      25.510   7.710  24.300  1.00  0.00            
ATOM     44  H21 ACD     1      26.420   8.200  24.680  1.00  0.00            
ATOM     45  O11 ACD     1      25.240   6.450  24.950  1.00  0.00            
ATOM     46  C14 ACD     1      24.050   5.770  24.570  1.00  0.00            
ATOM     47  H22 ACD     1      23.180   6.420  24.770  1.00  0.00            
ATOM     48  C15 ACD     1      24.080   4.490  25.420  1.00  0.00            
ATOM     49  H23 ACD     1      23.410   3.720  25.020  1.00  0.00            
ATOM     50  H24 ACD     1      25.080   4.050  25.470  1.00  0.00            
ATOM     51  O12 ACD     1      23.620   4.750  26.770  1.00  0.00            
ATOM     52  H25 ACD     1      23.600   3.890  27.180  1.00  0.00            
ATOM     53  O13 ACD     1      24.450   8.580  24.600  1.00  0.00            
ATOM     54  C16 ACD     1      24.720   9.910  24.580  1.00  0.00            
ATOM     55  H26 ACD     1      25.770  10.130  24.330  1.00  0.00            
ATOM     56  C17 ACD     1      23.810  10.690  23.620  1.00  0.00            
ATOM     57  H27 ACD     1      22.750  10.470  23.770  1.00  0.00            
ATOM     58  O14 ACD     1      24.100  10.410  22.150  1.00  0.00            
ATOM     59  H28 ACD     1      23.510  10.900  21.570  1.00  0.00            
ATOM     60  C18 ACD     1      23.900  12.180  23.820  1.00  0.00            
ATOM     61  H29 ACD     1      24.910  12.550  23.580  1.00  0.00            
ATOM     62  O15 ACD     1      22.970  12.870  23.040  1.00  0.00            
ATOM     63  H30 ACD     1      22.220  12.950  23.630  1.00  0.00            
ATOM     64  C19 ACD     1      23.500  12.410  25.290  1.00  0.00            
ATOM     65  H31 ACD     1      23.580  13.490  25.470  1.00  0.00            
ATOM     66  O16 ACD     1      24.500  11.790  26.110  1.00  0.00            
ATOM     67  C20 ACD     1      24.490  10.370  26.040  1.00  0.00            
ATOM     68  H32 ACD     1      23.530  10.030  26.430  1.00  0.00            
ATOM     69  C21 ACD     1      25.510   9.780  26.940  1.00  0.00            
ATOM     70  H33 ACD     1      25.420  10.010  28.010  1.00  0.00            
ATOM     71  H34 ACD     1      25.530   8.680  26.870  1.00  0.00            
ATOM     72  O17 ACD     1      26.910  10.170  26.570  1.00  0.00            
ATOM     73  H35 ACD     1      26.860  11.120  26.480  1.00  0.00            
ATOM     74  O18 ACD     1      22.180  12.050  25.550  1.00  0.00            
ATOM     75  C22 ACD     1      21.300  12.980  26.270  1.00  0.00            
ATOM     76  H36 ACD     1      21.930  13.740  26.750  1.00  0.00            
ATOM     77  C23 ACD     1      20.550  13.760  25.130  1.00  0.00            
ATOM     78  H37 ACD     1      20.120  13.050  24.420  1.00  0.00            
ATOM     79  O19 ACD     1      21.380  14.780  24.510  1.00  0.00            
ATOM     80  H38 ACD     1      20.840  15.400  24.000  1.00  0.00            
ATOM     81  C24 ACD     1      19.350  14.520  25.800  1.00  0.00            
ATOM     82  H39 ACD     1      19.740  15.300  26.460  1.00  0.00            
ATOM     83  O20 ACD     1      18.450  15.090  24.790  1.00  0.00            
ATOM     84  H40 ACD     1      17.940  14.430  24.320  1.00  0.00            
ATOM     85  C25 ACD     1      18.530  13.550  26.690  1.00  0.00            
ATOM     86  H41 ACD     1      17.620  14.020  27.050  1.00  0.00            
ATOM     87  O21 ACD     1      19.370  13.150  27.760  1.00  0.00            
ATOM     88  C26 ACD     1      20.470  12.260  27.300  1.00  0.00            
ATOM     89  H42 ACD     1      20.040  11.410  26.750  1.00  0.00            
ATOM     90  C27 ACD     1      21.310  11.580  28.350  1.00  0.00            
ATOM     91  H43 ACD     1      20.660  10.860  28.860  1.00  0.00            
ATOM     92  H44 ACD     1      22.200  11.040  27.980  1.00  0.00            
ATOM     93  O22 ACD     1      21.820  12.510  29.310  1.00  0.00            
ATOM     94  H45 ACD     1      21.040  12.950  29.660  1.00  0.00            
ATOM     95  O23 ACD     1      18.160  12.450  25.750  1.00  0.00            
ATOM     96  C28 ACD     1      16.770  11.990  25.660  1.00  0.00            
ATOM     97  H46 ACD     1      16.140  12.790  26.050  1.00  0.00            
ATOM     98  C29 ACD     1      16.780  10.680  26.400  1.00  0.00            
ATOM     99  H47 ACD     1      17.650  10.120  26.050  1.00  0.00            
ATOM    100  O24 ACD     1      15.600   9.920  26.050  1.00  0.00            
ATOM    101  C30 ACD     1      16.840  10.770  27.980  1.00  0.00            
ATOM    102  H48 ACD     1      16.620   9.780  28.390  1.00  0.00            
ATOM    103  H49 ACD     1      17.860  10.930  28.340  1.00  0.00            
ATOM    104  O25 ACD     1      15.900  11.730  28.580  1.00  0.00            
ATOM    105  H50 ACD     1      15.330  12.120  27.910  1.00  0.00            
ATOM    106  C31 ACD     1      16.410  11.880  24.140  1.00  0.00            
ATOM    107  H51 ACD     1      17.110  11.270  23.560  1.00  0.00            
ATOM    108  O26 ACD     1      16.350  13.230  23.650  1.00  0.00            
ATOM    109  H52 ACD     1      15.460  13.260  23.270  1.00  0.00            
ATOM    110  C32 ACD     1      15.100  11.110  24.030  1.00  0.00            
ATOM    111  H53 ACD     1      14.380  11.680  24.640  1.00  0.00            
ATOM    112  O27 ACD     1      14.760  10.920  22.650  1.00  0.00            
ATOM    113  H54 ACD     1      15.550  10.460  22.340  1.00  0.00            
ATOM    114  C33 ACD     1      15.250   9.710  24.730  1.00  0.00            
ATOM    115  H55 ACD     1      14.360   9.080  24.640  1.00  0.00            
ATOM    116  O28 ACD     1      16.370   8.980  24.160  1.00  0.00            
ATOM    117  C34 ACD     1      16.070   7.960  23.210  1.00  0.00            
ATOM    118  H56 ACD     1      15.020   7.910  22.890  1.00  0.00            
ATOM    119  C35 ACD     1      16.990   8.280  22.020  1.00  0.00            
ATOM    120  H57 ACD     1      17.990   8.410  22.450  1.00  0.00            
ATOM    121  O29 ACD     1      16.680   9.550  21.490  1.00  0.00            
ATOM    122  H58 ACD     1      16.670   9.550  20.530  1.00  0.00            
ATOM    123  C36 ACD     1      16.980   7.140  21.070  1.00  0.00            
ATOM    124  H59 ACD     1      15.920   7.110  20.780  1.00  0.00            
ATOM    125  O30 ACD     1      17.820   7.240  19.870  1.00  0.00            
ATOM    126  H60 ACD     1      18.630   6.790  20.110  1.00  0.00            
ATOM    127  C1  AY6     2      19.900   8.180  25.350  1.00  0.00            
ATOM    128  C2  AY6     2      20.320   8.570  23.910  1.00  0.00            
ATOM    129  C3  AY6     2      19.910   9.670  23.260  1.00  0.00            
ATOM    130  C4  AY6     2      20.540   9.560  22.110  1.00  0.00            
ATOM    131  N1  AY6     2      20.390  10.560  21.260  1.00  0.00            
ATOM    132  S1  AY6     2      21.230  10.890  19.890  1.00  0.00            
ATOM    133  O1  AY6     2      22.520  11.370  20.270  1.00  0.00            
ATOM    134  O2  AY6     2      20.120  11.730  19.360  1.00  0.00            
ATOM    135  C5  AY6     2      21.320   9.360  18.970  1.00  0.00            
ATOM    136  C6  AY6     2      20.180   8.760  18.430  1.00  0.00            
ATOM    137  C7  AY6     2      20.330   7.490  17.770  1.00  0.00            
ATOM    138  C8  AY6     2      21.570   6.780  17.680  1.00  0.00            
ATOM    139  N2  AY6     2      21.530   5.530  17.300  1.00  0.00            
ATOM    140  C9  AY6     2      22.690   7.370  18.340  1.00  0.00            
ATOM    141  C10 AY6     2      22.550   8.630  18.990  1.00  0.00            
ATOM    142  N3  AY6     2      21.290   8.490  21.990  1.00  0.00            
ATOM    143  O3  AY6     2      21.040   7.720  23.170  1.00  0.00            
ATOM    144  H1  AY6     2      20.210   9.000  26.010  1.00  0.00            
ATOM    145  H2  AY6     2      18.830   7.970  25.320  1.00  0.00            
ATOM    146  H3  AY6     2      20.400   7.280  25.740  1.00  0.00            
ATOM    147  H4  AY6     2      19.390  10.500  23.720  1.00  0.00            
ATOM    148  H5  AY6     2      19.830  11.380  21.430  1.00  0.00            
ATOM    149  H6  AY6     2      19.230   9.260  18.330  1.00  0.00            
ATOM    150  H7  AY6     2      19.420   7.070  17.340  1.00  0.00            
ATOM    151  H8  AY6     2      22.400   5.010  17.300  1.00  0.00            
ATOM    152  H9  AY6     2      20.800   5.340  16.620  1.00  0.00            
ATOM    153  H10 AY6     2      23.530   6.720  18.570  1.00  0.00            
ATOM    154  H11 AY6     2      23.450   9.050  19.430  1.00  0.00            
TER
ENDMDL
MODEL        1
ATOM      1  H1  ACD     1      21.310  12.960  22.090  1.00  0.00            
ATOM      2  O1  ACD     1      20.390  13.080  22.330  1.00  0.00            
ATOM      3  C1  ACD     1      20.220  14.570  22.320  1.00  0.00            
ATOM      4  H2  ACD     1      19.240  14.850  22.720  1.00  0.00            
ATOM      5  H3  ACD     1      20.380  15.040  21.340  1.00  0.00            
ATOM      6  C2  ACD     1      21.200  15.200  23.280  1.00  0.00            
ATOM      7  H4  ACD     1      21.140  14.710  24.260  1.00  0.00            
ATOM      8  O2  ACD     1      22.450  14.890  22.640  1.00  0.00            
ATOM      9  C3  ACD     1      23.590  15.280  23.390  1.00  0.00            
ATOM     10  H5  ACD     1      24.440  14.850  22.840  1.00  0.00            
ATOM     11  O3  ACD     1      23.490  14.650  24.690  1.00  0.00            
ATOM     12  C4  ACD     1      24.630  13.820  25.100  1.00  0.00            
ATOM     13  H6  ACD     1      25.250  13.620  24.220  1.00  0.00            
ATOM     14  C5  ACD     1      25.440  14.540  26.180  1.00  0.00            
ATOM     15  H7  ACD     1      24.690  14.860  26.920  1.00  0.00            
ATOM     16  O4  ACD     1      26.100  15.650  25.570  1.00  0.00            
ATOM     17  H8  ACD     1      25.510  16.170  25.010  1.00  0.00            
ATOM     18  C6  ACD     1      26.460  13.560  26.820  1.00  0.00            
ATOM     19  H9  ACD     1      27.100  13.290  25.970  1.00  0.00            
ATOM     20  O5  ACD     1      27.360  14.000  27.860  1.00  0.00            
ATOM     21  H10 ACD     1      26.840  14.200  28.650  1.00  0.00            
ATOM     22  C7  ACD     1      25.650  12.330  27.350  1.00  0.00            
ATOM     23  H11 ACD     1      26.350  11.560  27.680  1.00  0.00            
ATOM     24  O6  ACD     1      25.070  11.700  26.230  1.00  0.00            
ATOM     25  C8  ACD     1      24.070  12.430  25.530  1.00  0.00            
ATOM     26  H12 ACD     1      23.280  12.580  26.280  1.00  0.00            
ATOM     27  C9  ACD     1      23.690  11.550  24.360  1.00  0.00            
ATOM     28  H13 ACD     1      22.870  12.110  23.880  1.00  0.00            
ATOM     29  H14 ACD     1      24.450  11.320  23.610  1.00  0.00            
ATOM     30  O7  ACD     1      23.060  10.270  24.810  1.00  0.00            
ATOM     31  H15 ACD     1      22.870   9.830  23.970  1.00  0.00            
ATOM     32  O8  ACD     1      24.760  12.740  28.360  1.00  0.00            
ATOM     33  C10 ACD     1      25.230  12.600  29.720  1.00  0.00            
ATOM     34  H16 ACD     1      26.310  12.420  29.700  1.00  0.00            
ATOM     35  C11 ACD     1      25.000  13.960  30.480  1.00  0.00            
ATOM     36  H17 ACD     1      23.980  14.120  30.120  1.00  0.00            
ATOM     37  O9  ACD     1      25.850  15.020  29.930  1.00  0.00            
ATOM     38  H18 ACD     1      25.840  15.860  30.390  1.00  0.00            
ATOM     39  C12 ACD     1      25.110  13.650  31.980  1.00  0.00            
ATOM     40  H19 ACD     1      26.040  13.250  32.390  1.00  0.00            
ATOM     41  O10 ACD     1      24.830  14.790  32.680  1.00  0.00            
ATOM     42  H20 ACD     1      25.480  15.470  32.460  1.00  0.00            
ATOM     43  C13 ACD     1      24.150  12.630  32.390  1.00  0.00            
ATOM     44  H21 ACD     1      24.270  12.430  33.460  1.00  0.00            
ATOM     45  O11 ACD     1      24.630  11.430  31.680  1.00  0.00            
ATOM     46  C14 ACD     1      24.430  11.430  30.320  1.00  0.00            
ATOM     47  H22 ACD     1      23.370  11.640  30.150  1.00  0.00            
ATOM     48  C15 ACD     1      24.670  10.100  29.770  1.00  0.00            
ATOM     49  H23 ACD     1      24.900  10.210  28.700  1.00  0.00            
ATOM     50  H24 ACD     1      25.580   9.670  30.200  1.00  0.00            
ATOM     51  O12 ACD     1      23.610   9.170  29.980  1.00  0.00            
ATOM     52  H25 ACD     1      23.940   8.380  29.530  1.00  0.00            
ATOM     53  O13 ACD     1      22.850  12.920  32.000  1.00  0.00            
ATOM     54  C16 ACD     1      21.820  13.090  32.980  1.00  0.00            
ATOM     55  H26 ACD     1      21.980  12.450  33.860  1.00  0.00            
ATOM     56  C17 ACD     1      21.760  14.510  33.370  1.00  0.00            
ATOM     57  H27 ACD     1      21.840  15.080  32.440  1.00  0.00            
ATOM     58  O14 ACD     1      22.790  14.760  34.290  1.00  0.00            
ATOM     59  H28 ACD     1      23.610  14.790  33.780  1.00  0.00            
ATOM     60  C18 ACD     1      20.430  14.930  33.970  1.00  0.00            
ATOM     61  H29 ACD     1      20.490  14.610  35.020  1.00  0.00            
ATOM     62  O15 ACD     1      20.340  16.350  33.990  1.00  0.00            
ATOM     63  H30 ACD     1      19.970  16.500  33.120  1.00  0.00            
ATOM     64  C19 ACD     1      19.260  14.340  33.300  1.00  0.00            
ATOM     65  H31 ACD     1      18.330  14.650  33.770  1.00  0.00            
ATOM     66  O16 ACD     1      19.380  12.920  33.200  1.00  0.00            
ATOM     67  C20 ACD     1      20.530  12.460  32.470  1.00  0.00            
ATOM     68  H32 ACD     1      20.360  12.660  31.400  1.00  0.00            
ATOM     69  C21 ACD     1      20.590  10.920  32.640  1.00  0.00            
ATOM     70  H33 ACD     1      21.480  10.470  32.200  1.00  0.00            
ATOM     71  H34 ACD     1      20.620  10.700  33.720  1.00  0.00            
ATOM     72  O17 ACD     1      19.450  10.270  32.150  1.00  0.00            
ATOM     73  H35 ACD     1      19.530  10.180  31.190  1.00  0.00            
ATOM     74  O18 ACD     1      19.200  14.790  31.970  1.00  0.00            
ATOM     75  C22 ACD     1      17.940  15.160  31.460  1.00  0.00            
ATOM     76  H36 ACD     1      17.060  14.960  32.080  1.00  0.00            
ATOM     77  C23 ACD     1      18.140  16.700  31.280  1.00  0.00            
ATOM     78  H37 ACD     1      19.080  16.920  30.760  1.00  0.00            
ATOM     79  O19 ACD     1      18.200  17.200  32.660  1.00  0.00            
ATOM     80  H38 ACD     1      17.320  17.140  33.030  1.00  0.00            
ATOM     81  C24 ACD     1      17.010  17.290  30.420  1.00  0.00            
ATOM     82  H39 ACD     1      16.140  17.310  31.080  1.00  0.00            
ATOM     83  O20 ACD     1      17.410  18.570  30.080  1.00  0.00            
ATOM     84  H40 ACD     1      17.670  18.450  29.170  1.00  0.00            
ATOM     85  C25 ACD     1      16.760  16.500  29.170  1.00  0.00            
ATOM     86  H41 ACD     1      15.840  16.940  28.770  1.00  0.00            
ATOM     87  O21 ACD     1      16.570  15.130  29.490  1.00  0.00            
ATOM     88  C26 ACD     1      17.710  14.480  30.160  1.00  0.00            
ATOM     89  H42 ACD     1      18.700  14.530  29.670  1.00  0.00            
ATOM     90  C27 ACD     1      17.470  12.980  30.330  1.00  0.00            
ATOM     91  H43 ACD     1      18.320  12.550  30.880  1.00  0.00            
ATOM     92  H44 ACD     1      16.590  12.860  30.970  1.00  0.00            
ATOM     93  O22 ACD     1      17.160  12.260  29.070  1.00  0.00            
ATOM     94  H45 ACD     1      16.200  12.260  28.950  1.00  0.00            
ATOM     95  O23 ACD     1      17.840  16.650  28.280  1.00  0.00            
ATOM     96  C28 ACD     1      17.430  16.810  26.860  1.00  0.00            
ATOM     97  H46 ACD     1      16.340  16.770  26.770  1.00  0.00            
ATOM     98  C29 ACD     1      17.910  15.580  26.060  1.00  0.00            
ATOM     99  H47 ACD     1      18.930  15.240  26.270  1.00  0.00            
ATOM    100  O24 ACD     1      17.970  15.930  24.660  1.00  0.00            
ATOM    101  C30 ACD     1      16.970  14.300  26.150  1.00  0.00            
ATOM    102  H48 ACD     1      17.240  13.490  25.470  1.00  0.00            
ATOM    103  H49 ACD     1      16.940  13.950  27.190  1.00  0.00            
ATOM    104  O25 ACD     1      15.660  14.650  25.710  1.00  0.00            
ATOM    105  H50 ACD     1      15.280  15.270  26.330  1.00  0.00            
ATOM    106  C31 ACD     1      18.030  18.160  26.510  1.00  0.00            
ATOM    107  H51 ACD     1      19.070  18.340  26.830  1.00  0.00            
ATOM    108  O26 ACD     1      17.140  19.170  27.080  1.00  0.00            
ATOM    109  H52 ACD     1      17.630  19.960  27.290  1.00  0.00            
ATOM    110  C32 ACD     1      18.040  18.260  24.920  1.00  0.00            
ATOM    111  H53 ACD     1      16.980  18.310  24.630  1.00  0.00            
ATOM    112  O27 ACD     1      18.690  19.440  24.500  1.00  0.00            
ATOM    113  H54 ACD     1      19.110  19.810  25.280  1.00  0.00            
ATOM    114  C33 ACD     1      18.680  17.080  24.290  1.00  0.00            
ATOM    115  H55 ACD     1      18.530  17.060  23.210  1.00  0.00            
ATOM    116  O28 ACD     1      20.090  16.860  24.620  1.00  0.00            
ATOM    117  C34 ACD     1      21.040  16.710  23.560  1.00  0.00            
ATOM    118  H56 ACD     1      20.710  17.040  22.570  1.00  0.00            
ATOM    119  C35 ACD     1      22.370  17.360  24.130  1.00  0.00            
ATOM    120  H57 ACD     1      22.420  16.970  25.160  1.00  0.00            
ATOM    121  O29 ACD     1      22.390  18.770  24.110  1.00  0.00            
ATOM    122  H58 ACD     1      22.610  19.100  24.980  1.00  0.00            
ATOM    123  C36 ACD     1      23.590  16.790  23.420  1.00  0.00            
ATOM    124  H59 ACD     1      23.570  17.130  22.380  1.00  0.00            
ATOM    125  O30 ACD     1      24.860  17.260  23.990  1.00  0.00            
ATOM    126  H60 ACD     1      25.070  18.000  23.410  1.00  0.00            
ATOM    127  C1  AY6     2      21.230  11.760  28.110  1.00  0.00            
ATOM    128  C2  AY6     2      21.330  13.300  28.290  1.00  0.00            
ATOM    129  C3  AY6     2      21.070  14.250  27.360  1.00  0.00            
ATOM    130  C4  AY6     2      21.440  15.480  27.990  1.00  0.00            
ATOM    131  N1  AY6     2      21.200  16.680  27.440  1.00  0.00            
ATOM    132  S1  AY6     2      22.270  17.880  27.790  1.00  0.00            
ATOM    133  O1  AY6     2      21.640  18.850  26.810  1.00  0.00            
ATOM    134  O2  AY6     2      23.580  17.280  27.540  1.00  0.00            
ATOM    135  C5  AY6     2      21.930  18.310  29.490  1.00  0.00            
ATOM    136  C6  AY6     2      22.830  17.840  30.500  1.00  0.00            
ATOM    137  C7  AY6     2      22.640  18.220  31.810  1.00  0.00            
ATOM    138  C8  AY6     2      21.650  19.140  32.120  1.00  0.00            
ATOM    139  N2  AY6     2      21.530  19.600  33.350  1.00  0.00            
ATOM    140  C9  AY6     2      20.650  19.490  31.250  1.00  0.00            
ATOM    141  C10 AY6     2      20.790  19.050  29.920  1.00  0.00            
ATOM    142  N3  AY6     2      21.790  15.300  29.270  1.00  0.00            
ATOM    143  O3  AY6     2      21.630  13.880  29.440  1.00  0.00            
ATOM    144  H1  AY6     2      21.090  11.170  29.030  1.00  0.00            
ATOM    145  H2  AY6     2      20.450  11.530  27.370  1.00  0.00            
ATOM    146  H3  AY6     2      22.180  11.430  27.670  1.00  0.00            
ATOM    147  H4  AY6     2      20.900  14.230  26.290  1.00  0.00            
ATOM    148  H5  AY6     2      21.040  16.720  26.440  1.00  0.00            
ATOM    149  H6  AY6     2      23.650  17.210  30.160  1.00  0.00            
ATOM    150  H7  AY6     2      23.240  17.800  32.620  1.00  0.00            
ATOM    151  H8  AY6     2      21.950  19.080  34.100  1.00  0.00            
ATOM    152  H9  AY6     2      20.640  20.050  33.510  1.00  0.00            
ATOM    153  H10 AY6     2      19.870  20.180  31.560  1.00  0.00            
ATOM    154  H11 AY6     2      20.100  19.390  29.150  1.00  0.00            
TER
ENDMDL
MODEL        1
ATOM      1  H1  ACD     1      19.520   7.350  25.860  1.00  0.00            
ATOM      2  O1  ACD     1      20.190   8.020  25.690  1.00  0.00            
ATOM      3  C1  ACD     1      19.660   9.230  26.250  1.00  0.00            
ATOM      4  H2  ACD     1      20.390  10.040  26.180  1.00  0.00            
ATOM      5  H3  ACD     1      19.390   9.180  27.310  1.00  0.00            
ATOM      6  C2  ACD     1      18.470   9.760  25.580  1.00  0.00            
ATOM      7  H4  ACD     1      18.660   9.730  24.500  1.00  0.00            
ATOM      8  O2  ACD     1      17.460   8.860  26.040  1.00  0.00            
ATOM      9  C3  ACD     1      16.150   9.050  25.600  1.00  0.00            
ATOM     10  H5  ACD     1      15.530   8.260  26.040  1.00  0.00            
ATOM     11  O3  ACD     1      16.260   9.040  24.250  1.00  0.00            
ATOM     12  C4  ACD     1      15.710   8.020  23.490  1.00  0.00            
ATOM     13  H6  ACD     1      15.740   7.070  24.030  1.00  0.00            
ATOM     14  C5  ACD     1      14.340   8.490  23.020  1.00  0.00            
ATOM     15  H7  ACD     1      14.370   9.550  22.760  1.00  0.00            
ATOM     16  O4  ACD     1      13.450   8.290  24.090  1.00  0.00            
ATOM     17  H8  ACD     1      12.530   8.290  23.810  1.00  0.00            
ATOM     18  C6  ACD     1      13.850   7.880  21.750  1.00  0.00            
ATOM     19  H9  ACD     1      13.660   6.810  21.930  1.00  0.00            
ATOM     20  O5  ACD     1      12.640   8.460  21.280  1.00  0.00            
ATOM     21  H10 ACD     1      11.960   8.540  21.940  1.00  0.00            
ATOM     22  C7  ACD     1      14.900   7.890  20.620  1.00  0.00            
ATOM     23  H11 ACD     1      14.520   7.300  19.780  1.00  0.00            
ATOM     24  O6  ACD     1      16.040   7.200  21.160  1.00  0.00            
ATOM     25  C8  ACD     1      16.690   7.740  22.310  1.00  0.00            
ATOM     26  H12 ACD     1      17.160   8.680  21.980  1.00  0.00            
ATOM     27  C9  ACD     1      17.900   6.860  22.560  1.00  0.00            
ATOM     28  H13 ACD     1      18.310   6.900  23.570  1.00  0.00            
ATOM     29  H14 ACD     1      17.620   5.810  22.390  1.00  0.00            
ATOM     30  O7  ACD     1      18.990   7.230  21.730  1.00  0.00            
ATOM     31  H15 ACD     1      18.910   6.830  20.860  1.00  0.00            
ATOM     32  O8  ACD     1      15.180   9.280  20.360  1.00  0.00            
ATOM     33  C10 ACD     1      15.230   9.670  19.010  1.00  0.00            
ATOM     34  H16 ACD     1      14.790   8.950  18.310  1.00  0.00            
ATOM     35  C11 ACD     1      14.450  10.940  19.020  1.00  0.00            
ATOM     36  H17 ACD     1      14.770  11.630  19.800  1.00  0.00            
ATOM     37  O9  ACD     1      13.080  10.570  19.340  1.00  0.00            
ATOM     38  H18 ACD     1      13.030   9.860  19.990  1.00  0.00            
ATOM     39  C12 ACD     1      14.650  11.510  17.630  1.00  0.00            
ATOM     40  H19 ACD     1      14.240  10.820  16.880  1.00  0.00            
ATOM     41  O10 ACD     1      14.010  12.750  17.550  1.00  0.00            
ATOM     42  H20 ACD     1      13.940  13.140  18.430  1.00  0.00            
ATOM     43  C13 ACD     1      16.150  11.700  17.220  1.00  0.00            
ATOM     44  H21 ACD     1      16.170  12.010  16.170  1.00  0.00            
ATOM     45  O11 ACD     1      16.810  10.410  17.300  1.00  0.00            
ATOM     46  C14 ACD     1      16.690   9.850  18.570  1.00  0.00            
ATOM     47  H22 ACD     1      17.160  10.610  19.210  1.00  0.00            
ATOM     48  C15 ACD     1      17.610   8.670  18.580  1.00  0.00            
ATOM     49  H23 ACD     1      18.650   8.960  18.370  1.00  0.00            
ATOM     50  H24 ACD     1      17.700   8.310  19.610  1.00  0.00            
ATOM     51  O12 ACD     1      17.140   7.550  17.720  1.00  0.00            
ATOM     52  H25 ACD     1      17.190   7.830  16.810  1.00  0.00            
ATOM     53  O13 ACD     1      16.820  12.710  18.080  1.00  0.00            
ATOM     54  C16 ACD     1      17.690  13.450  17.290  1.00  0.00            
ATOM     55  H26 ACD     1      17.640  13.290  16.200  1.00  0.00            
ATOM     56  C17 ACD     1      17.220  14.900  17.560  1.00  0.00            
ATOM     57  H27 ACD     1      17.130  14.970  18.650  1.00  0.00            
ATOM     58  O14 ACD     1      15.960  15.180  16.990  1.00  0.00            
ATOM     59  H28 ACD     1      15.370  14.460  17.250  1.00  0.00            
ATOM     60  C18 ACD     1      18.260  15.920  17.110  1.00  0.00            
ATOM     61  H29 ACD     1      18.280  15.830  16.010  1.00  0.00            
ATOM     62  O15 ACD     1      17.880  17.200  17.540  1.00  0.00            
ATOM     63  H30 ACD     1      17.050  17.260  17.060  1.00  0.00            
ATOM     64  C19 ACD     1      19.620  15.540  17.620  1.00  0.00            
ATOM     65  H31 ACD     1      20.420  16.180  17.230  1.00  0.00            
ATOM     66  O16 ACD     1      19.830  14.240  17.130  1.00  0.00            
ATOM     67  C20 ACD     1      19.120  13.220  17.690  1.00  0.00            
ATOM     68  H32 ACD     1      19.230  13.130  18.780  1.00  0.00            
ATOM     69  C21 ACD     1      19.670  11.840  17.120  1.00  0.00            
ATOM     70  H33 ACD     1      19.160  11.010  17.630  1.00  0.00            
ATOM     71  H34 ACD     1      19.350  11.760  16.070  1.00  0.00            
ATOM     72  O17 ACD     1      21.160  11.760  17.160  1.00  0.00            
ATOM     73  H35 ACD     1      21.650  12.340  16.580  1.00  0.00            
ATOM     74  O18 ACD     1      19.690  15.440  19.010  1.00  0.00            
ATOM     75  C22 ACD     1      20.810  15.980  19.780  1.00  0.00            
ATOM     76  H36 ACD     1      21.480  16.610  19.170  1.00  0.00            
ATOM     77  C23 ACD     1      20.110  16.920  20.670  1.00  0.00            
ATOM     78  H37 ACD     1      19.250  16.420  21.140  1.00  0.00            
ATOM     79  O19 ACD     1      19.790  18.060  19.940  1.00  0.00            
ATOM     80  H38 ACD     1      19.260  17.770  19.190  1.00  0.00            
ATOM     81  C24 ACD     1      21.020  17.350  21.880  1.00  0.00            
ATOM     82  H39 ACD     1      21.810  18.070  21.620  1.00  0.00            
ATOM     83  O20 ACD     1      20.190  18.060  22.880  1.00  0.00            
ATOM     84  H40 ACD     1      19.640  18.620  22.330  1.00  0.00            
ATOM     85  C25 ACD     1      21.580  16.110  22.540  1.00  0.00            
ATOM     86  H41 ACD     1      22.290  16.470  23.290  1.00  0.00            
ATOM     87  O21 ACD     1      22.380  15.510  21.550  1.00  0.00            
ATOM     88  C26 ACD     1      21.620  14.860  20.530  1.00  0.00            
ATOM     89  H42 ACD     1      20.930  14.170  21.020  1.00  0.00            
ATOM     90  C27 ACD     1      22.450  14.000  19.570  1.00  0.00            
ATOM     91  H43 ACD     1      21.760  13.700  18.770  1.00  0.00            
ATOM     92  H44 ACD     1      23.240  14.660  19.190  1.00  0.00            
ATOM     93  O22 ACD     1      23.080  12.840  20.190  1.00  0.00            
ATOM     94  H45 ACD     1      23.980  13.110  20.390  1.00  0.00            
ATOM     95  O23 ACD     1      20.620  15.310  23.160  1.00  0.00            
ATOM     96  C28 ACD     1      20.950  14.680  24.430  1.00  0.00            
ATOM     97  H46 ACD     1      21.760  15.110  25.030  1.00  0.00            
ATOM     98  C29 ACD     1      21.300  13.190  24.240  1.00  0.00            
ATOM     99  H47 ACD     1      20.520  12.760  23.600  1.00  0.00            
ATOM    100  O24 ACD     1      21.210  12.550  25.520  1.00  0.00            
ATOM    101  C30 ACD     1      22.680  12.950  23.650  1.00  0.00            
ATOM    102  H48 ACD     1      22.840  13.530  22.730  1.00  0.00            
ATOM    103  H49 ACD     1      23.400  13.270  24.410  1.00  0.00            
ATOM    104  O25 ACD     1      22.890  11.520  23.330  1.00  0.00            
ATOM    105  H50 ACD     1      23.730  11.460  22.880  1.00  0.00            
ATOM    106  C31 ACD     1      19.660  14.900  25.200  1.00  0.00            
ATOM    107  H51 ACD     1      18.850  14.480  24.580  1.00  0.00            
ATOM    108  O26 ACD     1      19.490  16.370  25.510  1.00  0.00            
ATOM    109  H52 ACD     1      19.570  16.850  24.680  1.00  0.00            
ATOM    110  C32 ACD     1      19.710  14.150  26.480  1.00  0.00            
ATOM    111  H53 ACD     1      20.590  14.450  27.060  1.00  0.00            
ATOM    112  O27 ACD     1      18.490  14.320  27.310  1.00  0.00            
ATOM    113  H54 ACD     1      17.780  13.840  26.880  1.00  0.00            
ATOM    114  C33 ACD     1      19.950  12.650  26.170  1.00  0.00            
ATOM    115  H55 ACD     1      19.960  12.150  27.140  1.00  0.00            
ATOM    116  O28 ACD     1      18.930  12.060  25.360  1.00  0.00            
ATOM    117  C34 ACD     1      18.090  11.140  26.000  1.00  0.00            
ATOM    118  H56 ACD     1      18.130  11.190  27.090  1.00  0.00            
ATOM    119  C35 ACD     1      16.670  11.490  25.480  1.00  0.00            
ATOM    120  H57 ACD     1      16.700  11.400  24.380  1.00  0.00            
ATOM    121  O29 ACD     1      16.330  12.860  25.880  1.00  0.00            
ATOM    122  H58 ACD     1      15.420  13.090  25.670  1.00  0.00            
ATOM    123  C36 ACD     1      15.670  10.460  26.090  1.00  0.00            
ATOM    124  H59 ACD     1      15.810  10.490  27.180  1.00  0.00            
ATOM    125  O30 ACD     1      14.330  10.560  25.640  1.00  0.00            
ATOM    126  H60 ACD     1      14.240   9.810  25.040  1.00  0.00            
ATOM    127  C1  AY6     2      19.210  10.990  21.420  1.00  0.00            
ATOM    128  C2  AY6     2      18.210  12.100  21.660  1.00  0.00            
ATOM    129  C3  AY6     2      16.880  11.940  21.810  1.00  0.00            
ATOM    130  C4  AY6     2      16.430  13.240  21.830  1.00  0.00            
ATOM    131  N1  AY6     2      15.170  13.520  22.230  1.00  0.00            
ATOM    132  S1  AY6     2      14.350  14.660  21.410  1.00  0.00            
ATOM    133  O1  AY6     2      12.990  14.510  22.080  1.00  0.00            
ATOM    134  O2  AY6     2      14.440  14.210  19.990  1.00  0.00            
ATOM    135  C5  AY6     2      15.160  16.210  21.750  1.00  0.00            
ATOM    136  C6  AY6     2      15.750  16.960  20.720  1.00  0.00            
ATOM    137  C7  AY6     2      16.290  18.190  20.930  1.00  0.00            
ATOM    138  C8  AY6     2      16.380  18.690  22.280  1.00  0.00            
ATOM    139  N2  AY6     2      16.910  19.940  22.470  1.00  0.00            
ATOM    140  C9  AY6     2      15.890  17.960  23.300  1.00  0.00            
ATOM    141  C10 AY6     2      15.270  16.690  23.080  1.00  0.00            
ATOM    142  N3  AY6     2      17.430  14.140  21.830  1.00  0.00            
ATOM    143  O3  AY6     2      18.580  13.390  21.690  1.00  0.00            
ATOM    144  H1  AY6     2      19.300  10.420  22.350  1.00  0.00            
ATOM    145  H2  AY6     2      18.830  10.280  20.680  1.00  0.00            
ATOM    146  H3  AY6     2      20.110  11.520  21.090  1.00  0.00            
ATOM    147  H4  AY6     2      16.270  11.050  21.860  1.00  0.00            
ATOM    148  H5  AY6     2      14.560  12.720  22.180  1.00  0.00            
ATOM    149  H6  AY6     2      15.710  16.540  19.720  1.00  0.00            
ATOM    150  H7  AY6     2      16.760  18.780  20.150  1.00  0.00            
ATOM    151  H8  AY6     2      16.940  20.650  21.750  1.00  0.00            
ATOM    152  H9  AY6     2      16.900  20.270  23.420  1.00  0.00            
ATOM    153  H10 AY6     2      15.900  18.350  24.320  1.00  0.00            
ATOM    154  H11 AY6     2      14.780  16.140  23.870  1.00  0.00            
TER
ENDMDL
MODEL        1
ATOM      1  H1  ACD     1      14.860  14.970  38.240  1.00  0.00            
ATOM      2  O1  ACD     1      14.050  14.920  37.730  1.00  0.00            
ATOM      3  C1  ACD     1      14.130  13.760  36.850  1.00  0.00            
ATOM      4  H2  ACD     1      13.810  12.990  37.550  1.00  0.00            
ATOM      5  H3  ACD     1      15.200  13.630  36.640  1.00  0.00            
ATOM      6  C2  ACD     1      13.210  13.790  35.710  1.00  0.00            
ATOM      7  H4  ACD     1      13.530  12.980  35.040  1.00  0.00            
ATOM      8  O2  ACD     1      11.890  13.600  36.190  1.00  0.00            
ATOM      9  C3  ACD     1      10.840  13.600  35.170  1.00  0.00            
ATOM     10  H5  ACD     1       9.910  13.390  35.710  1.00  0.00            
ATOM     11  O3  ACD     1      11.120  12.570  34.290  1.00  0.00            
ATOM     12  C4  ACD     1      10.220  11.500  34.160  1.00  0.00            
ATOM     13  H6  ACD     1       9.420  11.570  34.910  1.00  0.00            
ATOM     14  C5  ACD     1       9.580  11.550  32.800  1.00  0.00            
ATOM     15  H7  ACD     1      10.430  11.560  32.110  1.00  0.00            
ATOM     16  O4  ACD     1       8.780  12.660  32.580  1.00  0.00            
ATOM     17  H8  ACD     1       9.110  13.420  33.070  1.00  0.00            
ATOM     18  C6  ACD     1       8.750  10.280  32.550  1.00  0.00            
ATOM     19  H9  ACD     1       7.920  10.290  33.270  1.00  0.00            
ATOM     20  O5  ACD     1       8.250  10.190  31.200  1.00  0.00            
ATOM     21  H10 ACD     1       7.510  10.790  31.050  1.00  0.00            
ATOM     22  C7  ACD     1       9.660   9.100  32.830  1.00  0.00            
ATOM     23  H11 ACD     1       8.990   8.230  32.790  1.00  0.00            
ATOM     24  O6  ACD     1      10.230   9.150  34.180  1.00  0.00            
ATOM     25  C8  ACD     1      11.050  10.280  34.350  1.00  0.00            
ATOM     26  H12 ACD     1      11.840  10.290  33.580  1.00  0.00            
ATOM     27  C9  ACD     1      11.730  10.180  35.700  1.00  0.00            
ATOM     28  H13 ACD     1      12.450   9.350  35.730  1.00  0.00            
ATOM     29  H14 ACD     1      12.420  11.020  35.850  1.00  0.00            
ATOM     30  O7  ACD     1      10.790  10.180  36.760  1.00  0.00            
ATOM     31  H15 ACD     1      11.350  10.160  37.540  1.00  0.00            
ATOM     32  O8  ACD     1      10.730   8.940  31.890  1.00  0.00            
ATOM     33  C10 ACD     1      10.730   7.850  31.010  1.00  0.00            
ATOM     34  H16 ACD     1       9.840   7.230  31.170  1.00  0.00            
ATOM     35  C11 ACD     1      10.690   8.370  29.560  1.00  0.00            
ATOM     36  H17 ACD     1      11.350   9.250  29.500  1.00  0.00            
ATOM     37  O9  ACD     1       9.370   8.710  29.200  1.00  0.00            
ATOM     38  H18 ACD     1       8.990   9.210  29.930  1.00  0.00            
ATOM     39  C12 ACD     1      11.270   7.390  28.560  1.00  0.00            
ATOM     40  H19 ACD     1      10.610   6.520  28.460  1.00  0.00            
ATOM     41  O10 ACD     1      11.440   7.990  27.280  1.00  0.00            
ATOM     42  H20 ACD     1      10.620   8.190  26.810  1.00  0.00            
ATOM     43  C13 ACD     1      12.630   6.900  29.040  1.00  0.00            
ATOM     44  H21 ACD     1      12.840   6.130  28.300  1.00  0.00            
ATOM     45  O11 ACD     1      12.390   6.150  30.260  1.00  0.00            
ATOM     46  C14 ACD     1      11.990   7.050  31.350  1.00  0.00            
ATOM     47  H22 ACD     1      12.850   7.710  31.520  1.00  0.00            
ATOM     48  C15 ACD     1      11.860   6.220  32.660  1.00  0.00            
ATOM     49  H23 ACD     1      11.440   6.920  33.400  1.00  0.00            
ATOM     50  H24 ACD     1      11.150   5.400  32.530  1.00  0.00            
ATOM     51  O12 ACD     1      13.180   5.770  33.100  1.00  0.00            
ATOM     52  H25 ACD     1      13.090   5.060  33.740  1.00  0.00            
ATOM     53  O13 ACD     1      13.640   7.940  29.190  1.00  0.00            
ATOM     54  C16 ACD     1      14.970   7.740  28.670  1.00  0.00            
ATOM     55  H26 ACD     1      15.140   6.680  28.460  1.00  0.00            
ATOM     56  C17 ACD     1      15.020   8.700  27.440  1.00  0.00            
ATOM     57  H27 ACD     1      14.620   9.590  27.940  1.00  0.00            
ATOM     58  O14 ACD     1      14.210   8.240  26.380  1.00  0.00            
ATOM     59  H28 ACD     1      13.270   8.300  26.560  1.00  0.00            
ATOM     60  C18 ACD     1      16.450   9.070  26.990  1.00  0.00            
ATOM     61  H29 ACD     1      16.880   8.150  26.580  1.00  0.00            
ATOM     62  O15 ACD     1      16.490  10.100  26.040  1.00  0.00            
ATOM     63  H30 ACD     1      16.790   9.750  25.200  1.00  0.00            
ATOM     64  C19 ACD     1      17.330   9.490  28.160  1.00  0.00            
ATOM     65  H31 ACD     1      18.320   9.640  27.720  1.00  0.00            
ATOM     66  O16 ACD     1      17.300   8.430  29.090  1.00  0.00            
ATOM     67  C20 ACD     1      16.070   8.170  29.750  1.00  0.00            
ATOM     68  H32 ACD     1      15.710   9.090  30.230  1.00  0.00            
ATOM     69  C21 ACD     1      16.200   7.270  30.930  1.00  0.00            
ATOM     70  H33 ACD     1      16.840   7.680  31.720  1.00  0.00            
ATOM     71  H34 ACD     1      15.250   7.290  31.480  1.00  0.00            
ATOM     72  O17 ACD     1      16.570   5.970  30.570  1.00  0.00            
ATOM     73  H35 ACD     1      16.130   5.490  31.290  1.00  0.00            
ATOM     74  O18 ACD     1      16.970  10.730  28.790  1.00  0.00            
ATOM     75  C22 ACD     1      17.810  11.760  29.100  1.00  0.00            
ATOM     76  H36 ACD     1      18.860  11.570  28.840  1.00  0.00            
ATOM     77  C23 ACD     1      17.270  13.010  28.370  1.00  0.00            
ATOM     78  H37 ACD     1      16.220  13.140  28.670  1.00  0.00            
ATOM     79  O19 ACD     1      17.230  12.830  26.890  1.00  0.00            
ATOM     80  H38 ACD     1      16.900  11.970  26.610  1.00  0.00            
ATOM     81  C24 ACD     1      18.040  14.240  28.800  1.00  0.00            
ATOM     82  H39 ACD     1      19.030  14.210  28.330  1.00  0.00            
ATOM     83  O20 ACD     1      17.360  15.440  28.410  1.00  0.00            
ATOM     84  H40 ACD     1      16.590  15.490  28.980  1.00  0.00            
ATOM     85  C25 ACD     1      18.170  14.350  30.260  1.00  0.00            
ATOM     86  H41 ACD     1      18.920  15.130  30.430  1.00  0.00            
ATOM     87  O21 ACD     1      18.610  13.130  30.830  1.00  0.00            
ATOM     88  C26 ACD     1      17.720  12.060  30.600  1.00  0.00            
ATOM     89  H42 ACD     1      16.730  12.420  30.890  1.00  0.00            
ATOM     90  C27 ACD     1      18.120  10.850  31.470  1.00  0.00            
ATOM     91  H43 ACD     1      17.420  10.010  31.330  1.00  0.00            
ATOM     92  H44 ACD     1      19.090  10.430  31.170  1.00  0.00            
ATOM     93  O22 ACD     1      18.250  11.060  32.910  1.00  0.00            
ATOM     94  H45 ACD     1      18.580  10.210  33.220  1.00  0.00            
ATOM     95  O23 ACD     1      16.950  14.820  30.870  1.00  0.00            
ATOM     96  C28 ACD     1      17.130  15.490  32.090  1.00  0.00            
ATOM     97  H46 ACD     1      17.970  16.180  32.000  1.00  0.00            
ATOM     98  C29 ACD     1      17.340  14.570  33.350  1.00  0.00            
ATOM     99  H47 ACD     1      16.740  13.660  33.200  1.00  0.00            
ATOM    100  O24 ACD     1      16.800  15.100  34.570  1.00  0.00            
ATOM    101  C30 ACD     1      18.740  14.230  33.750  1.00  0.00            
ATOM    102  H48 ACD     1      19.400  14.120  32.880  1.00  0.00            
ATOM    103  H49 ACD     1      19.140  14.980  34.430  1.00  0.00            
ATOM    104  O25 ACD     1      18.900  13.000  34.420  1.00  0.00            
ATOM    105  H50 ACD     1      18.590  12.310  33.840  1.00  0.00            
ATOM    106  C31 ACD     1      15.880  16.450  32.160  1.00  0.00            
ATOM    107  H51 ACD     1      15.050  15.770  31.910  1.00  0.00            
ATOM    108  O26 ACD     1      16.030  17.480  31.170  1.00  0.00            
ATOM    109  H52 ACD     1      16.840  17.940  31.420  1.00  0.00            
ATOM    110  C32 ACD     1      15.780  17.040  33.590  1.00  0.00            
ATOM    111  H53 ACD     1      16.720  17.500  33.900  1.00  0.00            
ATOM    112  O27 ACD     1      14.630  17.850  33.720  1.00  0.00            
ATOM    113  H54 ACD     1      13.930  17.220  33.520  1.00  0.00            
ATOM    114  C33 ACD     1      15.570  15.790  34.500  1.00  0.00            
ATOM    115  H55 ACD     1      15.280  15.970  35.540  1.00  0.00            
ATOM    116  O28 ACD     1      14.480  15.010  34.010  1.00  0.00            
ATOM    117  C34 ACD     1      13.280  15.060  34.780  1.00  0.00            
ATOM    118  H56 ACD     1      13.230  15.930  35.450  1.00  0.00            
ATOM    119  C35 ACD     1      12.170  15.180  33.710  1.00  0.00            
ATOM    120  H57 ACD     1      12.210  14.440  32.900  1.00  0.00            
ATOM    121  O29 ACD     1      12.220  16.490  33.070  1.00  0.00            
ATOM    122  H58 ACD     1      11.550  16.540  32.390  1.00  0.00            
ATOM    123  C36 ACD     1      10.870  14.960  34.490  1.00  0.00            
ATOM    124  H59 ACD     1      10.850  15.800  35.200  1.00  0.00            
ATOM    125  O30 ACD     1       9.740  15.040  33.690  1.00  0.00            
ATOM    126  H60 ACD     1      10.030  15.490  32.890  1.00  0.00            
ATOM    127  C1  AY6     2      14.930  10.220  34.220  1.00  0.00            
ATOM    128  C2  AY6     2      14.480  10.750  32.920  1.00  0.00            
ATOM    129  C3  AY6     2      14.570  12.030  32.590  1.00  0.00            
ATOM    130  C4  AY6     2      13.970  12.180  31.400  1.00  0.00            
ATOM    131  N1  AY6     2      14.040  13.310  30.660  1.00  0.00            
ATOM    132  S1  AY6     2      12.700  13.940  29.950  1.00  0.00            
ATOM    133  O1  AY6     2      13.150  15.320  30.030  1.00  0.00            
ATOM    134  O2  AY6     2      11.620  13.350  30.710  1.00  0.00            
ATOM    135  C5  AY6     2      12.810  13.480  28.120  1.00  0.00            
ATOM    136  C6  AY6     2      12.450  12.170  27.670  1.00  0.00            
ATOM    137  C7  AY6     2      12.800  11.800  26.310  1.00  0.00            
ATOM    138  C8  AY6     2      13.270  12.740  25.420  1.00  0.00            
ATOM    139  N2  AY6     2      13.570  12.420  24.120  1.00  0.00            
ATOM    140  C9  AY6     2      13.550  14.030  25.860  1.00  0.00            
ATOM    141  C10 AY6     2      13.370  14.450  27.210  1.00  0.00            
ATOM    142  N3  AY6     2      13.720  10.980  30.880  1.00  0.00            
ATOM    143  O3  AY6     2      13.990  10.020  31.930  1.00  0.00            
ATOM    144  H1  AY6     2      16.020  10.220  34.330  1.00  0.00            
ATOM    145  H2  AY6     2      14.510  10.890  34.980  1.00  0.00            
ATOM    146  H3  AY6     2      14.480   9.230  34.360  1.00  0.00            
ATOM    147  H4  AY6     2      14.930  12.820  33.250  1.00  0.00            
ATOM    148  H5  AY6     2      14.440  14.130  31.090  1.00  0.00            
ATOM    149  H6  AY6     2      12.140  11.450  28.430  1.00  0.00            
ATOM    150  H7  AY6     2      12.660  10.770  26.010  1.00  0.00            
ATOM    151  H8  AY6     2      14.300  12.950  23.670  1.00  0.00            
ATOM    152  H9  AY6     2      13.590  11.410  24.050  1.00  0.00            
ATOM    153  H10 AY6     2      13.920  14.770  25.160  1.00  0.00            
ATOM    154  H11 AY6     2      13.550  15.490  27.450  1.00  0.00            
TER
ENDMDL
MODEL        1
ATOM      1  H1  ACD     1      10.590  11.080  23.310  1.00  0.00            
ATOM      2  O1  ACD     1      10.200  11.920  23.560  1.00  0.00            
ATOM      3  C1  ACD     1      10.640  12.850  22.640  1.00  0.00            
ATOM      4  H2  ACD     1       9.980  12.940  21.760  1.00  0.00            
ATOM      5  H3  ACD     1      11.620  12.570  22.240  1.00  0.00            
ATOM      6  C2  ACD     1      10.740  14.260  23.220  1.00  0.00            
ATOM      7  H4  ACD     1      11.330  14.870  22.530  1.00  0.00            
ATOM      8  O2  ACD     1       9.510  14.770  23.440  1.00  0.00            
ATOM      9  C3  ACD     1       9.400  16.040  23.950  1.00  0.00            
ATOM     10  H5  ACD     1       8.320  16.220  23.980  1.00  0.00            
ATOM     11  O3  ACD     1      10.050  16.980  23.110  1.00  0.00            
ATOM     12  C4  ACD     1       9.180  17.780  22.410  1.00  0.00            
ATOM     13  H6  ACD     1       8.120  17.700  22.660  1.00  0.00            
ATOM     14  C5  ACD     1       9.550  19.180  22.850  1.00  0.00            
ATOM     15  H7  ACD     1      10.640  19.230  22.860  1.00  0.00            
ATOM     16  O4  ACD     1       9.060  19.380  24.220  1.00  0.00            
ATOM     17  H8  ACD     1       9.360  18.600  24.690  1.00  0.00            
ATOM     18  C6  ACD     1       8.990  20.190  21.770  1.00  0.00            
ATOM     19  H9  ACD     1       7.900  20.120  21.840  1.00  0.00            
ATOM     20  O5  ACD     1       9.650  21.470  22.130  1.00  0.00            
ATOM     21  H10 ACD     1      10.500  21.340  21.720  1.00  0.00            
ATOM     22  C7  ACD     1       9.450  19.860  20.360  1.00  0.00            
ATOM     23  H11 ACD     1       8.940  20.550  19.690  1.00  0.00            
ATOM     24  O6  ACD     1       8.950  18.570  20.110  1.00  0.00            
ATOM     25  C8  ACD     1       9.360  17.530  20.920  1.00  0.00            
ATOM     26  H12 ACD     1      10.430  17.450  20.680  1.00  0.00            
ATOM     27  C9  ACD     1       8.700  16.300  20.360  1.00  0.00            
ATOM     28  H13 ACD     1       9.070  15.440  20.920  1.00  0.00            
ATOM     29  H14 ACD     1       7.620  16.440  20.400  1.00  0.00            
ATOM     30  O7  ACD     1       9.010  16.130  19.000  1.00  0.00            
ATOM     31  H15 ACD     1       8.940  17.040  18.710  1.00  0.00            
ATOM     32  O8  ACD     1      10.930  19.920  20.370  1.00  0.00            
ATOM     33  C10 ACD     1      11.550  20.590  19.320  1.00  0.00            
ATOM     34  H16 ACD     1      10.850  21.390  19.040  1.00  0.00            
ATOM     35  C11 ACD     1      12.830  21.080  19.850  1.00  0.00            
ATOM     36  H17 ACD     1      13.180  20.340  20.580  1.00  0.00            
ATOM     37  O9  ACD     1      12.560  22.240  20.700  1.00  0.00            
ATOM     38  H18 ACD     1      13.400  22.470  21.120  1.00  0.00            
ATOM     39  C12 ACD     1      14.030  21.280  18.920  1.00  0.00            
ATOM     40  H19 ACD     1      13.810  22.310  18.590  1.00  0.00            
ATOM     41  O10 ACD     1      15.150  21.270  19.720  1.00  0.00            
ATOM     42  H20 ACD     1      15.490  20.380  19.620  1.00  0.00            
ATOM     43  C13 ACD     1      14.110  20.300  17.720  1.00  0.00            
ATOM     44  H21 ACD     1      14.680  20.710  16.880  1.00  0.00            
ATOM     45  O11 ACD     1      12.810  20.040  17.280  1.00  0.00            
ATOM     46  C14 ACD     1      11.790  19.630  18.210  1.00  0.00            
ATOM     47  H22 ACD     1      12.040  18.690  18.720  1.00  0.00            
ATOM     48  C15 ACD     1      10.550  19.280  17.360  1.00  0.00            
ATOM     49  H23 ACD     1      10.860  18.470  16.690  1.00  0.00            
ATOM     50  H24 ACD     1       9.700  18.990  17.990  1.00  0.00            
ATOM     51  O12 ACD     1      10.260  20.350  16.470  1.00  0.00            
ATOM     52  H25 ACD     1      11.000  20.480  15.880  1.00  0.00            
ATOM     53  O13 ACD     1      14.680  19.150  18.220  1.00  0.00            
ATOM     54  C16 ACD     1      15.390  18.310  17.330  1.00  0.00            
ATOM     55  H26 ACD     1      15.350  18.680  16.300  1.00  0.00            
ATOM     56  C17 ACD     1      16.820  18.390  17.750  1.00  0.00            
ATOM     57  H27 ACD     1      16.950  18.250  18.830  1.00  0.00            
ATOM     58  O14 ACD     1      17.200  19.750  17.430  1.00  0.00            
ATOM     59  H28 ACD     1      17.090  19.950  16.490  1.00  0.00            
ATOM     60  C18 ACD     1      17.630  17.270  17.140  1.00  0.00            
ATOM     61  H29 ACD     1      17.640  17.490  16.070  1.00  0.00            
ATOM     62  O15 ACD     1      18.950  17.330  17.600  1.00  0.00            
ATOM     63  H30 ACD     1      19.360  18.010  17.060  1.00  0.00            
ATOM     64  C19 ACD     1      17.110  15.930  17.250  1.00  0.00            
ATOM     65  H31 ACD     1      17.760  15.160  16.820  1.00  0.00            
ATOM     66  O16 ACD     1      15.780  15.970  16.680  1.00  0.00            
ATOM     67  C20 ACD     1      14.820  16.880  17.320  1.00  0.00            
ATOM     68  H32 ACD     1      14.620  16.630  18.370  1.00  0.00            
ATOM     69  C21 ACD     1      13.480  16.670  16.640  1.00  0.00            
ATOM     70  H33 ACD     1      13.160  15.620  16.680  1.00  0.00            
ATOM     71  H34 ACD     1      12.720  17.300  17.110  1.00  0.00            
ATOM     72  O17 ACD     1      13.680  17.080  15.250  1.00  0.00            
ATOM     73  H35 ACD     1      12.840  17.010  14.790  1.00  0.00            
ATOM     74  O18 ACD     1      16.960  15.530  18.620  1.00  0.00            
ATOM     75  C22 ACD     1      17.920  14.730  19.240  1.00  0.00            
ATOM     76  H36 ACD     1      18.840  14.570  18.660  1.00  0.00            
ATOM     77  C23 ACD     1      18.230  15.580  20.480  1.00  0.00            
ATOM     78  H37 ACD     1      17.330  16.060  20.870  1.00  0.00            
ATOM     79  O19 ACD     1      19.000  16.700  20.190  1.00  0.00            
ATOM     80  H38 ACD     1      18.760  16.910  19.290  1.00  0.00            
ATOM     81  C24 ACD     1      18.810  14.650  21.550  1.00  0.00            
ATOM     82  H39 ACD     1      19.720  14.190  21.140  1.00  0.00            
ATOM     83  O20 ACD     1      18.910  15.310  22.820  1.00  0.00            
ATOM     84  H40 ACD     1      19.480  16.050  22.590  1.00  0.00            
ATOM     85  C25 ACD     1      17.860  13.440  21.830  1.00  0.00            
ATOM     86  H41 ACD     1      18.220  12.760  22.610  1.00  0.00            
ATOM     87  O21 ACD     1      17.740  12.760  20.650  1.00  0.00            
ATOM     88  C26 ACD     1      17.150  13.460  19.590  1.00  0.00            
ATOM     89  H42 ACD     1      16.130  13.750  19.840  1.00  0.00            
ATOM     90  C27 ACD     1      17.050  12.580  18.370  1.00  0.00            
ATOM     91  H43 ACD     1      16.540  13.160  17.580  1.00  0.00            
ATOM     92  H44 ACD     1      18.040  12.240  18.040  1.00  0.00            
ATOM     93  O22 ACD     1      16.180  11.410  18.620  1.00  0.00            
ATOM     94  H45 ACD     1      16.770  10.660  18.740  1.00  0.00            
ATOM     95  O23 ACD     1      16.580  13.880  22.280  1.00  0.00            
ATOM     96  C28 ACD     1      16.010  13.210  23.460  1.00  0.00            
ATOM     97  H46 ACD     1      16.760  12.600  23.990  1.00  0.00            
ATOM     98  C29 ACD     1      14.690  12.450  23.160  1.00  0.00            
ATOM     99  H47 ACD     1      14.000  13.140  22.650  1.00  0.00            
ATOM    100  O24 ACD     1      13.990  12.070  24.340  1.00  0.00            
ATOM    101  C30 ACD     1      14.710  11.230  22.260  1.00  0.00            
ATOM    102  H48 ACD     1      13.700  10.910  21.950  1.00  0.00            
ATOM    103  H49 ACD     1      15.360  11.510  21.430  1.00  0.00            
ATOM    104  O25 ACD     1      15.390  10.070  22.840  1.00  0.00            
ATOM    105  H50 ACD     1      14.790   9.860  23.560  1.00  0.00            
ATOM    106  C31 ACD     1      15.810  14.270  24.540  1.00  0.00            
ATOM    107  H51 ACD     1      15.220  15.090  24.110  1.00  0.00            
ATOM    108  O26 ACD     1      17.050  14.850  25.020  1.00  0.00            
ATOM    109  H52 ACD     1      17.560  15.300  24.350  1.00  0.00            
ATOM    110  C32 ACD     1      14.910  13.770  25.670  1.00  0.00            
ATOM    111  H53 ACD     1      15.510  12.990  26.150  1.00  0.00            
ATOM    112  O27 ACD     1      14.640  14.880  26.560  1.00  0.00            
ATOM    113  H54 ACD     1      15.450  15.030  27.050  1.00  0.00            
ATOM    114  C33 ACD     1      13.580  13.150  25.090  1.00  0.00            
ATOM    115  H55 ACD     1      12.910  12.800  25.890  1.00  0.00            
ATOM    116  O28 ACD     1      12.840  14.040  24.300  1.00  0.00            
ATOM    117  C34 ACD     1      11.480  14.240  24.570  1.00  0.00            
ATOM    118  H56 ACD     1      11.120  13.470  25.260  1.00  0.00            
ATOM    119  C35 ACD     1      11.410  15.580  25.270  1.00  0.00            
ATOM    120  H57 ACD     1      11.870  16.460  24.790  1.00  0.00            
ATOM    121  O29 ACD     1      12.040  15.410  26.590  1.00  0.00            
ATOM    122  H58 ACD     1      12.970  15.210  26.430  1.00  0.00            
ATOM    123  C36 ACD     1       9.980  15.970  25.360  1.00  0.00            
ATOM    124  H59 ACD     1       9.400  15.290  26.000  1.00  0.00            
ATOM    125  O30 ACD     1       9.970  17.320  25.850  1.00  0.00            
ATOM    126  H60 ACD     1      10.660  17.370  26.520  1.00  0.00            
ATOM    127  C1  AY6     2      12.450  14.360  19.320  1.00  0.00            
ATOM    128  C2  AY6     2      12.850  15.520  20.260  1.00  0.00            
ATOM    129  C3  AY6     2      13.820  15.410  21.100  1.00  0.00            
ATOM    130  C4  AY6     2      14.050  16.690  21.550  1.00  0.00            
ATOM    131  N1  AY6     2      15.020  16.850  22.430  1.00  0.00            
ATOM    132  S1  AY6     2      15.630  18.250  22.970  1.00  0.00            
ATOM    133  O1  AY6     2      16.180  18.830  21.730  1.00  0.00            
ATOM    134  O2  AY6     2      16.470  17.550  23.910  1.00  0.00            
ATOM    135  C5  AY6     2      14.330  19.150  23.800  1.00  0.00            
ATOM    136  C6  AY6     2      13.770  18.610  24.930  1.00  0.00            
ATOM    137  C7  AY6     2      12.650  19.230  25.570  1.00  0.00            
ATOM    138  C8  AY6     2      12.080  20.360  24.960  1.00  0.00            
ATOM    139  N2  AY6     2      11.130  21.110  25.610  1.00  0.00            
ATOM    140  C9  AY6     2      12.650  20.960  23.820  1.00  0.00            
ATOM    141  C10 AY6     2      13.830  20.410  23.290  1.00  0.00            
ATOM    142  N3  AY6     2      13.370  17.600  20.850  1.00  0.00            
ATOM    143  O3  AY6     2      12.600  16.800  19.930  1.00  0.00            
ATOM    144  H1  AY6     2      13.090  14.100  18.480  1.00  0.00            
ATOM    145  H2  AY6     2      12.210  13.460  19.900  1.00  0.00            
ATOM    146  H3  AY6     2      11.500  14.640  18.850  1.00  0.00            
ATOM    147  H4  AY6     2      14.390  14.520  21.330  1.00  0.00            
ATOM    148  H5  AY6     2      15.640  16.090  22.650  1.00  0.00            
ATOM    149  H6  AY6     2      14.240  17.730  25.360  1.00  0.00            
ATOM    150  H7  AY6     2      12.300  18.870  26.530  1.00  0.00            
ATOM    151  H8  AY6     2      10.520  21.630  25.000  1.00  0.00            
ATOM    152  H9  AY6     2      10.690  20.680  26.420  1.00  0.00            
ATOM    153  H10 AY6     2      12.140  21.790  23.340  1.00  0.00            
ATOM    154  H11 AY6     2      14.310  20.860  22.430  1.00  0.00            
TER
ENDMDL
MODEL        1
ATOM      1  H1  ACD     1      11.010  13.680  19.240  1.00  0.00            
ATOM      2  O1  ACD     1      11.530  12.870  19.200  1.00  0.00            
ATOM      3  C1  ACD     1      12.070  12.810  17.870  1.00  0.00            
ATOM      4  H2  ACD     1      11.320  12.990  17.100  1.00  0.00            
ATOM      5  H3  ACD     1      12.400  11.770  17.760  1.00  0.00            
ATOM      6  C2  ACD     1      13.250  13.830  17.730  1.00  0.00            
ATOM      7  H4  ACD     1      13.650  13.640  16.730  1.00  0.00            
ATOM      8  O2  ACD     1      12.710  15.170  17.700  1.00  0.00            
ATOM      9  C3  ACD     1      13.750  16.180  17.440  1.00  0.00            
ATOM     10  H5  ACD     1      13.200  17.120  17.300  1.00  0.00            
ATOM     11  O3  ACD     1      14.430  15.840  16.220  1.00  0.00            
ATOM     12  C4  ACD     1      14.310  16.760  15.120  1.00  0.00            
ATOM     13  H6  ACD     1      13.350  17.310  15.130  1.00  0.00            
ATOM     14  C5  ACD     1      15.570  17.700  15.180  1.00  0.00            
ATOM     15  H7  ACD     1      16.430  17.100  15.480  1.00  0.00            
ATOM     16  O4  ACD     1      15.440  18.650  16.290  1.00  0.00            
ATOM     17  H8  ACD     1      15.430  18.150  17.110  1.00  0.00            
ATOM     18  C6  ACD     1      15.880  18.430  13.870  1.00  0.00            
ATOM     19  H9  ACD     1      15.130  19.220  13.750  1.00  0.00            
ATOM     20  O5  ACD     1      17.170  19.070  14.000  1.00  0.00            
ATOM     21  H10 ACD     1      17.720  18.570  13.390  1.00  0.00            
ATOM     22  C7  ACD     1      15.880  17.410  12.700  1.00  0.00            
ATOM     23  H11 ACD     1      16.040  18.020  11.800  1.00  0.00            
ATOM     24  O6  ACD     1      14.610  16.790  12.730  1.00  0.00            
ATOM     25  C8  ACD     1      14.430  15.940  13.880  1.00  0.00            
ATOM     26  H12 ACD     1      15.380  15.410  14.020  1.00  0.00            
ATOM     27  C9  ACD     1      13.280  14.990  13.570  1.00  0.00            
ATOM     28  H13 ACD     1      13.560  14.460  12.650  1.00  0.00            
ATOM     29  H14 ACD     1      13.180  14.300  14.420  1.00  0.00            
ATOM     30  O7  ACD     1      12.070  15.830  13.490  1.00  0.00            
ATOM     31  H15 ACD     1      12.230  16.750  13.250  1.00  0.00            
ATOM     32  O8  ACD     1      17.050  16.620  12.870  1.00  0.00            
ATOM     33  C10 ACD     1      17.630  16.040  11.720  1.00  0.00            
ATOM     34  H16 ACD     1      17.340  16.540  10.780  1.00  0.00            
ATOM     35  C11 ACD     1      19.100  16.550  11.890  1.00  0.00            
ATOM     36  H17 ACD     1      19.510  16.290  12.870  1.00  0.00            
ATOM     37  O9  ACD     1      19.020  18.020  11.690  1.00  0.00            
ATOM     38  H18 ACD     1      19.880  18.430  11.540  1.00  0.00            
ATOM     39  C12 ACD     1      20.000  15.940  10.810  1.00  0.00            
ATOM     40  H19 ACD     1      19.730  16.340   9.820  1.00  0.00            
ATOM     41  O10 ACD     1      21.350  16.230  11.050  1.00  0.00            
ATOM     42  H20 ACD     1      21.490  15.350  11.400  1.00  0.00            
ATOM     43  C13 ACD     1      19.840  14.480  10.730  1.00  0.00            
ATOM     44  H21 ACD     1      20.350  14.220   9.790  1.00  0.00            
ATOM     45  O11 ACD     1      18.480  14.080  10.590  1.00  0.00            
ATOM     46  C14 ACD     1      17.670  14.600  11.710  1.00  0.00            
ATOM     47  H22 ACD     1      18.020  14.160  12.650  1.00  0.00            
ATOM     48  C15 ACD     1      16.280  14.060  11.390  1.00  0.00            
ATOM     49  H23 ACD     1      15.440  14.540  11.910  1.00  0.00            
ATOM     50  H24 ACD     1      16.010  14.160  10.330  1.00  0.00            
ATOM     51  O12 ACD     1      16.240  12.760  11.920  1.00  0.00            
ATOM     52  H25 ACD     1      16.830  12.220  11.380  1.00  0.00            
ATOM     53  O13 ACD     1      20.480  13.890  11.890  1.00  0.00            
ATOM     54  C16 ACD     1      20.900  12.540  11.790  1.00  0.00            
ATOM     55  H26 ACD     1      21.430  12.400  10.840  1.00  0.00            
ATOM     56  C17 ACD     1      22.000  12.240  12.820  1.00  0.00            
ATOM     57  H27 ACD     1      21.640  12.630  13.780  1.00  0.00            
ATOM     58  O14 ACD     1      23.200  12.890  12.510  1.00  0.00            
ATOM     59  H28 ACD     1      23.890  12.530  13.080  1.00  0.00            
ATOM     60  C18 ACD     1      22.290  10.760  13.070  1.00  0.00            
ATOM     61  H29 ACD     1      22.620  10.400  12.090  1.00  0.00            
ATOM     62  O15 ACD     1      23.290  10.700  14.040  1.00  0.00            
ATOM     63  H30 ACD     1      22.910  10.610  14.920  1.00  0.00            
ATOM     64  C19 ACD     1      21.030  10.030  13.470  1.00  0.00            
ATOM     65  H31 ACD     1      21.280   8.960  13.520  1.00  0.00            
ATOM     66  O16 ACD     1      20.020  10.180  12.440  1.00  0.00            
ATOM     67  C20 ACD     1      19.700  11.520  11.860  1.00  0.00            
ATOM     68  H32 ACD     1      18.920  12.080  12.390  1.00  0.00            
ATOM     69  C21 ACD     1      19.130  11.300  10.450  1.00  0.00            
ATOM     70  H33 ACD     1      19.330  12.090   9.720  1.00  0.00            
ATOM     71  H34 ACD     1      19.790  10.500  10.090  1.00  0.00            
ATOM     72  O17 ACD     1      17.740  10.920  10.420  1.00  0.00            
ATOM     73  H35 ACD     1      17.470  10.930   9.500  1.00  0.00            
ATOM     74  O18 ACD     1      20.510  10.470  14.700  1.00  0.00            
ATOM     75  C22 ACD     1      20.540   9.510  15.820  1.00  0.00            
ATOM     76  H36 ACD     1      21.310   8.740  15.670  1.00  0.00            
ATOM     77  C23 ACD     1      21.020  10.270  17.070  1.00  0.00            
ATOM     78  H37 ACD     1      20.390  11.140  17.300  1.00  0.00            
ATOM     79  O19 ACD     1      22.420  10.690  16.910  1.00  0.00            
ATOM     80  H38 ACD     1      22.540  11.390  17.560  1.00  0.00            
ATOM     81  C24 ACD     1      20.810   9.340  18.220  1.00  0.00            
ATOM     82  H39 ACD     1      21.440   8.450  18.090  1.00  0.00            
ATOM     83  O20 ACD     1      21.280  10.050  19.380  1.00  0.00            
ATOM     84  H40 ACD     1      20.920  10.940  19.430  1.00  0.00            
ATOM     85  C25 ACD     1      19.340   8.950  18.330  1.00  0.00            
ATOM     86  H41 ACD     1      19.360   8.310  19.220  1.00  0.00            
ATOM     87  O21 ACD     1      19.050   8.180  17.160  1.00  0.00            
ATOM     88  C26 ACD     1      19.150   8.940  15.960  1.00  0.00            
ATOM     89  H42 ACD     1      18.390   9.730  15.990  1.00  0.00            
ATOM     90  C27 ACD     1      18.540   8.040  14.820  1.00  0.00            
ATOM     91  H43 ACD     1      17.510   7.770  15.080  1.00  0.00            
ATOM     92  H44 ACD     1      18.580   8.550  13.850  1.00  0.00            
ATOM     93  O22 ACD     1      19.310   6.880  14.640  1.00  0.00            
ATOM     94  H45 ACD     1      18.850   6.220  15.160  1.00  0.00            
ATOM     95  O23 ACD     1      18.470  10.060  18.540  1.00  0.00            
ATOM     96  C28 ACD     1      17.290  10.030  19.340  1.00  0.00            
ATOM     97  H46 ACD     1      17.370   9.280  20.140  1.00  0.00            
ATOM     98  C29 ACD     1      16.060   9.690  18.500  1.00  0.00            
ATOM     99  H47 ACD     1      16.070  10.290  17.580  1.00  0.00            
ATOM    100  O24 ACD     1      14.850  10.050  19.200  1.00  0.00            
ATOM    101  C30 ACD     1      15.940   8.190  18.100  1.00  0.00            
ATOM    102  H48 ACD     1      16.710   7.960  17.350  1.00  0.00            
ATOM    103  H49 ACD     1      16.200   7.520  18.930  1.00  0.00            
ATOM    104  O25 ACD     1      14.620   7.810  17.620  1.00  0.00            
ATOM    105  H50 ACD     1      14.020   8.060  18.340  1.00  0.00            
ATOM    106  C31 ACD     1      17.240  11.400  20.000  1.00  0.00            
ATOM    107  H51 ACD     1      17.370  12.180  19.240  1.00  0.00            
ATOM    108  O26 ACD     1      18.370  11.510  20.940  1.00  0.00            
ATOM    109  H52 ACD     1      19.140  11.710  20.410  1.00  0.00            
ATOM    110  C32 ACD     1      15.920  11.480  20.660  1.00  0.00            
ATOM    111  H53 ACD     1      15.810  10.610  21.320  1.00  0.00            
ATOM    112  O27 ACD     1      15.650  12.650  21.410  1.00  0.00            
ATOM    113  H54 ACD     1      15.840  13.340  20.770  1.00  0.00            
ATOM    114  C33 ACD     1      14.780  11.410  19.690  1.00  0.00            
ATOM    115  H55 ACD     1      13.760  11.560  20.050  1.00  0.00            
ATOM    116  O28 ACD     1      14.890  12.400  18.630  1.00  0.00            
ATOM    117  C34 ACD     1      14.300  13.730  18.790  1.00  0.00            
ATOM    118  H56 ACD     1      13.800  13.740  19.770  1.00  0.00            
ATOM    119  C35 ACD     1      15.390  14.810  18.780  1.00  0.00            
ATOM    120  H57 ACD     1      15.950  14.600  17.850  1.00  0.00            
ATOM    121  O29 ACD     1      16.280  14.680  19.980  1.00  0.00            
ATOM    122  H58 ACD     1      16.850  15.450  20.070  1.00  0.00            
ATOM    123  C36 ACD     1      14.710  16.200  18.600  1.00  0.00            
ATOM    124  H59 ACD     1      14.260  16.410  19.580  1.00  0.00            
ATOM    125  O30 ACD     1      15.610  17.270  18.410  1.00  0.00            
ATOM    126  H60 ACD     1      16.270  17.070  19.080  1.00  0.00            
ATOM    127  C1  AY6     2      15.260  10.900  14.960  1.00  0.00            
ATOM    128  C2  AY6     2      16.310  11.940  15.070  1.00  0.00            
ATOM    129  C3  AY6     2      17.570  11.770  14.830  1.00  0.00            
ATOM    130  C4  AY6     2      18.190  12.980  15.230  1.00  0.00            
ATOM    131  N1  AY6     2      19.530  13.080  15.080  1.00  0.00            
ATOM    132  S1  AY6     2      20.370  13.960  16.150  1.00  0.00            
ATOM    133  O1  AY6     2      21.690  13.370  16.100  1.00  0.00            
ATOM    134  O2  AY6     2      19.560  13.880  17.370  1.00  0.00            
ATOM    135  C5  AY6     2      20.310  15.690  15.610  1.00  0.00            
ATOM    136  C6  AY6     2      21.330  16.180  14.820  1.00  0.00            
ATOM    137  C7  AY6     2      21.350  17.570  14.410  1.00  0.00            
ATOM    138  C8  AY6     2      20.360  18.450  14.790  1.00  0.00            
ATOM    139  N2  AY6     2      20.320  19.720  14.360  1.00  0.00            
ATOM    140  C9  AY6     2      19.400  18.000  15.680  1.00  0.00            
ATOM    141  C10 AY6     2      19.390  16.640  16.110  1.00  0.00            
ATOM    142  N3  AY6     2      17.350  13.790  15.770  1.00  0.00            
ATOM    143  O3  AY6     2      16.090  13.140  15.710  1.00  0.00            
ATOM    144  H1  AY6     2      15.380   9.960  15.520  1.00  0.00            
ATOM    145  H2  AY6     2      14.310  11.360  15.240  1.00  0.00            
ATOM    146  H3  AY6     2      15.180  10.780  13.870  1.00  0.00            
ATOM    147  H4  AY6     2      18.020  10.880  14.420  1.00  0.00            
ATOM    148  H5  AY6     2      20.040  12.220  14.920  1.00  0.00            
ATOM    149  H6  AY6     2      22.070  15.520  14.380  1.00  0.00            
ATOM    150  H7  AY6     2      22.200  17.800  13.770  1.00  0.00            
ATOM    151  H8  AY6     2      21.230  20.080  14.090  1.00  0.00            
ATOM    152  H9  AY6     2      19.870  20.330  15.030  1.00  0.00            
ATOM    153  H10 AY6     2      18.570  18.620  15.990  1.00  0.00            
ATOM    154  H11 AY6     2      18.590  16.250  16.720  1.00  0.00            
TER
ENDMDL
MODEL        1
ATOM      1  H1  ACD     1      14.180  13.790  18.670  1.00  0.00            
ATOM      2  O1  ACD     1      14.640  13.300  19.350  1.00  0.00            
ATOM      3  C1  ACD     1      15.570  12.560  18.560  1.00  0.00            
ATOM      4  H2  ACD     1      15.030  12.140  17.700  1.00  0.00            
ATOM      5  H3  ACD     1      15.950  11.730  19.170  1.00  0.00            
ATOM      6  C2  ACD     1      16.810  13.290  18.190  1.00  0.00            
ATOM      7  H4  ACD     1      17.530  12.710  17.600  1.00  0.00            
ATOM      8  O2  ACD     1      16.390  14.410  17.430  1.00  0.00            
ATOM      9  C3  ACD     1      17.420  15.290  16.920  1.00  0.00            
ATOM     10  H5  ACD     1      16.830  15.920  16.230  1.00  0.00            
ATOM     11  O3  ACD     1      18.440  14.630  16.190  1.00  0.00            
ATOM     12  C4  ACD     1      18.990  15.350  15.100  1.00  0.00            
ATOM     13  H6  ACD     1      18.740  16.410  15.200  1.00  0.00            
ATOM     14  C5  ACD     1      20.480  15.190  15.160  1.00  0.00            
ATOM     15  H7  ACD     1      20.690  14.150  15.460  1.00  0.00            
ATOM     16  O4  ACD     1      21.020  16.090  16.140  1.00  0.00            
ATOM     17  H8  ACD     1      21.960  16.010  16.300  1.00  0.00            
ATOM     18  C6  ACD     1      21.130  15.470  13.790  1.00  0.00            
ATOM     19  H9  ACD     1      20.940  16.480  13.420  1.00  0.00            
ATOM     20  O5  ACD     1      22.540  15.140  13.740  1.00  0.00            
ATOM     21  H10 ACD     1      22.440  14.210  13.520  1.00  0.00            
ATOM     22  C7  ACD     1      20.460  14.460  12.760  1.00  0.00            
ATOM     23  H11 ACD     1      20.820  14.690  11.750  1.00  0.00            
ATOM     24  O6  ACD     1      19.150  14.940  12.660  1.00  0.00            
ATOM     25  C8  ACD     1      18.390  14.750  13.860  1.00  0.00            
ATOM     26  H12 ACD     1      18.350  13.660  13.910  1.00  0.00            
ATOM     27  C9  ACD     1      16.990  15.270  13.580  1.00  0.00            
ATOM     28  H13 ACD     1      16.610  14.810  12.650  1.00  0.00            
ATOM     29  H14 ACD     1      16.390  14.810  14.370  1.00  0.00            
ATOM     30  O7  ACD     1      16.980  16.760  13.430  1.00  0.00            
ATOM     31  H15 ACD     1      17.220  16.960  12.520  1.00  0.00            
ATOM     32  O8  ACD     1      20.590  13.090  13.100  1.00  0.00            
ATOM     33  C10 ACD     1      21.040  12.220  12.010  1.00  0.00            
ATOM     34  H16 ACD     1      21.040  12.660  11.010  1.00  0.00            
ATOM     35  C11 ACD     1      22.440  11.740  12.420  1.00  0.00            
ATOM     36  H17 ACD     1      22.330  11.510  13.480  1.00  0.00            
ATOM     37  O9  ACD     1      23.480  12.740  12.140  1.00  0.00            
ATOM     38  H18 ACD     1      23.330  13.090  11.250  1.00  0.00            
ATOM     39  C12 ACD     1      22.790  10.440  11.680  1.00  0.00            
ATOM     40  H19 ACD     1      22.850  10.740  10.620  1.00  0.00            
ATOM     41  O10 ACD     1      24.050   9.890  11.970  1.00  0.00            
ATOM     42  H20 ACD     1      23.950   9.270  12.700  1.00  0.00            
ATOM     43  C13 ACD     1      21.670   9.360  11.860  1.00  0.00            
ATOM     44  H21 ACD     1      21.990   8.440  11.360  1.00  0.00            
ATOM     45  O11 ACD     1      20.510   9.930  11.330  1.00  0.00            
ATOM     46  C14 ACD     1      19.990  11.170  11.940  1.00  0.00            
ATOM     47  H22 ACD     1      19.600  10.870  12.920  1.00  0.00            
ATOM     48  C15 ACD     1      18.870  11.610  11.090  1.00  0.00            
ATOM     49  H23 ACD     1      18.620  12.560  11.580  1.00  0.00            
ATOM     50  H24 ACD     1      19.130  11.800  10.040  1.00  0.00            
ATOM     51  O12 ACD     1      17.680  10.770  11.100  1.00  0.00            
ATOM     52  H25 ACD     1      16.960  11.270  10.700  1.00  0.00            
ATOM     53  O13 ACD     1      21.480   9.110  13.230  1.00  0.00            
ATOM     54  C16 ACD     1      21.640   7.800  13.750  1.00  0.00            
ATOM     55  H26 ACD     1      21.850   7.060  12.970  1.00  0.00            
ATOM     56  C17 ACD     1      22.840   7.870  14.690  1.00  0.00            
ATOM     57  H27 ACD     1      22.510   8.670  15.370  1.00  0.00            
ATOM     58  O14 ACD     1      24.110   8.220  14.020  1.00  0.00            
ATOM     59  H28 ACD     1      24.850   8.200  14.630  1.00  0.00            
ATOM     60  C18 ACD     1      22.880   6.520  15.490  1.00  0.00            
ATOM     61  H29 ACD     1      23.250   5.870  14.680  1.00  0.00            
ATOM     62  O15 ACD     1      23.750   6.540  16.560  1.00  0.00            
ATOM     63  H30 ACD     1      23.330   7.090  17.230  1.00  0.00            
ATOM     64  C19 ACD     1      21.470   6.050  15.960  1.00  0.00            
ATOM     65  H31 ACD     1      21.410   4.990  16.210  1.00  0.00            
ATOM     66  O16 ACD     1      20.540   6.080  14.960  1.00  0.00            
ATOM     67  C20 ACD     1      20.340   7.360  14.410  1.00  0.00            
ATOM     68  H32 ACD     1      19.960   8.020  15.200  1.00  0.00            
ATOM     69  C21 ACD     1      19.260   7.340  13.340  1.00  0.00            
ATOM     70  H33 ACD     1      18.940   8.370  13.140  1.00  0.00            
ATOM     71  H34 ACD     1      19.700   6.930  12.420  1.00  0.00            
ATOM     72  O17 ACD     1      18.130   6.650  13.740  1.00  0.00            
ATOM     73  H35 ACD     1      18.460   5.900  14.250  1.00  0.00            
ATOM     74  O18 ACD     1      21.060   6.810  17.110  1.00  0.00            
ATOM     75  C22 ACD     1      20.410   6.110  18.200  1.00  0.00            
ATOM     76  H36 ACD     1      20.510   5.020  18.120  1.00  0.00            
ATOM     77  C23 ACD     1      21.120   6.560  19.510  1.00  0.00            
ATOM     78  H37 ACD     1      21.340   7.620  19.330  1.00  0.00            
ATOM     79  O19 ACD     1      22.270   5.720  19.740  1.00  0.00            
ATOM     80  H38 ACD     1      22.790   6.040  20.490  1.00  0.00            
ATOM     81  C24 ACD     1      20.300   6.530  20.740  1.00  0.00            
ATOM     82  H39 ACD     1      20.080   5.470  20.940  1.00  0.00            
ATOM     83  O20 ACD     1      21.050   7.170  21.840  1.00  0.00            
ATOM     84  H40 ACD     1      20.910   8.120  21.840  1.00  0.00            
ATOM     85  C25 ACD     1      18.910   7.190  20.580  1.00  0.00            
ATOM     86  H41 ACD     1      18.180   7.140  21.390  1.00  0.00            
ATOM     87  O21 ACD     1      18.320   6.460  19.550  1.00  0.00            
ATOM     88  C26 ACD     1      18.930   6.500  18.210  1.00  0.00            
ATOM     89  H42 ACD     1      18.710   7.510  17.860  1.00  0.00            
ATOM     90  C27 ACD     1      18.150   5.600  17.340  1.00  0.00            
ATOM     91  H43 ACD     1      17.080   5.820  17.430  1.00  0.00            
ATOM     92  H44 ACD     1      18.340   5.770  16.270  1.00  0.00            
ATOM     93  O22 ACD     1      18.340   4.190  17.680  1.00  0.00            
ATOM     94  H45 ACD     1      18.020   3.690  16.920  1.00  0.00            
ATOM     95  O23 ACD     1      19.080   8.650  20.200  1.00  0.00            
ATOM     96  C28 ACD     1      18.730   9.590  21.210  1.00  0.00            
ATOM     97  H46 ACD     1      18.580   9.040  22.150  1.00  0.00            
ATOM     98  C29 ACD     1      17.350  10.270  20.800  1.00  0.00            
ATOM     99  H47 ACD     1      17.450  10.510  19.730  1.00  0.00            
ATOM    100  O24 ACD     1      17.120  11.400  21.570  1.00  0.00            
ATOM    101  C30 ACD     1      16.120   9.380  20.780  1.00  0.00            
ATOM    102  H48 ACD     1      16.520   8.360  20.830  1.00  0.00            
ATOM    103  H49 ACD     1      15.640   9.480  21.760  1.00  0.00            
ATOM    104  O25 ACD     1      15.140   9.600  19.780  1.00  0.00            
ATOM    105  H50 ACD     1      14.280   9.580  20.200  1.00  0.00            
ATOM    106  C31 ACD     1      19.890  10.610  21.400  1.00  0.00            
ATOM    107  H51 ACD     1      20.320  10.960  20.450  1.00  0.00            
ATOM    108  O26 ACD     1      20.890   9.990  22.240  1.00  0.00            
ATOM    109  H52 ACD     1      21.690  10.510  22.240  1.00  0.00            
ATOM    110  C32 ACD     1      19.400  11.870  22.000  1.00  0.00            
ATOM    111  H53 ACD     1      19.190  11.660  23.060  1.00  0.00            
ATOM    112  O27 ACD     1      20.370  12.910  22.010  1.00  0.00            
ATOM    113  H54 ACD     1      21.240  12.550  22.210  1.00  0.00            
ATOM    114  C33 ACD     1      18.080  12.380  21.390  1.00  0.00            
ATOM    115  H55 ACD     1      17.800  13.270  21.960  1.00  0.00            
ATOM    116  O28 ACD     1      18.340  12.710  20.060  1.00  0.00            
ATOM    117  C34 ACD     1      17.670  13.820  19.440  1.00  0.00            
ATOM    118  H56 ACD     1      16.920  14.190  20.140  1.00  0.00            
ATOM    119  C35 ACD     1      18.690  14.850  19.110  1.00  0.00            
ATOM    120  H57 ACD     1      19.490  14.240  18.660  1.00  0.00            
ATOM    121  O29 ACD     1      19.270  15.480  20.310  1.00  0.00            
ATOM    122  H58 ACD     1      19.880  16.150  20.000  1.00  0.00            
ATOM    123  C36 ACD     1      18.060  15.870  18.160  1.00  0.00            
ATOM    124  H59 ACD     1      17.290  16.370  18.760  1.00  0.00            
ATOM    125  O30 ACD     1      19.090  16.810  17.840  1.00  0.00            
ATOM    126  H60 ACD     1      19.890  16.400  17.500  1.00  0.00            
ATOM    127  C1  AY6     2      16.930  10.850  15.670  1.00  0.00            
ATOM    128  C2  AY6     2      18.370  10.880  16.180  1.00  0.00            
ATOM    129  C3  AY6     2      18.780  10.200  17.300  1.00  0.00            
ATOM    130  C4  AY6     2      20.190  10.350  17.300  1.00  0.00            
ATOM    131  N1  AY6     2      21.020   9.880  18.170  1.00  0.00            
ATOM    132  S1  AY6     2      22.610  10.170  18.370  1.00  0.00            
ATOM    133  O1  AY6     2      23.290   9.220  17.550  1.00  0.00            
ATOM    134  O2  AY6     2      22.550  10.060  19.840  1.00  0.00            
ATOM    135  C5  AY6     2      22.980  11.860  17.850  1.00  0.00            
ATOM    136  C6  AY6     2      23.540  12.120  16.650  1.00  0.00            
ATOM    137  C7  AY6     2      23.910  13.430  16.280  1.00  0.00            
ATOM    138  C8  AY6     2      23.550  14.490  17.170  1.00  0.00            
ATOM    139  N2  AY6     2      23.720  15.790  16.730  1.00  0.00            
ATOM    140  C9  AY6     2      22.920  14.220  18.370  1.00  0.00            
ATOM    141  C10 AY6     2      22.620  12.920  18.750  1.00  0.00            
ATOM    142  N3  AY6     2      20.570  11.050  16.240  1.00  0.00            
ATOM    143  O3  AY6     2      19.360  11.460  15.510  1.00  0.00            
ATOM    144  H1  AY6     2      16.280  10.270  16.330  1.00  0.00            
ATOM    145  H2  AY6     2      16.650  11.900  15.510  1.00  0.00            
ATOM    146  H3  AY6     2      16.960  10.490  14.630  1.00  0.00            
ATOM    147  H4  AY6     2      18.210   9.540  17.940  1.00  0.00            
ATOM    148  H5  AY6     2      20.620   9.500  19.020  1.00  0.00            
ATOM    149  H6  AY6     2      23.820  11.350  15.950  1.00  0.00            
ATOM    150  H7  AY6     2      24.230  13.590  15.260  1.00  0.00            
ATOM    151  H8  AY6     2      24.430  15.870  16.000  1.00  0.00            
ATOM    152  H9  AY6     2      23.700  16.580  17.360  1.00  0.00            
ATOM    153  H10 AY6     2      22.640  15.040  19.020  1.00  0.00            
ATOM    154  H11 AY6     2      22.050  12.730  19.650  1.00  0.00            
TER
ENDMDL
MODEL        1
ATOM      1  H1  ACD     1      17.290   7.310  35.010  1.00  0.00            
ATOM      2  O1  ACD     1      17.510   6.830  34.210  1.00  0.00            
ATOM      3  C1  ACD     1      18.000   7.700  33.170  1.00  0.00            
ATOM      4  H2  ACD     1      18.960   8.180  33.400  1.00  0.00            
ATOM      5  H3  ACD     1      17.270   8.500  32.990  1.00  0.00            
ATOM      6  C2  ACD     1      18.130   6.910  31.800  1.00  0.00            
ATOM      7  H4  ACD     1      18.640   7.550  31.070  1.00  0.00            
ATOM      8  O2  ACD     1      18.920   5.740  32.070  1.00  0.00            
ATOM      9  C3  ACD     1      19.350   5.110  30.890  1.00  0.00            
ATOM     10  H5  ACD     1      20.030   4.290  31.130  1.00  0.00            
ATOM     11  O3  ACD     1      19.940   6.080  30.000  1.00  0.00            
ATOM     12  C4  ACD     1      21.280   5.720  29.740  1.00  0.00            
ATOM     13  H6  ACD     1      21.590   4.730  30.090  1.00  0.00            
ATOM     14  C5  ACD     1      21.420   5.820  28.210  1.00  0.00            
ATOM     15  H7  ACD     1      21.190   6.800  27.790  1.00  0.00            
ATOM     16  O4  ACD     1      20.680   4.740  27.670  1.00  0.00            
ATOM     17  H8  ACD     1      20.890   4.600  26.740  1.00  0.00            
ATOM     18  C6  ACD     1      22.930   5.710  27.920  1.00  0.00            
ATOM     19  H9  ACD     1      23.240   4.750  28.350  1.00  0.00            
ATOM     20  O5  ACD     1      23.200   5.900  26.470  1.00  0.00            
ATOM     21  H10 ACD     1      22.590   5.340  25.970  1.00  0.00            
ATOM     22  C7  ACD     1      23.680   6.790  28.620  1.00  0.00            
ATOM     23  H11 ACD     1      24.710   6.750  28.260  1.00  0.00            
ATOM     24  O6  ACD     1      23.590   6.490  29.990  1.00  0.00            
ATOM     25  C8  ACD     1      22.260   6.590  30.510  1.00  0.00            
ATOM     26  H12 ACD     1      21.820   7.600  30.450  1.00  0.00            
ATOM     27  C9  ACD     1      22.190   6.340  31.970  1.00  0.00            
ATOM     28  H13 ACD     1      22.750   7.210  32.340  1.00  0.00            
ATOM     29  H14 ACD     1      21.220   6.380  32.490  1.00  0.00            
ATOM     30  O7  ACD     1      22.960   5.110  32.170  1.00  0.00            
ATOM     31  H15 ACD     1      23.300   5.140  33.070  1.00  0.00            
ATOM     32  O8  ACD     1      23.190   8.180  28.300  1.00  0.00            
ATOM     33  C10 ACD     1      24.150   9.190  27.860  1.00  0.00            
ATOM     34  H16 ACD     1      25.150   8.770  28.000  1.00  0.00            
ATOM     35  C11 ACD     1      23.870   9.500  26.410  1.00  0.00            
ATOM     36  H17 ACD     1      22.800   9.710  26.290  1.00  0.00            
ATOM     37  O9  ACD     1      24.090   8.300  25.660  1.00  0.00            
ATOM     38  H18 ACD     1      23.600   7.580  26.060  1.00  0.00            
ATOM     39  C12 ACD     1      24.640  10.730  25.870  1.00  0.00            
ATOM     40  H19 ACD     1      25.730  10.580  25.830  1.00  0.00            
ATOM     41  O10 ACD     1      24.230  11.160  24.540  1.00  0.00            
ATOM     42  H20 ACD     1      24.830  11.900  24.400  1.00  0.00            
ATOM     43  C13 ACD     1      24.370  11.900  26.870  1.00  0.00            
ATOM     44  H21 ACD     1      24.920  12.770  26.510  1.00  0.00            
ATOM     45  O11 ACD     1      24.870  11.440  28.160  1.00  0.00            
ATOM     46  C14 ACD     1      24.080  10.380  28.800  1.00  0.00            
ATOM     47  H22 ACD     1      23.030  10.660  29.000  1.00  0.00            
ATOM     48  C15 ACD     1      24.840  10.030  30.050  1.00  0.00            
ATOM     49  H23 ACD     1      24.170   9.320  30.550  1.00  0.00            
ATOM     50  H24 ACD     1      25.850   9.630  29.890  1.00  0.00            
ATOM     51  O12 ACD     1      24.980  11.200  30.860  1.00  0.00            
ATOM     52  H25 ACD     1      25.830  11.590  30.620  1.00  0.00            
ATOM     53  O13 ACD     1      22.980  12.230  26.830  1.00  0.00            
ATOM     54  C16 ACD     1      22.660  13.600  27.150  1.00  0.00            
ATOM     55  H26 ACD     1      23.440  14.330  26.890  1.00  0.00            
ATOM     56  C17 ACD     1      21.520  13.860  26.240  1.00  0.00            
ATOM     57  H27 ACD     1      20.910  12.970  26.420  1.00  0.00            
ATOM     58  O14 ACD     1      22.030  14.000  24.890  1.00  0.00            
ATOM     59  H28 ACD     1      22.020  13.090  24.560  1.00  0.00            
ATOM     60  C18 ACD     1      20.720  15.040  26.610  1.00  0.00            
ATOM     61  H29 ACD     1      21.380  15.900  26.460  1.00  0.00            
ATOM     62  O15 ACD     1      19.480  15.280  25.840  1.00  0.00            
ATOM     63  H30 ACD     1      18.980  14.470  25.960  1.00  0.00            
ATOM     64  C19 ACD     1      20.320  14.930  28.080  1.00  0.00            
ATOM     65  H31 ACD     1      19.740  15.810  28.400  1.00  0.00            
ATOM     66  O16 ACD     1      21.490  14.960  28.850  1.00  0.00            
ATOM     67  C20 ACD     1      22.380  13.890  28.640  1.00  0.00            
ATOM     68  H32 ACD     1      21.910  13.050  29.160  1.00  0.00            
ATOM     69  C21 ACD     1      23.720  14.230  29.400  1.00  0.00            
ATOM     70  H33 ACD     1      23.480  14.380  30.460  1.00  0.00            
ATOM     71  H34 ACD     1      24.340  13.330  29.380  1.00  0.00            
ATOM     72  O17 ACD     1      24.430  15.290  28.770  1.00  0.00            
ATOM     73  H35 ACD     1      24.680  15.910  29.460  1.00  0.00            
ATOM     74  O18 ACD     1      19.420  13.790  28.420  1.00  0.00            
ATOM     75  C22 ACD     1      17.980  14.090  28.340  1.00  0.00            
ATOM     76  H36 ACD     1      17.760  15.110  28.000  1.00  0.00            
ATOM     77  C23 ACD     1      17.320  13.030  27.360  1.00  0.00            
ATOM     78  H37 ACD     1      17.710  12.070  27.730  1.00  0.00            
ATOM     79  O19 ACD     1      17.780  13.200  26.020  1.00  0.00            
ATOM     80  H38 ACD     1      17.540  12.440  25.490  1.00  0.00            
ATOM     81  C24 ACD     1      15.750  13.020  27.520  1.00  0.00            
ATOM     82  H39 ACD     1      15.330  13.980  27.190  1.00  0.00            
ATOM     83  O20 ACD     1      15.160  11.990  26.800  1.00  0.00            
ATOM     84  H40 ACD     1      15.160  12.320  25.900  1.00  0.00            
ATOM     85  C25 ACD     1      15.330  12.830  29.000  1.00  0.00            
ATOM     86  H41 ACD     1      14.250  12.800  29.150  1.00  0.00            
ATOM     87  O21 ACD     1      15.950  13.890  29.740  1.00  0.00            
ATOM     88  C26 ACD     1      17.380  13.940  29.740  1.00  0.00            
ATOM     89  H42 ACD     1      17.680  12.980  30.160  1.00  0.00            
ATOM     90  C27 ACD     1      17.780  15.070  30.680  1.00  0.00            
ATOM     91  H43 ACD     1      17.380  14.900  31.690  1.00  0.00            
ATOM     92  H44 ACD     1      18.870  15.180  30.630  1.00  0.00            
ATOM     93  O22 ACD     1      17.120  16.310  30.230  1.00  0.00            
ATOM     94  H45 ACD     1      17.810  16.940  29.980  1.00  0.00            
ATOM     95  O23 ACD     1      15.900  11.600  29.540  1.00  0.00            
ATOM     96  C28 ACD     1      15.000  10.680  30.130  1.00  0.00            
ATOM     97  H46 ACD     1      14.040  11.170  30.350  1.00  0.00            
ATOM     98  C29 ACD     1      15.680  10.190  31.410  1.00  0.00            
ATOM     99  H47 ACD     1      16.730   9.990  31.140  1.00  0.00            
ATOM    100  O24 ACD     1      15.120   8.960  31.970  1.00  0.00            
ATOM    101  C30 ACD     1      15.680  11.200  32.570  1.00  0.00            
ATOM    102  H48 ACD     1      15.720  12.220  32.150  1.00  0.00            
ATOM    103  H49 ACD     1      14.660  11.210  32.980  1.00  0.00            
ATOM    104  O25 ACD     1      16.730  10.960  33.470  1.00  0.00            
ATOM    105  H50 ACD     1      16.400  10.950  34.370  1.00  0.00            
ATOM    106  C31 ACD     1      14.720   9.550  29.090  1.00  0.00            
ATOM    107  H51 ACD     1      15.710   9.280  28.690  1.00  0.00            
ATOM    108  O26 ACD     1      13.770   9.920  28.150  1.00  0.00            
ATOM    109  H52 ACD     1      14.170  10.680  27.710  1.00  0.00            
ATOM    110  C32 ACD     1      14.090   8.330  29.820  1.00  0.00            
ATOM    111  H53 ACD     1      13.030   8.550  29.970  1.00  0.00            
ATOM    112  O27 ACD     1      13.950   7.180  28.990  1.00  0.00            
ATOM    113  H54 ACD     1      13.640   7.380  28.100  1.00  0.00            
ATOM    114  C33 ACD     1      14.880   7.960  31.020  1.00  0.00            
ATOM    115  H55 ACD     1      14.470   7.110  31.580  1.00  0.00            
ATOM    116  O28 ACD     1      16.120   7.580  30.470  1.00  0.00            
ATOM    117  C34 ACD     1      16.790   6.440  31.100  1.00  0.00            
ATOM    118  H56 ACD     1      16.100   5.990  31.820  1.00  0.00            
ATOM    119  C35 ACD     1      17.170   5.580  29.880  1.00  0.00            
ATOM    120  H57 ACD     1      17.700   6.130  29.100  1.00  0.00            
ATOM    121  O29 ACD     1      15.930   5.090  29.240  1.00  0.00            
ATOM    122  H58 ACD     1      15.370   5.830  29.000  1.00  0.00            
ATOM    123  C36 ACD     1      18.120   4.490  30.310  1.00  0.00            
ATOM    124  H59 ACD     1      17.650   3.820  31.050  1.00  0.00            
ATOM    125  O30 ACD     1      18.580   3.660  29.260  1.00  0.00            
ATOM    126  H60 ACD     1      19.170   4.190  28.720  1.00  0.00            
ATOM    127  C1  AY6     2      20.070  10.810  30.370  1.00  0.00            
ATOM    128  C2  AY6     2      19.660  10.200  29.110  1.00  0.00            
ATOM    129  C3  AY6     2      20.370  10.220  27.960  1.00  0.00            
ATOM    130  C4  AY6     2      19.460   9.810  27.000  1.00  0.00            
ATOM    131  N1  AY6     2      19.820   9.760  25.710  1.00  0.00            
ATOM    132  S1  AY6     2      18.760   9.500  24.470  1.00  0.00            
ATOM    133  O1  AY6     2      19.760   9.380  23.430  1.00  0.00            
ATOM    134  O2  AY6     2      18.020  10.740  24.360  1.00  0.00            
ATOM    135  C5  AY6     2      17.780   8.040  24.840  1.00  0.00            
ATOM    136  C6  AY6     2      16.370   8.110  24.970  1.00  0.00            
ATOM    137  C7  AY6     2      15.680   7.050  25.500  1.00  0.00            
ATOM    138  C8  AY6     2      16.280   5.800  25.640  1.00  0.00            
ATOM    139  N2  AY6     2      15.600   4.750  25.960  1.00  0.00            
ATOM    140  C9  AY6     2      17.640   5.680  25.480  1.00  0.00            
ATOM    141  C10 AY6     2      18.390   6.810  25.150  1.00  0.00            
ATOM    142  N3  AY6     2      18.260   9.640  27.520  1.00  0.00            
ATOM    143  O3  AY6     2      18.410   9.790  28.860  1.00  0.00            
ATOM    144  H1  AY6     2      19.250  10.630  31.090  1.00  0.00            
ATOM    145  H2  AY6     2      20.920  10.390  30.930  1.00  0.00            
ATOM    146  H3  AY6     2      20.050  11.900  30.260  1.00  0.00            
ATOM    147  H4  AY6     2      21.370  10.560  27.730  1.00  0.00            
ATOM    148  H5  AY6     2      20.580  10.340  25.390  1.00  0.00            
ATOM    149  H6  AY6     2      15.790   8.990  24.700  1.00  0.00            
ATOM    150  H7  AY6     2      14.600   7.180  25.590  1.00  0.00            
ATOM    151  H8  AY6     2      14.660   4.890  26.300  1.00  0.00            
ATOM    152  H9  AY6     2      16.090   4.360  26.760  1.00  0.00            
ATOM    153  H10 AY6     2      18.160   4.730  25.550  1.00  0.00            
ATOM    154  H11 AY6     2      19.470   6.640  25.140  1.00  0.00            
TER
ENDMDL
MODEL        1
ATOM      1  H1  ACD     1      15.240   6.170  20.840  1.00  0.00            
ATOM      2  O1  ACD     1      16.030   6.340  20.310  1.00  0.00            
ATOM      3  C1  ACD     1      17.060   6.520  21.210  1.00  0.00            
ATOM      4  H2  ACD     1      17.240   5.600  21.790  1.00  0.00            
ATOM      5  H3  ACD     1      16.830   7.290  21.950  1.00  0.00            
ATOM      6  C2  ACD     1      18.340   6.880  20.520  1.00  0.00            
ATOM      7  H4  ACD     1      18.960   7.510  21.170  1.00  0.00            
ATOM      8  O2  ACD     1      19.100   5.670  20.300  1.00  0.00            
ATOM      9  C3  ACD     1      20.470   5.800  19.960  1.00  0.00            
ATOM     10  H5  ACD     1      20.850   4.780  19.950  1.00  0.00            
ATOM     11  O3  ACD     1      21.130   6.520  20.990  1.00  0.00            
ATOM     12  C4  ACD     1      22.010   5.930  21.870  1.00  0.00            
ATOM     13  H6  ACD     1      21.580   4.920  21.980  1.00  0.00            
ATOM     14  C5  ACD     1      23.390   5.960  21.190  1.00  0.00            
ATOM     15  H7  ACD     1      23.490   6.990  20.820  1.00  0.00            
ATOM     16  O4  ACD     1      23.500   5.110  19.990  1.00  0.00            
ATOM     17  H8  ACD     1      24.370   4.810  19.700  1.00  0.00            
ATOM     18  C6  ACD     1      24.480   5.740  22.270  1.00  0.00            
ATOM     19  H9  ACD     1      24.400   4.690  22.590  1.00  0.00            
ATOM     20  O5  ACD     1      25.750   6.000  21.690  1.00  0.00            
ATOM     21  H10 ACD     1      25.880   6.940  21.530  1.00  0.00            
ATOM     22  C7  ACD     1      24.280   6.580  23.490  1.00  0.00            
ATOM     23  H11 ACD     1      25.020   6.260  24.230  1.00  0.00            
ATOM     24  O6  ACD     1      23.040   6.320  24.130  1.00  0.00            
ATOM     25  C8  ACD     1      21.950   6.590  23.230  1.00  0.00            
ATOM     26  H12 ACD     1      21.960   7.690  23.130  1.00  0.00            
ATOM     27  C9  ACD     1      20.670   6.270  23.910  1.00  0.00            
ATOM     28  H13 ACD     1      20.790   6.920  24.790  1.00  0.00            
ATOM     29  H14 ACD     1      19.850   6.580  23.250  1.00  0.00            
ATOM     30  O7  ACD     1      20.510   4.950  24.370  1.00  0.00            
ATOM     31  H15 ACD     1      20.140   4.450  23.640  1.00  0.00            
ATOM     32  O8  ACD     1      24.340   7.910  23.190  1.00  0.00            
ATOM     33  C10 ACD     1      25.320   8.710  23.750  1.00  0.00            
ATOM     34  H16 ACD     1      26.220   8.220  24.150  1.00  0.00            
ATOM     35  C11 ACD     1      25.830   9.470  22.520  1.00  0.00            
ATOM     36  H17 ACD     1      24.870   9.720  22.050  1.00  0.00            
ATOM     37  O9  ACD     1      26.610   8.600  21.630  1.00  0.00            
ATOM     38  H18 ACD     1      26.770   9.120  20.830  1.00  0.00            
ATOM     39  C12 ACD     1      26.510  10.800  22.880  1.00  0.00            
ATOM     40  H19 ACD     1      27.510  10.510  23.240  1.00  0.00            
ATOM     41  O10 ACD     1      26.690  11.670  21.750  1.00  0.00            
ATOM     42  H20 ACD     1      25.830  11.940  21.410  1.00  0.00            
ATOM     43  C13 ACD     1      25.730  11.600  23.900  1.00  0.00            
ATOM     44  H21 ACD     1      26.420  12.390  24.210  1.00  0.00            
ATOM     45  O11 ACD     1      25.540  10.710  25.000  1.00  0.00            
ATOM     46  C14 ACD     1      24.790   9.600  24.780  1.00  0.00            
ATOM     47  H22 ACD     1      23.900   9.940  24.240  1.00  0.00            
ATOM     48  C15 ACD     1      24.360   8.860  26.100  1.00  0.00            
ATOM     49  H23 ACD     1      23.640   8.060  25.840  1.00  0.00            
ATOM     50  H24 ACD     1      25.220   8.320  26.490  1.00  0.00            
ATOM     51  O12 ACD     1      23.870   9.850  27.060  1.00  0.00            
ATOM     52  H25 ACD     1      24.640  10.280  27.430  1.00  0.00            
ATOM     53  O13 ACD     1      24.460  12.180  23.570  1.00  0.00            
ATOM     54  C16 ACD     1      24.220  13.600  23.940  1.00  0.00            
ATOM     55  H26 ACD     1      25.010  14.030  24.570  1.00  0.00            
ATOM     56  C17 ACD     1      24.170  14.360  22.630  1.00  0.00            
ATOM     57  H27 ACD     1      23.540  13.690  22.020  1.00  0.00            
ATOM     58  O14 ACD     1      25.450  14.600  22.040  1.00  0.00            
ATOM     59  H28 ACD     1      25.400  14.720  21.090  1.00  0.00            
ATOM     60  C18 ACD     1      23.340  15.600  22.760  1.00  0.00            
ATOM     61  H29 ACD     1      23.950  16.320  23.320  1.00  0.00            
ATOM     62  O15 ACD     1      23.030  16.160  21.520  1.00  0.00            
ATOM     63  H30 ACD     1      22.870  17.100  21.620  1.00  0.00            
ATOM     64  C19 ACD     1      22.050  15.450  23.650  1.00  0.00            
ATOM     65  H31 ACD     1      21.710  16.480  23.860  1.00  0.00            
ATOM     66  O16 ACD     1      22.510  14.960  24.920  1.00  0.00            
ATOM     67  C20 ACD     1      22.980  13.650  24.790  1.00  0.00            
ATOM     68  H32 ACD     1      22.170  13.070  24.340  1.00  0.00            
ATOM     69  C21 ACD     1      23.220  13.010  26.190  1.00  0.00            
ATOM     70  H33 ACD     1      23.840  12.100  26.110  1.00  0.00            
ATOM     71  H34 ACD     1      23.770  13.680  26.870  1.00  0.00            
ATOM     72  O17 ACD     1      21.870  12.770  26.730  1.00  0.00            
ATOM     73  H35 ACD     1      21.430  13.620  26.770  1.00  0.00            
ATOM     74  O18 ACD     1      21.090  14.630  23.070  1.00  0.00            
ATOM     75  C22 ACD     1      19.720  14.970  22.980  1.00  0.00            
ATOM     76  H36 ACD     1      19.560  15.890  23.550  1.00  0.00            
ATOM     77  C23 ACD     1      19.400  15.100  21.510  1.00  0.00            
ATOM     78  H37 ACD     1      19.710  14.180  21.010  1.00  0.00            
ATOM     79  O19 ACD     1      20.160  16.220  20.970  1.00  0.00            
ATOM     80  H38 ACD     1      21.070  16.030  21.220  1.00  0.00            
ATOM     81  C24 ACD     1      17.940  15.240  21.190  1.00  0.00            
ATOM     82  H39 ACD     1      17.460  16.150  21.580  1.00  0.00            
ATOM     83  O20 ACD     1      17.880  15.180  19.770  1.00  0.00            
ATOM     84  H40 ACD     1      18.610  15.790  19.690  1.00  0.00            
ATOM     85  C25 ACD     1      17.230  14.000  21.750  1.00  0.00            
ATOM     86  H41 ACD     1      16.140  14.040  21.640  1.00  0.00            
ATOM     87  O21 ACD     1      17.460  13.910  23.170  1.00  0.00            
ATOM     88  C26 ACD     1      18.820  13.810  23.510  1.00  0.00            
ATOM     89  H42 ACD     1      19.120  12.860  23.060  1.00  0.00            
ATOM     90  C27 ACD     1      18.870  13.780  25.000  1.00  0.00            
ATOM     91  H43 ACD     1      18.500  12.810  25.350  1.00  0.00            
ATOM     92  H44 ACD     1      19.870  13.570  25.390  1.00  0.00            
ATOM     93  O22 ACD     1      18.180  14.880  25.750  1.00  0.00            
ATOM     94  H45 ACD     1      17.400  15.080  25.230  1.00  0.00            
ATOM     95  O23 ACD     1      17.710  12.880  21.080  1.00  0.00            
ATOM     96  C28 ACD     1      16.820  11.830  20.760  1.00  0.00            
ATOM     97  H46 ACD     1      15.820  12.180  21.030  1.00  0.00            
ATOM     98  C29 ACD     1      17.100  10.520  21.490  1.00  0.00            
ATOM     99  H47 ACD     1      18.160  10.280  21.350  1.00  0.00            
ATOM    100  O24 ACD     1      16.250   9.490  20.910  1.00  0.00            
ATOM    101  C30 ACD     1      16.890  10.480  22.970  1.00  0.00            
ATOM    102  H48 ACD     1      17.130   9.440  23.240  1.00  0.00            
ATOM    103  H49 ACD     1      17.590  11.210  23.400  1.00  0.00            
ATOM    104  O25 ACD     1      15.540  10.800  23.380  1.00  0.00            
ATOM    105  H50 ACD     1      15.480  11.530  24.010  1.00  0.00            
ATOM    106  C31 ACD     1      16.930  11.690  19.280  1.00  0.00            
ATOM    107  H51 ACD     1      17.980  11.440  19.060  1.00  0.00            
ATOM    108  O26 ACD     1      16.480  12.850  18.580  1.00  0.00            
ATOM    109  H52 ACD     1      16.820  13.670  18.940  1.00  0.00            
ATOM    110  C32 ACD     1      16.150  10.510  18.730  1.00  0.00            
ATOM    111  H53 ACD     1      15.080  10.680  18.860  1.00  0.00            
ATOM    112  O27 ACD     1      16.500  10.220  17.370  1.00  0.00            
ATOM    113  H54 ACD     1      17.340   9.790  17.510  1.00  0.00            
ATOM    114  C33 ACD     1      16.500   9.290  19.520  1.00  0.00            
ATOM    115  H55 ACD     1      15.890   8.480  19.120  1.00  0.00            
ATOM    116  O28 ACD     1      17.860   8.930  19.440  1.00  0.00            
ATOM    117  C34 ACD     1      18.290   7.620  19.220  1.00  0.00            
ATOM    118  H56 ACD     1      17.630   7.060  18.550  1.00  0.00            
ATOM    119  C35 ACD     1      19.740   7.780  18.630  1.00  0.00            
ATOM    120  H57 ACD     1      20.330   8.470  19.250  1.00  0.00            
ATOM    121  O29 ACD     1      19.580   8.380  17.250  1.00  0.00            
ATOM    122  H58 ACD     1      20.450   8.480  16.850  1.00  0.00            
ATOM    123  C36 ACD     1      20.530   6.490  18.630  1.00  0.00            
ATOM    124  H59 ACD     1      19.990   5.850  17.930  1.00  0.00            
ATOM    125  O30 ACD     1      21.970   6.670  18.320  1.00  0.00            
ATOM    126  H60 ACD     1      22.360   6.500  19.180  1.00  0.00            
ATOM    127  C1  AY6     2      19.780   9.670  25.930  1.00  0.00            
ATOM    128  C2  AY6     2      20.270   9.850  24.570  1.00  0.00            
ATOM    129  C3  AY6     2      21.350  10.660  24.220  1.00  0.00            
ATOM    130  C4  AY6     2      21.320  10.690  22.810  1.00  0.00            
ATOM    131  N1  AY6     2      22.310  11.320  22.150  1.00  0.00            
ATOM    132  S1  AY6     2      22.860  10.990  20.630  1.00  0.00            
ATOM    133  O1  AY6     2      22.580   9.560  20.450  1.00  0.00            
ATOM    134  O2  AY6     2      24.180  11.630  20.690  1.00  0.00            
ATOM    135  C5  AY6     2      21.820  11.910  19.520  1.00  0.00            
ATOM    136  C6  AY6     2      21.980  13.320  19.460  1.00  0.00            
ATOM    137  C7  AY6     2      21.210  14.120  18.590  1.00  0.00            
ATOM    138  C8  AY6     2      20.190  13.510  17.850  1.00  0.00            
ATOM    139  N2  AY6     2      19.490  14.290  16.970  1.00  0.00            
ATOM    140  C9  AY6     2      20.000  12.160  17.930  1.00  0.00            
ATOM    141  C10 AY6     2      20.790  11.320  18.740  1.00  0.00            
ATOM    142  N3  AY6     2      20.400   9.960  22.300  1.00  0.00            
ATOM    143  O3  AY6     2      19.720   9.350  23.400  1.00  0.00            
ATOM    144  H1  AY6     2      19.290  10.570  26.320  1.00  0.00            
ATOM    145  H2  AY6     2      19.060   8.860  25.780  1.00  0.00            
ATOM    146  H3  AY6     2      20.610   9.430  26.610  1.00  0.00            
ATOM    147  H4  AY6     2      22.130  11.050  24.870  1.00  0.00            
ATOM    148  H5  AY6     2      23.140  11.560  22.680  1.00  0.00            
ATOM    149  H6  AY6     2      22.780  13.710  20.080  1.00  0.00            
ATOM    150  H7  AY6     2      21.290  15.190  18.470  1.00  0.00            
ATOM    151  H8  AY6     2      18.740  13.750  16.560  1.00  0.00            
ATOM    152  H9  AY6     2      19.390  15.290  17.100  1.00  0.00            
ATOM    153  H10 AY6     2      19.230  11.680  17.330  1.00  0.00            
ATOM    154  H11 AY6     2      20.700  10.240  18.710  1.00  0.00            
TER
ENDMDL
MODEL        1
ATOM      1  H1  ACD     1      27.830  22.890  17.740  1.00  0.00            
ATOM      2  O1  ACD     1      28.330  23.350  17.060  1.00  0.00            
ATOM      3  C1  ACD     1      29.220  24.250  17.780  1.00  0.00            
ATOM      4  H2  ACD     1      29.680  24.940  17.070  1.00  0.00            
ATOM      5  H3  ACD     1      30.080  23.720  18.220  1.00  0.00            
ATOM      6  C2  ACD     1      28.450  24.890  18.870  1.00  0.00            
ATOM      7  H4  ACD     1      27.460  25.140  18.480  1.00  0.00            
ATOM      8  O2  ACD     1      28.230  23.870  19.890  1.00  0.00            
ATOM      9  C3  ACD     1      27.610  24.260  21.110  1.00  0.00            
ATOM     10  H5  ACD     1      27.450  23.380  21.740  1.00  0.00            
ATOM     11  O3  ACD     1      26.270  24.670  20.800  1.00  0.00            
ATOM     12  C4  ACD     1      25.110  23.990  21.170  1.00  0.00            
ATOM     13  H6  ACD     1      25.370  22.950  21.430  1.00  0.00            
ATOM     14  C5  ACD     1      24.460  24.680  22.310  1.00  0.00            
ATOM     15  H7  ACD     1      24.340  25.700  21.900  1.00  0.00            
ATOM     16  O4  ACD     1      25.300  24.660  23.480  1.00  0.00            
ATOM     17  H8  ACD     1      26.140  25.120  23.410  1.00  0.00            
ATOM     18  C6  ACD     1      23.080  24.160  22.540  1.00  0.00            
ATOM     19  H9  ACD     1      23.140  23.110  22.830  1.00  0.00            
ATOM     20  O5  ACD     1      22.400  25.080  23.400  1.00  0.00            
ATOM     21  H10 ACD     1      22.790  25.080  24.280  1.00  0.00            
ATOM     22  C7  ACD     1      22.240  24.060  21.260  1.00  0.00            
ATOM     23  H11 ACD     1      21.260  23.590  21.370  1.00  0.00            
ATOM     24  O6  ACD     1      22.900  23.380  20.260  1.00  0.00            
ATOM     25  C8  ACD     1      24.180  24.000  19.980  1.00  0.00            
ATOM     26  H12 ACD     1      24.050  25.040  19.660  1.00  0.00            
ATOM     27  C9  ACD     1      24.770  23.270  18.750  1.00  0.00            
ATOM     28  H13 ACD     1      24.050  23.380  17.930  1.00  0.00            
ATOM     29  H14 ACD     1      25.670  23.830  18.460  1.00  0.00            
ATOM     30  O7  ACD     1      24.990  21.860  18.950  1.00  0.00            
ATOM     31  H15 ACD     1      25.200  21.510  18.080  1.00  0.00            
ATOM     32  O8  ACD     1      22.020  25.330  20.770  1.00  0.00            
ATOM     33  C10 ACD     1      20.690  25.680  20.470  1.00  0.00            
ATOM     34  H16 ACD     1      19.880  25.030  20.820  1.00  0.00            
ATOM     35  C11 ACD     1      20.530  27.010  21.270  1.00  0.00            
ATOM     36  H17 ACD     1      21.380  27.650  20.990  1.00  0.00            
ATOM     37  O9  ACD     1      20.360  26.730  22.670  1.00  0.00            
ATOM     38  H18 ACD     1      21.090  26.170  22.950  1.00  0.00            
ATOM     39  C12 ACD     1      19.300  27.780  20.750  1.00  0.00            
ATOM     40  H19 ACD     1      18.460  27.140  21.040  1.00  0.00            
ATOM     41  O10 ACD     1      19.220  28.980  21.360  1.00  0.00            
ATOM     42  H20 ACD     1      19.420  28.840  22.290  1.00  0.00            
ATOM     43  C13 ACD     1      19.150  27.940  19.240  1.00  0.00            
ATOM     44  H21 ACD     1      18.190  28.330  18.870  1.00  0.00            
ATOM     45  O11 ACD     1      19.270  26.620  18.690  1.00  0.00            
ATOM     46  C14 ACD     1      20.500  25.950  18.980  1.00  0.00            
ATOM     47  H22 ACD     1      21.290  26.540  18.500  1.00  0.00            
ATOM     48  C15 ACD     1      20.560  24.670  18.180  1.00  0.00            
ATOM     49  H23 ACD     1      20.200  24.810  17.150  1.00  0.00            
ATOM     50  H24 ACD     1      21.570  24.390  17.870  1.00  0.00            
ATOM     51  O12 ACD     1      19.800  23.590  18.630  1.00  0.00            
ATOM     52  H25 ACD     1      20.170  22.780  18.270  1.00  0.00            
ATOM     53  O13 ACD     1      20.150  28.760  18.670  1.00  0.00            
ATOM     54  C16 ACD     1      19.890  29.740  17.670  1.00  0.00            
ATOM     55  H26 ACD     1      18.840  30.020  17.530  1.00  0.00            
ATOM     56  C17 ACD     1      20.680  30.930  18.170  1.00  0.00            
ATOM     57  H27 ACD     1      21.680  30.520  18.390  1.00  0.00            
ATOM     58  O14 ACD     1      19.990  31.340  19.390  1.00  0.00            
ATOM     59  H28 ACD     1      20.090  30.590  19.980  1.00  0.00            
ATOM     60  C18 ACD     1      20.820  32.050  17.070  1.00  0.00            
ATOM     61  H29 ACD     1      19.810  32.400  16.800  1.00  0.00            
ATOM     62  O15 ACD     1      21.530  33.210  17.530  1.00  0.00            
ATOM     63  H30 ACD     1      21.360  33.120  18.470  1.00  0.00            
ATOM     64  C19 ACD     1      21.440  31.460  15.740  1.00  0.00            
ATOM     65  H31 ACD     1      21.530  32.150  14.900  1.00  0.00            
ATOM     66  O16 ACD     1      20.570  30.330  15.330  1.00  0.00            
ATOM     67  C20 ACD     1      20.320  29.250  16.310  1.00  0.00            
ATOM     68  H32 ACD     1      21.230  28.670  16.510  1.00  0.00            
ATOM     69  C21 ACD     1      19.380  28.180  15.740  1.00  0.00            
ATOM     70  H33 ACD     1      19.700  27.880  14.730  1.00  0.00            
ATOM     71  H34 ACD     1      19.550  27.250  16.300  1.00  0.00            
ATOM     72  O17 ACD     1      18.050  28.580  15.500  1.00  0.00            
ATOM     73  H35 ACD     1      18.110  29.360  14.940  1.00  0.00            
ATOM     74  O18 ACD     1      22.650  30.740  15.990  1.00  0.00            
ATOM     75  C22 ACD     1      23.650  31.060  15.050  1.00  0.00            
ATOM     76  H36 ACD     1      23.370  31.660  14.180  1.00  0.00            
ATOM     77  C23 ACD     1      24.520  31.950  15.950  1.00  0.00            
ATOM     78  H37 ACD     1      24.610  31.430  16.910  1.00  0.00            
ATOM     79  O19 ACD     1      23.900  33.240  16.200  1.00  0.00            
ATOM     80  H38 ACD     1      23.130  33.210  16.780  1.00  0.00            
ATOM     81  C24 ACD     1      25.940  32.120  15.320  1.00  0.00            
ATOM     82  H39 ACD     1      25.830  32.690  14.390  1.00  0.00            
ATOM     83  O20 ACD     1      26.880  32.700  16.240  1.00  0.00            
ATOM     84  H40 ACD     1      26.750  33.650  16.250  1.00  0.00            
ATOM     85  C25 ACD     1      26.480  30.790  14.900  1.00  0.00            
ATOM     86  H41 ACD     1      27.420  30.960  14.370  1.00  0.00            
ATOM     87  O21 ACD     1      25.620  30.090  13.990  1.00  0.00            
ATOM     88  C26 ACD     1      24.360  29.740  14.540  1.00  0.00            
ATOM     89  H42 ACD     1      24.440  28.980  15.330  1.00  0.00            
ATOM     90  C27 ACD     1      23.380  29.140  13.520  1.00  0.00            
ATOM     91  H43 ACD     1      22.400  29.170  14.000  1.00  0.00            
ATOM     92  H44 ACD     1      23.280  29.740  12.610  1.00  0.00            
ATOM     93  O22 ACD     1      23.640  27.730  13.280  1.00  0.00            
ATOM     94  H45 ACD     1      24.340  27.750  12.630  1.00  0.00            
ATOM     95  O23 ACD     1      26.730  29.980  15.970  1.00  0.00            
ATOM     96  C28 ACD     1      28.060  29.480  16.170  1.00  0.00            
ATOM     97  H46 ACD     1      28.740  29.840  15.380  1.00  0.00            
ATOM     98  C29 ACD     1      28.110  27.990  15.840  1.00  0.00            
ATOM     99  H47 ACD     1      27.330  27.510  16.440  1.00  0.00            
ATOM    100  O24 ACD     1      29.290  27.380  16.250  1.00  0.00            
ATOM    101  C30 ACD     1      27.780  27.600  14.400  1.00  0.00            
ATOM    102  H48 ACD     1      27.890  26.510  14.330  1.00  0.00            
ATOM    103  H49 ACD     1      26.750  27.810  14.090  1.00  0.00            
ATOM    104  O25 ACD     1      28.630  28.170  13.370  1.00  0.00            
ATOM    105  H50 ACD     1      29.470  27.730  13.480  1.00  0.00            
ATOM    106  C31 ACD     1      28.720  29.980  17.460  1.00  0.00            
ATOM    107  H51 ACD     1      28.000  29.820  18.270  1.00  0.00            
ATOM    108  O26 ACD     1      28.980  31.380  17.350  1.00  0.00            
ATOM    109  H52 ACD     1      28.370  31.730  16.690  1.00  0.00            
ATOM    110  C32 ACD     1      29.930  29.050  17.780  1.00  0.00            
ATOM    111  H53 ACD     1      30.720  29.210  17.030  1.00  0.00            
ATOM    112  O27 ACD     1      30.470  29.290  19.070  1.00  0.00            
ATOM    113  H54 ACD     1      29.820  28.960  19.700  1.00  0.00            
ATOM    114  C33 ACD     1      29.640  27.580  17.620  1.00  0.00            
ATOM    115  H55 ACD     1      30.520  26.980  17.860  1.00  0.00            
ATOM    116  O28 ACD     1      28.670  27.310  18.570  1.00  0.00            
ATOM    117  C34 ACD     1      29.060  26.180  19.410  1.00  0.00            
ATOM    118  H56 ACD     1      30.140  26.030  19.470  1.00  0.00            
ATOM    119  C35 ACD     1      28.650  26.570  20.800  1.00  0.00            
ATOM    120  H57 ACD     1      27.610  26.910  20.880  1.00  0.00            
ATOM    121  O29 ACD     1      29.540  27.510  21.340  1.00  0.00            
ATOM    122  H58 ACD     1      29.360  27.790  22.240  1.00  0.00            
ATOM    123  C36 ACD     1      28.420  25.290  21.750  1.00  0.00            
ATOM    124  H59 ACD     1      29.380  24.780  21.920  1.00  0.00            
ATOM    125  O30 ACD     1      27.800  25.770  22.940  1.00  0.00            
ATOM    126  H60 ACD     1      28.440  26.130  23.560  1.00  0.00            
ATOM    127  C1  AY6     2      23.640  25.250  15.420  1.00  0.00            
ATOM    128  C2  AY6     2      23.850  26.290  16.430  1.00  0.00            
ATOM    129  C3  AY6     2      24.990  26.440  17.130  1.00  0.00            
ATOM    130  C4  AY6     2      24.720  27.380  18.070  1.00  0.00            
ATOM    131  N1  AY6     2      25.550  27.760  19.000  1.00  0.00            
ATOM    132  S1  AY6     2      25.450  29.160  19.900  1.00  0.00            
ATOM    133  O1  AY6     2      24.940  30.140  18.990  1.00  0.00            
ATOM    134  O2  AY6     2      26.820  29.310  20.370  1.00  0.00            
ATOM    135  C5  AY6     2      24.360  29.010  21.330  1.00  0.00            
ATOM    136  C6  AY6     2      23.140  29.670  21.320  1.00  0.00            
ATOM    137  C7  AY6     2      22.310  29.720  22.460  1.00  0.00            
ATOM    138  C8  AY6     2      22.750  29.130  23.610  1.00  0.00            
ATOM    139  N2  AY6     2      21.960  29.200  24.760  1.00  0.00            
ATOM    140  C9  AY6     2      23.850  28.340  23.570  1.00  0.00            
ATOM    141  C10 AY6     2      24.710  28.240  22.480  1.00  0.00            
ATOM    142  N3  AY6     2      23.480  27.840  17.900  1.00  0.00            
ATOM    143  O3  AY6     2      22.920  27.170  16.750  1.00  0.00            
ATOM    144  H1  AY6     2      23.900  25.560  14.400  1.00  0.00            
ATOM    145  H2  AY6     2      24.150  24.290  15.580  1.00  0.00            
ATOM    146  H3  AY6     2      22.550  25.170  15.360  1.00  0.00            
ATOM    147  H4  AY6     2      25.890  25.840  17.160  1.00  0.00            
ATOM    148  H5  AY6     2      26.520  27.650  18.740  1.00  0.00            
ATOM    149  H6  AY6     2      22.940  30.280  20.430  1.00  0.00            
ATOM    150  H7  AY6     2      21.350  30.230  22.430  1.00  0.00            
ATOM    151  H8  AY6     2      22.280  28.490  25.410  1.00  0.00            
ATOM    152  H9  AY6     2      20.960  29.130  24.600  1.00  0.00            
ATOM    153  H10 AY6     2      24.220  27.940  24.520  1.00  0.00            
ATOM    154  H11 AY6     2      25.650  27.690  22.520  1.00  0.00            
TER
ENDMDL
MODEL        1
ATOM      1  H1  ACD     1      15.600  11.690  18.880  1.00  0.00            
ATOM      2  O1  ACD     1      16.360  11.300  18.430  1.00  0.00            
ATOM      3  C1  ACD     1      17.470  12.010  18.910  1.00  0.00            
ATOM      4  H2  ACD     1      18.340  11.350  18.760  1.00  0.00            
ATOM      5  H3  ACD     1      17.300  12.050  20.000  1.00  0.00            
ATOM      6  C2  ACD     1      17.450  13.390  18.270  1.00  0.00            
ATOM      7  H4  ACD     1      17.210  13.300  17.210  1.00  0.00            
ATOM      8  O2  ACD     1      16.430  14.080  19.080  1.00  0.00            
ATOM      9  C3  ACD     1      16.120  15.380  18.670  1.00  0.00            
ATOM     10  H5  ACD     1      15.290  15.820  19.230  1.00  0.00            
ATOM     11  O3  ACD     1      15.800  15.270  17.300  1.00  0.00            
ATOM     12  C4  ACD     1      14.550  15.920  16.920  1.00  0.00            
ATOM     13  H6  ACD     1      13.840  15.770  17.740  1.00  0.00            
ATOM     14  C5  ACD     1      14.690  17.440  16.550  1.00  0.00            
ATOM     15  H7  ACD     1      15.580  17.600  15.920  1.00  0.00            
ATOM     16  O4  ACD     1      14.850  18.150  17.840  1.00  0.00            
ATOM     17  H8  ACD     1      15.780  18.020  18.050  1.00  0.00            
ATOM     18  C6  ACD     1      13.500  17.750  15.760  1.00  0.00            
ATOM     19  H9  ACD     1      12.670  17.660  16.460  1.00  0.00            
ATOM     20  O5  ACD     1      13.660  19.120  15.280  1.00  0.00            
ATOM     21  H10 ACD     1      14.030  19.070  14.390  1.00  0.00            
ATOM     22  C7  ACD     1      13.250  16.790  14.560  1.00  0.00            
ATOM     23  H11 ACD     1      12.340  17.110  14.040  1.00  0.00            
ATOM     24  O6  ACD     1      12.950  15.560  15.120  1.00  0.00            
ATOM     25  C8  ACD     1      14.020  15.000  15.770  1.00  0.00            
ATOM     26  H12 ACD     1      14.900  14.830  15.130  1.00  0.00            
ATOM     27  C9  ACD     1      13.630  13.660  16.280  1.00  0.00            
ATOM     28  H13 ACD     1      13.370  13.030  15.410  1.00  0.00            
ATOM     29  H14 ACD     1      14.540  13.100  16.550  1.00  0.00            
ATOM     30  O7  ACD     1      12.530  13.680  17.240  1.00  0.00            
ATOM     31  H15 ACD     1      12.810  12.960  17.810  1.00  0.00            
ATOM     32  O8  ACD     1      14.420  16.720  13.730  1.00  0.00            
ATOM     33  C10 ACD     1      14.280  16.650  12.310  1.00  0.00            
ATOM     34  H16 ACD     1      13.200  16.690  12.120  1.00  0.00            
ATOM     35  C11 ACD     1      14.830  17.960  11.770  1.00  0.00            
ATOM     36  H17 ACD     1      15.860  18.150  12.100  1.00  0.00            
ATOM     37  O9  ACD     1      14.000  19.140  12.070  1.00  0.00            
ATOM     38  H18 ACD     1      13.080  18.880  11.930  1.00  0.00            
ATOM     39  C12 ACD     1      15.000  17.840  10.300  1.00  0.00            
ATOM     40  H19 ACD     1      14.000  17.750   9.860  1.00  0.00            
ATOM     41  O10 ACD     1      15.710  18.970   9.780  1.00  0.00            
ATOM     42  H20 ACD     1      16.580  18.850  10.160  1.00  0.00            
ATOM     43  C13 ACD     1      15.860  16.570   9.940  1.00  0.00            
ATOM     44  H21 ACD     1      15.940  16.460   8.850  1.00  0.00            
ATOM     45  O11 ACD     1      15.100  15.500  10.370  1.00  0.00            
ATOM     46  C14 ACD     1      14.890  15.350  11.800  1.00  0.00            
ATOM     47  H22 ACD     1      15.810  15.280  12.380  1.00  0.00            
ATOM     48  C15 ACD     1      13.940  14.260  11.920  1.00  0.00            
ATOM     49  H23 ACD     1      13.670  14.290  12.990  1.00  0.00            
ATOM     50  H24 ACD     1      13.030  14.450  11.340  1.00  0.00            
ATOM     51  O12 ACD     1      14.570  13.000  11.800  1.00  0.00            
ATOM     52  H25 ACD     1      14.910  13.040  10.900  1.00  0.00            
ATOM     53  O13 ACD     1      17.100  16.580  10.570  1.00  0.00            
ATOM     54  C16 ACD     1      18.300  16.610   9.760  1.00  0.00            
ATOM     55  H26 ACD     1      18.060  17.040   8.770  1.00  0.00            
ATOM     56  C17 ACD     1      19.240  17.640  10.320  1.00  0.00            
ATOM     57  H27 ACD     1      19.360  17.440  11.390  1.00  0.00            
ATOM     58  O14 ACD     1      18.500  18.890  10.230  1.00  0.00            
ATOM     59  H28 ACD     1      18.820  19.440  10.950  1.00  0.00            
ATOM     60  C18 ACD     1      20.590  17.680   9.530  1.00  0.00            
ATOM     61  H29 ACD     1      20.430  17.930   8.470  1.00  0.00            
ATOM     62  O15 ACD     1      21.500  18.590  10.230  1.00  0.00            
ATOM     63  H30 ACD     1      21.240  19.480   9.980  1.00  0.00            
ATOM     64  C19 ACD     1      21.090  16.200   9.680  1.00  0.00            
ATOM     65  H31 ACD     1      22.040  16.040   9.160  1.00  0.00            
ATOM     66  O16 ACD     1      20.190  15.310   8.960  1.00  0.00            
ATOM     67  C20 ACD     1      18.900  15.220   9.560  1.00  0.00            
ATOM     68  H32 ACD     1      18.980  14.770  10.550  1.00  0.00            
ATOM     69  C21 ACD     1      18.030  14.300   8.730  1.00  0.00            
ATOM     70  H33 ACD     1      17.010  14.300   9.130  1.00  0.00            
ATOM     71  H34 ACD     1      18.010  14.750   7.730  1.00  0.00            
ATOM     72  O17 ACD     1      18.500  12.970   8.720  1.00  0.00            
ATOM     73  H35 ACD     1      19.400  13.010   8.380  1.00  0.00            
ATOM     74  O18 ACD     1      21.240  15.860  11.070  1.00  0.00            
ATOM     75  C22 ACD     1      22.430  15.250  11.510  1.00  0.00            
ATOM     76  H36 ACD     1      23.160  15.130  10.700  1.00  0.00            
ATOM     77  C23 ACD     1      22.990  16.190  12.560  1.00  0.00            
ATOM     78  H37 ACD     1      22.180  16.300  13.290  1.00  0.00            
ATOM     79  O19 ACD     1      23.300  17.410  11.920  1.00  0.00            
ATOM     80  H38 ACD     1      22.490  17.640  11.460  1.00  0.00            
ATOM     81  C24 ACD     1      24.160  15.490  13.270  1.00  0.00            
ATOM     82  H39 ACD     1      24.850  15.370  12.420  1.00  0.00            
ATOM     83  O20 ACD     1      24.630  16.270  14.300  1.00  0.00            
ATOM     84  H40 ACD     1      24.400  17.180  14.060  1.00  0.00            
ATOM     85  C25 ACD     1      23.640  14.110  13.830  1.00  0.00            
ATOM     86  H41 ACD     1      24.450  13.510  14.250  1.00  0.00            
ATOM     87  O21 ACD     1      23.170  13.380  12.710  1.00  0.00            
ATOM     88  C26 ACD     1      22.010  13.960  12.150  1.00  0.00            
ATOM     89  H42 ACD     1      21.330  14.210  12.970  1.00  0.00            
ATOM     90  C27 ACD     1      21.320  12.930  11.300  1.00  0.00            
ATOM     91  H43 ACD     1      21.220  12.120  12.030  1.00  0.00            
ATOM     92  H44 ACD     1      20.340  13.290  10.960  1.00  0.00            
ATOM     93  O22 ACD     1      22.040  12.390  10.180  1.00  0.00            
ATOM     94  H45 ACD     1      21.350  12.350   9.520  1.00  0.00            
ATOM     95  O23 ACD     1      22.670  14.330  14.870  1.00  0.00            
ATOM     96  C28 ACD     1      22.830  13.460  15.980  1.00  0.00            
ATOM     97  H46 ACD     1      23.790  12.980  16.210  1.00  0.00            
ATOM     98  C29 ACD     1      21.790  12.280  15.850  1.00  0.00            
ATOM     99  H47 ACD     1      20.960  12.570  15.190  1.00  0.00            
ATOM    100  O24 ACD     1      21.210  11.820  17.100  1.00  0.00            
ATOM    101  C30 ACD     1      22.460  11.130  15.120  1.00  0.00            
ATOM    102  H48 ACD     1      22.760  11.600  14.180  1.00  0.00            
ATOM    103  H49 ACD     1      23.320  10.730  15.670  1.00  0.00            
ATOM    104  O25 ACD     1      21.560  10.030  14.870  1.00  0.00            
ATOM    105  H50 ACD     1      20.830  10.470  14.420  1.00  0.00            
ATOM    106  C31 ACD     1      22.590  14.450  17.140  1.00  0.00            
ATOM    107  H51 ACD     1      21.820  15.170  16.850  1.00  0.00            
ATOM    108  O26 ACD     1      23.800  15.270  17.370  1.00  0.00            
ATOM    109  H52 ACD     1      24.080  15.440  16.460  1.00  0.00            
ATOM    110  C32 ACD     1      22.040  13.690  18.350  1.00  0.00            
ATOM    111  H53 ACD     1      22.870  13.030  18.650  1.00  0.00            
ATOM    112  O27 ACD     1      21.790  14.630  19.390  1.00  0.00            
ATOM    113  H54 ACD     1      21.250  15.290  18.960  1.00  0.00            
ATOM    114  C33 ACD     1      20.810  12.930  17.960  1.00  0.00            
ATOM    115  H55 ACD     1      20.540  12.420  18.890  1.00  0.00            
ATOM    116  O28 ACD     1      19.680  13.610  17.480  1.00  0.00            
ATOM    117  C34 ACD     1      18.760  14.150  18.400  1.00  0.00            
ATOM    118  H56 ACD     1      19.150  14.000  19.410  1.00  0.00            
ATOM    119  C35 ACD     1      18.670  15.660  18.130  1.00  0.00            
ATOM    120  H57 ACD     1      18.490  15.850  17.070  1.00  0.00            
ATOM    121  O29 ACD     1      19.880  16.280  18.510  1.00  0.00            
ATOM    122  H58 ACD     1      19.940  17.130  18.060  1.00  0.00            
ATOM    123  C36 ACD     1      17.460  16.190  18.900  1.00  0.00            
ATOM    124  H59 ACD     1      17.680  15.980  19.960  1.00  0.00            
ATOM    125  O30 ACD     1      17.260  17.540  18.570  1.00  0.00            
ATOM    126  H60 ACD     1      17.920  17.960  19.130  1.00  0.00            
ATOM    127  C1  AY6     2      18.010  14.290  14.530  1.00  0.00            
ATOM    128  C2  AY6     2      18.320  15.720  14.170  1.00  0.00            
ATOM    129  C3  AY6     2      19.580  16.170  14.400  1.00  0.00            
ATOM    130  C4  AY6     2      19.380  17.570  14.310  1.00  0.00            
ATOM    131  N1  AY6     2      20.450  18.300  14.260  1.00  0.00            
ATOM    132  S1  AY6     2      20.850  19.120  15.640  1.00  0.00            
ATOM    133  O1  AY6     2      20.370  18.340  16.790  1.00  0.00            
ATOM    134  O2  AY6     2      20.230  20.440  15.440  1.00  0.00            
ATOM    135  C5  AY6     2      22.660  19.290  15.590  1.00  0.00            
ATOM    136  C6  AY6     2      23.290  19.370  14.350  1.00  0.00            
ATOM    137  C7  AY6     2      24.650  19.420  14.280  1.00  0.00            
ATOM    138  C8  AY6     2      25.420  19.570  15.460  1.00  0.00            
ATOM    139  N2  AY6     2      26.790  19.730  15.490  1.00  0.00            
ATOM    140  C9  AY6     2      24.790  19.560  16.710  1.00  0.00            
ATOM    141  C10 AY6     2      23.400  19.450  16.760  1.00  0.00            
ATOM    142  N3  AY6     2      18.110  17.980  14.200  1.00  0.00            
ATOM    143  O3  AY6     2      17.350  16.730  14.160  1.00  0.00            
ATOM    144  H1  AY6     2      17.190  14.230  15.250  1.00  0.00            
ATOM    145  H2  AY6     2      17.650  13.770  13.630  1.00  0.00            
ATOM    146  H3  AY6     2      18.910  13.700  14.750  1.00  0.00            
ATOM    147  H4  AY6     2      20.480  15.620  14.640  1.00  0.00            
ATOM    148  H5  AY6     2      20.110  19.100  13.740  1.00  0.00            
ATOM    149  H6  AY6     2      22.720  19.380  13.420  1.00  0.00            
ATOM    150  H7  AY6     2      25.080  19.360  13.290  1.00  0.00            
ATOM    151  H8  AY6     2      27.360  19.870  16.310  1.00  0.00            
ATOM    152  H9  AY6     2      27.350  20.010  14.690  1.00  0.00            
ATOM    153  H10 AY6     2      25.370  19.520  17.620  1.00  0.00            
ATOM    154  H11 AY6     2      22.940  19.320  17.740  1.00  0.00            
TER
ENDMDL
MODEL        1
ATOM      1  H1  ACD     1      20.310  10.740  16.240  1.00  0.00            
ATOM      2  O1  ACD     1      19.680  11.260  15.730  1.00  0.00            
ATOM      3  C1  ACD     1      19.280  12.430  16.400  1.00  0.00            
ATOM      4  H2  ACD     1      20.030  12.790  17.110  1.00  0.00            
ATOM      5  H3  ACD     1      18.470  12.100  17.070  1.00  0.00            
ATOM      6  C2  ACD     1      18.900  13.510  15.400  1.00  0.00            
ATOM      7  H4  ACD     1      18.360  14.310  15.920  1.00  0.00            
ATOM      8  O2  ACD     1      20.180  13.890  14.900  1.00  0.00            
ATOM      9  C3  ACD     1      20.170  15.030  14.070  1.00  0.00            
ATOM     10  H5  ACD     1      21.240  15.260  13.980  1.00  0.00            
ATOM     11  O3  ACD     1      19.520  16.120  14.760  1.00  0.00            
ATOM     12  C4  ACD     1      20.320  17.230  15.140  1.00  0.00            
ATOM     13  H6  ACD     1      21.370  17.130  14.860  1.00  0.00            
ATOM     14  C5  ACD     1      19.730  18.430  14.440  1.00  0.00            
ATOM     15  H7  ACD     1      18.640  18.430  14.600  1.00  0.00            
ATOM     16  O4  ACD     1      19.990  18.330  12.990  1.00  0.00            
ATOM     17  H8  ACD     1      20.840  18.760  12.860  1.00  0.00            
ATOM     18  C6  ACD     1      20.280  19.780  14.950  1.00  0.00            
ATOM     19  H9  ACD     1      21.310  19.960  14.610  1.00  0.00            
ATOM     20  O5  ACD     1      19.470  20.810  14.430  1.00  0.00            
ATOM     21  H10 ACD     1      18.750  20.870  15.070  1.00  0.00            
ATOM     22  C7  ACD     1      20.290  19.850  16.450  1.00  0.00            
ATOM     23  H11 ACD     1      20.920  20.700  16.740  1.00  0.00            
ATOM     24  O6  ACD     1      20.990  18.660  16.900  1.00  0.00            
ATOM     25  C8  ACD     1      20.260  17.500  16.670  1.00  0.00            
ATOM     26  H12 ACD     1      19.180  17.620  16.810  1.00  0.00            
ATOM     27  C9  ACD     1      20.890  16.330  17.530  1.00  0.00            
ATOM     28  H13 ACD     1      20.870  16.720  18.550  1.00  0.00            
ATOM     29  H14 ACD     1      20.270  15.430  17.500  1.00  0.00            
ATOM     30  O7  ACD     1      22.200  16.030  17.040  1.00  0.00            
ATOM     31  H15 ACD     1      22.900  16.440  17.550  1.00  0.00            
ATOM     32  O8  ACD     1      18.990  19.890  17.000  1.00  0.00            
ATOM     33  C10 ACD     1      18.700  20.950  17.900  1.00  0.00            
ATOM     34  H16 ACD     1      19.440  21.760  17.820  1.00  0.00            
ATOM     35  C11 ACD     1      17.400  21.510  17.460  1.00  0.00            
ATOM     36  H17 ACD     1      16.760  20.730  17.040  1.00  0.00            
ATOM     37  O9  ACD     1      17.630  22.420  16.350  1.00  0.00            
ATOM     38  H18 ACD     1      16.790  22.840  16.130  1.00  0.00            
ATOM     39  C12 ACD     1      16.590  22.300  18.580  1.00  0.00            
ATOM     40  H19 ACD     1      17.110  23.250  18.750  1.00  0.00            
ATOM     41  O10 ACD     1      15.280  22.710  18.220  1.00  0.00            
ATOM     42  H20 ACD     1      14.710  21.960  18.400  1.00  0.00            
ATOM     43  C13 ACD     1      16.640  21.460  19.870  1.00  0.00            
ATOM     44  H21 ACD     1      16.220  21.940  20.760  1.00  0.00            
ATOM     45  O11 ACD     1      17.970  21.200  20.130  1.00  0.00            
ATOM     46  C14 ACD     1      18.660  20.320  19.300  1.00  0.00            
ATOM     47  H22 ACD     1      18.220  19.320  19.390  1.00  0.00            
ATOM     48  C15 ACD     1      20.090  20.320  19.940  1.00  0.00            
ATOM     49  H23 ACD     1      20.760  19.650  19.390  1.00  0.00            
ATOM     50  H24 ACD     1      20.490  21.310  20.200  1.00  0.00            
ATOM     51  O12 ACD     1      20.070  19.640  21.140  1.00  0.00            
ATOM     52  H25 ACD     1      19.530  20.140  21.750  1.00  0.00            
ATOM     53  O13 ACD     1      15.970  20.240  19.580  1.00  0.00            
ATOM     54  C16 ACD     1      14.700  20.010  20.240  1.00  0.00            
ATOM     55  H26 ACD     1      14.360  20.880  20.810  1.00  0.00            
ATOM     56  C17 ACD     1      13.620  19.640  19.150  1.00  0.00            
ATOM     57  H27 ACD     1      14.070  18.940  18.440  1.00  0.00            
ATOM     58  O14 ACD     1      13.160  20.810  18.550  1.00  0.00            
ATOM     59  H28 ACD     1      12.510  20.700  17.850  1.00  0.00            
ATOM     60  C18 ACD     1      12.430  18.970  19.840  1.00  0.00            
ATOM     61  H29 ACD     1      12.080  19.780  20.490  1.00  0.00            
ATOM     62  O15 ACD     1      11.370  18.640  18.990  1.00  0.00            
ATOM     63  H30 ACD     1      10.550  19.020  19.320  1.00  0.00            
ATOM     64  C19 ACD     1      12.840  17.810  20.700  1.00  0.00            
ATOM     65  H31 ACD     1      12.000  17.270  21.160  1.00  0.00            
ATOM     66  O16 ACD     1      13.750  18.290  21.790  1.00  0.00            
ATOM     67  C20 ACD     1      14.920  18.880  21.220  1.00  0.00            
ATOM     68  H32 ACD     1      15.540  18.110  20.750  1.00  0.00            
ATOM     69  C21 ACD     1      15.830  19.330  22.410  1.00  0.00            
ATOM     70  H33 ACD     1      16.770  19.730  22.010  1.00  0.00            
ATOM     71  H34 ACD     1      15.350  20.110  23.020  1.00  0.00            
ATOM     72  O17 ACD     1      16.020  18.330  23.360  1.00  0.00            
ATOM     73  H35 ACD     1      15.220  18.460  23.880  1.00  0.00            
ATOM     74  O18 ACD     1      13.490  16.800  19.920  1.00  0.00            
ATOM     75  C22 ACD     1      12.980  15.390  20.030  1.00  0.00            
ATOM     76  H36 ACD     1      12.340  15.280  20.910  1.00  0.00            
ATOM     77  C23 ACD     1      12.340  15.120  18.630  1.00  0.00            
ATOM     78  H37 ACD     1      13.040  15.480  17.870  1.00  0.00            
ATOM     79  O19 ACD     1      11.110  15.920  18.650  1.00  0.00            
ATOM     80  H38 ACD     1      11.380  16.840  18.660  1.00  0.00            
ATOM     81  C24 ACD     1      12.070  13.650  18.510  1.00  0.00            
ATOM     82  H39 ACD     1      11.450  13.350  19.360  1.00  0.00            
ATOM     83  O20 ACD     1      11.350  13.410  17.290  1.00  0.00            
ATOM     84  H40 ACD     1      10.630  14.040  17.230  1.00  0.00            
ATOM     85  C25 ACD     1      13.370  12.890  18.690  1.00  0.00            
ATOM     86  H41 ACD     1      13.200  11.820  18.840  1.00  0.00            
ATOM     87  O21 ACD     1      14.000  13.230  19.870  1.00  0.00            
ATOM     88  C26 ACD     1      14.260  14.560  20.250  1.00  0.00            
ATOM     89  H42 ACD     1      15.080  14.990  19.660  1.00  0.00            
ATOM     90  C27 ACD     1      14.790  14.710  21.720  1.00  0.00            
ATOM     91  H43 ACD     1      15.120  15.760  21.750  1.00  0.00            
ATOM     92  H44 ACD     1      13.960  14.600  22.430  1.00  0.00            
ATOM     93  O22 ACD     1      15.950  13.890  21.960  1.00  0.00            
ATOM     94  H45 ACD     1      16.650  14.530  22.090  1.00  0.00            
ATOM     95  O23 ACD     1      14.220  13.040  17.620  1.00  0.00            
ATOM     96  C28 ACD     1      14.230  12.010  16.570  1.00  0.00            
ATOM     97  H46 ACD     1      13.420  11.280  16.700  1.00  0.00            
ATOM     98  C29 ACD     1      15.630  11.400  16.600  1.00  0.00            
ATOM     99  H47 ACD     1      16.320  12.140  17.040  1.00  0.00            
ATOM    100  O24 ACD     1      16.130  10.980  15.370  1.00  0.00            
ATOM    101  C30 ACD     1      15.660  10.290  17.580  1.00  0.00            
ATOM    102  H48 ACD     1      15.030  10.570  18.430  1.00  0.00            
ATOM    103  H49 ACD     1      15.130   9.520  17.020  1.00  0.00            
ATOM    104  O25 ACD     1      17.030   9.870  17.820  1.00  0.00            
ATOM    105  H50 ACD     1      17.260   9.340  17.060  1.00  0.00            
ATOM    106  C31 ACD     1      13.890  12.680  15.210  1.00  0.00            
ATOM    107  H51 ACD     1      14.420  13.640  15.350  1.00  0.00            
ATOM    108  O26 ACD     1      12.430  12.900  15.070  1.00  0.00            
ATOM    109  H52 ACD     1      12.010  13.020  15.920  1.00  0.00            
ATOM    110  C32 ACD     1      14.480  11.940  13.990  1.00  0.00            
ATOM    111  H53 ACD     1      14.210  10.870  14.060  1.00  0.00            
ATOM    112  O27 ACD     1      14.410  12.650  12.750  1.00  0.00            
ATOM    113  H54 ACD     1      14.670  13.540  13.030  1.00  0.00            
ATOM    114  C33 ACD     1      16.010  11.780  14.290  1.00  0.00            
ATOM    115  H55 ACD     1      16.510  11.270  13.460  1.00  0.00            
ATOM    116  O28 ACD     1      16.680  13.030  14.510  1.00  0.00            
ATOM    117  C34 ACD     1      18.100  13.070  14.170  1.00  0.00            
ATOM    118  H56 ACD     1      18.440  12.130  13.730  1.00  0.00            
ATOM    119  C35 ACD     1      18.040  14.180  13.010  1.00  0.00            
ATOM    120  H57 ACD     1      17.420  15.010  13.390  1.00  0.00            
ATOM    121  O29 ACD     1      17.530  13.650  11.760  1.00  0.00            
ATOM    122  H58 ACD     1      17.040  14.330  11.290  1.00  0.00            
ATOM    123  C36 ACD     1      19.450  14.690  12.800  1.00  0.00            
ATOM    124  H59 ACD     1      19.990  13.830  12.390  1.00  0.00            
ATOM    125  O30 ACD     1      19.480  15.800  11.880  1.00  0.00            
ATOM    126  H60 ACD     1      19.420  16.590  12.420  1.00  0.00            
ATOM    127  C1  AY6     2      17.840  16.370  19.970  1.00  0.00            
ATOM    128  C2  AY6     2      17.030  16.430  18.710  1.00  0.00            
ATOM    129  C3  AY6     2      16.830  15.560  17.730  1.00  0.00            
ATOM    130  C4  AY6     2      16.200  16.380  16.700  1.00  0.00            
ATOM    131  N1  AY6     2      15.960  15.910  15.510  1.00  0.00            
ATOM    132  S1  AY6     2      14.830  16.500  14.510  1.00  0.00            
ATOM    133  O1  AY6     2      13.660  16.390  15.390  1.00  0.00            
ATOM    134  O2  AY6     2      15.010  15.530  13.480  1.00  0.00            
ATOM    135  C5  AY6     2      15.230  18.240  14.020  1.00  0.00            
ATOM    136  C6  AY6     2      14.700  19.360  14.700  1.00  0.00            
ATOM    137  C7  AY6     2      15.170  20.660  14.510  1.00  0.00            
ATOM    138  C8  AY6     2      16.140  20.880  13.570  1.00  0.00            
ATOM    139  N2  AY6     2      16.520  22.160  13.290  1.00  0.00            
ATOM    140  C9  AY6     2      16.740  19.830  12.830  1.00  0.00            
ATOM    141  C10 AY6     2      16.320  18.510  13.110  1.00  0.00            
ATOM    142  N3  AY6     2      16.100  17.620  17.090  1.00  0.00            
ATOM    143  O3  AY6     2      16.610  17.660  18.440  1.00  0.00            
ATOM    144  H1  AY6     2      18.840  16.080  19.620  1.00  0.00            
ATOM    145  H2  AY6     2      17.820  17.390  20.390  1.00  0.00            
ATOM    146  H3  AY6     2      17.430  15.650  20.690  1.00  0.00            
ATOM    147  H4  AY6     2      17.270  14.570  17.690  1.00  0.00            
ATOM    148  H5  AY6     2      16.310  14.990  15.260  1.00  0.00            
ATOM    149  H6  AY6     2      13.940  19.260  15.470  1.00  0.00            
ATOM    150  H7  AY6     2      14.810  21.510  15.090  1.00  0.00            
ATOM    151  H8  AY6     2      16.930  22.290  12.370  1.00  0.00            
ATOM    152  H9  AY6     2      15.950  22.910  13.660  1.00  0.00            
ATOM    153  H10 AY6     2      17.610  19.990  12.190  1.00  0.00            
ATOM    154  H11 AY6     2      16.920  17.690  12.740  1.00  0.00            
TER
ENDMDL
MODEL        1
ATOM      1  H1  ACD     1      23.820  11.540  18.110  1.00  0.00            
ATOM      2  O1  ACD     1      23.170  11.960  17.540  1.00  0.00            
ATOM      3  C1  ACD     1      23.860  12.570  16.410  1.00  0.00            
ATOM      4  H2  ACD     1      24.030  11.770  15.680  1.00  0.00            
ATOM      5  H3  ACD     1      24.830  12.890  16.830  1.00  0.00            
ATOM      6  C2  ACD     1      23.120  13.710  15.700  1.00  0.00            
ATOM      7  H4  ACD     1      22.330  13.420  14.990  1.00  0.00            
ATOM      8  O2  ACD     1      22.600  14.560  16.700  1.00  0.00            
ATOM      9  C3  ACD     1      21.890  15.700  16.200  1.00  0.00            
ATOM     10  H5  ACD     1      21.690  16.320  17.080  1.00  0.00            
ATOM     11  O3  ACD     1      20.630  15.260  15.560  1.00  0.00            
ATOM     12  C4  ACD     1      19.390  14.890  16.250  1.00  0.00            
ATOM     13  H6  ACD     1      19.210  15.550  17.110  1.00  0.00            
ATOM     14  C5  ACD     1      18.350  15.200  15.150  1.00  0.00            
ATOM     15  H7  ACD     1      18.690  14.640  14.270  1.00  0.00            
ATOM     16  O4  ACD     1      18.120  16.590  14.940  1.00  0.00            
ATOM     17  H8  ACD     1      17.630  16.670  14.120  1.00  0.00            
ATOM     18  C6  ACD     1      16.950  14.540  15.550  1.00  0.00            
ATOM     19  H9  ACD     1      16.630  15.040  16.470  1.00  0.00            
ATOM     20  O5  ACD     1      15.920  14.680  14.620  1.00  0.00            
ATOM     21  H10 ACD     1      16.100  14.260  13.770  1.00  0.00            
ATOM     22  C7  ACD     1      17.130  13.070  15.700  1.00  0.00            
ATOM     23  H11 ACD     1      16.180  12.610  15.950  1.00  0.00            
ATOM     24  O6  ACD     1      18.020  12.750  16.810  1.00  0.00            
ATOM     25  C8  ACD     1      19.350  13.440  16.740  1.00  0.00            
ATOM     26  H12 ACD     1      19.920  12.850  16.000  1.00  0.00            
ATOM     27  C9  ACD     1      20.060  13.150  18.080  1.00  0.00            
ATOM     28  H13 ACD     1      20.910  13.830  18.240  1.00  0.00            
ATOM     29  H14 ACD     1      19.380  13.300  18.940  1.00  0.00            
ATOM     30  O7  ACD     1      20.470  11.710  18.170  1.00  0.00            
ATOM     31  H15 ACD     1      21.420  11.690  18.030  1.00  0.00            
ATOM     32  O8  ACD     1      17.680  12.510  14.470  1.00  0.00            
ATOM     33  C10 ACD     1      16.860  11.640  13.760  1.00  0.00            
ATOM     34  H16 ACD     1      15.840  11.800  14.140  1.00  0.00            
ATOM     35  C11 ACD     1      16.880  12.090  12.320  1.00  0.00            
ATOM     36  H17 ACD     1      17.910  12.150  11.950  1.00  0.00            
ATOM     37  O9  ACD     1      16.280  13.470  12.340  1.00  0.00            
ATOM     38  H18 ACD     1      16.770  14.070  11.760  1.00  0.00            
ATOM     39  C12 ACD     1      16.000  11.220  11.470  1.00  0.00            
ATOM     40  H19 ACD     1      14.980  11.230  11.870  1.00  0.00            
ATOM     41  O10 ACD     1      15.980  11.660  10.170  1.00  0.00            
ATOM     42  H20 ACD     1      16.870  11.510   9.820  1.00  0.00            
ATOM     43  C13 ACD     1      16.690   9.840  11.520  1.00  0.00            
ATOM     44  H21 ACD     1      16.190   9.110  10.880  1.00  0.00            
ATOM     45  O11 ACD     1      16.710   9.320  12.900  1.00  0.00            
ATOM     46  C14 ACD     1      17.340  10.200  13.890  1.00  0.00            
ATOM     47  H22 ACD     1      18.410  10.270  13.690  1.00  0.00            
ATOM     48  C15 ACD     1      17.110   9.480  15.250  1.00  0.00            
ATOM     49  H23 ACD     1      17.650   8.520  15.210  1.00  0.00            
ATOM     50  H24 ACD     1      17.640  10.100  15.980  1.00  0.00            
ATOM     51  O12 ACD     1      15.730   9.390  15.620  1.00  0.00            
ATOM     52  H25 ACD     1      15.290   9.290  14.770  1.00  0.00            
ATOM     53  O13 ACD     1      17.940  10.010  10.940  1.00  0.00            
ATOM     54  C16 ACD     1      18.170   9.720   9.620  1.00  0.00            
ATOM     55  H26 ACD     1      17.220   9.660   9.080  1.00  0.00            
ATOM     56  C17 ACD     1      19.060  10.830   9.160  1.00  0.00            
ATOM     57  H27 ACD     1      19.810  10.920   9.960  1.00  0.00            
ATOM     58  O14 ACD     1      18.360  12.060   9.020  1.00  0.00            
ATOM     59  H28 ACD     1      18.660  12.560   9.790  1.00  0.00            
ATOM     60  C18 ACD     1      19.650  10.530   7.840  1.00  0.00            
ATOM     61  H29 ACD     1      18.870  10.320   7.090  1.00  0.00            
ATOM     62  O15 ACD     1      20.480  11.520   7.270  1.00  0.00            
ATOM     63  H30 ACD     1      19.910  12.280   7.390  1.00  0.00            
ATOM     64  C19 ACD     1      20.350   9.190   7.960  1.00  0.00            
ATOM     65  H31 ACD     1      20.740   8.930   6.970  1.00  0.00            
ATOM     66  O16 ACD     1      19.490   8.160   8.310  1.00  0.00            
ATOM     67  C20 ACD     1      18.880   8.400   9.600  1.00  0.00            
ATOM     68  H32 ACD     1      19.650   8.450  10.380  1.00  0.00            
ATOM     69  C21 ACD     1      18.100   7.170   9.830  1.00  0.00            
ATOM     70  H33 ACD     1      18.770   6.320   9.680  1.00  0.00            
ATOM     71  H34 ACD     1      17.820   7.130  10.890  1.00  0.00            
ATOM     72  O17 ACD     1      16.910   7.110   9.070  1.00  0.00            
ATOM     73  H35 ACD     1      17.150   7.240   8.150  1.00  0.00            
ATOM     74  O18 ACD     1      21.390   9.270   9.010  1.00  0.00            
ATOM     75  C22 ACD     1      22.820   8.980   8.630  1.00  0.00            
ATOM     76  H36 ACD     1      22.810   8.200   7.860  1.00  0.00            
ATOM     77  C23 ACD     1      23.460  10.210   8.040  1.00  0.00            
ATOM     78  H37 ACD     1      23.270  11.090   8.670  1.00  0.00            
ATOM     79  O19 ACD     1      22.920  10.400   6.730  1.00  0.00            
ATOM     80  H38 ACD     1      22.010  10.730   6.720  1.00  0.00            
ATOM     81  C24 ACD     1      24.990  10.010   8.030  1.00  0.00            
ATOM     82  H39 ACD     1      25.220   9.200   7.330  1.00  0.00            
ATOM     83  O20 ACD     1      25.660  11.180   7.590  1.00  0.00            
ATOM     84  H40 ACD     1      26.610  11.020   7.580  1.00  0.00            
ATOM     85  C25 ACD     1      25.430   9.670   9.440  1.00  0.00            
ATOM     86  H41 ACD     1      26.520   9.610   9.510  1.00  0.00            
ATOM     87  O21 ACD     1      24.880   8.430   9.600  1.00  0.00            
ATOM     88  C26 ACD     1      23.500   8.370   9.810  1.00  0.00            
ATOM     89  H42 ACD     1      23.310   8.840  10.780  1.00  0.00            
ATOM     90  C27 ACD     1      23.190   6.860   9.830  1.00  0.00            
ATOM     91  H43 ACD     1      22.150   6.620  10.080  1.00  0.00            
ATOM     92  H44 ACD     1      23.450   6.440   8.850  1.00  0.00            
ATOM     93  O22 ACD     1      23.930   6.130  10.780  1.00  0.00            
ATOM     94  H45 ACD     1      23.650   5.230  10.620  1.00  0.00            
ATOM     95  O23 ACD     1      24.960  10.700  10.350  1.00  0.00            
ATOM     96  C28 ACD     1      25.860  11.320  11.370  1.00  0.00            
ATOM     97  H46 ACD     1      26.920  11.030  11.330  1.00  0.00            
ATOM     98  C29 ACD     1      25.340  11.040  12.770  1.00  0.00            
ATOM     99  H47 ACD     1      24.270  11.270  12.790  1.00  0.00            
ATOM    100  O24 ACD     1      26.000  11.830  13.750  1.00  0.00            
ATOM    101  C30 ACD     1      25.500   9.550  13.240  1.00  0.00            
ATOM    102  H48 ACD     1      25.010   8.870  12.530  1.00  0.00            
ATOM    103  H49 ACD     1      26.540   9.260  13.420  1.00  0.00            
ATOM    104  O25 ACD     1      24.790   9.310  14.480  1.00  0.00            
ATOM    105  H50 ACD     1      24.910  10.080  15.050  1.00  0.00            
ATOM    106  C31 ACD     1      25.750  12.820  11.110  1.00  0.00            
ATOM    107  H51 ACD     1      24.680  13.050  11.050  1.00  0.00            
ATOM    108  O26 ACD     1      26.500  13.070   9.910  1.00  0.00            
ATOM    109  H52 ACD     1      26.350  12.490   9.160  1.00  0.00            
ATOM    110  C32 ACD     1      26.320  13.680  12.240  1.00  0.00            
ATOM    111  H53 ACD     1      27.410  13.510  12.260  1.00  0.00            
ATOM    112  O27 ACD     1      25.980  15.060  12.120  1.00  0.00            
ATOM    113  H54 ACD     1      26.380  15.280  11.280  1.00  0.00            
ATOM    114  C33 ACD     1      25.880  13.250  13.660  1.00  0.00            
ATOM    115  H55 ACD     1      26.490  13.760  14.410  1.00  0.00            
ATOM    116  O28 ACD     1      24.530  13.500  13.840  1.00  0.00            
ATOM    117  C34 ACD     1      24.170  14.460  14.860  1.00  0.00            
ATOM    118  H56 ACD     1      25.000  14.740  15.530  1.00  0.00            
ATOM    119  C35 ACD     1      23.540  15.640  14.220  1.00  0.00            
ATOM    120  H57 ACD     1      22.780  15.250  13.540  1.00  0.00            
ATOM    121  O29 ACD     1      24.440  16.540  13.530  1.00  0.00            
ATOM    122  H58 ACD     1      24.950  15.950  12.970  1.00  0.00            
ATOM    123  C36 ACD     1      22.770  16.460  15.270  1.00  0.00            
ATOM    124  H59 ACD     1      23.490  16.970  15.920  1.00  0.00            
ATOM    125  O30 ACD     1      21.870  17.470  14.700  1.00  0.00            
ATOM    126  H60 ACD     1      21.030  16.990  14.710  1.00  0.00            
ATOM    127  C1  AY6     2      21.080   8.730  14.350  1.00  0.00            
ATOM    128  C2  AY6     2      21.300   9.920  13.530  1.00  0.00            
ATOM    129  C3  AY6     2      21.120  11.200  13.930  1.00  0.00            
ATOM    130  C4  AY6     2      21.280  11.910  12.720  1.00  0.00            
ATOM    131  N1  AY6     2      21.090  13.220  12.790  1.00  0.00            
ATOM    132  S1  AY6     2      20.550  14.180  11.550  1.00  0.00            
ATOM    133  O1  AY6     2      20.320  15.380  12.310  1.00  0.00            
ATOM    134  O2  AY6     2      19.510  13.470  10.910  1.00  0.00            
ATOM    135  C5  AY6     2      21.910  14.480  10.460  1.00  0.00            
ATOM    136  C6  AY6     2      22.260  13.510   9.480  1.00  0.00            
ATOM    137  C7  AY6     2      23.310  13.820   8.590  1.00  0.00            
ATOM    138  C8  AY6     2      24.080  15.000   8.680  1.00  0.00            
ATOM    139  N2  AY6     2      25.030  15.250   7.710  1.00  0.00            
ATOM    140  C9  AY6     2      23.760  15.900   9.760  1.00  0.00            
ATOM    141  C10 AY6     2      22.630  15.670  10.590  1.00  0.00            
ATOM    142  N3  AY6     2      21.490  11.170  11.710  1.00  0.00            
ATOM    143  O3  AY6     2      21.420   9.860  12.170  1.00  0.00            
ATOM    144  H1  AY6     2      20.290   8.740  15.110  1.00  0.00            
ATOM    145  H2  AY6     2      20.670   8.010  13.620  1.00  0.00            
ATOM    146  H3  AY6     2      22.050   8.420  14.750  1.00  0.00            
ATOM    147  H4  AY6     2      21.090  11.530  14.960  1.00  0.00            
ATOM    148  H5  AY6     2      20.590  13.580  13.590  1.00  0.00            
ATOM    149  H6  AY6     2      21.700  12.590   9.350  1.00  0.00            
ATOM    150  H7  AY6     2      23.550  13.070   7.840  1.00  0.00            
ATOM    151  H8  AY6     2      25.290  14.650   6.940  1.00  0.00            
ATOM    152  H9  AY6     2      25.430  16.180   7.710  1.00  0.00            
ATOM    153  H10 AY6     2      24.320  16.820   9.830  1.00  0.00            
ATOM    154  H11 AY6     2      22.280  16.360  11.350  1.00  0.00            
TER
ENDMDL
MODEL        1
ATOM      1  H1  ACD     1      12.170  19.830  23.600  1.00  0.00            
ATOM      2  O1  ACD     1      11.320  19.390  23.490  1.00  0.00            
ATOM      3  C1  ACD     1      11.450  18.500  22.390  1.00  0.00            
ATOM      4  H2  ACD     1      11.610  19.030  21.440  1.00  0.00            
ATOM      5  H3  ACD     1      10.500  17.980  22.250  1.00  0.00            
ATOM      6  C2  ACD     1      12.550  17.450  22.540  1.00  0.00            
ATOM      7  H4  ACD     1      12.620  16.930  21.580  1.00  0.00            
ATOM      8  O2  ACD     1      13.800  18.170  22.730  1.00  0.00            
ATOM      9  C3  ACD     1      14.920  17.380  22.930  1.00  0.00            
ATOM     10  H5  ACD     1      15.840  17.940  23.100  1.00  0.00            
ATOM     11  O3  ACD     1      15.150  16.390  21.950  1.00  0.00            
ATOM     12  C4  ACD     1      16.360  16.380  21.200  1.00  0.00            
ATOM     13  H6  ACD     1      17.000  17.210  21.530  1.00  0.00            
ATOM     14  C5  ACD     1      17.060  15.050  21.450  1.00  0.00            
ATOM     15  H7  ACD     1      16.280  14.320  21.190  1.00  0.00            
ATOM     16  O4  ACD     1      17.630  15.000  22.840  1.00  0.00            
ATOM     17  H8  ACD     1      17.890  14.100  23.030  1.00  0.00            
ATOM     18  C6  ACD     1      18.160  14.760  20.410  1.00  0.00            
ATOM     19  H9  ACD     1      18.970  15.430  20.720  1.00  0.00            
ATOM     20  O5  ACD     1      18.610  13.420  20.430  1.00  0.00            
ATOM     21  H10 ACD     1      18.710  13.080  21.330  1.00  0.00            
ATOM     22  C7  ACD     1      17.770  15.180  18.980  1.00  0.00            
ATOM     23  H11 ACD     1      18.660  15.170  18.340  1.00  0.00            
ATOM     24  O6  ACD     1      17.110  16.450  18.900  1.00  0.00            
ATOM     25  C8  ACD     1      15.910  16.590  19.720  1.00  0.00            
ATOM     26  H12 ACD     1      15.110  15.880  19.480  1.00  0.00            
ATOM     27  C9  ACD     1      15.330  17.950  19.430  1.00  0.00            
ATOM     28  H13 ACD     1      14.650  18.320  20.200  1.00  0.00            
ATOM     29  H14 ACD     1      16.180  18.620  19.580  1.00  0.00            
ATOM     30  O7  ACD     1      14.810  18.020  18.140  1.00  0.00            
ATOM     31  H15 ACD     1      15.210  18.820  17.800  1.00  0.00            
ATOM     32  O8  ACD     1      16.910  14.220  18.400  1.00  0.00            
ATOM     33  C10 ACD     1      17.350  13.550  17.220  1.00  0.00            
ATOM     34  H16 ACD     1      18.370  13.800  16.900  1.00  0.00            
ATOM     35  C11 ACD     1      17.610  12.080  17.560  1.00  0.00            
ATOM     36  H17 ACD     1      16.790  11.910  18.260  1.00  0.00            
ATOM     37  O9  ACD     1      18.820  11.890  18.330  1.00  0.00            
ATOM     38  H18 ACD     1      18.730  12.380  19.160  1.00  0.00            
ATOM     39  C12 ACD     1      17.620  11.210  16.250  1.00  0.00            
ATOM     40  H19 ACD     1      18.470  11.550  15.640  1.00  0.00            
ATOM     41  O10 ACD     1      17.710   9.840  16.530  1.00  0.00            
ATOM     42  H20 ACD     1      17.160   9.760  17.320  1.00  0.00            
ATOM     43  C13 ACD     1      16.430  11.520  15.420  1.00  0.00            
ATOM     44  H21 ACD     1      16.500  10.950  14.490  1.00  0.00            
ATOM     45  O11 ACD     1      16.440  12.850  15.060  1.00  0.00            
ATOM     46  C14 ACD     1      16.340  13.790  16.130  1.00  0.00            
ATOM     47  H22 ACD     1      15.330  13.610  16.520  1.00  0.00            
ATOM     48  C15 ACD     1      16.470  15.190  15.590  1.00  0.00            
ATOM     49  H23 ACD     1      15.890  15.300  14.670  1.00  0.00            
ATOM     50  H24 ACD     1      16.160  15.980  16.290  1.00  0.00            
ATOM     51  O12 ACD     1      17.810  15.590  15.180  1.00  0.00            
ATOM     52  H25 ACD     1      18.130  14.940  14.550  1.00  0.00            
ATOM     53  O13 ACD     1      15.210  11.160  16.070  1.00  0.00            
ATOM     54  C16 ACD     1      14.060  10.740  15.370  1.00  0.00            
ATOM     55  H26 ACD     1      14.450  10.160  14.530  1.00  0.00            
ATOM     56  C17 ACD     1      13.350   9.790  16.310  1.00  0.00            
ATOM     57  H27 ACD     1      13.250  10.290  17.290  1.00  0.00            
ATOM     58  O14 ACD     1      14.230   8.620  16.490  1.00  0.00            
ATOM     59  H28 ACD     1      13.800   7.960  17.050  1.00  0.00            
ATOM     60  C18 ACD     1      11.920   9.470  15.930  1.00  0.00            
ATOM     61  H29 ACD     1      11.870   9.050  14.920  1.00  0.00            
ATOM     62  O15 ACD     1      11.390   8.510  16.800  1.00  0.00            
ATOM     63  H30 ACD     1      11.520   8.890  17.680  1.00  0.00            
ATOM     64  C19 ACD     1      11.150  10.730  15.820  1.00  0.00            
ATOM     65  H31 ACD     1      10.150  10.510  15.450  1.00  0.00            
ATOM     66  O16 ACD     1      11.760  11.460  14.780  1.00  0.00            
ATOM     67  C20 ACD     1      13.130  11.990  15.070  1.00  0.00            
ATOM     68  H32 ACD     1      13.070  12.630  15.960  1.00  0.00            
ATOM     69  C21 ACD     1      13.550  12.690  13.740  1.00  0.00            
ATOM     70  H33 ACD     1      14.640  12.800  13.650  1.00  0.00            
ATOM     71  H34 ACD     1      13.180  12.080  12.910  1.00  0.00            
ATOM     72  O17 ACD     1      12.920  13.950  13.520  1.00  0.00            
ATOM     73  H35 ACD     1      13.300  14.270  12.700  1.00  0.00            
ATOM     74  O18 ACD     1      11.080  11.470  17.010  1.00  0.00            
ATOM     75  C22 ACD     1      10.080  11.080  17.970  1.00  0.00            
ATOM     76  H36 ACD     1       9.590  10.130  17.730  1.00  0.00            
ATOM     77  C23 ACD     1      10.760  10.860  19.300  1.00  0.00            
ATOM     78  H37 ACD     1      11.280  11.790  19.540  1.00  0.00            
ATOM     79  O19 ACD     1      11.680   9.750  19.240  1.00  0.00            
ATOM     80  H38 ACD     1      12.080   9.750  20.120  1.00  0.00            
ATOM     81  C24 ACD     1       9.730  10.730  20.420  1.00  0.00            
ATOM     82  H39 ACD     1       9.150   9.810  20.240  1.00  0.00            
ATOM     83  O20 ACD     1      10.430  10.700  21.640  1.00  0.00            
ATOM     84  H40 ACD     1       9.930  11.310  22.190  1.00  0.00            
ATOM     85  C25 ACD     1       8.770  11.890  20.530  1.00  0.00            
ATOM     86  H41 ACD     1       7.980  11.660  21.240  1.00  0.00            
ATOM     87  O21 ACD     1       8.160  12.080  19.240  1.00  0.00            
ATOM     88  C26 ACD     1       9.050  12.300  18.140  1.00  0.00            
ATOM     89  H42 ACD     1       9.620  13.150  18.520  1.00  0.00            
ATOM     90  C27 ACD     1       8.390  12.770  16.870  1.00  0.00            
ATOM     91  H43 ACD     1       8.960  12.580  15.960  1.00  0.00            
ATOM     92  H44 ACD     1       7.400  12.330  16.720  1.00  0.00            
ATOM     93  O22 ACD     1       8.310  14.220  16.870  1.00  0.00            
ATOM     94  H45 ACD     1       7.620  14.420  17.510  1.00  0.00            
ATOM     95  O23 ACD     1       9.440  13.050  20.960  1.00  0.00            
ATOM     96  C28 ACD     1       8.890  13.770  21.950  1.00  0.00            
ATOM     97  H46 ACD     1       7.790  13.760  22.010  1.00  0.00            
ATOM     98  C29 ACD     1       9.250  15.230  21.690  1.00  0.00            
ATOM     99  H47 ACD     1      10.280  15.280  21.320  1.00  0.00            
ATOM    100  O24 ACD     1       9.040  16.000  22.860  1.00  0.00            
ATOM    101  C30 ACD     1       8.360  15.730  20.490  1.00  0.00            
ATOM    102  H48 ACD     1       8.440  15.110  19.590  1.00  0.00            
ATOM    103  H49 ACD     1       7.280  15.710  20.730  1.00  0.00            
ATOM    104  O25 ACD     1       8.840  17.020  20.060  1.00  0.00            
ATOM    105  H50 ACD     1       8.510  17.700  20.640  1.00  0.00            
ATOM    106  C31 ACD     1       9.400  13.270  23.310  1.00  0.00            
ATOM    107  H51 ACD     1      10.470  13.050  23.180  1.00  0.00            
ATOM    108  O26 ACD     1       8.760  12.020  23.690  1.00  0.00            
ATOM    109  H52 ACD     1       8.860  11.910  24.640  1.00  0.00            
ATOM    110  C32 ACD     1       9.320  14.330  24.430  1.00  0.00            
ATOM    111  H53 ACD     1       8.300  14.450  24.820  1.00  0.00            
ATOM    112  O27 ACD     1      10.250  13.950  25.480  1.00  0.00            
ATOM    113  H54 ACD     1      11.130  14.200  25.180  1.00  0.00            
ATOM    114  C33 ACD     1       9.840  15.680  23.950  1.00  0.00            
ATOM    115  H55 ACD     1       9.670  16.470  24.690  1.00  0.00            
ATOM    116  O28 ACD     1      11.240  15.560  23.510  1.00  0.00            
ATOM    117  C34 ACD     1      12.210  16.590  23.730  1.00  0.00            
ATOM    118  H56 ACD     1      11.730  17.220  24.490  1.00  0.00            
ATOM    119  C35 ACD     1      13.350  15.830  24.300  1.00  0.00            
ATOM    120  H57 ACD     1      13.710  15.010  23.660  1.00  0.00            
ATOM    121  O29 ACD     1      12.980  15.550  25.640  1.00  0.00            
ATOM    122  H58 ACD     1      13.770  15.280  26.120  1.00  0.00            
ATOM    123  C36 ACD     1      14.610  16.780  24.330  1.00  0.00            
ATOM    124  H59 ACD     1      14.360  17.640  24.950  1.00  0.00            
ATOM    125  O30 ACD     1      15.710  15.940  24.770  1.00  0.00            
ATOM    126  H60 ACD     1      16.120  15.620  23.960  1.00  0.00            
ATOM    127  C1  AY6     2      12.450  14.790  18.400  1.00  0.00            
ATOM    128  C2  AY6     2      12.950  13.750  19.390  1.00  0.00            
ATOM    129  C3  AY6     2      13.750  12.680  19.120  1.00  0.00            
ATOM    130  C4  AY6     2      14.090  12.280  20.430  1.00  0.00            
ATOM    131  N1  AY6     2      15.070  11.420  20.690  1.00  0.00            
ATOM    132  S1  AY6     2      14.830  10.290  21.910  1.00  0.00            
ATOM    133  O1  AY6     2      16.120   9.610  21.880  1.00  0.00            
ATOM    134  O2  AY6     2      13.580   9.570  21.560  1.00  0.00            
ATOM    135  C5  AY6     2      14.670  11.220  23.410  1.00  0.00            
ATOM    136  C6  AY6     2      13.400  11.320  23.990  1.00  0.00            
ATOM    137  C7  AY6     2      13.380  11.920  25.250  1.00  0.00            
ATOM    138  C8  AY6     2      14.520  12.350  25.900  1.00  0.00            
ATOM    139  N2  AY6     2      14.330  12.970  27.090  1.00  0.00            
ATOM    140  C9  AY6     2      15.770  12.190  25.320  1.00  0.00            
ATOM    141  C10 AY6     2      15.830  11.580  24.080  1.00  0.00            
ATOM    142  N3  AY6     2      13.520  13.010  21.350  1.00  0.00            
ATOM    143  O3  AY6     2      12.620  13.900  20.680  1.00  0.00            
ATOM    144  H1  AY6     2      11.600  15.280  18.890  1.00  0.00            
ATOM    145  H2  AY6     2      13.210  15.540  18.140  1.00  0.00            
ATOM    146  H3  AY6     2      12.040  14.260  17.530  1.00  0.00            
ATOM    147  H4  AY6     2      14.150  12.310  18.190  1.00  0.00            
ATOM    148  H5  AY6     2      15.390  10.870  19.910  1.00  0.00            
ATOM    149  H6  AY6     2      12.480  10.920  23.590  1.00  0.00            
ATOM    150  H7  AY6     2      12.450  12.010  25.800  1.00  0.00            
ATOM    151  H8  AY6     2      13.400  13.250  27.370  1.00  0.00            
ATOM    152  H9  AY6     2      15.120  13.100  27.710  1.00  0.00            
ATOM    153  H10 AY6     2      16.680  12.510  25.820  1.00  0.00            
ATOM    154  H11 AY6     2      16.820  11.470  23.650  1.00  0.00            
TER
ENDMDL
MODEL        1
ATOM      1  H1  ACD     1      20.690   8.730  14.010  1.00  0.00            
ATOM      2  O1  ACD     1      21.580   8.530  14.310  1.00  0.00            
ATOM      3  C1  ACD     1      22.500   9.230  13.560  1.00  0.00            
ATOM      4  H2  ACD     1      22.500   8.890  12.510  1.00  0.00            
ATOM      5  H3  ACD     1      23.490   9.110  14.010  1.00  0.00            
ATOM      6  C2  ACD     1      22.290  10.730  13.660  1.00  0.00            
ATOM      7  H4  ACD     1      21.240  11.020  13.520  1.00  0.00            
ATOM      8  O2  ACD     1      22.850  11.050  14.910  1.00  0.00            
ATOM      9  C3  ACD     1      22.850  12.400  15.280  1.00  0.00            
ATOM     10  H5  ACD     1      23.220  12.370  16.310  1.00  0.00            
ATOM     11  O3  ACD     1      21.540  12.990  15.170  1.00  0.00            
ATOM     12  C4  ACD     1      20.860  13.320  16.410  1.00  0.00            
ATOM     13  H6  ACD     1      21.240  12.780  17.290  1.00  0.00            
ATOM     14  C5  ACD     1      20.870  14.800  16.550  1.00  0.00            
ATOM     15  H7  ACD     1      20.560  15.210  15.580  1.00  0.00            
ATOM     16  O4  ACD     1      22.210  15.340  16.950  1.00  0.00            
ATOM     17  H8  ACD     1      22.820  14.950  16.320  1.00  0.00            
ATOM     18  C6  ACD     1      19.840  15.230  17.570  1.00  0.00            
ATOM     19  H9  ACD     1      19.950  14.820  18.580  1.00  0.00            
ATOM     20  O5  ACD     1      19.800  16.640  17.800  1.00  0.00            
ATOM     21  H10 ACD     1      19.650  17.120  16.990  1.00  0.00            
ATOM     22  C7  ACD     1      18.480  14.760  17.190  1.00  0.00            
ATOM     23  H11 ACD     1      17.730  15.210  17.850  1.00  0.00            
ATOM     24  O6  ACD     1      18.520  13.400  17.190  1.00  0.00            
ATOM     25  C8  ACD     1      19.440  12.840  16.230  1.00  0.00            
ATOM     26  H12 ACD     1      19.090  13.130  15.230  1.00  0.00            
ATOM     27  C9  ACD     1      19.290  11.340  16.460  1.00  0.00            
ATOM     28  H13 ACD     1      20.190  10.860  16.060  1.00  0.00            
ATOM     29  H14 ACD     1      19.250  11.100  17.530  1.00  0.00            
ATOM     30  O7  ACD     1      18.190  10.800  15.740  1.00  0.00            
ATOM     31  H15 ACD     1      17.400  11.070  16.200  1.00  0.00            
ATOM     32  O8  ACD     1      18.200  15.240  15.900  1.00  0.00            
ATOM     33  C10 ACD     1      17.290  16.360  15.720  1.00  0.00            
ATOM     34  H16 ACD     1      16.980  16.810  16.670  1.00  0.00            
ATOM     35  C11 ACD     1      18.090  17.340  14.870  1.00  0.00            
ATOM     36  H17 ACD     1      18.630  16.720  14.130  1.00  0.00            
ATOM     37  O9  ACD     1      19.020  18.050  15.650  1.00  0.00            
ATOM     38  H18 ACD     1      19.570  18.580  15.070  1.00  0.00            
ATOM     39  C12 ACD     1      17.200  18.380  14.140  1.00  0.00            
ATOM     40  H19 ACD     1      16.870  19.120  14.880  1.00  0.00            
ATOM     41  O10 ACD     1      18.080  18.930  13.190  1.00  0.00            
ATOM     42  H20 ACD     1      18.240  18.230  12.550  1.00  0.00            
ATOM     43  C13 ACD     1      16.040  17.670  13.450  1.00  0.00            
ATOM     44  H21 ACD     1      15.290  18.400  13.110  1.00  0.00            
ATOM     45  O11 ACD     1      15.290  16.900  14.320  1.00  0.00            
ATOM     46  C14 ACD     1      16.070  15.850  14.940  1.00  0.00            
ATOM     47  H22 ACD     1      16.550  15.300  14.120  1.00  0.00            
ATOM     48  C15 ACD     1      15.360  14.900  15.780  1.00  0.00            
ATOM     49  H23 ACD     1      14.620  14.340  15.200  1.00  0.00            
ATOM     50  H24 ACD     1      16.130  14.140  15.980  1.00  0.00            
ATOM     51  O12 ACD     1      14.820  15.250  17.070  1.00  0.00            
ATOM     52  H25 ACD     1      14.450  14.420  17.380  1.00  0.00            
ATOM     53  O13 ACD     1      16.620  16.850  12.330  1.00  0.00            
ATOM     54  C16 ACD     1      15.690  16.800  11.200  1.00  0.00            
ATOM     55  H26 ACD     1      14.690  17.160  11.480  1.00  0.00            
ATOM     56  C17 ACD     1      16.270  17.690  10.070  1.00  0.00            
ATOM     57  H27 ACD     1      17.300  17.330   9.960  1.00  0.00            
ATOM     58  O14 ACD     1      16.260  19.050  10.440  1.00  0.00            
ATOM     59  H28 ACD     1      16.350  19.600   9.660  1.00  0.00            
ATOM     60  C18 ACD     1      15.620  17.410   8.730  1.00  0.00            
ATOM     61  H29 ACD     1      14.610  17.810   8.870  1.00  0.00            
ATOM     62  O15 ACD     1      16.220  18.080   7.650  1.00  0.00            
ATOM     63  H30 ACD     1      17.120  17.750   7.610  1.00  0.00            
ATOM     64  C19 ACD     1      15.540  15.940   8.410  1.00  0.00            
ATOM     65  H31 ACD     1      14.980  15.860   7.480  1.00  0.00            
ATOM     66  O16 ACD     1      14.850  15.280   9.480  1.00  0.00            
ATOM     67  C20 ACD     1      15.630  15.370  10.700  1.00  0.00            
ATOM     68  H32 ACD     1      16.680  15.050  10.590  1.00  0.00            
ATOM     69  C21 ACD     1      14.840  14.480  11.630  1.00  0.00            
ATOM     70  H33 ACD     1      15.060  14.650  12.690  1.00  0.00            
ATOM     71  H34 ACD     1      13.810  14.770  11.400  1.00  0.00            
ATOM     72  O17 ACD     1      14.950  13.120  11.320  1.00  0.00            
ATOM     73  H35 ACD     1      14.360  12.890  10.590  1.00  0.00            
ATOM     74  O18 ACD     1      16.890  15.540   8.230  1.00  0.00            
ATOM     75  C22 ACD     1      17.150  14.480   7.270  1.00  0.00            
ATOM     76  H36 ACD     1      16.500  14.650   6.390  1.00  0.00            
ATOM     77  C23 ACD     1      18.600  14.720   6.770  1.00  0.00            
ATOM     78  H37 ACD     1      19.300  14.700   7.610  1.00  0.00            
ATOM     79  O19 ACD     1      18.700  15.980   6.000  1.00  0.00            
ATOM     80  H38 ACD     1      18.590  16.730   6.590  1.00  0.00            
ATOM     81  C24 ACD     1      19.200  13.600   5.910  1.00  0.00            
ATOM     82  H39 ACD     1      18.480  13.570   5.080  1.00  0.00            
ATOM     83  O20 ACD     1      20.520  13.940   5.540  1.00  0.00            
ATOM     84  H40 ACD     1      20.520  14.740   5.020  1.00  0.00            
ATOM     85  C25 ACD     1      19.040  12.310   6.680  1.00  0.00            
ATOM     86  H41 ACD     1      19.400  11.420   6.160  1.00  0.00            
ATOM     87  O21 ACD     1      17.720  12.150   7.130  1.00  0.00            
ATOM     88  C26 ACD     1      16.920  13.050   7.880  1.00  0.00            
ATOM     89  H42 ACD     1      17.190  13.100   8.940  1.00  0.00            
ATOM     90  C27 ACD     1      15.480  12.570   7.660  1.00  0.00            
ATOM     91  H43 ACD     1      14.760  13.370   7.850  1.00  0.00            
ATOM     92  H44 ACD     1      15.320  12.380   6.590  1.00  0.00            
ATOM     93  O22 ACD     1      15.190  11.520   8.540  1.00  0.00            
ATOM     94  H45 ACD     1      15.490  10.730   8.080  1.00  0.00            
ATOM     95  O23 ACD     1      19.920  12.510   7.860  1.00  0.00            
ATOM     96  C28 ACD     1      20.840  11.450   8.170  1.00  0.00            
ATOM     97  H46 ACD     1      20.930  10.660   7.410  1.00  0.00            
ATOM     98  C29 ACD     1      20.360  10.840   9.490  1.00  0.00            
ATOM     99  H47 ACD     1      19.990  11.600  10.180  1.00  0.00            
ATOM    100  O24 ACD     1      21.410   9.960   9.970  1.00  0.00            
ATOM    101  C30 ACD     1      19.080  10.040   9.200  1.00  0.00            
ATOM    102  H48 ACD     1      18.250  10.620   8.780  1.00  0.00            
ATOM    103  H49 ACD     1      19.230   9.280   8.420  1.00  0.00            
ATOM    104  O25 ACD     1      18.600   9.430  10.420  1.00  0.00            
ATOM    105  H50 ACD     1      19.180   8.680  10.570  1.00  0.00            
ATOM    106  C31 ACD     1      22.180  12.140   8.460  1.00  0.00            
ATOM    107  H51 ACD     1      22.000  13.000   9.110  1.00  0.00            
ATOM    108  O26 ACD     1      22.740  12.640   7.150  1.00  0.00            
ATOM    109  H52 ACD     1      22.040  13.160   6.740  1.00  0.00            
ATOM    110  C32 ACD     1      23.210  11.270   9.150  1.00  0.00            
ATOM    111  H53 ACD     1      23.480  10.510   8.410  1.00  0.00            
ATOM    112  O27 ACD     1      24.350  12.110   9.370  1.00  0.00            
ATOM    113  H54 ACD     1      24.230  12.750   8.670  1.00  0.00            
ATOM    114  C33 ACD     1      22.650  10.550  10.350  1.00  0.00            
ATOM    115  H55 ACD     1      23.300   9.720  10.670  1.00  0.00            
ATOM    116  O28 ACD     1      22.460  11.470  11.330  1.00  0.00            
ATOM    117  C34 ACD     1      23.120  11.380  12.580  1.00  0.00            
ATOM    118  H56 ACD     1      24.080  10.880  12.410  1.00  0.00            
ATOM    119  C35 ACD     1      23.400  12.930  12.920  1.00  0.00            
ATOM    120  H57 ACD     1      22.450  13.490  12.820  1.00  0.00            
ATOM    121  O29 ACD     1      24.540  13.360  12.050  1.00  0.00            
ATOM    122  H58 ACD     1      24.420  13.050  11.150  1.00  0.00            
ATOM    123  C36 ACD     1      23.890  13.050  14.380  1.00  0.00            
ATOM    124  H59 ACD     1      24.830  12.520  14.550  1.00  0.00            
ATOM    125  O30 ACD     1      24.050  14.340  14.890  1.00  0.00            
ATOM    126  H60 ACD     1      24.920  14.590  14.560  1.00  0.00            
ATOM    127  C1  AY6     2      18.370  12.700  12.220  1.00  0.00            
ATOM    128  C2  AY6     2      18.870  13.930  11.690  1.00  0.00            
ATOM    129  C3  AY6     2      19.410  14.930  12.480  1.00  0.00            
ATOM    130  C4  AY6     2      19.780  15.880  11.580  1.00  0.00            
ATOM    131  N1  AY6     2      20.190  17.040  12.000  1.00  0.00            
ATOM    132  S1  AY6     2      21.050  17.980  10.920  1.00  0.00            
ATOM    133  O1  AY6     2      21.510  18.820  12.010  1.00  0.00            
ATOM    134  O2  AY6     2      20.100  18.430   9.910  1.00  0.00            
ATOM    135  C5  AY6     2      22.470  17.080  10.220  1.00  0.00            
ATOM    136  C6  AY6     2      22.450  16.690   8.850  1.00  0.00            
ATOM    137  C7  AY6     2      23.520  15.990   8.240  1.00  0.00            
ATOM    138  C8  AY6     2      24.590  15.610   9.070  1.00  0.00            
ATOM    139  N2  AY6     2      25.710  15.070   8.480  1.00  0.00            
ATOM    140  C9  AY6     2      24.590  15.910  10.400  1.00  0.00            
ATOM    141  C10 AY6     2      23.540  16.660  11.010  1.00  0.00            
ATOM    142  N3  AY6     2      19.580  15.490  10.370  1.00  0.00            
ATOM    143  O3  AY6     2      19.130  14.160  10.380  1.00  0.00            
ATOM    144  H1  AY6     2      17.730  12.270  11.440  1.00  0.00            
ATOM    145  H2  AY6     2      19.270  12.100  12.380  1.00  0.00            
ATOM    146  H3  AY6     2      17.850  12.790  13.180  1.00  0.00            
ATOM    147  H4  AY6     2      19.390  14.880  13.560  1.00  0.00            
ATOM    148  H5  AY6     2      20.910  16.950  12.710  1.00  0.00            
ATOM    149  H6  AY6     2      21.670  17.090   8.210  1.00  0.00            
ATOM    150  H7  AY6     2      23.500  15.650   7.200  1.00  0.00            
ATOM    151  H8  AY6     2      25.990  15.420   7.580  1.00  0.00            
ATOM    152  H9  AY6     2      26.510  14.970   9.090  1.00  0.00            
ATOM    153  H10 AY6     2      25.430  15.640  11.030  1.00  0.00            
ATOM    154  H11 AY6     2      23.630  17.070  12.010  1.00  0.00            
TER
ENDMDL
MODEL        1
ATOM      1  H1  ACD     1      11.120  20.720  17.730  1.00  0.00            
ATOM      2  O1  ACD     1      10.440  20.470  17.100  1.00  0.00            
ATOM      3  C1  ACD     1      10.060  19.150  17.330  1.00  0.00            
ATOM      4  H2  ACD     1       9.000  19.030  17.060  1.00  0.00            
ATOM      5  H3  ACD     1      10.170  18.910  18.390  1.00  0.00            
ATOM      6  C2  ACD     1      10.870  18.130  16.510  1.00  0.00            
ATOM      7  H4  ACD     1      10.670  18.450  15.480  1.00  0.00            
ATOM      8  O2  ACD     1      12.250  18.250  16.760  1.00  0.00            
ATOM      9  C3  ACD     1      13.090  17.330  16.090  1.00  0.00            
ATOM     10  H5  ACD     1      14.150  17.390  16.380  1.00  0.00            
ATOM     11  O3  ACD     1      13.010  17.510  14.730  1.00  0.00            
ATOM     12  C4  ACD     1      14.130  18.140  14.050  1.00  0.00            
ATOM     13  H6  ACD     1      15.110  17.870  14.470  1.00  0.00            
ATOM     14  C5  ACD     1      14.240  17.310  12.750  1.00  0.00            
ATOM     15  H7  ACD     1      13.250  17.370  12.280  1.00  0.00            
ATOM     16  O4  ACD     1      14.570  15.980  13.100  1.00  0.00            
ATOM     17  H8  ACD     1      15.370  15.860  13.630  1.00  0.00            
ATOM     18  C6  ACD     1      15.220  17.940  11.790  1.00  0.00            
ATOM     19  H9  ACD     1      16.230  17.890  12.210  1.00  0.00            
ATOM     20  O5  ACD     1      15.250  17.240  10.560  1.00  0.00            
ATOM     21  H10 ACD     1      15.160  16.300  10.740  1.00  0.00            
ATOM     22  C7  ACD     1      14.770  19.450  11.580  1.00  0.00            
ATOM     23  H11 ACD     1      15.450  20.010  10.920  1.00  0.00            
ATOM     24  O6  ACD     1      14.890  20.090  12.850  1.00  0.00            
ATOM     25  C8  ACD     1      14.000  19.630  13.910  1.00  0.00            
ATOM     26  H12 ACD     1      12.960  19.850  13.650  1.00  0.00            
ATOM     27  C9  ACD     1      14.260  20.440  15.210  1.00  0.00            
ATOM     28  H13 ACD     1      14.010  21.480  15.010  1.00  0.00            
ATOM     29  H14 ACD     1      13.620  20.220  16.070  1.00  0.00            
ATOM     30  O7  ACD     1      15.570  20.310  15.570  1.00  0.00            
ATOM     31  H15 ACD     1      15.520  20.820  16.380  1.00  0.00            
ATOM     32  O8  ACD     1      13.410  19.510  11.130  1.00  0.00            
ATOM     33  C10 ACD     1      12.990  20.360  10.060  1.00  0.00            
ATOM     34  H16 ACD     1      13.860  20.710   9.490  1.00  0.00            
ATOM     35  C11 ACD     1      12.100  19.410   9.100  1.00  0.00            
ATOM     36  H17 ACD     1      11.210  19.090   9.650  1.00  0.00            
ATOM     37  O9  ACD     1      12.910  18.350   8.510  1.00  0.00            
ATOM     38  H18 ACD     1      13.150  17.660   9.140  1.00  0.00            
ATOM     39  C12 ACD     1      11.610  20.290   7.920  1.00  0.00            
ATOM     40  H19 ACD     1      12.440  20.580   7.270  1.00  0.00            
ATOM     41  O10 ACD     1      10.690  19.510   7.230  1.00  0.00            
ATOM     42  H20 ACD     1      11.170  18.770   6.860  1.00  0.00            
ATOM     43  C13 ACD     1      10.830  21.440   8.510  1.00  0.00            
ATOM     44  H21 ACD     1      10.450  21.970   7.630  1.00  0.00            
ATOM     45  O11 ACD     1      11.730  22.190   9.240  1.00  0.00            
ATOM     46  C14 ACD     1      12.180  21.560  10.510  1.00  0.00            
ATOM     47  H22 ACD     1      11.340  21.210  11.120  1.00  0.00            
ATOM     48  C15 ACD     1      12.990  22.540  11.320  1.00  0.00            
ATOM     49  H23 ACD     1      12.410  23.470  11.350  1.00  0.00            
ATOM     50  H24 ACD     1      13.160  22.240  12.360  1.00  0.00            
ATOM     51  O12 ACD     1      14.220  22.910  10.690  1.00  0.00            
ATOM     52  H25 ACD     1      14.100  23.190   9.780  1.00  0.00            
ATOM     53  O13 ACD     1       9.630  21.050   9.260  1.00  0.00            
ATOM     54  C16 ACD     1       8.280  21.550   8.920  1.00  0.00            
ATOM     55  H26 ACD     1       8.140  22.380   8.210  1.00  0.00            
ATOM     56  C17 ACD     1       7.470  20.380   8.460  1.00  0.00            
ATOM     57  H27 ACD     1       7.720  19.550   9.140  1.00  0.00            
ATOM     58  O14 ACD     1       7.940  19.980   7.180  1.00  0.00            
ATOM     59  H28 ACD     1       8.900  19.930   7.230  1.00  0.00            
ATOM     60  C18 ACD     1       5.980  20.680   8.520  1.00  0.00            
ATOM     61  H29 ACD     1       5.680  21.600   8.000  1.00  0.00            
ATOM     62  O15 ACD     1       5.200  19.560   8.030  1.00  0.00            
ATOM     63  H30 ACD     1       5.340  18.900   8.710  1.00  0.00            
ATOM     64  C19 ACD     1       5.650  21.050  10.000  1.00  0.00            
ATOM     65  H31 ACD     1       4.610  21.370  10.090  1.00  0.00            
ATOM     66  O16 ACD     1       6.380  22.230  10.280  1.00  0.00            
ATOM     67  C20 ACD     1       7.760  22.100  10.260  1.00  0.00            
ATOM     68  H32 ACD     1       8.140  21.470  11.080  1.00  0.00            
ATOM     69  C21 ACD     1       8.330  23.490  10.400  1.00  0.00            
ATOM     70  H33 ACD     1       9.420  23.470  10.240  1.00  0.00            
ATOM     71  H34 ACD     1       7.830  24.150   9.690  1.00  0.00            
ATOM     72  O17 ACD     1       8.150  24.090  11.660  1.00  0.00            
ATOM     73  H35 ACD     1       7.240  23.940  11.930  1.00  0.00            
ATOM     74  O18 ACD     1       5.990  20.040  10.980  1.00  0.00            
ATOM     75  C22 ACD     1       4.990  19.290  11.670  1.00  0.00            
ATOM     76  H36 ACD     1       4.030  19.620  11.260  1.00  0.00            
ATOM     77  C23 ACD     1       5.150  17.780  11.520  1.00  0.00            
ATOM     78  H37 ACD     1       6.200  17.630  11.810  1.00  0.00            
ATOM     79  O19 ACD     1       4.940  17.520  10.120  1.00  0.00            
ATOM     80  H38 ACD     1       4.940  16.560  10.060  1.00  0.00            
ATOM     81  C24 ACD     1       4.290  17.010  12.500  1.00  0.00            
ATOM     82  H39 ACD     1       3.270  17.210  12.140  1.00  0.00            
ATOM     83  O20 ACD     1       4.500  15.580  12.530  1.00  0.00            
ATOM     84  H40 ACD     1       5.290  15.440  13.060  1.00  0.00            
ATOM     85  C25 ACD     1       4.350  17.530  13.900  1.00  0.00            
ATOM     86  H41 ACD     1       3.580  17.020  14.500  1.00  0.00            
ATOM     87  O21 ACD     1       4.050  18.950  13.900  1.00  0.00            
ATOM     88  C26 ACD     1       5.040  19.690  13.170  1.00  0.00            
ATOM     89  H42 ACD     1       6.030  19.470  13.590  1.00  0.00            
ATOM     90  C27 ACD     1       4.680  21.150  13.390  1.00  0.00            
ATOM     91  H43 ACD     1       5.560  21.720  13.060  1.00  0.00            
ATOM     92  H44 ACD     1       3.830  21.390  12.740  1.00  0.00            
ATOM     93  O22 ACD     1       4.370  21.500  14.790  1.00  0.00            
ATOM     94  H45 ACD     1       4.830  22.280  15.110  1.00  0.00            
ATOM     95  O23 ACD     1       5.670  17.220  14.320  1.00  0.00            
ATOM     96  C28 ACD     1       5.830  16.640  15.680  1.00  0.00            
ATOM     97  H46 ACD     1       4.850  16.410  16.120  1.00  0.00            
ATOM     98  C29 ACD     1       6.460  17.750  16.580  1.00  0.00            
ATOM     99  H47 ACD     1       7.210  18.240  15.940  1.00  0.00            
ATOM    100  O24 ACD     1       7.150  17.170  17.690  1.00  0.00            
ATOM    101  C30 ACD     1       5.460  18.780  17.050  1.00  0.00            
ATOM    102  H48 ACD     1       4.890  19.170  16.200  1.00  0.00            
ATOM    103  H49 ACD     1       4.790  18.410  17.840  1.00  0.00            
ATOM    104  O25 ACD     1       6.070  19.920  17.680  1.00  0.00            
ATOM    105  H50 ACD     1       6.540  20.370  16.970  1.00  0.00            
ATOM    106  C31 ACD     1       6.570  15.360  15.520  1.00  0.00            
ATOM    107  H51 ACD     1       7.390  15.560  14.810  1.00  0.00            
ATOM    108  O26 ACD     1       5.720  14.310  15.030  1.00  0.00            
ATOM    109  H52 ACD     1       6.190  13.470  15.030  1.00  0.00            
ATOM    110  C32 ACD     1       7.270  14.970  16.800  1.00  0.00            
ATOM    111  H53 ACD     1       6.580  14.660  17.600  1.00  0.00            
ATOM    112  O27 ACD     1       8.130  13.910  16.540  1.00  0.00            
ATOM    113  H54 ACD     1       8.970  14.330  16.330  1.00  0.00            
ATOM    114  C33 ACD     1       8.040  16.160  17.290  1.00  0.00            
ATOM    115  H55 ACD     1       8.630  15.910  18.170  1.00  0.00            
ATOM    116  O28 ACD     1       8.980  16.510  16.350  1.00  0.00            
ATOM    117  C34 ACD     1      10.320  16.740  16.900  1.00  0.00            
ATOM    118  H56 ACD     1      10.400  16.600  17.990  1.00  0.00            
ATOM    119  C35 ACD     1      11.170  15.660  16.220  1.00  0.00            
ATOM    120  H57 ACD     1      11.000  15.730  15.140  1.00  0.00            
ATOM    121  O29 ACD     1      10.810  14.300  16.630  1.00  0.00            
ATOM    122  H58 ACD     1      11.340  13.760  16.050  1.00  0.00            
ATOM    123  C36 ACD     1      12.630  15.880  16.430  1.00  0.00            
ATOM    124  H59 ACD     1      12.900  15.540  17.430  1.00  0.00            
ATOM    125  O30 ACD     1      13.370  15.130  15.540  1.00  0.00            
ATOM    126  H60 ACD     1      13.390  15.670  14.750  1.00  0.00            
ATOM    127  C1  AY6     2       9.100  19.750  13.510  1.00  0.00            
ATOM    128  C2  AY6     2       9.240  18.290  13.200  1.00  0.00            
ATOM    129  C3  AY6     2      10.450  17.790  12.830  1.00  0.00            
ATOM    130  C4  AY6     2      10.200  16.480  12.680  1.00  0.00            
ATOM    131  N1  AY6     2      11.140  15.580  12.360  1.00  0.00            
ATOM    132  S1  AY6     2      11.250  15.330  10.660  1.00  0.00            
ATOM    133  O1  AY6     2      11.930  14.090  10.560  1.00  0.00            
ATOM    134  O2  AY6     2      11.950  16.550  10.230  1.00  0.00            
ATOM    135  C5  AY6     2       9.530  15.190  10.230  1.00  0.00            
ATOM    136  C6  AY6     2       8.940  16.150   9.480  1.00  0.00            
ATOM    137  C7  AY6     2       7.610  15.980   9.050  1.00  0.00            
ATOM    138  C8  AY6     2       6.890  14.890   9.430  1.00  0.00            
ATOM    139  N2  AY6     2       5.620  14.800   8.890  1.00  0.00            
ATOM    140  C9  AY6     2       7.500  13.890  10.220  1.00  0.00            
ATOM    141  C10 AY6     2       8.830  14.030  10.640  1.00  0.00            
ATOM    142  N3  AY6     2       8.920  16.210  12.940  1.00  0.00            
ATOM    143  O3  AY6     2       8.240  17.340  13.280  1.00  0.00            
ATOM    144  H1  AY6     2       8.190  19.890  14.110  1.00  0.00            
ATOM    145  H2  AY6     2       9.930  20.160  14.100  1.00  0.00            
ATOM    146  H3  AY6     2       9.060  20.350  12.590  1.00  0.00            
ATOM    147  H4  AY6     2      11.440  18.240  12.730  1.00  0.00            
ATOM    148  H5  AY6     2      10.880  14.690  12.760  1.00  0.00            
ATOM    149  H6  AY6     2       9.540  17.000   9.140  1.00  0.00            
ATOM    150  H7  AY6     2       7.250  16.770   8.410  1.00  0.00            
ATOM    151  H8  AY6     2       5.530  15.390   8.070  1.00  0.00            
ATOM    152  H9  AY6     2       5.200  13.880   8.850  1.00  0.00            
ATOM    153  H10 AY6     2       6.930  12.980  10.410  1.00  0.00            
ATOM    154  H11 AY6     2       9.340  13.310  11.270  1.00  0.00            
TER
ENDMDL
MODEL        1
ATOM      1  H1  ACD     1      14.310  42.160  31.330  1.00  0.00            
ATOM      2  O1  ACD     1      15.260  42.050  31.260  1.00  0.00            
ATOM      3  C1  ACD     1      15.680  40.860  31.930  1.00  0.00            
ATOM      4  H2  ACD     1      14.940  40.480  32.660  1.00  0.00            
ATOM      5  H3  ACD     1      16.640  40.890  32.450  1.00  0.00            
ATOM      6  C2  ACD     1      15.690  39.760  30.850  1.00  0.00            
ATOM      7  H4  ACD     1      14.870  39.980  30.150  1.00  0.00            
ATOM      8  O2  ACD     1      16.830  39.980  30.040  1.00  0.00            
ATOM      9  C3  ACD     1      17.180  38.970  29.080  1.00  0.00            
ATOM     10  H5  ACD     1      18.040  39.320  28.500  1.00  0.00            
ATOM     11  O3  ACD     1      16.150  38.790  28.050  1.00  0.00            
ATOM     12  C4  ACD     1      16.560  38.270  26.760  1.00  0.00            
ATOM     13  H6  ACD     1      17.620  38.020  26.690  1.00  0.00            
ATOM     14  C5  ACD     1      15.690  37.010  26.470  1.00  0.00            
ATOM     15  H7  ACD     1      14.620  37.190  26.640  1.00  0.00            
ATOM     16  O4  ACD     1      16.100  35.890  27.280  1.00  0.00            
ATOM     17  H8  ACD     1      15.480  35.190  27.020  1.00  0.00            
ATOM     18  C6  ACD     1      15.920  36.660  24.920  1.00  0.00            
ATOM     19  H9  ACD     1      16.990  36.440  24.800  1.00  0.00            
ATOM     20  O5  ACD     1      15.200  35.520  24.550  1.00  0.00            
ATOM     21  H10 ACD     1      14.260  35.700  24.500  1.00  0.00            
ATOM     22  C7  ACD     1      15.590  37.790  23.970  1.00  0.00            
ATOM     23  H11 ACD     1      16.070  37.560  23.010  1.00  0.00            
ATOM     24  O6  ACD     1      16.270  39.000  24.400  1.00  0.00            
ATOM     25  C8  ACD     1      16.160  39.360  25.800  1.00  0.00            
ATOM     26  H12 ACD     1      15.100  39.540  26.000  1.00  0.00            
ATOM     27  C9  ACD     1      16.880  40.690  25.980  1.00  0.00            
ATOM     28  H13 ACD     1      16.750  40.970  27.030  1.00  0.00            
ATOM     29  H14 ACD     1      17.940  40.710  25.710  1.00  0.00            
ATOM     30  O7  ACD     1      16.310  41.640  25.170  1.00  0.00            
ATOM     31  H15 ACD     1      16.430  41.310  24.280  1.00  0.00            
ATOM     32  O8  ACD     1      14.180  38.030  24.100  1.00  0.00            
ATOM     33  C10 ACD     1      13.510  38.400  22.870  1.00  0.00            
ATOM     34  H16 ACD     1      14.160  38.520  21.990  1.00  0.00            
ATOM     35  C11 ACD     1      12.570  37.180  22.640  1.00  0.00            
ATOM     36  H17 ACD     1      12.030  36.850  23.540  1.00  0.00            
ATOM     37  O9  ACD     1      13.480  36.070  22.200  1.00  0.00            
ATOM     38  H18 ACD     1      13.040  35.210  22.260  1.00  0.00            
ATOM     39  C12 ACD     1      11.500  37.490  21.640  1.00  0.00            
ATOM     40  H19 ACD     1      11.910  37.560  20.630  1.00  0.00            
ATOM     41  O10 ACD     1      10.550  36.430  21.590  1.00  0.00            
ATOM     42  H20 ACD     1       9.780  36.670  22.120  1.00  0.00            
ATOM     43  C13 ACD     1      10.820  38.770  22.120  1.00  0.00            
ATOM     44  H21 ACD     1      10.150  39.140  21.330  1.00  0.00            
ATOM     45  O11 ACD     1      11.660  39.910  22.200  1.00  0.00            
ATOM     46  C14 ACD     1      12.790  39.720  23.170  1.00  0.00            
ATOM     47  H22 ACD     1      12.370  39.810  24.170  1.00  0.00            
ATOM     48  C15 ACD     1      13.620  41.000  22.960  1.00  0.00            
ATOM     49  H23 ACD     1      13.130  41.810  23.500  1.00  0.00            
ATOM     50  H24 ACD     1      14.540  40.890  23.560  1.00  0.00            
ATOM     51  O12 ACD     1      13.930  41.350  21.680  1.00  0.00            
ATOM     52  H25 ACD     1      13.320  40.940  21.050  1.00  0.00            
ATOM     53  O13 ACD     1      10.130  38.560  23.290  1.00  0.00            
ATOM     54  C16 ACD     1       8.920  39.260  23.500  1.00  0.00            
ATOM     55  H26 ACD     1       8.590  39.830  22.620  1.00  0.00            
ATOM     56  C17 ACD     1       7.830  38.200  24.010  1.00  0.00            
ATOM     57  H27 ACD     1       8.300  37.550  24.770  1.00  0.00            
ATOM     58  O14 ACD     1       7.470  37.490  22.780  1.00  0.00            
ATOM     59  H28 ACD     1       6.840  36.860  23.150  1.00  0.00            
ATOM     60  C18 ACD     1       6.630  38.920  24.670  1.00  0.00            
ATOM     61  H29 ACD     1       6.090  39.560  23.970  1.00  0.00            
ATOM     62  O15 ACD     1       5.690  38.000  25.260  1.00  0.00            
ATOM     63  H30 ACD     1       4.930  37.950  24.670  1.00  0.00            
ATOM     64  C19 ACD     1       7.170  39.840  25.730  1.00  0.00            
ATOM     65  H31 ACD     1       6.380  40.360  26.280  1.00  0.00            
ATOM     66  O16 ACD     1       7.910  40.840  25.130  1.00  0.00            
ATOM     67  C20 ACD     1       9.120  40.370  24.550  1.00  0.00            
ATOM     68  H32 ACD     1       9.780  40.080  25.380  1.00  0.00            
ATOM     69  C21 ACD     1       9.740  41.670  23.980  1.00  0.00            
ATOM     70  H33 ACD     1       9.600  42.470  24.710  1.00  0.00            
ATOM     71  H34 ACD     1      10.840  41.610  23.880  1.00  0.00            
ATOM     72  O17 ACD     1       9.140  42.200  22.780  1.00  0.00            
ATOM     73  H35 ACD     1       9.530  43.070  22.680  1.00  0.00            
ATOM     74  O18 ACD     1       8.010  39.140  26.680  1.00  0.00            
ATOM     75  C22 ACD     1       7.520  39.050  27.970  1.00  0.00            
ATOM     76  H36 ACD     1       6.460  39.340  27.930  1.00  0.00            
ATOM     77  C23 ACD     1       7.580  37.650  28.400  1.00  0.00            
ATOM     78  H37 ACD     1       8.580  37.280  28.170  1.00  0.00            
ATOM     79  O19 ACD     1       6.720  36.760  27.730  1.00  0.00            
ATOM     80  H38 ACD     1       6.550  36.990  26.810  1.00  0.00            
ATOM     81  C24 ACD     1       7.470  37.450  29.890  1.00  0.00            
ATOM     82  H39 ACD     1       6.440  37.670  30.190  1.00  0.00            
ATOM     83  O20 ACD     1       7.770  36.090  30.260  1.00  0.00            
ATOM     84  H40 ACD     1       8.730  36.000  30.350  1.00  0.00            
ATOM     85  C25 ACD     1       8.470  38.350  30.720  1.00  0.00            
ATOM     86  H41 ACD     1       8.200  38.140  31.760  1.00  0.00            
ATOM     87  O21 ACD     1       8.190  39.690  30.240  1.00  0.00            
ATOM     88  C26 ACD     1       8.380  39.960  28.850  1.00  0.00            
ATOM     89  H42 ACD     1       9.440  39.860  28.590  1.00  0.00            
ATOM     90  C27 ACD     1       7.900  41.340  28.640  1.00  0.00            
ATOM     91  H43 ACD     1       7.690  41.580  27.590  1.00  0.00            
ATOM     92  H44 ACD     1       6.880  41.350  29.030  1.00  0.00            
ATOM     93  O22 ACD     1       8.700  42.380  29.100  1.00  0.00            
ATOM     94  H45 ACD     1       9.370  42.460  28.410  1.00  0.00            
ATOM     95  O23 ACD     1       9.870  38.080  30.460  1.00  0.00            
ATOM     96  C28 ACD     1      10.690  38.280  31.610  1.00  0.00            
ATOM     97  H46 ACD     1      10.140  38.530  32.530  1.00  0.00            
ATOM     98  C29 ACD     1      11.740  39.320  31.350  1.00  0.00            
ATOM     99  H47 ACD     1      12.200  38.960  30.420  1.00  0.00            
ATOM    100  O24 ACD     1      12.680  39.370  32.470  1.00  0.00            
ATOM    101  C30 ACD     1      11.280  40.780  31.280  1.00  0.00            
ATOM    102  H48 ACD     1      10.830  40.980  30.300  1.00  0.00            
ATOM    103  H49 ACD     1      10.540  40.960  32.070  1.00  0.00            
ATOM    104  O25 ACD     1      12.410  41.650  31.340  1.00  0.00            
ATOM    105  H50 ACD     1      12.640  41.730  32.270  1.00  0.00            
ATOM    106  C31 ACD     1      11.390  36.930  31.950  1.00  0.00            
ATOM    107  H51 ACD     1      11.910  36.570  31.050  1.00  0.00            
ATOM    108  O26 ACD     1      10.300  36.010  32.350  1.00  0.00            
ATOM    109  H52 ACD     1      10.740  35.360  32.910  1.00  0.00            
ATOM    110  C32 ACD     1      12.480  37.050  33.010  1.00  0.00            
ATOM    111  H53 ACD     1      12.040  37.220  34.000  1.00  0.00            
ATOM    112  O27 ACD     1      13.300  35.870  33.090  1.00  0.00            
ATOM    113  H54 ACD     1      13.950  36.120  32.430  1.00  0.00            
ATOM    114  C33 ACD     1      13.410  38.190  32.680  1.00  0.00            
ATOM    115  H55 ACD     1      14.000  38.190  33.600  1.00  0.00            
ATOM    116  O28 ACD     1      14.210  37.860  31.550  1.00  0.00            
ATOM    117  C34 ACD     1      15.590  38.270  31.480  1.00  0.00            
ATOM    118  H56 ACD     1      16.060  38.250  32.470  1.00  0.00            
ATOM    119  C35 ACD     1      16.360  37.170  30.710  1.00  0.00            
ATOM    120  H57 ACD     1      15.710  36.860  29.880  1.00  0.00            
ATOM    121  O29 ACD     1      16.750  36.050  31.510  1.00  0.00            
ATOM    122  H58 ACD     1      17.250  36.290  32.290  1.00  0.00            
ATOM    123  C36 ACD     1      17.570  37.690  29.850  1.00  0.00            
ATOM    124  H59 ACD     1      18.430  37.980  30.460  1.00  0.00            
ATOM    125  O30 ACD     1      18.050  36.620  29.110  1.00  0.00            
ATOM    126  H60 ACD     1      17.240  36.260  28.750  1.00  0.00            
ATOM    127  C1  AY6     2      12.570  31.290  22.480  1.00  0.00            
ATOM    128  C2  AY6     2      12.220  32.250  23.570  1.00  0.00            
ATOM    129  C3  AY6     2      11.570  31.990  24.730  1.00  0.00            
ATOM    130  C4  AY6     2      11.250  33.210  25.240  1.00  0.00            
ATOM    131  N1  AY6     2      10.580  33.180  26.400  1.00  0.00            
ATOM    132  S1  AY6     2       9.670  34.420  26.910  1.00  0.00            
ATOM    133  O1  AY6     2       9.360  33.850  28.240  1.00  0.00            
ATOM    134  O2  AY6     2       8.690  34.700  25.900  1.00  0.00            
ATOM    135  C5  AY6     2      10.830  35.870  27.100  1.00  0.00            
ATOM    136  C6  AY6     2      10.860  36.980  26.240  1.00  0.00            
ATOM    137  C7  AY6     2      11.690  38.150  26.510  1.00  0.00            
ATOM    138  C8  AY6     2      12.410  38.090  27.670  1.00  0.00            
ATOM    139  N2  AY6     2      13.280  39.120  27.970  1.00  0.00            
ATOM    140  C9  AY6     2      12.440  37.000  28.460  1.00  0.00            
ATOM    141  C10 AY6     2      11.790  35.870  28.120  1.00  0.00            
ATOM    142  N3  AY6     2      11.530  34.200  24.440  1.00  0.00            
ATOM    143  O3  AY6     2      12.260  33.610  23.330  1.00  0.00            
ATOM    144  H1  AY6     2      13.510  31.610  22.000  1.00  0.00            
ATOM    145  H2  AY6     2      12.830  30.340  22.940  1.00  0.00            
ATOM    146  H3  AY6     2      11.760  31.200  21.740  1.00  0.00            
ATOM    147  H4  AY6     2      11.390  30.970  25.060  1.00  0.00            
ATOM    148  H5  AY6     2       9.960  32.420  26.620  1.00  0.00            
ATOM    149  H6  AY6     2      10.230  37.060  25.360  1.00  0.00            
ATOM    150  H7  AY6     2      11.830  38.980  25.820  1.00  0.00            
ATOM    151  H8  AY6     2      14.220  38.920  28.320  1.00  0.00            
ATOM    152  H9  AY6     2      13.270  39.880  27.310  1.00  0.00            
ATOM    153  H10 AY6     2      13.240  36.940  29.190  1.00  0.00            
ATOM    154  H11 AY6     2      11.940  34.990  28.730  1.00  0.00            
TER
ENDMDL
MODEL        1
ATOM      1  H1  ACD     1      29.950  13.610  17.120  1.00  0.00            
ATOM      2  O1  ACD     1      29.360  14.370  17.150  1.00  0.00            
ATOM      3  C1  ACD     1      28.320  13.900  16.250  1.00  0.00            
ATOM      4  H2  ACD     1      28.790  13.630  15.290  1.00  0.00            
ATOM      5  H3  ACD     1      27.560  14.680  16.100  1.00  0.00            
ATOM      6  C2  ACD     1      27.550  12.650  16.680  1.00  0.00            
ATOM      7  H4  ACD     1      26.750  12.560  15.930  1.00  0.00            
ATOM      8  O2  ACD     1      28.380  11.470  16.480  1.00  0.00            
ATOM      9  C3  ACD     1      27.750  10.260  16.780  1.00  0.00            
ATOM     10  H5  ACD     1      28.520   9.500  16.620  1.00  0.00            
ATOM     11  O3  ACD     1      26.530  10.200  16.030  1.00  0.00            
ATOM     12  C4  ACD     1      26.460   9.150  15.040  1.00  0.00            
ATOM     13  H6  ACD     1      27.080   8.260  15.220  1.00  0.00            
ATOM     14  C5  ACD     1      25.060   8.660  15.270  1.00  0.00            
ATOM     15  H7  ACD     1      24.430   9.560  15.190  1.00  0.00            
ATOM     16  O4  ACD     1      24.980   7.980  16.540  1.00  0.00            
ATOM     17  H8  ACD     1      25.520   8.490  17.150  1.00  0.00            
ATOM     18  C6  ACD     1      24.610   7.810  14.090  1.00  0.00            
ATOM     19  H9  ACD     1      25.180   6.870  14.100  1.00  0.00            
ATOM     20  O5  ACD     1      23.260   7.550  14.110  1.00  0.00            
ATOM     21  H10 ACD     1      22.860   8.320  13.710  1.00  0.00            
ATOM     22  C7  ACD     1      24.840   8.470  12.780  1.00  0.00            
ATOM     23  H11 ACD     1      24.580   7.720  12.040  1.00  0.00            
ATOM     24  O6  ACD     1      26.240   8.890  12.600  1.00  0.00            
ATOM     25  C8  ACD     1      26.690   9.760  13.630  1.00  0.00            
ATOM     26  H12 ACD     1      26.080  10.660  13.470  1.00  0.00            
ATOM     27  C9  ACD     1      28.140  10.060  13.420  1.00  0.00            
ATOM     28  H13 ACD     1      28.320  10.870  14.140  1.00  0.00            
ATOM     29  H14 ACD     1      28.750   9.220  13.780  1.00  0.00            
ATOM     30  O7  ACD     1      28.440  10.510  12.100  1.00  0.00            
ATOM     31  H15 ACD     1      28.200   9.730  11.590  1.00  0.00            
ATOM     32  O8  ACD     1      24.050   9.630  12.660  1.00  0.00            
ATOM     33  C10 ACD     1      23.470   9.930  11.380  1.00  0.00            
ATOM     34  H16 ACD     1      23.770   9.200  10.620  1.00  0.00            
ATOM     35  C11 ACD     1      21.930   9.870  11.630  1.00  0.00            
ATOM     36  H17 ACD     1      21.690  10.460  12.520  1.00  0.00            
ATOM     37  O9  ACD     1      21.530   8.490  11.840  1.00  0.00            
ATOM     38  H18 ACD     1      20.580   8.450  11.910  1.00  0.00            
ATOM     39  C12 ACD     1      21.220  10.360  10.310  1.00  0.00            
ATOM     40  H19 ACD     1      21.550   9.660   9.530  1.00  0.00            
ATOM     41  O10 ACD     1      19.820  10.510  10.350  1.00  0.00            
ATOM     42  H20 ACD     1      19.680  11.260  10.920  1.00  0.00            
ATOM     43  C13 ACD     1      21.700  11.730   9.950  1.00  0.00            
ATOM     44  H21 ACD     1      21.300  11.950   8.960  1.00  0.00            
ATOM     45  O11 ACD     1      23.140  11.690   9.850  1.00  0.00            
ATOM     46  C14 ACD     1      23.970  11.250  10.910  1.00  0.00            
ATOM     47  H22 ACD     1      23.950  11.980  11.730  1.00  0.00            
ATOM     48  C15 ACD     1      25.430  11.190  10.390  1.00  0.00            
ATOM     49  H23 ACD     1      26.120  10.630  11.030  1.00  0.00            
ATOM     50  H24 ACD     1      25.470  10.560   9.490  1.00  0.00            
ATOM     51  O12 ACD     1      25.830  12.500   9.910  1.00  0.00            
ATOM     52  H25 ACD     1      25.170  12.670   9.230  1.00  0.00            
ATOM     53  O13 ACD     1      21.230  12.640  10.910  1.00  0.00            
ATOM     54  C16 ACD     1      20.580  13.810  10.420  1.00  0.00            
ATOM     55  H26 ACD     1      20.170  13.800   9.400  1.00  0.00            
ATOM     56  C17 ACD     1      19.430  13.980  11.390  1.00  0.00            
ATOM     57  H27 ACD     1      19.670  13.930  12.460  1.00  0.00            
ATOM     58  O14 ACD     1      18.410  12.980  11.240  1.00  0.00            
ATOM     59  H28 ACD     1      17.590  13.460  11.070  1.00  0.00            
ATOM     60  C18 ACD     1      18.960  15.420  11.310  1.00  0.00            
ATOM     61  H29 ACD     1      18.510  15.650  10.330  1.00  0.00            
ATOM     62  O15 ACD     1      17.940  15.710  12.290  1.00  0.00            
ATOM     63  H30 ACD     1      18.270  15.970  13.150  1.00  0.00            
ATOM     64  C19 ACD     1      20.140  16.440  11.540  1.00  0.00            
ATOM     65  H31 ACD     1      19.720  17.450  11.540  1.00  0.00            
ATOM     66  O16 ACD     1      21.040  16.240  10.440  1.00  0.00            
ATOM     67  C20 ACD     1      21.620  14.940  10.360  1.00  0.00            
ATOM     68  H32 ACD     1      22.380  14.970  11.150  1.00  0.00            
ATOM     69  C21 ACD     1      22.550  14.870   9.080  1.00  0.00            
ATOM     70  H33 ACD     1      22.900  13.890   8.730  1.00  0.00            
ATOM     71  H34 ACD     1      21.920  15.180   8.240  1.00  0.00            
ATOM     72  O17 ACD     1      23.570  15.790   9.220  1.00  0.00            
ATOM     73  H35 ACD     1      23.920  15.830   8.320  1.00  0.00            
ATOM     74  O18 ACD     1      20.770  16.160  12.870  1.00  0.00            
ATOM     75  C22 ACD     1      20.780  17.120  13.880  1.00  0.00            
ATOM     76  H36 ACD     1      20.130  17.970  13.650  1.00  0.00            
ATOM     77  C23 ACD     1      20.230  16.330  15.100  1.00  0.00            
ATOM     78  H37 ACD     1      20.730  15.350  15.070  1.00  0.00            
ATOM     79  O19 ACD     1      18.870  16.070  14.980  1.00  0.00            
ATOM     80  H38 ACD     1      18.660  15.380  15.620  1.00  0.00            
ATOM     81  C24 ACD     1      20.560  17.170  16.340  1.00  0.00            
ATOM     82  H39 ACD     1      19.920  18.050  16.220  1.00  0.00            
ATOM     83  O20 ACD     1      20.270  16.400  17.440  1.00  0.00            
ATOM     84  H40 ACD     1      19.490  16.770  17.860  1.00  0.00            
ATOM     85  C25 ACD     1      22.010  17.580  16.400  1.00  0.00            
ATOM     86  H41 ACD     1      22.210  18.260  17.230  1.00  0.00            
ATOM     87  O21 ACD     1      22.320  18.340  15.250  1.00  0.00            
ATOM     88  C26 ACD     1      22.230  17.570  14.050  1.00  0.00            
ATOM     89  H42 ACD     1      22.900  16.710  14.180  1.00  0.00            
ATOM     90  C27 ACD     1      22.690  18.380  12.870  1.00  0.00            
ATOM     91  H43 ACD     1      23.650  18.720  13.260  1.00  0.00            
ATOM     92  H44 ACD     1      22.870  17.810  11.960  1.00  0.00            
ATOM     93  O22 ACD     1      21.930  19.490  12.620  1.00  0.00            
ATOM     94  H45 ACD     1      21.830  19.910  13.470  1.00  0.00            
ATOM     95  O23 ACD     1      22.880  16.460  16.360  1.00  0.00            
ATOM     96  C28 ACD     1      23.890  16.410  17.370  1.00  0.00            
ATOM     97  H46 ACD     1      24.010  17.420  17.780  1.00  0.00            
ATOM     98  C29 ACD     1      25.220  16.050  16.690  1.00  0.00            
ATOM     99  H47 ACD     1      25.230  15.040  16.260  1.00  0.00            
ATOM    100  O24 ACD     1      26.280  16.000  17.620  1.00  0.00            
ATOM    101  C30 ACD     1      25.740  17.070  15.670  1.00  0.00            
ATOM    102  H48 ACD     1      26.710  16.670  15.360  1.00  0.00            
ATOM    103  H49 ACD     1      25.100  17.130  14.780  1.00  0.00            
ATOM    104  O25 ACD     1      25.910  18.440  16.040  1.00  0.00            
ATOM    105  H50 ACD     1      25.830  18.900  15.200  1.00  0.00            
ATOM    106  C31 ACD     1      23.550  15.400  18.510  1.00  0.00            
ATOM    107  H51 ACD     1      23.410  14.420  18.030  1.00  0.00            
ATOM    108  O26 ACD     1      22.310  15.840  19.130  1.00  0.00            
ATOM    109  H52 ACD     1      21.700  16.060  18.420  1.00  0.00            
ATOM    110  C32 ACD     1      24.790  15.330  19.410  1.00  0.00            
ATOM    111  H53 ACD     1      24.840  16.320  19.880  1.00  0.00            
ATOM    112  O27 ACD     1      24.770  14.390  20.500  1.00  0.00            
ATOM    113  H54 ACD     1      25.040  13.540  20.140  1.00  0.00            
ATOM    114  C33 ACD     1      26.090  15.040  18.670  1.00  0.00            
ATOM    115  H55 ACD     1      26.900  15.150  19.390  1.00  0.00            
ATOM    116  O28 ACD     1      25.940  13.720  18.150  1.00  0.00            
ATOM    117  C34 ACD     1      27.070  12.800  18.150  1.00  0.00            
ATOM    118  H56 ACD     1      27.950  13.090  18.730  1.00  0.00            
ATOM    119  C35 ACD     1      26.430  11.470  18.570  1.00  0.00            
ATOM    120  H57 ACD     1      25.470  11.270  18.090  1.00  0.00            
ATOM    121  O29 ACD     1      26.260  11.520  19.990  1.00  0.00            
ATOM    122  H58 ACD     1      25.960  10.680  20.350  1.00  0.00            
ATOM    123  C36 ACD     1      27.370  10.340  18.220  1.00  0.00            
ATOM    124  H59 ACD     1      28.270  10.300  18.860  1.00  0.00            
ATOM    125  O30 ACD     1      26.660   9.060  18.270  1.00  0.00            
ATOM    126  H60 ACD     1      26.580   8.880  19.210  1.00  0.00            
ATOM    127  C1  AY6     2      24.670  14.610  12.930  1.00  0.00            
ATOM    128  C2  AY6     2      24.030  13.670  13.950  1.00  0.00            
ATOM    129  C3  AY6     2      22.690  13.580  14.190  1.00  0.00            
ATOM    130  C4  AY6     2      22.570  12.570  15.120  1.00  0.00            
ATOM    131  N1  AY6     2      21.320  12.140  15.330  1.00  0.00            
ATOM    132  S1  AY6     2      21.030  10.730  16.130  1.00  0.00            
ATOM    133  O1  AY6     2      21.520   9.770  15.120  1.00  0.00            
ATOM    134  O2  AY6     2      19.520  10.810  16.300  1.00  0.00            
ATOM    135  C5  AY6     2      21.820  10.710  17.730  1.00  0.00            
ATOM    136  C6  AY6     2      21.850  11.840  18.570  1.00  0.00            
ATOM    137  C7  AY6     2      22.520  11.780  19.820  1.00  0.00            
ATOM    138  C8  AY6     2      23.090  10.660  20.240  1.00  0.00            
ATOM    139  N2  AY6     2      23.790  10.620  21.410  1.00  0.00            
ATOM    140  C9  AY6     2      23.110   9.510  19.450  1.00  0.00            
ATOM    141  C10 AY6     2      22.460   9.540  18.190  1.00  0.00            
ATOM    142  N3  AY6     2      23.730  11.920  15.310  1.00  0.00            
ATOM    143  O3  AY6     2      24.670  12.670  14.530  1.00  0.00            
ATOM    144  H1  AY6     2      24.250  14.350  11.950  1.00  0.00            
ATOM    145  H2  AY6     2      24.450  15.670  13.150  1.00  0.00            
ATOM    146  H3  AY6     2      25.740  14.450  12.790  1.00  0.00            
ATOM    147  H4  AY6     2      21.900  14.200  13.800  1.00  0.00            
ATOM    148  H5  AY6     2      20.880  11.840  14.480  1.00  0.00            
ATOM    149  H6  AY6     2      21.570  12.830  18.200  1.00  0.00            
ATOM    150  H7  AY6     2      22.760  12.690  20.370  1.00  0.00            
ATOM    151  H8  AY6     2      23.690  11.380  22.070  1.00  0.00            
ATOM    152  H9  AY6     2      23.950   9.690  21.790  1.00  0.00            
ATOM    153  H10 AY6     2      23.550   8.580  19.760  1.00  0.00            
ATOM    154  H11 AY6     2      22.520   8.650  17.560  1.00  0.00            
TER
ENDMDL
MODEL        1
ATOM      1  H1  ACD     1      16.200  10.760  14.430  1.00  0.00            
ATOM      2  O1  ACD     1      16.810  11.480  14.630  1.00  0.00            
ATOM      3  C1  ACD     1      17.070  11.450  16.010  1.00  0.00            
ATOM      4  H2  ACD     1      17.200  10.410  16.320  1.00  0.00            
ATOM      5  H3  ACD     1      16.200  11.780  16.590  1.00  0.00            
ATOM      6  C2  ACD     1      18.280  12.380  16.450  1.00  0.00            
ATOM      7  H4  ACD     1      19.150  12.030  15.870  1.00  0.00            
ATOM      8  O2  ACD     1      17.940  13.690  16.080  1.00  0.00            
ATOM      9  C3  ACD     1      18.850  14.700  16.440  1.00  0.00            
ATOM     10  H5  ACD     1      18.370  15.620  16.080  1.00  0.00            
ATOM     11  O3  ACD     1      20.190  14.570  16.050  1.00  0.00            
ATOM     12  C4  ACD     1      20.680  15.160  14.890  1.00  0.00            
ATOM     13  H6  ACD     1      20.480  16.230  14.970  1.00  0.00            
ATOM     14  C5  ACD     1      22.170  14.920  15.130  1.00  0.00            
ATOM     15  H7  ACD     1      22.410  13.870  15.360  1.00  0.00            
ATOM     16  O4  ACD     1      22.630  15.860  16.160  1.00  0.00            
ATOM     17  H8  ACD     1      22.620  15.330  16.960  1.00  0.00            
ATOM     18  C6  ACD     1      22.920  15.090  13.820  1.00  0.00            
ATOM     19  H9  ACD     1      22.830  16.110  13.440  1.00  0.00            
ATOM     20  O5  ACD     1      24.300  14.810  14.060  1.00  0.00            
ATOM     21  H10 ACD     1      24.710  15.400  14.700  1.00  0.00            
ATOM     22  C7  ACD     1      22.380  14.090  12.770  1.00  0.00            
ATOM     23  H11 ACD     1      22.880  14.240  11.810  1.00  0.00            
ATOM     24  O6  ACD     1      21.020  14.250  12.590  1.00  0.00            
ATOM     25  C8  ACD     1      20.090  14.590  13.620  1.00  0.00            
ATOM     26  H12 ACD     1      19.520  13.700  13.890  1.00  0.00            
ATOM     27  C9  ACD     1      19.070  15.480  13.020  1.00  0.00            
ATOM     28  H13 ACD     1      18.410  14.910  12.340  1.00  0.00            
ATOM     29  H14 ACD     1      18.410  15.850  13.810  1.00  0.00            
ATOM     30  O7  ACD     1      19.580  16.620  12.390  1.00  0.00            
ATOM     31  H15 ACD     1      18.870  17.250  12.220  1.00  0.00            
ATOM     32  O8  ACD     1      22.570  12.770  13.170  1.00  0.00            
ATOM     33  C10 ACD     1      23.440  11.970  12.330  1.00  0.00            
ATOM     34  H16 ACD     1      24.060  12.510  11.610  1.00  0.00            
ATOM     35  C11 ACD     1      24.410  11.230  13.220  1.00  0.00            
ATOM     36  H17 ACD     1      23.920  10.640  14.000  1.00  0.00            
ATOM     37  O9  ACD     1      25.220  12.270  13.850  1.00  0.00            
ATOM     38  H18 ACD     1      24.650  13.020  14.060  1.00  0.00            
ATOM     39  C12 ACD     1      25.230  10.250  12.420  1.00  0.00            
ATOM     40  H19 ACD     1      25.790  10.800  11.650  1.00  0.00            
ATOM     41  O10 ACD     1      26.190   9.490  13.170  1.00  0.00            
ATOM     42  H20 ACD     1      26.790  10.080  13.630  1.00  0.00            
ATOM     43  C13 ACD     1      24.250   9.330  11.670  1.00  0.00            
ATOM     44  H21 ACD     1      24.920   8.730  11.040  1.00  0.00            
ATOM     45  O11 ACD     1      23.360   9.990  10.860  1.00  0.00            
ATOM     46  C14 ACD     1      22.550  10.910  11.580  1.00  0.00            
ATOM     47  H22 ACD     1      21.980  10.300  12.290  1.00  0.00            
ATOM     48  C15 ACD     1      21.510  11.480  10.690  1.00  0.00            
ATOM     49  H23 ACD     1      20.920  10.690  10.200  1.00  0.00            
ATOM     50  H24 ACD     1      20.730  12.000  11.270  1.00  0.00            
ATOM     51  O12 ACD     1      22.090  12.320   9.670  1.00  0.00            
ATOM     52  H25 ACD     1      22.710  11.840   9.120  1.00  0.00            
ATOM     53  O13 ACD     1      23.590   8.590  12.680  1.00  0.00            
ATOM     54  C16 ACD     1      23.690   7.140  12.690  1.00  0.00            
ATOM     55  H26 ACD     1      24.320   6.840  11.850  1.00  0.00            
ATOM     56  C17 ACD     1      24.440   6.690  13.950  1.00  0.00            
ATOM     57  H27 ACD     1      24.020   7.310  14.760  1.00  0.00            
ATOM     58  O14 ACD     1      25.850   6.910  13.870  1.00  0.00            
ATOM     59  H28 ACD     1      25.950   7.770  13.450  1.00  0.00            
ATOM     60  C18 ACD     1      24.200   5.230  14.410  1.00  0.00            
ATOM     61  H29 ACD     1      24.710   4.570  13.700  1.00  0.00            
ATOM     62  O15 ACD     1      24.610   5.060  15.760  1.00  0.00            
ATOM     63  H30 ACD     1      25.470   5.470  15.900  1.00  0.00            
ATOM     64  C19 ACD     1      22.770   4.790  14.230  1.00  0.00            
ATOM     65  H31 ACD     1      22.690   3.710  14.400  1.00  0.00            
ATOM     66  O16 ACD     1      22.430   5.030  12.870  1.00  0.00            
ATOM     67  C20 ACD     1      22.280   6.480  12.580  1.00  0.00            
ATOM     68  H32 ACD     1      21.450   6.960  13.110  1.00  0.00            
ATOM     69  C21 ACD     1      21.830   6.590  11.140  1.00  0.00            
ATOM     70  H33 ACD     1      21.960   7.600  10.730  1.00  0.00            
ATOM     71  H34 ACD     1      22.370   5.970  10.410  1.00  0.00            
ATOM     72  O17 ACD     1      20.410   6.280  10.940  1.00  0.00            
ATOM     73  H35 ACD     1      20.310   5.380  10.620  1.00  0.00            
ATOM     74  O18 ACD     1      21.930   5.510  15.070  1.00  0.00            
ATOM     75  C22 ACD     1      21.070   4.710  15.900  1.00  0.00            
ATOM     76  H36 ACD     1      21.250   3.650  15.700  1.00  0.00            
ATOM     77  C23 ACD     1      21.340   5.130  17.370  1.00  0.00            
ATOM     78  H37 ACD     1      21.390   6.230  17.390  1.00  0.00            
ATOM     79  O19 ACD     1      22.540   4.570  17.830  1.00  0.00            
ATOM     80  H38 ACD     1      23.180   4.910  17.190  1.00  0.00            
ATOM     81  C24 ACD     1      20.190   4.690  18.270  1.00  0.00            
ATOM     82  H39 ACD     1      20.180   3.590  18.310  1.00  0.00            
ATOM     83  O20 ACD     1      20.520   5.050  19.620  1.00  0.00            
ATOM     84  H40 ACD     1      20.830   5.940  19.460  1.00  0.00            
ATOM     85  C25 ACD     1      18.860   5.230  17.850  1.00  0.00            
ATOM     86  H41 ACD     1      17.980   4.880  18.390  1.00  0.00            
ATOM     87  O21 ACD     1      18.770   4.640  16.530  1.00  0.00            
ATOM     88  C26 ACD     1      19.640   5.100  15.510  1.00  0.00            
ATOM     89  H42 ACD     1      19.590   6.190  15.450  1.00  0.00            
ATOM     90  C27 ACD     1      19.270   4.420  14.220  1.00  0.00            
ATOM     91  H43 ACD     1      19.770   4.760  13.310  1.00  0.00            
ATOM     92  H44 ACD     1      19.480   3.360  14.400  1.00  0.00            
ATOM     93  O22 ACD     1      17.860   4.650  13.870  1.00  0.00            
ATOM     94  H45 ACD     1      17.510   4.870  14.740  1.00  0.00            
ATOM     95  O23 ACD     1      18.900   6.660  17.750  1.00  0.00            
ATOM     96  C28 ACD     1      18.540   7.490  18.850  1.00  0.00            
ATOM     97  H46 ACD     1      18.270   6.880  19.720  1.00  0.00            
ATOM     98  C29 ACD     1      17.530   8.360  18.300  1.00  0.00            
ATOM     99  H47 ACD     1      17.930   8.880  17.420  1.00  0.00            
ATOM    100  O24 ACD     1      17.340   9.450  19.170  1.00  0.00            
ATOM    101  C30 ACD     1      16.190   7.800  17.850  1.00  0.00            
ATOM    102  H48 ACD     1      15.580   8.620  17.440  1.00  0.00            
ATOM    103  H49 ACD     1      16.340   6.990  17.130  1.00  0.00            
ATOM    104  O25 ACD     1      15.460   7.220  19.000  1.00  0.00            
ATOM    105  H50 ACD     1      15.220   6.300  18.840  1.00  0.00            
ATOM    106  C31 ACD     1      19.840   8.300  19.200  1.00  0.00            
ATOM    107  H51 ACD     1      20.260   8.720  18.290  1.00  0.00            
ATOM    108  O26 ACD     1      20.840   7.500  19.890  1.00  0.00            
ATOM    109  H52 ACD     1      21.420   8.150  20.290  1.00  0.00            
ATOM    110  C32 ACD     1      19.570   9.580  20.020  1.00  0.00            
ATOM    111  H53 ACD     1      19.180   9.180  20.960  1.00  0.00            
ATOM    112  O27 ACD     1      20.790  10.320  20.040  1.00  0.00            
ATOM    113  H54 ACD     1      20.810  10.810  19.210  1.00  0.00            
ATOM    114  C33 ACD     1      18.440  10.310  19.390  1.00  0.00            
ATOM    115  H55 ACD     1      18.160  11.090  20.090  1.00  0.00            
ATOM    116  O28 ACD     1      18.930  10.950  18.190  1.00  0.00            
ATOM    117  C34 ACD     1      18.480  12.270  17.970  1.00  0.00            
ATOM    118  H56 ACD     1      17.460  12.270  18.360  1.00  0.00            
ATOM    119  C35 ACD     1      19.330  13.390  18.520  1.00  0.00            
ATOM    120  H57 ACD     1      20.360  13.270  18.160  1.00  0.00            
ATOM    121  O29 ACD     1      19.330  13.330  19.920  1.00  0.00            
ATOM    122  H58 ACD     1      20.180  13.590  20.290  1.00  0.00            
ATOM    123  C36 ACD     1      18.870  14.800  18.000  1.00  0.00            
ATOM    124  H59 ACD     1      17.900  15.040  18.440  1.00  0.00            
ATOM    125  O30 ACD     1      19.800  15.800  18.440  1.00  0.00            
ATOM    126  H60 ACD     1      20.590  15.320  18.710  1.00  0.00            
ATOM    127  C1  AY6     2      18.810   8.820  12.930  1.00  0.00            
ATOM    128  C2  AY6     2      19.830   9.190  13.980  1.00  0.00            
ATOM    129  C3  AY6     2      20.290  10.480  14.220  1.00  0.00            
ATOM    130  C4  AY6     2      21.320  10.240  15.190  1.00  0.00            
ATOM    131  N1  AY6     2      22.100  11.180  15.590  1.00  0.00            
ATOM    132  S1  AY6     2      22.950  11.270  17.010  1.00  0.00            
ATOM    133  O1  AY6     2      21.920  11.380  18.010  1.00  0.00            
ATOM    134  O2  AY6     2      23.810  12.380  16.620  1.00  0.00            
ATOM    135  C5  AY6     2      23.900   9.760  17.210  1.00  0.00            
ATOM    136  C6  AY6     2      23.500   8.680  18.010  1.00  0.00            
ATOM    137  C7  AY6     2      24.300   7.560  18.090  1.00  0.00            
ATOM    138  C8  AY6     2      25.490   7.430  17.360  1.00  0.00            
ATOM    139  N2  AY6     2      26.320   6.330  17.430  1.00  0.00            
ATOM    140  C9  AY6     2      25.870   8.540  16.630  1.00  0.00            
ATOM    141  C10 AY6     2      25.120   9.670  16.570  1.00  0.00            
ATOM    142  N3  AY6     2      21.330   8.990  15.610  1.00  0.00            
ATOM    143  O3  AY6     2      20.350   8.310  14.850  1.00  0.00            
ATOM    144  H1  AY6     2      17.820   9.180  13.230  1.00  0.00            
ATOM    145  H2  AY6     2      19.100   9.410  12.050  1.00  0.00            
ATOM    146  H3  AY6     2      18.740   7.740  12.730  1.00  0.00            
ATOM    147  H4  AY6     2      20.220  11.400  13.650  1.00  0.00            
ATOM    148  H5  AY6     2      22.110  12.060  15.090  1.00  0.00            
ATOM    149  H6  AY6     2      22.490   8.590  18.400  1.00  0.00            
ATOM    150  H7  AY6     2      23.990   6.640  18.580  1.00  0.00            
ATOM    151  H8  AY6     2      26.120   5.430  17.850  1.00  0.00            
ATOM    152  H9  AY6     2      27.130   6.290  16.820  1.00  0.00            
ATOM    153  H10 AY6     2      26.800   8.470  16.070  1.00  0.00            
ATOM    154  H11 AY6     2      25.510  10.490  15.970  1.00  0.00            
TER
ENDMDL
MODEL        1
ATOM      1  H1  ACD     1      18.540  13.820  12.480  1.00  0.00            
ATOM      2  O1  ACD     1      18.020  13.050  12.760  1.00  0.00            
ATOM      3  C1  ACD     1      18.380  12.780  14.100  1.00  0.00            
ATOM      4  H2  ACD     1      17.870  11.820  14.250  1.00  0.00            
ATOM      5  H3  ACD     1      17.870  13.560  14.680  1.00  0.00            
ATOM      6  C2  ACD     1      19.910  12.730  14.300  1.00  0.00            
ATOM      7  H4  ACD     1      20.370  11.920  13.730  1.00  0.00            
ATOM      8  O2  ACD     1      20.430  13.920  13.820  1.00  0.00            
ATOM      9  C3  ACD     1      21.810  14.090  14.000  1.00  0.00            
ATOM     10  H5  ACD     1      22.000  15.060  13.530  1.00  0.00            
ATOM     11  O3  ACD     1      22.530  13.020  13.370  1.00  0.00            
ATOM     12  C4  ACD     1      23.190  13.360  12.090  1.00  0.00            
ATOM     13  H6  ACD     1      22.990  14.390  11.780  1.00  0.00            
ATOM     14  C5  ACD     1      24.640  13.390  12.420  1.00  0.00            
ATOM     15  H7  ACD     1      24.860  12.490  13.010  1.00  0.00            
ATOM     16  O4  ACD     1      24.990  14.490  13.280  1.00  0.00            
ATOM     17  H8  ACD     1      24.940  15.310  12.790  1.00  0.00            
ATOM     18  C6  ACD     1      25.470  13.380  11.140  1.00  0.00            
ATOM     19  H9  ACD     1      25.280  14.350  10.650  1.00  0.00            
ATOM     20  O5  ACD     1      26.890  13.410  11.280  1.00  0.00            
ATOM     21  H10 ACD     1      27.120  14.220  11.750  1.00  0.00            
ATOM     22  C7  ACD     1      25.000  12.350  10.140  1.00  0.00            
ATOM     23  H11 ACD     1      25.710  12.400   9.300  1.00  0.00            
ATOM     24  O6  ACD     1      23.590  12.610   9.830  1.00  0.00            
ATOM     25  C8  ACD     1      22.700  12.440  10.960  1.00  0.00            
ATOM     26  H12 ACD     1      22.660  11.390  11.250  1.00  0.00            
ATOM     27  C9  ACD     1      21.340  12.880  10.450  1.00  0.00            
ATOM     28  H13 ACD     1      21.110  12.360   9.510  1.00  0.00            
ATOM     29  H14 ACD     1      20.530  12.560  11.110  1.00  0.00            
ATOM     30  O7  ACD     1      21.260  14.320  10.320  1.00  0.00            
ATOM     31  H15 ACD     1      20.440  14.500   9.850  1.00  0.00            
ATOM     32  O8  ACD     1      25.150  11.100  10.860  1.00  0.00            
ATOM     33  C10 ACD     1      25.850  10.040  10.260  1.00  0.00            
ATOM     34  H16 ACD     1      26.610  10.440   9.570  1.00  0.00            
ATOM     35  C11 ACD     1      26.560   9.380  11.490  1.00  0.00            
ATOM     36  H17 ACD     1      25.910   9.080  12.320  1.00  0.00            
ATOM     37  O9  ACD     1      27.510  10.270  12.100  1.00  0.00            
ATOM     38  H18 ACD     1      27.380  11.130  11.690  1.00  0.00            
ATOM     39  C12 ACD     1      27.210   8.110  10.980  1.00  0.00            
ATOM     40  H19 ACD     1      27.770   8.430  10.090  1.00  0.00            
ATOM     41  O10 ACD     1      28.030   7.630  12.000  1.00  0.00            
ATOM     42  H20 ACD     1      28.400   8.380  12.460  1.00  0.00            
ATOM     43  C13 ACD     1      26.160   7.140  10.510  1.00  0.00            
ATOM     44  H21 ACD     1      26.610   6.180  10.230  1.00  0.00            
ATOM     45  O11 ACD     1      25.580   7.760   9.340  1.00  0.00            
ATOM     46  C14 ACD     1      24.920   9.030   9.560  1.00  0.00            
ATOM     47  H22 ACD     1      24.010   8.990  10.180  1.00  0.00            
ATOM     48  C15 ACD     1      24.480   9.630   8.270  1.00  0.00            
ATOM     49  H23 ACD     1      23.860   8.820   7.860  1.00  0.00            
ATOM     50  H24 ACD     1      23.860  10.500   8.490  1.00  0.00            
ATOM     51  O12 ACD     1      25.530   9.890   7.300  1.00  0.00            
ATOM     52  H25 ACD     1      25.140  10.530   6.700  1.00  0.00            
ATOM     53  O13 ACD     1      25.170   6.990  11.520  1.00  0.00            
ATOM     54  C16 ACD     1      24.800   5.680  11.980  1.00  0.00            
ATOM     55  H26 ACD     1      25.120   4.970  11.210  1.00  0.00            
ATOM     56  C17 ACD     1      25.590   5.480  13.230  1.00  0.00            
ATOM     57  H27 ACD     1      25.470   6.290  13.960  1.00  0.00            
ATOM     58  O14 ACD     1      26.970   5.270  12.990  1.00  0.00            
ATOM     59  H28 ACD     1      27.340   6.010  12.500  1.00  0.00            
ATOM     60  C18 ACD     1      25.130   4.210  13.960  1.00  0.00            
ATOM     61  H29 ACD     1      25.460   3.360  13.350  1.00  0.00            
ATOM     62  O15 ACD     1      25.760   4.140  15.280  1.00  0.00            
ATOM     63  H30 ACD     1      26.700   4.300  15.200  1.00  0.00            
ATOM     64  C19 ACD     1      23.600   4.170  14.140  1.00  0.00            
ATOM     65  H31 ACD     1      23.270   3.190  14.490  1.00  0.00            
ATOM     66  O16 ACD     1      22.900   4.510  12.930  1.00  0.00            
ATOM     67  C20 ACD     1      23.320   5.650  12.200  1.00  0.00            
ATOM     68  H32 ACD     1      23.120   6.570  12.770  1.00  0.00            
ATOM     69  C21 ACD     1      22.550   5.800  10.880  1.00  0.00            
ATOM     70  H33 ACD     1      22.990   6.720  10.480  1.00  0.00            
ATOM     71  H34 ACD     1      22.680   4.930  10.230  1.00  0.00            
ATOM     72  O17 ACD     1      21.200   5.980  11.210  1.00  0.00            
ATOM     73  H35 ACD     1      20.890   5.070  11.220  1.00  0.00            
ATOM     74  O18 ACD     1      23.360   5.140  15.120  1.00  0.00            
ATOM     75  C22 ACD     1      22.600   4.750  16.270  1.00  0.00            
ATOM     76  H36 ACD     1      22.890   3.700  16.440  1.00  0.00            
ATOM     77  C23 ACD     1      23.160   5.480  17.380  1.00  0.00            
ATOM     78  H37 ACD     1      23.260   6.540  17.120  1.00  0.00            
ATOM     79  O19 ACD     1      24.480   4.910  17.780  1.00  0.00            
ATOM     80  H38 ACD     1      24.930   4.850  16.940  1.00  0.00            
ATOM     81  C24 ACD     1      22.220   5.530  18.610  1.00  0.00            
ATOM     82  H39 ACD     1      22.140   4.510  19.010  1.00  0.00            
ATOM     83  O20 ACD     1      22.680   6.460  19.570  1.00  0.00            
ATOM     84  H40 ACD     1      22.130   7.240  19.450  1.00  0.00            
ATOM     85  C25 ACD     1      20.840   6.030  18.160  1.00  0.00            
ATOM     86  H41 ACD     1      20.060   5.940  18.930  1.00  0.00            
ATOM     87  O21 ACD     1      20.340   5.060  17.190  1.00  0.00            
ATOM     88  C26 ACD     1      21.110   4.970  15.960  1.00  0.00            
ATOM     89  H42 ACD     1      20.930   5.920  15.450  1.00  0.00            
ATOM     90  C27 ACD     1      20.470   3.920  15.090  1.00  0.00            
ATOM     91  H43 ACD     1      21.090   3.660  14.220  1.00  0.00            
ATOM     92  H44 ACD     1      20.370   3.020  15.720  1.00  0.00            
ATOM     93  O22 ACD     1      19.200   4.340  14.630  1.00  0.00            
ATOM     94  H45 ACD     1      18.580   4.200  15.350  1.00  0.00            
ATOM     95  O23 ACD     1      20.860   7.390  17.660  1.00  0.00            
ATOM     96  C28 ACD     1      19.630   8.170  17.790  1.00  0.00            
ATOM     97  H46 ACD     1      18.840   7.700  18.380  1.00  0.00            
ATOM     98  C29 ACD     1      19.140   8.470  16.360  1.00  0.00            
ATOM     99  H47 ACD     1      20.000   8.680  15.720  1.00  0.00            
ATOM    100  O24 ACD     1      18.290   9.670  16.350  1.00  0.00            
ATOM    101  C30 ACD     1      18.360   7.350  15.700  1.00  0.00            
ATOM    102  H48 ACD     1      18.080   7.780  14.730  1.00  0.00            
ATOM    103  H49 ACD     1      18.930   6.440  15.500  1.00  0.00            
ATOM    104  O25 ACD     1      17.090   7.160  16.400  1.00  0.00            
ATOM    105  H50 ACD     1      16.480   6.730  15.790  1.00  0.00            
ATOM    106  C31 ACD     1      20.060   9.450  18.530  1.00  0.00            
ATOM    107  H51 ACD     1      20.980   9.880  18.110  1.00  0.00            
ATOM    108  O26 ACD     1      20.140   9.210  19.970  1.00  0.00            
ATOM    109  H52 ACD     1      20.340  10.040  20.400  1.00  0.00            
ATOM    110  C32 ACD     1      19.070  10.550  18.340  1.00  0.00            
ATOM    111  H53 ACD     1      18.110  10.270  18.790  1.00  0.00            
ATOM    112  O27 ACD     1      19.580  11.710  18.990  1.00  0.00            
ATOM    113  H54 ACD     1      20.280  11.970  18.390  1.00  0.00            
ATOM    114  C33 ACD     1      18.890  10.860  16.870  1.00  0.00            
ATOM    115  H55 ACD     1      18.070  11.570  16.710  1.00  0.00            
ATOM    116  O28 ACD     1      20.010  11.250  16.180  1.00  0.00            
ATOM    117  C34 ACD     1      20.170  12.550  15.770  1.00  0.00            
ATOM    118  H56 ACD     1      19.470  13.110  16.390  1.00  0.00            
ATOM    119  C35 ACD     1      21.610  12.930  16.170  1.00  0.00            
ATOM    120  H57 ACD     1      22.140  12.110  15.670  1.00  0.00            
ATOM    121  O29 ACD     1      21.670  13.020  17.640  1.00  0.00            
ATOM    122  H58 ACD     1      22.560  12.970  17.990  1.00  0.00            
ATOM    123  C36 ACD     1      22.050  14.160  15.490  1.00  0.00            
ATOM    124  H59 ACD     1      21.520  15.000  15.970  1.00  0.00            
ATOM    125  O30 ACD     1      23.480  14.450  15.700  1.00  0.00            
ATOM    126  H60 ACD     1      23.840  14.340  14.810  1.00  0.00            
ATOM    127  C1  AY6     2      21.440   8.770  13.260  1.00  0.00            
ATOM    128  C2  AY6     2      22.710   8.810  14.110  1.00  0.00            
ATOM    129  C3  AY6     2      23.700   9.520  13.620  1.00  0.00            
ATOM    130  C4  AY6     2      24.510   9.590  14.820  1.00  0.00            
ATOM    131  N1  AY6     2      25.630  10.220  14.750  1.00  0.00            
ATOM    132  S1  AY6     2      26.820  10.290  15.940  1.00  0.00            
ATOM    133  O1  AY6     2      26.080  10.590  17.140  1.00  0.00            
ATOM    134  O2  AY6     2      27.730  11.310  15.320  1.00  0.00            
ATOM    135  C5  AY6     2      27.720   8.690  15.950  1.00  0.00            
ATOM    136  C6  AY6     2      27.270   7.600  16.680  1.00  0.00            
ATOM    137  C7  AY6     2      27.840   6.360  16.420  1.00  0.00            
ATOM    138  C8  AY6     2      28.970   6.220  15.600  1.00  0.00            
ATOM    139  N2  AY6     2      29.490   5.050  15.260  1.00  0.00            
ATOM    140  C9  AY6     2      29.340   7.290  14.820  1.00  0.00            
ATOM    141  C10 AY6     2      28.750   8.550  15.010  1.00  0.00            
ATOM    142  N3  AY6     2      23.930   8.950  15.860  1.00  0.00            
ATOM    143  O3  AY6     2      22.690   8.460  15.360  1.00  0.00            
ATOM    144  H1  AY6     2      20.930   7.820  13.430  1.00  0.00            
ATOM    145  H2  AY6     2      20.760   9.630  13.310  1.00  0.00            
ATOM    146  H3  AY6     2      21.670   8.640  12.200  1.00  0.00            
ATOM    147  H4  AY6     2      23.790   9.810  12.580  1.00  0.00            
ATOM    148  H5  AY6     2      26.000  10.590  13.880  1.00  0.00            
ATOM    149  H6  AY6     2      26.380   7.660  17.300  1.00  0.00            
ATOM    150  H7  AY6     2      27.470   5.500  16.970  1.00  0.00            
ATOM    151  H8  AY6     2      29.120   4.170  15.600  1.00  0.00            
ATOM    152  H9  AY6     2      30.390   5.060  14.820  1.00  0.00            
ATOM    153  H10 AY6     2      30.140   7.100  14.100  1.00  0.00            
ATOM    154  H11 AY6     2      28.930   9.450  14.430  1.00  0.00            
TER
ENDMDL
MODEL        1
ATOM      1  H1  ACD     1       1.780  21.590  17.900  1.00  0.00            
ATOM      2  O1  ACD     1       1.130  20.930  17.640  1.00  0.00            
ATOM      3  C1  ACD     1       1.540  20.470  16.370  1.00  0.00            
ATOM      4  H2  ACD     1       1.780  21.290  15.670  1.00  0.00            
ATOM      5  H3  ACD     1       0.860  19.720  15.950  1.00  0.00            
ATOM      6  C2  ACD     1       2.920  19.770  16.420  1.00  0.00            
ATOM      7  H4  ACD     1       3.300  19.470  15.430  1.00  0.00            
ATOM      8  O2  ACD     1       3.920  20.720  16.910  1.00  0.00            
ATOM      9  C3  ACD     1       5.220  20.180  17.120  1.00  0.00            
ATOM     10  H5  ACD     1       5.940  20.960  17.390  1.00  0.00            
ATOM     11  O3  ACD     1       5.630  19.650  15.860  1.00  0.00            
ATOM     12  C4  ACD     1       7.020  19.690  15.490  1.00  0.00            
ATOM     13  H6  ACD     1       7.620  20.030  16.340  1.00  0.00            
ATOM     14  C5  ACD     1       7.490  18.230  15.150  1.00  0.00            
ATOM     15  H7  ACD     1       6.730  17.830  14.470  1.00  0.00            
ATOM     16  O4  ACD     1       7.490  17.400  16.310  1.00  0.00            
ATOM     17  H8  ACD     1       7.660  16.450  16.230  1.00  0.00            
ATOM     18  C6  ACD     1       8.840  18.220  14.410  1.00  0.00            
ATOM     19  H9  ACD     1       9.640  18.580  15.060  1.00  0.00            
ATOM     20  O5  ACD     1       9.160  16.960  13.830  1.00  0.00            
ATOM     21  H10 ACD     1       9.220  16.320  14.540  1.00  0.00            
ATOM     22  C7  ACD     1       8.770  19.340  13.220  1.00  0.00            
ATOM     23  H11 ACD     1       9.730  19.380  12.680  1.00  0.00            
ATOM     24  O6  ACD     1       8.440  20.620  13.750  1.00  0.00            
ATOM     25  C8  ACD     1       7.130  20.700  14.300  1.00  0.00            
ATOM     26  H12 ACD     1       6.380  20.400  13.550  1.00  0.00            
ATOM     27  C9  ACD     1       6.840  22.140  14.650  1.00  0.00            
ATOM     28  H13 ACD     1       7.170  22.820  13.860  1.00  0.00            
ATOM     29  H14 ACD     1       5.760  22.310  14.790  1.00  0.00            
ATOM     30  O7  ACD     1       7.530  22.610  15.810  1.00  0.00            
ATOM     31  H15 ACD     1       7.300  23.540  15.840  1.00  0.00            
ATOM     32  O8  ACD     1       7.780  18.940  12.250  1.00  0.00            
ATOM     33  C10 ACD     1       8.060  19.100  10.860  1.00  0.00            
ATOM     34  H16 ACD     1       8.930  19.680  10.550  1.00  0.00            
ATOM     35  C11 ACD     1       8.260  17.660  10.360  1.00  0.00            
ATOM     36  H17 ACD     1       7.380  17.090  10.680  1.00  0.00            
ATOM     37  O9  ACD     1       9.460  17.150  11.020  1.00  0.00            
ATOM     38  H18 ACD     1       9.320  17.400  11.930  1.00  0.00            
ATOM     39  C12 ACD     1       8.420  17.680   8.840  1.00  0.00            
ATOM     40  H19 ACD     1       9.380  18.140   8.590  1.00  0.00            
ATOM     41  O10 ACD     1       8.480  16.370   8.270  1.00  0.00            
ATOM     42  H20 ACD     1       9.110  15.840   8.780  1.00  0.00            
ATOM     43  C13 ACD     1       7.240  18.430   8.290  1.00  0.00            
ATOM     44  H21 ACD     1       7.400  18.570   7.210  1.00  0.00            
ATOM     45  O11 ACD     1       7.200  19.790   8.800  1.00  0.00            
ATOM     46  C14 ACD     1       6.860  19.710  10.160  1.00  0.00            
ATOM     47  H22 ACD     1       5.970  19.070  10.300  1.00  0.00            
ATOM     48  C15 ACD     1       6.520  21.140  10.520  1.00  0.00            
ATOM     49  H23 ACD     1       6.430  21.280  11.610  1.00  0.00            
ATOM     50  H24 ACD     1       7.280  21.750  10.010  1.00  0.00            
ATOM     51  O12 ACD     1       5.180  21.490  10.010  1.00  0.00            
ATOM     52  H25 ACD     1       5.250  21.680   9.070  1.00  0.00            
ATOM     53  O13 ACD     1       6.030  17.670   8.540  1.00  0.00            
ATOM     54  C16 ACD     1       5.210  17.350   7.420  1.00  0.00            
ATOM     55  H26 ACD     1       5.590  17.580   6.420  1.00  0.00            
ATOM     56  C17 ACD     1       5.030  15.820   7.500  1.00  0.00            
ATOM     57  H27 ACD     1       5.010  15.600   8.570  1.00  0.00            
ATOM     58  O14 ACD     1       6.250  15.230   6.920  1.00  0.00            
ATOM     59  H28 ACD     1       7.030  15.570   7.360  1.00  0.00            
ATOM     60  C18 ACD     1       3.770  15.260   6.830  1.00  0.00            
ATOM     61  H29 ACD     1       3.910  15.500   5.770  1.00  0.00            
ATOM     62  O15 ACD     1       3.530  13.880   7.120  1.00  0.00            
ATOM     63  H30 ACD     1       3.540  13.830   8.080  1.00  0.00            
ATOM     64  C19 ACD     1       2.620  16.080   7.310  1.00  0.00            
ATOM     65  H31 ACD     1       1.670  15.810   6.850  1.00  0.00            
ATOM     66  O16 ACD     1       2.740  17.480   7.010  1.00  0.00            
ATOM     67  C20 ACD     1       3.890  18.110   7.620  1.00  0.00            
ATOM     68  H32 ACD     1       3.690  18.150   8.700  1.00  0.00            
ATOM     69  C21 ACD     1       4.150  19.510   7.300  1.00  0.00            
ATOM     70  H33 ACD     1       3.220  20.090   7.390  1.00  0.00            
ATOM     71  H34 ACD     1       4.900  19.950   7.970  1.00  0.00            
ATOM     72  O17 ACD     1       4.480  19.770   5.930  1.00  0.00            
ATOM     73  H35 ACD     1       4.190  19.090   5.310  1.00  0.00            
ATOM     74  O18 ACD     1       2.510  15.910   8.750  1.00  0.00            
ATOM     75  C22 ACD     1       1.340  15.390   9.310  1.00  0.00            
ATOM     76  H36 ACD     1       0.650  15.180   8.490  1.00  0.00            
ATOM     77  C23 ACD     1       1.690  14.150  10.190  1.00  0.00            
ATOM     78  H37 ACD     1       2.540  14.330  10.860  1.00  0.00            
ATOM     79  O19 ACD     1       1.830  12.970   9.410  1.00  0.00            
ATOM     80  H38 ACD     1       2.210  12.370  10.060  1.00  0.00            
ATOM     81  C24 ACD     1       0.500  13.790  11.110  1.00  0.00            
ATOM     82  H39 ACD     1      -0.350  13.530  10.460  1.00  0.00            
ATOM     83  O20 ACD     1       0.710  12.670  11.990  1.00  0.00            
ATOM     84  H40 ACD     1       1.200  13.030  12.740  1.00  0.00            
ATOM     85  C25 ACD     1      -0.040  14.960  11.880  1.00  0.00            
ATOM     86  H41 ACD     1      -0.970  14.670  12.370  1.00  0.00            
ATOM     87  O21 ACD     1      -0.290  16.100  11.000  1.00  0.00            
ATOM     88  C26 ACD     1       0.900  16.540  10.300  1.00  0.00            
ATOM     89  H42 ACD     1       1.770  16.760  10.930  1.00  0.00            
ATOM     90  C27 ACD     1       0.510  17.850   9.500  1.00  0.00            
ATOM     91  H43 ACD     1       1.420  18.090   8.940  1.00  0.00            
ATOM     92  H44 ACD     1      -0.310  17.560   8.830  1.00  0.00            
ATOM     93  O22 ACD     1       0.100  18.960  10.340  1.00  0.00            
ATOM     94  H45 ACD     1      -0.700  18.670  10.790  1.00  0.00            
ATOM     95  O23 ACD     1       0.860  15.300  12.930  1.00  0.00            
ATOM     96  C28 ACD     1       0.430  15.660  14.280  1.00  0.00            
ATOM     97  H46 ACD     1      -0.590  15.340  14.530  1.00  0.00            
ATOM     98  C29 ACD     1       0.480  17.130  14.540  1.00  0.00            
ATOM     99  H47 ACD     1       1.460  17.540  14.290  1.00  0.00            
ATOM    100  O24 ACD     1       0.150  17.330  15.950  1.00  0.00            
ATOM    101  C30 ACD     1      -0.590  17.900  13.740  1.00  0.00            
ATOM    102  H48 ACD     1      -0.370  17.800  12.670  1.00  0.00            
ATOM    103  H49 ACD     1      -1.630  17.570  13.840  1.00  0.00            
ATOM    104  O25 ACD     1      -0.530  19.310  13.990  1.00  0.00            
ATOM    105  H50 ACD     1      -0.970  19.330  14.840  1.00  0.00            
ATOM    106  C31 ACD     1       1.390  14.930  15.250  1.00  0.00            
ATOM    107  H51 ACD     1       2.390  15.210  14.910  1.00  0.00            
ATOM    108  O26 ACD     1       1.490  13.500  15.030  1.00  0.00            
ATOM    109  H52 ACD     1       2.330  13.170  15.360  1.00  0.00            
ATOM    110  C32 ACD     1       1.190  15.360  16.740  1.00  0.00            
ATOM    111  H53 ACD     1       0.170  15.120  17.090  1.00  0.00            
ATOM    112  O27 ACD     1       2.110  14.760  17.580  1.00  0.00            
ATOM    113  H54 ACD     1       3.020  14.920  17.320  1.00  0.00            
ATOM    114  C33 ACD     1       1.150  16.880  16.890  1.00  0.00            
ATOM    115  H55 ACD     1       0.780  17.180  17.880  1.00  0.00            
ATOM    116  O28 ACD     1       2.440  17.430  16.540  1.00  0.00            
ATOM    117  C34 ACD     1       2.970  18.490  17.350  1.00  0.00            
ATOM    118  H56 ACD     1       2.360  18.670  18.240  1.00  0.00            
ATOM    119  C35 ACD     1       4.340  17.960  17.740  1.00  0.00            
ATOM    120  H57 ACD     1       4.860  17.520  16.880  1.00  0.00            
ATOM    121  O29 ACD     1       4.290  17.030  18.830  1.00  0.00            
ATOM    122  H58 ACD     1       4.970  16.380  18.640  1.00  0.00            
ATOM    123  C36 ACD     1       5.120  19.190  18.270  1.00  0.00            
ATOM    124  H59 ACD     1       4.590  19.550  19.160  1.00  0.00            
ATOM    125  O30 ACD     1       6.460  18.750  18.490  1.00  0.00            
ATOM    126  H60 ACD     1       6.810  18.310  17.710  1.00  0.00            
ATOM    127  C1  AY6     2       3.250  18.970  12.190  1.00  0.00            
ATOM    128  C2  AY6     2       3.870  17.620  12.340  1.00  0.00            
ATOM    129  C3  AY6     2       4.450  17.130  13.470  1.00  0.00            
ATOM    130  C4  AY6     2       5.090  15.980  13.010  1.00  0.00            
ATOM    131  N1  AY6     2       5.840  15.260  13.840  1.00  0.00            
ATOM    132  S1  AY6     2       6.250  13.670  13.520  1.00  0.00            
ATOM    133  O1  AY6     2       4.960  13.100  13.290  1.00  0.00            
ATOM    134  O2  AY6     2       7.000  13.570  14.770  1.00  0.00            
ATOM    135  C5  AY6     2       7.310  13.600  12.110  1.00  0.00            
ATOM    136  C6  AY6     2       8.700  13.730  12.330  1.00  0.00            
ATOM    137  C7  AY6     2       9.490  13.630  11.170  1.00  0.00            
ATOM    138  C8  AY6     2       8.990  13.310   9.950  1.00  0.00            
ATOM    139  N2  AY6     2       9.850  13.380   8.880  1.00  0.00            
ATOM    140  C9  AY6     2       7.680  13.080   9.790  1.00  0.00            
ATOM    141  C10 AY6     2       6.770  13.220  10.870  1.00  0.00            
ATOM    142  N3  AY6     2       4.950  15.810  11.690  1.00  0.00            
ATOM    143  O3  AY6     2       4.220  16.880  11.220  1.00  0.00            
ATOM    144  H1  AY6     2       2.310  18.990  11.620  1.00  0.00            
ATOM    145  H2  AY6     2       3.090  19.440  13.170  1.00  0.00            
ATOM    146  H3  AY6     2       3.850  19.570  11.500  1.00  0.00            
ATOM    147  H4  AY6     2       4.380  17.510  14.490  1.00  0.00            
ATOM    148  H5  AY6     2       5.380  15.140  14.730  1.00  0.00            
ATOM    149  H6  AY6     2       9.090  14.030  13.300  1.00  0.00            
ATOM    150  H7  AY6     2      10.560  13.770  11.330  1.00  0.00            
ATOM    151  H8  AY6     2      10.740  13.840   9.020  1.00  0.00            
ATOM    152  H9  AY6     2       9.410  13.410   7.970  1.00  0.00            
ATOM    153  H10 AY6     2       7.330  12.850   8.790  1.00  0.00            
ATOM    154  H11 AY6     2       5.730  13.300  10.590  1.00  0.00            
TER
ENDMDL
MODEL        1
ATOM      1  H1  ACD     1       6.720  21.380  21.720  1.00  0.00            
ATOM      2  O1  ACD     1       7.160  22.220  21.570  1.00  0.00            
ATOM      3  C1  ACD     1       8.590  22.220  21.690  1.00  0.00            
ATOM      4  H2  ACD     1       8.970  21.210  21.470  1.00  0.00            
ATOM      5  H3  ACD     1       8.920  22.570  22.670  1.00  0.00            
ATOM      6  C2  ACD     1       9.310  23.100  20.650  1.00  0.00            
ATOM      7  H4  ACD     1      10.390  22.930  20.780  1.00  0.00            
ATOM      8  O2  ACD     1       8.780  22.780  19.310  1.00  0.00            
ATOM      9  C3  ACD     1       9.450  23.340  18.220  1.00  0.00            
ATOM     10  H5  ACD     1       8.980  22.960  17.300  1.00  0.00            
ATOM     11  O3  ACD     1      10.820  23.020  18.350  1.00  0.00            
ATOM     12  C4  ACD     1      11.320  22.230  17.200  1.00  0.00            
ATOM     13  H6  ACD     1      10.480  21.990  16.530  1.00  0.00            
ATOM     14  C5  ACD     1      12.250  23.070  16.380  1.00  0.00            
ATOM     15  H7  ACD     1      12.850  23.460  17.210  1.00  0.00            
ATOM     16  O4  ACD     1      11.640  24.140  15.750  1.00  0.00            
ATOM     17  H8  ACD     1      12.380  24.700  15.520  1.00  0.00            
ATOM     18  C6  ACD     1      13.240  22.300  15.530  1.00  0.00            
ATOM     19  H9  ACD     1      12.710  21.890  14.660  1.00  0.00            
ATOM     20  O5  ACD     1      14.320  23.200  15.070  1.00  0.00            
ATOM     21  H10 ACD     1      14.960  23.300  15.780  1.00  0.00            
ATOM     22  C7  ACD     1      13.970  21.210  16.370  1.00  0.00            
ATOM     23  H11 ACD     1      14.610  20.540  15.790  1.00  0.00            
ATOM     24  O6  ACD     1      12.880  20.340  16.810  1.00  0.00            
ATOM     25  C8  ACD     1      12.030  20.950  17.730  1.00  0.00            
ATOM     26  H12 ACD     1      12.580  21.230  18.640  1.00  0.00            
ATOM     27  C9  ACD     1      11.010  19.880  18.140  1.00  0.00            
ATOM     28  H13 ACD     1      10.150  20.420  18.550  1.00  0.00            
ATOM     29  H14 ACD     1      10.670  19.380  17.220  1.00  0.00            
ATOM     30  O7  ACD     1      11.540  18.910  19.000  1.00  0.00            
ATOM     31  H15 ACD     1      12.080  18.350  18.430  1.00  0.00            
ATOM     32  O8  ACD     1      14.650  21.780  17.440  1.00  0.00            
ATOM     33  C10 ACD     1      16.060  21.370  17.580  1.00  0.00            
ATOM     34  H16 ACD     1      16.480  20.990  16.640  1.00  0.00            
ATOM     35  C11 ACD     1      16.830  22.690  17.860  1.00  0.00            
ATOM     36  H17 ACD     1      16.380  23.250  18.700  1.00  0.00            
ATOM     37  O9  ACD     1      16.870  23.500  16.720  1.00  0.00            
ATOM     38  H18 ACD     1      16.950  24.380  17.090  1.00  0.00            
ATOM     39  C12 ACD     1      18.260  22.280  18.330  1.00  0.00            
ATOM     40  H19 ACD     1      18.780  21.760  17.510  1.00  0.00            
ATOM     41  O10 ACD     1      19.070  23.460  18.650  1.00  0.00            
ATOM     42  H20 ACD     1      19.050  23.750  19.570  1.00  0.00            
ATOM     43  C13 ACD     1      18.210  21.370  19.490  1.00  0.00            
ATOM     44  H21 ACD     1      19.210  20.990  19.720  1.00  0.00            
ATOM     45  O11 ACD     1      17.490  20.190  19.140  1.00  0.00            
ATOM     46  C14 ACD     1      16.170  20.250  18.650  1.00  0.00            
ATOM     47  H22 ACD     1      15.770  20.510  19.640  1.00  0.00            
ATOM     48  C15 ACD     1      15.600  18.890  18.210  1.00  0.00            
ATOM     49  H23 ACD     1      14.600  19.020  17.790  1.00  0.00            
ATOM     50  H24 ACD     1      16.240  18.470  17.430  1.00  0.00            
ATOM     51  O12 ACD     1      15.600  18.020  19.300  1.00  0.00            
ATOM     52  H25 ACD     1      16.470  17.610  19.270  1.00  0.00            
ATOM     53  O13 ACD     1      17.550  22.030  20.540  1.00  0.00            
ATOM     54  C16 ACD     1      18.250  22.130  21.830  1.00  0.00            
ATOM     55  H26 ACD     1      19.280  21.830  21.580  1.00  0.00            
ATOM     56  C17 ACD     1      18.140  23.650  22.100  1.00  0.00            
ATOM     57  H27 ACD     1      17.060  23.850  22.130  1.00  0.00            
ATOM     58  O14 ACD     1      18.780  24.440  21.110  1.00  0.00            
ATOM     59  H28 ACD     1      18.800  25.360  21.380  1.00  0.00            
ATOM     60  C18 ACD     1      18.690  24.010  23.480  1.00  0.00            
ATOM     61  H29 ACD     1      19.750  23.790  23.680  1.00  0.00            
ATOM     62  O15 ACD     1      18.530  25.390  23.820  1.00  0.00            
ATOM     63  H30 ACD     1      17.600  25.420  24.050  1.00  0.00            
ATOM     64  C19 ACD     1      18.010  23.200  24.500  1.00  0.00            
ATOM     65  H31 ACD     1      18.390  23.360  25.510  1.00  0.00            
ATOM     66  O16 ACD     1      18.120  21.820  24.210  1.00  0.00            
ATOM     67  C20 ACD     1      17.660  21.310  22.960  1.00  0.00            
ATOM     68  H32 ACD     1      16.610  21.600  23.040  1.00  0.00            
ATOM     69  C21 ACD     1      17.980  19.810  22.800  1.00  0.00            
ATOM     70  H33 ACD     1      17.470  19.610  21.850  1.00  0.00            
ATOM     71  H34 ACD     1      19.030  19.530  22.680  1.00  0.00            
ATOM     72  O17 ACD     1      17.390  18.960  23.780  1.00  0.00            
ATOM     73  H35 ACD     1      17.360  18.070  23.440  1.00  0.00            
ATOM     74  O18 ACD     1      16.610  23.520  24.370  1.00  0.00            
ATOM     75  C22 ACD     1      15.840  23.640  25.590  1.00  0.00            
ATOM     76  H36 ACD     1      16.450  23.270  26.420  1.00  0.00            
ATOM     77  C23 ACD     1      15.660  25.130  25.800  1.00  0.00            
ATOM     78  H37 ACD     1      15.350  25.530  24.830  1.00  0.00            
ATOM     79  O19 ACD     1      16.880  25.710  26.220  1.00  0.00            
ATOM     80  H38 ACD     1      16.710  26.610  26.510  1.00  0.00            
ATOM     81  C24 ACD     1      14.480  25.400  26.750  1.00  0.00            
ATOM     82  H39 ACD     1      14.830  25.140  27.760  1.00  0.00            
ATOM     83  O20 ACD     1      14.120  26.770  26.810  1.00  0.00            
ATOM     84  H40 ACD     1      13.590  26.950  26.030  1.00  0.00            
ATOM     85  C25 ACD     1      13.290  24.480  26.430  1.00  0.00            
ATOM     86  H41 ACD     1      12.490  24.650  27.150  1.00  0.00            
ATOM     87  O21 ACD     1      13.680  23.100  26.510  1.00  0.00            
ATOM     88  C26 ACD     1      14.600  22.760  25.480  1.00  0.00            
ATOM     89  H42 ACD     1      14.190  22.860  24.470  1.00  0.00            
ATOM     90  C27 ACD     1      14.830  21.280  25.660  1.00  0.00            
ATOM     91  H43 ACD     1      13.850  20.780  25.680  1.00  0.00            
ATOM     92  H44 ACD     1      15.450  20.880  24.850  1.00  0.00            
ATOM     93  O22 ACD     1      15.480  20.950  26.860  1.00  0.00            
ATOM     94  H45 ACD     1      16.010  20.180  26.620  1.00  0.00            
ATOM     95  O23 ACD     1      12.730  24.820  25.170  1.00  0.00            
ATOM     96  C28 ACD     1      11.410  25.370  25.130  1.00  0.00            
ATOM     97  H46 ACD     1      11.140  25.960  26.020  1.00  0.00            
ATOM     98  C29 ACD     1      10.420  24.250  24.660  1.00  0.00            
ATOM     99  H47 ACD     1      11.040  23.730  23.920  1.00  0.00            
ATOM    100  O24 ACD     1       9.220  24.780  24.080  1.00  0.00            
ATOM    101  C30 ACD     1      10.020  23.230  25.690  1.00  0.00            
ATOM    102  H48 ACD     1       9.120  22.790  25.250  1.00  0.00            
ATOM    103  H49 ACD     1      10.740  22.400  25.670  1.00  0.00            
ATOM    104  O25 ACD     1       9.820  23.770  26.950  1.00  0.00            
ATOM    105  H50 ACD     1       9.240  23.260  27.520  1.00  0.00            
ATOM    106  C31 ACD     1      11.460  26.510  24.130  1.00  0.00            
ATOM    107  H51 ACD     1      12.100  26.240  23.280  1.00  0.00            
ATOM    108  O26 ACD     1      12.100  27.660  24.830  1.00  0.00            
ATOM    109  H52 ACD     1      12.010  28.470  24.330  1.00  0.00            
ATOM    110  C32 ACD     1      10.090  26.870  23.500  1.00  0.00            
ATOM    111  H53 ACD     1       9.390  27.300  24.230  1.00  0.00            
ATOM    112  O27 ACD     1      10.330  27.860  22.510  1.00  0.00            
ATOM    113  H54 ACD     1      10.200  27.330  21.720  1.00  0.00            
ATOM    114  C33 ACD     1       9.320  25.670  22.980  1.00  0.00            
ATOM    115  H55 ACD     1       8.300  25.970  22.730  1.00  0.00            
ATOM    116  O28 ACD     1       9.990  25.100  21.950  1.00  0.00            
ATOM    117  C34 ACD     1       9.230  24.600  20.840  1.00  0.00            
ATOM    118  H56 ACD     1       8.160  24.810  20.940  1.00  0.00            
ATOM    119  C35 ACD     1       9.780  25.340  19.660  1.00  0.00            
ATOM    120  H57 ACD     1      10.850  25.110  19.640  1.00  0.00            
ATOM    121  O29 ACD     1       9.600  26.810  19.780  1.00  0.00            
ATOM    122  H58 ACD     1      10.090  27.290  19.110  1.00  0.00            
ATOM    123  C36 ACD     1       9.280  24.870  18.330  1.00  0.00            
ATOM    124  H59 ACD     1       8.190  25.000  18.340  1.00  0.00            
ATOM    125  O30 ACD     1       9.880  25.500  17.180  1.00  0.00            
ATOM    126  H60 ACD     1      10.560  24.880  16.910  1.00  0.00            
ATOM    127  C1  AY6     2      13.720  22.540  20.870  1.00  0.00            
ATOM    128  C2  AY6     2      13.790  23.940  21.270  1.00  0.00            
ATOM    129  C3  AY6     2      13.470  24.940  20.470  1.00  0.00            
ATOM    130  C4  AY6     2      13.900  26.080  21.240  1.00  0.00            
ATOM    131  N1  AY6     2      13.710  27.330  20.760  1.00  0.00            
ATOM    132  S1  AY6     2      15.070  28.240  20.820  1.00  0.00            
ATOM    133  O1  AY6     2      14.730  29.550  20.270  1.00  0.00            
ATOM    134  O2  AY6     2      16.020  27.390  20.100  1.00  0.00            
ATOM    135  C5  AY6     2      15.720  28.560  22.410  1.00  0.00            
ATOM    136  C6  AY6     2      17.090  28.230  22.680  1.00  0.00            
ATOM    137  C7  AY6     2      17.570  28.300  24.000  1.00  0.00            
ATOM    138  C8  AY6     2      16.680  28.750  25.030  1.00  0.00            
ATOM    139  N2  AY6     2      17.110  28.700  26.340  1.00  0.00            
ATOM    140  C9  AY6     2      15.340  29.110  24.740  1.00  0.00            
ATOM    141  C10 AY6     2      14.850  28.900  23.470  1.00  0.00            
ATOM    142  N3  AY6     2      14.370  25.680  22.450  1.00  0.00            
ATOM    143  O3  AY6     2      14.250  24.260  22.470  1.00  0.00            
ATOM    144  H1  AY6     2      12.700  22.150  21.020  1.00  0.00            
ATOM    145  H2  AY6     2      14.020  22.360  19.830  1.00  0.00            
ATOM    146  H3  AY6     2      14.390  21.920  21.490  1.00  0.00            
ATOM    147  H4  AY6     2      13.210  24.780  19.430  1.00  0.00            
ATOM    148  H5  AY6     2      13.470  27.300  19.780  1.00  0.00            
ATOM    149  H6  AY6     2      17.770  28.060  21.850  1.00  0.00            
ATOM    150  H7  AY6     2      18.590  28.010  24.260  1.00  0.00            
ATOM    151  H8  AY6     2      18.100  28.670  26.540  1.00  0.00            
ATOM    152  H9  AY6     2      16.580  29.270  26.980  1.00  0.00            
ATOM    153  H10 AY6     2      14.710  29.480  25.540  1.00  0.00            
ATOM    154  H11 AY6     2      13.800  29.100  23.300  1.00  0.00            
TER
ENDMDL
MODEL        1
ATOM      1  H1  ACD     1      16.220   7.760  19.980  1.00  0.00            
ATOM      2  O1  ACD     1      15.920   8.670  19.990  1.00  0.00            
ATOM      3  C1  ACD     1      15.980   9.200  21.260  1.00  0.00            
ATOM      4  H2  ACD     1      17.020   9.300  21.580  1.00  0.00            
ATOM      5  H3  ACD     1      15.520   8.490  21.960  1.00  0.00            
ATOM      6  C2  ACD     1      15.280  10.570  21.350  1.00  0.00            
ATOM      7  H4  ACD     1      15.630  11.120  20.460  1.00  0.00            
ATOM      8  O2  ACD     1      13.820  10.360  21.330  1.00  0.00            
ATOM      9  C3  ACD     1      13.200  11.570  21.320  1.00  0.00            
ATOM     10  H5  ACD     1      12.130  11.330  21.240  1.00  0.00            
ATOM     11  O3  ACD     1      13.610  12.410  20.210  1.00  0.00            
ATOM     12  C4  ACD     1      12.910  12.580  19.030  1.00  0.00            
ATOM     13  H6  ACD     1      11.920  12.120  19.160  1.00  0.00            
ATOM     14  C5  ACD     1      12.810  14.120  18.820  1.00  0.00            
ATOM     15  H7  ACD     1      13.800  14.500  19.100  1.00  0.00            
ATOM     16  O4  ACD     1      11.860  14.680  19.820  1.00  0.00            
ATOM     17  H8  ACD     1      12.190  14.470  20.700  1.00  0.00            
ATOM     18  C6  ACD     1      12.530  14.640  17.410  1.00  0.00            
ATOM     19  H9  ACD     1      11.490  14.340  17.230  1.00  0.00            
ATOM     20  O5  ACD     1      12.690  16.100  17.290  1.00  0.00            
ATOM     21  H10 ACD     1      13.570  16.420  17.100  1.00  0.00            
ATOM     22  C7  ACD     1      13.430  13.810  16.440  1.00  0.00            
ATOM     23  H11 ACD     1      13.160  14.120  15.430  1.00  0.00            
ATOM     24  O6  ACD     1      13.250  12.400  16.700  1.00  0.00            
ATOM     25  C8  ACD     1      13.750  11.950  17.980  1.00  0.00            
ATOM     26  H12 ACD     1      14.810  12.210  18.070  1.00  0.00            
ATOM     27  C9  ACD     1      13.590  10.460  17.900  1.00  0.00            
ATOM     28  H13 ACD     1      13.850  10.020  18.860  1.00  0.00            
ATOM     29  H14 ACD     1      12.560  10.210  17.600  1.00  0.00            
ATOM     30  O7  ACD     1      14.460   9.920  16.870  1.00  0.00            
ATOM     31  H15 ACD     1      14.480  10.560  16.150  1.00  0.00            
ATOM     32  O8  ACD     1      14.780  14.210  16.710  1.00  0.00            
ATOM     33  C10 ACD     1      15.530  14.870  15.730  1.00  0.00            
ATOM     34  H16 ACD     1      14.850  15.100  14.890  1.00  0.00            
ATOM     35  C11 ACD     1      16.090  16.240  16.210  1.00  0.00            
ATOM     36  H17 ACD     1      16.670  15.860  17.060  1.00  0.00            
ATOM     37  O9  ACD     1      15.080  17.210  16.610  1.00  0.00            
ATOM     38  H18 ACD     1      15.500  17.690  17.330  1.00  0.00            
ATOM     39  C12 ACD     1      16.980  16.880  15.210  1.00  0.00            
ATOM     40  H19 ACD     1      16.410  17.010  14.280  1.00  0.00            
ATOM     41  O10 ACD     1      17.670  18.010  15.700  1.00  0.00            
ATOM     42  H20 ACD     1      18.330  17.650  16.290  1.00  0.00            
ATOM     43  C13 ACD     1      18.120  15.840  14.930  1.00  0.00            
ATOM     44  H21 ACD     1      18.780  16.170  14.120  1.00  0.00            
ATOM     45  O11 ACD     1      17.590  14.680  14.420  1.00  0.00            
ATOM     46  C14 ACD     1      16.680  13.980  15.260  1.00  0.00            
ATOM     47  H22 ACD     1      17.240  13.710  16.160  1.00  0.00            
ATOM     48  C15 ACD     1      16.220  12.610  14.560  1.00  0.00            
ATOM     49  H23 ACD     1      15.540  12.120  15.270  1.00  0.00            
ATOM     50  H24 ACD     1      15.730  12.910  13.630  1.00  0.00            
ATOM     51  O12 ACD     1      17.450  11.830  14.340  1.00  0.00            
ATOM     52  H25 ACD     1      18.040  12.480  13.950  1.00  0.00            
ATOM     53  O13 ACD     1      18.930  15.660  16.080  1.00  0.00            
ATOM     54  C16 ACD     1      20.310  16.040  15.910  1.00  0.00            
ATOM     55  H26 ACD     1      20.490  16.660  15.020  1.00  0.00            
ATOM     56  C17 ACD     1      20.710  16.760  17.120  1.00  0.00            
ATOM     57  H27 ACD     1      20.450  16.120  17.970  1.00  0.00            
ATOM     58  O14 ACD     1      20.050  18.100  17.140  1.00  0.00            
ATOM     59  H28 ACD     1      20.290  18.560  17.950  1.00  0.00            
ATOM     60  C18 ACD     1      22.240  16.940  17.330  1.00  0.00            
ATOM     61  H29 ACD     1      22.650  17.540  16.510  1.00  0.00            
ATOM     62  O15 ACD     1      22.540  17.550  18.640  1.00  0.00            
ATOM     63  H30 ACD     1      22.170  16.950  19.290  1.00  0.00            
ATOM     64  C19 ACD     1      22.870  15.590  17.370  1.00  0.00            
ATOM     65  H31 ACD     1      23.930  15.880  17.360  1.00  0.00            
ATOM     66  O16 ACD     1      22.470  14.960  16.140  1.00  0.00            
ATOM     67  C20 ACD     1      21.040  14.710  15.860  1.00  0.00            
ATOM     68  H32 ACD     1      20.520  14.050  16.570  1.00  0.00            
ATOM     69  C21 ACD     1      20.930  14.080  14.440  1.00  0.00            
ATOM     70  H33 ACD     1      19.890  13.850  14.160  1.00  0.00            
ATOM     71  H34 ACD     1      21.340  14.780  13.690  1.00  0.00            
ATOM     72  O17 ACD     1      21.730  12.880  14.310  1.00  0.00            
ATOM     73  H35 ACD     1      22.650  13.130  14.410  1.00  0.00            
ATOM     74  O18 ACD     1      22.470  14.880  18.570  1.00  0.00            
ATOM     75  C22 ACD     1      23.250  13.910  19.160  1.00  0.00            
ATOM     76  H36 ACD     1      24.290  14.020  18.820  1.00  0.00            
ATOM     77  C23 ACD     1      23.130  14.120  20.670  1.00  0.00            
ATOM     78  H37 ACD     1      22.140  14.550  20.880  1.00  0.00            
ATOM     79  O19 ACD     1      24.100  15.090  21.160  1.00  0.00            
ATOM     80  H38 ACD     1      23.960  15.300  22.090  1.00  0.00            
ATOM     81  C24 ACD     1      23.300  12.790  21.500  1.00  0.00            
ATOM     82  H39 ACD     1      24.250  12.270  21.330  1.00  0.00            
ATOM     83  O20 ACD     1      23.020  12.860  22.920  1.00  0.00            
ATOM     84  H40 ACD     1      22.180  13.330  22.980  1.00  0.00            
ATOM     85  C25 ACD     1      22.310  11.720  20.980  1.00  0.00            
ATOM     86  H41 ACD     1      22.460  10.830  21.600  1.00  0.00            
ATOM     87  O21 ACD     1      22.690  11.480  19.640  1.00  0.00            
ATOM     88  C26 ACD     1      22.600  12.540  18.620  1.00  0.00            
ATOM     89  H42 ACD     1      21.520  12.670  18.480  1.00  0.00            
ATOM     90  C27 ACD     1      23.420  12.000  17.430  1.00  0.00            
ATOM     91  H43 ACD     1      23.440  12.900  16.790  1.00  0.00            
ATOM     92  H44 ACD     1      24.450  11.770  17.720  1.00  0.00            
ATOM     93  O22 ACD     1      22.730  10.910  16.790  1.00  0.00            
ATOM     94  H45 ACD     1      22.470  10.250  17.440  1.00  0.00            
ATOM     95  O23 ACD     1      20.910  12.110  21.040  1.00  0.00            
ATOM     96  C28 ACD     1      20.230  11.860  22.180  1.00  0.00            
ATOM     97  H46 ACD     1      20.910  11.530  22.980  1.00  0.00            
ATOM     98  C29 ACD     1      19.340  10.620  21.980  1.00  0.00            
ATOM     99  H47 ACD     1      18.660  10.740  21.130  1.00  0.00            
ATOM    100  O24 ACD     1      18.590  10.450  23.150  1.00  0.00            
ATOM    101  C30 ACD     1      20.000   9.280  21.650  1.00  0.00            
ATOM    102  H48 ACD     1      19.240   8.480  21.670  1.00  0.00            
ATOM    103  H49 ACD     1      20.440   9.450  20.650  1.00  0.00            
ATOM    104  O25 ACD     1      21.050   8.870  22.480  1.00  0.00            
ATOM    105  H50 ACD     1      20.600   8.750  23.320  1.00  0.00            
ATOM    106  C31 ACD     1      19.590  13.160  22.670  1.00  0.00            
ATOM    107  H51 ACD     1      19.080  13.510  21.760  1.00  0.00            
ATOM    108  O26 ACD     1      20.630  14.100  23.120  1.00  0.00            
ATOM    109  H52 ACD     1      20.180  14.950  23.170  1.00  0.00            
ATOM    110  C32 ACD     1      18.620  12.770  23.810  1.00  0.00            
ATOM    111  H53 ACD     1      19.260  12.460  24.650  1.00  0.00            
ATOM    112  O27 ACD     1      17.730  13.870  24.220  1.00  0.00            
ATOM    113  H54 ACD     1      18.320  14.630  24.200  1.00  0.00            
ATOM    114  C33 ACD     1      17.760  11.520  23.550  1.00  0.00            
ATOM    115  H55 ACD     1      17.220  11.170  24.430  1.00  0.00            
ATOM    116  O28 ACD     1      16.900  11.830  22.520  1.00  0.00            
ATOM    117  C34 ACD     1      15.580  11.410  22.650  1.00  0.00            
ATOM    118  H56 ACD     1      15.490  10.750  23.520  1.00  0.00            
ATOM    119  C35 ACD     1      14.740  12.610  22.900  1.00  0.00            
ATOM    120  H57 ACD     1      15.070  13.380  22.190  1.00  0.00            
ATOM    121  O29 ACD     1      14.910  13.070  24.240  1.00  0.00            
ATOM    122  H58 ACD     1      15.840  13.320  24.340  1.00  0.00            
ATOM    123  C36 ACD     1      13.290  12.250  22.610  1.00  0.00            
ATOM    124  H59 ACD     1      12.970  11.530  23.370  1.00  0.00            
ATOM    125  O30 ACD     1      12.380  13.340  22.560  1.00  0.00            
ATOM    126  H60 ACD     1      12.750  14.040  23.110  1.00  0.00            
ATOM    127  C1  AY6     2      18.800  11.690  17.860  1.00  0.00            
ATOM    128  C2  AY6     2      18.340  12.850  18.760  1.00  0.00            
ATOM    129  C3  AY6     2      19.020  13.920  19.120  1.00  0.00            
ATOM    130  C4  AY6     2      18.030  14.750  19.580  1.00  0.00            
ATOM    131  N1  AY6     2      18.390  15.900  20.150  1.00  0.00            
ATOM    132  S1  AY6     2      17.500  17.260  20.230  1.00  0.00            
ATOM    133  O1  AY6     2      17.140  17.570  18.850  1.00  0.00            
ATOM    134  O2  AY6     2      18.490  18.160  20.910  1.00  0.00            
ATOM    135  C5  AY6     2      16.130  16.780  21.290  1.00  0.00            
ATOM    136  C6  AY6     2      16.240  16.620  22.660  1.00  0.00            
ATOM    137  C7  AY6     2      15.160  16.320  23.460  1.00  0.00            
ATOM    138  C8  AY6     2      13.890  16.260  22.890  1.00  0.00            
ATOM    139  N2  AY6     2      12.860  15.880  23.690  1.00  0.00            
ATOM    140  C9  AY6     2      13.760  16.410  21.530  1.00  0.00            
ATOM    141  C10 AY6     2      14.860  16.620  20.720  1.00  0.00            
ATOM    142  N3  AY6     2      16.830  14.190  19.650  1.00  0.00            
ATOM    143  O3  AY6     2      17.070  12.940  19.010  1.00  0.00            
ATOM    144  H1  AY6     2      17.910  11.320  17.330  1.00  0.00            
ATOM    145  H2  AY6     2      19.440  12.010  17.020  1.00  0.00            
ATOM    146  H3  AY6     2      19.270  10.910  18.470  1.00  0.00            
ATOM    147  H4  AY6     2      20.070  14.170  19.010  1.00  0.00            
ATOM    148  H5  AY6     2      19.370  16.090  20.330  1.00  0.00            
ATOM    149  H6  AY6     2      17.230  16.740  23.080  1.00  0.00            
ATOM    150  H7  AY6     2      15.320  16.250  24.530  1.00  0.00            
ATOM    151  H8  AY6     2      13.030  16.200  24.630  1.00  0.00            
ATOM    152  H9  AY6     2      11.930  15.880  23.310  1.00  0.00            
ATOM    153  H10 AY6     2      12.760  16.240  21.130  1.00  0.00            
ATOM    154  H11 AY6     2      14.770  16.680  19.640  1.00  0.00            
TER
ENDMDL
MODEL        1
ATOM      1  H1  ACD     1      34.160  11.450  18.160  1.00  0.00            
ATOM      2  O1  ACD     1      34.350  11.880  18.990  1.00  0.00            
ATOM      3  C1  ACD     1      34.180  10.960  20.060  1.00  0.00            
ATOM      4  H2  ACD     1      34.260  11.530  21.000  1.00  0.00            
ATOM      5  H3  ACD     1      35.060  10.340  19.900  1.00  0.00            
ATOM      6  C2  ACD     1      32.850  10.210  20.030  1.00  0.00            
ATOM      7  H4  ACD     1      32.000  10.910  19.930  1.00  0.00            
ATOM      8  O2  ACD     1      32.770   9.360  18.900  1.00  0.00            
ATOM      9  C3  ACD     1      31.540   8.740  18.850  1.00  0.00            
ATOM     10  H5  ACD     1      31.680   8.160  17.930  1.00  0.00            
ATOM     11  O3  ACD     1      30.420   9.530  18.740  1.00  0.00            
ATOM     12  C4  ACD     1      29.840   9.590  17.450  1.00  0.00            
ATOM     13  H6  ACD     1      30.370   8.910  16.770  1.00  0.00            
ATOM     14  C5  ACD     1      28.460   9.010  17.510  1.00  0.00            
ATOM     15  H7  ACD     1      27.920   9.670  18.200  1.00  0.00            
ATOM     16  O4  ACD     1      28.500   7.650  18.040  1.00  0.00            
ATOM     17  H8  ACD     1      29.080   7.620  18.810  1.00  0.00            
ATOM     18  C6  ACD     1      27.730   9.130  16.180  1.00  0.00            
ATOM     19  H9  ACD     1      28.190   8.310  15.600  1.00  0.00            
ATOM     20  O5  ACD     1      26.310   8.840  16.280  1.00  0.00            
ATOM     21  H10 ACD     1      25.830   9.670  16.360  1.00  0.00            
ATOM     22  C7  ACD     1      27.970  10.530  15.590  1.00  0.00            
ATOM     23  H11 ACD     1      27.630  10.650  14.560  1.00  0.00            
ATOM     24  O6  ACD     1      29.350  11.030  15.610  1.00  0.00            
ATOM     25  C8  ACD     1      29.840  11.070  17.020  1.00  0.00            
ATOM     26  H12 ACD     1      29.240  11.660  17.720  1.00  0.00            
ATOM     27  C9  ACD     1      31.250  11.650  16.960  1.00  0.00            
ATOM     28  H13 ACD     1      31.050  12.730  16.880  1.00  0.00            
ATOM     29  H14 ACD     1      31.780  11.500  17.910  1.00  0.00            
ATOM     30  O7  ACD     1      32.030  11.140  15.800  1.00  0.00            
ATOM     31  H15 ACD     1      31.410  10.830  15.130  1.00  0.00            
ATOM     32  O8  ACD     1      27.250  11.420  16.390  1.00  0.00            
ATOM     33  C10 ACD     1      26.430  12.420  15.760  1.00  0.00            
ATOM     34  H16 ACD     1      26.270  12.070  14.730  1.00  0.00            
ATOM     35  C11 ACD     1      25.280  12.420  16.710  1.00  0.00            
ATOM     36  H17 ACD     1      25.730  12.400  17.720  1.00  0.00            
ATOM     37  O9  ACD     1      24.430  11.200  16.500  1.00  0.00            
ATOM     38  H18 ACD     1      23.770  11.380  15.830  1.00  0.00            
ATOM     39  C12 ACD     1      24.480  13.690  16.640  1.00  0.00            
ATOM     40  H19 ACD     1      24.110  13.800  15.610  1.00  0.00            
ATOM     41  O10 ACD     1      23.420  13.810  17.650  1.00  0.00            
ATOM     42  H20 ACD     1      22.650  13.370  17.280  1.00  0.00            
ATOM     43  C13 ACD     1      25.410  14.840  16.800  1.00  0.00            
ATOM     44  H21 ACD     1      24.830  15.770  16.710  1.00  0.00            
ATOM     45  O11 ACD     1      26.290  14.870  15.710  1.00  0.00            
ATOM     46  C14 ACD     1      27.150  13.740  15.670  1.00  0.00            
ATOM     47  H22 ACD     1      27.810  13.800  16.540  1.00  0.00            
ATOM     48  C15 ACD     1      28.040  13.860  14.450  1.00  0.00            
ATOM     49  H23 ACD     1      28.840  13.120  14.290  1.00  0.00            
ATOM     50  H24 ACD     1      27.340  13.660  13.630  1.00  0.00            
ATOM     51  O12 ACD     1      28.660  15.130  14.500  1.00  0.00            
ATOM     52  H25 ACD     1      27.870  15.630  14.730  1.00  0.00            
ATOM     53  O13 ACD     1      26.170  14.890  18.090  1.00  0.00            
ATOM     54  C16 ACD     1      26.050  16.160  18.710  1.00  0.00            
ATOM     55  H26 ACD     1      25.440  16.880  18.140  1.00  0.00            
ATOM     56  C17 ACD     1      25.380  15.830  20.030  1.00  0.00            
ATOM     57  H27 ACD     1      25.850  14.900  20.370  1.00  0.00            
ATOM     58  O14 ACD     1      23.980  15.490  19.730  1.00  0.00            
ATOM     59  H28 ACD     1      23.980  14.870  19.000  1.00  0.00            
ATOM     60  C18 ACD     1      25.510  16.900  21.060  1.00  0.00            
ATOM     61  H29 ACD     1      24.960  17.770  20.690  1.00  0.00            
ATOM     62  O15 ACD     1      24.950  16.560  22.350  1.00  0.00            
ATOM     63  H30 ACD     1      24.010  16.530  22.140  1.00  0.00            
ATOM     64  C19 ACD     1      26.970  17.290  21.220  1.00  0.00            
ATOM     65  H31 ACD     1      26.990  18.200  21.830  1.00  0.00            
ATOM     66  O16 ACD     1      27.420  17.650  19.920  1.00  0.00            
ATOM     67  C20 ACD     1      27.470  16.610  18.920  1.00  0.00            
ATOM     68  H32 ACD     1      27.980  15.740  19.350  1.00  0.00            
ATOM     69  C21 ACD     1      28.120  17.130  17.600  1.00  0.00            
ATOM     70  H33 ACD     1      29.210  17.080  17.690  1.00  0.00            
ATOM     71  H34 ACD     1      27.880  16.480  16.750  1.00  0.00            
ATOM     72  O17 ACD     1      27.780  18.470  17.270  1.00  0.00            
ATOM     73  H35 ACD     1      27.970  19.080  18.000  1.00  0.00            
ATOM     74  O18 ACD     1      27.770  16.270  21.720  1.00  0.00            
ATOM     75  C22 ACD     1      28.620  16.550  22.770  1.00  0.00            
ATOM     76  H36 ACD     1      28.560  17.550  23.210  1.00  0.00            
ATOM     77  C23 ACD     1      28.240  15.630  23.910  1.00  0.00            
ATOM     78  H37 ACD     1      28.170  14.680  23.360  1.00  0.00            
ATOM     79  O19 ACD     1      26.920  15.930  24.430  1.00  0.00            
ATOM     80  H38 ACD     1      26.310  15.840  23.690  1.00  0.00            
ATOM     81  C24 ACD     1      29.270  15.440  25.020  1.00  0.00            
ATOM     82  H39 ACD     1      29.270  16.390  25.580  1.00  0.00            
ATOM     83  O20 ACD     1      28.850  14.410  25.920  1.00  0.00            
ATOM     84  H40 ACD     1      29.460  13.680  25.760  1.00  0.00            
ATOM     85  C25 ACD     1      30.750  15.240  24.440  1.00  0.00            
ATOM     86  H41 ACD     1      31.390  15.300  25.330  1.00  0.00            
ATOM     87  O21 ACD     1      31.010  16.240  23.500  1.00  0.00            
ATOM     88  C26 ACD     1      30.090  16.320  22.350  1.00  0.00            
ATOM     89  H42 ACD     1      30.170  15.340  21.860  1.00  0.00            
ATOM     90  C27 ACD     1      30.500  17.430  21.350  1.00  0.00            
ATOM     91  H43 ACD     1      31.540  17.240  21.070  1.00  0.00            
ATOM     92  H44 ACD     1      29.860  17.500  20.460  1.00  0.00            
ATOM     93  O22 ACD     1      30.560  18.700  21.980  1.00  0.00            
ATOM     94  H45 ACD     1      31.250  19.130  21.470  1.00  0.00            
ATOM     95  O23 ACD     1      30.860  13.950  23.850  1.00  0.00            
ATOM     96  C28 ACD     1      31.780  13.050  24.470  1.00  0.00            
ATOM     97  H46 ACD     1      32.170  13.370  25.440  1.00  0.00            
ATOM     98  C29 ACD     1      33.010  12.920  23.540  1.00  0.00            
ATOM     99  H47 ACD     1      32.610  12.860  22.520  1.00  0.00            
ATOM    100  O24 ACD     1      33.690  11.680  23.860  1.00  0.00            
ATOM    101  C30 ACD     1      34.000  14.020  23.650  1.00  0.00            
ATOM    102  H48 ACD     1      33.570  15.010  23.450  1.00  0.00            
ATOM    103  H49 ACD     1      34.380  14.030  24.680  1.00  0.00            
ATOM    104  O25 ACD     1      35.020  13.870  22.710  1.00  0.00            
ATOM    105  H50 ACD     1      35.620  13.150  22.960  1.00  0.00            
ATOM    106  C31 ACD     1      30.930  11.760  24.630  1.00  0.00            
ATOM    107  H51 ACD     1      30.210  11.650  23.810  1.00  0.00            
ATOM    108  O26 ACD     1      30.090  11.860  25.820  1.00  0.00            
ATOM    109  H52 ACD     1      29.510  11.090  25.770  1.00  0.00            
ATOM    110  C32 ACD     1      31.800  10.490  24.670  1.00  0.00            
ATOM    111  H53 ACD     1      32.420  10.590  25.570  1.00  0.00            
ATOM    112  O27 ACD     1      31.070   9.260  24.510  1.00  0.00            
ATOM    113  H54 ACD     1      30.440   9.190  25.230  1.00  0.00            
ATOM    114  C33 ACD     1      32.910  10.460  23.560  1.00  0.00            
ATOM    115  H55 ACD     1      33.540   9.570  23.690  1.00  0.00            
ATOM    116  O28 ACD     1      32.360  10.560  22.330  1.00  0.00            
ATOM    117  C34 ACD     1      32.620   9.540  21.360  1.00  0.00            
ATOM    118  H56 ACD     1      33.480   8.900  21.600  1.00  0.00            
ATOM    119  C35 ACD     1      31.370   8.640  21.340  1.00  0.00            
ATOM    120  H57 ACD     1      30.420   9.170  21.410  1.00  0.00            
ATOM    121  O29 ACD     1      31.340   7.760  22.440  1.00  0.00            
ATOM    122  H58 ACD     1      31.370   8.320  23.220  1.00  0.00            
ATOM    123  C36 ACD     1      31.470   7.870  20.080  1.00  0.00            
ATOM    124  H59 ACD     1      32.350   7.210  20.130  1.00  0.00            
ATOM    125  O30 ACD     1      30.290   7.110  20.030  1.00  0.00            
ATOM    126  H60 ACD     1      30.170   6.830  20.930  1.00  0.00            
ATOM    127  C1  AY6     2      32.080  14.400  19.290  1.00  0.00            
ATOM    128  C2  AY6     2      30.900  13.550  19.720  1.00  0.00            
ATOM    129  C3  AY6     2      29.660  13.680  19.200  1.00  0.00            
ATOM    130  C4  AY6     2      28.880  12.810  20.020  1.00  0.00            
ATOM    131  N1  AY6     2      27.600  12.600  19.720  1.00  0.00            
ATOM    132  S1  AY6     2      26.620  12.080  20.990  1.00  0.00            
ATOM    133  O1  AY6     2      25.340  12.200  20.240  1.00  0.00            
ATOM    134  O2  AY6     2      27.100  12.950  22.080  1.00  0.00            
ATOM    135  C5  AY6     2      27.060  10.390  21.360  1.00  0.00            
ATOM    136  C6  AY6     2      27.840  10.050  22.470  1.00  0.00            
ATOM    137  C7  AY6     2      28.130   8.700  22.760  1.00  0.00            
ATOM    138  C8  AY6     2      27.630   7.640  22.010  1.00  0.00            
ATOM    139  N2  AY6     2      27.970   6.380  22.340  1.00  0.00            
ATOM    140  C9  AY6     2      26.850   7.980  20.960  1.00  0.00            
ATOM    141  C10 AY6     2      26.530   9.300  20.600  1.00  0.00            
ATOM    142  N3  AY6     2      29.600  12.230  20.950  1.00  0.00            
ATOM    143  O3  AY6     2      30.920  12.830  20.840  1.00  0.00            
ATOM    144  H1  AY6     2      32.900  14.300  20.010  1.00  0.00            
ATOM    145  H2  AY6     2      32.500  14.100  18.320  1.00  0.00            
ATOM    146  H3  AY6     2      31.850  15.470  19.250  1.00  0.00            
ATOM    147  H4  AY6     2      29.340  14.290  18.370  1.00  0.00            
ATOM    148  H5  AY6     2      27.140  13.300  19.160  1.00  0.00            
ATOM    149  H6  AY6     2      28.180  10.860  23.110  1.00  0.00            
ATOM    150  H7  AY6     2      28.770   8.530  23.620  1.00  0.00            
ATOM    151  H8  AY6     2      27.640   5.690  21.670  1.00  0.00            
ATOM    152  H9  AY6     2      28.610   6.280  23.110  1.00  0.00            
ATOM    153  H10 AY6     2      26.370   7.250  20.330  1.00  0.00            
ATOM    154  H11 AY6     2      25.930   9.440  19.700  1.00  0.00            
TER
ENDMDL
MODEL        1
ATOM      1  H1  ACD     1      24.370  11.620  14.100  1.00  0.00            
ATOM      2  O1  ACD     1      23.600  12.130  14.380  1.00  0.00            
ATOM      3  C1  ACD     1      22.420  11.260  14.590  1.00  0.00            
ATOM      4  H2  ACD     1      22.780  10.350  15.100  1.00  0.00            
ATOM      5  H3  ACD     1      22.120  10.850  13.610  1.00  0.00            
ATOM      6  C2  ACD     1      21.280  11.840  15.350  1.00  0.00            
ATOM      7  H4  ACD     1      20.420  11.160  15.270  1.00  0.00            
ATOM      8  O2  ACD     1      21.690  11.860  16.720  1.00  0.00            
ATOM      9  C3  ACD     1      20.830  12.390  17.700  1.00  0.00            
ATOM     10  H5  ACD     1      21.440  12.500  18.600  1.00  0.00            
ATOM     11  O3  ACD     1      19.750  11.510  17.900  1.00  0.00            
ATOM     12  C4  ACD     1      19.840  10.630  19.080  1.00  0.00            
ATOM     13  H6  ACD     1      20.730  10.780  19.710  1.00  0.00            
ATOM     14  C5  ACD     1      18.650  10.990  19.950  1.00  0.00            
ATOM     15  H7  ACD     1      17.780  11.130  19.300  1.00  0.00            
ATOM     16  O4  ACD     1      18.970  12.300  20.590  1.00  0.00            
ATOM     17  H8  ACD     1      19.210  12.990  19.960  1.00  0.00            
ATOM     18  C6  ACD     1      18.260   9.850  20.900  1.00  0.00            
ATOM     19  H9  ACD     1      18.950   9.800  21.760  1.00  0.00            
ATOM     20  O5  ACD     1      16.940  10.130  21.330  1.00  0.00            
ATOM     21  H10 ACD     1      16.330   9.620  20.780  1.00  0.00            
ATOM     22  C7  ACD     1      18.240   8.500  20.300  1.00  0.00            
ATOM     23  H11 ACD     1      18.090   7.780  21.110  1.00  0.00            
ATOM     24  O6  ACD     1      19.450   8.260  19.660  1.00  0.00            
ATOM     25  C8  ACD     1      19.810   9.210  18.610  1.00  0.00            
ATOM     26  H12 ACD     1      19.060   9.160  17.810  1.00  0.00            
ATOM     27  C9  ACD     1      21.080   8.820  17.920  1.00  0.00            
ATOM     28  H13 ACD     1      20.980   7.790  17.550  1.00  0.00            
ATOM     29  H14 ACD     1      21.280   9.480  17.060  1.00  0.00            
ATOM     30  O7  ACD     1      22.150   8.800  18.940  1.00  0.00            
ATOM     31  H15 ACD     1      22.850   8.320  18.500  1.00  0.00            
ATOM     32  O8  ACD     1      17.200   8.300  19.300  1.00  0.00            
ATOM     33  C10 ACD     1      16.340   7.190  19.350  1.00  0.00            
ATOM     34  H16 ACD     1      16.430   6.680  20.310  1.00  0.00            
ATOM     35  C11 ACD     1      14.910   7.660  19.320  1.00  0.00            
ATOM     36  H17 ACD     1      14.790   8.300  18.440  1.00  0.00            
ATOM     37  O9  ACD     1      14.750   8.410  20.570  1.00  0.00            
ATOM     38  H18 ACD     1      14.840   7.830  21.330  1.00  0.00            
ATOM     39  C12 ACD     1      13.920   6.450  19.170  1.00  0.00            
ATOM     40  H19 ACD     1      14.080   5.860  20.080  1.00  0.00            
ATOM     41  O10 ACD     1      12.540   6.880  19.030  1.00  0.00            
ATOM     42  H20 ACD     1      12.620   7.610  18.400  1.00  0.00            
ATOM     43  C13 ACD     1      14.330   5.710  17.910  1.00  0.00            
ATOM     44  H21 ACD     1      13.660   4.870  17.720  1.00  0.00            
ATOM     45  O11 ACD     1      15.720   5.310  18.050  1.00  0.00            
ATOM     46  C14 ACD     1      16.760   6.300  18.190  1.00  0.00            
ATOM     47  H22 ACD     1      16.820   6.910  17.280  1.00  0.00            
ATOM     48  C15 ACD     1      18.160   5.640  18.300  1.00  0.00            
ATOM     49  H23 ACD     1      18.960   6.380  18.400  1.00  0.00            
ATOM     50  H24 ACD     1      18.200   5.010  19.200  1.00  0.00            
ATOM     51  O12 ACD     1      18.500   4.850  17.140  1.00  0.00            
ATOM     52  H25 ACD     1      19.280   4.310  17.310  1.00  0.00            
ATOM     53  O13 ACD     1      14.270   6.510  16.770  1.00  0.00            
ATOM     54  C16 ACD     1      13.120   6.510  15.960  1.00  0.00            
ATOM     55  H26 ACD     1      12.280   6.080  16.530  1.00  0.00            
ATOM     56  C17 ACD     1      12.870   7.990  15.760  1.00  0.00            
ATOM     57  H27 ACD     1      13.890   8.390  15.650  1.00  0.00            
ATOM     58  O14 ACD     1      12.290   8.560  16.870  1.00  0.00            
ATOM     59  H28 ACD     1      12.030   9.490  16.860  1.00  0.00            
ATOM     60  C18 ACD     1      12.020   8.200  14.470  1.00  0.00            
ATOM     61  H29 ACD     1      11.020   7.750  14.540  1.00  0.00            
ATOM     62  O15 ACD     1      11.580   9.620  14.250  1.00  0.00            
ATOM     63  H30 ACD     1      11.530  10.000  15.130  1.00  0.00            
ATOM     64  C19 ACD     1      12.690   7.530  13.260  1.00  0.00            
ATOM     65  H31 ACD     1      12.090   7.650  12.350  1.00  0.00            
ATOM     66  O16 ACD     1      12.900   6.160  13.520  1.00  0.00            
ATOM     67  C20 ACD     1      13.600   5.850  14.660  1.00  0.00            
ATOM     68  H32 ACD     1      14.600   6.280  14.540  1.00  0.00            
ATOM     69  C21 ACD     1      13.640   4.370  14.910  1.00  0.00            
ATOM     70  H33 ACD     1      14.020   4.190  15.920  1.00  0.00            
ATOM     71  H34 ACD     1      12.600   4.050  14.860  1.00  0.00            
ATOM     72  O17 ACD     1      14.590   3.830  14.030  1.00  0.00            
ATOM     73  H35 ACD     1      15.090   3.100  14.400  1.00  0.00            
ATOM     74  O18 ACD     1      13.980   8.150  12.980  1.00  0.00            
ATOM     75  C22 ACD     1      14.140   8.730  11.730  1.00  0.00            
ATOM     76  H36 ACD     1      13.510   8.360  10.920  1.00  0.00            
ATOM     77  C23 ACD     1      14.080  10.290  11.940  1.00  0.00            
ATOM     78  H37 ACD     1      14.770  10.570  12.750  1.00  0.00            
ATOM     79  O19 ACD     1      12.680  10.740  12.120  1.00  0.00            
ATOM     80  H38 ACD     1      12.290  10.370  12.910  1.00  0.00            
ATOM     81  C24 ACD     1      14.610  10.990  10.720  1.00  0.00            
ATOM     82  H39 ACD     1      13.960  10.680   9.890  1.00  0.00            
ATOM     83  O20 ACD     1      14.620  12.400  10.910  1.00  0.00            
ATOM     84  H40 ACD     1      14.120  12.510  11.720  1.00  0.00            
ATOM     85  C25 ACD     1      15.960  10.480  10.450  1.00  0.00            
ATOM     86  H41 ACD     1      16.310  11.080   9.610  1.00  0.00            
ATOM     87  O21 ACD     1      15.890   9.070  10.210  1.00  0.00            
ATOM     88  C26 ACD     1      15.500   8.290  11.340  1.00  0.00            
ATOM     89  H42 ACD     1      16.140   8.490  12.210  1.00  0.00            
ATOM     90  C27 ACD     1      15.530   6.820  10.920  1.00  0.00            
ATOM     91  H43 ACD     1      14.910   6.230  11.610  1.00  0.00            
ATOM     92  H44 ACD     1      14.960   6.820   9.990  1.00  0.00            
ATOM     93  O22 ACD     1      16.870   6.310  10.720  1.00  0.00            
ATOM     94  H45 ACD     1      17.330   7.000  10.230  1.00  0.00            
ATOM     95  O23 ACD     1      16.770  10.870  11.590  1.00  0.00            
ATOM     96  C28 ACD     1      18.080  11.390  11.430  1.00  0.00            
ATOM     97  H46 ACD     1      18.490  11.060  10.470  1.00  0.00            
ATOM     98  C29 ACD     1      19.050  10.810  12.460  1.00  0.00            
ATOM     99  H47 ACD     1      18.660  11.050  13.450  1.00  0.00            
ATOM    100  O24 ACD     1      20.270  11.450  12.260  1.00  0.00            
ATOM    101  C30 ACD     1      19.210   9.300  12.360  1.00  0.00            
ATOM    102  H48 ACD     1      19.820   8.940  13.200  1.00  0.00            
ATOM    103  H49 ACD     1      18.180   8.940  12.320  1.00  0.00            
ATOM    104  O25 ACD     1      19.750   8.800  11.220  1.00  0.00            
ATOM    105  H50 ACD     1      20.460   8.220  11.500  1.00  0.00            
ATOM    106  C31 ACD     1      18.060  12.880  11.520  1.00  0.00            
ATOM    107  H51 ACD     1      17.760  13.100  12.550  1.00  0.00            
ATOM    108  O26 ACD     1      17.100  13.420  10.640  1.00  0.00            
ATOM    109  H52 ACD     1      16.230  13.020  10.710  1.00  0.00            
ATOM    110  C32 ACD     1      19.520  13.500  11.420  1.00  0.00            
ATOM    111  H53 ACD     1      19.810  13.230  10.400  1.00  0.00            
ATOM    112  O27 ACD     1      19.440  14.930  11.660  1.00  0.00            
ATOM    113  H54 ACD     1      18.590  14.980  12.110  1.00  0.00            
ATOM    114  C33 ACD     1      20.330  12.820  12.460  1.00  0.00            
ATOM    115  H55 ACD     1      21.350  13.140  12.210  1.00  0.00            
ATOM    116  O28 ACD     1      19.940  13.260  13.740  1.00  0.00            
ATOM    117  C34 ACD     1      20.820  13.200  14.860  1.00  0.00            
ATOM    118  H56 ACD     1      21.720  13.810  14.690  1.00  0.00            
ATOM    119  C35 ACD     1      19.990  13.960  15.910  1.00  0.00            
ATOM    120  H57 ACD     1      19.040  13.420  15.900  1.00  0.00            
ATOM    121  O29 ACD     1      20.000  15.360  15.610  1.00  0.00            
ATOM    122  H58 ACD     1      19.220  15.660  15.140  1.00  0.00            
ATOM    123  C36 ACD     1      20.380  13.820  17.370  1.00  0.00            
ATOM    124  H59 ACD     1      21.240  14.480  17.490  1.00  0.00            
ATOM    125  O30 ACD     1      19.390  14.330  18.280  1.00  0.00            
ATOM    126  H60 ACD     1      18.540  14.180  17.860  1.00  0.00            
ATOM    127  C1  AY6     2      17.920   6.730  14.590  1.00  0.00            
ATOM    128  C2  AY6     2      17.380   8.000  15.090  1.00  0.00            
ATOM    129  C3  AY6     2      18.120   9.080  15.360  1.00  0.00            
ATOM    130  C4  AY6     2      17.110   9.980  15.730  1.00  0.00            
ATOM    131  N1  AY6     2      17.410  11.210  16.230  1.00  0.00            
ATOM    132  S1  AY6     2      16.170  12.080  16.950  1.00  0.00            
ATOM    133  O1  AY6     2      17.130  13.040  17.490  1.00  0.00            
ATOM    134  O2  AY6     2      15.500  11.230  17.910  1.00  0.00            
ATOM    135  C5  AY6     2      15.050  12.640  15.640  1.00  0.00            
ATOM    136  C6  AY6     2      15.480  13.490  14.620  1.00  0.00            
ATOM    137  C7  AY6     2      14.560  13.900  13.630  1.00  0.00            
ATOM    138  C8  AY6     2      13.250  13.470  13.770  1.00  0.00            
ATOM    139  N2  AY6     2      12.420  13.820  12.720  1.00  0.00            
ATOM    140  C9  AY6     2      12.800  12.600  14.750  1.00  0.00            
ATOM    141  C10 AY6     2      13.690  12.200  15.730  1.00  0.00            
ATOM    142  N3  AY6     2      15.940   9.640  15.380  1.00  0.00            
ATOM    143  O3  AY6     2      16.080   8.310  14.910  1.00  0.00            
ATOM    144  H1  AY6     2      18.840   6.400  15.080  1.00  0.00            
ATOM    145  H2  AY6     2      17.050   6.080  14.660  1.00  0.00            
ATOM    146  H3  AY6     2      18.060   6.700  13.500  1.00  0.00            
ATOM    147  H4  AY6     2      19.190   9.230  15.440  1.00  0.00            
ATOM    148  H5  AY6     2      18.220  11.320  16.830  1.00  0.00            
ATOM    149  H6  AY6     2      16.480  13.930  14.620  1.00  0.00            
ATOM    150  H7  AY6     2      14.750  14.690  12.910  1.00  0.00            
ATOM    151  H8  AY6     2      11.700  13.120  12.610  1.00  0.00            
ATOM    152  H9  AY6     2      12.800  14.180  11.850  1.00  0.00            
ATOM    153  H10 AY6     2      11.790  12.200  14.690  1.00  0.00            
ATOM    154  H11 AY6     2      13.330  11.610  16.570  1.00  0.00            
TER
ENDMDL
MODEL        1
ATOM      1  H1  ACD     1      22.650  16.370  36.330  1.00  0.00            
ATOM      2  O1  ACD     1      22.150  17.140  36.600  1.00  0.00            
ATOM      3  C1  ACD     1      20.970  16.700  37.260  1.00  0.00            
ATOM      4  H2  ACD     1      20.130  17.280  36.840  1.00  0.00            
ATOM      5  H3  ACD     1      20.920  17.110  38.270  1.00  0.00            
ATOM      6  C2  ACD     1      20.740  15.180  37.230  1.00  0.00            
ATOM      7  H4  ACD     1      19.800  15.180  37.790  1.00  0.00            
ATOM      8  O2  ACD     1      20.450  14.800  35.850  1.00  0.00            
ATOM      9  C3  ACD     1      20.070  13.460  35.670  1.00  0.00            
ATOM     10  H5  ACD     1      19.820  13.460  34.600  1.00  0.00            
ATOM     11  O3  ACD     1      19.000  13.110  36.490  1.00  0.00            
ATOM     12  C4  ACD     1      17.680  12.940  35.820  1.00  0.00            
ATOM     13  H6  ACD     1      17.800  12.790  34.740  1.00  0.00            
ATOM     14  C5  ACD     1      17.170  11.640  36.340  1.00  0.00            
ATOM     15  H7  ACD     1      17.270  11.730  37.430  1.00  0.00            
ATOM     16  O4  ACD     1      17.990  10.520  35.890  1.00  0.00            
ATOM     17  H8  ACD     1      17.950   9.800  36.520  1.00  0.00            
ATOM     18  C6  ACD     1      15.720  11.480  36.040  1.00  0.00            
ATOM     19  H9  ACD     1      15.550  11.450  34.950  1.00  0.00            
ATOM     20  O5  ACD     1      15.230  10.260  36.480  1.00  0.00            
ATOM     21  H10 ACD     1      15.390  10.160  37.420  1.00  0.00            
ATOM     22  C7  ACD     1      14.880  12.660  36.520  1.00  0.00            
ATOM     23  H11 ACD     1      13.850  12.560  36.170  1.00  0.00            
ATOM     24  O6  ACD     1      15.420  13.910  35.910  1.00  0.00            
ATOM     25  C8  ACD     1      16.810  14.170  36.160  1.00  0.00            
ATOM     26  H12 ACD     1      17.020  14.370  37.210  1.00  0.00            
ATOM     27  C9  ACD     1      17.220  15.420  35.380  1.00  0.00            
ATOM     28  H13 ACD     1      18.240  15.460  34.980  1.00  0.00            
ATOM     29  H14 ACD     1      16.620  15.380  34.460  1.00  0.00            
ATOM     30  O7  ACD     1      16.840  16.580  36.010  1.00  0.00            
ATOM     31  H15 ACD     1      15.900  16.490  36.200  1.00  0.00            
ATOM     32  O8  ACD     1      14.950  12.820  37.940  1.00  0.00            
ATOM     33  C10 ACD     1      14.020  12.150  38.760  1.00  0.00            
ATOM     34  H16 ACD     1      13.360  11.500  38.160  1.00  0.00            
ATOM     35  C11 ACD     1      14.780  11.210  39.750  1.00  0.00            
ATOM     36  H17 ACD     1      15.460  11.860  40.310  1.00  0.00            
ATOM     37  O9  ACD     1      15.520  10.190  39.110  1.00  0.00            
ATOM     38  H18 ACD     1      16.320  10.080  39.630  1.00  0.00            
ATOM     39  C12 ACD     1      13.790  10.610  40.790  1.00  0.00            
ATOM     40  H19 ACD     1      13.050   9.950  40.310  1.00  0.00            
ATOM     41  O10 ACD     1      14.580   9.810  41.710  1.00  0.00            
ATOM     42  H20 ACD     1      14.900   9.030  41.260  1.00  0.00            
ATOM     43  C13 ACD     1      13.030  11.780  41.470  1.00  0.00            
ATOM     44  H21 ACD     1      12.230  11.380  42.100  1.00  0.00            
ATOM     45  O11 ACD     1      12.380  12.540  40.510  1.00  0.00            
ATOM     46  C14 ACD     1      13.200  13.170  39.540  1.00  0.00            
ATOM     47  H22 ACD     1      14.000  13.740  40.020  1.00  0.00            
ATOM     48  C15 ACD     1      12.370  14.070  38.700  1.00  0.00            
ATOM     49  H23 ACD     1      11.900  14.810  39.370  1.00  0.00            
ATOM     50  H24 ACD     1      13.030  14.590  38.000  1.00  0.00            
ATOM     51  O12 ACD     1      11.390  13.280  37.960  1.00  0.00            
ATOM     52  H25 ACD     1      10.760  12.980  38.630  1.00  0.00            
ATOM     53  O13 ACD     1      13.880  12.560  42.270  1.00  0.00            
ATOM     54  C16 ACD     1      13.570  12.690  43.640  1.00  0.00            
ATOM     55  H26 ACD     1      12.510  12.510  43.860  1.00  0.00            
ATOM     56  C17 ACD     1      14.490  11.600  44.320  1.00  0.00            
ATOM     57  H27 ACD     1      15.450  11.640  43.790  1.00  0.00            
ATOM     58  O14 ACD     1      13.860  10.230  44.360  1.00  0.00            
ATOM     59  H28 ACD     1      13.900  10.060  43.420  1.00  0.00            
ATOM     60  C18 ACD     1      14.900  12.000  45.750  1.00  0.00            
ATOM     61  H29 ACD     1      13.970  11.990  46.340  1.00  0.00            
ATOM     62  O15 ACD     1      15.920  11.090  46.140  1.00  0.00            
ATOM     63  H30 ACD     1      15.460  10.280  45.890  1.00  0.00            
ATOM     64  C19 ACD     1      15.480  13.440  45.710  1.00  0.00            
ATOM     65  H31 ACD     1      15.790  13.720  46.720  1.00  0.00            
ATOM     66  O16 ACD     1      14.350  14.330  45.360  1.00  0.00            
ATOM     67  C20 ACD     1      13.930  14.160  43.990  1.00  0.00            
ATOM     68  H32 ACD     1      14.720  14.580  43.370  1.00  0.00            
ATOM     69  C21 ACD     1      12.710  15.070  43.760  1.00  0.00            
ATOM     70  H33 ACD     1      12.420  14.820  42.730  1.00  0.00            
ATOM     71  H34 ACD     1      11.970  14.810  44.530  1.00  0.00            
ATOM     72  O17 ACD     1      12.990  16.430  43.790  1.00  0.00            
ATOM     73  H35 ACD     1      13.390  16.650  44.640  1.00  0.00            
ATOM     74  O18 ACD     1      16.550  13.720  44.730  1.00  0.00            
ATOM     75  C22 ACD     1      17.680  14.350  45.280  1.00  0.00            
ATOM     76  H36 ACD     1      17.520  14.770  46.280  1.00  0.00            
ATOM     77  C23 ACD     1      18.820  13.350  45.320  1.00  0.00            
ATOM     78  H37 ACD     1      18.940  12.920  44.320  1.00  0.00            
ATOM     79  O19 ACD     1      18.580  12.280  46.260  1.00  0.00            
ATOM     80  H38 ACD     1      17.810  11.800  45.950  1.00  0.00            
ATOM     81  C24 ACD     1      20.160  13.950  45.530  1.00  0.00            
ATOM     82  H39 ACD     1      20.240  14.350  46.540  1.00  0.00            
ATOM     83  O20 ACD     1      21.230  13.000  45.290  1.00  0.00            
ATOM     84  H40 ACD     1      21.070  12.220  45.830  1.00  0.00            
ATOM     85  C25 ACD     1      20.360  15.150  44.600  1.00  0.00            
ATOM     86  H41 ACD     1      21.290  15.680  44.820  1.00  0.00            
ATOM     87  O21 ACD     1      19.300  16.040  44.690  1.00  0.00            
ATOM     88  C26 ACD     1      18.010  15.480  44.310  1.00  0.00            
ATOM     89  H42 ACD     1      18.160  15.180  43.260  1.00  0.00            
ATOM     90  C27 ACD     1      17.010  16.670  44.340  1.00  0.00            
ATOM     91  H43 ACD     1      17.420  17.490  43.740  1.00  0.00            
ATOM     92  H44 ACD     1      16.080  16.340  43.850  1.00  0.00            
ATOM     93  O22 ACD     1      16.680  17.050  45.590  1.00  0.00            
ATOM     94  H45 ACD     1      17.520  17.170  46.040  1.00  0.00            
ATOM     95  O23 ACD     1      20.470  14.780  43.160  1.00  0.00            
ATOM     96  C28 ACD     1      21.470  15.400  42.410  1.00  0.00            
ATOM     97  H46 ACD     1      21.990  16.180  42.980  1.00  0.00            
ATOM     98  C29 ACD     1      20.910  16.050  41.080  1.00  0.00            
ATOM     99  H47 ACD     1      20.170  15.380  40.610  1.00  0.00            
ATOM    100  O24 ACD     1      22.020  16.320  40.200  1.00  0.00            
ATOM    101  C30 ACD     1      20.150  17.280  41.420  1.00  0.00            
ATOM    102  H48 ACD     1      19.560  17.040  42.310  1.00  0.00            
ATOM    103  H49 ACD     1      20.890  18.050  41.690  1.00  0.00            
ATOM    104  O25 ACD     1      19.370  17.850  40.310  1.00  0.00            
ATOM    105  H50 ACD     1      18.870  18.590  40.670  1.00  0.00            
ATOM    106  C31 ACD     1      22.470  14.270  42.110  1.00  0.00            
ATOM    107  H51 ACD     1      21.800  13.500  41.720  1.00  0.00            
ATOM    108  O26 ACD     1      23.180  13.770  43.250  1.00  0.00            
ATOM    109  H52 ACD     1      22.520  13.430  43.860  1.00  0.00            
ATOM    110  C32 ACD     1      23.490  14.600  40.980  1.00  0.00            
ATOM    111  H53 ACD     1      24.180  15.410  41.270  1.00  0.00            
ATOM    112  O27 ACD     1      24.300  13.480  40.650  1.00  0.00            
ATOM    113  H54 ACD     1      24.390  13.010  41.490  1.00  0.00            
ATOM    114  C33 ACD     1      22.770  15.180  39.780  1.00  0.00            
ATOM    115  H55 ACD     1      23.510  15.510  39.040  1.00  0.00            
ATOM    116  O28 ACD     1      21.880  14.310  39.130  1.00  0.00            
ATOM    117  C34 ACD     1      21.850  14.270  37.710  1.00  0.00            
ATOM    118  H56 ACD     1      22.790  14.570  37.240  1.00  0.00            
ATOM    119  C35 ACD     1      21.790  12.780  37.380  1.00  0.00            
ATOM    120  H57 ACD     1      20.930  12.440  37.970  1.00  0.00            
ATOM    121  O29 ACD     1      22.990  12.050  37.640  1.00  0.00            
ATOM    122  H58 ACD     1      23.330  12.250  38.520  1.00  0.00            
ATOM    123  C36 ACD     1      21.290  12.580  35.960  1.00  0.00            
ATOM    124  H59 ACD     1      22.130  12.890  35.320  1.00  0.00
[truncated: 1,428,846 more chars]
