# Supplementary material for: Achieving Chemical Accuracy in Cyclodextrin Host–Guest Binding via Integrative Atomistic Modelling
Source: Adv Sci (Weinh). 2025 Dec 14;13(10):e19782. doi: 10.1002/advs.202519782 (PMC12915143; doi:10.1002/advs.202519782)
Supplement: Supplementary file 1 — Supporting Information [file ADVS-13-e19782-s003.zip › all_poses/ACD.AZ8.pdb]

MODEL        1
ATOM      1  H1  ACD     1      29.690  28.380  22.020  1.00  0.00            
ATOM      2  O1  ACD     1      28.940  27.790  22.080  1.00  0.00            
ATOM      3  C1  ACD     1      29.220  26.580  22.840  1.00  0.00            
ATOM      4  H2  ACD     1      28.720  26.630  23.820  1.00  0.00            
ATOM      5  H3  ACD     1      30.290  26.480  23.060  1.00  0.00            
ATOM      6  C2  ACD     1      28.790  25.260  22.130  1.00  0.00            
ATOM      7  H4  ACD     1      29.070  24.420  22.780  1.00  0.00            
ATOM      8  O2  ACD     1      27.370  25.240  21.830  1.00  0.00            
ATOM      9  C3  ACD     1      26.940  24.070  21.090  1.00  0.00            
ATOM     10  H5  ACD     1      25.880  24.200  20.900  1.00  0.00            
ATOM     11  O3  ACD     1      27.260  22.890  21.860  1.00  0.00            
ATOM     12  C4  ACD     1      26.110  22.220  22.390  1.00  0.00            
ATOM     13  H6  ACD     1      25.280  22.930  22.490  1.00  0.00            
ATOM     14  C5  ACD     1      25.830  21.050  21.480  1.00  0.00            
ATOM     15  H7  ACD     1      26.820  20.580  21.450  1.00  0.00            
ATOM     16  O4  ACD     1      25.310  21.390  20.150  1.00  0.00            
ATOM     17  H8  ACD     1      25.910  22.050  19.800  1.00  0.00            
ATOM     18  C6  ACD     1      24.830  20.090  22.160  1.00  0.00            
ATOM     19  H9  ACD     1      23.880  20.650  22.170  1.00  0.00            
ATOM     20  O5  ACD     1      24.580  18.960  21.310  1.00  0.00            
ATOM     21  H10 ACD     1      24.710  19.280  20.410  1.00  0.00            
ATOM     22  C7  ACD     1      25.280  19.660  23.560  1.00  0.00            
ATOM     23  H11 ACD     1      24.530  19.010  24.020  1.00  0.00            
ATOM     24  O6  ACD     1      25.460  20.820  24.340  1.00  0.00            
ATOM     25  C8  ACD     1      26.460  21.750  23.800  1.00  0.00            
ATOM     26  H12 ACD     1      27.400  21.190  23.740  1.00  0.00            
ATOM     27  C9  ACD     1      26.670  22.990  24.630  1.00  0.00            
ATOM     28  H13 ACD     1      26.900  22.640  25.650  1.00  0.00            
ATOM     29  H14 ACD     1      27.450  23.670  24.260  1.00  0.00            
ATOM     30  O7  ACD     1      25.510  23.770  24.600  1.00  0.00            
ATOM     31  H15 ACD     1      25.630  24.700  24.390  1.00  0.00            
ATOM     32  O8  ACD     1      26.470  18.960  23.580  1.00  0.00            
ATOM     33  C10 ACD     1      26.520  17.750  24.150  1.00  0.00            
ATOM     34  H16 ACD     1      25.540  17.380  24.480  1.00  0.00            
ATOM     35  C11 ACD     1      26.930  16.830  22.940  1.00  0.00            
ATOM     36  H17 ACD     1      27.780  17.310  22.430  1.00  0.00            
ATOM     37  O9  ACD     1      25.840  16.510  22.010  1.00  0.00            
ATOM     38  H18 ACD     1      25.670  17.350  21.570  1.00  0.00            
ATOM     39  C12 ACD     1      27.560  15.510  23.520  1.00  0.00            
ATOM     40  H19 ACD     1      26.810  14.930  24.070  1.00  0.00            
ATOM     41  O10 ACD     1      28.060  14.710  22.460  1.00  0.00            
ATOM     42  H20 ACD     1      28.720  15.290  22.090  1.00  0.00            
ATOM     43  C13 ACD     1      28.690  15.820  24.420  1.00  0.00            
ATOM     44  H21 ACD     1      29.240  15.010  24.900  1.00  0.00            
ATOM     45  O11 ACD     1      27.990  16.500  25.520  1.00  0.00            
ATOM     46  C14 ACD     1      27.470  17.760  25.290  1.00  0.00            
ATOM     47  H22 ACD     1      28.300  18.460  25.130  1.00  0.00            
ATOM     48  C15 ACD     1      26.900  18.320  26.600  1.00  0.00            
ATOM     49  H23 ACD     1      27.710  18.500  27.320  1.00  0.00            
ATOM     50  H24 ACD     1      26.510  19.290  26.240  1.00  0.00            
ATOM     51  O12 ACD     1      25.930  17.450  27.160  1.00  0.00            
ATOM     52  H25 ACD     1      26.290  16.720  27.660  1.00  0.00            
ATOM     53  O13 ACD     1      29.640  16.720  23.840  1.00  0.00            
ATOM     54  C16 ACD     1      30.890  16.240  23.330  1.00  0.00            
ATOM     55  H26 ACD     1      30.870  15.140  23.340  1.00  0.00            
ATOM     56  C17 ACD     1      31.130  16.680  21.880  1.00  0.00            
ATOM     57  H27 ACD     1      31.030  17.770  21.770  1.00  0.00            
ATOM     58  O14 ACD     1      30.150  16.000  21.090  1.00  0.00            
ATOM     59  H28 ACD     1      29.870  16.500  20.310  1.00  0.00            
ATOM     60  C18 ACD     1      32.480  16.250  21.420  1.00  0.00            
ATOM     61  H29 ACD     1      32.660  15.190  21.650  1.00  0.00            
ATOM     62  O15 ACD     1      32.600  16.400  20.040  1.00  0.00            
ATOM     63  H30 ACD     1      32.570  17.330  19.790  1.00  0.00            
ATOM     64  C19 ACD     1      33.570  16.790  22.270  1.00  0.00            
ATOM     65  H31 ACD     1      34.550  16.490  21.880  1.00  0.00            
ATOM     66  O16 ACD     1      33.380  16.320  23.670  1.00  0.00            
ATOM     67  C20 ACD     1      32.080  16.590  24.280  1.00  0.00            
ATOM     68  H32 ACD     1      32.100  17.650  24.550  1.00  0.00            
ATOM     69  C21 ACD     1      31.910  15.850  25.580  1.00  0.00            
ATOM     70  H33 ACD     1      32.750  16.030  26.260  1.00  0.00            
ATOM     71  H34 ACD     1      30.990  16.210  26.060  1.00  0.00            
ATOM     72  O17 ACD     1      31.880  14.490  25.370  1.00  0.00            
ATOM     73  H35 ACD     1      31.640  14.040  26.190  1.00  0.00            
ATOM     74  O18 ACD     1      33.670  18.230  22.280  1.00  0.00            
ATOM     75  C22 ACD     1      34.900  18.890  22.280  1.00  0.00            
ATOM     76  H36 ACD     1      35.680  18.230  22.690  1.00  0.00            
ATOM     77  C23 ACD     1      35.270  19.260  20.820  1.00  0.00            
ATOM     78  H37 ACD     1      34.340  19.540  20.310  1.00  0.00            
ATOM     79  O19 ACD     1      35.790  18.070  20.220  1.00  0.00            
ATOM     80  H38 ACD     1      35.570  18.050  19.280  1.00  0.00            
ATOM     81  C24 ACD     1      36.210  20.400  20.730  1.00  0.00            
ATOM     82  H39 ACD     1      37.170  19.980  21.030  1.00  0.00            
ATOM     83  O20 ACD     1      36.310  20.880  19.410  1.00  0.00            
ATOM     84  H40 ACD     1      35.450  21.120  19.050  1.00  0.00            
ATOM     85  C25 ACD     1      35.750  21.610  21.560  1.00  0.00            
ATOM     86  H41 ACD     1      36.460  22.440  21.490  1.00  0.00            
ATOM     87  O21 ACD     1      35.690  21.180  22.910  1.00  0.00            
ATOM     88  C26 ACD     1      34.720  20.140  23.210  1.00  0.00            
ATOM     89  H42 ACD     1      33.720  20.580  23.120  1.00  0.00            
ATOM     90  C27 ACD     1      34.690  19.800  24.740  1.00  0.00            
ATOM     91  H43 ACD     1      34.510  20.710  25.330  1.00  0.00            
ATOM     92  H44 ACD     1      33.920  19.020  24.860  1.00  0.00            
ATOM     93  O22 ACD     1      35.940  19.180  25.160  1.00  0.00            
ATOM     94  H45 ACD     1      36.630  19.840  25.030  1.00  0.00            
ATOM     95  O23 ACD     1      34.560  22.200  21.230  1.00  0.00            
ATOM     96  C28 ACD     1      34.430  23.610  21.340  1.00  0.00            
ATOM     97  H46 ACD     1      35.320  24.250  21.230  1.00  0.00            
ATOM     98  C29 ACD     1      33.580  24.030  22.520  1.00  0.00            
ATOM     99  H47 ACD     1      32.740  23.320  22.630  1.00  0.00            
ATOM    100  O24 ACD     1      32.970  25.300  22.390  1.00  0.00            
ATOM    101  C30 ACD     1      34.350  24.060  23.860  1.00  0.00            
ATOM    102  H48 ACD     1      33.760  24.660  24.570  1.00  0.00            
ATOM    103  H49 ACD     1      34.160  23.050  24.230  1.00  0.00            
ATOM    104  O25 ACD     1      35.640  24.480  23.670  1.00  0.00            
ATOM    105  H50 ACD     1      36.050  24.590  24.540  1.00  0.00            
ATOM    106  C31 ACD     1      33.560  24.060  20.070  1.00  0.00            
ATOM    107  H51 ACD     1      32.650  23.450  19.930  1.00  0.00            
ATOM    108  O26 ACD     1      34.440  24.000  18.920  1.00  0.00            
ATOM    109  H52 ACD     1      34.320  23.170  18.450  1.00  0.00            
ATOM    110  C32 ACD     1      32.980  25.400  20.060  1.00  0.00            
ATOM    111  H53 ACD     1      33.760  26.170  19.980  1.00  0.00            
ATOM    112  O27 ACD     1      32.200  25.650  18.960  1.00  0.00            
ATOM    113  H54 ACD     1      31.490  25.000  19.000  1.00  0.00            
ATOM    114  C33 ACD     1      32.150  25.560  21.270  1.00  0.00            
ATOM    115  H55 ACD     1      31.840  26.610  21.310  1.00  0.00            
ATOM    116  O28 ACD     1      30.990  24.730  21.320  1.00  0.00            
ATOM    117  C34 ACD     1      29.690  25.110  20.900  1.00  0.00            
ATOM    118  H56 ACD     1      29.790  26.080  20.410  1.00  0.00            
ATOM    119  C35 ACD     1      29.170  24.020  19.960  1.00  0.00            
ATOM    120  H57 ACD     1      29.370  23.050  20.420  1.00  0.00            
ATOM    121  O29 ACD     1      29.960  24.070  18.720  1.00  0.00            
ATOM    122  H58 ACD     1      29.570  24.770  18.190  1.00  0.00            
ATOM    123  C36 ACD     1      27.690  24.050  19.730  1.00  0.00            
ATOM    124  H59 ACD     1      27.350  24.930  19.170  1.00  0.00            
ATOM    125  O30 ACD     1      27.270  22.880  19.090  1.00  0.00            
ATOM    126  H60 ACD     1      27.930  22.750  18.410  1.00  0.00            
ATOM    127  C1  AZ8     2      25.530  24.190  27.980  1.00  0.00            
ATOM    128  C2  AZ8     2      26.880  24.840  28.450  1.00  0.00            
ATOM    129  C3  AZ8     2      27.970  25.060  27.330  1.00  0.00            
ATOM    130  O1  AZ8     2      28.810  23.940  27.190  1.00  0.00            
ATOM    131  C4  AZ8     2      29.260  23.250  28.290  1.00  0.00            
ATOM    132  C5  AZ8     2      30.270  22.260  28.160  1.00  0.00            
ATOM    133  N1  AZ8     2      30.690  21.890  26.930  1.00  0.00            
ATOM    134  C6  AZ8     2      30.800  20.500  26.410  1.00  0.00            
ATOM    135  C7  AZ8     2      30.420  20.320  24.920  1.00  0.00            
ATOM    136  N2  AZ8     2      31.030  21.340  24.100  1.00  0.00            
ATOM    137  C8  AZ8     2      30.550  21.310  22.650  1.00  0.00            
ATOM    138  C9  AZ8     2      30.760  22.660  24.660  1.00  0.00            
ATOM    139  C10 AZ8     2      31.320  22.870  26.090  1.00  0.00            
ATOM    140  C11 AZ8     2      30.810  21.700  29.300  1.00  0.00            
ATOM    141  F1  AZ8     2      31.870  20.820  29.280  1.00  0.00            
ATOM    142  C12 AZ8     2      30.350  22.080  30.540  1.00  0.00            
ATOM    143  C13 AZ8     2      29.220  22.960  30.680  1.00  0.00            
ATOM    144  C14 AZ8     2      28.680  23.260  31.990  1.00  0.00            
ATOM    145  O2  AZ8     2      29.270  22.810  33.010  1.00  0.00            
ATOM    146  C15 AZ8     2      27.550  24.120  32.020  1.00  0.00            
ATOM    147  C16 AZ8     2      27.060  24.550  33.370  1.00  0.00            
ATOM    148  O3  AZ8     2      27.230  24.000  34.460  1.00  0.00            
ATOM    149  O4  AZ8     2      26.200  25.570  33.320  1.00  0.00            
ATOM    150  C17 AZ8     2      26.880  24.560  30.890  1.00  0.00            
ATOM    151  N3  AZ8     2      27.510  24.320  29.660  1.00  0.00            
ATOM    152  C18 AZ8     2      28.740  23.560  29.560  1.00  0.00            
ATOM    153  H1  AZ8     2      24.770  24.220  28.770  1.00  0.00            
ATOM    154  H2  AZ8     2      25.180  24.810  27.150  1.00  0.00            
ATOM    155  H3  AZ8     2      25.750  23.170  27.660  1.00  0.00            
ATOM    156  H4  AZ8     2      26.480  25.830  28.700  1.00  0.00            
ATOM    157  H5  AZ8     2      28.520  25.960  27.630  1.00  0.00            
ATOM    158  H6  AZ8     2      27.560  25.340  26.350  1.00  0.00            
ATOM    159  H7  AZ8     2      30.130  19.860  27.010  1.00  0.00            
ATOM    160  H8  AZ8     2      31.820  20.160  26.620  1.00  0.00            
ATOM    161  H9  AZ8     2      29.330  20.210  24.870  1.00  0.00            
ATOM    162  H10 AZ8     2      30.790  19.340  24.600  1.00  0.00            
ATOM    163  H11 AZ8     2      31.020  22.050  22.000  1.00  0.00            
ATOM    164  H12 AZ8     2      30.780  20.340  22.200  1.00  0.00            
ATOM    165  H13 AZ8     2      29.460  21.360  22.480  1.00  0.00            
ATOM    166  H14 AZ8     2      29.700  22.940  24.670  1.00  0.00            
ATOM    167  H15 AZ8     2      31.120  23.460  24.000  1.00  0.00            
ATOM    168  H16 AZ8     2      32.420  22.790  26.060  1.00  0.00            
ATOM    169  H17 AZ8     2      30.990  23.890  26.350  1.00  0.00            
ATOM    170  H18 AZ8     2      30.860  21.670  31.410  1.00  0.00            
ATOM    171  H19 AZ8     2      26.500  26.160  32.600  1.00  0.00            
ATOM    172  H20 AZ8     2      25.950  25.120  30.870  1.00  0.00            
TER
ENDMDL
MODEL        1
ATOM      1  H1  ACD     1      26.390  33.320  22.790  1.00  0.00            
ATOM      2  O1  ACD     1      26.970  32.880  22.170  1.00  0.00            
ATOM      3  C1  ACD     1      27.300  31.680  22.870  1.00  0.00            
ATOM      4  H2  ACD     1      26.460  31.240  23.420  1.00  0.00            
ATOM      5  H3  ACD     1      28.030  31.800  23.670  1.00  0.00            
ATOM      6  C2  ACD     1      28.040  30.630  21.940  1.00  0.00            
ATOM      7  H4  ACD     1      28.510  29.800  22.490  1.00  0.00            
ATOM      8  O2  ACD     1      27.080  29.950  21.110  1.00  0.00            
ATOM      9  C3  ACD     1      27.550  29.010  20.120  1.00  0.00            
ATOM     10  H5  ACD     1      26.710  28.740  19.470  1.00  0.00            
ATOM     11  O3  ACD     1      28.150  27.890  20.810  1.00  0.00            
ATOM     12  C4  ACD     1      27.360  26.710  20.740  1.00  0.00            
ATOM     13  H6  ACD     1      26.290  26.810  20.540  1.00  0.00            
ATOM     14  C5  ACD     1      27.970  26.030  19.560  1.00  0.00            
ATOM     15  H7  ACD     1      29.060  26.070  19.670  1.00  0.00            
ATOM     16  O4  ACD     1      27.510  26.620  18.310  1.00  0.00            
ATOM     17  H8  ACD     1      28.010  27.440  18.240  1.00  0.00            
ATOM     18  C6  ACD     1      27.720  24.550  19.580  1.00  0.00            
ATOM     19  H9  ACD     1      26.630  24.480  19.480  1.00  0.00            
ATOM     20  O5  ACD     1      28.480  23.890  18.560  1.00  0.00            
ATOM     21  H10 ACD     1      29.340  24.290  18.390  1.00  0.00            
ATOM     22  C7  ACD     1      28.180  23.910  20.900  1.00  0.00            
ATOM     23  H11 ACD     1      27.870  22.870  20.970  1.00  0.00            
ATOM     24  O6  ACD     1      27.300  24.520  21.830  1.00  0.00            
ATOM     25  C8  ACD     1      27.470  25.920  22.030  1.00  0.00            
ATOM     26  H12 ACD     1      28.510  25.980  22.380  1.00  0.00            
ATOM     27  C9  ACD     1      26.660  26.310  23.220  1.00  0.00            
ATOM     28  H13 ACD     1      26.700  25.560  24.030  1.00  0.00            
ATOM     29  H14 ACD     1      26.910  27.330  23.540  1.00  0.00            
ATOM     30  O7  ACD     1      25.240  26.330  22.850  1.00  0.00            
ATOM     31  H15 ACD     1      24.910  25.480  23.150  1.00  0.00            
ATOM     32  O8  ACD     1      29.460  24.150  21.280  1.00  0.00            
ATOM     33  C10 ACD     1      30.210  23.160  21.950  1.00  0.00            
ATOM     34  H16 ACD     1      29.660  22.200  21.950  1.00  0.00            
ATOM     35  C11 ACD     1      31.500  22.870  21.130  1.00  0.00            
ATOM     36  H17 ACD     1      32.050  23.810  21.000  1.00  0.00            
ATOM     37  O9  ACD     1      31.340  22.480  19.790  1.00  0.00            
ATOM     38  H18 ACD     1      31.060  23.260  19.300  1.00  0.00            
ATOM     39  C12 ACD     1      32.420  21.860  21.990  1.00  0.00            
ATOM     40  H19 ACD     1      31.900  20.890  22.070  1.00  0.00            
ATOM     41  O10 ACD     1      33.650  21.560  21.290  1.00  0.00            
ATOM     42  H20 ACD     1      33.480  20.990  20.530  1.00  0.00            
ATOM     43  C13 ACD     1      32.750  22.480  23.310  1.00  0.00            
ATOM     44  H21 ACD     1      33.370  21.830  23.930  1.00  0.00            
ATOM     45  O11 ACD     1      31.540  22.710  23.990  1.00  0.00            
ATOM     46  C14 ACD     1      30.540  23.600  23.360  1.00  0.00            
ATOM     47  H22 ACD     1      30.860  24.650  23.450  1.00  0.00            
ATOM     48  C15 ACD     1      29.330  23.660  24.330  1.00  0.00            
ATOM     49  H23 ACD     1      29.740  23.630  25.340  1.00  0.00            
ATOM     50  H24 ACD     1      28.800  24.610  24.150  1.00  0.00            
ATOM     51  O12 ACD     1      28.380  22.640  24.140  1.00  0.00            
ATOM     52  H25 ACD     1      27.670  22.820  24.760  1.00  0.00            
ATOM     53  O13 ACD     1      33.370  23.790  23.090  1.00  0.00            
ATOM     54  C16 ACD     1      34.820  23.880  22.950  1.00  0.00            
ATOM     55  H26 ACD     1      35.230  22.870  23.040  1.00  0.00            
ATOM     56  C17 ACD     1      35.080  24.590  21.570  1.00  0.00            
ATOM     57  H27 ACD     1      34.420  25.470  21.660  1.00  0.00            
ATOM     58  O14 ACD     1      34.820  23.730  20.440  1.00  0.00            
ATOM     59  H28 ACD     1      34.600  22.890  20.860  1.00  0.00            
ATOM     60  C18 ACD     1      36.540  25.050  21.590  1.00  0.00            
ATOM     61  H29 ACD     1      37.170  24.160  21.470  1.00  0.00            
ATOM     62  O15 ACD     1      36.810  25.820  20.440  1.00  0.00            
ATOM     63  H30 ACD     1      37.020  25.170  19.770  1.00  0.00            
ATOM     64  C19 ACD     1      36.920  25.860  22.850  1.00  0.00            
ATOM     65  H31 ACD     1      37.970  26.110  22.700  1.00  0.00            
ATOM     66  O16 ACD     1      36.720  24.970  23.920  1.00  0.00            
ATOM     67  C20 ACD     1      35.330  24.720  24.130  1.00  0.00            
ATOM     68  H32 ACD     1      34.800  25.670  24.240  1.00  0.00            
ATOM     69  C21 ACD     1      35.230  23.940  25.430  1.00  0.00            
ATOM     70  H33 ACD     1      35.580  24.720  26.120  1.00  0.00            
ATOM     71  H34 ACD     1      34.210  23.720  25.760  1.00  0.00            
ATOM     72  O17 ACD     1      36.160  22.810  25.400  1.00  0.00            
ATOM     73  H35 ACD     1      36.180  22.390  26.270  1.00  0.00            
ATOM     74  O18 ACD     1      36.010  27.030  23.010  1.00  0.00            
ATOM     75  C22 ACD     1      36.620  28.260  23.030  1.00  0.00            
ATOM     76  H36 ACD     1      37.700  28.210  23.220  1.00  0.00            
ATOM     77  C23 ACD     1      36.390  28.910  21.620  1.00  0.00            
ATOM     78  H37 ACD     1      35.370  28.760  21.250  1.00  0.00            
ATOM     79  O19 ACD     1      37.270  28.400  20.640  1.00  0.00            
ATOM     80  H38 ACD     1      36.900  27.520  20.480  1.00  0.00            
ATOM     81  C24 ACD     1      36.510  30.440  21.640  1.00  0.00            
ATOM     82  H39 ACD     1      37.570  30.710  21.650  1.00  0.00            
ATOM     83  O20 ACD     1      36.100  31.070  20.500  1.00  0.00            
ATOM     84  H40 ACD     1      36.600  30.640  19.800  1.00  0.00            
ATOM     85  C25 ACD     1      35.800  31.080  22.890  1.00  0.00            
ATOM     86  H41 ACD     1      35.910  32.170  22.890  1.00  0.00            
ATOM     87  O21 ACD     1      36.410  30.520  24.030  1.00  0.00            
ATOM     88  C26 ACD     1      36.100  29.140  24.190  1.00  0.00            
ATOM     89  H42 ACD     1      35.010  29.040  24.190  1.00  0.00            
ATOM     90  C27 ACD     1      36.570  28.600  25.470  1.00  0.00            
ATOM     91  H43 ACD     1      36.140  29.260  26.240  1.00  0.00            
ATOM     92  H44 ACD     1      36.300  27.540  25.530  1.00  0.00            
ATOM     93  O22 ACD     1      37.980  28.570  25.710  1.00  0.00            
ATOM     94  H45 ACD     1      38.290  29.480  25.790  1.00  0.00            
ATOM     95  O23 ACD     1      34.340  30.880  22.780  1.00  0.00            
ATOM     96  C28 ACD     1      33.470  31.970  22.900  1.00  0.00            
ATOM     97  H46 ACD     1      34.010  32.890  23.180  1.00  0.00            
ATOM     98  C29 ACD     1      32.360  31.630  23.920  1.00  0.00            
ATOM     99  H47 ACD     1      32.030  30.600  23.730  1.00  0.00            
ATOM    100  O24 ACD     1      31.230  32.550  23.800  1.00  0.00            
ATOM    101  C30 ACD     1      32.870  31.770  25.370  1.00  0.00            
ATOM    102  H48 ACD     1      32.040  31.430  26.000  1.00  0.00            
ATOM    103  H49 ACD     1      33.740  31.100  25.400  1.00  0.00            
ATOM    104  O25 ACD     1      33.290  33.090  25.630  1.00  0.00            
ATOM    105  H50 ACD     1      32.530  33.640  25.430  1.00  0.00            
ATOM    106  C31 ACD     1      32.870  32.210  21.490  1.00  0.00            
ATOM    107  H51 ACD     1      32.350  31.300  21.160  1.00  0.00            
ATOM    108  O26 ACD     1      33.950  32.650  20.580  1.00  0.00            
ATOM    109  H52 ACD     1      34.670  32.010  20.540  1.00  0.00            
ATOM    110  C32 ACD     1      31.790  33.260  21.610  1.00  0.00            
ATOM    111  H53 ACD     1      32.160  34.200  22.050  1.00  0.00            
ATOM    112  O27 ACD     1      31.160  33.600  20.380  1.00  0.00            
ATOM    113  H54 ACD     1      30.660  32.850  20.050  1.00  0.00            
ATOM    114  C33 ACD     1      30.710  32.730  22.540  1.00  0.00            
ATOM    115  H55 ACD     1      29.860  33.410  22.620  1.00  0.00            
ATOM    116  O28 ACD     1      30.270  31.490  22.150  1.00  0.00            
ATOM    117  C34 ACD     1      29.180  31.280  21.220  1.00  0.00            
ATOM    118  H56 ACD     1      28.760  32.180  20.740  1.00  0.00            
ATOM    119  C35 ACD     1      29.720  30.380  20.030  1.00  0.00            
ATOM    120  H57 ACD     1      30.320  29.610  20.520  1.00  0.00            
ATOM    121  O29 ACD     1      30.440  31.220  19.140  1.00  0.00            
ATOM    122  H58 ACD     1      31.050  30.640  18.670  1.00  0.00            
ATOM    123  C36 ACD     1      28.560  29.680  19.270  1.00  0.00            
ATOM    124  H59 ACD     1      28.090  30.540  18.780  1.00  0.00            
ATOM    125  O30 ACD     1      28.950  28.710  18.230  1.00  0.00            
ATOM    126  H60 ACD     1      29.910  28.710  18.160  1.00  0.00            
ATOM    127  C1  AZ8     2      28.740  23.600  28.030  1.00  0.00            
ATOM    128  C2  AZ8     2      28.530  24.880  28.860  1.00  0.00            
ATOM    129  C3  AZ8     2      28.250  25.990  27.860  1.00  0.00            
ATOM    130  O1  AZ8     2      29.440  26.370  27.200  1.00  0.00            
ATOM    131  C4  AZ8     2      30.430  26.730  28.040  1.00  0.00            
ATOM    132  C5  AZ8     2      31.530  27.330  27.430  1.00  0.00            
ATOM    133  N1  AZ8     2      31.570  27.560  26.030  1.00  0.00            
ATOM    134  C6  AZ8     2      32.870  27.410  25.300  1.00  0.00            
ATOM    135  C7  AZ8     2      32.700  26.950  23.850  1.00  0.00            
ATOM    136  N2  AZ8     2      31.560  27.560  23.180  1.00  0.00            
ATOM    137  C8  AZ8     2      31.370  27.100  21.790  1.00  0.00            
ATOM    138  C9  AZ8     2      30.340  27.670  24.040  1.00  0.00            
ATOM    139  C10 AZ8     2      30.710  28.500  25.320  1.00  0.00            
ATOM    140  C11 AZ8     2      32.590  27.780  28.270  1.00  0.00            
ATOM    141  F1  AZ8     2      33.700  28.510  27.780  1.00  0.00            
ATOM    142  C12 AZ8     2      32.550  27.550  29.630  1.00  0.00            
ATOM    143  C13 AZ8     2      31.530  26.730  30.160  1.00  0.00            
ATOM    144  C14 AZ8     2      31.600  26.260  31.560  1.00  0.00            
ATOM    145  O2  AZ8     2      32.530  26.620  32.310  1.00  0.00            
ATOM    146  C15 AZ8     2      30.540  25.280  31.970  1.00  0.00            
ATOM    147  C16 AZ8     2      30.510  24.850  33.460  1.00  0.00            
ATOM    148  O3  AZ8     2      31.270  25.050  34.360  1.00  0.00            
ATOM    149  O4  AZ8     2      29.590  23.920  33.770  1.00  0.00            
ATOM    150  C17 AZ8     2      29.530  24.830  31.130  1.00  0.00            
ATOM    151  N3  AZ8     2      29.520  25.330  29.850  1.00  0.00            
ATOM    152  C18 AZ8     2      30.490  26.260  29.360  1.00  0.00            
ATOM    153  H1  AZ8     2      29.740  23.780  27.600  1.00  0.00            
ATOM    154  H2  AZ8     2      29.010  22.750  28.670  1.00  0.00            
ATOM    155  H3  AZ8     2      28.050  23.360  27.210  1.00  0.00            
ATOM    156  H4  AZ8     2      27.600  24.750  29.420  1.00  0.00            
ATOM    157  H5  AZ8     2      27.780  26.840  28.360  1.00  0.00            
ATOM    158  H6  AZ8     2      27.470  25.630  27.180  1.00  0.00            
ATOM    159  H7  AZ8     2      33.550  26.760  25.860  1.00  0.00            
ATOM    160  H8  AZ8     2      33.270  28.420  25.190  1.00  0.00            
ATOM    161  H9  AZ8     2      32.460  25.880  23.880  1.00  0.00            
ATOM    162  H10 AZ8     2      33.590  27.040  23.220  1.00  0.00            
ATOM    163  H11 AZ8     2      32.250  27.300  21.160  1.00  0.00            
ATOM    164  H12 AZ8     2      30.960  26.100  21.600  1.00  0.00            
ATOM    165  H13 AZ8     2      30.580  27.760  21.400  1.00  0.00            
ATOM    166  H14 AZ8     2      30.070  26.700  24.470  1.00  0.00            
ATOM    167  H15 AZ8     2      29.530  28.150  23.480  1.00  0.00            
ATOM    168  H16 AZ8     2      31.280  29.420  25.140  1.00  0.00            
ATOM    169  H17 AZ8     2      29.850  28.680  25.990  1.00  0.00            
ATOM    170  H18 AZ8     2      33.330  27.950  30.280  1.00  0.00            
ATOM    171  H19 AZ8     2      29.850  23.570  34.640  1.00  0.00            
ATOM    172  H20 AZ8     2      28.730  24.180  31.460  1.00  0.00            
TER
ENDMDL
MODEL        1
ATOM      1  H1  ACD     1      31.310  22.370  20.190  1.00  0.00            
ATOM      2  O1  ACD     1      31.880  22.660  20.900  1.00  0.00            
ATOM      3  C1  ACD     1      31.440  22.190  22.170  1.00  0.00            
ATOM      4  H2  ACD     1      30.350  22.290  22.080  1.00  0.00            
ATOM      5  H3  ACD     1      31.890  22.830  22.930  1.00  0.00            
ATOM      6  C2  ACD     1      31.790  20.750  22.470  1.00  0.00            
ATOM      7  H4  ACD     1      31.450  20.500  23.480  1.00  0.00            
ATOM      8  O2  ACD     1      30.930  19.900  21.530  1.00  0.00            
ATOM      9  C3  ACD     1      31.150  18.510  21.550  1.00  0.00            
ATOM     10  H5  ACD     1      30.610  18.100  20.690  1.00  0.00            
ATOM     11  O3  ACD     1      30.830  17.910  22.760  1.00  0.00            
ATOM     12  C4  ACD     1      29.520  17.380  22.930  1.00  0.00            
ATOM     13  H6  ACD     1      28.710  17.900  22.400  1.00  0.00            
ATOM     14  C5  ACD     1      29.610  15.890  22.530  1.00  0.00            
ATOM     15  H7  ACD     1      30.580  15.580  22.950  1.00  0.00            
ATOM     16  O4  ACD     1      29.720  15.810  21.110  1.00  0.00            
ATOM     17  H8  ACD     1      30.110  14.960  20.890  1.00  0.00            
ATOM     18  C6  ACD     1      28.480  15.060  23.080  1.00  0.00            
ATOM     19  H9  ACD     1      27.600  15.580  22.670  1.00  0.00            
ATOM     20  O5  ACD     1      28.420  13.740  22.680  1.00  0.00            
ATOM     21  H10 ACD     1      29.280  13.340  22.840  1.00  0.00            
ATOM     22  C7  ACD     1      28.360  15.300  24.570  1.00  0.00            
ATOM     23  H11 ACD     1      27.510  14.780  25.020  1.00  0.00            
ATOM     24  O6  ACD     1      28.070  16.650  24.720  1.00  0.00            
ATOM     25  C8  ACD     1      29.150  17.540  24.450  1.00  0.00            
ATOM     26  H12 ACD     1      30.090  17.290  24.960  1.00  0.00            
ATOM     27  C9  ACD     1      28.600  18.940  24.880  1.00  0.00            
ATOM     28  H13 ACD     1      28.330  18.960  25.950  1.00  0.00            
ATOM     29  H14 ACD     1      29.430  19.650  24.780  1.00  0.00            
ATOM     30  O7  ACD     1      27.560  19.370  24.010  1.00  0.00            
ATOM     31  H15 ACD     1      27.900  20.000  23.370  1.00  0.00            
ATOM     32  O8  ACD     1      29.540  14.980  25.220  1.00  0.00            
ATOM     33  C10 ACD     1      29.910  13.570  25.550  1.00  0.00            
ATOM     34  H16 ACD     1      29.090  12.920  25.210  1.00  0.00            
ATOM     35  C11 ACD     1      31.200  13.160  24.790  1.00  0.00            
ATOM     36  H17 ACD     1      31.870  14.030  24.840  1.00  0.00            
ATOM     37  O9  ACD     1      30.920  12.830  23.370  1.00  0.00            
ATOM     38  H18 ACD     1      31.750  12.830  22.880  1.00  0.00            
ATOM     39  C12 ACD     1      31.900  11.980  25.530  1.00  0.00            
ATOM     40  H19 ACD     1      31.250  11.110  25.390  1.00  0.00            
ATOM     41  O10 ACD     1      33.230  11.750  25.090  1.00  0.00            
ATOM     42  H20 ACD     1      33.280  11.190  24.310  1.00  0.00            
ATOM     43  C13 ACD     1      32.010  12.210  27.040  1.00  0.00            
ATOM     44  H21 ACD     1      32.570  11.350  27.440  1.00  0.00            
ATOM     45  O11 ACD     1      30.720  12.350  27.540  1.00  0.00            
ATOM     46  C14 ACD     1      29.940  13.430  27.060  1.00  0.00            
ATOM     47  H22 ACD     1      30.510  14.280  27.470  1.00  0.00            
ATOM     48  C15 ACD     1      28.610  13.510  27.750  1.00  0.00            
ATOM     49  H23 ACD     1      28.830  13.450  28.830  1.00  0.00            
ATOM     50  H24 ACD     1      28.160  14.470  27.480  1.00  0.00            
ATOM     51  O12 ACD     1      27.740  12.420  27.320  1.00  0.00            
ATOM     52  H25 ACD     1      28.210  11.600  27.490  1.00  0.00            
ATOM     53  O13 ACD     1      32.820  13.370  27.180  1.00  0.00            
ATOM     54  C16 ACD     1      33.780  13.350  28.200  1.00  0.00            
ATOM     55  H26 ACD     1      33.670  12.470  28.840  1.00  0.00            
ATOM     56  C17 ACD     1      35.080  13.270  27.450  1.00  0.00            
ATOM     57  H27 ACD     1      35.160  14.090  26.730  1.00  0.00            
ATOM     58  O14 ACD     1      35.180  12.010  26.870  1.00  0.00            
ATOM     59  H28 ACD     1      34.510  11.950  26.180  1.00  0.00            
ATOM     60  C18 ACD     1      36.210  13.490  28.440  1.00  0.00            
ATOM     61  H29 ACD     1      36.190  12.670  29.170  1.00  0.00            
ATOM     62  O15 ACD     1      37.510  13.440  27.840  1.00  0.00            
ATOM     63  H30 ACD     1      37.380  13.060  26.970  1.00  0.00            
ATOM     64  C19 ACD     1      35.970  14.770  29.230  1.00  0.00            
ATOM     65  H31 ACD     1      36.880  14.910  29.820  1.00  0.00            
ATOM     66  O16 ACD     1      34.780  14.530  29.970  1.00  0.00            
ATOM     67  C20 ACD     1      33.630  14.520  29.190  1.00  0.00            
ATOM     68  H32 ACD     1      33.500  15.420  28.570  1.00  0.00            
ATOM     69  C21 ACD     1      32.380  14.340  30.070  1.00  0.00            
ATOM     70  H33 ACD     1      31.520  14.220  29.400  1.00  0.00            
ATOM     71  H34 ACD     1      32.520  13.430  30.650  1.00  0.00            
ATOM     72  O17 ACD     1      32.170  15.520  30.840  1.00  0.00            
ATOM     73  H35 ACD     1      33.020  15.570  31.280  1.00  0.00            
ATOM     74  O18 ACD     1      35.840  15.860  28.350  1.00  0.00            
ATOM     75  C22 ACD     1      36.510  17.090  28.620  1.00  0.00            
ATOM     76  H36 ACD     1      36.930  17.130  29.640  1.00  0.00            
ATOM     77  C23 ACD     1      37.740  17.100  27.690  1.00  0.00            
ATOM     78  H37 ACD     1      37.350  16.870  26.690  1.00  0.00            
ATOM     79  O19 ACD     1      38.680  15.980  27.890  1.00  0.00            
ATOM     80  H38 ACD     1      38.160  15.180  27.780  1.00  0.00            
ATOM     81  C24 ACD     1      38.430  18.410  27.580  1.00  0.00            
ATOM     82  H39 ACD     1      39.030  18.620  28.480  1.00  0.00            
ATOM     83  O20 ACD     1      39.310  18.480  26.420  1.00  0.00            
ATOM     84  H40 ACD     1      40.020  17.870  26.610  1.00  0.00            
ATOM     85  C25 ACD     1      37.350  19.540  27.440  1.00  0.00            
ATOM     86  H41 ACD     1      37.800  20.510  27.680  1.00  0.00            
ATOM     87  O21 ACD     1      36.350  19.440  28.470  1.00  0.00            
ATOM     88  C26 ACD     1      35.560  18.270  28.530  1.00  0.00            
ATOM     89  H42 ACD     1      35.000  18.160  27.600  1.00  0.00            
ATOM     90  C27 ACD     1      34.500  18.320  29.630  1.00  0.00            
ATOM     91  H43 ACD     1      34.030  19.320  29.580  1.00  0.00            
ATOM     92  H44 ACD     1      33.750  17.540  29.480  1.00  0.00            
ATOM     93  O22 ACD     1      34.980  18.160  30.950  1.00  0.00            
ATOM     94  H45 ACD     1      34.750  18.990  31.370  1.00  0.00            
ATOM     95  O23 ACD     1      36.670  19.540  26.200  1.00  0.00            
ATOM     96  C28 ACD     1      36.750  20.760  25.470  1.00  0.00            
ATOM     97  H46 ACD     1      37.550  21.430  25.810  1.00  0.00            
ATOM     98  C29 ACD     1      35.400  21.410  25.790  1.00  0.00            
ATOM     99  H47 ACD     1      34.600  20.660  25.830  1.00  0.00            
ATOM    100  O24 ACD     1      35.120  22.450  24.800  1.00  0.00            
ATOM    101  C30 ACD     1      35.600  22.260  27.070  1.00  0.00            
ATOM    102  H48 ACD     1      35.760  21.540  27.880  1.00  0.00            
ATOM    103  H49 ACD     1      36.490  22.890  26.980  1.00  0.00            
ATOM    104  O25 ACD     1      34.490  23.200  27.260  1.00  0.00            
ATOM    105  H50 ACD     1      34.230  23.270  28.190  1.00  0.00            
ATOM    106  C31 ACD     1      36.840  20.340  24.020  1.00  0.00            
ATOM    107  H51 ACD     1      36.270  19.410  23.840  1.00  0.00            
ATOM    108  O26 ACD     1      38.180  20.180  23.720  1.00  0.00            
ATOM    109  H52 ACD     1      38.370  19.320  24.120  1.00  0.00            
ATOM    110  C32 ACD     1      36.220  21.450  23.090  1.00  0.00            
ATOM    111  H53 ACD     1      36.850  22.350  23.060  1.00  0.00            
ATOM    112  O27 ACD     1      36.140  21.060  21.680  1.00  0.00            
ATOM    113  H54 ACD     1      35.640  20.240  21.730  1.00  0.00            
ATOM    114  C33 ACD     1      34.880  21.900  23.530  1.00  0.00            
ATOM    115  H55 ACD     1      34.430  22.720  22.970  1.00  0.00            
ATOM    116  O28 ACD     1      33.880  20.870  23.620  1.00  0.00            
ATOM    117  C34 ACD     1      33.280  20.470  22.390  1.00  0.00            
ATOM    118  H56 ACD     1      33.790  21.050  21.610  1.00  0.00            
ATOM    119  C35 ACD     1      33.530  18.960  22.300  1.00  0.00            
ATOM    120  H57 ACD     1      33.440  18.430  23.260  1.00  0.00            
ATOM    121  O29 ACD     1      34.930  18.660  21.790  1.00  0.00            
ATOM    122  H58 ACD     1      35.010  17.820  21.330  1.00  0.00            
ATOM    123  C36 ACD     1      32.640  18.310  21.210  1.00  0.00            
ATOM    124  H59 ACD     1      32.920  18.770  20.250  1.00  0.00            
ATOM    125  O30 ACD     1      32.910  16.850  21.110  1.00  0.00            
ATOM    126  H60 ACD     1      32.470  16.440  21.860  1.00  0.00            
ATOM    127  C1  AZ8     2      26.200  22.150  27.210  1.00  0.00            
ATOM    128  C2  AZ8     2      27.400  23.090  26.830  1.00  0.00            
ATOM    129  C3  AZ8     2      28.420  22.410  25.930  1.00  0.00            
ATOM    130  O1  AZ8     2      29.250  21.490  26.720  1.00  0.00            
ATOM    131  C4  AZ8     2      29.530  21.800  28.020  1.00  0.00            
ATOM    132  C5  AZ8     2      30.530  21.080  28.640  1.00  0.00            
ATOM    133  N1  AZ8     2      31.040  19.910  28.010  1.00  0.00            
ATOM    134  C6  AZ8     2      30.900  18.610  28.670  1.00  0.00            
ATOM    135  C7  AZ8     2      31.120  17.520  27.610  1.00  0.00            
ATOM    136  N2  AZ8     2      32.320  17.650  26.820  1.00  0.00            
ATOM    137  C8  AZ8     2      32.680  16.570  25.910  1.00  0.00            
ATOM    138  C9  AZ8     2      32.270  18.950  26.150  1.00  0.00            
ATOM    139  C10 AZ8     2      32.210  20.020  27.240  1.00  0.00            
ATOM    140  C11 AZ8     2      31.000  21.520  29.890  1.00  0.00            
ATOM    141  F1  AZ8     2      32.080  20.870  30.540  1.00  0.00            
ATOM    142  C12 AZ8     2      30.520  22.680  30.530  1.00  0.00            
ATOM    143  C13 AZ8     2      29.540  23.400  29.910  1.00  0.00            
ATOM    144  C14 AZ8     2      29.110  24.790  30.430  1.00  0.00            
ATOM    145  O2  AZ8     2      29.350  25.050  31.560  1.00  0.00            
ATOM    146  C15 AZ8     2      28.320  25.570  29.530  1.00  0.00            
ATOM    147  C16 AZ8     2      27.910  26.910  29.920  1.00  0.00            
ATOM    148  O3  AZ8     2      28.340  27.540  30.940  1.00  0.00            
ATOM    149  O4  AZ8     2      27.210  27.610  29.020  1.00  0.00            
ATOM    150  C17 AZ8     2      27.790  25.030  28.330  1.00  0.00            
ATOM    151  N3  AZ8     2      28.010  23.670  27.990  1.00  0.00            
ATOM    152  C18 AZ8     2      29.030  22.960  28.660  1.00  0.00            
ATOM    153  H1  AZ8     2      25.730  21.780  26.290  1.00  0.00            
ATOM    154  H2  AZ8     2      26.650  21.230  27.620  1.00  0.00            
ATOM    155  H3  AZ8     2      25.530  22.630  27.930  1.00  0.00            
ATOM    156  H4  AZ8     2      26.960  23.860  26.180  1.00  0.00            
ATOM    157  H5  AZ8     2      29.020  23.190  25.450  1.00  0.00            
ATOM    158  H6  AZ8     2      27.840  21.860  25.180  1.00  0.00            
ATOM    159  H7  AZ8     2      29.950  18.490  29.210  1.00  0.00            
ATOM    160  H8  AZ8     2      31.600  18.430  29.490  1.00  0.00            
ATOM    161  H9  AZ8     2      30.170  17.440  27.070  1.00  0.00            
ATOM    162  H10 AZ8     2      31.180  16.520  28.060  1.00  0.00            
ATOM    163  H11 AZ8     2      32.510  15.570  26.320  1.00  0.00            
ATOM    164  H12 AZ8     2      32.170  16.630  24.950  1.00  0.00            
ATOM    165  H13 AZ8     2      33.770  16.640  25.760  1.00  0.00            
ATOM    166  H14 AZ8     2      31.410  19.110  25.500  1.00  0.00            
ATOM    167  H15 AZ8     2      33.170  18.940  25.530  1.00  0.00            
ATOM    168  H16 AZ8     2      33.110  19.970  27.860  1.00  0.00            
ATOM    169  H17 AZ8     2      32.140  20.990  26.730  1.00  0.00            
ATOM    170  H18 AZ8     2      31.030  22.990  31.430  1.00  0.00            
ATOM    171  H19 AZ8     2      27.100  28.420  29.560  1.00  0.00            
ATOM    172  H20 AZ8     2      27.110  25.570  27.680  1.00  0.00            
TER
ENDMDL
MODEL        1
ATOM      1  H1  ACD     1      32.570  20.650  22.250  1.00  0.00            
ATOM      2  O1  ACD     1      32.610  19.690  22.310  1.00  0.00            
ATOM      3  C1  ACD     1      31.780  19.260  23.440  1.00  0.00            
ATOM      4  H2  ACD     1      30.720  19.460  23.190  1.00  0.00            
ATOM      5  H3  ACD     1      32.050  19.980  24.220  1.00  0.00            
ATOM      6  C2  ACD     1      32.040  17.710  23.820  1.00  0.00            
ATOM      7  H4  ACD     1      31.670  17.580  24.840  1.00  0.00            
ATOM      8  O2  ACD     1      31.270  16.840  22.890  1.00  0.00            
ATOM      9  C3  ACD     1      31.260  15.480  23.220  1.00  0.00            
ATOM     10  H5  ACD     1      30.520  15.030  22.560  1.00  0.00            
ATOM     11  O3  ACD     1      30.810  15.400  24.630  1.00  0.00            
ATOM     12  C4  ACD     1      29.530  14.750  24.830  1.00  0.00            
ATOM     13  H6  ACD     1      28.940  14.990  23.940  1.00  0.00            
ATOM     14  C5  ACD     1      29.720  13.240  24.960  1.00  0.00            
ATOM     15  H7  ACD     1      30.610  12.980  25.550  1.00  0.00            
ATOM     16  O4  ACD     1      29.770  12.650  23.690  1.00  0.00            
ATOM     17  H8  ACD     1      30.220  11.800  23.750  1.00  0.00            
ATOM     18  C6  ACD     1      28.600  12.610  25.820  1.00  0.00            
ATOM     19  H9  ACD     1      27.680  12.760  25.240  1.00  0.00            
ATOM     20  O5  ACD     1      28.780  11.160  25.910  1.00  0.00            
ATOM     21  H10 ACD     1      29.660  11.110  26.300  1.00  0.00            
ATOM     22  C7  ACD     1      28.420  13.310  27.130  1.00  0.00            
ATOM     23  H11 ACD     1      27.590  12.880  27.690  1.00  0.00            
ATOM     24  O6  ACD     1      27.970  14.610  26.740  1.00  0.00            
ATOM     25  C8  ACD     1      28.930  15.500  26.140  1.00  0.00            
ATOM     26  H12 ACD     1      29.750  15.550  26.870  1.00  0.00            
ATOM     27  C9  ACD     1      28.290  16.900  26.070  1.00  0.00            
ATOM     28  H13 ACD     1      27.880  17.020  27.090  1.00  0.00            
ATOM     29  H14 ACD     1      29.020  17.670  25.790  1.00  0.00            
ATOM     30  O7  ACD     1      27.230  17.020  25.220  1.00  0.00            
ATOM     31  H15 ACD     1      26.770  16.200  25.400  1.00  0.00            
ATOM     32  O8  ACD     1      29.600  13.360  27.880  1.00  0.00            
ATOM     33  C10 ACD     1      29.960  12.230  28.680  1.00  0.00            
ATOM     34  H16 ACD     1      29.300  11.360  28.530  1.00  0.00            
ATOM     35  C11 ACD     1      31.370  11.710  28.280  1.00  0.00            
ATOM     36  H17 ACD     1      32.100  12.530  28.210  1.00  0.00            
ATOM     37  O9  ACD     1      31.310  10.910  27.020  1.00  0.00            
ATOM     38  H18 ACD     1      32.100  10.350  26.960  1.00  0.00            
ATOM     39  C12 ACD     1      31.840  10.800  29.390  1.00  0.00            
ATOM     40  H19 ACD     1      30.970  10.130  29.400  1.00  0.00            
ATOM     41  O10 ACD     1      33.130  10.220  29.100  1.00  0.00            
ATOM     42  H20 ACD     1      33.050   9.280  29.300  1.00  0.00            
ATOM     43  C13 ACD     1      31.820  11.440  30.710  1.00  0.00            
ATOM     44  H21 ACD     1      32.160  10.740  31.480  1.00  0.00            
ATOM     45  O11 ACD     1      30.510  11.850  31.030  1.00  0.00            
ATOM     46  C14 ACD     1      29.920  12.790  30.120  1.00  0.00            
ATOM     47  H22 ACD     1      30.480  13.740  30.170  1.00  0.00            
ATOM     48  C15 ACD     1      28.470  13.090  30.550  1.00  0.00            
ATOM     49  H23 ACD     1      28.500  13.350  31.610  1.00  0.00            
ATOM     50  H24 ACD     1      28.130  14.000  30.040  1.00  0.00            
ATOM     51  O12 ACD     1      27.390  12.160  30.240  1.00  0.00            
ATOM     52  H25 ACD     1      26.690  12.470  30.830  1.00  0.00            
ATOM     53  O13 ACD     1      32.650  12.560  30.650  1.00  0.00            
ATOM     54  C16 ACD     1      33.590  12.760  31.660  1.00  0.00            
ATOM     55  H26 ACD     1      33.310  12.160  32.540  1.00  0.00            
ATOM     56  C17 ACD     1      34.980  12.430  31.020  1.00  0.00            
ATOM     57  H27 ACD     1      34.890  12.960  30.060  1.00  0.00            
ATOM     58  O14 ACD     1      35.090  11.030  30.810  1.00  0.00            
ATOM     59  H28 ACD     1      34.420  10.820  30.160  1.00  0.00            
ATOM     60  C18 ACD     1      36.150  12.970  31.760  1.00  0.00            
ATOM     61  H29 ACD     1      36.130  12.540  32.770  1.00  0.00            
ATOM     62  O15 ACD     1      37.410  12.550  31.070  1.00  0.00            
ATOM     63  H30 ACD     1      37.450  11.600  30.950  1.00  0.00            
ATOM     64  C19 ACD     1      35.960  14.460  32.050  1.00  0.00            
ATOM     65  H31 ACD     1      36.750  14.810  32.720  1.00  0.00            
ATOM     66  O16 ACD     1      34.760  14.570  32.820  1.00  0.00            
ATOM     67  C20 ACD     1      33.520  14.190  32.190  1.00  0.00            
ATOM     68  H32 ACD     1      33.420  14.950  31.400  1.00  0.00            
ATOM     69  C21 ACD     1      32.290  14.520  33.030  1.00  0.00            
ATOM     70  H33 ACD     1      31.520  13.890  32.560  1.00  0.00            
ATOM     71  H34 ACD     1      32.400  14.220  34.080  1.00  0.00            
ATOM     72  O17 ACD     1      31.930  15.880  33.120  1.00  0.00            
ATOM     73  H35 ACD     1      32.670  16.330  33.530  1.00  0.00            
ATOM     74  O18 ACD     1      36.030  15.170  30.830  1.00  0.00            
ATOM     75  C22 ACD     1      36.870  16.310  30.730  1.00  0.00            
ATOM     76  H36 ACD     1      37.460  16.520  31.630  1.00  0.00            
ATOM     77  C23 ACD     1      37.880  16.120  29.620  1.00  0.00            
ATOM     78  H37 ACD     1      37.240  15.950  28.750  1.00  0.00            
ATOM     79  O19 ACD     1      38.750  14.930  29.840  1.00  0.00            
ATOM     80  H38 ACD     1      38.270  14.170  30.190  1.00  0.00            
ATOM     81  C24 ACD     1      38.630  17.450  29.470  1.00  0.00            
ATOM     82  H39 ACD     1      39.140  17.660  30.420  1.00  0.00            
ATOM     83  O20 ACD     1      39.570  17.400  28.410  1.00  0.00            
ATOM     84  H40 ACD     1      39.180  17.100  27.580  1.00  0.00            
ATOM     85  C25 ACD     1      37.660  18.520  29.170  1.00  0.00            
ATOM     86  H41 ACD     1      38.210  19.460  29.030  1.00  0.00            
ATOM     87  O21 ACD     1      36.820  18.690  30.280  1.00  0.00            
ATOM     88  C26 ACD     1      35.980  17.530  30.590  1.00  0.00            
ATOM     89  H42 ACD     1      35.200  17.340  29.850  1.00  0.00            
ATOM     90  C27 ACD     1      35.220  17.860  31.850  1.00  0.00            
ATOM     91  H43 ACD     1      34.550  18.720  31.710  1.00  0.00            
ATOM     92  H44 ACD     1      34.480  17.060  31.950  1.00  0.00            
ATOM     93  O22 ACD     1      36.020  17.900  33.060  1.00  0.00            
ATOM     94  H45 ACD     1      35.380  17.670  33.740  1.00  0.00            
ATOM     95  O23 ACD     1      36.790  18.220  28.090  1.00  0.00            
ATOM     96  C28 ACD     1      36.890  18.880  26.810  1.00  0.00            
ATOM     97  H46 ACD     1      37.780  19.530  26.750  1.00  0.00            
ATOM     98  C29 ACD     1      35.590  19.730  26.630  1.00  0.00            
ATOM     99  H47 ACD     1      34.780  19.150  27.080  1.00  0.00            
ATOM    100  O24 ACD     1      35.250  20.020  25.320  1.00  0.00            
ATOM    101  C30 ACD     1      35.780  21.060  27.330  1.00  0.00            
ATOM    102  H48 ACD     1      36.270  20.790  28.280  1.00  0.00            
ATOM    103  H49 ACD     1      36.440  21.640  26.680  1.00  0.00            
ATOM    104  O25 ACD     1      34.560  21.730  27.600  1.00  0.00            
ATOM    105  H50 ACD     1      34.130  21.830  26.750  1.00  0.00            
ATOM    106  C31 ACD     1      36.950  17.790  25.690  1.00  0.00            
ATOM    107  H51 ACD     1      36.130  17.110  25.930  1.00  0.00            
ATOM    108  O26 ACD     1      38.230  17.100  25.770  1.00  0.00            
ATOM    109  H52 ACD     1      38.280  16.470  25.040  1.00  0.00            
ATOM    110  C32 ACD     1      36.560  18.350  24.270  1.00  0.00            
ATOM    111  H53 ACD     1      37.260  19.180  24.060  1.00  0.00            
ATOM    112  O27 ACD     1      36.550  17.390  23.180  1.00  0.00            
ATOM    113  H54 ACD     1      36.030  16.680  23.570  1.00  0.00            
ATOM    114  C33 ACD     1      35.150  18.980  24.390  1.00  0.00            
ATOM    115  H55 ACD     1      34.860  19.330  23.390  1.00  0.00            
ATOM    116  O28 ACD     1      34.280  17.960  24.820  1.00  0.00            
ATOM    117  C34 ACD     1      33.510  17.270  23.800  1.00  0.00            
ATOM    118  H56 ACD     1      33.850  17.560  22.790  1.00  0.00            
ATOM    119  C35 ACD     1      33.640  15.770  23.970  1.00  0.00            
ATOM    120  H57 ACD     1      33.330  15.690  25.020  1.00  0.00            
ATOM    121  O29 ACD     1      35.000  15.300  23.850  1.00  0.00            
ATOM    122  H58 ACD     1      34.930  14.350  23.800  1.00  0.00            
ATOM    123  C36 ACD     1      32.620  14.940  23.130  1.00  0.00            
ATOM    124  H59 ACD     1      32.770  14.920  22.040  1.00  0.00            
ATOM    125  O30 ACD     1      32.600  13.550  23.410  1.00  0.00            
ATOM    126  H60 ACD     1      31.660  13.420  23.530  1.00  0.00            
ATOM    127  C1  AZ8     2      26.490  20.520  27.360  1.00  0.00            
ATOM    128  C2  AZ8     2      27.820  21.290  27.080  1.00  0.00            
ATOM    129  C3  AZ8     2      28.960  20.420  26.640  1.00  0.00            
ATOM    130  O1  AZ8     2      29.390  19.690  27.770  1.00  0.00            
ATOM    131  C4  AZ8     2      29.650  20.360  29.000  1.00  0.00            
ATOM    132  C5  AZ8     2      30.660  19.910  29.860  1.00  0.00            
ATOM    133  N1  AZ8     2      31.400  18.730  29.560  1.00  0.00            
ATOM    134  C6  AZ8     2      31.560  17.550  30.380  1.00  0.00            
ATOM    135  C7  AZ8     2      31.730  16.280  29.520  1.00  0.00            
ATOM    136  N2  AZ8     2      32.860  16.400  28.640  1.00  0.00            
ATOM    137  C8  AZ8     2      33.260  15.160  27.950  1.00  0.00            
ATOM    138  C9  AZ8     2      32.560  17.430  27.660  1.00  0.00            
ATOM    139  C10 AZ8     2      32.260  18.780  28.350  1.00  0.00            
ATOM    140  C11 AZ8     2      30.920  20.650  30.990  1.00  0.00            
ATOM    141  F1  AZ8     2      31.690  20.260  31.980  1.00  0.00            
ATOM    142  C12 AZ8     2      30.130  21.740  31.380  1.00  0.00            
ATOM    143  C13 AZ8     2      29.190  22.270  30.440  1.00  0.00            
ATOM    144  C14 AZ8     2      28.510  23.580  30.670  1.00  0.00            
ATOM    145  O2  AZ8     2      28.650  24.170  31.710  1.00  0.00            
ATOM    146  C15 AZ8     2      27.660  23.940  29.550  1.00  0.00            
ATOM    147  C16 AZ8     2      26.910  25.180  29.750  1.00  0.00            
ATOM    148  O3  AZ8     2      27.170  25.940  30.630  1.00  0.00            
ATOM    149  O4  AZ8     2      26.100  25.570  28.770  1.00  0.00            
ATOM    150  C17 AZ8     2      27.650  23.380  28.340  1.00  0.00            
ATOM    151  N3  AZ8     2      28.190  22.090  28.250  1.00  0.00            
ATOM    152  C18 AZ8     2      29.040  21.570  29.220  1.00  0.00            
ATOM    153  H1  AZ8     2      26.720  19.680  28.030  1.00  0.00            
ATOM    154  H2  AZ8     2      25.710  21.180  27.780  1.00  0.00            
ATOM    155  H3  AZ8     2      26.240  20.080  26.390  1.00  0.00            
ATOM    156  H4  AZ8     2      27.760  22.020  26.260  1.00  0.00            
ATOM    157  H5  AZ8     2      29.780  21.050  26.280  1.00  0.00            
ATOM    158  H6  AZ8     2      28.670  19.760  25.820  1.00  0.00            
ATOM    159  H7  AZ8     2      30.620  17.340  30.900  1.00  0.00            
ATOM    160  H8  AZ8     2      32.390  17.620  31.100  1.00  0.00            
ATOM    161  H9  AZ8     2      30.860  16.120  28.860  1.00  0.00            
ATOM    162  H10 AZ8     2      31.810  15.310  30.020  1.00  0.00            
ATOM    163  H11 AZ8     2      33.520  14.470  28.760  1.00  0.00            
ATOM    164  H12 AZ8     2      32.520  14.660  27.300  1.00  0.00            
ATOM    165  H13 AZ8     2      34.130  15.410  27.330  1.00  0.00            
ATOM    166  H14 AZ8     2      31.730  17.160  26.990  1.00  0.00            
ATOM    167  H15 AZ8     2      33.470  17.600  27.070  1.00  0.00            
ATOM    168  H16 AZ8     2      33.190  19.260  28.700  1.00  0.00            
ATOM    169  H17 AZ8     2      31.900  19.490  27.600  1.00  0.00            
ATOM    170  H18 AZ8     2      30.390  22.260  32.290  1.00  0.00            
ATOM    171  H19 AZ8     2      25.970  26.510  28.950  1.00  0.00            
ATOM    172  H20 AZ8     2      27.110  23.710  27.470  1.00  0.00            
TER
ENDMDL
MODEL        1
ATOM      1  H1  ACD     1      27.870  29.330  29.570  1.00  0.00            
ATOM      2  O1  ACD     1      28.150  29.590  28.690  1.00  0.00            
ATOM      3  C1  ACD     1      28.720  28.360  28.130  1.00  0.00            
ATOM      4  H2  ACD     1      28.670  27.560  28.870  1.00  0.00            
ATOM      5  H3  ACD     1      29.770  28.700  28.070  1.00  0.00            
ATOM      6  C2  ACD     1      28.100  27.880  26.770  1.00  0.00            
ATOM      7  H4  ACD     1      28.760  27.110  26.360  1.00  0.00            
ATOM      8  O2  ACD     1      26.890  27.260  27.180  1.00  0.00            
ATOM      9  C3  ACD     1      25.970  26.790  26.170  1.00  0.00            
ATOM     10  H5  ACD     1      25.090  26.370  26.670  1.00  0.00            
ATOM     11  O3  ACD     1      26.650  25.820  25.360  1.00  0.00            
ATOM     12  C4  ACD     1      25.870  24.940  24.580  1.00  0.00            
ATOM     13  H6  ACD     1      24.860  25.370  24.560  1.00  0.00            
ATOM     14  C5  ACD     1      26.290  25.040  23.150  1.00  0.00            
ATOM     15  H7  ACD     1      27.380  24.960  23.200  1.00  0.00            
ATOM     16  O4  ACD     1      25.980  26.330  22.590  1.00  0.00            
ATOM     17  H8  ACD     1      26.650  26.550  21.940  1.00  0.00            
ATOM     18  C6  ACD     1      25.770  23.890  22.290  1.00  0.00            
ATOM     19  H9  ACD     1      24.700  24.050  22.070  1.00  0.00            
ATOM     20  O5  ACD     1      26.430  23.840  21.020  1.00  0.00            
ATOM     21  H10 ACD     1      26.020  24.590  20.570  1.00  0.00            
ATOM     22  C7  ACD     1      25.980  22.570  23.000  1.00  0.00            
ATOM     23  H11 ACD     1      25.580  21.720  22.430  1.00  0.00            
ATOM     24  O6  ACD     1      25.300  22.480  24.310  1.00  0.00            
ATOM     25  C8  ACD     1      25.820  23.520  25.190  1.00  0.00            
ATOM     26  H12 ACD     1      26.890  23.290  25.220  1.00  0.00            
ATOM     27  C9  ACD     1      25.190  23.470  26.570  1.00  0.00            
ATOM     28  H13 ACD     1      25.460  22.530  27.070  1.00  0.00            
ATOM     29  H14 ACD     1      25.580  24.260  27.230  1.00  0.00            
ATOM     30  O7  ACD     1      23.780  23.610  26.570  1.00  0.00            
ATOM     31  H15 ACD     1      23.340  22.920  26.050  1.00  0.00            
ATOM     32  O8  ACD     1      27.420  22.370  23.240  1.00  0.00            
ATOM     33  C10 ACD     1      27.890  21.070  23.120  1.00  0.00            
ATOM     34  H16 ACD     1      27.100  20.310  23.200  1.00  0.00            
ATOM     35  C11 ACD     1      28.590  21.050  21.740  1.00  0.00            
ATOM     36  H17 ACD     1      29.300  21.880  21.660  1.00  0.00            
ATOM     37  O9  ACD     1      27.540  21.210  20.770  1.00  0.00            
ATOM     38  H18 ACD     1      27.240  22.110  20.930  1.00  0.00            
ATOM     39  C12 ACD     1      29.280  19.750  21.610  1.00  0.00            
ATOM     40  H19 ACD     1      28.530  18.940  21.650  1.00  0.00            
ATOM     41  O10 ACD     1      29.990  19.680  20.390  1.00  0.00            
ATOM     42  H20 ACD     1      29.300  19.640  19.720  1.00  0.00            
ATOM     43  C13 ACD     1      30.280  19.560  22.720  1.00  0.00            
ATOM     44  H21 ACD     1      30.780  18.600  22.590  1.00  0.00            
ATOM     45  O11 ACD     1      29.600  19.670  24.010  1.00  0.00            
ATOM     46  C14 ACD     1      28.860  20.850  24.210  1.00  0.00            
ATOM     47  H22 ACD     1      29.560  21.690  24.330  1.00  0.00            
ATOM     48  C15 ACD     1      28.080  20.640  25.540  1.00  0.00            
ATOM     49  H23 ACD     1      28.850  20.670  26.320  1.00  0.00            
ATOM     50  H24 ACD     1      27.330  21.440  25.650  1.00  0.00            
ATOM     51  O12 ACD     1      27.380  19.440  25.690  1.00  0.00            
ATOM     52  H25 ACD     1      28.060  18.770  25.840  1.00  0.00            
ATOM     53  O13 ACD     1      31.130  20.660  22.620  1.00  0.00            
ATOM     54  C16 ACD     1      32.480  20.480  22.750  1.00  0.00            
ATOM     55  H26 ACD     1      32.860  19.460  22.670  1.00  0.00            
ATOM     56  C17 ACD     1      33.050  21.290  21.540  1.00  0.00            
ATOM     57  H27 ACD     1      32.420  22.190  21.500  1.00  0.00            
ATOM     58  O14 ACD     1      32.910  20.470  20.360  1.00  0.00            
ATOM     59  H28 ACD     1      32.010  20.150  20.450  1.00  0.00            
ATOM     60  C18 ACD     1      34.510  21.660  21.670  1.00  0.00            
ATOM     61  H29 ACD     1      35.060  20.730  21.480  1.00  0.00            
ATOM     62  O15 ACD     1      35.090  22.460  20.590  1.00  0.00            
ATOM     63  H30 ACD     1      34.700  23.330  20.710  1.00  0.00            
ATOM     64  C19 ACD     1      34.760  22.240  23.110  1.00  0.00            
ATOM     65  H31 ACD     1      35.830  22.340  23.290  1.00  0.00            
ATOM     66  O16 ACD     1      34.340  21.330  24.090  1.00  0.00            
ATOM     67  C20 ACD     1      32.960  21.000  24.070  1.00  0.00            
ATOM     68  H32 ACD     1      32.390  21.870  24.400  1.00  0.00            
ATOM     69  C21 ACD     1      32.790  19.860  25.100  1.00  0.00            
ATOM     70  H33 ACD     1      31.730  19.560  25.070  1.00  0.00            
ATOM     71  H34 ACD     1      33.430  19.000  24.880  1.00  0.00            
ATOM     72  O17 ACD     1      33.050  20.430  26.330  1.00  0.00            
ATOM     73  H35 ACD     1      32.990  19.720  26.980  1.00  0.00            
ATOM     74  O18 ACD     1      34.060  23.440  23.380  1.00  0.00            
ATOM     75  C22 ACD     1      34.630  24.720  23.000  1.00  0.00            
ATOM     76  H36 ACD     1      35.680  24.690  22.700  1.00  0.00            
ATOM     77  C23 ACD     1      33.910  25.450  21.850  1.00  0.00            
ATOM     78  H37 ACD     1      32.850  25.450  22.140  1.00  0.00            
ATOM     79  O19 ACD     1      33.970  24.740  20.630  1.00  0.00            
ATOM     80  H38 ACD     1      33.130  24.900  20.190  1.00  0.00            
ATOM     81  C24 ACD     1      34.390  26.880  21.740  1.00  0.00            
ATOM     82  H39 ACD     1      35.470  26.790  21.600  1.00  0.00            
ATOM     83  O20 ACD     1      33.840  27.560  20.680  1.00  0.00            
ATOM     84  H40 ACD     1      34.310  27.400  19.860  1.00  0.00            
ATOM     85  C25 ACD     1      34.220  27.670  23.040  1.00  0.00            
ATOM     86  H41 ACD     1      34.700  28.640  22.890  1.00  0.00            
ATOM     87  O21 ACD     1      34.910  26.940  23.990  1.00  0.00            
ATOM     88  C26 ACD     1      34.470  25.610  24.260  1.00  0.00            
ATOM     89  H42 ACD     1      33.400  25.590  24.520  1.00  0.00            
ATOM     90  C27 ACD     1      35.270  25.090  25.450  1.00  0.00            
ATOM     91  H43 ACD     1      34.870  24.110  25.720  1.00  0.00            
ATOM     92  H44 ACD     1      36.320  25.190  25.150  1.00  0.00            
ATOM     93  O22 ACD     1      35.160  25.960  26.620  1.00  0.00            
ATOM     94  H45 ACD     1      35.110  26.840  26.240  1.00  0.00            
ATOM     95  O23 ACD     1      32.880  27.850  23.390  1.00  0.00            
ATOM     96  C28 ACD     1      32.440  28.960  24.150  1.00  0.00            
ATOM     97  H46 ACD     1      33.320  29.570  24.400  1.00  0.00            
ATOM     98  C29 ACD     1      31.770  28.450  25.430  1.00  0.00            
ATOM     99  H47 ACD     1      31.030  27.660  25.260  1.00  0.00            
ATOM    100  O24 ACD     1      31.070  29.500  26.010  1.00  0.00            
ATOM    101  C30 ACD     1      32.690  27.950  26.580  1.00  0.00            
ATOM    102  H48 ACD     1      32.050  27.760  27.450  1.00  0.00            
ATOM    103  H49 ACD     1      33.020  26.960  26.230  1.00  0.00            
ATOM    104  O25 ACD     1      33.830  28.700  26.910  1.00  0.00            
ATOM    105  H50 ACD     1      34.080  28.360  27.780  1.00  0.00            
ATOM    106  C31 ACD     1      31.410  29.670  23.230  1.00  0.00            
ATOM    107  H51 ACD     1      30.710  28.910  22.860  1.00  0.00            
ATOM    108  O26 ACD     1      32.060  30.160  22.070  1.00  0.00            
ATOM    109  H52 ACD     1      32.930  30.480  22.340  1.00  0.00            
ATOM    110  C32 ACD     1      30.640  30.760  24.050  1.00  0.00            
ATOM    111  H53 ACD     1      31.430  31.440  24.400  1.00  0.00            
ATOM    112  O27 ACD     1      29.710  31.470  23.250  1.00  0.00            
ATOM    113  H54 ACD     1      29.140  30.770  22.930  1.00  0.00            
ATOM    114  C33 ACD     1      30.040  30.100  25.260  1.00  0.00            
ATOM    115  H55 ACD     1      29.620  30.930  25.850  1.00  0.00            
ATOM    116  O28 ACD     1      29.060  29.100  24.870  1.00  0.00            
ATOM    117  C34 ACD     1      27.890  28.990  25.640  1.00  0.00            
ATOM    118  H56 ACD     1      27.660  29.950  26.110  1.00  0.00            
ATOM    119  C35 ACD     1      26.740  28.700  24.640  1.00  0.00            
ATOM    120  H57 ACD     1      27.150  27.940  23.960  1.00  0.00            
ATOM    121  O29 ACD     1      26.350  29.790  23.750  1.00  0.00            
ATOM    122  H58 ACD     1      26.110  30.550  24.290  1.00  0.00            
ATOM    123  C36 ACD     1      25.520  28.110  25.390  1.00  0.00            
ATOM    124  H59 ACD     1      25.070  28.780  26.130  1.00  0.00            
ATOM    125  O30 ACD     1      24.570  27.780  24.450  1.00  0.00            
ATOM    126  H60 ACD     1      24.990  27.270  23.750  1.00  0.00            
ATOM    127  C1  AZ8     2      33.120  18.650  28.820  1.00  0.00            
ATOM    128  C2  AZ8     2      31.730  18.980  29.450  1.00  0.00            
ATOM    129  C3  AZ8     2      31.010  20.000  28.470  1.00  0.00            
ATOM    130  O1  AZ8     2      31.500  21.270  28.640  1.00  0.00            
ATOM    131  C4  AZ8     2      31.660  21.810  29.870  1.00  0.00            
ATOM    132  C5  AZ8     2      31.730  23.210  30.080  1.00  0.00            
ATOM    133  N1  AZ8     2      31.530  24.120  29.010  1.00  0.00            
ATOM    134  C6  AZ8     2      32.560  24.330  27.980  1.00  0.00            
ATOM    135  C7  AZ8     2      31.910  24.060  26.560  1.00  0.00            
ATOM    136  N2  AZ8     2      30.660  24.890  26.350  1.00  0.00            
ATOM    137  C8  AZ8     2      30.100  24.550  25.060  1.00  0.00            
ATOM    138  C9  AZ8     2      29.670  24.650  27.400  1.00  0.00            
ATOM    139  C10 AZ8     2      30.250  24.750  28.790  1.00  0.00            
ATOM    140  C11 AZ8     2      31.960  23.770  31.310  1.00  0.00            
ATOM    141  F1  AZ8     2      32.030  25.060  31.640  1.00  0.00            
ATOM    142  C12 AZ8     2      32.220  22.870  32.340  1.00  0.00            
ATOM    143  C13 AZ8     2      32.070  21.540  32.220  1.00  0.00            
ATOM    144  C14 AZ8     2      32.240  20.700  33.350  1.00  0.00            
ATOM    145  O2  AZ8     2      32.450  21.150  34.460  1.00  0.00            
ATOM    146  C15 AZ8     2      32.240  19.260  33.020  1.00  0.00            
ATOM    147  C16 AZ8     2      32.420  18.310  34.100  1.00  0.00            
ATOM    148  O3  AZ8     2      32.720  18.460  35.230  1.00  0.00            
ATOM    149  O4  AZ8     2      32.290  17.000  33.800  1.00  0.00            
ATOM    150  C17 AZ8     2      31.890  18.700  31.810  1.00  0.00            
ATOM    151  N3  AZ8     2      31.690  19.580  30.780  1.00  0.00            
ATOM    152  C18 AZ8     2      31.740  20.970  30.980  1.00  0.00            
ATOM    153  H1  AZ8     2      33.800  19.510  28.890  1.00  0.00            
ATOM    154  H2  AZ8     2      33.550  17.910  29.510  1.00  0.00            
ATOM    155  H3  AZ8     2      33.070  18.210  27.820  1.00  0.00            
ATOM    156  H4  AZ8     2      31.220  18.000  29.460  1.00  0.00            
ATOM    157  H5  AZ8     2      29.960  20.040  28.770  1.00  0.00            
ATOM    158  H6  AZ8     2      31.230  19.730  27.430  1.00  0.00            
ATOM    159  H7  AZ8     2      33.410  23.630  28.000  1.00  0.00            
ATOM    160  H8  AZ8     2      32.980  25.340  28.010  1.00  0.00            
ATOM    161  H9  AZ8     2      31.650  23.000  26.640  1.00  0.00            
ATOM    162  H10 AZ8     2      32.620  24.200  25.730  1.00  0.00            
ATOM    163  H11 AZ8     2      29.240  25.190  24.810  1.00  0.00            
ATOM    164  H12 AZ8     2      30.880  24.680  24.290  1.00  0.00            
ATOM    165  H13 AZ8     2      29.720  23.530  24.930  1.00  0.00            
ATOM    166  H14 AZ8     2      29.390  23.590  27.290  1.00  0.00            
ATOM    167  H15 AZ8     2      28.750  25.240  27.310  1.00  0.00            
ATOM    168  H16 AZ8     2      30.350  25.800  29.080  1.00  0.00            
ATOM    169  H17 AZ8     2      29.490  24.330  29.460  1.00  0.00            
ATOM    170  H18 AZ8     2      32.360  23.250  33.350  1.00  0.00            
ATOM    171  H19 AZ8     2      32.370  16.640  34.700  1.00  0.00            
ATOM    172  H20 AZ8     2      31.940  17.640  31.610  1.00  0.00            
TER
ENDMDL
MODEL        1
ATOM      1  H1  ACD     1      27.620  30.970  19.900  1.00  0.00            
ATOM      2  O1  ACD     1      28.390  30.700  20.400  1.00  0.00            
ATOM      3  C1  ACD     1      28.440  29.260  20.420  1.00  0.00            
ATOM      4  H2  ACD     1      27.570  28.690  20.760  1.00  0.00            
ATOM      5  H3  ACD     1      29.250  29.010  21.120  1.00  0.00            
ATOM      6  C2  ACD     1      28.860  28.680  19.030  1.00  0.00            
ATOM      7  H4  ACD     1      28.940  27.590  19.160  1.00  0.00            
ATOM      8  O2  ACD     1      27.890  28.870  18.080  1.00  0.00            
ATOM      9  C3  ACD     1      28.140  28.480  16.790  1.00  0.00            
ATOM     10  H5  ACD     1      27.180  28.740  16.340  1.00  0.00            
ATOM     11  O3  ACD     1      28.410  27.090  16.740  1.00  0.00            
ATOM     12  C4  ACD     1      27.550  26.270  16.030  1.00  0.00            
ATOM     13  H6  ACD     1      26.710  26.800  15.580  1.00  0.00            
ATOM     14  C5  ACD     1      28.380  25.690  14.840  1.00  0.00            
ATOM     15  H7  ACD     1      29.370  25.460  15.240  1.00  0.00            
ATOM     16  O4  ACD     1      28.620  26.630  13.830  1.00  0.00            
ATOM     17  H8  ACD     1      27.920  26.640  13.170  1.00  0.00            
ATOM     18  C6  ACD     1      27.740  24.420  14.200  1.00  0.00            
ATOM     19  H9  ACD     1      26.770  24.770  13.820  1.00  0.00            
ATOM     20  O5  ACD     1      28.550  23.840  13.190  1.00  0.00            
ATOM     21  H10 ACD     1      29.440  24.030  13.490  1.00  0.00            
ATOM     22  C7  ACD     1      27.420  23.430  15.290  1.00  0.00            
ATOM     23  H11 ACD     1      27.080  22.470  14.900  1.00  0.00            
ATOM     24  O6  ACD     1      26.510  23.920  16.290  1.00  0.00            
ATOM     25  C8  ACD     1      27.030  25.150  16.910  1.00  0.00            
ATOM     26  H12 ACD     1      27.940  24.890  17.460  1.00  0.00            
ATOM     27  C9  ACD     1      26.040  25.650  17.900  1.00  0.00            
ATOM     28  H13 ACD     1      25.910  24.840  18.620  1.00  0.00            
ATOM     29  H14 ACD     1      26.420  26.540  18.430  1.00  0.00            
ATOM     30  O7  ACD     1      24.740  25.910  17.320  1.00  0.00            
ATOM     31  H15 ACD     1      24.340  25.060  17.090  1.00  0.00            
ATOM     32  O8  ACD     1      28.770  23.070  15.830  1.00  0.00            
ATOM     33  C10 ACD     1      29.440  21.920  15.230  1.00  0.00            
ATOM     34  H16 ACD     1      29.090  21.760  14.200  1.00  0.00            
ATOM     35  C11 ACD     1      30.890  22.350  15.070  1.00  0.00            
ATOM     36  H17 ACD     1      31.250  22.660  16.050  1.00  0.00            
ATOM     37  O9  ACD     1      30.970  23.350  14.060  1.00  0.00            
ATOM     38  H18 ACD     1      31.840  23.750  14.140  1.00  0.00            
ATOM     39  C12 ACD     1      31.820  21.130  14.690  1.00  0.00            
ATOM     40  H19 ACD     1      31.470  20.710  13.740  1.00  0.00            
ATOM     41  O10 ACD     1      33.190  21.540  14.640  1.00  0.00            
ATOM     42  H20 ACD     1      33.340  22.280  15.240  1.00  0.00            
ATOM     43  C13 ACD     1      31.540  20.070  15.770  1.00  0.00            
ATOM     44  H21 ACD     1      32.180  19.190  15.650  1.00  0.00            
ATOM     45  O11 ACD     1      30.220  19.670  15.750  1.00  0.00            
ATOM     46  C14 ACD     1      29.230  20.630  16.140  1.00  0.00            
ATOM     47  H22 ACD     1      29.420  20.910  17.180  1.00  0.00            
ATOM     48  C15 ACD     1      27.870  20.030  16.010  1.00  0.00            
ATOM     49  H23 ACD     1      27.900  19.030  16.470  1.00  0.00            
ATOM     50  H24 ACD     1      27.250  20.690  16.630  1.00  0.00            
ATOM     51  O12 ACD     1      27.430  19.860  14.640  1.00  0.00            
ATOM     52  H25 ACD     1      26.750  19.190  14.550  1.00  0.00            
ATOM     53  O13 ACD     1      31.950  20.620  17.060  1.00  0.00            
ATOM     54  C16 ACD     1      32.500  19.860  18.120  1.00  0.00            
ATOM     55  H26 ACD     1      32.530  18.800  17.830  1.00  0.00            
ATOM     56  C17 ACD     1      33.980  20.300  18.260  1.00  0.00            
ATOM     57  H27 ACD     1      33.910  21.390  18.330  1.00  0.00            
ATOM     58  O14 ACD     1      34.800  20.040  17.030  1.00  0.00            
ATOM     59  H28 ACD     1      34.480  20.590  16.310  1.00  0.00            
ATOM     60  C18 ACD     1      34.650  19.660  19.580  1.00  0.00            
ATOM     61  H29 ACD     1      34.630  18.570  19.540  1.00  0.00            
ATOM     62  O15 ACD     1      35.970  20.050  19.890  1.00  0.00            
ATOM     63  H30 ACD     1      35.940  20.950  20.230  1.00  0.00            
ATOM     64  C19 ACD     1      33.740  20.100  20.680  1.00  0.00            
ATOM     65  H31 ACD     1      34.090  19.790  21.670  1.00  0.00            
ATOM     66  O16 ACD     1      32.450  19.480  20.520  1.00  0.00            
ATOM     67  C20 ACD     1      31.730  20.030  19.400  1.00  0.00            
ATOM     68  H32 ACD     1      31.600  21.100  19.620  1.00  0.00            
ATOM     69  C21 ACD     1      30.360  19.320  19.430  1.00  0.00            
ATOM     70  H33 ACD     1      29.740  19.840  18.680  1.00  0.00            
ATOM     71  H34 ACD     1      30.490  18.300  19.040  1.00  0.00            
ATOM     72  O17 ACD     1      29.800  19.170  20.660  1.00  0.00            
ATOM     73  H35 ACD     1      30.320  18.550  21.180  1.00  0.00            
ATOM     74  O18 ACD     1      33.670  21.560  20.660  1.00  0.00            
ATOM     75  C22 ACD     1      34.130  22.330  21.750  1.00  0.00            
ATOM     76  H36 ACD     1      34.500  21.780  22.620  1.00  0.00            
ATOM     77  C23 ACD     1      35.270  23.210  21.090  1.00  0.00            
ATOM     78  H37 ACD     1      34.840  23.650  20.170  1.00  0.00            
ATOM     79  O19 ACD     1      36.470  22.540  20.710  1.00  0.00            
ATOM     80  H38 ACD     1      37.210  23.110  20.490  1.00  0.00            
ATOM     81  C24 ACD     1      35.650  24.400  21.970  1.00  0.00            
ATOM     82  H39 ACD     1      36.120  23.970  22.860  1.00  0.00            
ATOM     83  O20 ACD     1      36.430  25.410  21.250  1.00  0.00            
ATOM     84  H40 ACD     1      35.850  26.000  20.770  1.00  0.00            
ATOM     85  C25 ACD     1      34.370  25.130  22.380  1.00  0.00            
ATOM     86  H41 ACD     1      34.730  25.850  23.130  1.00  0.00            
ATOM     87  O21 ACD     1      33.450  24.170  22.980  1.00  0.00            
ATOM     88  C26 ACD     1      32.960  23.220  22.110  1.00  0.00            
ATOM     89  H42 ACD     1      32.500  23.690  21.240  1.00  0.00            
ATOM     90  C27 ACD     1      31.920  22.460  22.850  1.00  0.00            
ATOM     91  H43 ACD     1      31.470  21.710  22.180  1.00  0.00            
ATOM     92  H44 ACD     1      32.410  21.900  23.670  1.00  0.00            
ATOM     93  O22 ACD     1      30.880  23.260  23.400  1.00  0.00            
ATOM     94  H45 ACD     1      30.020  22.870  23.190  1.00  0.00            
ATOM     95  O23 ACD     1      33.660  25.740  21.290  1.00  0.00            
ATOM     96  C28 ACD     1      33.570  27.180  21.370  1.00  0.00            
ATOM     97  H46 ACD     1      34.290  27.510  22.130  1.00  0.00            
ATOM     98  C29 ACD     1      32.150  27.510  21.830  1.00  0.00            
ATOM     99  H47 ACD     1      31.440  26.920  21.250  1.00  0.00            
ATOM    100  O24 ACD     1      31.930  28.920  21.670  1.00  0.00            
ATOM    101  C30 ACD     1      31.960  27.170  23.330  1.00  0.00            
ATOM    102  H48 ACD     1      32.380  26.200  23.620  1.00  0.00            
ATOM    103  H49 ACD     1      32.530  27.910  23.910  1.00  0.00            
ATOM    104  O25 ACD     1      30.610  27.320  23.780  1.00  0.00            
ATOM    105  H50 ACD     1      30.560  27.140  24.720  1.00  0.00            
ATOM    106  C31 ACD     1      33.880  27.730  19.960  1.00  0.00            
ATOM    107  H51 ACD     1      33.220  27.260  19.210  1.00  0.00            
ATOM    108  O26 ACD     1      35.280  27.500  19.640  1.00  0.00            
ATOM    109  H52 ACD     1      35.510  28.020  18.860  1.00  0.00            
ATOM    110  C32 ACD     1      33.510  29.170  19.880  1.00  0.00            
ATOM    111  H53 ACD     1      34.150  29.750  20.560  1.00  0.00            
ATOM    112  O27 ACD     1      33.610  29.620  18.540  1.00  0.00            
ATOM    113  H54 ACD     1      32.860  29.220  18.110  1.00  0.00            
ATOM    114  C33 ACD     1      32.070  29.250  20.310  1.00  0.00            
ATOM    115  H55 ACD     1      31.680  30.260  20.110  1.00  0.00            
ATOM    116  O28 ACD     1      31.180  28.520  19.430  1.00  0.00            
ATOM    117  C34 ACD     1      30.220  29.260  18.610  1.00  0.00            
ATOM    118  H56 ACD     1      30.370  30.340  18.730  1.00  0.00            
ATOM    119  C35 ACD     1      30.480  28.950  17.130  1.00  0.00            
ATOM    120  H57 ACD     1      30.670  27.870  17.150  1.00  0.00            
ATOM    121  O29 ACD     1      31.720  29.630  16.670  1.00  0.00            
ATOM    122  H58 ACD     1      31.480  30.520  16.410  1.00  0.00            
ATOM    123  C36 ACD     1      29.260  29.270  16.270  1.00  0.00            
ATOM    124  H59 ACD     1      29.070  30.350  16.340  1.00  0.00            
ATOM    125  O30 ACD     1      29.320  28.980  14.910  1.00  0.00            
ATOM    126  H60 ACD     1      29.000  28.080  14.840  1.00  0.00            
ATOM    127  C1  AZ8     2      28.470  21.500  26.610  1.00  0.00            
ATOM    128  C2  AZ8     2      27.920  20.510  25.630  1.00  0.00            
ATOM    129  C3  AZ8     2      28.710  20.430  24.340  1.00  0.00            
ATOM    130  O1  AZ8     2      28.440  21.660  23.600  1.00  0.00            
ATOM    131  C4  AZ8     2      27.110  22.070  23.320  1.00  0.00            
ATOM    132  C5  AZ8     2      26.860  22.810  22.150  1.00  0.00            
ATOM    133  N1  AZ8     2      27.840  23.330  21.280  1.00  0.00            
ATOM    134  C6  AZ8     2      28.100  24.760  21.140  1.00  0.00            
ATOM    135  C7  AZ8     2      29.520  25.050  20.480  1.00  0.00            
ATOM    136  N2  AZ8     2      29.540  24.390  19.160  1.00  0.00            
ATOM    137  C8  AZ8     2      30.590  24.760  18.210  1.00  0.00            
ATOM    138  C9  AZ8     2      29.260  22.980  19.180  1.00  0.00            
ATOM    139  C10 AZ8     2      28.740  22.420  20.500  1.00  0.00            
ATOM    140  C11 AZ8     2      25.540  23.210  22.000  1.00  0.00            
ATOM    141  F1  AZ8     2      25.110  24.050  20.960  1.00  0.00            
ATOM    142  C12 AZ8     2      24.540  22.700  22.820  1.00  0.00            
ATOM    143  C13 AZ8     2      24.760  21.880  23.920  1.00  0.00            
ATOM    144  C14 AZ8     2      23.670  21.390  24.780  1.00  0.00            
ATOM    145  O2  AZ8     2      22.500  21.690  24.540  1.00  0.00            
ATOM    146  C15 AZ8     2      24.180  20.470  25.830  1.00  0.00            
ATOM    147  C16 AZ8     2      23.250  19.730  26.730  1.00  0.00            
ATOM    148  O3  AZ8     2      22.020  19.820  26.630  1.00  0.00            
ATOM    149  O4  AZ8     2      23.770  19.060  27.760  1.00  0.00            
ATOM    150  C17 AZ8     2      25.480  20.110  26.030  1.00  0.00            
ATOM    151  N3  AZ8     2      26.470  20.810  25.300  1.00  0.00            
ATOM    152  C18 AZ8     2      26.100  21.510  24.150  1.00  0.00            
ATOM    153  H1  AZ8     2      28.380  22.450  26.080  1.00  0.00            
ATOM    154  H2  AZ8     2      27.970  21.550  27.580  1.00  0.00            
ATOM    155  H3  AZ8     2      29.550  21.380  26.770  1.00  0.00            
ATOM    156  H4  AZ8     2      28.010  19.510  26.050  1.00  0.00            
ATOM    157  H5  AZ8     2      28.510  19.490  23.800  1.00  0.00            
ATOM    158  H6  AZ8     2      29.760  20.350  24.640  1.00  0.00            
ATOM    159  H7  AZ8     2      27.910  25.270  22.100  1.00  0.00            
ATOM    160  H8  AZ8     2      27.340  25.040  20.410  1.00  0.00            
ATOM    161  H9  AZ8     2      30.240  24.630  21.200  1.00  0.00            
ATOM    162  H10 AZ8     2      29.810  26.110  20.450  1.00  0.00            
ATOM    163  H11 AZ8     2      30.520  24.180  17.270  1.00  0.00            
ATOM    164  H12 AZ8     2      30.590  25.800  17.860  1.00  0.00            
ATOM    165  H13 AZ8     2      31.530  24.550  18.730  1.00  0.00            
ATOM    166  H14 AZ8     2      30.170  22.400  18.950  1.00  0.00            
ATOM    167  H15 AZ8     2      28.550  22.720  18.390  1.00  0.00            
ATOM    168  H16 AZ8     2      28.260  21.460  20.280  1.00  0.00            
ATOM    169  H17 AZ8     2      29.570  22.120  21.150  1.00  0.00            
ATOM    170  H18 AZ8     2      23.510  23.000  22.650  1.00  0.00            
ATOM    171  H19 AZ8     2      22.960  18.860  28.260  1.00  0.00            
ATOM    172  H20 AZ8     2      25.840  19.410  26.780  1.00  0.00            
TER
ENDMDL
MODEL        1
ATOM      1  H1  ACD     1      31.270  29.510  25.470  1.00  0.00            
ATOM      2  O1  ACD     1      31.580  29.490  26.390  1.00  0.00            
ATOM      3  C1  ACD     1      31.340  28.170  26.880  1.00  0.00            
ATOM      4  H2  ACD     1      30.310  27.860  27.140  1.00  0.00            
ATOM      5  H3  ACD     1      31.930  27.920  27.770  1.00  0.00            
ATOM      6  C2  ACD     1      31.710  27.070  25.900  1.00  0.00            
ATOM      7  H4  ACD     1      31.430  26.120  26.380  1.00  0.00            
ATOM      8  O2  ACD     1      30.920  27.230  24.710  1.00  0.00            
ATOM      9  C3  ACD     1      31.260  26.390  23.600  1.00  0.00            
ATOM     10  H5  ACD     1      30.530  26.590  22.810  1.00  0.00            
ATOM     11  O3  ACD     1      31.100  25.080  24.100  1.00  0.00            
ATOM     12  C4  ACD     1      30.290  24.150  23.340  1.00  0.00            
ATOM     13  H6  ACD     1      29.620  24.720  22.670  1.00  0.00            
ATOM     14  C5  ACD     1      31.190  23.210  22.510  1.00  0.00            
ATOM     15  H7  ACD     1      32.090  22.960  23.080  1.00  0.00            
ATOM     16  O4  ACD     1      31.650  23.870  21.350  1.00  0.00            
ATOM     17  H8  ACD     1      32.140  24.640  21.630  1.00  0.00            
ATOM     18  C6  ACD     1      30.480  21.910  22.090  1.00  0.00            
ATOM     19  H9  ACD     1      29.860  22.170  21.220  1.00  0.00            
ATOM     20  O5  ACD     1      31.450  20.970  21.680  1.00  0.00            
ATOM     21  H10 ACD     1      31.760  21.250  20.820  1.00  0.00            
ATOM     22  C7  ACD     1      29.580  21.350  23.170  1.00  0.00            
ATOM     23  H11 ACD     1      28.880  20.620  22.760  1.00  0.00            
ATOM     24  O6  ACD     1      28.700  22.370  23.660  1.00  0.00            
ATOM     25  C8  ACD     1      29.380  23.450  24.310  1.00  0.00            
ATOM     26  H12 ACD     1      29.970  23.110  25.180  1.00  0.00            
ATOM     27  C9  ACD     1      28.300  24.390  24.710  1.00  0.00            
ATOM     28  H13 ACD     1      28.730  25.220  25.290  1.00  0.00            
ATOM     29  H14 ACD     1      27.910  24.940  23.840  1.00  0.00            
ATOM     30  O7  ACD     1      27.190  23.900  25.450  1.00  0.00            
ATOM     31  H15 ACD     1      26.920  23.040  25.110  1.00  0.00            
ATOM     32  O8  ACD     1      30.290  20.710  24.250  1.00  0.00            
ATOM     33  C10 ACD     1      29.970  19.410  24.570  1.00  0.00            
ATOM     34  H16 ACD     1      29.000  19.140  24.110  1.00  0.00            
ATOM     35  C11 ACD     1      31.080  18.510  23.900  1.00  0.00            
ATOM     36  H17 ACD     1      32.030  19.040  24.010  1.00  0.00            
ATOM     37  O9  ACD     1      30.670  18.350  22.540  1.00  0.00            
ATOM     38  H18 ACD     1      31.040  19.140  22.140  1.00  0.00            
ATOM     39  C12 ACD     1      31.030  17.180  24.560  1.00  0.00            
ATOM     40  H19 ACD     1      30.050  16.690  24.430  1.00  0.00            
ATOM     41  O10 ACD     1      32.010  16.260  24.030  1.00  0.00            
ATOM     42  H20 ACD     1      32.780  16.790  23.840  1.00  0.00            
ATOM     43  C13 ACD     1      31.290  17.340  26.070  1.00  0.00            
ATOM     44  H21 ACD     1      31.470  16.370  26.530  1.00  0.00            
ATOM     45  O11 ACD     1      30.110  18.010  26.630  1.00  0.00            
ATOM     46  C14 ACD     1      29.890  19.310  26.120  1.00  0.00            
ATOM     47  H22 ACD     1      30.620  20.010  26.560  1.00  0.00            
ATOM     48  C15 ACD     1      28.460  19.840  26.520  1.00  0.00            
ATOM     49  H23 ACD     1      28.430  19.980  27.610  1.00  0.00            
ATOM     50  H24 ACD     1      28.460  20.890  26.170  1.00  0.00            
ATOM     51  O12 ACD     1      27.380  19.000  26.080  1.00  0.00            
ATOM     52  H25 ACD     1      27.680  18.090  26.120  1.00  0.00            
ATOM     53  O13 ACD     1      32.530  18.030  26.530  1.00  0.00            
ATOM     54  C16 ACD     1      33.810  17.380  26.510  1.00  0.00            
ATOM     55  H26 ACD     1      33.790  16.350  26.140  1.00  0.00            
ATOM     56  C17 ACD     1      34.570  18.230  25.510  1.00  0.00            
ATOM     57  H27 ACD     1      34.250  19.280  25.620  1.00  0.00            
ATOM     58  O14 ACD     1      34.170  17.930  24.140  1.00  0.00            
ATOM     59  H28 ACD     1      34.510  18.660  23.620  1.00  0.00            
ATOM     60  C18 ACD     1      36.090  18.120  25.700  1.00  0.00            
ATOM     61  H29 ACD     1      36.470  17.120  25.460  1.00  0.00            
ATOM     62  O15 ACD     1      36.700  19.090  24.820  1.00  0.00            
ATOM     63  H30 ACD     1      37.270  19.710  25.290  1.00  0.00            
ATOM     64  C19 ACD     1      36.470  18.420  27.130  1.00  0.00            
ATOM     65  H31 ACD     1      37.540  18.240  27.270  1.00  0.00            
ATOM     66  O16 ACD     1      35.840  17.510  28.050  1.00  0.00            
ATOM     67  C20 ACD     1      34.410  17.450  27.970  1.00  0.00            
ATOM     68  H32 ACD     1      34.010  18.310  28.510  1.00  0.00            
ATOM     69  C21 ACD     1      33.870  16.210  28.720  1.00  0.00            
ATOM     70  H33 ACD     1      32.820  16.030  28.460  1.00  0.00            
ATOM     71  H34 ACD     1      34.440  15.330  28.410  1.00  0.00            
ATOM     72  O17 ACD     1      33.860  16.470  30.130  1.00  0.00            
ATOM     73  H35 ACD     1      33.390  15.720  30.490  1.00  0.00            
ATOM     74  O18 ACD     1      36.140  19.820  27.400  1.00  0.00            
ATOM     75  C22 ACD     1      37.180  20.580  27.990  1.00  0.00            
ATOM     76  H36 ACD     1      37.990  19.940  28.370  1.00  0.00            
ATOM     77  C23 ACD     1      37.780  21.460  26.930  1.00  0.00            
ATOM     78  H37 ACD     1      36.950  21.980  26.430  1.00  0.00            
ATOM     79  O19 ACD     1      38.530  20.610  25.970  1.00  0.00            
ATOM     80  H38 ACD     1      39.160  21.210  25.560  1.00  0.00            
ATOM     81  C24 ACD     1      38.600  22.550  27.560  1.00  0.00            
ATOM     82  H39 ACD     1      39.400  21.990  28.070  1.00  0.00            
ATOM     83  O20 ACD     1      39.180  23.470  26.650  1.00  0.00            
ATOM     84  H40 ACD     1      38.570  23.610  25.930  1.00  0.00            
ATOM     85  C25 ACD     1      37.740  23.330  28.520  1.00  0.00            
ATOM     86  H41 ACD     1      38.390  24.060  29.020  1.00  0.00            
ATOM     87  O21 ACD     1      37.320  22.410  29.560  1.00  0.00            
ATOM     88  C26 ACD     1      36.530  21.320  29.140  1.00  0.00            
ATOM     89  H42 ACD     1      35.540  21.660  28.790  1.00  0.00            
ATOM     90  C27 ACD     1      36.320  20.510  30.330  1.00  0.00            
ATOM     91  H43 ACD     1      35.830  19.570  30.030  1.00  0.00            
ATOM     92  H44 ACD     1      37.300  20.250  30.730  1.00  0.00            
ATOM     93  O22 ACD     1      35.470  20.990  31.330  1.00  0.00            
ATOM     94  H45 ACD     1      35.740  21.890  31.520  1.00  0.00            
ATOM     95  O23 ACD     1      36.620  23.990  27.930  1.00  0.00            
ATOM     96  C28 ACD     1      36.330  25.350  28.400  1.00  0.00            
ATOM     97  H46 ACD     1      36.970  25.630  29.240  1.00  0.00            
ATOM     98  C29 ACD     1      34.890  25.400  28.910  1.00  0.00            
ATOM     99  H47 ACD     1      34.290  24.760  28.230  1.00  0.00            
ATOM    100  O24 ACD     1      34.500  26.780  28.940  1.00  0.00            
ATOM    101  C30 ACD     1      34.880  24.750  30.270  1.00  0.00            
ATOM    102  H48 ACD     1      35.120  23.710  30.050  1.00  0.00            
ATOM    103  H49 ACD     1      35.650  25.240  30.880  1.00  0.00            
ATOM    104  O25 ACD     1      33.720  24.830  31.040  1.00  0.00            
ATOM    105  H50 ACD     1      34.020  24.440  31.860  1.00  0.00            
ATOM    106  C31 ACD     1      36.690  26.230  27.240  1.00  0.00            
ATOM    107  H51 ACD     1      36.140  25.790  26.400  1.00  0.00            
ATOM    108  O26 ACD     1      38.090  26.180  26.960  1.00  0.00            
ATOM    109  H52 ACD     1      38.240  25.230  26.870  1.00  0.00            
ATOM    110  C32 ACD     1      36.150  27.640  27.340  1.00  0.00            
ATOM    111  H53 ACD     1      36.640  28.170  28.170  1.00  0.00            
ATOM    112  O27 ACD     1      36.360  28.310  26.140  1.00  0.00            
ATOM    113  H54 ACD     1      36.090  27.900  25.310  1.00  0.00            
ATOM    114  C33 ACD     1      34.640  27.450  27.690  1.00  0.00            
ATOM    115  H55 ACD     1      34.130  28.410  27.840  1.00  0.00            
ATOM    116  O28 ACD     1      33.940  26.660  26.650  1.00  0.00            
ATOM    117  C34 ACD     1      33.200  27.240  25.510  1.00  0.00            
ATOM    118  H56 ACD     1      33.400  28.310  25.410  1.00  0.00            
ATOM    119  C35 ACD     1      33.660  26.450  24.300  1.00  0.00            
ATOM    120  H57 ACD     1      33.630  25.380  24.570  1.00  0.00            
ATOM    121  O29 ACD     1      35.030  26.890  23.890  1.00  0.00            
ATOM    122  H58 ACD     1      35.420  26.290  23.240  1.00  0.00            
ATOM    123  C36 ACD     1      32.670  26.680  23.180  1.00  0.00            
ATOM    124  H59 ACD     1      32.600  27.720  22.830  1.00  0.00            
ATOM    125  O30 ACD     1      33.070  25.960  21.990  1.00  0.00            
ATOM    126  H60 ACD     1      33.880  26.420  21.710  1.00  0.00            
ATOM    127  C1  AZ8     2      28.520  16.370  29.900  1.00  0.00            
ATOM    128  C2  AZ8     2      28.720  17.820  29.490  1.00  0.00            
ATOM    129  C3  AZ8     2      30.170  18.240  29.630  1.00  0.00            
ATOM    130  O1  AZ8     2      30.270  19.660  29.320  1.00  0.00            
ATOM    131  C4  AZ8     2      29.420  20.560  29.970  1.00  0.00            
ATOM    132  C5  AZ8     2      29.800  21.930  30.040  1.00  0.00            
ATOM    133  N1  AZ8     2      31.030  22.450  29.660  1.00  0.00            
ATOM    134  C6  AZ8     2      32.230  21.720  29.930  1.00  0.00            
ATOM    135  C7  AZ8     2      32.950  21.310  28.630  1.00  0.00            
ATOM    136  N2  AZ8     2      33.240  22.550  27.860  1.00  0.00            
ATOM    137  C8  AZ8     2      33.970  22.340  26.570  1.00  0.00            
ATOM    138  C9  AZ8     2      31.990  23.300  27.470  1.00  0.00            
ATOM    139  C10 AZ8     2      31.180  23.620  28.720  1.00  0.00            
ATOM    140  C11 AZ8     2      28.840  22.860  30.530  1.00  0.00            
ATOM    141  F1  AZ8     2      29.130  24.170  30.600  1.00  0.00            
ATOM    142  C12 AZ8     2      27.580  22.390  30.920  1.00  0.00            
ATOM    143  C13 AZ8     2      27.220  21.020  30.860  1.00  0.00            
ATOM    144  C14 AZ8     2      25.870  20.630  31.200  1.00  0.00            
ATOM    145  O2  AZ8     2      25.030  21.460  31.530  1.00  0.00            
ATOM    146  C15 AZ8     2      25.620  19.130  31.260  1.00  0.00            
ATOM    147  C16 AZ8     2      24.370  18.700  31.810  1.00  0.00            
ATOM    148  O3  AZ8     2      23.540  19.290  32.360  1.00  0.00            
ATOM    149  O4  AZ8     2      23.960  17.520  31.360  1.00  0.00            
ATOM    150  C17 AZ8     2      26.590  18.220  30.890  1.00  0.00            
ATOM    151  N3  AZ8     2      27.810  18.710  30.310  1.00  0.00            
ATOM    152  C18 AZ8     2      28.150  20.090  30.470  1.00  0.00            
ATOM    153  H1  AZ8     2      27.540  15.950  29.650  1.00  0.00            
ATOM    154  H2  AZ8     2      29.350  15.780  29.490  1.00  0.00            
ATOM    155  H3  AZ8     2      28.600  16.300  30.990  1.00  0.00            
ATOM    156  H4  AZ8     2      28.440  17.930  28.430  1.00  0.00            
ATOM    157  H5  AZ8     2      30.840  17.600  29.040  1.00  0.00            
ATOM    158  H6  AZ8     2      30.540  18.070  30.650  1.00  0.00            
ATOM    159  H7  AZ8     2      32.030  20.870  30.590  1.00  0.00            
ATOM    160  H8  AZ8     2      32.910  22.300  30.580  1.00  0.00            
ATOM    161  H9  AZ8     2      32.310  20.650  28.030  1.00  0.00            
ATOM    162  H10 AZ8     2      33.860  20.730  28.790  1.00  0.00            
ATOM    163  H11 AZ8     2      34.290  23.310  26.180  1.00  0.00            
ATOM    164  H12 AZ8     2      34.820  21.640  26.620  1.00  0.00            
ATOM    165  H13 AZ8     2      33.270  21.990  25.800  1.00  0.00            
ATOM    166  H14 AZ8     2      31.380  22.610  26.860  1.00  0.00            
ATOM    167  H15 AZ8     2      32.220  24.260  26.990  1.00  0.00            
ATOM    168  H16 AZ8     2      31.620  24.440  29.300  1.00  0.00            
ATOM    169  H17 AZ8     2      30.230  23.950  28.300  1.00  0.00            
ATOM    170  H18 AZ8     2      26.840  23.150  31.160  1.00  0.00            
ATOM    171  H19 AZ8     2      23.050  17.510  31.720  1.00  0.00            
ATOM    172  H20 AZ8     2      26.310  17.200  30.660  1.00  0.00            
TER
ENDMDL
MODEL        1
ATOM      1  H1  ACD     1      28.690  20.700  20.620  1.00  0.00            
ATOM      2  O1  ACD     1      28.910  21.330  21.300  1.00  0.00            
ATOM      3  C1  ACD     1      29.910  20.680  22.040  1.00  0.00            
ATOM      4  H2  ACD     1      29.720  19.640  22.340  1.00  0.00            
ATOM      5  H3  ACD     1      29.970  21.160  23.020  1.00  0.00            
ATOM      6  C2  ACD     1      31.270  20.680  21.420  1.00  0.00            
ATOM      7  H4  ACD     1      31.790  20.130  22.210  1.00  0.00            
ATOM      8  O2  ACD     1      31.370  19.850  20.280  1.00  0.00            
ATOM      9  C3  ACD     1      32.600  19.710  19.630  1.00  0.00            
ATOM     10  H5  ACD     1      32.440  18.960  18.840  1.00  0.00            
ATOM     11  O3  ACD     1      33.580  19.360  20.580  1.00  0.00            
ATOM     12  C4  ACD     1      34.500  18.280  20.270  1.00  0.00            
ATOM     13  H6  ACD     1      34.190  17.700  19.400  1.00  0.00            
ATOM     14  C5  ACD     1      35.930  18.810  19.910  1.00  0.00            
ATOM     15  H7  ACD     1      36.310  19.450  20.710  1.00  0.00            
ATOM     16  O4  ACD     1      36.000  19.320  18.560  1.00  0.00            
ATOM     17  H8  ACD     1      36.890  19.660  18.440  1.00  0.00            
ATOM     18  C6  ACD     1      36.940  17.670  20.030  1.00  0.00            
ATOM     19  H9  ACD     1      36.720  16.890  19.290  1.00  0.00            
ATOM     20  O5  ACD     1      38.200  18.190  19.860  1.00  0.00            
ATOM     21  H10 ACD     1      38.640  18.040  20.710  1.00  0.00            
ATOM     22  C7  ACD     1      36.880  17.050  21.460  1.00  0.00            
ATOM     23  H11 ACD     1      37.540  16.170  21.430  1.00  0.00            
ATOM     24  O6  ACD     1      35.570  16.460  21.660  1.00  0.00            
ATOM     25  C8  ACD     1      34.440  17.400  21.540  1.00  0.00            
ATOM     26  H12 ACD     1      34.530  18.110  22.370  1.00  0.00            
ATOM     27  C9  ACD     1      33.160  16.620  21.640  1.00  0.00            
ATOM     28  H13 ACD     1      33.140  16.160  22.640  1.00  0.00            
ATOM     29  H14 ACD     1      32.360  17.370  21.550  1.00  0.00            
ATOM     30  O7  ACD     1      33.050  15.670  20.600  1.00  0.00            
ATOM     31  H15 ACD     1      33.690  14.990  20.850  1.00  0.00            
ATOM     32  O8  ACD     1      37.200  17.980  22.520  1.00  0.00            
ATOM     33  C10 ACD     1      38.150  17.630  23.510  1.00  0.00            
ATOM     34  H16 ACD     1      38.250  16.540  23.610  1.00  0.00            
ATOM     35  C11 ACD     1      39.430  18.280  23.080  1.00  0.00            
ATOM     36  H17 ACD     1      39.360  19.360  22.920  1.00  0.00            
ATOM     37  O9  ACD     1      39.970  17.600  21.920  1.00  0.00            
ATOM     38  H18 ACD     1      40.810  18.030  21.750  1.00  0.00            
ATOM     39  C12 ACD     1      40.490  18.180  24.230  1.00  0.00            
ATOM     40  H19 ACD     1      40.770  17.120  24.280  1.00  0.00            
ATOM     41  O10 ACD     1      41.610  18.970  23.870  1.00  0.00            
ATOM     42  H20 ACD     1      41.320  19.880  23.940  1.00  0.00            
ATOM     43  C13 ACD     1      39.900  18.750  25.540  1.00  0.00            
ATOM     44  H21 ACD     1      40.640  18.560  26.330  1.00  0.00            
ATOM     45  O11 ACD     1      38.620  18.120  25.820  1.00  0.00            
ATOM     46  C14 ACD     1      37.580  18.190  24.830  1.00  0.00            
ATOM     47  H22 ACD     1      37.360  19.260  24.740  1.00  0.00            
ATOM     48  C15 ACD     1      36.330  17.440  25.240  1.00  0.00            
ATOM     49  H23 ACD     1      35.960  17.900  26.170  1.00  0.00            
ATOM     50  H24 ACD     1      35.630  17.510  24.400  1.00  0.00            
ATOM     51  O12 ACD     1      36.490  16.020  25.390  1.00  0.00            
ATOM     52  H25 ACD     1      35.680  15.640  25.030  1.00  0.00            
ATOM     53  O13 ACD     1      39.690  20.180  25.330  1.00  0.00            
ATOM     54  C16 ACD     1      40.060  21.130  26.350  1.00  0.00            
ATOM     55  H26 ACD     1      40.780  20.700  27.050  1.00  0.00            
ATOM     56  C17 ACD     1      40.710  22.330  25.640  1.00  0.00            
ATOM     57  H27 ACD     1      40.060  22.430  24.760  1.00  0.00            
ATOM     58  O14 ACD     1      42.010  21.880  25.280  1.00  0.00            
ATOM     59  H28 ACD     1      42.560  22.650  25.140  1.00  0.00            
ATOM     60  C18 ACD     1      40.860  23.530  26.570  1.00  0.00            
ATOM     61  H29 ACD     1      41.550  23.420  27.420  1.00  0.00            
ATOM     62  O15 ACD     1      41.310  24.650  25.780  1.00  0.00            
ATOM     63  H30 ACD     1      42.270  24.590  25.710  1.00  0.00            
ATOM     64  C19 ACD     1      39.480  23.830  27.200  1.00  0.00            
ATOM     65  H31 ACD     1      39.580  24.670  27.900  1.00  0.00            
ATOM     66  O16 ACD     1      39.070  22.680  27.970  1.00  0.00            
ATOM     67  C20 ACD     1      38.820  21.480  27.210  1.00  0.00            
ATOM     68  H32 ACD     1      37.970  21.710  26.550  1.00  0.00            
ATOM     69  C21 ACD     1      38.310  20.330  28.090  1.00  0.00            
ATOM     70  H33 ACD     1      37.650  20.730  28.860  1.00  0.00            
ATOM     71  H34 ACD     1      37.860  19.560  27.460  1.00  0.00            
ATOM     72  O17 ACD     1      39.350  19.730  28.860  1.00  0.00            
ATOM     73  H35 ACD     1      40.060  20.360  29.000  1.00  0.00            
ATOM     74  O18 ACD     1      38.630  24.160  26.130  1.00  0.00            
ATOM     75  C22 ACD     1      38.000  25.440  26.050  1.00  0.00            
ATOM     76  H36 ACD     1      38.700  26.100  26.580  1.00  0.00            
ATOM     77  C23 ACD     1      38.000  25.850  24.590  1.00  0.00            
ATOM     78  H37 ACD     1      37.560  25.000  24.070  1.00  0.00            
ATOM     79  O19 ACD     1      39.320  26.220  24.170  1.00  0.00            
ATOM     80  H38 ACD     1      39.940  25.570  24.520  1.00  0.00            
ATOM     81  C24 ACD     1      37.030  27.030  24.330  1.00  0.00            
ATOM     82  H39 ACD     1      37.500  27.870  24.860  1.00  0.00            
ATOM     83  O20 ACD     1      36.960  27.420  22.980  1.00  0.00            
ATOM     84  H40 ACD     1      36.570  28.290  22.980  1.00  0.00            
ATOM     85  C25 ACD     1      35.620  26.790  24.940  1.00  0.00            
ATOM     86  H41 ACD     1      35.000  27.690  24.890  1.00  0.00            
ATOM     87  O21 ACD     1      35.880  26.570  26.270  1.00  0.00            
ATOM     88  C26 ACD     1      36.610  25.420  26.620  1.00  0.00            
ATOM     89  H42 ACD     1      36.190  24.500  26.190  1.00  0.00            
ATOM     90  C27 ACD     1      36.590  25.330  28.140  1.00  0.00            
ATOM     91  H43 ACD     1      35.530  25.540  28.330  1.00  0.00            
ATOM     92  H44 ACD     1      36.810  24.310  28.470  1.00  0.00            
ATOM     93  O22 ACD     1      37.380  26.370  28.800  1.00  0.00            
ATOM     94  H45 ACD     1      37.570  26.030  29.680  1.00  0.00            
ATOM     95  O23 ACD     1      35.100  25.570  24.440  1.00  0.00            
ATOM     96  C28 ACD     1      33.710  25.540  24.160  1.00  0.00            
ATOM     97  H46 ACD     1      33.200  26.440  24.530  1.00  0.00            
ATOM     98  C29 ACD     1      33.070  24.320  24.880  1.00  0.00            
ATOM     99  H47 ACD     1      33.740  23.490  24.600  1.00  0.00            
ATOM    100  O24 ACD     1      31.690  24.020  24.410  1.00  0.00            
ATOM    101  C30 ACD     1      33.060  24.380  26.420  1.00  0.00            
ATOM    102  H48 ACD     1      32.310  23.640  26.750  1.00  0.00            
ATOM    103  H49 ACD     1      34.040  24.130  26.850  1.00  0.00            
ATOM    104  O25 ACD     1      32.640  25.660  26.880  1.00  0.00            
ATOM    105  H50 ACD     1      32.350  25.570  27.800  1.00  0.00            
ATOM    106  C31 ACD     1      33.400  25.440  22.630  1.00  0.00            
ATOM    107  H51 ACD     1      33.870  24.500  22.310  1.00  0.00            
ATOM    108  O26 ACD     1      33.910  26.530  21.910  1.00  0.00            
ATOM    109  H52 ACD     1      33.430  27.280  22.260  1.00  0.00            
ATOM    110  C32 ACD     1      31.910  25.170  22.390  1.00  0.00            
ATOM    111  H53 ACD     1      31.420  26.020  22.900  1.00  0.00            
ATOM    112  O27 ACD     1      31.550  25.190  21.000  1.00  0.00            
ATOM    113  H54 ACD     1      32.320  24.730  20.660  1.00  0.00            
ATOM    114  C33 ACD     1      31.500  23.830  23.010  1.00  0.00            
ATOM    115  H55 ACD     1      30.440  23.680  22.810  1.00  0.00            
ATOM    116  O28 ACD     1      32.280  22.710  22.520  1.00  0.00            
ATOM    117  C34 ACD     1      31.920  22.090  21.260  1.00  0.00            
ATOM    118  H56 ACD     1      31.170  22.700  20.730  1.00  0.00            
ATOM    119  C35 ACD     1      33.190  22.020  20.390  1.00  0.00            
ATOM    120  H57 ACD     1      34.080  21.660  20.910  1.00  0.00            
ATOM    121  O29 ACD     1      33.480  23.350  19.960  1.00  0.00            
ATOM    122  H58 ACD     1      34.330  23.430  19.530  1.00  0.00            
ATOM    123  C36 ACD     1      32.970  21.080  19.120  1.00  0.00            
ATOM    124  H59 ACD     1      32.160  21.550  18.550  1.00  0.00            
ATOM    125  O30 ACD     1      34.110  21.140  18.320  1.00  0.00            
ATOM    126  H60 ACD     1      34.740  20.500  18.650  1.00  0.00            
ATOM    127  C1  AZ8     2      33.800  18.660  30.860  1.00  0.00            
ATOM    128  C2  AZ8     2      34.300  17.380  30.210  1.00  0.00            
ATOM    129  C3  AZ8     2      35.310  17.840  29.110  1.00  0.00            
ATOM    130  O1  AZ8     2      34.430  18.610  28.200  1.00  0.00            
ATOM    131  C4  AZ8     2      33.240  18.090  27.730  1.00  0.00            
ATOM    132  C5  AZ8     2      32.720  18.640  26.510  1.00  0.00            
ATOM    133  N1  AZ8     2      33.400  19.650  25.790  1.00  0.00            
ATOM    134  C6  AZ8     2      33.740  20.920  26.450  1.00  0.00            
ATOM    135  C7  AZ8     2      35.120  21.360  26.030  1.00  0.00            
ATOM    136  N2  AZ8     2      35.160  21.550  24.560  1.00  0.00            
ATOM    137  C8  AZ8     2      36.370  22.130  24.010  1.00  0.00            
ATOM    138  C9  AZ8     2      34.660  20.330  23.790  1.00  0.00            
ATOM    139  C10 AZ8     2      33.310  19.830  24.350  1.00  0.00            
ATOM    140  C11 AZ8     2      31.470  18.080  26.050  1.00  0.00            
ATOM    141  F1  AZ8     2      30.910  18.540  24.920  1.00  0.00            
ATOM    142  C12 AZ8     2      30.760  17.180  26.800  1.00  0.00            
ATOM    143  C13 AZ8     2      31.350  16.630  27.980  1.00  0.00            
ATOM    144  C14 AZ8     2      30.670  15.500  28.680  1.00  0.00            
ATOM    145  O2  AZ8     2      29.550  15.160  28.430  1.00  0.00            
ATOM    146  C15 AZ8     2      31.430  14.940  29.790  1.00  0.00            
ATOM    147  C16 AZ8     2      30.830  13.690  30.410  1.00  0.00            
ATOM    148  O3  AZ8     2      29.710  13.260  30.360  1.00  0.00            
ATOM    149  O4  AZ8     2      31.540  12.970  31.220  1.00  0.00            
ATOM    150  C17 AZ8     2      32.680  15.430  30.210  1.00  0.00            
ATOM    151  N3  AZ8     2      33.190  16.600  29.620  1.00  0.00            
ATOM    152  C18 AZ8     2      32.560  17.120  28.520  1.00  0.00            
ATOM    153  H1  AZ8     2      33.330  18.440  31.820  1.00  0.00            
ATOM    154  H2  AZ8     2      34.650  19.300  31.110  1.00  0.00            
ATOM    155  H3  AZ8     2      33.050  19.140  30.220  1.00  0.00            
ATOM    156  H4  AZ8     2      34.890  16.810  30.930  1.00  0.00            
ATOM    157  H5  AZ8     2      35.830  17.040  28.580  1.00  0.00            
ATOM    158  H6  AZ8     2      36.110  18.480  29.530  1.00  0.00            
ATOM    159  H7  AZ8     2      33.720  20.940  27.550  1.00  0.00            
ATOM    160  H8  AZ8     2      33.070  21.710  26.100  1.00  0.00            
ATOM    161  H9  AZ8     2      35.860  20.620  26.370  1.00  0.00            
ATOM    162  H10 AZ8     2      35.400  22.310  26.500  1.00  0.00            
ATOM    163  H11 AZ8     2      36.110  22.410  22.990  1.00  0.00            
ATOM    164  H12 AZ8     2      36.580  23.070  24.550  1.00  0.00            
ATOM    165  H13 AZ8     2      37.150  21.360  23.980  1.00  0.00            
ATOM    166  H14 AZ8     2      35.450  19.580  23.850  1.00  0.00            
ATOM    167  H15 AZ8     2      34.540  20.580  22.730  1.00  0.00            
ATOM    168  H16 AZ8     2      32.490  20.550  24.190  1.00  0.00            
ATOM    169  H17 AZ8     2      32.970  18.890  23.900  1.00  0.00            
ATOM    170  H18 AZ8     2      29.800  16.800  26.460  1.00  0.00            
ATOM    171  H19 AZ8     2      30.980  12.180  31.170  1.00  0.00            
ATOM    172  H20 AZ8     2      33.360  15.060  30.970  1.00  0.00            
TER
ENDMDL
MODEL        1
ATOM      1  H1  ACD     1      25.610  21.660  20.100  1.00  0.00            
ATOM      2  O1  ACD     1      26.040  22.270  20.700  1.00  0.00            
ATOM      3  C1  ACD     1      27.020  22.930  19.950  1.00  0.00            
ATOM      4  H2  ACD     1      27.230  23.870  20.480  1.00  0.00            
ATOM      5  H3  ACD     1      26.550  23.230  19.000  1.00  0.00            
ATOM      6  C2  ACD     1      28.290  22.190  19.660  1.00  0.00            
ATOM      7  H4  ACD     1      28.580  21.830  20.660  1.00  0.00            
ATOM      8  O2  ACD     1      27.870  21.090  18.900  1.00  0.00            
ATOM      9  C3  ACD     1      28.880  20.120  18.710  1.00  0.00            
ATOM     10  H5  ACD     1      28.480  19.280  18.150  1.00  0.00            
ATOM     11  O3  ACD     1      29.530  19.710  19.940  1.00  0.00            
ATOM     12  C4  ACD     1      29.320  18.320  20.310  1.00  0.00            
ATOM     13  H6  ACD     1      28.640  17.840  19.600  1.00  0.00            
ATOM     14  C5  ACD     1      30.640  17.520  20.260  1.00  0.00            
ATOM     15  H7  ACD     1      31.430  18.080  20.760  1.00  0.00            
ATOM     16  O4  ACD     1      30.910  17.400  18.850  1.00  0.00            
ATOM     17  H8  ACD     1      31.170  18.210  18.410  1.00  0.00            
ATOM     18  C6  ACD     1      30.380  16.150  20.860  1.00  0.00            
ATOM     19  H9  ACD     1      29.660  15.480  20.380  1.00  0.00            
ATOM     20  O5  ACD     1      31.610  15.420  20.840  1.00  0.00            
ATOM     21  H10 ACD     1      32.210  16.080  21.190  1.00  0.00            
ATOM     22  C7  ACD     1      29.950  16.420  22.330  1.00  0.00            
ATOM     23  H11 ACD     1      29.860  15.450  22.830  1.00  0.00            
ATOM     24  O6  ACD     1      28.630  17.020  22.260  1.00  0.00            
ATOM     25  C8  ACD     1      28.710  18.350  21.720  1.00  0.00            
ATOM     26  H12 ACD     1      29.360  18.990  22.330  1.00  0.00            
ATOM     27  C9  ACD     1      27.310  18.890  21.690  1.00  0.00            
ATOM     28  H13 ACD     1      27.110  19.150  22.740  1.00  0.00            
ATOM     29  H14 ACD     1      27.280  19.910  21.270  1.00  0.00            
ATOM     30  O7  ACD     1      26.280  18.190  21.080  1.00  0.00            
ATOM     31  H15 ACD     1      26.600  17.290  21.070  1.00  0.00            
ATOM     32  O8  ACD     1      30.930  17.270  23.000  1.00  0.00            
ATOM     33  C10 ACD     1      31.980  16.670  23.750  1.00  0.00            
ATOM     34  H16 ACD     1      31.970  15.590  23.580  1.00  0.00            
ATOM     35  C11 ACD     1      33.320  17.210  23.340  1.00  0.00            
ATOM     36  H17 ACD     1      33.170  18.290  23.400  1.00  0.00            
ATOM     37  O9  ACD     1      33.650  16.790  21.950  1.00  0.00            
ATOM     38  H18 ACD     1      34.370  17.370  21.720  1.00  0.00            
ATOM     39  C12 ACD     1      34.400  16.780  24.360  1.00  0.00            
ATOM     40  H19 ACD     1      34.390  15.690  24.480  1.00  0.00            
ATOM     41  O10 ACD     1      35.680  17.260  24.040  1.00  0.00            
ATOM     42  H20 ACD     1      35.550  18.210  24.160  1.00  0.00            
ATOM     43  C13 ACD     1      33.930  17.250  25.770  1.00  0.00            
ATOM     44  H21 ACD     1      34.680  16.910  26.500  1.00  0.00            
ATOM     45  O11 ACD     1      32.690  16.600  26.120  1.00  0.00            
ATOM     46  C14 ACD     1      31.630  16.880  25.180  1.00  0.00            
ATOM     47  H22 ACD     1      31.270  17.910  25.330  1.00  0.00            
ATOM     48  C15 ACD     1      30.400  16.150  25.680  1.00  0.00            
ATOM     49  H23 ACD     1      30.470  16.000  26.770  1.00  0.00            
ATOM     50  H24 ACD     1      29.510  16.770  25.510  1.00  0.00            
ATOM     51  O12 ACD     1      30.320  14.830  25.190  1.00  0.00            
ATOM     52  H25 ACD     1      29.560  14.390  25.590  1.00  0.00            
ATOM     53  O13 ACD     1      33.920  18.670  25.890  1.00  0.00            
ATOM     54  C16 ACD     1      34.300  19.240  27.150  1.00  0.00            
ATOM     55  H26 ACD     1      34.820  18.490  27.760  1.00  0.00            
ATOM     56  C17 ACD     1      35.300  20.390  26.930  1.00  0.00            
ATOM     57  H27 ACD     1      34.860  20.910  26.060  1.00  0.00            
ATOM     58  O14 ACD     1      36.560  19.880  26.620  1.00  0.00            
ATOM     59  H28 ACD     1      36.740  19.950  25.680  1.00  0.00            
ATOM     60  C18 ACD     1      35.250  21.480  27.920  1.00  0.00            
ATOM     61  H29 ACD     1      35.620  21.120  28.890  1.00  0.00            
ATOM     62  O15 ACD     1      36.020  22.610  27.530  1.00  0.00            
ATOM     63  H30 ACD     1      35.770  22.750  26.620  1.00  0.00            
ATOM     64  C19 ACD     1      33.840  22.030  28.120  1.00  0.00            
ATOM     65  H31 ACD     1      33.840  22.710  28.980  1.00  0.00            
ATOM     66  O16 ACD     1      33.160  20.950  28.710  1.00  0.00            
ATOM     67  C20 ACD     1      33.000  19.810  27.930  1.00  0.00            
ATOM     68  H32 ACD     1      32.210  20.060  27.200  1.00  0.00            
ATOM     69  C21 ACD     1      32.440  18.720  28.840  1.00  0.00            
ATOM     70  H33 ACD     1      32.070  17.800  28.360  1.00  0.00            
ATOM     71  H34 ACD     1      33.150  18.330  29.570  1.00  0.00            
ATOM     72  O17 ACD     1      31.280  19.160  29.550  1.00  0.00            
ATOM     73  H35 ACD     1      31.580  19.930  30.040  1.00  0.00            
ATOM     74  O18 ACD     1      33.190  22.550  26.900  1.00  0.00            
ATOM     75  C22 ACD     1      33.400  23.880  26.450  1.00  0.00            
ATOM     76  H36 ACD     1      34.010  24.460  27.150  1.00  0.00            
ATOM     77  C23 ACD     1      34.110  23.860  25.100  1.00  0.00            
ATOM     78  H37 ACD     1      33.530  23.210  24.440  1.00  0.00            
ATOM     79  O19 ACD     1      35.500  23.420  25.200  1.00  0.00            
ATOM     80  H38 ACD     1      35.810  23.240  24.300  1.00  0.00            
ATOM     81  C24 ACD     1      34.110  25.280  24.520  1.00  0.00            
ATOM     82  H39 ACD     1      34.700  25.870  25.230  1.00  0.00            
ATOM     83  O20 ACD     1      34.830  25.330  23.250  1.00  0.00            
ATOM     84  H40 ACD     1      35.690  25.510  23.640  1.00  0.00            
ATOM     85  C25 ACD     1      32.730  25.970  24.390  1.00  0.00            
ATOM     86  H41 ACD     1      32.900  27.020  24.130  1.00  0.00            
ATOM     87  O21 ACD     1      32.170  25.930  25.690  1.00  0.00            
ATOM     88  C26 ACD     1      32.000  24.610  26.360  1.00  0.00            
ATOM     89  H42 ACD     1      31.250  24.010  25.820  1.00  0.00            
ATOM     90  C27 ACD     1      31.420  24.950  27.720  1.00  0.00            
ATOM     91  H43 ACD     1      30.810  25.860  27.620  1.00  0.00            
ATOM     92  H44 ACD     1      30.620  24.250  28.000  1.00  0.00            
ATOM     93  O22 ACD     1      32.360  25.100  28.740  1.00  0.00            
ATOM     94  H45 ACD     1      32.150  24.370  29.340  1.00  0.00            
ATOM     95  O23 ACD     1      31.910  25.270  23.480  1.00  0.00            
ATOM     96  C28 ACD     1      31.270  25.880  22.330  1.00  0.00            
ATOM     97  H46 ACD     1      31.390  26.970  22.380  1.00  0.00            
ATOM     98  C29 ACD     1      29.820  25.530  22.290  1.00  0.00            
ATOM     99  H47 ACD     1      29.810  24.440  22.350  1.00  0.00            
ATOM    100  O24 ACD     1      29.210  25.840  21.010  1.00  0.00            
ATOM    101  C30 ACD     1      28.970  26.040  23.460  1.00  0.00            
ATOM    102  H48 ACD     1      29.510  25.870  24.400  1.00  0.00            
ATOM    103  H49 ACD     1      28.880  27.130  23.420  1.00  0.00            
ATOM    104  O25 ACD     1      27.720  25.350  23.510  1.00  0.00            
ATOM    105  H50 ACD     1      27.360  25.400  22.620  1.00  0.00            
ATOM    106  C31 ACD     1      32.030  25.370  21.080  1.00  0.00            
ATOM    107  H51 ACD     1      32.060  24.270  21.090  1.00  0.00            
ATOM    108  O26 ACD     1      33.310  25.900  20.980  1.00  0.00            
ATOM    109  H52 ACD     1      33.720  25.840  21.850  1.00  0.00            
ATOM    110  C32 ACD     1      31.340  25.790  19.810  1.00  0.00            
ATOM    111  H53 ACD     1      31.190  26.880  19.820  1.00  0.00            
ATOM    112  O27 ACD     1      31.950  25.290  18.630  1.00  0.00            
ATOM    113  H54 ACD     1      32.640  25.930  18.490  1.00  0.00            
ATOM    114  C33 ACD     1      29.940  25.220  19.830  1.00  0.00            
ATOM    115  H55 ACD     1      29.530  25.420  18.830  1.00  0.00            
ATOM    116  O28 ACD     1      29.930  23.830  20.020  1.00  0.00            
ATOM    117  C34 ACD     1      29.330  22.990  18.990  1.00  0.00            
ATOM    118  H56 ACD     1      28.840  23.550  18.180  1.00  0.00            
ATOM    119  C35 ACD     1      30.480  22.090  18.490  1.00  0.00            
ATOM    120  H57 ACD     1      31.010  21.770  19.400  1.00  0.00            
ATOM    121  O29 ACD     1      31.400  22.870  17.730  1.00  0.00            
ATOM    122  H58 ACD     1      31.440  23.710  18.200  1.00  0.00            
ATOM    123  C36 ACD     1      29.890  20.800  17.780  1.00  0.00            
ATOM    124  H59 ACD     1      29.440  21.180  16.860  1.00  0.00            
ATOM    125  O30 ACD     1      30.950  19.890  17.420  1.00  0.00            
ATOM    126  H60 ACD     1      31.720  20.040  17.980  1.00  0.00            
ATOM    127  C1  AZ8     2      25.790  17.450  27.480  1.00  0.00            
ATOM    128  C2  AZ8     2      25.230  18.130  26.170  1.00  0.00            
ATOM    129  C3  AZ8     2      26.260  18.080  25.060  1.00  0.00            
ATOM    130  O1  AZ8     2      27.290  19.130  25.260  1.00  0.00            
ATOM    131  C4  AZ8     2      26.910  20.370  25.740  1.00  0.00            
ATOM    132  C5  AZ8     2      27.890  21.400  25.570  1.00  0.00            
ATOM    133  N1  AZ8     2      29.000  21.170  24.790  1.00  0.00            
ATOM    134  C6  AZ8     2      30.300  20.830  25.440  1.00  0.00            
ATOM    135  C7  AZ8     2      31.400  20.480  24.460  1.00  0.00            
ATOM    136  N2  AZ8     2      31.560  21.460  23.350  1.00  0.00            
ATOM    137  C8  AZ8     2      32.680  21.170  22.420  1.00  0.00            
ATOM    138  C9  AZ8     2      30.270  21.730  22.620  1.00  0.00            
ATOM    139  C10 AZ8     2      29.150  22.060  23.590  1.00  0.00            
ATOM    140  C11 AZ8     2      27.550  22.680  26.140  1.00  0.00            
ATOM    141  F1  AZ8     2      28.370  23.740  26.140  1.00  0.00            
ATOM    142  C12 AZ8     2      26.380  22.820  26.850  1.00  0.00            
ATOM    143  C13 AZ8     2      25.380  21.830  26.830  1.00  0.00            
ATOM    144  C14 AZ8     2      23.980  22.090  27.360  1.00  0.00            
ATOM    145  O2  AZ8     2      23.700  23.090  27.960  1.00  0.00            
ATOM    146  C15 AZ8     2      23.040  21.140  26.900  1.00  0.00            
ATOM    147  C16 AZ8     2      21.630  21.530  26.980  1.00  0.00            
ATOM    148  O3  AZ8     2      21.100  22.530  27.350  1.00  0.00            
ATOM    149  O4  AZ8     2      20.780  20.640  26.470  1.00  0.00            
ATOM    150  C17 AZ8     2      23.400  19.900  26.290  1.00  0.00            
ATOM    151  N3  AZ8     2      24.770  19.530  26.290  1.00  0.00            
ATOM    152  C18 AZ8     2      25.660  20.570  26.270  1.00  0.00            
ATOM    153  H1  AZ8     2      25.100  17.670  28.310  1.00  0.00            
ATOM    154  H2  AZ8     2      25.870  16.390  27.200  1.00  0.00            
ATOM    155  H3  AZ8     2      26.770  17.870  27.730  1.00  0.00            
ATOM    156  H4  AZ8     2      24.420  17.460  25.870  1.00  0.00            
ATOM    157  H5  AZ8     2      25.730  18.280  24.120  1.00  0.00            
ATOM    158  H6  AZ8     2      26.650  17.060  25.070  1.00  0.00            
ATOM    159  H7  AZ8     2      30.070  19.920  26.010  1.00  0.00            
ATOM    160  H8  AZ8     2      30.640  21.670  26.050  1.00  0.00            
ATOM    161  H9  AZ8     2      31.110  19.500  24.080  1.00  0.00            
ATOM    162  H10 AZ8     2      32.370  20.340  24.950  1.00  0.00            
ATOM    163  H11 AZ8     2      32.520  20.200  21.930  1.00  0.00            
ATOM    164  H12 AZ8     2      32.770  21.870  21.590  1.00  0.00            
ATOM    165  H13 AZ8     2      33.620  21.070  22.980  1.00  0.00            
ATOM    166  H14 AZ8     2      29.960  20.820  22.090  1.00  0.00            
ATOM    167  H15 AZ8     2      30.430  22.560  21.920  1.00  0.00            
ATOM    168  H16 AZ8     2      29.310  23.050  24.030  1.00  0.00            
ATOM    169  H17 AZ8     2      28.200  22.070  23.040  1.00  0.00            
ATOM    170  H18 AZ8     2      26.190  23.800  27.290  1.00  0.00            
ATOM    171  H19 AZ8     2      19.980  21.190  26.410  1.00  0.00            
ATOM    172  H20 AZ8     2      22.740  19.110  25.960  1.00  0.00            
TER
ENDMDL
MODEL        1
ATOM      1  H1  ACD     1      33.550  31.090  25.630  1.00  0.00            
ATOM      2  O1  ACD     1      33.400  30.370  25.010  1.00  0.00            
ATOM      3  C1  ACD     1      34.710  29.770  24.970  1.00  0.00            
ATOM      4  H2  ACD     1      35.460  30.490  25.330  1.00  0.00            
ATOM      5  H3  ACD     1      35.010  29.360  24.000  1.00  0.00            
ATOM      6  C2  ACD     1      34.680  28.590  26.030  1.00  0.00            
ATOM      7  H4  ACD     1      35.710  28.240  26.200  1.00  0.00            
ATOM      8  O2  ACD     1      34.210  29.120  27.290  1.00  0.00            
ATOM      9  C3  ACD     1      34.300  28.210  28.380  1.00  0.00            
ATOM     10  H5  ACD     1      33.940  28.650  29.320  1.00  0.00            
ATOM     11  O3  ACD     1      35.590  27.600  28.600  1.00  0.00            
ATOM     12  C4  ACD     1      36.330  27.810  29.810  1.00  0.00            
ATOM     13  H6  ACD     1      35.710  28.120  30.670  1.00  0.00            
ATOM     14  C5  ACD     1      36.700  26.370  30.120  1.00  0.00            
ATOM     15  H7  ACD     1      37.360  26.040  29.310  1.00  0.00            
ATOM     16  O4  ACD     1      35.560  25.510  30.300  1.00  0.00            
ATOM     17  H8  ACD     1      34.860  25.990  29.850  1.00  0.00            
ATOM     18  C6  ACD     1      37.610  26.380  31.340  1.00  0.00            
ATOM     19  H9  ACD     1      37.120  26.920  32.160  1.00  0.00            
ATOM     20  O5  ACD     1      38.000  25.100  31.750  1.00  0.00            
ATOM     21  H10 ACD     1      37.170  24.630  31.690  1.00  0.00            
ATOM     22  C7  ACD     1      38.930  27.140  31.070  1.00  0.00            
ATOM     23  H11 ACD     1      39.540  27.210  31.970  1.00  0.00            
ATOM     24  O6  ACD     1      38.570  28.520  30.720  1.00  0.00            
ATOM     25  C8  ACD     1      37.610  28.690  29.600  1.00  0.00            
ATOM     26  H12 ACD     1      38.050  28.300  28.670  1.00  0.00            
ATOM     27  C9  ACD     1      37.240  30.130  29.390  1.00  0.00            
ATOM     28  H13 ACD     1      38.110  30.790  29.390  1.00  0.00            
ATOM     29  H14 ACD     1      36.780  30.190  28.390  1.00  0.00            
ATOM     30  O7  ACD     1      36.450  30.580  30.420  1.00  0.00            
ATOM     31  H15 ACD     1      36.690  31.490  30.640  1.00  0.00            
ATOM     32  O8  ACD     1      39.750  26.490  30.050  1.00  0.00            
ATOM     33  C10 ACD     1      41.060  26.050  30.410  1.00  0.00            
ATOM     34  H16 ACD     1      41.380  26.470  31.380  1.00  0.00            
ATOM     35  C11 ACD     1      40.960  24.500  30.610  1.00  0.00            
ATOM     36  H17 ACD     1      40.190  24.160  29.910  1.00  0.00            
ATOM     37  O9  ACD     1      40.410  24.280  31.880  1.00  0.00            
ATOM     38  H18 ACD     1      39.520  24.640  31.840  1.00  0.00            
ATOM     39  C12 ACD     1      42.280  23.700  30.340  1.00  0.00            
ATOM     40  H19 ACD     1      42.920  23.930  31.220  1.00  0.00            
ATOM     41  O10 ACD     1      42.190  22.300  30.230  1.00  0.00            
ATOM     42  H20 ACD     1      42.140  22.060  29.300  1.00  0.00            
ATOM     43  C13 ACD     1      43.020  24.200  29.160  1.00  0.00            
ATOM     44  H21 ACD     1      44.030  23.760  29.080  1.00  0.00            
ATOM     45  O11 ACD     1      43.210  25.560  29.300  1.00  0.00            
ATOM     46  C14 ACD     1      41.950  26.350  29.230  1.00  0.00            
ATOM     47  H22 ACD     1      41.330  26.190  28.340  1.00  0.00            
ATOM     48  C15 ACD     1      42.320  27.810  29.150  1.00  0.00            
ATOM     49  H23 ACD     1      41.360  28.350  29.240  1.00  0.00            
ATOM     50  H24 ACD     1      42.930  28.130  29.990  1.00  0.00            
ATOM     51  O12 ACD     1      43.010  28.130  27.990  1.00  0.00            
ATOM     52  H25 ACD     1      43.750  27.520  28.010  1.00  0.00            
ATOM     53  O13 ACD     1      42.240  23.820  28.050  1.00  0.00            
ATOM     54  C16 ACD     1      42.730  23.000  27.040  1.00  0.00            
ATOM     55  H26 ACD     1      43.720  22.580  27.290  1.00  0.00            
ATOM     56  C17 ACD     1      41.670  21.920  26.900  1.00  0.00            
ATOM     57  H27 ACD     1      40.740  22.490  27.060  1.00  0.00            
ATOM     58  O14 ACD     1      41.810  20.880  27.950  1.00  0.00            
ATOM     59  H28 ACD     1      40.980  20.400  28.030  1.00  0.00            
ATOM     60  C18 ACD     1      41.620  21.230  25.550  1.00  0.00            
ATOM     61  H29 ACD     1      42.450  20.510  25.520  1.00  0.00            
ATOM     62  O15 ACD     1      40.370  20.450  25.460  1.00  0.00            
ATOM     63  H30 ACD     1      39.980  20.680  24.600  1.00  0.00            
ATOM     64  C19 ACD     1      41.790  22.180  24.440  1.00  0.00            
ATOM     65  H31 ACD     1      41.900  21.560  23.540  1.00  0.00            
ATOM     66  O16 ACD     1      43.010  23.020  24.590  1.00  0.00            
ATOM     67  C20 ACD     1      42.920  23.840  25.760  1.00  0.00            
ATOM     68  H32 ACD     1      42.100  24.570  25.650  1.00  0.00            
ATOM     69  C21 ACD     1      44.170  24.730  25.810  1.00  0.00            
ATOM     70  H33 ACD     1      44.130  25.380  26.690  1.00  0.00            
ATOM     71  H34 ACD     1      45.100  24.160  25.780  1.00  0.00            
ATOM     72  O17 ACD     1      44.110  25.590  24.760  1.00  0.00            
ATOM     73  H35 ACD     1      44.060  25.020  23.980  1.00  0.00            
ATOM     74  O18 ACD     1      40.570  22.930  24.320  1.00  0.00            
ATOM     75  C22 ACD     1      40.070  22.970  23.030  1.00  0.00            
ATOM     76  H36 ACD     1      40.790  22.750  22.230  1.00  0.00            
ATOM     77  C23 ACD     1      38.900  22.000  22.910  1.00  0.00            
ATOM     78  H37 ACD     1      38.150  22.090  23.710  1.00  0.00            
ATOM     79  O19 ACD     1      39.530  20.740  22.880  1.00  0.00            
ATOM     80  H38 ACD     1      38.910  20.130  22.480  1.00  0.00            
ATOM     81  C24 ACD     1      38.070  22.280  21.640  1.00  0.00            
ATOM     82  H39 ACD     1      38.670  22.060  20.750  1.00  0.00            
ATOM     83  O20 ACD     1      36.920  21.480  21.670  1.00  0.00            
ATOM     84  H40 ACD     1      36.430  21.450  20.850  1.00  0.00            
ATOM     85  C25 ACD     1      37.720  23.780  21.490  1.00  0.00            
ATOM     86  H41 ACD     1      37.350  23.940  20.480  1.00  0.00            
ATOM     87  O21 ACD     1      38.870  24.510  21.600  1.00  0.00            
ATOM     88  C26 ACD     1      39.620  24.400  22.860  1.00  0.00            
ATOM     89  H42 ACD     1      38.960  24.720  23.670  1.00  0.00            
ATOM     90  C27 ACD     1      40.780  25.440  22.700  1.00  0.00            
ATOM     91  H43 ACD     1      40.320  26.430  22.840  1.00  0.00            
ATOM     92  H44 ACD     1      41.330  25.430  23.650  1.00  0.00            
ATOM     93  O22 ACD     1      41.660  25.230  21.590  1.00  0.00            
ATOM     94  H45 ACD     1      41.150  24.700  20.960  1.00  0.00            
ATOM     95  O23 ACD     1      36.800  24.150  22.460  1.00  0.00            
ATOM     96  C28 ACD     1      35.580  24.820  21.990  1.00  0.00            
ATOM     97  H46 ACD     1      35.370  24.550  20.940  1.00  0.00            
ATOM     98  C29 ACD     1      35.820  26.360  22.140  1.00  0.00            
ATOM     99  H47 ACD     1      36.380  26.650  23.040  1.00  0.00            
ATOM    100  O24 ACD     1      34.580  27.070  22.190  1.00  0.00            
ATOM    101  C30 ACD     1      36.630  27.000  21.020  1.00  0.00            
ATOM    102  H48 ACD     1      36.720  28.090  21.100  1.00  0.00            
ATOM    103  H49 ACD     1      37.620  26.530  20.970  1.00  0.00            
ATOM    104  O25 ACD     1      35.990  26.790  19.730  1.00  0.00            
ATOM    105  H50 ACD     1      35.100  27.140  19.780  1.00  0.00            
ATOM    106  C31 ACD     1      34.510  24.350  22.920  1.00  0.00            
ATOM    107  H51 ACD     1      34.930  24.290  23.930  1.00  0.00            
ATOM    108  O26 ACD     1      34.150  22.950  22.550  1.00  0.00            
ATOM    109  H52 ACD     1      34.720  22.410  23.120  1.00  0.00            
ATOM    110  C32 ACD     1      33.270  25.270  22.950  1.00  0.00            
ATOM    111  H53 ACD     1      32.840  25.260  21.940  1.00  0.00            
ATOM    112  O27 ACD     1      32.310  24.750  23.810  1.00  0.00            
ATOM    113  H54 ACD     1      32.380  25.250  24.630  1.00  0.00            
ATOM    114  C33 ACD     1      33.730  26.650  23.250  1.00  0.00            
ATOM    115  H55 ACD     1      32.800  27.230  23.300  1.00  0.00            
ATOM    116  O28 ACD     1      34.350  26.760  24.560  1.00  0.00            
ATOM    117  C34 ACD     1      33.700  27.490  25.650  1.00  0.00            
ATOM    118  H56 ACD     1      32.700  27.840  25.390  1.00  0.00            
ATOM    119  C35 ACD     1      33.450  26.450  26.750  1.00  0.00            
ATOM    120  H57 ACD     1      34.350  25.850  26.950  1.00  0.00            
ATOM    121  O29 ACD     1      32.250  25.650  26.470  1.00  0.00            
ATOM    122  H58 ACD     1      32.050  25.120  27.250  1.00  0.00            
ATOM    123  C36 ACD     1      33.240  27.180  28.150  1.00  0.00            
ATOM    124  H59 ACD     1      32.230  27.610  28.090  1.00  0.00            
ATOM    125  O30 ACD     1      33.240  26.270  29.200  1.00  0.00            
ATOM    126  H60 ACD     1      32.650  25.530  29.020  1.00  0.00            
ATOM    127  C1  AZ8     2      41.720  33.250  28.690  1.00  0.00            
ATOM    128  C2  AZ8     2      40.430  32.370  28.430  1.00  0.00            
ATOM    129  C3  AZ8     2      40.940  30.940  28.060  1.00  0.00            
ATOM    130  O1  AZ8     2      39.950  30.280  27.340  1.00  0.00            
ATOM    131  C4  AZ8     2      39.380  30.840  26.210  1.00  0.00            
ATOM    132  C5  AZ8     2      38.960  30.030  25.130  1.00  0.00            
ATOM    133  N1  AZ8     2      39.080  28.630  25.090  1.00  0.00            
ATOM    134  C6  AZ8     2      40.370  27.920  25.350  1.00  0.00            
ATOM    135  C7  AZ8     2      40.140  26.800  26.300  1.00  0.00            
ATOM    136  N2  AZ8     2      39.040  25.940  25.850  1.00  0.00            
ATOM    137  C8  AZ8     2      38.960  24.870  26.840  1.00  0.00            
ATOM    138  C9  AZ8     2      37.780  26.610  25.620  1.00  0.00            
ATOM    139  C10 AZ8     2      38.020  27.690  24.580  1.00  0.00            
ATOM    140  C11 AZ8     2      38.450  30.730  24.010  1.00  0.00            
ATOM    141  F1  AZ8     2      38.070  30.090  22.920  1.00  0.00            
ATOM    142  C12 AZ8     2      38.160  32.100  24.050  1.00  0.00            
ATOM    143  C13 AZ8     2      38.460  32.870  25.240  1.00  0.00            
ATOM    144  C14 AZ8     2      37.970  34.270  25.420  1.00  0.00            
ATOM    145  O2  AZ8     2      37.480  34.830  24.460  1.00  0.00            
ATOM    146  C15 AZ8     2      38.130  34.790  26.800  1.00  0.00            
ATOM    147  C16 AZ8     2      37.470  36.040  27.110  1.00  0.00            
ATOM    148  O3  AZ8     2      36.870  36.720  26.330  1.00  0.00            
ATOM    149  O4  AZ8     2      37.620  36.520  28.370  1.00  0.00            
ATOM    150  C17 AZ8     2      38.720  34.040  27.850  1.00  0.00            
ATOM    151  N3  AZ8     2      39.550  32.960  27.430  1.00  0.00            
ATOM    152  C18 AZ8     2      39.170  32.210  26.300  1.00  0.00            
ATOM    153  H1  AZ8     2      41.460  34.140  29.270  1.00  0.00            
ATOM    154  H2  AZ8     2      42.400  32.700  29.360  1.00  0.00            
ATOM    155  H3  AZ8     2      42.170  33.450  27.710  1.00  0.00            
ATOM    156  H4  AZ8     2      39.910  32.390  29.400  1.00  0.00            
ATOM    157  H5  AZ8     2      41.170  30.440  29.020  1.00  0.00            
ATOM    158  H6  AZ8     2      41.820  30.920  27.420  1.00  0.00            
ATOM    159  H7  AZ8     2      41.080  28.570  25.860  1.00  0.00            
ATOM    160  H8  AZ8     2      40.760  27.460  24.440  1.00  0.00            
ATOM    161  H9  AZ8     2      39.810  27.210  27.260  1.00  0.00            
ATOM    162  H10 AZ8     2      40.980  26.090  26.320  1.00  0.00            
ATOM    163  H11 AZ8     2      38.410  25.140  27.750  1.00  0.00            
ATOM    164  H12 AZ8     2      38.320  24.100  26.380  1.00  0.00            
ATOM    165  H13 AZ8     2      39.930  24.420  27.090  1.00  0.00            
ATOM    166  H14 AZ8     2      37.340  27.120  26.480  1.00  0.00            
ATOM    167  H15 AZ8     2      37.070  25.820  25.320  1.00  0.00            
ATOM    168  H16 AZ8     2      38.420  27.320  23.630  1.00  0.00            
ATOM    169  H17 AZ8     2      37.120  28.220  24.250  1.00  0.00            
ATOM    170  H18 AZ8     2      37.630  32.580  23.230  1.00  0.00            
ATOM    171  H19 AZ8     2      37.100  37.330  28.230  1.00  0.00            
ATOM    172  H20 AZ8     2      38.890  34.480  28.830  1.00  0.00            
TER
ENDMDL
MODEL        1
ATOM      1  H1  ACD     1      29.970  20.040  13.010  1.00  0.00            
ATOM      2  O1  ACD     1      30.350  19.300  13.500  1.00  0.00            
ATOM      3  C1  ACD     1      30.160  19.470  14.880  1.00  0.00            
ATOM      4  H2  ACD     1      29.390  18.760  15.210  1.00  0.00            
ATOM      5  H3  ACD     1      29.700  20.430  15.160  1.00  0.00            
ATOM      6  C2  ACD     1      31.470  19.320  15.680  1.00  0.00            
ATOM      7  H4  ACD     1      31.340  19.840  16.640  1.00  0.00            
ATOM      8  O2  ACD     1      31.830  17.940  15.850  1.00  0.00            
ATOM      9  C3  ACD     1      33.030  17.740  16.610  1.00  0.00            
ATOM     10  H5  ACD     1      33.260  16.670  16.650  1.00  0.00            
ATOM     11  O3  ACD     1      32.990  18.270  17.960  1.00  0.00            
ATOM     12  C4  ACD     1      32.660  17.360  18.990  1.00  0.00            
ATOM     13  H6  ACD     1      32.450  16.370  18.560  1.00  0.00            
ATOM     14  C5  ACD     1      33.870  17.250  20.010  1.00  0.00            
ATOM     15  H7  ACD     1      34.200  18.270  20.240  1.00  0.00            
ATOM     16  O4  ACD     1      34.920  16.580  19.220  1.00  0.00            
ATOM     17  H8  ACD     1      35.650  16.390  19.810  1.00  0.00            
ATOM     18  C6  ACD     1      33.410  16.420  21.290  1.00  0.00            
ATOM     19  H9  ACD     1      33.320  15.360  21.020  1.00  0.00            
ATOM     20  O5  ACD     1      34.380  16.460  22.310  1.00  0.00            
ATOM     21  H10 ACD     1      34.120  17.210  22.850  1.00  0.00            
ATOM     22  C7  ACD     1      32.060  16.940  21.850  1.00  0.00            
ATOM     23  H11 ACD     1      31.720  16.320  22.680  1.00  0.00            
ATOM     24  O6  ACD     1      31.100  16.910  20.840  1.00  0.00            
ATOM     25  C8  ACD     1      31.410  17.700  19.700  1.00  0.00            
ATOM     26  H12 ACD     1      31.430  18.760  19.980  1.00  0.00            
ATOM     27  C9  ACD     1      30.160  17.620  18.840  1.00  0.00            
ATOM     28  H13 ACD     1      29.250  17.910  19.390  1.00  0.00            
ATOM     29  H14 ACD     1      30.280  18.260  17.950  1.00  0.00            
ATOM     30  O7  ACD     1      29.930  16.270  18.440  1.00  0.00            
ATOM     31  H15 ACD     1      29.910  15.720  19.230  1.00  0.00            
ATOM     32  O8  ACD     1      32.200  18.300  22.360  1.00  0.00            
ATOM     33  C10 ACD     1      31.860  18.480  23.810  1.00  0.00            
ATOM     34  H16 ACD     1      31.700  17.570  24.410  1.00  0.00            
ATOM     35  C11 ACD     1      33.170  19.130  24.410  1.00  0.00            
ATOM     36  H17 ACD     1      33.690  19.720  23.640  1.00  0.00            
ATOM     37  O9  ACD     1      34.220  18.120  24.730  1.00  0.00            
ATOM     38  H18 ACD     1      35.090  18.540  24.760  1.00  0.00            
ATOM     39  C12 ACD     1      32.920  19.990  25.660  1.00  0.00            
ATOM     40  H19 ACD     1      32.530  19.400  26.500  1.00  0.00            
ATOM     41  O10 ACD     1      34.150  20.600  26.110  1.00  0.00            
ATOM     42  H20 ACD     1      34.640  20.870  25.330  1.00  0.00            
ATOM     43  C13 ACD     1      31.830  20.960  25.360  1.00  0.00            
ATOM     44  H21 ACD     1      31.550  21.530  26.250  1.00  0.00            
ATOM     45  O11 ACD     1      30.680  20.130  25.040  1.00  0.00            
ATOM     46  C14 ACD     1      30.700  19.480  23.840  1.00  0.00            
ATOM     47  H22 ACD     1      30.740  20.160  22.980  1.00  0.00            
ATOM     48  C15 ACD     1      29.300  18.770  23.720  1.00  0.00            
ATOM     49  H23 ACD     1      28.630  19.640  23.770  1.00  0.00            
ATOM     50  H24 ACD     1      29.230  18.290  22.740  1.00  0.00            
ATOM     51  O12 ACD     1      29.130  17.790  24.770  1.00  0.00            
ATOM     52  H25 ACD     1      28.880  18.320  25.530  1.00  0.00            
ATOM     53  O13 ACD     1      32.020  21.790  24.180  1.00  0.00            
ATOM     54  C16 ACD     1      32.850  23.000  24.240  1.00  0.00            
ATOM     55  H26 ACD     1      33.310  23.110  25.230  1.00  0.00            
ATOM     56  C17 ACD     1      33.960  22.740  23.230  1.00  0.00            
ATOM     57  H27 ACD     1      33.470  22.190  22.410  1.00  0.00            
ATOM     58  O14 ACD     1      34.900  21.790  23.750  1.00  0.00            
ATOM     59  H28 ACD     1      35.680  21.700  23.200  1.00  0.00            
ATOM     60  C18 ACD     1      34.630  24.010  22.760  1.00  0.00            
ATOM     61  H29 ACD     1      35.130  24.470  23.620  1.00  0.00            
ATOM     62  O15 ACD     1      35.610  23.700  21.650  1.00  0.00            
ATOM     63  H30 ACD     1      35.500  24.430  21.040  1.00  0.00            
ATOM     64  C19 ACD     1      33.620  25.050  22.380  1.00  0.00            
ATOM     65  H31 ACD     1      34.170  25.980  22.200  1.00  0.00            
ATOM     66  O16 ACD     1      32.820  25.320  23.530  1.00  0.00            
ATOM     67  C20 ACD     1      31.970  24.220  23.950  1.00  0.00            
ATOM     68  H32 ACD     1      31.340  23.940  23.100  1.00  0.00            
ATOM     69  C21 ACD     1      31.130  24.680  25.070  1.00  0.00            
ATOM     70  H33 ACD     1      30.430  23.910  25.420  1.00  0.00            
ATOM     71  H34 ACD     1      31.790  25.100  25.840  1.00  0.00            
ATOM     72  O17 ACD     1      30.310  25.770  24.750  1.00  0.00            
ATOM     73  H35 ACD     1      29.610  25.520  24.140  1.00  0.00            
ATOM     74  O18 ACD     1      32.830  24.700  21.180  1.00  0.00            
ATOM     75  C22 ACD     1      32.690  25.740  20.220  1.00  0.00            
ATOM     76  H36 ACD     1      32.650  26.750  20.640  1.00  0.00            
ATOM     77  C23 ACD     1      33.910  25.640  19.320  1.00  0.00            
ATOM     78  H37 ACD     1      34.080  24.650  18.880  1.00  0.00            
ATOM     79  O19 ACD     1      35.080  26.010  20.020  1.00  0.00            
ATOM     80  H38 ACD     1      35.830  26.030  19.410  1.00  0.00            
ATOM     81  C24 ACD     1      33.780  26.630  18.220  1.00  0.00            
ATOM     82  H39 ACD     1      33.760  27.620  18.700  1.00  0.00            
ATOM     83  O20 ACD     1      34.850  26.480  17.360  1.00  0.00            
ATOM     84  H40 ACD     1      34.600  25.690  16.870  1.00  0.00            
ATOM     85  C25 ACD     1      32.500  26.370  17.470  1.00  0.00            
ATOM     86  H41 ACD     1      32.410  27.000  16.580  1.00  0.00            
ATOM     87  O21 ACD     1      31.360  26.530  18.290  1.00  0.00            
ATOM     88  C26 ACD     1      31.410  25.610  19.370  1.00  0.00            
ATOM     89  H42 ACD     1      31.330  24.630  18.890  1.00  0.00            
ATOM     90  C27 ACD     1      30.140  25.950  20.120  1.00  0.00            
ATOM     91  H43 ACD     1      29.240  25.970  19.490  1.00  0.00            
ATOM     92  H44 ACD     1      29.840  25.180  20.850  1.00  0.00            
ATOM     93  O22 ACD     1      30.180  27.260  20.710  1.00  0.00            
ATOM     94  H45 ACD     1      30.930  27.270  21.310  1.00  0.00            
ATOM     95  O23 ACD     1      32.530  25.070  17.020  1.00  0.00            
ATOM     96  C28 ACD     1      32.010  24.810  15.750  1.00  0.00            
ATOM     97  H46 ACD     1      31.630  25.740  15.310  1.00  0.00            
ATOM     98  C29 ACD     1      30.790  23.860  15.880  1.00  0.00            
ATOM     99  H47 ACD     1      31.010  23.110  16.650  1.00  0.00            
ATOM    100  O24 ACD     1      30.580  23.080  14.750  1.00  0.00            
ATOM    101  C30 ACD     1      29.510  24.570  16.190  1.00  0.00            
ATOM    102  H48 ACD     1      28.740  23.790  16.250  1.00  0.00            
ATOM    103  H49 ACD     1      29.520  24.950  17.220  1.00  0.00            
ATOM    104  O25 ACD     1      29.160  25.570  15.180  1.00  0.00            
ATOM    105  H50 ACD     1      28.980  25.120  14.350  1.00  0.00            
ATOM    106  C31 ACD     1      33.220  24.240  14.860  1.00  0.00            
ATOM    107  H51 ACD     1      33.820  23.690  15.600  1.00  0.00            
ATOM    108  O26 ACD     1      33.870  25.440  14.360  1.00  0.00            
ATOM    109  H52 ACD     1      33.150  25.910  13.920  1.00  0.00            
ATOM    110  C32 ACD     1      32.710  23.370  13.770  1.00  0.00            
ATOM    111  H53 ACD     1      32.130  23.960  13.040  1.00  0.00            
ATOM    112  O27 ACD     1      33.760  22.670  13.170  1.00  0.00            
ATOM    113  H54 ACD     1      33.930  22.000  13.840  1.00  0.00            
ATOM    114  C33 ACD     1      31.690  22.340  14.280  1.00  0.00            
ATOM    115  H55 ACD     1      31.360  21.700  13.460  1.00  0.00            
ATOM    116  O28 ACD     1      32.260  21.610  15.380  1.00  0.00            
ATOM    117  C34 ACD     1      32.530  20.150  15.040  1.00  0.00            
ATOM    118  H56 ACD     1      32.540  20.070  13.940  1.00  0.00            
ATOM    119  C35 ACD     1      33.900  19.940  15.720  1.00  0.00            
ATOM    120  H57 ACD     1      33.940  20.330  16.740  1.00  0.00            
ATOM    121  O29 ACD     1      34.960  20.650  14.960  1.00  0.00            
ATOM    122  H58 ACD     1      35.780  20.680  15.480  1.00  0.00            
ATOM    123  C36 ACD     1      34.150  18.440  15.810  1.00  0.00            
ATOM    124  H59 ACD     1      33.980  18.080  14.790  1.00  0.00            
ATOM    125  O30 ACD     1      35.420  18.070  16.330  1.00  0.00            
ATOM    126  H60 ACD     1      35.280  17.930  17.270  1.00  0.00            
ATOM    127  C1  AZ8     2      27.450  16.340  20.640  1.00  0.00            
ATOM    128  C2  AZ8     2      26.210  17.250  20.340  1.00  0.00            
ATOM    129  C3  AZ8     2      26.610  18.390  19.370  1.00  0.00            
ATOM    130  O1  AZ8     2      27.400  19.350  20.110  1.00  0.00            
ATOM    131  C4  AZ8     2      26.900  19.800  21.290  1.00  0.00            
ATOM    132  C5  AZ8     2      27.380  21.010  21.820  1.00  0.00            
ATOM    133  N1  AZ8     2      28.370  21.720  21.080  1.00  0.00            
ATOM    134  C6  AZ8     2      29.630  22.290  21.690  1.00  0.00            
ATOM    135  C7  AZ8     2      30.890  21.930  20.980  1.00  0.00            
ATOM    136  N2  AZ8     2      30.740  22.140  19.570  1.00  0.00            
ATOM    137  C8  AZ8     2      31.950  21.870  18.820  1.00  0.00            
ATOM    138  C9  AZ8     2      29.610  21.520  18.850  1.00  0.00            
ATOM    139  C10 AZ8     2      28.260  21.900  19.620  1.00  0.00            
ATOM    140  C11 AZ8     2      26.940  21.460  23.090  1.00  0.00            
ATOM    141  F1  AZ8     2      27.310  22.630  23.570  1.00  0.00            
ATOM    142  C12 AZ8     2      26.170  20.630  23.940  1.00  0.00            
ATOM    143  C13 AZ8     2      25.730  19.330  23.480  1.00  0.00            
ATOM    144  C14 AZ8     2      24.810  18.460  24.260  1.00  0.00            
ATOM    145  O2  AZ8     2      24.590  18.670  25.450  1.00  0.00            
ATOM    146  C15 AZ8     2      24.140  17.360  23.550  1.00  0.00            
ATOM    147  C16 AZ8     2      23.330  16.320  24.270  1.00  0.00            
ATOM    148  O3  AZ8     2      23.010  15.250  23.840  1.00  0.00            
ATOM    149  O4  AZ8     2      22.930  16.660  25.550  1.00  0.00            
ATOM    150  C17 AZ8     2      24.620  16.960  22.290  1.00  0.00            
ATOM    151  N3  AZ8     2      25.590  17.760  21.570  1.00  0.00            
ATOM    152  C18 AZ8     2      26.030  18.970  22.090  1.00  0.00            
ATOM    153  H1  AZ8     2      28.320  17.000  20.800  1.00  0.00            
ATOM    154  H2  AZ8     2      27.280  15.770  21.560  1.00  0.00            
ATOM    155  H3  AZ8     2      27.840  15.670  19.870  1.00  0.00            
ATOM    156  H4  AZ8     2      25.540  16.610  19.760  1.00  0.00            
ATOM    157  H5  AZ8     2      25.700  18.920  19.040  1.00  0.00            
ATOM    158  H6  AZ8     2      27.150  17.960  18.520  1.00  0.00            
ATOM    159  H7  AZ8     2      29.620  22.050  22.760  1.00  0.00            
ATOM    160  H8  AZ8     2      29.540  23.370  21.800  1.00  0.00            
ATOM    161  H9  AZ8     2      31.230  20.920  21.250  1.00  0.00            
ATOM    162  H10 AZ8     2      31.670  22.570  21.400  1.00  0.00            
ATOM    163  H11 AZ8     2      32.810  22.470  19.170  1.00  0.00            
ATOM    164  H12 AZ8     2      32.190  20.860  19.160  1.00  0.00            
ATOM    165  H13 AZ8     2      31.790  21.760  17.740  1.00  0.00            
ATOM    166  H14 AZ8     2      29.760  20.430  18.860  1.00  0.00            
ATOM    167  H15 AZ8     2      29.470  21.800  17.800  1.00  0.00            
ATOM    168  H16 AZ8     2      27.980  22.950  19.430  1.00  0.00            
ATOM    169  H17 AZ8     2      27.450  21.300  19.200  1.00  0.00            
ATOM    170  H18 AZ8     2      25.800  21.030  24.870  1.00  0.00            
ATOM    171  H19 AZ8     2      23.380  17.520  25.650  1.00  0.00            
ATOM    172  H20 AZ8     2      24.400  15.980  21.880  1.00  0.00            
TER
ENDMDL
MODEL        1
ATOM      1  H1  ACD     1      41.600  17.820  34.180  1.00  0.00            
ATOM      2  O1  ACD     1      41.890  18.460  33.530  1.00  0.00            
ATOM      3  C1  ACD     1      41.240  18.060  32.410  1.00  0.00            
ATOM      4  H2  ACD     1      41.810  17.230  31.960  1.00  0.00            
ATOM      5  H3  ACD     1      41.400  18.850  31.660  1.00  0.00            
ATOM      6  C2  ACD     1      39.780  17.690  32.640  1.00  0.00            
ATOM      7  H4  ACD     1      39.450  18.300  33.490  1.00  0.00            
ATOM      8  O2  ACD     1      39.040  17.910  31.390  1.00  0.00            
ATOM      9  C3  ACD     1      37.710  17.500  31.380  1.00  0.00            
ATOM     10  H5  ACD     1      37.370  17.710  30.370  1.00  0.00            
ATOM     11  O3  ACD     1      37.000  18.230  32.380  1.00  0.00            
ATOM     12  C4  ACD     1      35.710  18.770  32.170  1.00  0.00            
ATOM     13  H6  ACD     1      35.290  18.440  31.210  1.00  0.00            
ATOM     14  C5  ACD     1      34.820  18.220  33.230  1.00  0.00            
ATOM     15  H7  ACD     1      35.230  18.510  34.200  1.00  0.00            
ATOM     16  O4  ACD     1      34.650  16.760  33.170  1.00  0.00            
ATOM     17  H8  ACD     1      33.970  16.600  33.830  1.00  0.00            
ATOM     18  C6  ACD     1      33.480  18.890  33.130  1.00  0.00            
ATOM     19  H9  ACD     1      33.060  18.590  32.160  1.00  0.00            
ATOM     20  O5  ACD     1      32.560  18.460  34.090  1.00  0.00            
ATOM     21  H10 ACD     1      32.500  19.210  34.700  1.00  0.00            
ATOM     22  C7  ACD     1      33.530  20.380  33.110  1.00  0.00            
ATOM     23  H11 ACD     1      32.630  20.930  32.800  1.00  0.00            
ATOM     24  O6  ACD     1      34.470  20.810  32.110  1.00  0.00            
ATOM     25  C8  ACD     1      35.840  20.330  32.260  1.00  0.00            
ATOM     26  H12 ACD     1      36.400  20.580  33.160  1.00  0.00            
ATOM     27  C9  ACD     1      36.700  20.900  31.090  1.00  0.00            
ATOM     28  H13 ACD     1      36.740  21.990  31.220  1.00  0.00            
ATOM     29  H14 ACD     1      37.750  20.580  31.200  1.00  0.00            
ATOM     30  O7  ACD     1      36.260  20.560  29.800  1.00  0.00            
ATOM     31  H15 ACD     1      35.310  20.680  29.800  1.00  0.00            
ATOM     32  O8  ACD     1      33.930  20.790  34.360  1.00  0.00            
ATOM     33  C10 ACD     1      33.250  21.800  35.130  1.00  0.00            
ATOM     34  H16 ACD     1      32.490  22.370  34.580  1.00  0.00            
ATOM     35  C11 ACD     1      32.540  21.110  36.320  1.00  0.00            
ATOM     36  H17 ACD     1      33.320  20.480  36.760  1.00  0.00            
ATOM     37  O9  ACD     1      31.380  20.350  35.970  1.00  0.00            
ATOM     38  H18 ACD     1      31.030  19.820  36.690  1.00  0.00            
ATOM     39  C12 ACD     1      32.210  22.120  37.410  1.00  0.00            
ATOM     40  H19 ACD     1      31.520  22.900  37.070  1.00  0.00            
ATOM     41  O10 ACD     1      31.550  21.530  38.540  1.00  0.00            
ATOM     42  H20 ACD     1      32.210  20.960  38.940  1.00  0.00            
ATOM     43  C13 ACD     1      33.520  22.890  37.790  1.00  0.00            
ATOM     44  H21 ACD     1      33.310  23.570  38.620  1.00  0.00            
ATOM     45  O11 ACD     1      33.960  23.630  36.630  1.00  0.00            
ATOM     46  C14 ACD     1      34.380  22.780  35.540  1.00  0.00            
ATOM     47  H22 ACD     1      35.220  22.230  35.970  1.00  0.00            
ATOM     48  C15 ACD     1      34.910  23.710  34.410  1.00  0.00            
ATOM     49  H23 ACD     1      35.760  24.310  34.780  1.00  0.00            
ATOM     50  H24 ACD     1      35.210  23.040  33.600  1.00  0.00            
ATOM     51  O12 ACD     1      33.950  24.660  33.920  1.00  0.00            
ATOM     52  H25 ACD     1      34.040  25.430  34.500  1.00  0.00            
ATOM     53  O13 ACD     1      34.560  22.030  38.190  1.00  0.00            
ATOM     54  C16 ACD     1      34.930  22.080  39.570  1.00  0.00            
ATOM     55  H26 ACD     1      34.350  22.800  40.160  1.00  0.00            
ATOM     56  C17 ACD     1      34.690  20.700  40.090  1.00  0.00            
ATOM     57  H27 ACD     1      35.200  20.030  39.380  1.00  0.00            
ATOM     58  O14 ACD     1      33.280  20.270  40.080  1.00  0.00            
ATOM     59  H28 ACD     1      33.420  19.340  39.930  1.00  0.00            
ATOM     60  C18 ACD     1      35.350  20.710  41.510  1.00  0.00            
ATOM     61  H29 ACD     1      34.770  21.430  42.090  1.00  0.00            
ATOM     62  O15 ACD     1      35.130  19.390  42.060  1.00  0.00            
ATOM     63  H30 ACD     1      35.980  18.960  41.920  1.00  0.00            
ATOM     64  C19 ACD     1      36.850  20.980  41.410  1.00  0.00            
ATOM     65  H31 ACD     1      37.240  20.950  42.430  1.00  0.00            
ATOM     66  O16 ACD     1      36.920  22.250  40.880  1.00  0.00            
ATOM     67  C20 ACD     1      36.390  22.510  39.540  1.00  0.00            
ATOM     68  H32 ACD     1      37.090  21.990  38.890  1.00  0.00            
ATOM     69  C21 ACD     1      36.510  23.990  39.210  1.00  0.00            
ATOM     70  H33 ACD     1      36.050  24.170  38.230  1.00  0.00            
ATOM     71  H34 ACD     1      35.960  24.620  39.920  1.00  0.00            
ATOM     72  O17 ACD     1      37.900  24.330  39.260  1.00  0.00            
ATOM     73  H35 ACD     1      38.150  24.110  40.160  1.00  0.00            
ATOM     74  O18 ACD     1      37.420  20.040  40.570  1.00  0.00            
ATOM     75  C22 ACD     1      38.630  19.360  41.020  1.00  0.00            
ATOM     76  H36 ACD     1      38.930  19.750  42.000  1.00  0.00            
ATOM     77  C23 ACD     1      38.300  17.930  41.180  1.00  0.00            
ATOM     78  H37 ACD     1      37.560  17.650  40.420  1.00  0.00            
ATOM     79  O19 ACD     1      37.590  17.860  42.440  1.00  0.00            
ATOM     80  H38 ACD     1      37.250  16.960  42.450  1.00  0.00            
ATOM     81  C24 ACD     1      39.560  17.070  41.230  1.00  0.00            
ATOM     82  H39 ACD     1      39.930  17.330  42.220  1.00  0.00            
ATOM     83  O20 ACD     1      39.160  15.630  41.340  1.00  0.00            
ATOM     84  H40 ACD     1      38.520  15.640  40.620  1.00  0.00            
ATOM     85  C25 ACD     1      40.460  17.330  40.020  1.00  0.00            
ATOM     86  H41 ACD     1      41.340  16.720  40.210  1.00  0.00            
ATOM     87  O21 ACD     1      40.810  18.690  40.060  1.00  0.00            
ATOM     88  C26 ACD     1      39.720  19.670  39.940  1.00  0.00            
ATOM     89  H42 ACD     1      39.150  19.570  39.000  1.00  0.00            
ATOM     90  C27 ACD     1      40.250  21.090  39.850  1.00  0.00            
ATOM     91  H43 ACD     1      39.440  21.830  39.890  1.00  0.00            
ATOM     92  H44 ACD     1      40.690  21.180  40.850  1.00  0.00            
ATOM     93  O22 ACD     1      41.140  21.350  38.790  1.00  0.00            
ATOM     94  H45 ACD     1      41.460  22.240  38.970  1.00  0.00            
ATOM     95  O23 ACD     1      39.800  17.070  38.810  1.00  0.00            
ATOM     96  C28 ACD     1      40.580  16.220  37.860  1.00  0.00            
ATOM     97  H46 ACD     1      41.420  15.760  38.390  1.00  0.00            
ATOM     98  C29 ACD     1      41.090  17.190  36.820  1.00  0.00            
ATOM     99  H47 ACD     1      40.210  17.760  36.500  1.00  0.00            
ATOM    100  O24 ACD     1      41.660  16.460  35.670  1.00  0.00            
ATOM    101  C30 ACD     1      42.250  18.100  37.220  1.00  0.00            
ATOM    102  H48 ACD     1      42.450  18.710  36.330  1.00  0.00            
ATOM    103  H49 ACD     1      41.860  18.640  38.100  1.00  0.00            
ATOM    104  O25 ACD     1      43.480  17.380  37.490  1.00  0.00            
ATOM    105  H50 ACD     1      44.130  17.430  36.790  1.00  0.00            
ATOM    106  C31 ACD     1      39.740  15.130  37.230  1.00  0.00            
ATOM    107  H51 ACD     1      38.880  15.690  36.830  1.00  0.00            
ATOM    108  O26 ACD     1      39.310  14.220  38.230  1.00  0.00            
ATOM    109  H52 ACD     1      38.630  14.620  38.780  1.00  0.00            
ATOM    110  C32 ACD     1      40.450  14.470  36.060  1.00  0.00            
ATOM    111  H53 ACD     1      41.280  13.860  36.440  1.00  0.00            
ATOM    112  O27 ACD     1      39.630  13.480  35.420  1.00  0.00            
ATOM    113  H54 ACD     1      38.950  13.870  34.860  1.00  0.00            
ATOM    114  C33 ACD     1      40.860  15.470  35.040  1.00  0.00            
ATOM    115  H55 ACD     1      41.550  15.030  34.310  1.00  0.00            
ATOM    116  O28 ACD     1      39.710  16.180  34.500  1.00  0.00            
ATOM    117  C34 ACD     1      39.540  16.240  33.120  1.00  0.00            
ATOM    118  H56 ACD     1      40.110  15.530  32.510  1.00  0.00            
ATOM    119  C35 ACD     1      38.080  15.710  32.980  1.00  0.00            
ATOM    120  H57 ACD     1      37.500  16.350  33.650  1.00  0.00            
ATOM    121  O29 ACD     1      37.890  14.300  33.430  1.00  0.00            
ATOM    122  H58 ACD     1      37.030  14.290  33.860  1.00  0.00            
ATOM    123  C36 ACD     1      37.620  16.040  31.590  1.00  0.00            
ATOM    124  H59 ACD     1      38.230  15.510  30.850  1.00  0.00            
ATOM    125  O30 ACD     1      36.320  15.650  31.420  1.00  0.00            
ATOM    126  H60 ACD     1      35.800  16.080  32.110  1.00  0.00            
ATOM    127  C1  AZ8     2      39.330  23.390  29.800  1.00  0.00            
ATOM    128  C2  AZ8     2      40.740  23.000  30.290  1.00  0.00            
ATOM    129  C3  AZ8     2      40.740  21.920  31.370  1.00  0.00            
ATOM    130  O1  AZ8     2      40.210  22.500  32.610  1.00  0.00            
ATOM    131  C4  AZ8     2      40.820  23.610  33.060  1.00  0.00            
ATOM    132  C5  AZ8     2      40.860  23.820  34.420  1.00  0.00            
ATOM    133  N1  AZ8     2      40.350  22.810  35.350  1.00  0.00            
ATOM    134  C6  AZ8     2      39.200  23.110  36.200  1.00  0.00            
ATOM    135  C7  AZ8     2      38.060  22.070  36.110  1.00  0.00            
ATOM    136  N2  AZ8     2      38.660  20.740  36.230  1.00  0.00            
ATOM    137  C8  AZ8     2      37.690  19.640  36.270  1.00  0.00            
ATOM    138  C9  AZ8     2      39.740  20.430  35.250  1.00  0.00            
ATOM    139  C10 AZ8     2      40.900  21.440  35.370  1.00  0.00            
ATOM    140  C11 AZ8     2      41.430  25.070  34.900  1.00  0.00            
ATOM    141  F1  AZ8     2      41.520  25.280  36.250  1.00  0.00            
ATOM    142  C12 AZ8     2      42.020  25.920  33.950  1.00  0.00            
ATOM    143  C13 AZ8     2      42.070  25.670  32.600  1.00  0.00            
ATOM    144  C14 AZ8     2      42.570  26.730  31.620  1.00  0.00            
ATOM    145  O2  AZ8     2      43.110  27.740  32.010  1.00  0.00            
ATOM    146  C15 AZ8     2      42.280  26.420  30.200  1.00  0.00            
ATOM    147  C16 AZ8     2      42.610  27.400  29.170  1.00  0.00            
ATOM    148  O3  AZ8     2      43.220  28.480  29.390  1.00  0.00            
ATOM    149  O4  AZ8     2      42.380  27.080  27.910  1.00  0.00            
ATOM    150  C17 AZ8     2      41.790  25.190  29.780  1.00  0.00            
ATOM    151  N3  AZ8     2      41.370  24.250  30.760  1.00  0.00            
ATOM    152  C18 AZ8     2      41.450  24.510  32.130  1.00  0.00            
ATOM    153  H1  AZ8     2      39.330  24.340  29.250  1.00  0.00            
ATOM    154  H2  AZ8     2      38.790  22.600  29.250  1.00  0.00            
ATOM    155  H3  AZ8     2      38.680  23.580  30.660  1.00  0.00            
ATOM    156  H4  AZ8     2      41.280  22.530  29.460  1.00  0.00            
ATOM    157  H5  AZ8     2      41.760  21.570  31.540  1.00  0.00            
ATOM    158  H6  AZ8     2      40.200  21.040  31.020  1.00  0.00            
ATOM    159  H7  AZ8     2      38.940  24.130  35.880  1.00  0.00            
ATOM    160  H8  AZ8     2      39.550  23.080  37.240  1.00  0.00            
ATOM    161  H9  AZ8     2      37.460  22.070  35.190  1.00  0.00            
ATOM    162  H10 AZ8     2      37.340  22.120  36.940  1.00  0.00            
ATOM    163  H11 AZ8     2      36.960  19.680  35.460  1.00  0.00            
ATOM    164  H12 AZ8     2      38.220  18.680  36.270  1.00  0.00            
ATOM    165  H13 AZ8     2      37.130  19.690  37.210  1.00  0.00            
ATOM    166  H14 AZ8     2      39.320  20.630  34.260  1.00  0.00            
ATOM    167  H15 AZ8     2      40.040  19.380  35.300  1.00  0.00            
ATOM    168  H16 AZ8     2      41.380  21.250  36.340  1.00  0.00            
ATOM    169  H17 AZ8     2      41.650  21.220  34.600  1.00  0.00            
ATOM    170  H18 AZ8     2      42.560  26.780  34.300  1.00  0.00            
ATOM    171  H19 AZ8     2      42.800  27.840  27.470  1.00  0.00            
ATOM    172  H20 AZ8     2      41.770  24.890  28.740  1.00  0.00            
TER
ENDMDL
MODEL        1
ATOM      1  H1  ACD     1      23.670  20.230  13.720  1.00  0.00            
ATOM      2  O1  ACD     1      23.470  19.300  13.820  1.00  0.00            
ATOM      3  C1  ACD     1      22.870  19.100  15.100  1.00  0.00            
ATOM      4  H2  ACD     1      21.920  19.650  15.110  1.00  0.00            
ATOM      5  H3  ACD     1      23.550  19.600  15.810  1.00  0.00            
ATOM      6  C2  ACD     1      22.630  17.690  15.560  1.00  0.00            
ATOM      7  H4  ACD     1      22.490  17.770  16.640  1.00  0.00            
ATOM      8  O2  ACD     1      21.450  17.080  14.980  1.00  0.00            
ATOM      9  C3  ACD     1      21.210  15.740  15.280  1.00  0.00            
ATOM     10  H5  ACD     1      20.360  15.610  14.600  1.00  0.00            
ATOM     11  O3  ACD     1      20.850  15.610  16.620  1.00  0.00            
ATOM     12  C4  ACD     1      19.900  14.620  16.920  1.00  0.00            
ATOM     13  H6  ACD     1      19.650  13.920  16.110  1.00  0.00            
ATOM     14  C5  ACD     1      20.560  13.750  18.040  1.00  0.00            
ATOM     15  H7  ACD     1      21.080  14.470  18.690  1.00  0.00            
ATOM     16  O4  ACD     1      21.560  12.800  17.430  1.00  0.00            
ATOM     17  H8  ACD     1      22.190  12.700  18.140  1.00  0.00            
ATOM     18  C6  ACD     1      19.480  13.040  18.830  1.00  0.00            
ATOM     19  H9  ACD     1      18.780  12.360  18.320  1.00  0.00            
ATOM     20  O5  ACD     1      19.960  12.330  19.990  1.00  0.00            
ATOM     21  H10 ACD     1      20.810  11.900  19.850  1.00  0.00            
ATOM     22  C7  ACD     1      18.490  14.020  19.400  1.00  0.00            
ATOM     23  H11 ACD     1      17.850  13.440  20.070  1.00  0.00            
ATOM     24  O6  ACD     1      17.850  14.660  18.320  1.00  0.00            
ATOM     25  C8  ACD     1      18.650  15.480  17.390  1.00  0.00            
ATOM     26  H12 ACD     1      19.110  16.300  17.950  1.00  0.00            
ATOM     27  C9  ACD     1      17.890  16.060  16.230  1.00  0.00            
ATOM     28  H13 ACD     1      17.430  16.980  16.630  1.00  0.00            
ATOM     29  H14 ACD     1      18.630  16.340  15.470  1.00  0.00            
ATOM     30  O7  ACD     1      16.920  15.180  15.600  1.00  0.00            
ATOM     31  H15 ACD     1      16.230  14.910  16.210  1.00  0.00            
ATOM     32  O8  ACD     1      19.200  15.000  20.200  1.00  0.00            
ATOM     33  C10 ACD     1      18.710  15.500  21.400  1.00  0.00            
ATOM     34  H16 ACD     1      17.670  15.210  21.590  1.00  0.00            
ATOM     35  C11 ACD     1      19.640  14.910  22.460  1.00  0.00            
ATOM     36  H17 ACD     1      20.680  15.230  22.330  1.00  0.00            
ATOM     37  O9  ACD     1      19.560  13.460  22.430  1.00  0.00            
ATOM     38  H18 ACD     1      19.670  13.160  21.520  1.00  0.00            
ATOM     39  C12 ACD     1      19.090  15.430  23.760  1.00  0.00            
ATOM     40  H19 ACD     1      18.110  15.000  24.000  1.00  0.00            
ATOM     41  O10 ACD     1      19.990  14.960  24.780  1.00  0.00            
ATOM     42  H20 ACD     1      19.820  14.010  24.800  1.00  0.00            
ATOM     43  C13 ACD     1      19.090  16.950  23.840  1.00  0.00            
ATOM     44  H21 ACD     1      18.680  17.310  24.790  1.00  0.00            
ATOM     45  O11 ACD     1      18.200  17.480  22.830  1.00  0.00            
ATOM     46  C14 ACD     1      18.520  17.050  21.520  1.00  0.00            
ATOM     47  H22 ACD     1      19.480  17.480  21.210  1.00  0.00            
ATOM     48  C15 ACD     1      17.420  17.430  20.530  1.00  0.00            
ATOM     49  H23 ACD     1      17.520  18.520  20.530  1.00  0.00            
ATOM     50  H24 ACD     1      17.510  17.040  19.500  1.00  0.00            
ATOM     51  O12 ACD     1      16.190  17.040  21.010  1.00  0.00            
ATOM     52  H25 ACD     1      16.190  17.060  21.970  1.00  0.00            
ATOM     53  O13 ACD     1      20.460  17.320  23.590  1.00  0.00            
ATOM     54  C16 ACD     1      20.950  18.460  24.320  1.00  0.00            
ATOM     55  H26 ACD     1      20.220  18.860  25.030  1.00  0.00            
ATOM     56  C17 ACD     1      22.100  17.910  25.010  1.00  0.00            
ATOM     57  H27 ACD     1      22.700  17.310  24.310  1.00  0.00            
ATOM     58  O14 ACD     1      21.560  17.020  25.960  1.00  0.00            
ATOM     59  H28 ACD     1      20.890  16.460  25.560  1.00  0.00            
ATOM     60  C18 ACD     1      23.050  18.990  25.620  1.00  0.00            
ATOM     61  H29 ACD     1      22.480  19.430  26.440  1.00  0.00            
ATOM     62  O15 ACD     1      24.250  18.420  26.080  1.00  0.00            
ATOM     63  H30 ACD     1      24.730  18.330  25.250  1.00  0.00            
ATOM     64  C19 ACD     1      23.310  20.010  24.560  1.00  0.00            
ATOM     65  H31 ACD     1      23.870  20.810  25.040  1.00  0.00            
ATOM     66  O16 ACD     1      22.130  20.530  23.980  1.00  0.00            
ATOM     67  C20 ACD     1      21.370  19.530  23.280  1.00  0.00            
ATOM     68  H32 ACD     1      22.000  19.160  22.470  1.00  0.00            
ATOM     69  C21 ACD     1      20.040  20.220  22.800  1.00  0.00            
ATOM     70  H33 ACD     1      19.600  19.600  22.010  1.00  0.00            
ATOM     71  H34 ACD     1      19.300  20.320  23.600  1.00  0.00            
ATOM     72  O17 ACD     1      20.390  21.520  22.420  1.00  0.00            
ATOM     73  H35 ACD     1      21.010  21.740  23.120  1.00  0.00            
ATOM     74  O18 ACD     1      24.050  19.350  23.550  1.00  0.00            
ATOM     75  C22 ACD     1      25.300  19.920  23.070  1.00  0.00            
ATOM     76  H36 ACD     1      25.800  20.550  23.820  1.00  0.00            
ATOM     77  C23 ACD     1      26.200  18.750  22.890  1.00  0.00            
ATOM     78  H37 ACD     1      25.770  17.990  22.230  1.00  0.00            
ATOM     79  O19 ACD     1      26.480  18.210  24.270  1.00  0.00            
ATOM     80  H38 ACD     1      27.040  18.760  24.830  1.00  0.00            
ATOM     81  C24 ACD     1      27.490  19.190  22.230  1.00  0.00            
ATOM     82  H39 ACD     1      27.990  19.880  22.920  1.00  0.00            
ATOM     83  O20 ACD     1      28.290  18.110  21.860  1.00  0.00            
ATOM     84  H40 ACD     1      28.730  18.040  22.710  1.00  0.00            
ATOM     85  C25 ACD     1      27.240  20.000  20.960  1.00  0.00            
ATOM     86  H41 ACD     1      28.200  20.290  20.530  1.00  0.00            
ATOM     87  O21 ACD     1      26.350  21.090  21.280  1.00  0.00            
ATOM     88  C26 ACD     1      25.100  20.700  21.840  1.00  0.00            
ATOM     89  H42 ACD     1      24.560  20.040  21.160  1.00  0.00            
ATOM     90  C27 ACD     1      24.270  21.960  21.890  1.00  0.00            
ATOM     91  H43 ACD     1      24.270  22.380  20.880  1.00  0.00            
ATOM     92  H44 ACD     1      23.230  21.750  22.180  1.00  0.00            
ATOM     93  O22 ACD     1      24.810  22.900  22.760  1.00  0.00            
ATOM     94  H45 ACD     1      24.050  23.410  23.060  1.00  0.00            
ATOM     95  O23 ACD     1      26.530  19.210  20.050  1.00  0.00            
ATOM     96  C28 ACD     1      26.960  19.020  18.680  1.00  0.00            
ATOM     97  H46 ACD     1      27.930  19.490  18.510  1.00  0.00            
ATOM     98  C29 ACD     1      25.870  19.630  17.780  1.00  0.00            
ATOM     99  H47 ACD     1      24.900  19.210  18.090  1.00  0.00            
ATOM    100  O24 ACD     1      26.140  19.180  16.480  1.00  0.00            
ATOM    101  C30 ACD     1      25.850  21.180  17.770  1.00  0.00            
ATOM    102  H48 ACD     1      25.720  21.540  18.800  1.00  0.00            
ATOM    103  H49 ACD     1      26.840  21.650  17.660  1.00  0.00            
ATOM    104  O25 ACD     1      24.800  21.690  16.920  1.00  0.00            
ATOM    105  H50 ACD     1      25.100  21.690  16.010  1.00  0.00            
ATOM    106  C31 ACD     1      27.110  17.480  18.430  1.00  0.00            
ATOM    107  H51 ACD     1      26.220  17.080  18.920  1.00  0.00            
ATOM    108  O26 ACD     1      28.200  17.020  19.220  1.00  0.00            
ATOM    109  H52 ACD     1      28.260  17.520  20.040  1.00  0.00            
ATOM    110  C32 ACD     1      27.180  17.120  16.910  1.00  0.00            
ATOM    111  H53 ACD     1      28.110  17.490  16.470  1.00  0.00            
ATOM    112  O27 ACD     1      27.050  15.710  16.700  1.00  0.00            
ATOM    113  H54 ACD     1      26.130  15.480  16.540  1.00  0.00            
ATOM    114  C33 ACD     1      26.030  17.770  16.180  1.00  0.00            
ATOM    115  H55 ACD     1      26.110  17.600  15.100  1.00  0.00            
ATOM    116  O28 ACD     1      24.750  17.320  16.540  1.00  0.00            
ATOM    117  C34 ACD     1      23.890  16.890  15.500  1.00  0.00            
ATOM    118  H56 ACD     1      24.410  17.070  14.560  1.00  0.00            
ATOM    119  C35 ACD     1      23.620  15.390  15.800  1.00  0.00            
ATOM    120  H57 ACD     1      23.550  15.250  16.880  1.00  0.00            
ATOM    121  O29 ACD     1      24.830  14.670  15.490  1.00  0.00            
ATOM    122  H58 ACD     1      25.020  14.640  14.550  1.00  0.00            
ATOM    123  C36 ACD     1      22.440  14.950  14.920  1.00  0.00            
ATOM    124  H59 ACD     1      22.720  15.240  13.900  1.00  0.00            
ATOM    125  O30 ACD     1      22.340  13.570  15.120  1.00  0.00            
ATOM    126  H60 ACD     1      22.010  13.360  15.990  1.00  0.00            
ATOM    127  C1  AZ8     2      16.500  19.000  13.900  1.00  0.00            
ATOM    128  C2  AZ8     2      17.870  19.640  13.690  1.00  0.00            
ATOM    129  C3  AZ8     2      19.080  19.100  14.430  1.00  0.00            
ATOM    130  O1  AZ8     2      19.130  19.570  15.800  1.00  0.00            
ATOM    131  C4  AZ8     2      18.940  20.860  16.150  1.00  0.00            
ATOM    132  C5  AZ8     2      19.570  21.410  17.290  1.00  0.00            
ATOM    133  N1  AZ8     2      20.200  20.560  18.200  1.00  0.00            
ATOM    134  C6  AZ8     2      19.700  19.260  18.740  1.00  0.00            
ATOM    135  C7  AZ8     2      20.710  18.210  18.710  1.00  0.00            
ATOM    136  N2  AZ8     2      21.940  18.660  19.370  1.00  0.00            
ATOM    137  C8  AZ8     2      22.930  17.590  19.480  1.00  0.00            
ATOM    138  C9  AZ8     2      22.500  19.860  18.710  1.00  0.00            
ATOM    139  C10 AZ8     2      21.450  21.010  18.820  1.00  0.00            
ATOM    140  C11 AZ8     2      19.500  22.820  17.500  1.00  0.00            
ATOM    141  F1  AZ8     2      20.010  23.510  18.580  1.00  0.00            
ATOM    142  C12 AZ8     2      18.940  23.610  16.520  1.00  0.00            
ATOM    143  C13 AZ8     2      18.350  23.070  15.350  1.00  0.00            
ATOM    144  C14 AZ8     2      17.720  24.000  14.430  1.00  0.00            
ATOM    145  O2  AZ8     2      17.620  25.190  14.640  1.00  0.00            
ATOM    146  C15 AZ8     2      17.230  23.380  13.210  1.00  0.00            
ATOM    147  C16 AZ8     2      16.810  24.210  12.140  1.00  0.00            
ATOM    148  O3  AZ8     2      16.860  25.420  12.060  1.00  0.00            
ATOM    149  O4  AZ8     2      16.600  23.600  10.950  1.00  0.00            
ATOM    150  C17 AZ8     2      17.270  22.010  13.000  1.00  0.00            
ATOM    151  N3  AZ8     2      17.790  21.170  13.920  1.00  0.00            
ATOM    152  C18 AZ8     2      18.340  21.710  15.140  1.00  0.00            
ATOM    153  H1  AZ8     2      15.730  19.450  13.260  1.00  0.00            
ATOM    154  H2  AZ8     2      16.510  17.950  13.590  1.00  0.00            
ATOM    155  H3  AZ8     2      16.160  18.960  14.940  1.00  0.00            
ATOM    156  H4  AZ8     2      18.220  19.600  12.650  1.00  0.00            
ATOM    157  H5  AZ8     2      20.000  19.400  13.910  1.00  0.00            
ATOM    158  H6  AZ8     2      19.000  18.000  14.430  1.00  0.00            
ATOM    159  H7  AZ8     2      18.710  18.950  18.390  1.00  0.00            
ATOM    160  H8  AZ8     2      19.570  19.380  19.820  1.00  0.00            
ATOM    161  H9  AZ8     2      20.890  17.820  17.700  1.00  0.00            
ATOM    162  H10 AZ8     2      20.330  17.390  19.320  1.00  0.00            
ATOM    163  H11 AZ8     2      23.840  17.820  20.040  1.00  0.00            
ATOM    164  H12 AZ8     2      22.520  16.780  20.100  1.00  0.00            
ATOM    165  H13 AZ8     2      23.130  17.320  18.430  1.00  0.00            
ATOM    166  H14 AZ8     2      22.580  19.690  17.630  1.00  0.00            
ATOM    167  H15 AZ8     2      23.480  20.220  19.060  1.00  0.00            
ATOM    168  H16 AZ8     2      21.260  21.260  19.870  1.00  0.00            
ATOM    169  H17 AZ8     2      21.850  21.900  18.310  1.00  0.00            
ATOM    170  H18 AZ8     2      18.780  24.650  16.780  1.00  0.00            
ATOM    171  H19 AZ8     2      16.010  24.280  10.580  1.00  0.00            
ATOM    172  H20 AZ8     2      16.950  21.520  12.100  1.00  0.00            
TER
ENDMDL
MODEL        1
ATOM      1  H1  ACD     1      34.530  21.270  21.840  1.00  0.00            
ATOM      2  O1  ACD     1      35.340  21.120  22.320  1.00  0.00            
ATOM      3  C1  ACD     1      34.880  20.070  23.150  1.00  0.00            
ATOM      4  H2  ACD     1      34.160  20.420  23.900  1.00  0.00            
ATOM      5  H3  ACD     1      35.730  19.540  23.600  1.00  0.00            
ATOM      6  C2  ACD     1      34.230  18.950  22.290  1.00  0.00            
ATOM      7  H4  ACD     1      33.890  18.150  22.960  1.00  0.00            
ATOM      8  O2  ACD     1      33.110  19.510  21.630  1.00  0.00            
ATOM      9  C3  ACD     1      32.320  18.550  20.950  1.00  0.00            
ATOM     10  H5  ACD     1      31.420  19.070  20.610  1.00  0.00            
ATOM     11  O3  ACD     1      31.810  17.570  21.880  1.00  0.00            
ATOM     12  C4  ACD     1      30.410  17.340  22.110  1.00  0.00            
ATOM     13  H6  ACD     1      29.790  18.240  21.970  1.00  0.00            
ATOM     14  C5  ACD     1      29.960  16.230  21.150  1.00  0.00            
ATOM     15  H7  ACD     1      30.800  15.530  21.040  1.00  0.00            
ATOM     16  O4  ACD     1      29.730  16.840  19.880  1.00  0.00            
ATOM     17  H8  ACD     1      30.570  17.110  19.500  1.00  0.00            
ATOM     18  C6  ACD     1      28.760  15.520  21.700  1.00  0.00            
ATOM     19  H9  ACD     1      28.000  16.300  21.840  1.00  0.00            
ATOM     20  O5  ACD     1      28.270  14.490  20.770  1.00  0.00            
ATOM     21  H10 ACD     1      28.840  13.710  20.820  1.00  0.00            
ATOM     22  C7  ACD     1      28.930  15.020  23.120  1.00  0.00            
ATOM     23  H11 ACD     1      28.000  14.600  23.510  1.00  0.00            
ATOM     24  O6  ACD     1      29.100  16.160  23.920  1.00  0.00            
ATOM     25  C8  ACD     1      30.230  16.960  23.610  1.00  0.00            
ATOM     26  H12 ACD     1      31.150  16.400  23.830  1.00  0.00            
ATOM     27  C9  ACD     1      30.220  18.090  24.560  1.00  0.00            
ATOM     28  H13 ACD     1      30.040  17.700  25.570  1.00  0.00            
ATOM     29  H14 ACD     1      31.220  18.540  24.570  1.00  0.00            
ATOM     30  O7  ACD     1      29.200  19.090  24.380  1.00  0.00            
ATOM     31  H15 ACD     1      28.370  18.630  24.200  1.00  0.00            
ATOM     32  O8  ACD     1      30.040  14.220  23.350  1.00  0.00            
ATOM     33  C10 ACD     1      29.820  12.800  23.040  1.00  0.00            
ATOM     34  H16 ACD     1      28.780  12.700  22.700  1.00  0.00            
ATOM     35  C11 ACD     1      30.830  12.390  21.970  1.00  0.00            
ATOM     36  H17 ACD     1      31.780  12.850  22.270  1.00  0.00            
ATOM     37  O9  ACD     1      30.390  12.860  20.690  1.00  0.00            
ATOM     38  H18 ACD     1      31.100  12.820  20.040  1.00  0.00            
ATOM     39  C12 ACD     1      31.080  10.910  21.940  1.00  0.00            
ATOM     40  H19 ACD     1      30.220  10.330  21.560  1.00  0.00            
ATOM     41  O10 ACD     1      32.070  10.580  20.980  1.00  0.00            
ATOM     42  H20 ACD     1      31.660  10.740  20.130  1.00  0.00            
ATOM     43  C13 ACD     1      31.390  10.400  23.320  1.00  0.00            
ATOM     44  H21 ACD     1      31.520   9.320  23.200  1.00  0.00            
ATOM     45  O11 ACD     1      30.230  10.650  24.080  1.00  0.00            
ATOM     46  C14 ACD     1      30.010  12.050  24.390  1.00  0.00            
ATOM     47  H22 ACD     1      30.950  12.440  24.800  1.00  0.00            
ATOM     48  C15 ACD     1      28.920  12.220  25.430  1.00  0.00            
ATOM     49  H23 ACD     1      28.790  13.300  25.530  1.00  0.00            
ATOM     50  H24 ACD     1      27.950  11.870  25.030  1.00  0.00            
ATOM     51  O12 ACD     1      29.340  11.580  26.660  1.00  0.00            
ATOM     52  H25 ACD     1      29.530  10.650  26.480  1.00  0.00            
ATOM     53  O13 ACD     1      32.570  11.070  23.830  1.00  0.00            
ATOM     54  C16 ACD     1      33.670  10.280  24.320  1.00  0.00            
ATOM     55  H26 ACD     1      33.230   9.290  24.530  1.00  0.00            
ATOM     56  C17 ACD     1      34.740  10.100  23.240  1.00  0.00            
ATOM     57  H27 ACD     1      35.000  11.120  22.950  1.00  0.00            
ATOM     58  O14 ACD     1      34.310   9.290  22.080  1.00  0.00            
ATOM     59  H28 ACD     1      33.420   9.560  21.810  1.00  0.00            
ATOM     60  C18 ACD     1      36.010   9.510  23.850  1.00  0.00            
ATOM     61  H29 ACD     1      35.860   8.460  24.150  1.00  0.00            
ATOM     62  O15 ACD     1      37.110   9.670  22.920  1.00  0.00            
ATOM     63  H30 ACD     1      36.910   9.170  22.120  1.00  0.00            
ATOM     64  C19 ACD     1      36.450  10.230  25.130  1.00  0.00            
ATOM     65  H31 ACD     1      37.240   9.690  25.660  1.00  0.00            
ATOM     66  O16 ACD     1      35.320  10.110  25.980  1.00  0.00            
ATOM     67  C20 ACD     1      34.270  10.980  25.560  1.00  0.00            
ATOM     68  H32 ACD     1      34.680  11.980  25.380  1.00  0.00            
ATOM     69  C21 ACD     1      33.210  11.020  26.620  1.00  0.00            
ATOM     70  H33 ACD     1      32.400  11.640  26.230  1.00  0.00            
ATOM     71  H34 ACD     1      32.790  10.020  26.780  1.00  0.00            
ATOM     72  O17 ACD     1      33.640  11.650  27.800  1.00  0.00            
ATOM     73  H35 ACD     1      34.350  11.170  28.240  1.00  0.00            
ATOM     74  O18 ACD     1      36.860  11.560  24.860  1.00  0.00            
ATOM     75  C22 ACD     1      38.010  12.080  25.570  1.00  0.00            
ATOM     76  H36 ACD     1      38.430  11.310  26.230  1.00  0.00            
ATOM     77  C23 ACD     1      39.010  12.380  24.420  1.00  0.00            
ATOM     78  H37 ACD     1      38.530  12.970  23.630  1.00  0.00            
ATOM     79  O19 ACD     1      39.430  11.080  23.860  1.00  0.00            
ATOM     80  H38 ACD     1      38.670  10.500  23.760  1.00  0.00            
ATOM     81  C24 ACD     1      40.090  13.350  24.900  1.00  0.00            
ATOM     82  H39 ACD     1      40.710  12.820  25.640  1.00  0.00            
ATOM     83  O20 ACD     1      40.930  13.700  23.790  1.00  0.00            
ATOM     84  H40 ACD     1      40.250  14.090  23.230  1.00  0.00            
ATOM     85  C25 ACD     1      39.440  14.610  25.410  1.00  0.00            
ATOM     86  H41 ACD     1      40.240  15.310  25.660  1.00  0.00            
ATOM     87  O21 ACD     1      38.790  14.220  26.590  1.00  0.00            
ATOM     88  C26 ACD     1      37.710  13.270  26.460  1.00  0.00            
ATOM     89  H42 ACD     1      36.930  13.840  25.950  1.00  0.00            
ATOM     90  C27 ACD     1      37.220  12.950  27.880  1.00  0.00            
ATOM     91  H43 ACD     1      36.630  12.030  27.830  1.00  0.00            
ATOM     92  H44 ACD     1      38.120  12.690  28.460  1.00  0.00            
ATOM     93  O22 ACD     1      36.510  14.030  28.540  1.00  0.00            
ATOM     94  H45 ACD     1      36.920  14.870  28.340  1.00  0.00            
ATOM     95  O23 ACD     1      38.570  15.190  24.490  1.00  0.00            
ATOM     96  C28 ACD     1      38.900  16.270  23.620  1.00  0.00            
ATOM     97  H46 ACD     1      39.980  16.440  23.650  1.00  0.00            
ATOM     98  C29 ACD     1      38.090  17.510  23.970  1.00  0.00            
ATOM     99  H47 ACD     1      37.070  17.160  24.170  1.00  0.00            
ATOM    100  O24 ACD     1      38.040  18.510  22.940  1.00  0.00            
ATOM    101  C30 ACD     1      38.700  18.180  25.160  1.00  0.00            
ATOM    102  H48 ACD     1      38.920  17.430  25.930  1.00  0.00            
ATOM    103  H49 ACD     1      39.680  18.650  25.010  1.00  0.00            
ATOM    104  O25 ACD     1      37.700  19.090  25.670  1.00  0.00            
ATOM    105  H50 ACD     1      37.380  19.680  24.980  1.00  0.00            
ATOM    106  C31 ACD     1      38.550  15.820  22.190  1.00  0.00            
ATOM    107  H51 ACD     1      37.570  15.340  22.270  1.00  0.00            
ATOM    108  O26 ACD     1      39.590  14.930  21.870  1.00  0.00            
ATOM    109  H52 ACD     1      39.260  14.250  21.270  1.00  0.00            
ATOM    110  C32 ACD     1      38.370  16.930  21.180  1.00  0.00            
ATOM    111  H53 ACD     1      39.320  17.450  21.040  1.00  0.00            
ATOM    112  O27 ACD     1      37.900  16.460  19.950  1.00  0.00            
ATOM    113  H54 ACD     1      38.720  16.240  19.490  1.00  0.00            
ATOM    114  C33 ACD     1      37.510  18.080  21.680  1.00  0.00            
ATOM    115  H55 ACD     1      37.500  18.910  20.960  1.00  0.00            
ATOM    116  O28 ACD     1      36.150  17.600  21.890  1.00  0.00            
ATOM    117  C34 ACD     1      35.170  18.340  21.230  1.00  0.00            
ATOM    118  H56 ACD     1      35.560  19.190  20.670  1.00  0.00            
ATOM    119  C35 ACD     1      34.450  17.440  20.280  1.00  0.00            
ATOM    120  H57 ACD     1      34.280  16.460  20.740  1.00  0.00            
ATOM    121  O29 ACD     1      35.290  17.200  19.150  1.00  0.00            
ATOM    122  H58 ACD     1      36.140  16.890  19.460  1.00  0.00            
ATOM    123  C36 ACD     1      33.160  17.960  19.770  1.00  0.00            
ATOM    124  H59 ACD     1      33.420  18.730  19.040  1.00  0.00            
ATOM    125  O30 ACD     1      32.450  16.930  19.060  1.00  0.00            
ATOM    126  H60 ACD     1      32.960  16.710  18.270  1.00  0.00            
ATOM    127  C1  AZ8     2      32.270  21.430  26.010  1.00  0.00            
ATOM    128  C2  AZ8     2      33.040  20.970  27.280  1.00  0.00            
ATOM    129  C3  AZ8     2      34.190  19.930  26.930  1.00  0.00            
ATOM    130  O1  AZ8     2      33.480  18.720  26.490  1.00  0.00            
ATOM    131  C4  AZ8     2      32.620  18.180  27.370  1.00  0.00            
ATOM    132  C5  AZ8     2      32.330  16.780  27.330  1.00  0.00            
ATOM    133  N1  AZ8     2      33.080  15.900  26.520  1.00  0.00            
ATOM    134  C6  AZ8     2      32.480  14.820  25.740  1.00  0.00            
ATOM    135  C7  AZ8     2      33.200  14.630  24.360  1.00  0.00            
ATOM    136  N2  AZ8     2      34.670  14.550  24.490  1.00  0.00            
ATOM    137  C8  AZ8     2      35.380  14.170  23.280  1.00  0.00            
ATOM    138  C9  AZ8     2      35.130  15.760  25.200  1.00  0.00            
ATOM    139  C10 AZ8     2      34.540  15.820  26.580  1.00  0.00            
ATOM    140  C11 AZ8     2      31.370  16.240  28.190  1.00  0.00            
ATOM    141  F1  AZ8     2      31.140  14.930  28.250  1.00  0.00            
ATOM    142  C12 AZ8     2      30.740  17.020  29.070  1.00  0.00            
ATOM    143  C13 AZ8     2      30.960  18.410  29.090  1.00  0.00            
ATOM    144  C14 AZ8     2      30.080  19.240  30.000  1.00  0.00            
ATOM    145  O2  AZ8     2      29.200  18.730  30.690  1.00  0.00            
ATOM    146  C15 AZ8     2      30.440  20.650  29.930  1.00  0.00            
ATOM    147  C16 AZ8     2      29.850  21.490  30.990  1.00  0.00            
ATOM    148  O3  AZ8     2      29.130  21.170  31.900  1.00  0.00            
ATOM    149  O4  AZ8     2      30.010  22.780  30.780  1.00  0.00            
ATOM    150  C17 AZ8     2      31.410  21.260  29.130  1.00  0.00            
ATOM    151  N3  AZ8     2      32.060  20.390  28.210  1.00  0.00            
ATOM    152  C18 AZ8     2      31.910  19.020  28.230  1.00  0.00            
ATOM    153  H1  AZ8     2      31.900  20.620  25.360  1.00  0.00            
ATOM    154  H2  AZ8     2      31.470  22.110  26.320  1.00  0.00            
ATOM    155  H3  AZ8     2      32.880  22.160  25.470  1.00  0.00            
ATOM    156  H4  AZ8     2      33.510  21.870  27.700  1.00  0.00            
ATOM    157  H5  AZ8     2      34.730  19.820  27.880  1.00  0.00            
ATOM    158  H6  AZ8     2      34.940  20.340  26.240  1.00  0.00            
ATOM    159  H7  AZ8     2      31.410  14.940  25.560  1.00  0.00            
ATOM    160  H8  AZ8     2      32.520  13.900  26.330  1.00  0.00            
ATOM    161  H9  AZ8     2      32.980  15.510  23.740  1.00  0.00            
ATOM    162  H10 AZ8     2      32.750  13.760  23.870  1.00  0.00            
ATOM    163  H11 AZ8     2      36.410  13.910  23.590  1.00  0.00            
ATOM    164  H12 AZ8     2      34.980  13.250  22.830  1.00  0.00            
ATOM    165  H13 AZ8     2      35.470  14.940  22.510  1.00  0.00            
ATOM    166  H14 AZ8     2      34.950  16.730  24.710  1.00  0.00            
ATOM    167  H15 AZ8     2      36.210  15.750  25.360  1.00  0.00            
ATOM    168  H16 AZ8     2      34.850  14.840  26.980  1.00  0.00            
ATOM    169  H17 AZ8     2      34.880  16.690  27.150  1.00  0.00            
ATOM    170  H18 AZ8     2      29.960  16.570  29.670  1.00  0.00            
ATOM    171  H19 AZ8     2      29.460  23.190  31.470  1.00  0.00            
ATOM    172  H20 AZ8     2      31.670  22.310  29.100  1.00  0.00            
TER
ENDMDL
MODEL        1
ATOM      1  H1  ACD     1      27.020  30.750  21.630  1.00  0.00            
ATOM      2  O1  ACD     1      27.900  30.380  21.660  1.00  0.00            
ATOM      3  C1  ACD     1      28.620  30.780  20.540  1.00  0.00            
ATOM      4  H2  ACD     1      29.690  30.620  20.720  1.00  0.00            
ATOM      5  H3  ACD     1      28.470  31.840  20.310  1.00  0.00            
ATOM      6  C2  ACD     1      28.110  30.030  19.350  1.00  0.00            
ATOM      7  H4  ACD     1      28.510  29.010  19.430  1.00  0.00            
ATOM      8  O2  ACD     1      26.740  30.020  19.380  1.00  0.00            
ATOM      9  C3  ACD     1      26.010  29.230  18.420  1.00  0.00            
ATOM     10  H5  ACD     1      24.960  29.260  18.730  1.00  0.00            
ATOM     11  O3  ACD     1      26.410  27.880  18.460  1.00  0.00            
ATOM     12  C4  ACD     1      25.530  26.850  17.880  1.00  0.00            
ATOM     13  H6  ACD     1      24.600  27.240  17.440  1.00  0.00            
ATOM     14  C5  ACD     1      26.390  26.080  16.810  1.00  0.00            
ATOM     15  H7  ACD     1      27.320  25.930  17.370  1.00  0.00            
ATOM     16  O4  ACD     1      26.530  26.870  15.570  1.00  0.00            
ATOM     17  H8  ACD     1      26.060  27.710  15.580  1.00  0.00            
ATOM     18  C6  ACD     1      25.730  24.700  16.500  1.00  0.00            
ATOM     19  H9  ACD     1      24.780  24.820  15.970  1.00  0.00            
ATOM     20  O5  ACD     1      26.530  23.890  15.650  1.00  0.00            
ATOM     21  H10 ACD     1      26.480  24.280  14.770  1.00  0.00            
ATOM     22  C7  ACD     1      25.360  23.970  17.820  1.00  0.00            
ATOM     23  H11 ACD     1      24.930  22.980  17.640  1.00  0.00            
ATOM     24  O6  ACD     1      24.510  24.760  18.620  1.00  0.00            
ATOM     25  C8  ACD     1      25.110  25.960  19.030  1.00  0.00            
ATOM     26  H12 ACD     1      25.970  25.790  19.680  1.00  0.00            
ATOM     27  C9  ACD     1      24.110  26.590  19.970  1.00  0.00            
ATOM     28  H13 ACD     1      23.730  25.870  20.700  1.00  0.00            
ATOM     29  H14 ACD     1      24.600  27.310  20.640  1.00  0.00            
ATOM     30  O7  ACD     1      22.970  27.240  19.400  1.00  0.00            
ATOM     31  H15 ACD     1      22.830  26.700  18.620  1.00  0.00            
ATOM     32  O8  ACD     1      26.610  23.770  18.540  1.00  0.00            
ATOM     33  C10 ACD     1      26.790  22.440  19.000  1.00  0.00            
ATOM     34  H16 ACD     1      25.800  21.960  19.050  1.00  0.00            
ATOM     35  C11 ACD     1      27.740  21.710  17.940  1.00  0.00            
ATOM     36  H17 ACD     1      28.640  22.300  17.720  1.00  0.00            
ATOM     37  O9  ACD     1      26.900  21.230  16.770  1.00  0.00            
ATOM     38  H18 ACD     1      26.690  22.030  16.280  1.00  0.00            
ATOM     39  C12 ACD     1      28.380  20.510  18.700  1.00  0.00            
ATOM     40  H19 ACD     1      27.610  19.800  19.030  1.00  0.00            
ATOM     41  O10 ACD     1      29.330  19.810  17.930  1.00  0.00            
ATOM     42  H20 ACD     1      28.960  19.590  17.080  1.00  0.00            
ATOM     43  C13 ACD     1      29.150  20.910  20.010  1.00  0.00            
ATOM     44  H21 ACD     1      29.650  20.100  20.560  1.00  0.00            
ATOM     45  O11 ACD     1      28.140  21.430  20.850  1.00  0.00            
ATOM     46  C14 ACD     1      27.490  22.590  20.410  1.00  0.00            
ATOM     47  H22 ACD     1      28.240  23.390  20.380  1.00  0.00            
ATOM     48  C15 ACD     1      26.540  23.050  21.480  1.00  0.00            
ATOM     49  H23 ACD     1      27.130  23.330  22.370  1.00  0.00            
ATOM     50  H24 ACD     1      26.110  24.000  21.150  1.00  0.00            
ATOM     51  O12 ACD     1      25.520  22.110  21.930  1.00  0.00            
ATOM     52  H25 ACD     1      24.840  22.650  22.330  1.00  0.00            
ATOM     53  O13 ACD     1      30.070  21.980  19.790  1.00  0.00            
ATOM     54  C16 ACD     1      31.450  21.850  20.150  1.00  0.00            
ATOM     55  H26 ACD     1      31.540  20.890  20.690  1.00  0.00            
ATOM     56  C17 ACD     1      32.210  21.670  18.880  1.00  0.00            
ATOM     57  H27 ACD     1      31.960  22.510  18.200  1.00  0.00            
ATOM     58  O14 ACD     1      31.950  20.400  18.260  1.00  0.00            
ATOM     59  H28 ACD     1      31.030  20.430  18.000  1.00  0.00            
ATOM     60  C18 ACD     1      33.690  21.780  19.250  1.00  0.00            
ATOM     61  H29 ACD     1      33.910  20.870  19.820  1.00  0.00            
ATOM     62  O15 ACD     1      34.480  21.940  18.060  1.00  0.00            
ATOM     63  H30 ACD     1      34.080  21.410  17.360  1.00  0.00            
ATOM     64  C19 ACD     1      34.100  23.040  20.160  1.00  0.00            
ATOM     65  H31 ACD     1      35.160  22.940  20.420  1.00  0.00            
ATOM     66  O16 ACD     1      33.310  22.960  21.320  1.00  0.00            
ATOM     67  C20 ACD     1      31.880  22.990  21.120  1.00  0.00            
ATOM     68  H32 ACD     1      31.710  24.010  20.730  1.00  0.00            
ATOM     69  C21 ACD     1      31.150  22.930  22.490  1.00  0.00            
ATOM     70  H33 ACD     1      31.590  23.670  23.170  1.00  0.00            
ATOM     71  H34 ACD     1      30.120  23.290  22.390  1.00  0.00            
ATOM     72  O17 ACD     1      31.090  21.680  23.160  1.00  0.00            
ATOM     73  H35 ACD     1      31.930  21.520  23.600  1.00  0.00            
ATOM     74  O18 ACD     1      33.800  24.150  19.390  1.00  0.00            
ATOM     75  C22 ACD     1      34.790  25.080  19.200  1.00  0.00            
ATOM     76  H36 ACD     1      35.820  24.690  19.250  1.00  0.00            
ATOM     77  C23 ACD     1      34.680  25.520  17.770  1.00  0.00            
ATOM     78  H37 ACD     1      33.630  25.760  17.550  1.00  0.00            
ATOM     79  O19 ACD     1      35.070  24.440  16.860  1.00  0.00            
ATOM     80  H38 ACD     1      34.580  23.640  17.080  1.00  0.00            
ATOM     81  C24 ACD     1      35.510  26.770  17.530  1.00  0.00            
ATOM     82  H39 ACD     1      36.560  26.460  17.550  1.00  0.00            
ATOM     83  O20 ACD     1      35.350  27.270  16.220  1.00  0.00            
ATOM     84  H40 ACD     1      35.380  26.480  15.670  1.00  0.00            
ATOM     85  C25 ACD     1      35.270  27.850  18.570  1.00  0.00            
ATOM     86  H41 ACD     1      35.960  28.680  18.440  1.00  0.00            
ATOM     87  O21 ACD     1      35.560  27.270  19.790  1.00  0.00            
ATOM     88  C26 ACD     1      34.620  26.260  20.190  1.00  0.00            
ATOM     89  H42 ACD     1      33.590  26.620  20.220  1.00  0.00            
ATOM     90  C27 ACD     1      34.940  25.910  21.660  1.00  0.00            
ATOM     91  H43 ACD     1      34.370  25.020  21.920  1.00  0.00            
ATOM     92  H44 ACD     1      36.020  25.740  21.760  1.00  0.00            
ATOM     93  O22 ACD     1      34.690  26.980  22.540  1.00  0.00            
ATOM     94  H45 ACD     1      34.880  26.680  23.430  1.00  0.00            
ATOM     95  O23 ACD     1      33.920  28.270  18.420  1.00  0.00            
ATOM     96  C28 ACD     1      33.480  29.650  18.070  1.00  0.00            
ATOM     97  H46 ACD     1      34.350  30.320  18.070  1.00  0.00            
ATOM     98  C29 ACD     1      32.490  30.060  19.220  1.00  0.00            
ATOM     99  H47 ACD     1      31.850  29.170  19.310  1.00  0.00            
ATOM    100  O24 ACD     1      31.710  31.200  18.880  1.00  0.00            
ATOM    101  C30 ACD     1      33.170  30.210  20.590  1.00  0.00            
ATOM    102  H48 ACD     1      33.790  29.350  20.900  1.00  0.00            
ATOM    103  H49 ACD     1      33.860  31.040  20.400  1.00  0.00            
ATOM    104  O25 ACD     1      32.130  30.460  21.560  1.00  0.00            
ATOM    105  H50 ACD     1      31.670  31.290  21.380  1.00  0.00            
ATOM    106  C31 ACD     1      32.760  29.570  16.710  1.00  0.00            
ATOM    107  H51 ACD     1      32.180  28.650  16.760  1.00  0.00            
ATOM    108  O26 ACD     1      33.660  29.630  15.650  1.00  0.00            
ATOM    109  H52 ACD     1      34.220  28.850  15.740  1.00  0.00            
ATOM    110  C32 ACD     1      31.810  30.760  16.500  1.00  0.00            
ATOM    111  H53 ACD     1      32.460  31.640  16.400  1.00  0.00            
ATOM    112  O27 ACD     1      31.010  30.670  15.340  1.00  0.00            
ATOM    113  H54 ACD     1      30.200  30.230  15.610  1.00  0.00            
ATOM    114  C33 ACD     1      30.910  31.070  17.700  1.00  0.00            
ATOM    115  H55 ACD     1      30.550  32.080  17.500  1.00  0.00            
ATOM    116  O28 ACD     1      29.970  30.050  17.790  1.00  0.00            
ATOM    117  C34 ACD     1      28.600  30.430  17.950  1.00  0.00            
ATOM    118  H56 ACD     1      28.530  31.530  17.920  1.00  0.00            
ATOM    119  C35 ACD     1      27.830  29.820  16.820  1.00  0.00            
ATOM    120  H57 ACD     1      28.160  28.770  16.770  1.00  0.00            
ATOM    121  O29 ACD     1      28.270  30.450  15.590  1.00  0.00            
ATOM    122  H58 ACD     1      27.830  30.060  14.830  1.00  0.00            
ATOM    123  C36 ACD     1      26.310  29.910  17.090  1.00  0.00            
ATOM    124  H59 ACD     1      26.010  30.960  17.240  1.00  0.00            
ATOM    125  O30 ACD     1      25.530  29.370  16.040  1.00  0.00            
ATOM    126  H60 ACD     1      24.590  29.550  16.180  1.00  0.00            
ATOM    127  C1  AZ8     2      32.400  25.610  27.370  1.00  0.00            
ATOM    128  C2  AZ8     2      31.950  25.000  26.010  1.00  0.00            
ATOM    129  C3  AZ8     2      32.080  26.110  24.880  1.00  0.00            
ATOM    130  O1  AZ8     2      31.130  25.800  23.870  1.00  0.00            
ATOM    131  C4  AZ8     2      29.810  25.540  24.220  1.00  0.00            
ATOM    132  C5  AZ8     2      28.780  26.120  23.430  1.00  0.00            
ATOM    133  N1  AZ8     2      29.000  26.630  22.170  1.00  0.00            
ATOM    134  C6  AZ8     2      30.010  27.650  21.910  1.00  0.00            
ATOM    135  C7  AZ8     2      31.030  27.130  20.910  1.00  0.00            
ATOM    136  N2  AZ8     2      30.330  26.680  19.700  1.00  0.00            
ATOM    137  C8  AZ8     2      31.150  26.280  18.520  1.00  0.00            
ATOM    138  C9  AZ8     2      29.330  25.680  19.930  1.00  0.00            
ATOM    139  C10 AZ8     2      28.290  26.260  20.990  1.00  0.00            
ATOM    140  C11 AZ8     2      27.480  26.030  23.900  1.00  0.00            
ATOM    141  F1  AZ8     2      26.440  26.470  23.130  1.00  0.00            
ATOM    142  C12 AZ8     2      27.190  25.400  25.140  1.00  0.00            
ATOM    143  C13 AZ8     2      28.240  24.740  25.840  1.00  0.00            
ATOM    144  C14 AZ8     2      28.000  23.890  27.050  1.00  0.00            
ATOM    145  O2  AZ8     2      26.920  23.840  27.620  1.00  0.00            
ATOM    146  C15 AZ8     2      29.220  23.110  27.480  1.00  0.00            
ATOM    147  C16 AZ8     2      29.000  22.250  28.650  1.00  0.00            
ATOM    148  O3  AZ8     2      27.990  22.110  29.340  1.00  0.00            
ATOM    149  O4  AZ8     2      30.060  21.650  29.160  1.00  0.00            
ATOM    150  C17 AZ8     2      30.460  23.250  26.890  1.00  0.00            
ATOM    151  N3  AZ8     2      30.600  24.410  26.120  1.00  0.00            
ATOM    152  C18 AZ8     2      29.550  24.830  25.370  1.00  0.00            
ATOM    153  H1  AZ8     2      32.020  26.610  27.620  1.00  0.00            
ATOM    154  H2  AZ8     2      32.280  24.940  28.230  1.00  0.00            
ATOM    155  H3  AZ8     2      33.450  25.900  27.280  1.00  0.00            
ATOM    156  H4  AZ8     2      32.630  24.150  25.850  1.00  0.00            
ATOM    157  H5  AZ8     2      33.060  26.100  24.370  1.00  0.00            
ATOM    158  H6  AZ8     2      31.940  27.140  25.210  1.00  0.00            
ATOM    159  H7  AZ8     2      30.460  27.920  22.870  1.00  0.00            
ATOM    160  H8  AZ8     2      29.530  28.540  21.480  1.00  0.00            
ATOM    161  H9  AZ8     2      31.700  26.390  21.360  1.00  0.00            
ATOM    162  H10 AZ8     2      31.740  27.960  20.850  1.00  0.00            
ATOM    163  H11 AZ8     2      31.650  25.330  18.770  1.00  0.00            
ATOM    164  H12 AZ8     2      30.610  26.260  17.570  1.00  0.00            
ATOM    165  H13 AZ8     2      31.950  27.020  18.380  1.00  0.00            
ATOM    166  H14 AZ8     2      29.790  24.730  20.220  1.00  0.00            
ATOM    167  H15 AZ8     2      28.900  25.490  18.930  1.00  0.00            
ATOM    168  H16 AZ8     2      27.810  27.150  20.560  1.00  0.00            
ATOM    169  H17 AZ8     2      27.660  25.410  21.290  1.00  0.00            
ATOM    170  H18 AZ8     2      26.140  25.380  25.420  1.00  0.00            
ATOM    171  H19 AZ8     2      29.700  21.480  30.040  1.00  0.00            
ATOM    172  H20 AZ8     2      31.350  22.660  27.090  1.00  0.00            
TER
ENDMDL
MODEL        1
ATOM      1  H1  ACD     1      42.480  28.960  22.750  1.00  0.00            
ATOM      2  O1  ACD     1      42.260  29.330  21.900  1.00  0.00            
ATOM      3  C1  ACD     1      41.370  28.350  21.300  1.00  0.00            
ATOM      4  H2  ACD     1      40.430  28.370  21.860  1.00  0.00            
ATOM      5  H3  ACD     1      41.820  27.350  21.370  1.00  0.00            
ATOM      6  C2  ACD     1      41.110  28.720  19.810  1.00  0.00            
ATOM      7  H4  ACD     1      40.620  27.830  19.390  1.00  0.00            
ATOM      8  O2  ACD     1      40.250  29.890  19.830  1.00  0.00            
ATOM      9  C3  ACD     1      39.860  30.480  18.570  1.00  0.00            
ATOM     10  H5  ACD     1      39.370  31.430  18.810  1.00  0.00            
ATOM     11  O3  ACD     1      38.990  29.600  17.920  1.00  0.00            
ATOM     12  C4  ACD     1      37.570  29.810  17.960  1.00  0.00            
ATOM     13  H6  ACD     1      37.460  30.900  17.900  1.00  0.00            
ATOM     14  C5  ACD     1      37.040  29.120  16.630  1.00  0.00            
ATOM     15  H7  ACD     1      37.500  28.130  16.560  1.00  0.00            
ATOM     16  O4  ACD     1      37.430  29.970  15.520  1.00  0.00            
ATOM     17  H8  ACD     1      38.360  29.740  15.470  1.00  0.00            
ATOM     18  C6  ACD     1      35.500  28.800  16.720  1.00  0.00            
ATOM     19  H9  ACD     1      35.030  29.790  16.780  1.00  0.00            
ATOM     20  O5  ACD     1      35.060  28.030  15.580  1.00  0.00            
ATOM     21  H10 ACD     1      35.320  27.110  15.750  1.00  0.00            
ATOM     22  C7  ACD     1      35.250  28.050  17.990  1.00  0.00            
ATOM     23  H11 ACD     1      34.200  27.750  18.120  1.00  0.00            
ATOM     24  O6  ACD     1      35.530  28.950  19.020  1.00  0.00            
ATOM     25  C8  ACD     1      36.960  29.240  19.230  1.00  0.00            
ATOM     26  H12 ACD     1      37.500  28.370  19.630  1.00  0.00            
ATOM     27  C9  ACD     1      37.050  30.150  20.420  1.00  0.00            
ATOM     28  H13 ACD     1      36.640  29.630  21.290  1.00  0.00            
ATOM     29  H14 ACD     1      38.100  30.370  20.670  1.00  0.00            
ATOM     30  O7  ACD     1      36.340  31.360  20.090  1.00  0.00            
ATOM     31  H15 ACD     1      36.930  32.010  19.710  1.00  0.00            
ATOM     32  O8  ACD     1      36.070  26.880  18.100  1.00  0.00            
ATOM     33  C10 ACD     1      35.400  25.700  17.740  1.00  0.00            
ATOM     34  H16 ACD     1      34.420  26.030  17.380  1.00  0.00            
ATOM     35  C11 ACD     1      36.140  24.950  16.740  1.00  0.00            
ATOM     36  H17 ACD     1      37.130  24.740  17.170  1.00  0.00            
ATOM     37  O9  ACD     1      36.220  25.660  15.480  1.00  0.00            
ATOM     38  H18 ACD     1      36.710  25.130  14.850  1.00  0.00            
ATOM     39  C12 ACD     1      35.450  23.680  16.520  1.00  0.00            
ATOM     40  H19 ACD     1      34.440  24.000  16.220  1.00  0.00            
ATOM     41  O10 ACD     1      36.040  22.920  15.480  1.00  0.00            
ATOM     42  H20 ACD     1      35.790  23.330  14.650  1.00  0.00            
ATOM     43  C13 ACD     1      35.410  22.960  17.820  1.00  0.00            
ATOM     44  H21 ACD     1      34.940  21.990  17.640  1.00  0.00            
ATOM     45  O11 ACD     1      34.590  23.650  18.710  1.00  0.00            
ATOM     46  C14 ACD     1      35.170  24.890  19.070  1.00  0.00            
ATOM     47  H22 ACD     1      36.160  24.780  19.540  1.00  0.00            
ATOM     48  C15 ACD     1      34.250  25.550  20.060  1.00  0.00            
ATOM     49  H23 ACD     1      34.660  26.500  20.440  1.00  0.00            
ATOM     50  H24 ACD     1      33.330  25.730  19.500  1.00  0.00            
ATOM     51  O12 ACD     1      34.040  24.610  21.080  1.00  0.00            
ATOM     52  H25 ACD     1      33.870  23.800  20.590  1.00  0.00            
ATOM     53  O13 ACD     1      36.720  22.730  18.340  1.00  0.00            
ATOM     54  C16 ACD     1      37.170  21.430  18.700  1.00  0.00            
ATOM     55  H26 ACD     1      36.320  20.730  18.780  1.00  0.00            
ATOM     56  C17 ACD     1      37.990  20.980  17.500  1.00  0.00            
ATOM     57  H27 ACD     1      38.660  21.800  17.220  1.00  0.00            
ATOM     58  O14 ACD     1      37.160  20.610  16.360  1.00  0.00            
ATOM     59  H28 ACD     1      36.790  21.430  16.030  1.00  0.00            
ATOM     60  C18 ACD     1      38.910  19.790  17.730  1.00  0.00            
ATOM     61  H29 ACD     1      38.290  18.900  17.860  1.00  0.00            
ATOM     62  O15 ACD     1      39.770  19.490  16.660  1.00  0.00            
ATOM     63  H30 ACD     1      39.210  19.680  15.900  1.00  0.00            
ATOM     64  C19 ACD     1      39.700  20.040  19.040  1.00  0.00            
ATOM     65  H31 ACD     1      40.290  19.150  19.280  1.00  0.00            
ATOM     66  O16 ACD     1      38.830  20.320  20.130  1.00  0.00            
ATOM     67  C20 ACD     1      37.920  21.440  20.030  1.00  0.00            
ATOM     68  H32 ACD     1      38.550  22.330  20.160  1.00  0.00            
ATOM     69  C21 ACD     1      36.910  21.380  21.180  1.00  0.00            
ATOM     70  H33 ACD     1      37.550  21.520  22.060  1.00  0.00            
ATOM     71  H34 ACD     1      36.260  22.270  21.200  1.00  0.00            
ATOM     72  O17 ACD     1      36.090  20.170  21.100  1.00  0.00            
ATOM     73  H35 ACD     1      36.810  19.530  21.180  1.00  0.00            
ATOM     74  O18 ACD     1      40.580  21.130  18.890  1.00  0.00            
ATOM     75  C22 ACD     1      41.950  20.810  19.180  1.00  0.00            
ATOM     76  H36 ACD     1      42.340  19.790  19.270  1.00  0.00            
ATOM     77  C23 ACD     1      42.660  21.510  17.970  1.00  0.00            
ATOM     78  H37 ACD     1      42.330  22.550  17.890  1.00  0.00            
ATOM     79  O19 ACD     1      42.250  20.870  16.720  1.00  0.00            
ATOM     80  H38 ACD     1      41.310  20.700  16.660  1.00  0.00            
ATOM     81  C24 ACD     1      44.130  21.540  18.230  1.00  0.00            
ATOM     82  H39 ACD     1      44.570  20.560  18.430  1.00  0.00            
ATOM     83  O20 ACD     1      44.810  22.130  17.080  1.00  0.00            
ATOM     84  H40 ACD     1      44.280  21.880  16.320  1.00  0.00            
ATOM     85  C25 ACD     1      44.450  22.350  19.440  1.00  0.00            
ATOM     86  H41 ACD     1      45.530  22.280  19.580  1.00  0.00            
ATOM     87  O21 ACD     1      43.810  21.620  20.460  1.00  0.00            
ATOM     88  C26 ACD     1      42.350  21.530  20.480  1.00  0.00            
ATOM     89  H42 ACD     1      41.980  22.570  20.520  1.00  0.00            
ATOM     90  C27 ACD     1      41.920  20.820  21.750  1.00  0.00            
ATOM     91  H43 ACD     1      40.840  20.650  21.720  1.00  0.00            
ATOM     92  H44 ACD     1      42.440  19.870  21.900  1.00  0.00            
ATOM     93  O22 ACD     1      42.190  21.570  22.860  1.00  0.00            
ATOM     94  H45 ACD     1      43.140  21.420  22.970  1.00  0.00            
ATOM     95  O23 ACD     1      43.930  23.700  19.290  1.00  0.00            
ATOM     96  C28 ACD     1      44.740  24.810  19.610  1.00  0.00            
ATOM     97  H46 ACD     1      45.710  24.480  19.990  1.00  0.00            
ATOM     98  C29 ACD     1      43.940  25.640  20.650  1.00  0.00            
ATOM     99  H47 ACD     1      42.880  25.630  20.380  1.00  0.00            
ATOM    100  O24 ACD     1      44.350  27.000  20.700  1.00  0.00            
ATOM    101  C30 ACD     1      44.140  25.040  22.080  1.00  0.00            
ATOM    102  H48 ACD     1      44.090  23.950  22.100  1.00  0.00            
ATOM    103  H49 ACD     1      45.170  25.290  22.360  1.00  0.00            
ATOM    104  O25 ACD     1      43.240  25.650  23.000  1.00  0.00            
ATOM    105  H50 ACD     1      43.610  26.520  23.190  1.00  0.00            
ATOM    106  C31 ACD     1      44.870  25.520  18.260  1.00  0.00            
ATOM    107  H51 ACD     1      43.870  25.520  17.810  1.00  0.00            
ATOM    108  O26 ACD     1      45.730  24.730  17.400  1.00  0.00            
ATOM    109  H52 ACD     1      45.450  23.810  17.480  1.00  0.00            
ATOM    110  C32 ACD     1      45.420  26.900  18.550  1.00  0.00            
ATOM    111  H53 ACD     1      46.400  26.720  19.010  1.00  0.00            
ATOM    112  O27 ACD     1      45.510  27.800  17.470  1.00  0.00            
ATOM    113  H54 ACD     1      44.640  28.110  17.200  1.00  0.00            
ATOM    114  C33 ACD     1      44.450  27.650  19.460  1.00  0.00            
ATOM    115  H55 ACD     1      44.800  28.680  19.600  1.00  0.00            
ATOM    116  O28 ACD     1      43.150  27.740  18.890  1.00  0.00            
ATOM    117  C34 ACD     1      42.400  28.970  19.060  1.00  0.00            
ATOM    118  H56 ACD     1      43.030  29.710  19.580  1.00  0.00            
ATOM    119  C35 ACD     1      42.080  29.570  17.640  1.00  0.00            
ATOM    120  H57 ACD     1      41.550  28.760  17.120  1.00  0.00            
ATOM    121  O29 ACD     1      43.340  29.890  16.950  1.00  0.00            
ATOM    122  H58 ACD     1      43.180  30.170  16.040  1.00  0.00            
ATOM    123  C36 ACD     1      41.140  30.790  17.750  1.00  0.00            
ATOM    124  H59 ACD     1      41.680  31.630  18.200  1.00  0.00            
ATOM    125  O30 ACD     1      40.770  31.240  16.400  1.00  0.00            
ATOM    126  H60 ACD     1      40.250  30.520  16.030  1.00  0.00            
ATOM    127  C1  AZ8     2      37.330  31.430  23.790  1.00  0.00            
ATOM    128  C2  AZ8     2      38.570  30.980  24.520  1.00  0.00            
ATOM    129  C3  AZ8     2      39.490  30.120  23.600  1.00  0.00            
ATOM    130  O1  AZ8     2      38.720  28.880  23.330  1.00  0.00            
ATOM    131  C4  AZ8     2      38.200  28.080  24.420  1.00  0.00            
ATOM    132  C5  AZ8     2      37.790  26.690  24.230  1.00  0.00            
ATOM    133  N1  AZ8     2      37.960  25.940  23.070  1.00  0.00            
ATOM    134  C6  AZ8     2      37.310  26.160  21.810  1.00  0.00            
ATOM    135  C7  AZ8     2      38.290  26.080  20.620  1.00  0.00            
ATOM    136  N2  AZ8     2      39.120  24.840  20.690  1.00  0.00            
ATOM    137  C8  AZ8     2      39.920  24.600  19.420  1.00  0.00            
ATOM    138  C9  AZ8     2      39.780  24.680  21.960  1.00  0.00            
ATOM    139  C10 AZ8     2      38.690  24.650  23.070  1.00  0.00            
ATOM    140  C11 AZ8     2      37.170  26.110  25.370  1.00  0.00            
ATOM    141  F1  AZ8     2      36.770  24.810  25.310  1.00  0.00            
ATOM    142  C12 AZ8     2      37.020  26.730  26.580  1.00  0.00            
ATOM    143  C13 AZ8     2      37.290  28.080  26.730  1.00  0.00            
ATOM    144  C14 AZ8     2      37.090  28.770  28.060  1.00  0.00            
ATOM    145  O2  AZ8     2      36.830  28.130  29.090  1.00  0.00            
ATOM    146  C15 AZ8     2      37.350  30.220  28.030  1.00  0.00            
ATOM    147  C16 AZ8     2      37.140  31.020  29.300  1.00  0.00            
ATOM    148  O3  AZ8     2      36.840  30.510  30.330  1.00  0.00            
ATOM    149  O4  AZ8     2      37.710  32.200  29.260  1.00  0.00            
ATOM    150  C17 AZ8     2      37.910  30.870  26.930  1.00  0.00            
ATOM    151  N3  AZ8     2      38.130  30.190  25.730  1.00  0.00            
ATOM    152  C18 AZ8     2      37.880  28.790  25.630  1.00  0.00            
ATOM    153  H1  AZ8     2      37.550  32.050  22.920  1.00  0.00            
ATOM    154  H2  AZ8     2      36.690  30.580  23.550  1.00  0.00            
ATOM    155  H3  AZ8     2      36.780  32.100  24.470  1.00  0.00            
ATOM    156  H4  AZ8     2      39.040  31.910  24.870  1.00  0.00            
ATOM    157  H5  AZ8     2      40.400  29.810  24.120  1.00  0.00            
ATOM    158  H6  AZ8     2      39.710  30.540  22.610  1.00  0.00            
ATOM    159  H7  AZ8     2      36.780  27.120  21.880  1.00  0.00            
ATOM    160  H8  AZ8     2      36.540  25.370  21.800  1.00  0.00            
ATOM    161  H9  AZ8     2      38.950  26.960  20.620  1.00  0.00            
ATOM    162  H10 AZ8     2      37.750  25.990  19.670  1.00  0.00            
ATOM    163  H11 AZ8     2      40.400  25.510  19.060  1.00  0.00            
ATOM    164  H12 AZ8     2      40.720  23.850  19.480  1.00  0.00            
ATOM    165  H13 AZ8     2      39.340  24.170  18.600  1.00  0.00            
ATOM    166  H14 AZ8     2      40.470  25.520  22.110  1.00  0.00            
ATOM    167  H15 AZ8     2      40.320  23.730  21.910  1.00  0.00            
ATOM    168  H16 AZ8     2      38.040  23.800  22.860  1.00  0.00            
ATOM    169  H17 AZ8     2      39.150  24.540  24.060  1.00  0.00            
ATOM    170  H18 AZ8     2      36.570  26.200  27.410  1.00  0.00            
ATOM    171  H19 AZ8     2      37.570  32.660  30.100  1.00  0.00            
ATOM    172  H20 AZ8     2      38.160  31.920  26.870  1.00  0.00            
TER
ENDMDL
MODEL        1
ATOM      1  H1  ACD     1      38.030  26.410  36.430  1.00  0.00            
ATOM      2  O1  ACD     1      38.790  26.850  36.030  1.00  0.00            
ATOM      3  C1  ACD     1      38.320  28.170  35.640  1.00  0.00            
ATOM      4  H2  ACD     1      39.130  28.900  35.770  1.00  0.00            
ATOM      5  H3  ACD     1      37.570  28.430  36.390  1.00  0.00            
ATOM      6  C2  ACD     1      37.660  28.190  34.300  1.00  0.00            
ATOM      7  H4  ACD     1      38.020  27.480  33.550  1.00  0.00            
ATOM      8  O2  ACD     1      36.270  27.940  34.520  1.00  0.00            
ATOM      9  C3  ACD     1      35.420  27.930  33.380  1.00  0.00            
ATOM     10  H5  ACD     1      34.460  27.500  33.700  1.00  0.00            
ATOM     11  O3  ACD     1      35.950  27.220  32.260  1.00  0.00            
ATOM     12  C4  ACD     1      35.040  26.400  31.420  1.00  0.00            
ATOM     13  H6  ACD     1      34.050  26.360  31.880  1.00  0.00            
ATOM     14  C5  ACD     1      34.970  26.970  30.020  1.00  0.00            
ATOM     15  H7  ACD     1      35.990  27.360  29.960  1.00  0.00            
ATOM     16  O4  ACD     1      34.040  28.100  29.920  1.00  0.00            
ATOM     17  H8  ACD     1      34.050  28.540  30.770  1.00  0.00            
ATOM     18  C6  ACD     1      34.750  25.870  28.910  1.00  0.00            
ATOM     19  H9  ACD     1      33.690  25.600  28.980  1.00  0.00            
ATOM     20  O5  ACD     1      34.980  26.410  27.620  1.00  0.00            
ATOM     21  H10 ACD     1      35.720  25.940  27.220  1.00  0.00            
ATOM     22  C7  ACD     1      35.500  24.580  29.090  1.00  0.00            
ATOM     23  H11 ACD     1      35.050  23.900  28.360  1.00  0.00            
ATOM     24  O6  ACD     1      35.150  24.130  30.320  1.00  0.00            
ATOM     25  C8  ACD     1      35.660  24.990  31.480  1.00  0.00            
ATOM     26  H12 ACD     1      36.740  25.200  31.370  1.00  0.00            
ATOM     27  C9  ACD     1      35.450  24.340  32.770  1.00  0.00            
ATOM     28  H13 ACD     1      35.910  24.970  33.550  1.00  0.00            
ATOM     29  H14 ACD     1      34.380  24.170  32.940  1.00  0.00            
ATOM     30  O7  ACD     1      36.210  23.070  32.820  1.00  0.00            
ATOM     31  H15 ACD     1      35.960  22.620  32.000  1.00  0.00            
ATOM     32  O8  ACD     1      36.940  24.680  29.040  1.00  0.00            
ATOM     33  C10 ACD     1      37.630  23.730  28.230  1.00  0.00            
ATOM     34  H16 ACD     1      37.050  22.840  27.950  1.00  0.00            
ATOM     35  C11 ACD     1      38.070  24.440  26.950  1.00  0.00            
ATOM     36  H17 ACD     1      38.690  25.310  27.220  1.00  0.00            
ATOM     37  O9  ACD     1      36.960  24.940  26.210  1.00  0.00            
ATOM     38  H18 ACD     1      37.290  25.070  25.320  1.00  0.00            
ATOM     39  C12 ACD     1      38.910  23.460  26.140  1.00  0.00            
ATOM     40  H19 ACD     1      38.330  22.610  25.770  1.00  0.00            
ATOM     41  O10 ACD     1      39.480  24.170  25.030  1.00  0.00            
ATOM     42  H20 ACD     1      40.260  24.620  25.350  1.00  0.00            
ATOM     43  C13 ACD     1      40.130  22.960  26.960  1.00  0.00            
ATOM     44  H21 ACD     1      40.620  22.180  26.370  1.00  0.00            
ATOM     45  O11 ACD     1      39.670  22.310  28.090  1.00  0.00            
ATOM     46  C14 ACD     1      38.820  23.150  28.960  1.00  0.00            
ATOM     47  H22 ACD     1      39.480  23.930  29.350  1.00  0.00            
ATOM     48  C15 ACD     1      38.430  22.380  30.200  1.00  0.00            
ATOM     49  H23 ACD     1      39.310  22.040  30.760  1.00  0.00            
ATOM     50  H24 ACD     1      37.850  23.040  30.850  1.00  0.00            
ATOM     51  O12 ACD     1      37.610  21.250  29.850  1.00  0.00            
ATOM     52  H25 ACD     1      37.470  20.800  30.690  1.00  0.00            
ATOM     53  O13 ACD     1      41.040  24.050  27.070  1.00  0.00            
ATOM     54  C16 ACD     1      42.480  23.880  26.670  1.00  0.00            
ATOM     55  H26 ACD     1      42.670  23.030  25.990  1.00  0.00            
ATOM     56  C17 ACD     1      42.830  25.250  26.030  1.00  0.00            
ATOM     57  H27 ACD     1      42.320  26.040  26.600  1.00  0.00            
ATOM     58  O14 ACD     1      42.390  25.260  24.660  1.00  0.00            
ATOM     59  H28 ACD     1      43.060  25.040  24.020  1.00  0.00            
ATOM     60  C18 ACD     1      44.340  25.540  26.000  1.00  0.00            
ATOM     61  H29 ACD     1      44.760  24.670  25.480  1.00  0.00            
ATOM     62  O15 ACD     1      44.850  26.750  25.450  1.00  0.00            
ATOM     63  H30 ACD     1      44.280  27.500  25.640  1.00  0.00            
ATOM     64  C19 ACD     1      44.890  25.350  27.410  1.00  0.00            
ATOM     65  H31 ACD     1      45.970  25.520  27.440  1.00  0.00            
ATOM     66  O16 ACD     1      44.670  23.930  27.740  1.00  0.00            
ATOM     67  C20 ACD     1      43.350  23.650  27.900  1.00  0.00            
ATOM     68  H32 ACD     1      42.860  24.160  28.740  1.00  0.00            
ATOM     69  C21 ACD     1      43.280  22.210  28.360  1.00  0.00            
ATOM     70  H33 ACD     1      43.760  22.100  29.340  1.00  0.00            
ATOM     71  H34 ACD     1      42.230  21.930  28.490  1.00  0.00            
ATOM     72  O17 ACD     1      43.940  21.290  27.560  1.00  0.00            
ATOM     73  H35 ACD     1      43.440  21.200  26.740  1.00  0.00            
ATOM     74  O18 ACD     1      44.160  26.200  28.320  1.00  0.00            
ATOM     75  C22 ACD     1      44.680  27.470  28.570  1.00  0.00            
ATOM     76  H36 ACD     1      45.640  27.620  28.050  1.00  0.00            
ATOM     77  C23 ACD     1      43.540  28.450  28.210  1.00  0.00            
ATOM     78  H37 ACD     1      42.590  28.150  28.680  1.00  0.00            
ATOM     79  O19 ACD     1      43.320  28.540  26.870  1.00  0.00            
ATOM     80  H38 ACD     1      42.750  29.310  26.760  1.00  0.00            
ATOM     81  C24 ACD     1      43.830  29.820  28.810  1.00  0.00            
ATOM     82  H39 ACD     1      44.750  30.210  28.350  1.00  0.00            
ATOM     83  O20 ACD     1      42.720  30.670  28.460  1.00  0.00            
ATOM     84  H40 ACD     1      42.270  30.760  29.310  1.00  0.00            
ATOM     85  C25 ACD     1      43.970  29.670  30.370  1.00  0.00            
ATOM     86  H41 ACD     1      44.220  30.670  30.740  1.00  0.00            
ATOM     87  O21 ACD     1      45.080  28.790  30.530  1.00  0.00            
ATOM     88  C26 ACD     1      44.910  27.440  30.080  1.00  0.00            
ATOM     89  H42 ACD     1      44.080  26.980  30.620  1.00  0.00            
ATOM     90  C27 ACD     1      46.230  26.620  30.340  1.00  0.00            
ATOM     91  H43 ACD     1      45.960  25.580  30.130  1.00  0.00            
ATOM     92  H44 ACD     1      47.140  26.890  29.780  1.00  0.00            
ATOM     93  O22 ACD     1      46.590  26.550  31.690  1.00  0.00            
ATOM     94  H45 ACD     1      46.330  27.400  32.060  1.00  0.00            
ATOM     95  O23 ACD     1      42.790  29.150  31.050  1.00  0.00            
ATOM     96  C28 ACD     1      42.360  29.840  32.270  1.00  0.00            
ATOM     97  H46 ACD     1      43.270  30.330  32.650  1.00  0.00            
ATOM     98  C29 ACD     1      41.720  28.870  33.340  1.00  0.00            
ATOM     99  H47 ACD     1      41.010  28.240  32.780  1.00  0.00            
ATOM    100  O24 ACD     1      41.050  29.600  34.410  1.00  0.00            
ATOM    101  C30 ACD     1      42.750  27.970  33.920  1.00  0.00            
ATOM    102  H48 ACD     1      42.260  27.260  34.600  1.00  0.00            
ATOM    103  H49 ACD     1      43.270  27.370  33.160  1.00  0.00            
ATOM    104  O25 ACD     1      43.730  28.740  34.640  1.00  0.00            
ATOM    105  H50 ACD     1      43.320  28.870  35.490  1.00  0.00            
ATOM    106  C31 ACD     1      41.370  30.890  31.810  1.00  0.00            
ATOM    107  H51 ACD     1      40.590  30.380  31.230  1.00  0.00            
ATOM    108  O26 ACD     1      41.980  31.890  30.980  1.00  0.00            
ATOM    109  H52 ACD     1      41.580  32.760  31.060  1.00  0.00            
ATOM    110  C32 ACD     1      40.720  31.590  33.020  1.00  0.00            
ATOM    111  H53 ACD     1      41.470  32.100  33.650  1.00  0.00            
ATOM    112  O27 ACD     1      39.700  32.550  32.690  1.00  0.00            
ATOM    113  H54 ACD     1      39.130  32.140  32.040  1.00  0.00            
ATOM    114  C33 ACD     1      40.060  30.490  33.810  1.00  0.00            
ATOM    115  H55 ACD     1      39.610  31.050  34.640  1.00  0.00            
ATOM    116  O28 ACD     1      39.050  29.780  33.000  1.00  0.00            
ATOM    117  C34 ACD     1      37.780  29.590  33.630  1.00  0.00            
ATOM    118  H56 ACD     1      37.560  30.270  34.460  1.00  0.00            
ATOM    119  C35 ACD     1      36.700  29.890  32.600  1.00  0.00            
ATOM    120  H57 ACD     1      37.070  29.370  31.710  1.00  0.00            
ATOM    121  O29 ACD     1      36.750  31.340  32.480  1.00  0.00            
ATOM    122  H58 ACD     1      37.230  31.530  31.660  1.00  0.00            
ATOM    123  C36 ACD     1      35.260  29.430  32.980  1.00  0.00            
ATOM    124  H59 ACD     1      34.940  30.000  33.860  1.00  0.00            
ATOM    125  O30 ACD     1      34.300  29.640  32.020  1.00  0.00            
ATOM    126  H60 ACD     1      34.440  30.550  31.730  1.00  0.00            
ATOM    127  C1  AZ8     2       2.910  20.080  30.670  1.00  0.00            
ATOM    128  C2  AZ8     2       1.950  19.790  31.740  1.00  0.00            
ATOM    129  C3  AZ8     2       0.570  20.430  31.430  1.00  0.00            
ATOM    130  O1  AZ8     2       0.690  21.890  31.720  1.00  0.00            
ATOM    131  C4  AZ8     2       1.110  22.290  32.970  1.00  0.00            
ATOM    132  C5  AZ8     2       0.770  23.540  33.470  1.00  0.00            
ATOM    133  N1  AZ8     2      -0.030  24.400  32.750  1.00  0.00            
ATOM    134  C6  AZ8     2       0.260  24.720  31.290  1.00  0.00            
ATOM    135  C7  AZ8     2      -0.490  25.990  30.770  1.00  0.00            
ATOM    136  N2  AZ8     2      -1.960  25.830  31.000  1.00  0.00            
ATOM    137  C8  AZ8     2      -2.720  27.020  30.590  1.00  0.00            
ATOM    138  C9  AZ8     2      -2.270  25.640  32.390  1.00  0.00            
ATOM    139  C10 AZ8     2      -1.480  24.330  32.910  1.00  0.00            
ATOM    140  C11 AZ8     2       1.290  23.980  34.720  1.00  0.00            
ATOM    141  F1  AZ8     2       0.950  25.230  35.200  1.00  0.00            
ATOM    142  C12 AZ8     2       2.140  23.170  35.490  1.00  0.00            
ATOM    143  C13 AZ8     2       2.570  21.880  34.960  1.00  0.00            
ATOM    144  C14 AZ8     2       3.670  21.080  35.550  1.00  0.00            
ATOM    145  O2  AZ8     2       4.250  21.490  36.550  1.00  0.00            
ATOM    146  C15 AZ8     2       3.980  19.880  34.870  1.00  0.00            
ATOM    147  C16 AZ8     2       5.060  19.120  35.460  1.00  0.00            
ATOM    148  O3  AZ8     2       5.640  19.250  36.540  1.00  0.00            
ATOM    149  O4  AZ8     2       5.110  17.830  35.020  1.00  0.00            
ATOM    150  C17 AZ8     2       3.410  19.450  33.700  1.00  0.00            
ATOM    151  N3  AZ8     2       2.440  20.240  33.100  1.00  0.00            
ATOM    152  C18 AZ8     2       2.050  21.440  33.690  1.00  0.00            
ATOM    153  H1  AZ8     2       2.510  19.910  29.670  1.00  0.00            
ATOM    154  H2  AZ8     2       3.280  21.110  30.660  1.00  0.00            
ATOM    155  H3  AZ8     2       3.790  19.420  30.670  1.00  0.00            
ATOM    156  H4  AZ8     2       1.750  18.710  31.680  1.00  0.00            
ATOM    157  H5  AZ8     2      -0.240  20.150  32.130  1.00  0.00            
ATOM    158  H6  AZ8     2       0.270  20.160  30.410  1.00  0.00            
ATOM    159  H7  AZ8     2      -0.170  23.950  30.640  1.00  0.00            
ATOM    160  H8  AZ8     2       1.340  24.740  31.140  1.00  0.00            
ATOM    161  H9  AZ8     2      -0.280  26.180  29.710  1.00  0.00            
ATOM    162  H10 AZ8     2      -0.120  26.910  31.240  1.00  0.00            
ATOM    163  H11 AZ8     2      -2.410  27.870  31.210  1.00  0.00            
ATOM    164  H12 AZ8     2      -2.510  27.270  29.540  1.00  0.00            
ATOM    165  H13 AZ8     2      -3.810  26.910  30.680  1.00  0.00            
ATOM    166  H14 AZ8     2      -3.340  25.410  32.470  1.00  0.00            
ATOM    167  H15 AZ8     2      -2.020  26.510  33.010  1.00  0.00            
ATOM    168  H16 AZ8     2      -1.660  24.020  33.950  1.00  0.00            
ATOM    169  H17 AZ8     2      -1.790  23.520  32.240  1.00  0.00            
ATOM    170  H18 AZ8     2       2.580  23.490  36.430  1.00  0.00            
ATOM    171  H19 AZ8     2       5.940  17.660  35.500  1.00  0.00            
ATOM    172  H20 AZ8     2       3.620  18.590  33.080  1.00  0.00            
TER
ENDMDL
MODEL        1
ATOM      1  H1  ACD     1      27.970  31.060  19.070  1.00  0.00            
ATOM      2  O1  ACD     1      28.880  31.270  18.840  1.00  0.00            
ATOM      3  C1  ACD     1      29.700  30.950  19.960  1.00  0.00            
ATOM      4  H2  ACD     1      29.320  31.390  20.890  1.00  0.00            
ATOM      5  H3  ACD     1      30.650  31.440  19.700  1.00  0.00            
ATOM      6  C2  ACD     1      29.760  29.440  20.130  1.00  0.00            
ATOM      7  H4  ACD     1      30.580  29.210  20.830  1.00  0.00            
ATOM      8  O2  ACD     1      28.470  29.040  20.650  1.00  0.00            
ATOM      9  C3  ACD     1      28.280  27.630  20.810  1.00  0.00            
ATOM     10  H5  ACD     1      27.250  27.530  21.150  1.00  0.00            
ATOM     11  O3  ACD     1      29.260  27.060  21.700  1.00  0.00            
ATOM     12  C4  ACD     1      28.850  26.970  23.080  1.00  0.00            
ATOM     13  H6  ACD     1      27.850  27.400  23.160  1.00  0.00            
ATOM     14  C5  ACD     1      28.760  25.420  23.370  1.00  0.00            
ATOM     15  H7  ACD     1      29.610  24.880  22.940  1.00  0.00            
ATOM     16  O4  ACD     1      27.550  24.870  22.720  1.00  0.00            
ATOM     17  H8  ACD     1      27.660  23.910  22.660  1.00  0.00            
ATOM     18  C6  ACD     1      28.760  25.160  24.860  1.00  0.00            
ATOM     19  H9  ACD     1      27.760  25.470  25.180  1.00  0.00            
ATOM     20  O5  ACD     1      28.840  23.730  25.160  1.00  0.00            
ATOM     21  H10 ACD     1      28.090  23.270  24.790  1.00  0.00            
ATOM     22  C7  ACD     1      29.900  25.930  25.590  1.00  0.00            
ATOM     23  H11 ACD     1      29.870  25.620  26.640  1.00  0.00            
ATOM     24  O6  ACD     1      29.800  27.300  25.410  1.00  0.00            
ATOM     25  C8  ACD     1      29.830  27.720  24.040  1.00  0.00            
ATOM     26  H12 ACD     1      30.840  27.500  23.670  1.00  0.00            
ATOM     27  C9  ACD     1      29.630  29.270  24.000  1.00  0.00            
ATOM     28  H13 ACD     1      30.410  29.760  24.590  1.00  0.00            
ATOM     29  H14 ACD     1      29.740  29.710  23.000  1.00  0.00            
ATOM     30  O7  ACD     1      28.410  29.690  24.600  1.00  0.00            
ATOM     31  H15 ACD     1      28.430  29.350  25.500  1.00  0.00            
ATOM     32  O8  ACD     1      31.080  25.400  25.050  1.00  0.00            
ATOM     33  C10 ACD     1      32.170  25.330  25.980  1.00  0.00            
ATOM     34  H16 ACD     1      31.910  25.890  26.880  1.00  0.00            
ATOM     35  C11 ACD     1      32.300  23.830  26.170  1.00  0.00            
ATOM     36  H17 ACD     1      32.420  23.430  25.150  1.00  0.00            
ATOM     37  O9  ACD     1      31.200  23.230  26.790  1.00  0.00            
ATOM     38  H18 ACD     1      30.480  23.210  26.160  1.00  0.00            
ATOM     39  C12 ACD     1      33.610  23.490  26.910  1.00  0.00            
ATOM     40  H19 ACD     1      33.500  23.730  27.980  1.00  0.00            
ATOM     41  O10 ACD     1      33.890  22.130  26.810  1.00  0.00            
ATOM     42  H20 ACD     1      33.850  21.910  25.870  1.00  0.00            
ATOM     43  C13 ACD     1      34.820  24.300  26.500  1.00  0.00            
ATOM     44  H21 ACD     1      35.530  24.200  27.320  1.00  0.00            
ATOM     45  O11 ACD     1      34.490  25.640  26.300  1.00  0.00            
ATOM     46  C14 ACD     1      33.390  25.850  25.400  1.00  0.00            
ATOM     47  H22 ACD     1      33.550  25.260  24.490  1.00  0.00            
ATOM     48  C15 ACD     1      33.410  27.370  25.080  1.00  0.00            
ATOM     49  H23 ACD     1      32.410  27.710  24.770  1.00  0.00            
ATOM     50  H24 ACD     1      33.690  27.970  25.960  1.00  0.00            
ATOM     51  O12 ACD     1      34.290  27.690  24.000  1.00  0.00            
ATOM     52  H25 ACD     1      33.730  27.490  23.250  1.00  0.00            
ATOM     53  O13 ACD     1      35.410  23.820  25.290  1.00  0.00            
ATOM     54  C16 ACD     1      36.790  23.920  25.180  1.00  0.00            
ATOM     55  H26 ACD     1      37.290  23.350  25.990  1.00  0.00            
ATOM     56  C17 ACD     1      37.140  23.290  23.850  1.00  0.00            
ATOM     57  H27 ACD     1      36.410  23.610  23.100  1.00  0.00            
ATOM     58  O14 ACD     1      37.190  21.870  23.960  1.00  0.00            
ATOM     59  H28 ACD     1      37.880  21.580  24.560  1.00  0.00            
ATOM     60  C18 ACD     1      38.420  23.800  23.210  1.00  0.00            
ATOM     61  H29 ACD     1      39.320  23.390  23.680  1.00  0.00            
ATOM     62  O15 ACD     1      38.420  23.430  21.850  1.00  0.00            
ATOM     63  H30 ACD     1      38.830  22.560  21.860  1.00  0.00            
ATOM     64  C19 ACD     1      38.560  25.310  23.210  1.00  0.00            
ATOM     65  H31 ACD     1      39.540  25.630  22.830  1.00  0.00            
ATOM     66  O16 ACD     1      38.480  25.690  24.550  1.00  0.00            
ATOM     67  C20 ACD     1      37.290  25.410  25.300  1.00  0.00            
ATOM     68  H32 ACD     1      36.540  26.070  24.860  1.00  0.00            
ATOM     69  C21 ACD     1      37.540  25.840  26.760  1.00  0.00            
ATOM     70  H33 ACD     1      37.840  26.890  26.870  1.00  0.00            
ATOM     71  H34 ACD     1      36.560  25.790  27.260  1.00  0.00            
ATOM     72  O17 ACD     1      38.450  24.980  27.450  1.00  0.00            
ATOM     73  H35 ACD     1      39.350  25.230  27.250  1.00  0.00            
ATOM     74  O18 ACD     1      37.540  25.910  22.430  1.00  0.00            
ATOM     75  C22 ACD     1      37.970  26.890  21.540  1.00  0.00            
ATOM     76  H36 ACD     1      39.020  27.120  21.770  1.00  0.00            
ATOM     77  C23 ACD     1      37.820  26.260  20.150  1.00  0.00            
ATOM     78  H37 ACD     1      36.830  25.810  20.050  1.00  0.00            
ATOM     79  O19 ACD     1      38.850  25.280  19.980  1.00  0.00            
ATOM     80  H38 ACD     1      38.590  24.580  20.600  1.00  0.00            
ATOM     81  C24 ACD     1      37.970  27.340  19.090  1.00  0.00            
ATOM     82  H39 ACD     1      38.990  27.740  19.120  1.00  0.00            
ATOM     83  O20 ACD     1      37.620  26.860  17.840  1.00  0.00            
ATOM     84  H40 ACD     1      36.700  27.090  17.690  1.00  0.00            
ATOM     85  C25 ACD     1      37.100  28.630  19.410  1.00  0.00            
ATOM     86  H41 ACD     1      37.430  29.370  18.680  1.00  0.00            
ATOM     87  O21 ACD     1      37.580  29.080  20.630  1.00  0.00            
ATOM     88  C26 ACD     1      37.210  28.180  21.690  1.00  0.00            
ATOM     89  H42 ACD     1      36.160  27.870  21.580  1.00  0.00            
ATOM     90  C27 ACD     1      37.500  28.930  23.020  1.00  0.00            
ATOM     91  H43 ACD     1      37.850  28.190  23.750  1.00  0.00            
ATOM     92  H44 ACD     1      38.230  29.750  22.940  1.00  0.00            
ATOM     93  O22 ACD     1      36.260  29.520  23.410  1.00  0.00            
ATOM     94  H45 ACD     1      35.500  28.930  23.450  1.00  0.00            
ATOM     95  O23 ACD     1      35.700  28.430  19.470  1.00  0.00            
ATOM     96  C28 ACD     1      34.870  29.220  18.660  1.00  0.00            
ATOM     97  H46 ACD     1      35.470  29.850  17.990  1.00  0.00            
ATOM     98  C29 ACD     1      33.940  30.000  19.560  1.00  0.00            
ATOM     99  H47 ACD     1      33.550  29.370  20.370  1.00  0.00            
ATOM    100  O24 ACD     1      32.820  30.580  18.760  1.00  0.00            
ATOM    101  C30 ACD     1      34.630  31.190  20.170  1.00  0.00            
ATOM    102  H48 ACD     1      35.510  30.930  20.770  1.00  0.00            
ATOM    103  H49 ACD     1      35.190  31.680  19.360  1.00  0.00            
ATOM    104  O25 ACD     1      33.790  32.160  20.810  1.00  0.00            
ATOM    105  H50 ACD     1      33.250  32.510  20.100  1.00  0.00            
ATOM    106  C31 ACD     1      34.160  28.200  17.680  1.00  0.00            
ATOM    107  H51 ACD     1      33.610  27.400  18.190  1.00  0.00            
ATOM    108  O26 ACD     1      35.100  27.660  16.750  1.00  0.00            
ATOM    109  H52 ACD     1      34.540  27.170  16.140  1.00  0.00            
ATOM    110  C32 ACD     1      33.120  28.960  17.000  1.00  0.00            
ATOM    111  H53 ACD     1      33.620  29.750  16.410  1.00  0.00            
ATOM    112  O27 ACD     1      32.360  28.090  16.120  1.00  0.00            
ATOM    113  H54 ACD     1      31.680  27.670  16.670  1.00  0.00            
ATOM    114  C33 ACD     1      32.140  29.640  17.940  1.00  0.00            
ATOM    115  H55 ACD     1      31.440  30.120  17.250  1.00  0.00            
ATOM    116  O28 ACD     1      31.510  28.640  18.700  1.00  0.00            
ATOM    117  C34 ACD     1      30.110  28.700  18.830  1.00  0.00            
ATOM    118  H56 ACD     1      29.700  29.260  17.980  1.00  0.00            
ATOM    119  C35 ACD     1      29.610  27.230  18.670  1.00  0.00            
ATOM    120  H57 ACD     1      30.370  26.660  19.220  1.00  0.00            
ATOM    121  O29 ACD     1      29.600  26.810  17.260  1.00  0.00            
ATOM    122  H58 ACD     1      29.380  25.880  17.180  1.00  0.00            
ATOM    123  C36 ACD     1      28.240  27.050  19.380  1.00  0.00            
ATOM    124  H59 ACD     1      27.380  27.420  18.810  1.00  0.00            
ATOM    125  O30 ACD     1      28.010  25.650  19.450  1.00  0.00            
ATOM    126  H60 ACD     1      28.660  25.240  20.020  1.00  0.00            
ATOM    127  C1  AZ8     2      35.660  28.770  31.630  1.00  0.00            
ATOM    128  C2  AZ8     2      35.450  27.900  30.290  1.00  0.00            
ATOM    129  C3  AZ8     2      35.910  28.610  29.020  1.00  0.00            
ATOM    130  O1  AZ8     2      34.930  29.580  28.680  1.00  0.00            
ATOM    131  C4  AZ8     2      33.600  29.200  28.650  1.00  0.00            
ATOM    132  C5  AZ8     2      32.680  30.030  27.950  1.00  0.00            
ATOM    133  N1  AZ8     2      32.960  31.130  27.160  1.00  0.00            
ATOM    134  C6  AZ8     2      32.450  32.460  27.510  1.00  0.00            
ATOM    135  C7  AZ8     2      31.680  33.110  26.360  1.00  0.00            
ATOM    136  N2  AZ8     2      32.380  33.080  25.010  1.00  0.00            
ATOM    137  C8  AZ8     2      31.680  33.700  23.920  1.00  0.00            
ATOM    138  C9  AZ8     2      32.910  31.770  24.700  1.00  0.00            
ATOM    139  C10 AZ8     2      33.730  31.150  25.880  1.00  0.00            
ATOM    140  C11 AZ8     2      31.330  29.690  28.010  1.00  0.00            
ATOM    141  F1  AZ8     2      30.410  30.330  27.180  1.00  0.00            
ATOM    142  C12 AZ8     2      30.830  28.590  28.770  1.00  0.00            
ATOM    143  C13 AZ8     2      31.760  27.660  29.320  1.00  0.00            
ATOM    144  C14 AZ8     2      31.390  26.290  29.870  1.00  0.00            
ATOM    145  O2  AZ8     2      30.250  25.840  29.740  1.00  0.00            
ATOM    146  C15 AZ8     2      32.510  25.450  30.420  1.00  0.00            
ATOM    147  C16 AZ8     2      32.230  24.080  30.750  1.00  0.00            
ATOM    148  O3  AZ8     2      31.220  23.430  30.660  1.00  0.00            
ATOM    149  O4  AZ8     2      33.340  23.400  31.170  1.00  0.00            
ATOM    150  C17 AZ8     2      33.760  26.020  30.480  1.00  0.00            
ATOM    151  N3  AZ8     2      34.100  27.360  30.130  1.00  0.00            
ATOM    152  C18 AZ8     2      33.150  28.010  29.280  1.00  0.00            
ATOM    153  H1  AZ8     2      35.040  28.320  32.410  1.00  0.00            
ATOM    154  H2  AZ8     2      36.690  29.040  31.900  1.00  0.00            
ATOM    155  H3  AZ8     2      35.070  29.690  31.580  1.00  0.00            
ATOM    156  H4  AZ8     2      36.140  27.060  30.410  1.00  0.00            
ATOM    157  H5  AZ8     2      35.960  27.840  28.240  1.00  0.00            
ATOM    158  H6  AZ8     2      36.890  29.080  29.170  1.00  0.00            
ATOM    159  H7  AZ8     2      33.300  33.020  27.940  1.00  0.00            
ATOM    160  H8  AZ8     2      31.780  32.390  28.380  1.00  0.00            
ATOM    161  H9  AZ8     2      31.310  34.080  26.700  1.00  0.00            
ATOM    162  H10 AZ8     2      30.750  32.580  26.160  1.00  0.00            
ATOM    163  H11 AZ8     2      30.940  33.020  23.500  1.00  0.00            
ATOM    164  H12 AZ8     2      31.200  34.600  24.320  1.00  0.00            
ATOM    165  H13 AZ8     2      32.400  34.000  23.140  1.00  0.00            
ATOM    166  H14 AZ8     2      33.420  31.730  23.730  1.00  0.00            
ATOM    167  H15 AZ8     2      32.110  31.060  24.460  1.00  0.00            
ATOM    168  H16 AZ8     2      33.900  30.090  25.670  1.00  0.00            
ATOM    169  H17 AZ8     2      34.720  31.620  25.970  1.00  0.00            
ATOM    170  H18 AZ8     2      29.760  28.420  28.780  1.00  0.00            
ATOM    171  H19 AZ8     2      32.820  22.570  31.190  1.00  0.00            
ATOM    172  H20 AZ8     2      34.540  25.420  30.930  1.00  0.00            
TER
ENDMDL
MODEL        1
ATOM      1  H1  ACD     1      32.190  21.130  34.870  1.00  0.00            
ATOM      2  O1  ACD     1      33.140  20.980  34.930  1.00  0.00            
ATOM      3  C1  ACD     1      33.470  19.770  34.170  1.00  0.00            
ATOM      4  H2  ACD     1      32.770  18.950  34.360  1.00  0.00            
ATOM      5  H3  ACD     1      34.500  19.520  34.450  1.00  0.00            
ATOM      6  C2  ACD     1      33.500  20.010  32.680  1.00  0.00            
ATOM      7  H4  ACD     1      33.930  19.100  32.240  1.00  0.00            
ATOM      8  O2  ACD     1      32.130  20.210  32.190  1.00  0.00            
ATOM      9  C3  ACD     1      31.880  20.610  30.870  1.00  0.00            
ATOM     10  H5  ACD     1      30.800  20.770  30.880  1.00  0.00            
ATOM     11  O3  ACD     1      32.310  19.620  29.980  1.00  0.00            
ATOM     12  C4  ACD     1      31.250  18.970  29.300  1.00  0.00            
ATOM     13  H6  ACD     1      30.280  19.480  29.280  1.00  0.00            
ATOM     14  C5  ACD     1      31.740  18.880  27.860  1.00  0.00            
ATOM     15  H7  ACD     1      32.790  18.560  27.850  1.00  0.00            
ATOM     16  O4  ACD     1      31.580  20.100  27.210  1.00  0.00            
ATOM     17  H8  ACD     1      31.640  19.930  26.270  1.00  0.00            
ATOM     18  C6  ACD     1      30.920  17.820  27.130  1.00  0.00            
ATOM     19  H9  ACD     1      29.900  18.180  26.940  1.00  0.00            
ATOM     20  O5  ACD     1      31.440  17.520  25.830  1.00  0.00            
ATOM     21  H10 ACD     1      32.300  17.130  25.990  1.00  0.00            
ATOM     22  C7  ACD     1      30.730  16.490  27.920  1.00  0.00            
ATOM     23  H11 ACD     1      30.160  15.760  27.330  1.00  0.00            
ATOM     24  O6  ACD     1      30.180  16.660  29.190  1.00  0.00            
ATOM     25  C8  ACD     1      30.890  17.650  29.980  1.00  0.00            
ATOM     26  H12 ACD     1      31.850  17.210  30.270  1.00  0.00            
ATOM     27  C9  ACD     1      30.070  17.830  31.230  1.00  0.00            
ATOM     28  H13 ACD     1      29.800  16.810  31.540  1.00  0.00            
ATOM     29  H14 ACD     1      30.680  18.400  31.950  1.00  0.00            
ATOM     30  O7  ACD     1      28.860  18.620  31.040  1.00  0.00            
ATOM     31  H15 ACD     1      28.340  18.850  31.820  1.00  0.00            
ATOM     32  O8  ACD     1      32.080  15.970  28.100  1.00  0.00            
ATOM     33  C10 ACD     1      32.300  14.550  28.000  1.00  0.00            
ATOM     34  H16 ACD     1      31.500  13.990  27.500  1.00  0.00            
ATOM     35  C11 ACD     1      33.430  14.480  27.120  1.00  0.00            
ATOM     36  H17 ACD     1      34.170  15.120  27.620  1.00  0.00            
ATOM     37  O9  ACD     1      33.180  14.950  25.790  1.00  0.00            
ATOM     38  H18 ACD     1      32.660  14.230  25.400  1.00  0.00            
ATOM     39  C12 ACD     1      34.080  13.200  27.120  1.00  0.00            
ATOM     40  H19 ACD     1      33.370  12.500  26.670  1.00  0.00            
ATOM     41  O10 ACD     1      35.190  13.070  26.300  1.00  0.00            
ATOM     42  H20 ACD     1      35.900  13.600  26.660  1.00  0.00            
ATOM     43  C13 ACD     1      34.470  12.690  28.500  1.00  0.00            
ATOM     44  H21 ACD     1      34.960  11.710  28.430  1.00  0.00            
ATOM     45  O11 ACD     1      33.250  12.540  29.250  1.00  0.00            
ATOM     46  C14 ACD     1      32.500  13.810  29.370  1.00  0.00            
ATOM     47  H22 ACD     1      33.180  14.500  29.880  1.00  0.00            
ATOM     48  C15 ACD     1      31.260  13.720  30.180  1.00  0.00            
ATOM     49  H23 ACD     1      30.850  14.730  30.290  1.00  0.00            
ATOM     50  H24 ACD     1      30.540  13.110  29.620  1.00  0.00            
ATOM     51  O12 ACD     1      31.510  13.220  31.510  1.00  0.00            
ATOM     52  H25 ACD     1      31.720  12.300  31.350  1.00  0.00            
ATOM     53  O13 ACD     1      35.370  13.580  29.130  1.00  0.00            
ATOM     54  C16 ACD     1      36.680  13.140  29.270  1.00  0.00            
ATOM     55  H26 ACD     1      36.890  12.220  28.700  1.00  0.00            
ATOM     56  C17 ACD     1      37.510  14.300  28.590  1.00  0.00            
ATOM     57  H27 ACD     1      37.300  15.270  29.050  1.00  0.00            
ATOM     58  O14 ACD     1      37.220  14.410  27.180  1.00  0.00            
ATOM     59  H28 ACD     1      37.640  15.210  26.860  1.00  0.00            
ATOM     60  C18 ACD     1      39.000  14.060  28.920  1.00  0.00            
ATOM     61  H29 ACD     1      39.290  13.130  28.410  1.00  0.00            
ATOM     62  O15 ACD     1      39.830  15.170  28.530  1.00  0.00            
ATOM     63  H30 ACD     1      39.980  15.640  29.350  1.00  0.00            
ATOM     64  C19 ACD     1      39.300  13.840  30.430  1.00  0.00            
ATOM     65  H31 ACD     1      40.270  13.370  30.620  1.00  0.00            
ATOM     66  O16 ACD     1      38.410  12.860  30.920  1.00  0.00            
ATOM     67  C20 ACD     1      37.030  13.050  30.790  1.00  0.00            
ATOM     68  H32 ACD     1      36.820  14.000  31.290  1.00  0.00            
ATOM     69  C21 ACD     1      36.290  11.840  31.450  1.00  0.00            
ATOM     70  H33 ACD     1      36.600  11.720  32.500  1.00  0.00            
ATOM     71  H34 ACD     1      35.230  12.110  31.450  1.00  0.00            
ATOM     72  O17 ACD     1      36.490  10.630  30.780  1.00  0.00            
ATOM     73  H35 ACD     1      37.330  10.520  30.320  1.00  0.00            
ATOM     74  O18 ACD     1      39.080  15.130  31.150  1.00  0.00            
ATOM     75  C22 ACD     1      39.960  15.470  32.150  1.00  0.00            
ATOM     76  H36 ACD     1      40.720  14.700  32.320  1.00  0.00            
ATOM     77  C23 ACD     1      40.600  16.720  31.540  1.00  0.00            
ATOM     78  H37 ACD     1      39.820  17.300  31.030  1.00  0.00            
ATOM     79  O19 ACD     1      41.530  16.350  30.540  1.00  0.00            
ATOM     80  H38 ACD     1      41.850  17.160  30.150  1.00  0.00            
ATOM     81  C24 ACD     1      41.230  17.630  32.660  1.00  0.00            
ATOM     82  H39 ACD     1      42.010  16.980  33.060  1.00  0.00            
ATOM     83  O20 ACD     1      41.760  18.850  32.100  1.00  0.00            
ATOM     84  H40 ACD     1      41.050  19.300  31.640  1.00  0.00            
ATOM     85  C25 ACD     1      40.120  17.860  33.800  1.00  0.00            
ATOM     86  H41 ACD     1      40.540  18.470  34.600  1.00  0.00            
ATOM     87  O21 ACD     1      39.780  16.630  34.350  1.00  0.00            
ATOM     88  C26 ACD     1      39.200  15.670  33.450  1.00  0.00            
ATOM     89  H42 ACD     1      38.190  16.010  33.220  1.00  0.00            
ATOM     90  C27 ACD     1      39.040  14.360  34.250  1.00  0.00            
ATOM     91  H43 ACD     1      38.310  14.500  35.050  1.00  0.00            
ATOM     92  H44 ACD     1      38.470  13.700  33.590  1.00  0.00            
ATOM     93  O22 ACD     1      40.260  13.790  34.670  1.00  0.00            
ATOM     94  H45 ACD     1      40.330  12.930  34.230  1.00  0.00            
ATOM     95  O23 ACD     1      39.010  18.380  33.190  1.00  0.00            
ATOM     96  C28 ACD     1      38.700  19.680  33.560  1.00  0.00            
ATOM     97  H46 ACD     1      39.460  20.130  34.200  1.00  0.00            
ATOM     98  C29 ACD     1      37.330  19.650  34.230  1.00  0.00            
ATOM     99  H47 ACD     1      36.550  19.140  33.650  1.00  0.00            
ATOM    100  O24 ACD     1      36.730  20.980  34.370  1.00  0.00            
ATOM    101  C30 ACD     1      37.360  19.020  35.670  1.00  0.00            
ATOM    102  H48 ACD     1      36.320  19.160  35.990  1.00  0.00            
ATOM    103  H49 ACD     1      37.680  17.980  35.570  1.00  0.00            
ATOM    104  O25 ACD     1      38.290  19.710  36.560  1.00  0.00            
ATOM    105  H50 ACD     1      38.000  19.880  37.460  1.00  0.00            
ATOM    106  C31 ACD     1      38.630  20.490  32.250  1.00  0.00            
ATOM    107  H51 ACD     1      37.980  19.870  31.620  1.00  0.00            
ATOM    108  O26 ACD     1      39.920  20.890  31.750  1.00  0.00            
ATOM    109  H52 ACD     1      39.990  21.040  30.810  1.00  0.00            
ATOM    110  C32 ACD     1      37.790  21.810  32.380  1.00  0.00            
ATOM    111  H53 ACD     1      38.410  22.420  33.040  1.00  0.00            
ATOM    112  O27 ACD     1      37.550  22.540  31.160  1.00  0.00            
ATOM    113  H54 ACD     1      36.600  22.600  31.170  1.00  0.00            
ATOM    114  C33 ACD     1      36.490  21.650  33.050  1.00  0.00            
ATOM    115  H55 ACD     1      36.070  22.630  33.280  1.00  0.00            
ATOM    116  O28 ACD     1      35.700  20.900  32.250  1.00  0.00            
ATOM    117  C34 ACD     1      34.300  21.260  32.330  1.00  0.00            
ATOM    118  H56 ACD     1      34.080  22.000  33.110  1.00  0.00            
ATOM    119  C35 ACD     1      34.050  21.890  30.940  1.00  0.00            
ATOM    120  H57 ACD     1      34.510  21.250  30.170  1.00  0.00            
ATOM    121  O29 ACD     1      34.680  23.140  30.790  1.00  0.00            
ATOM    122  H58 ACD     1      34.490  23.440  29.900  1.00  0.00            
ATOM    123  C36 ACD     1      32.490  21.960  30.700  1.00  0.00            
ATOM    124  H59 ACD     1      32.000  22.580  31.460  1.00  0.00            
ATOM    125  O30 ACD     1      32.340  22.360  29.310  1.00  0.00            
ATOM    126  H60 ACD     1      32.170  21.520  28.870  1.00  0.00            
ATOM    127  C1  AZ8     2      36.290  11.500  37.380  1.00  0.00            
ATOM    128  C2  AZ8     2      35.550  10.710  36.320  1.00  0.00            
ATOM    129  C3  AZ8     2      35.700  11.290  34.910  1.00  0.00            
ATOM    130  O1  AZ8     2      35.030  12.620  34.860  1.00  0.00            
ATOM    131  C4  AZ8     2      33.790  12.840  35.450  1.00  0.00            
ATOM    132  C5  AZ8     2      33.060  13.950  35.170  1.00  0.00            
ATOM    133  N1  AZ8     2      33.570  15.010  34.500  1.00  0.00            
ATOM    134  C6  AZ8     2      34.660  15.930  34.980  1.00  0.00            
ATOM    135  C7  AZ8     2      35.650  16.090  33.860  1.00  0.00            
ATOM    136  N2  AZ8     2      35.090  16.760  32.700  1.00  0.00            
ATOM    137  C8  AZ8     2      36.020  16.990  31.570  1.00  0.00            
ATOM    138  C9  AZ8     2      33.970  15.960  32.210  1.00  0.00            
ATOM    139  C10 AZ8     2      32.880  15.700  33.350  1.00  0.00            
ATOM    140  C11 AZ8     2      31.730  13.980  35.570  1.00  0.00            
ATOM    141  F1  AZ8     2      30.890  14.990  35.310  1.00  0.00            
ATOM    142  C12 AZ8     2      31.180  13.020  36.440  1.00  0.00            
ATOM    143  C13 AZ8     2      32.000  11.930  36.750  1.00  0.00            
ATOM    144  C14 AZ8     2      31.360  10.830  37.560  1.00  0.00            
ATOM    145  O2  AZ8     2      30.260  10.970  38.070  1.00  0.00            
ATOM    146  C15 AZ8     2      32.270   9.700  37.810  1.00  0.00            
ATOM    147  C16 AZ8     2      31.630   8.680  38.650  1.00  0.00            
ATOM    148  O3  AZ8     2      30.560   8.670  39.200  1.00  0.00            
ATOM    149  O4  AZ8     2      32.390   7.640  38.810  1.00  0.00            
ATOM    150  C17 AZ8     2      33.550   9.580  37.370  1.00  0.00            
ATOM    151  N3  AZ8     2      34.090  10.690  36.700  1.00  0.00            
ATOM    152  C18 AZ8     2      33.300  11.770  36.270  1.00  0.00            
ATOM    153  H1  AZ8     2      36.110  12.590  37.440  1.00  0.00            
ATOM    154  H2  AZ8     2      36.150  11.090  38.390  1.00  0.00            
ATOM    155  H3  AZ8     2      37.330  11.350  37.090  1.00  0.00            
ATOM    156  H4  AZ8     2      35.910   9.670  36.380  1.00  0.00            
ATOM    157  H5  AZ8     2      35.210  10.630  34.190  1.00  0.00            
ATOM    158  H6  AZ8     2      36.780  11.420  34.770  1.00  0.00            
ATOM    159  H7  AZ8     2      35.150  15.480  35.850  1.00  0.00            
ATOM    160  H8  AZ8     2      34.190  16.870  35.270  1.00  0.00            
ATOM    161  H9  AZ8     2      35.980  15.080  33.590  1.00  0.00            
ATOM    162  H10 AZ8     2      36.480  16.640  34.320  1.00  0.00            
ATOM    163  H11 AZ8     2      36.960  17.460  31.880  1.00  0.00            
ATOM    164  H12 AZ8     2      36.390  16.040  31.170  1.00  0.00            
ATOM    165  H13 AZ8     2      35.670  17.680  30.790  1.00  0.00            
ATOM    166  H14 AZ8     2      34.320  15.050  31.710  1.00  0.00            
ATOM    167  H15 AZ8     2      33.600  16.470  31.320  1.00  0.00            
ATOM    168  H16 AZ8     2      32.440  16.660  33.640  1.00  0.00            
ATOM    169  H17 AZ8     2      32.040  15.090  32.980  1.00  0.00            
ATOM    170  H18 AZ8     2      30.130  13.050  36.700  1.00  0.00            
ATOM    171  H19 AZ8     2      31.860   7.120  39.440  1.00  0.00            
ATOM    172  H20 AZ8     2      34.160   8.690  37.480  1.00  0.00            
TER
ENDMDL
MODEL        1
ATOM      1  H1  ACD     1      30.740  13.910  27.210  1.00  0.00            
ATOM      2  O1  ACD     1      31.160  13.490  27.960  1.00  0.00            
ATOM      3  C1  ACD     1      31.850  12.330  27.470  1.00  0.00            
ATOM      4  H2  ACD     1      31.030  11.680  27.150  1.00  0.00            
ATOM      5  H3  ACD     1      32.370  11.760  28.250  1.00  0.00            
ATOM      6  C2  ACD     1      32.840  12.450  26.290  1.00  0.00            
ATOM      7  H4  ACD     1      33.340  11.490  26.120  1.00  0.00            
ATOM      8  O2  ACD     1      32.090  12.700  25.060  1.00  0.00            
ATOM      9  C3  ACD     1      32.840  12.920  23.920  1.00  0.00            
ATOM     10  H5  ACD     1      32.100  13.190  23.160  1.00  0.00            
ATOM     11  O3  ACD     1      33.710  11.790  23.560  1.00  0.00            
ATOM     12  C4  ACD     1      33.220  10.940  22.470  1.00  0.00            
ATOM     13  H6  ACD     1      32.130  11.010  22.450  1.00  0.00            
ATOM     14  C5  ACD     1      33.960  11.390  21.190  1.00  0.00            
ATOM     15  H7  ACD     1      35.020  11.420  21.490  1.00  0.00            
ATOM     16  O4  ACD     1      33.490  12.700  20.800  1.00  0.00            
ATOM     17  H8  ACD     1      33.030  12.620  19.960  1.00  0.00            
ATOM     18  C6  ACD     1      33.830  10.350  20.080  1.00  0.00            
ATOM     19  H9  ACD     1      32.810  10.320  19.680  1.00  0.00            
ATOM     20  O5  ACD     1      34.720  10.680  19.090  1.00  0.00            
ATOM     21  H10 ACD     1      35.500  10.170  19.320  1.00  0.00            
ATOM     22  C7  ACD     1      34.050   8.940  20.580  1.00  0.00            
ATOM     23  H11 ACD     1      33.760   8.220  19.800  1.00  0.00            
ATOM     24  O6  ACD     1      33.220   8.730  21.740  1.00  0.00            
ATOM     25  C8  ACD     1      33.650   9.550  22.820  1.00  0.00            
ATOM     26  H12 ACD     1      34.720   9.450  23.020  1.00  0.00            
ATOM     27  C9  ACD     1      32.940   8.930  24.130  1.00  0.00            
ATOM     28  H13 ACD     1      33.350   7.920  24.140  1.00  0.00            
ATOM     29  H14 ACD     1      33.220   9.450  25.060  1.00  0.00            
ATOM     30  O7  ACD     1      31.520   8.780  24.080  1.00  0.00            
ATOM     31  H15 ACD     1      31.390   8.080  23.440  1.00  0.00            
ATOM     32  O8  ACD     1      35.440   8.760  20.930  1.00  0.00            
ATOM     33  C10 ACD     1      36.100   7.520  20.700  1.00  0.00            
ATOM     34  H16 ACD     1      35.600   6.860  19.970  1.00  0.00            
ATOM     35  C11 ACD     1      37.520   7.870  20.180  1.00  0.00            
ATOM     36  H17 ACD     1      37.800   8.780  20.730  1.00  0.00            
ATOM     37  O9  ACD     1      37.460   8.120  18.770  1.00  0.00            
ATOM     38  H18 ACD     1      37.270   7.290  18.330  1.00  0.00            
ATOM     39  C12 ACD     1      38.540   6.720  20.450  1.00  0.00            
ATOM     40  H19 ACD     1      38.370   5.790  19.900  1.00  0.00            
ATOM     41  O10 ACD     1      39.860   7.110  20.010  1.00  0.00            
ATOM     42  H20 ACD     1      40.090   7.830  20.600  1.00  0.00            
ATOM     43  C13 ACD     1      38.580   6.330  21.900  1.00  0.00            
ATOM     44  H21 ACD     1      39.290   5.510  22.050  1.00  0.00            
ATOM     45  O11 ACD     1      37.340   5.790  22.120  1.00  0.00            
ATOM     46  C14 ACD     1      36.210   6.720  22.010  1.00  0.00            
ATOM     47  H22 ACD     1      36.120   7.430  22.840  1.00  0.00            
ATOM     48  C15 ACD     1      35.050   5.840  22.210  1.00  0.00            
ATOM     49  H23 ACD     1      35.060   5.540  23.270  1.00  0.00            
ATOM     50  H24 ACD     1      34.150   6.440  22.020  1.00  0.00            
ATOM     51  O12 ACD     1      34.920   4.820  21.160  1.00  0.00            
ATOM     52  H25 ACD     1      34.420   5.030  20.370  1.00  0.00            
ATOM     53  O13 ACD     1      38.810   7.380  22.830  1.00  0.00            
ATOM     54  C16 ACD     1      40.200   7.530  23.200  1.00  0.00            
ATOM     55  H26 ACD     1      40.900   6.880  22.650  1.00  0.00            
ATOM     56  C17 ACD     1      40.510   8.980  22.950  1.00  0.00            
ATOM     57  H27 ACD     1      39.690   9.510  23.450  1.00  0.00            
ATOM     58  O14 ACD     1      40.540   9.420  21.560  1.00  0.00            
ATOM     59  H28 ACD     1      40.870  10.310  21.720  1.00  0.00            
ATOM     60  C18 ACD     1      41.870   9.350  23.560  1.00  0.00            
ATOM     61  H29 ACD     1      42.680   8.770  23.110  1.00  0.00            
ATOM     62  O15 ACD     1      42.040  10.750  23.490  1.00  0.00            
ATOM     63  H30 ACD     1      41.940  11.110  24.370  1.00  0.00            
ATOM     64  C19 ACD     1      41.900   8.970  25.020  1.00  0.00            
ATOM     65  H31 ACD     1      42.940   9.120  25.340  1.00  0.00            
ATOM     66  O16 ACD     1      41.560   7.580  25.080  1.00  0.00            
ATOM     67  C20 ACD     1      40.260   7.230  24.690  1.00  0.00            
ATOM     68  H32 ACD     1      39.590   7.870  25.270  1.00  0.00            
ATOM     69  C21 ACD     1      39.890   5.850  25.010  1.00  0.00            
ATOM     70  H33 ACD     1      39.990   5.790  26.100  1.00  0.00            
ATOM     71  H34 ACD     1      38.830   5.650  24.830  1.00  0.00            
ATOM     72  O17 ACD     1      40.710   4.820  24.370  1.00  0.00            
ATOM     73  H35 ACD     1      41.580   4.730  24.770  1.00  0.00            
ATOM     74  O18 ACD     1      40.960   9.860  25.730  1.00  0.00            
ATOM     75  C22 ACD     1      41.260  10.370  27.040  1.00  0.00            
ATOM     76  H36 ACD     1      42.160   9.890  27.420  1.00  0.00            
ATOM     77  C23 ACD     1      41.390  11.880  26.930  1.00  0.00            
ATOM     78  H37 ACD     1      40.530  12.230  26.340  1.00  0.00            
ATOM     79  O19 ACD     1      42.540  12.250  26.220  1.00  0.00            
ATOM     80  H38 ACD     1      42.870  13.120  26.470  1.00  0.00            
ATOM     81  C24 ACD     1      41.400  12.470  28.260  1.00  0.00            
ATOM     82  H39 ACD     1      42.310  12.130  28.770  1.00  0.00            
ATOM     83  O20 ACD     1      41.420  13.890  28.200  1.00  0.00            
ATOM     84  H40 ACD     1      40.500  14.120  28.060  1.00  0.00            
ATOM     85  C25 ACD     1      40.140  12.160  29.030  1.00  0.00            
ATOM     86  H41 ACD     1      40.320  12.530  30.040  1.00  0.00            
ATOM     87  O21 ACD     1      40.060  10.700  29.110  1.00  0.00            
ATOM     88  C26 ACD     1      40.060   9.980  27.890  1.00  0.00            
ATOM     89  H42 ACD     1      39.180  10.310  27.320  1.00  0.00            
ATOM     90  C27 ACD     1      40.060   8.470  28.230  1.00  0.00            
ATOM     91  H43 ACD     1      39.080   8.230  28.660  1.00  0.00            
ATOM     92  H44 ACD     1      40.100   8.030  27.220  1.00  0.00            
ATOM     93  O22 ACD     1      41.140   8.050  29.030  1.00  0.00            
ATOM     94  H45 ACD     1      40.840   8.310  29.900  1.00  0.00            
ATOM     95  O23 ACD     1      39.000  12.770  28.380  1.00  0.00            
ATOM     96  C28 ACD     1      37.850  13.230  29.210  1.00  0.00            
ATOM     97  H46 ACD     1      38.130  13.490  30.240  1.00  0.00            
ATOM     98  C29 ACD     1      36.770  12.210  29.270  1.00  0.00            
ATOM     99  H47 ACD     1      36.650  11.790  28.260  1.00  0.00            
ATOM    100  O24 ACD     1      35.540  12.850  29.570  1.00  0.00            
ATOM    101  C30 ACD     1      36.960  11.190  30.390  1.00  0.00            
ATOM    102  H48 ACD     1      37.880  10.610  30.220  1.00  0.00            
ATOM    103  H49 ACD     1      37.150  11.660  31.360  1.00  0.00            
ATOM    104  O25 ACD     1      35.740  10.410  30.610  1.00  0.00            
ATOM    105  H50 ACD     1      34.990  11.000  30.550  1.00  0.00            
ATOM    106  C31 ACD     1      37.410  14.510  28.470  1.00  0.00            
ATOM    107  H51 ACD     1      37.490  14.390  27.390  1.00  0.00            
ATOM    108  O26 ACD     1      38.360  15.490  28.700  1.00  0.00            
ATOM    109  H52 ACD     1      38.060  16.290  28.270  1.00  0.00            
ATOM    110  C32 ACD     1      35.960  14.940  28.850  1.00  0.00            
ATOM    111  H53 ACD     1      35.950  15.270  29.890  1.00  0.00            
ATOM    112  O27 ACD     1      35.530  16.040  28.020  1.00  0.00            
ATOM    113  H54 ACD     1      35.730  15.830  27.110  1.00  0.00            
ATOM    114  C33 ACD     1      35.070  13.760  28.600  1.00  0.00            
ATOM    115  H55 ACD     1      34.070  14.010  28.990  1.00  0.00            
ATOM    116  O28 ACD     1      35.020  13.130  27.310  1.00  0.00            
ATOM    117  C34 ACD     1      33.890  13.540  26.410  1.00  0.00            
ATOM    118  H56 ACD     1      33.430  14.440  26.840  1.00  0.00            
ATOM    119  C35 ACD     1      34.670  13.950  25.150  1.00  0.00            
ATOM    120  H57 ACD     1      35.360  13.130  24.910  1.00  0.00            
ATOM    121  O29 ACD     1      35.380  15.180  25.360  1.00  0.00            
ATOM    122  H58 ACD     1      36.100  15.190  24.720  1.00  0.00            
ATOM    123  C36 ACD     1      33.750  14.090  24.000  1.00  0.00            
ATOM    124  H59 ACD     1      33.090  14.960  24.170  1.00  0.00            
ATOM    125  O30 ACD     1      34.460  14.210  22.750  1.00  0.00            
ATOM    126  H60 ACD     1      34.110  13.520  22.190  1.00  0.00            
ATOM    127  C1  AZ8     2      33.540   3.000  24.390  1.00  0.00            
ATOM    128  C2  AZ8     2      32.950   3.740  25.600  1.00  0.00            
ATOM    129  C3  AZ8     2      33.170   5.250  25.530  1.00  0.00            
ATOM    130  O1  AZ8     2      34.380   5.540  26.190  1.00  0.00            
ATOM    131  C4  AZ8     2      34.530   4.980  27.460  1.00  0.00            
ATOM    132  C5  AZ8     2      35.370   5.780  28.270  1.00  0.00            
ATOM    133  N1  AZ8     2      36.040   6.960  27.850  1.00  0.00            
ATOM    134  C6  AZ8     2      37.100   6.890  26.830  1.00  0.00            
ATOM    135  C7  AZ8     2      36.810   7.960  25.710  1.00  0.00            
ATOM    136  N2  AZ8     2      36.590   9.260  26.360  1.00  0.00            
ATOM    137  C8  AZ8     2      36.440  10.390  25.390  1.00  0.00            
ATOM    138  C9  AZ8     2      35.400   9.220  27.210  1.00  0.00            
ATOM    139  C10 AZ8     2      35.610   8.270  28.410  1.00  0.00            
ATOM    140  C11 AZ8     2      35.540   5.310  29.600  1.00  0.00            
ATOM    141  F1  AZ8     2      36.360   5.960  30.400  1.00  0.00            
ATOM    142  C12 AZ8     2      34.940   4.100  29.980  1.00  0.00            
ATOM    143  C13 AZ8     2      34.230   3.280  29.090  1.00  0.00            
ATOM    144  C14 AZ8     2      33.750   1.900  29.490  1.00  0.00            
ATOM    145  O2  AZ8     2      34.020   1.390  30.570  1.00  0.00            
ATOM    146  C15 AZ8     2      33.000   1.170  28.420  1.00  0.00            
ATOM    147  C16 AZ8     2      32.570  -0.180  28.790  1.00  0.00            
ATOM    148  O3  AZ8     2      32.820  -0.750  29.870  1.00  0.00            
ATOM    149  O4  AZ8     2      31.740  -0.880  27.980  1.00  0.00            
ATOM    150  C17 AZ8     2      32.730   1.710  27.210  1.00  0.00            
ATOM    151  N3  AZ8     2      33.260   3.020  26.910  1.00  0.00            
ATOM    152  C18 AZ8     2      34.020   3.750  27.790  1.00  0.00            
ATOM    153  H1  AZ8     2      33.060   2.020  24.340  1.00  0.00            
ATOM    154  H2  AZ8     2      33.250   3.440  23.420  1.00  0.00            
ATOM    155  H3  AZ8     2      34.640   2.950  24.370  1.00  0.00            
ATOM    156  H4  AZ8     2      31.870   3.650  25.410  1.00  0.00            
ATOM    157  H5  AZ8     2      32.290   5.710  26.000  1.00  0.00            
ATOM    158  H6  AZ8     2      33.290   5.560  24.480  1.00  0.00            
ATOM    159  H7  AZ8     2      37.120   5.900  26.360  1.00  0.00            
ATOM    160  H8  AZ8     2      38.090   7.020  27.280  1.00  0.00            
ATOM    161  H9  AZ8     2      35.880   7.650  25.210  1.00  0.00            
ATOM    162  H10 AZ8     2      37.600   8.020  24.960  1.00  0.00            
ATOM    163  H11 AZ8     2      37.360  10.480  24.810  1.00  0.00            
ATOM    164  H12 AZ8     2      35.600  10.150  24.730  1.00  0.00            
ATOM    165  H13 AZ8     2      36.200  11.370  25.820  1.00  0.00            
ATOM    166  H14 AZ8     2      34.590   8.760  26.630  1.00  0.00            
ATOM    167  H15 AZ8     2      35.150  10.220  27.580  1.00  0.00            
ATOM    168  H16 AZ8     2      36.440   8.540  29.060  1.00  0.00            
ATOM    169  H17 AZ8     2      34.660   8.280  28.960  1.00  0.00            
ATOM    170  H18 AZ8     2      35.130   3.830  31.010  1.00  0.00            
ATOM    171  H19 AZ8     2      31.610  -1.670  28.520  1.00  0.00            
ATOM    172  H20 AZ8     2      32.130   1.270  26.420  1.00  0.00            
TER
ENDMDL
MODEL        1
ATOM      1  H1  ACD     1       3.870   8.710  30.330  1.00  0.00            
ATOM      2  O1  ACD     1       3.440   9.520  30.070  1.00  0.00            
ATOM      3  C1  ACD     1       4.220  10.470  30.770  1.00  0.00            
ATOM      4  H2  ACD     1       4.290  10.240  31.840  1.00  0.00            
ATOM      5  H3  ACD     1       3.650  11.410  30.750  1.00  0.00            
ATOM      6  C2  ACD     1       5.650  10.610  30.120  1.00  0.00            
ATOM      7  H4  ACD     1       6.070  11.550  30.490  1.00  0.00            
ATOM      8  O2  ACD     1       6.450   9.550  30.620  1.00  0.00            
ATOM      9  C3  ACD     1       7.770   9.580  30.320  1.00  0.00            
ATOM     10  H5  ACD     1       8.280   8.740  30.800  1.00  0.00            
ATOM     11  O3  ACD     1       8.360  10.830  30.730  1.00  0.00            
ATOM     12  C4  ACD     1       9.800  10.890  31.060  1.00  0.00            
ATOM     13  H6  ACD     1      10.300  10.020  30.620  1.00  0.00            
ATOM     14  C5  ACD     1      10.290  12.190  30.380  1.00  0.00            
ATOM     15  H7  ACD     1       9.720  13.070  30.720  1.00  0.00            
ATOM     16  O4  ACD     1      10.210  12.010  28.960  1.00  0.00            
ATOM     17  H8  ACD     1      10.920  11.420  28.690  1.00  0.00            
ATOM     18  C6  ACD     1      11.730  12.370  30.870  1.00  0.00            
ATOM     19  H9  ACD     1      12.350  11.530  30.530  1.00  0.00            
ATOM     20  O5  ACD     1      12.310  13.490  30.310  1.00  0.00            
ATOM     21  H10 ACD     1      11.600  14.130  30.240  1.00  0.00            
ATOM     22  C7  ACD     1      11.840  12.360  32.370  1.00  0.00            
ATOM     23  H11 ACD     1      12.910  12.450  32.590  1.00  0.00            
ATOM     24  O6  ACD     1      11.340  11.190  32.940  1.00  0.00            
ATOM     25  C8  ACD     1       9.990  10.920  32.640  1.00  0.00            
ATOM     26  H12 ACD     1       9.330  11.700  33.040  1.00  0.00            
ATOM     27  C9  ACD     1       9.580   9.650  33.390  1.00  0.00            
ATOM     28  H13 ACD     1       8.840   9.040  32.850  1.00  0.00            
ATOM     29  H14 ACD     1      10.470   9.030  33.510  1.00  0.00            
ATOM     30  O7  ACD     1       9.020  10.030  34.660  1.00  0.00            
ATOM     31  H15 ACD     1       9.600  10.710  34.990  1.00  0.00            
ATOM     32  O8  ACD     1      11.170  13.550  32.820  1.00  0.00            
ATOM     33  C10 ACD     1      11.790  14.240  33.870  1.00  0.00            
ATOM     34  H16 ACD     1      12.500  13.590  34.400  1.00  0.00            
ATOM     35  C11 ACD     1      12.650  15.430  33.400  1.00  0.00            
ATOM     36  H17 ACD     1      12.000  16.040  32.760  1.00  0.00            
ATOM     37  O9  ACD     1      13.840  15.090  32.600  1.00  0.00            
ATOM     38  H18 ACD     1      13.650  14.550  31.830  1.00  0.00            
ATOM     39  C12 ACD     1      12.950  16.390  34.530  1.00  0.00            
ATOM     40  H19 ACD     1      13.630  15.890  35.220  1.00  0.00            
ATOM     41  O10 ACD     1      13.570  17.580  34.110  1.00  0.00            
ATOM     42  H20 ACD     1      14.510  17.470  34.000  1.00  0.00            
ATOM     43  C13 ACD     1      11.670  16.820  35.220  1.00  0.00            
ATOM     44  H21 ACD     1      11.820  17.510  36.050  1.00  0.00            
ATOM     45  O11 ACD     1      11.240  15.630  35.830  1.00  0.00            
ATOM     46  C14 ACD     1      10.740  14.680  34.930  1.00  0.00            
ATOM     47  H22 ACD     1       9.890  15.110  34.400  1.00  0.00            
ATOM     48  C15 ACD     1      10.060  13.510  35.650  1.00  0.00            
ATOM     49  H23 ACD     1       9.230  13.910  36.260  1.00  0.00            
ATOM     50  H24 ACD     1       9.590  12.880  34.890  1.00  0.00            
ATOM     51  O12 ACD     1      11.040  12.830  36.470  1.00  0.00            
ATOM     52  H25 ACD     1      11.500  13.490  37.000  1.00  0.00            
ATOM     53  O13 ACD     1      10.700  17.300  34.230  1.00  0.00            
ATOM     54  C16 ACD     1      10.110  18.570  34.300  1.00  0.00            
ATOM     55  H26 ACD     1      10.480  19.240  35.080  1.00  0.00            
ATOM     56  C17 ACD     1      10.410  19.110  32.890  1.00  0.00            
ATOM     57  H27 ACD     1      10.240  18.290  32.170  1.00  0.00            
ATOM     58  O14 ACD     1      11.760  19.530  32.920  1.00  0.00            
ATOM     59  H28 ACD     1      12.220  18.810  33.370  1.00  0.00            
ATOM     60  C18 ACD     1       9.420  20.210  32.530  1.00  0.00            
ATOM     61  H29 ACD     1       9.470  21.140  33.120  1.00  0.00            
ATOM     62  O15 ACD     1       9.620  20.590  31.180  1.00  0.00            
ATOM     63  H30 ACD     1       9.640  19.790  30.660  1.00  0.00            
ATOM     64  C19 ACD     1       7.980  19.710  32.680  1.00  0.00            
ATOM     65  H31 ACD     1       7.250  20.470  32.380  1.00  0.00            
ATOM     66  O16 ACD     1       7.790  19.380  34.070  1.00  0.00            
ATOM     67  C20 ACD     1       8.590  18.260  34.510  1.00  0.00            
ATOM     68  H32 ACD     1       8.270  17.420  33.880  1.00  0.00            
ATOM     69  C21 ACD     1       8.380  17.890  35.920  1.00  0.00            
ATOM     70  H33 ACD     1       9.220  17.310  36.320  1.00  0.00            
ATOM     71  H34 ACD     1       8.450  18.760  36.600  1.00  0.00            
ATOM     72  O17 ACD     1       7.130  17.300  36.210  1.00  0.00            
ATOM     73  H35 ACD     1       6.460  17.880  35.850  1.00  0.00            
ATOM     74  O18 ACD     1       7.770  18.580  31.850  1.00  0.00            
ATOM     75  C22 ACD     1       7.220  18.840  30.520  1.00  0.00            
ATOM     76  H36 ACD     1       7.190  19.900  30.240  1.00  0.00            
ATOM     77  C23 ACD     1       8.070  18.010  29.540  1.00  0.00            
ATOM     78  H37 ACD     1       8.200  16.980  29.910  1.00  0.00            
ATOM     79  O19 ACD     1       9.480  18.490  29.490  1.00  0.00            
ATOM     80  H38 ACD     1       9.910  18.130  28.700  1.00  0.00            
ATOM     81  C24 ACD     1       7.350  17.950  28.180  1.00  0.00            
ATOM     82  H39 ACD     1       7.420  18.950  27.740  1.00  0.00            
ATOM     83  O20 ACD     1       8.020  17.050  27.310  1.00  0.00            
ATOM     84  H40 ACD     1       7.830  16.230  27.770  1.00  0.00            
ATOM     85  C25 ACD     1       5.930  17.500  28.290  1.00  0.00            
ATOM     86  H41 ACD     1       5.450  17.640  27.310  1.00  0.00            
ATOM     87  O21 ACD     1       5.240  18.330  29.150  1.00  0.00            
ATOM     88  C26 ACD     1       5.790  18.310  30.410  1.00  0.00            
ATOM     89  H42 ACD     1       5.790  17.280  30.780  1.00  0.00            
ATOM     90  C27 ACD     1       4.810  18.960  31.380  1.00  0.00            
ATOM     91  H43 ACD     1       3.790  18.590  31.160  1.00  0.00            
ATOM     92  H44 ACD     1       5.100  18.620  32.380  1.00  0.00            
ATOM     93  O22 ACD     1       4.820  20.400  31.220  1.00  0.00            
ATOM     94  H45 ACD     1       4.740  20.870  32.060  1.00  0.00            
ATOM     95  O23 ACD     1       5.900  16.130  28.650  1.00  0.00            
ATOM     96  C28 ACD     1       4.650  15.420  28.460  1.00  0.00            
ATOM     97  H46 ACD     1       3.840  16.160  28.440  1.00  0.00            
ATOM     98  C29 ACD     1       4.520  14.410  29.640  1.00  0.00            
ATOM     99  H47 ACD     1       5.470  14.050  30.060  1.00  0.00            
ATOM    100  O24 ACD     1       3.750  13.220  29.280  1.00  0.00            
ATOM    101  C30 ACD     1       3.830  15.000  30.840  1.00  0.00            
ATOM    102  H48 ACD     1       3.490  14.190  31.490  1.00  0.00            
ATOM    103  H49 ACD     1       4.560  15.520  31.480  1.00  0.00            
ATOM    104  O25 ACD     1       2.670  15.810  30.530  1.00  0.00            
ATOM    105  H50 ACD     1       2.360  16.090  31.390  1.00  0.00            
ATOM    106  C31 ACD     1       4.750  14.780  27.050  1.00  0.00            
ATOM    107  H51 ACD     1       5.810  14.510  26.950  1.00  0.00            
ATOM    108  O26 ACD     1       4.240  15.640  26.070  1.00  0.00            
ATOM    109  H52 ACD     1       4.320  15.210  25.210  1.00  0.00            
ATOM    110  C32 ACD     1       3.990  13.460  26.900  1.00  0.00            
ATOM    111  H53 ACD     1       2.930  13.720  26.780  1.00  0.00            
ATOM    112  O27 ACD     1       4.510  12.760  25.740  1.00  0.00            
ATOM    113  H54 ACD     1       5.430  12.630  25.960  1.00  0.00            
ATOM    114  C33 ACD     1       4.150  12.510  28.080  1.00  0.00            
ATOM    115  H55 ACD     1       3.350  11.770  27.940  1.00  0.00            
ATOM    116  O28 ACD     1       5.500  12.090  28.220  1.00  0.00            
ATOM    117  C34 ACD     1       5.700  10.730  28.600  1.00  0.00            
ATOM    118  H56 ACD     1       5.070   9.980  28.100  1.00  0.00            
ATOM    119  C35 ACD     1       7.160  10.570  28.070  1.00  0.00            
ATOM    120  H57 ACD     1       7.710  11.480  28.360  1.00  0.00            
ATOM    121  O29 ACD     1       7.240  10.440  26.630  1.00  0.00            
ATOM    122  H58 ACD     1       7.260  11.340  26.310  1.00  0.00            
ATOM    123  C36 ACD     1       7.810   9.360  28.760  1.00  0.00            
ATOM    124  H59 ACD     1       7.330   8.390  28.610  1.00  0.00            
ATOM    125  O30 ACD     1       9.100   9.200  28.280  1.00  0.00            
ATOM    126  H60 ACD     1       9.550  10.050  28.300  1.00  0.00            
ATOM    127  C1  AZ8     2       0.290  12.350  36.570  1.00  0.00            
ATOM    128  C2  AZ8     2       0.910  13.550  37.320  1.00  0.00            
ATOM    129  C3  AZ8     2       1.500  14.460  36.180  1.00  0.00            
ATOM    130  O1  AZ8     2       2.690  13.880  35.720  1.00  0.00            
ATOM    131  C4  AZ8     2       3.540  13.150  36.480  1.00  0.00            
ATOM    132  C5  AZ8     2       4.830  12.970  35.970  1.00  0.00            
ATOM    133  N1  AZ8     2       5.170  13.510  34.760  1.00  0.00            
ATOM    134  C6  AZ8     2       5.410  12.640  33.580  1.00  0.00            
ATOM    135  C7  AZ8     2       6.620  13.120  32.770  1.00  0.00            
ATOM    136  N2  AZ8     2       6.710  14.560  32.640  1.00  0.00            
ATOM    137  C8  AZ8     2       7.980  14.890  31.910  1.00  0.00            
ATOM    138  C9  AZ8     2       6.470  15.370  33.870  1.00  0.00            
ATOM    139  C10 AZ8     2       5.120  14.940  34.510  1.00  0.00            
ATOM    140  C11 AZ8     2       5.780  12.370  36.810  1.00  0.00            
ATOM    141  F1  AZ8     2       6.960  12.070  36.220  1.00  0.00            
ATOM    142  C12 AZ8     2       5.430  11.870  38.040  1.00  0.00            
ATOM    143  C13 AZ8     2       4.180  12.070  38.580  1.00  0.00            
ATOM    144  C14 AZ8     2       3.850  11.640  39.920  1.00  0.00            
ATOM    145  O2  AZ8     2       4.620  10.950  40.550  1.00  0.00            
ATOM    146  C15 AZ8     2       2.580  12.140  40.410  1.00  0.00            
ATOM    147  C16 AZ8     2       2.150  11.710  41.790  1.00  0.00            
ATOM    148  O3  AZ8     2       1.030  11.890  42.260  1.00  0.00            
ATOM    149  O4  AZ8     2       3.000  10.910  42.520  1.00  0.00            
ATOM    150  C17 AZ8     2       1.650  12.890  39.690  1.00  0.00            
ATOM    151  N3  AZ8     2       1.920  13.020  38.290  1.00  0.00            
ATOM    152  C18 AZ8     2       3.230  12.810  37.840  1.00  0.00            
ATOM    153  H1  AZ8     2      -0.540  12.690  35.930  1.00  0.00            
ATOM    154  H2  AZ8     2       1.080  11.850  35.990  1.00  0.00            
ATOM    155  H3  AZ8     2      -0.150  11.620  37.260  1.00  0.00            
ATOM    156  H4  AZ8     2       0.180  14.070  37.940  1.00  0.00            
ATOM    157  H5  AZ8     2       1.700  15.490  36.510  1.00  0.00            
ATOM    158  H6  AZ8     2       0.860  14.550  35.300  1.00  0.00            
ATOM    159  H7  AZ8     2       4.630  12.670  32.810  1.00  0.00            
ATOM    160  H8  AZ8     2       5.480  11.590  33.890  1.00  0.00            
ATOM    161  H9  AZ8     2       6.770  12.670  31.780  1.00  0.00            
ATOM    162  H10 AZ8     2       7.500  12.820  33.350  1.00  0.00            
ATOM    163  H11 AZ8     2       8.270  15.930  31.760  1.00  0.00            
ATOM    164  H12 AZ8     2       8.850  14.430  32.380  1.00  0.00            
ATOM    165  H13 AZ8     2       7.910  14.470  30.900  1.00  0.00            
ATOM    166  H14 AZ8     2       6.400  16.430  33.590  1.00  0.00            
ATOM    167  H15 AZ8     2       7.260  15.310  34.620  1.00  0.00            
ATOM    168  H16 AZ8     2       4.970  15.580  35.390  1.00  0.00            
ATOM    169  H17 AZ8     2       4.360  15.150  33.750  1.00  0.00            
ATOM    170  H18 AZ8     2       6.170  11.290  38.580  1.00  0.00            
ATOM    171  H19 AZ8     2       3.740  10.610  41.960  1.00  0.00            
ATOM    172  H20 AZ8     2       0.650  13.060  40.070  1.00  0.00            
TER
ENDMDL
MODEL        1
ATOM      1  H1  ACD     1      -3.230  27.280  16.790  1.00  0.00            
ATOM      2  O1  ACD     1      -2.280  27.290  16.950  1.00  0.00            
ATOM      3  C1  ACD     1      -1.630  27.810  15.760  1.00  0.00            
ATOM      4  H2  ACD     1      -0.600  28.110  15.980  1.00  0.00            
ATOM      5  H3  ACD     1      -2.180  28.700  15.450  1.00  0.00            
ATOM      6  C2  ACD     1      -1.550  26.750  14.680  1.00  0.00            
ATOM      7  H4  ACD     1      -1.280  25.820  15.190  1.00  0.00            
ATOM      8  O2  ACD     1      -2.960  26.620  14.190  1.00  0.00            
ATOM      9  C3  ACD     1      -3.060  25.680  13.080  1.00  0.00            
ATOM     10  H5  ACD     1      -4.110  25.790  12.800  1.00  0.00            
ATOM     11  O3  ACD     1      -2.600  24.390  13.580  1.00  0.00            
ATOM     12  C4  ACD     1      -3.680  23.490  13.930  1.00  0.00            
ATOM     13  H6  ACD     1      -4.640  24.000  13.830  1.00  0.00            
ATOM     14  C5  ACD     1      -3.750  22.360  12.880  1.00  0.00            
ATOM     15  H7  ACD     1      -2.740  21.950  12.980  1.00  0.00            
ATOM     16  O4  ACD     1      -3.950  22.960  11.570  1.00  0.00            
ATOM     17  H8  ACD     1      -3.410  23.740  11.450  1.00  0.00            
ATOM     18  C6  ACD     1      -4.820  21.290  13.210  1.00  0.00            
ATOM     19  H9  ACD     1      -5.780  21.790  13.090  1.00  0.00            
ATOM     20  O5  ACD     1      -4.760  20.160  12.340  1.00  0.00            
ATOM     21  H10 ACD     1      -4.790  20.550  11.460  1.00  0.00            
ATOM     22  C7  ACD     1      -4.620  20.780  14.580  1.00  0.00            
ATOM     23  H11 ACD     1      -5.470  20.130  14.800  1.00  0.00            
ATOM     24  O6  ACD     1      -4.580  21.850  15.530  1.00  0.00            
ATOM     25  C8  ACD     1      -3.590  22.890  15.350  1.00  0.00            
ATOM     26  H12 ACD     1      -2.560  22.540  15.480  1.00  0.00            
ATOM     27  C9  ACD     1      -3.900  23.920  16.410  1.00  0.00            
ATOM     28  H13 ACD     1      -3.170  24.730  16.260  1.00  0.00            
ATOM     29  H14 ACD     1      -4.850  24.390  16.120  1.00  0.00            
ATOM     30  O7  ACD     1      -3.790  23.500  17.720  1.00  0.00            
ATOM     31  H15 ACD     1      -4.310  22.690  17.790  1.00  0.00            
ATOM     32  O8  ACD     1      -3.370  20.050  14.800  1.00  0.00            
ATOM     33  C10 ACD     1      -3.410  18.680  15.250  1.00  0.00            
ATOM     34  H16 ACD     1      -4.450  18.420  15.450  1.00  0.00            
ATOM     35  C11 ACD     1      -2.730  17.870  14.120  1.00  0.00            
ATOM     36  H17 ACD     1      -1.850  18.460  13.840  1.00  0.00            
ATOM     37  O9  ACD     1      -3.630  17.840  12.980  1.00  0.00            
ATOM     38  H18 ACD     1      -3.740  18.740  12.660  1.00  0.00            
ATOM     39  C12 ACD     1      -2.200  16.520  14.610  1.00  0.00            
ATOM     40  H19 ACD     1      -3.000  15.860  14.960  1.00  0.00            
ATOM     41  O10 ACD     1      -1.390  15.940  13.640  1.00  0.00            
ATOM     42  H20 ACD     1      -0.620  16.510  13.580  1.00  0.00            
ATOM     43  C13 ACD     1      -1.390  16.780  15.870  1.00  0.00            
ATOM     44  H21 ACD     1      -1.020  15.810  16.200  1.00  0.00            
ATOM     45  O11 ACD     1      -2.140  17.350  16.880  1.00  0.00            
ATOM     46  C14 ACD     1      -2.730  18.590  16.680  1.00  0.00            
ATOM     47  H22 ACD     1      -1.870  19.270  16.690  1.00  0.00            
ATOM     48  C15 ACD     1      -3.520  19.030  17.890  1.00  0.00            
ATOM     49  H23 ACD     1      -2.940  18.690  18.760  1.00  0.00            
ATOM     50  H24 ACD     1      -3.600  20.120  17.880  1.00  0.00            
ATOM     51  O12 ACD     1      -4.840  18.450  17.940  1.00  0.00            
ATOM     52  H25 ACD     1      -5.440  18.980  17.410  1.00  0.00            
ATOM     53  O13 ACD     1      -0.290  17.730  15.610  1.00  0.00            
ATOM     54  C16 ACD     1       1.070  17.380  15.610  1.00  0.00            
ATOM     55  H26 ACD     1       1.060  16.280  15.620  1.00  0.00            
ATOM     56  C17 ACD     1       1.630  17.890  14.260  1.00  0.00            
ATOM     57  H27 ACD     1       1.280  18.900  14.000  1.00  0.00            
ATOM     58  O14 ACD     1       1.260  17.000  13.170  1.00  0.00            
ATOM     59  H28 ACD     1       1.820  16.220  13.170  1.00  0.00            
ATOM     60  C18 ACD     1       3.140  17.940  14.290  1.00  0.00            
ATOM     61  H29 ACD     1       3.410  16.900  14.540  1.00  0.00            
ATOM     62  O15 ACD     1       3.800  18.320  13.030  1.00  0.00            
ATOM     63  H30 ACD     1       4.330  19.110  13.080  1.00  0.00            
ATOM     64  C19 ACD     1       3.670  18.690  15.530  1.00  0.00            
ATOM     65  H31 ACD     1       4.750  18.520  15.570  1.00  0.00            
ATOM     66  O16 ACD     1       3.110  18.140  16.690  1.00  0.00            
ATOM     67  C20 ACD     1       1.730  18.080  16.850  1.00  0.00            
ATOM     68  H32 ACD     1       1.350  19.100  17.000  1.00  0.00            
ATOM     69  C21 ACD     1       1.450  17.360  18.090  1.00  0.00            
ATOM     70  H33 ACD     1       1.800  17.970  18.930  1.00  0.00            
ATOM     71  H34 ACD     1       0.380  17.130  18.190  1.00  0.00            
ATOM     72  O17 ACD     1       2.120  16.120  18.110  1.00  0.00            
ATOM     73  H35 ACD     1       3.060  16.260  18.190  1.00  0.00            
ATOM     74  O18 ACD     1       3.390  20.060  15.460  1.00  0.00            
ATOM     75  C22 ACD     1       4.510  20.970  15.500  1.00  0.00            
ATOM     76  H36 ACD     1       5.480  20.510  15.710  1.00  0.00            
ATOM     77  C23 ACD     1       4.740  21.650  14.090  1.00  0.00            
ATOM     78  H37 ACD     1       3.790  22.090  13.760  1.00  0.00            
ATOM     79  O19 ACD     1       5.150  20.720  13.050  1.00  0.00            
ATOM     80  H38 ACD     1       5.910  20.940  12.500  1.00  0.00            
ATOM     81  C24 ACD     1       5.750  22.750  14.240  1.00  0.00            
ATOM     82  H39 ACD     1       6.610  22.270  14.710  1.00  0.00            
ATOM     83  O20 ACD     1       6.110  23.380  13.020  1.00  0.00            
ATOM     84  H40 ACD     1       5.430  23.980  12.700  1.00  0.00            
ATOM     85  C25 ACD     1       5.220  23.740  15.270  1.00  0.00            
ATOM     86  H41 ACD     1       5.930  24.510  15.610  1.00  0.00            
ATOM     87  O21 ACD     1       5.070  23.090  16.530  1.00  0.00            
ATOM     88  C26 ACD     1       4.170  21.960  16.600  1.00  0.00            
ATOM     89  H42 ACD     1       3.100  22.180  16.520  1.00  0.00            
ATOM     90  C27 ACD     1       4.330  21.380  17.960  1.00  0.00            
ATOM     91  H43 ACD     1       3.980  22.100  18.700  1.00  0.00            
ATOM     92  H44 ACD     1       3.670  20.530  18.180  1.00  0.00            
ATOM     93  O22 ACD     1       5.640  21.020  18.230  1.00  0.00            
ATOM     94  H45 ACD     1       6.150  21.790  17.960  1.00  0.00            
ATOM     95  O23 ACD     1       4.050  24.330  14.800  1.00  0.00            
ATOM     96  C28 ACD     1       4.050  25.710  14.540  1.00  0.00            
ATOM     97  H46 ACD     1       5.110  26.010  14.530  1.00  0.00            
ATOM     98  C29 ACD     1       3.230  26.410  15.700  1.00  0.00            
ATOM     99  H47 ACD     1       2.400  25.770  16.030  1.00  0.00            
ATOM    100  O24 ACD     1       2.660  27.640  15.260  1.00  0.00            
ATOM    101  C30 ACD     1       4.180  26.750  16.810  1.00  0.00            
ATOM    102  H48 ACD     1       3.680  27.310  17.620  1.00  0.00            
ATOM    103  H49 ACD     1       4.580  25.870  17.320  1.00  0.00            
ATOM    104  O25 ACD     1       5.290  27.530  16.330  1.00  0.00            
ATOM    105  H50 ACD     1       5.870  27.650  17.090  1.00  0.00            
ATOM    106  C31 ACD     1       3.320  25.810  13.160  1.00  0.00            
ATOM    107  H51 ACD     1       2.460  25.120  13.120  1.00  0.00            
ATOM    108  O26 ACD     1       4.220  25.430  12.100  1.00  0.00            
ATOM    109  H52 ACD     1       3.820  25.590  11.240  1.00  0.00            
ATOM    110  C32 ACD     1       2.830  27.240  12.910  1.00  0.00            
ATOM    111  H53 ACD     1       3.730  27.860  13.020  1.00  0.00            
ATOM    112  O27 ACD     1       2.440  27.650  11.580  1.00  0.00            
ATOM    113  H54 ACD     1       1.540  27.390  11.380  1.00  0.00            
ATOM    114  C33 ACD     1       1.890  27.590  14.070  1.00  0.00            
ATOM    115  H55 ACD     1       1.470  28.580  13.900  1.00  0.00            
ATOM    116  O28 ACD     1       0.740  26.710  14.100  1.00  0.00            
ATOM    117  C34 ACD     1      -0.520  27.210  13.670  1.00  0.00            
ATOM    118  H56 ACD     1      -0.470  28.310  13.630  1.00  0.00            
ATOM    119  C35 ACD     1      -0.750  26.500  12.310  1.00  0.00            
ATOM    120  H57 ACD     1      -0.250  25.520  12.340  1.00  0.00            
ATOM    121  O29 ACD     1      -0.160  27.190  11.250  1.00  0.00            
ATOM    122  H58 ACD     1      -0.590  28.050  11.240  1.00  0.00            
ATOM    123  C36 ACD     1      -2.170  26.250  11.890  1.00  0.00            
ATOM    124  H59 ACD     1      -2.690  27.190  11.650  1.00  0.00            
ATOM    125  O30 ACD     1      -2.300  25.250  10.870  1.00  0.00            
ATOM    126  H60 ACD     1      -2.200  25.650  10.010  1.00  0.00            
ATOM    127  C1  AZ8     2       0.150  19.370  21.410  1.00  0.00            
ATOM    128  C2  AZ8     2      -0.690  20.680  21.710  1.00  0.00            
ATOM    129  C3  AZ8     2      -1.670  21.110  20.580  1.00  0.00            
ATOM    130  O1  AZ8     2      -0.820  21.490  19.490  1.00  0.00            
ATOM    131  C4  AZ8     2       0.260  22.280  19.720  1.00  0.00            
ATOM    132  C5  AZ8     2       0.840  22.900  18.600  1.00  0.00            
ATOM    133  N1  AZ8     2       0.300  22.750  17.360  1.00  0.00            
ATOM    134  C6  AZ8     2      -0.210  21.450  16.850  1.00  0.00            
ATOM    135  C7  AZ8     2       0.210  21.180  15.310  1.00  0.00            
ATOM    136  N2  AZ8     2      -0.130  22.390  14.490  1.00  0.00            
ATOM    137  C8  AZ8     2       0.100  22.200  13.030  1.00  0.00            
ATOM    138  C9  AZ8     2       0.380  23.690  15.000  1.00  0.00            
ATOM    139  C10 AZ8     2      -0.050  23.880  16.470  1.00  0.00            
ATOM    140  C11 AZ8     2       1.920  23.770  18.830  1.00  0.00            
ATOM    141  F1  AZ8     2       2.610  24.260  17.810  1.00  0.00            
ATOM    142  C12 AZ8     2       2.520  23.870  20.080  1.00  0.00            
ATOM    143  C13 AZ8     2       1.950  23.250  21.250  1.00  0.00            
ATOM    144  C14 AZ8     2       2.500  23.340  22.650  1.00  0.00            
ATOM    145  O2  AZ8     2       3.480  23.940  22.770  1.00  0.00            
ATOM    146  C15 AZ8     2       1.810  22.620  23.690  1.00  0.00            
ATOM    147  C16 AZ8     2       2.390  22.720  25.080  1.00  0.00            
ATOM    148  O3  AZ8     2       3.230  23.510  25.450  1.00  0.00            
ATOM    149  O4  AZ8     2       1.580  22.270  25.990  1.00  0.00            
ATOM    150  C17 AZ8     2       0.600  21.930  23.430  1.00  0.00            
ATOM    151  N3  AZ8     2       0.200  21.750  22.090  1.00  0.00            
ATOM    152  C18 AZ8     2       0.800  22.480  21.040  1.00  0.00            
ATOM    153  H1  AZ8     2       0.640  19.400  20.430  1.00  0.00            
ATOM    154  H2  AZ8     2       0.880  19.140  22.190  1.00  0.00            
ATOM    155  H3  AZ8     2      -0.540  18.510  21.430  1.00  0.00            
ATOM    156  H4  AZ8     2      -1.310  20.670  22.620  1.00  0.00            
ATOM    157  H5  AZ8     2      -2.290  21.980  20.830  1.00  0.00            
ATOM    158  H6  AZ8     2      -2.350  20.270  20.410  1.00  0.00            
ATOM    159  H7  AZ8     2      -1.300  21.470  16.940  1.00  0.00            
ATOM    160  H8  AZ8     2       0.160  20.610  17.440  1.00  0.00            
ATOM    161  H9  AZ8     2      -0.310  20.340  14.850  1.00  0.00            
ATOM    162  H10 AZ8     2       1.300  21.160  15.220  1.00  0.00            
ATOM    163  H11 AZ8     2      -0.600  22.850  12.490  1.00  0.00            
ATOM    164  H12 AZ8     2       1.150  22.350  12.720  1.00  0.00            
ATOM    165  H13 AZ8     2      -0.250  21.190  12.810  1.00  0.00            
ATOM    166  H14 AZ8     2       0.020  24.520  14.380  1.00  0.00            
ATOM    167  H15 AZ8     2       1.470  23.770  14.870  1.00  0.00            
ATOM    168  H16 AZ8     2       0.220  24.850  16.900  1.00  0.00            
ATOM    169  H17 AZ8     2      -1.140  24.010  16.490  1.00  0.00            
ATOM    170  H18 AZ8     2       3.420  24.460  20.180  1.00  0.00            
ATOM    171  H19 AZ8     2       2.050  22.650  26.750  1.00  0.00            
ATOM    172  H20 AZ8     2       0.140  21.210  24.090  1.00  0.00            
TER
ENDMDL
MODEL        1
ATOM      1  H1  ACD     1      29.130  18.720  18.070  1.00  0.00            
ATOM      2  O1  ACD     1      29.120  18.030  18.750  1.00  0.00            
ATOM      3  C1  ACD     1      30.320  18.030  19.560  1.00  0.00            
ATOM      4  H2  ACD     1      30.420  19.110  19.710  1.00  0.00            
ATOM      5  H3  ACD     1      31.070  17.560  18.910  1.00  0.00            
ATOM      6  C2  ACD     1      30.210  17.180  20.800  1.00  0.00            
ATOM      7  H4  ACD     1      29.280  17.430  21.320  1.00  0.00            
ATOM      8  O2  ACD     1      30.150  15.770  20.440  1.00  0.00            
ATOM      9  C3  ACD     1      30.190  14.890  21.530  1.00  0.00            
ATOM     10  H5  ACD     1      30.100  13.860  21.170  1.00  0.00            
ATOM     11  O3  ACD     1      29.140  15.180  22.410  1.00  0.00            
ATOM     12  C4  ACD     1      28.030  14.270  22.500  1.00  0.00            
ATOM     13  H6  ACD     1      28.210  13.330  21.960  1.00  0.00            
ATOM     14  C5  ACD     1      27.970  13.870  23.950  1.00  0.00            
ATOM     15  H7  ACD     1      28.190  14.760  24.560  1.00  0.00            
ATOM     16  O4  ACD     1      29.150  13.090  24.200  1.00  0.00            
ATOM     17  H8  ACD     1      29.910  13.610  23.930  1.00  0.00            
ATOM     18  C6  ACD     1      26.630  13.310  24.370  1.00  0.00            
ATOM     19  H9  ACD     1      26.490  12.460  23.700  1.00  0.00            
ATOM     20  O5  ACD     1      26.490  12.870  25.760  1.00  0.00            
ATOM     21  H10 ACD     1      26.290  13.660  26.290  1.00  0.00            
ATOM     22  C7  ACD     1      25.570  14.340  24.050  1.00  0.00            
ATOM     23  H11 ACD     1      24.640  13.860  24.370  1.00  0.00            
ATOM     24  O6  ACD     1      25.490  14.630  22.710  1.00  0.00            
ATOM     25  C8  ACD     1      26.770  15.040  22.090  1.00  0.00            
ATOM     26  H12 ACD     1      26.820  16.070  22.480  1.00  0.00            
ATOM     27  C9  ACD     1      26.620  15.200  20.590  1.00  0.00            
ATOM     28  H13 ACD     1      25.870  15.980  20.380  1.00  0.00            
ATOM     29  H14 ACD     1      27.570  15.550  20.170  1.00  0.00            
ATOM     30  O7  ACD     1      26.340  13.990  19.900  1.00  0.00            
ATOM     31  H15 ACD     1      26.620  14.160  19.000  1.00  0.00            
ATOM     32  O8  ACD     1      25.690  15.600  24.750  1.00  0.00            
ATOM     33  C10 ACD     1      24.520  16.140  25.420  1.00  0.00            
ATOM     34  H16 ACD     1      23.750  15.370  25.530  1.00  0.00            
ATOM     35  C11 ACD     1      24.990  16.550  26.800  1.00  0.00            
ATOM     36  H17 ACD     1      25.950  17.030  26.550  1.00  0.00            
ATOM     37  O9  ACD     1      25.120  15.410  27.640  1.00  0.00            
ATOM     38  H18 ACD     1      25.540  15.650  28.470  1.00  0.00            
ATOM     39  C12 ACD     1      24.060  17.630  27.390  1.00  0.00            
ATOM     40  H19 ACD     1      23.110  17.120  27.600  1.00  0.00            
ATOM     41  O10 ACD     1      24.610  18.220  28.520  1.00  0.00            
ATOM     42  H20 ACD     1      25.330  18.780  28.230  1.00  0.00            
ATOM     43  C13 ACD     1      23.710  18.760  26.380  1.00  0.00            
ATOM     44  H21 ACD     1      22.950  19.440  26.780  1.00  0.00            
ATOM     45  O11 ACD     1      23.070  18.190  25.300  1.00  0.00            
ATOM     46  C14 ACD     1      23.810  17.270  24.510  1.00  0.00            
ATOM     47  H22 ACD     1      24.560  17.850  23.960  1.00  0.00            
ATOM     48  C15 ACD     1      22.720  16.690  23.480  1.00  0.00            
ATOM     49  H23 ACD     1      23.250  16.020  22.790  1.00  0.00            
ATOM     50  H24 ACD     1      21.950  16.090  23.970  1.00  0.00            
ATOM     51  O12 ACD     1      22.140  17.630  22.640  1.00  0.00            
ATOM     52  H25 ACD     1      21.540  17.090  22.130  1.00  0.00            
ATOM     53  O13 ACD     1      24.840  19.460  26.080  1.00  0.00            
ATOM     54  C16 ACD     1      24.890  20.860  26.700  1.00  0.00            
ATOM     55  H26 ACD     1      24.210  21.060  27.530  1.00  0.00            
ATOM     56  C17 ACD     1      26.340  21.040  27.230  1.00  0.00            
ATOM     57  H27 ACD     1      27.030  20.770  26.410  1.00  0.00            
ATOM     58  O14 ACD     1      26.590  20.160  28.300  1.00  0.00            
ATOM     59  H28 ACD     1      27.490  20.330  28.590  1.00  0.00            
ATOM     60  C18 ACD     1      26.430  22.540  27.580  1.00  0.00            
ATOM     61  H29 ACD     1      25.650  22.760  28.310  1.00  0.00            
ATOM     62  O15 ACD     1      27.730  22.810  28.160  1.00  0.00            
ATOM     63  H30 ACD     1      28.300  23.130  27.460  1.00  0.00            
ATOM     64  C19 ACD     1      26.210  23.410  26.340  1.00  0.00            
ATOM     65  H31 ACD     1      26.420  24.450  26.610  1.00  0.00            
ATOM     66  O16 ACD     1      24.800  23.230  25.970  1.00  0.00            
ATOM     67  C20 ACD     1      24.580  21.840  25.580  1.00  0.00            
ATOM     68  H32 ACD     1      25.270  21.610  24.760  1.00  0.00            
ATOM     69  C21 ACD     1      23.080  21.830  25.150  1.00  0.00            
ATOM     70  H33 ACD     1      22.960  22.560  24.340  1.00  0.00            
ATOM     71  H34 ACD     1      22.860  20.830  24.760  1.00  0.00            
ATOM     72  O17 ACD     1      22.110  22.190  26.130  1.00  0.00            
ATOM     73  H35 ACD     1      22.280  23.100  26.380  1.00  0.00            
ATOM     74  O18 ACD     1      27.060  23.020  25.290  1.00  0.00            
ATOM     75  C22 ACD     1      27.790  23.950  24.560  1.00  0.00            
ATOM     76  H36 ACD     1      27.380  24.960  24.690  1.00  0.00            
ATOM     77  C23 ACD     1      29.160  23.860  25.080  1.00  0.00            
ATOM     78  H37 ACD     1      29.460  22.800  25.090  1.00  0.00            
ATOM     79  O19 ACD     1      29.220  24.260  26.440  1.00  0.00            
ATOM     80  H38 ACD     1      30.030  23.850  26.740  1.00  0.00            
ATOM     81  C24 ACD     1      30.180  24.600  24.270  1.00  0.00            
ATOM     82  H39 ACD     1      30.040  25.690  24.330  1.00  0.00            
ATOM     83  O20 ACD     1      31.540  24.420  24.810  1.00  0.00            
ATOM     84  H40 ACD     1      31.840  23.510  24.710  1.00  0.00            
ATOM     85  C25 ACD     1      30.120  24.170  22.840  1.00  0.00            
ATOM     86  H41 ACD     1      30.790  24.710  22.160  1.00  0.00            
ATOM     87  O21 ACD     1      28.840  24.340  22.360  1.00  0.00            
ATOM     88  C26 ACD     1      27.710  23.640  23.070  1.00  0.00            
ATOM     89  H42 ACD     1      27.800  22.550  22.980  1.00  0.00            
ATOM     90  C27 ACD     1      26.320  24.130  22.580  1.00  0.00            
ATOM     91  H43 ACD     1      25.450  23.670  23.070  1.00  0.00            
ATOM     92  H44 ACD     1      26.350  25.200  22.830  1.00  0.00            
ATOM     93  O22 ACD     1      26.140  24.050  21.220  1.00  0.00            
ATOM     94  H45 ACD     1      27.000  24.350  20.910  1.00  0.00            
ATOM     95  O23 ACD     1      30.330  22.760  22.810  1.00  0.00            
ATOM     96  C28 ACD     1      31.500  22.200  22.400  1.00  0.00            
ATOM     97  H46 ACD     1      32.320  22.890  22.150  1.00  0.00            
ATOM     98  C29 ACD     1      31.250  21.460  21.080  1.00  0.00            
ATOM     99  H47 ACD     1      30.270  20.970  21.190  1.00  0.00            
ATOM    100  O24 ACD     1      32.260  20.510  20.750  1.00  0.00            
ATOM    101  C30 ACD     1      31.110  22.400  19.870  1.00  0.00            
ATOM    102  H48 ACD     1      30.530  23.270  20.230  1.00  0.00            
ATOM    103  H49 ACD     1      32.090  22.800  19.580  1.00  0.00            
ATOM    104  O25 ACD     1      30.440  21.860  18.730  1.00  0.00            
ATOM    105  H50 ACD     1      30.850  21.070  18.360  1.00  0.00            
ATOM    106  C31 ACD     1      31.990  21.190  23.440  1.00  0.00            
ATOM    107  H51 ACD     1      31.170  20.560  23.780  1.00  0.00            
ATOM    108  O26 ACD     1      32.360  21.910  24.570  1.00  0.00            
ATOM    109  H52 ACD     1      32.830  21.270  25.110  1.00  0.00            
ATOM    110  C32 ACD     1      33.130  20.340  22.950  1.00  0.00            
ATOM    111  H53 ACD     1      33.940  21.040  22.720  1.00  0.00            
ATOM    112  O27 ACD     1      33.490  19.360  23.910  1.00  0.00            
ATOM    113  H54 ACD     1      33.030  18.550  23.690  1.00  0.00            
ATOM    114  C33 ACD     1      32.630  19.560  21.720  1.00  0.00            
ATOM    115  H55 ACD     1      33.470  18.910  21.420  1.00  0.00            
ATOM    116  O28 ACD     1      31.420  18.820  21.900  1.00  0.00            
ATOM    117  C34 ACD     1      31.480  17.480  21.500  1.00  0.00            
ATOM    118  H56 ACD     1      32.340  17.370  20.810  1.00  0.00            
ATOM    119  C35 ACD     1      31.670  16.530  22.690  1.00  0.00            
ATOM    120  H57 ACD     1      30.960  16.700  23.510  1.00  0.00            
ATOM    121  O29 ACD     1      32.970  16.720  23.350  1.00  0.00            
ATOM    122  H58 ACD     1      32.910  16.370  24.240  1.00  0.00            
ATOM    123  C36 ACD     1      31.470  15.080  22.290  1.00  0.00            
ATOM    124  H59 ACD     1      32.340  14.800  21.680  1.00  0.00            
ATOM    125  O30 ACD     1      31.430  14.150  23.400  1.00  0.00            
ATOM    126  H60 ACD     1      32.130  14.490  23.970  1.00  0.00            
ATOM    127  C1  AZ8     2      23.580  15.830  17.640  1.00  0.00            
ATOM    128  C2  AZ8     2      24.530  16.720  16.820  1.00  0.00            
ATOM    129  C3  AZ8     2      25.830  17.250  17.520  1.00  0.00            
ATOM    130  O1  AZ8     2      25.430  18.330  18.400  1.00  0.00            
ATOM    131  C4  AZ8     2      24.540  19.300  18.030  1.00  0.00            
ATOM    132  C5  AZ8     2      24.310  20.420  18.860  1.00  0.00            
ATOM    133  N1  AZ8     2      25.060  20.630  20.040  1.00  0.00            
ATOM    134  C6  AZ8     2      24.390  20.570  21.250  1.00  0.00            
ATOM    135  C7  AZ8     2      25.180  19.770  22.360  1.00  0.00            
ATOM    136  N2  AZ8     2      26.590  20.010  22.430  1.00  0.00            
ATOM    137  C8  AZ8     2      27.210  19.320  23.600  1.00  0.00            
ATOM    138  C9  AZ8     2      27.230  19.770  21.120  1.00  0.00            
ATOM    139  C10 AZ8     2      26.550  20.680  20.130  1.00  0.00            
ATOM    140  C11 AZ8     2      23.440  21.400  18.400  1.00  0.00            
ATOM    141  F1  AZ8     2      23.310  22.610  19.030  1.00  0.00            
ATOM    142  C12 AZ8     2      22.880  21.320  17.130  1.00  0.00            
ATOM    143  C13 AZ8     2      23.010  20.160  16.370  1.00  0.00            
ATOM    144  C14 AZ8     2      22.230  20.010  15.100  1.00  0.00            
ATOM    145  O2  AZ8     2      21.430  20.860  14.760  1.00  0.00            
ATOM    146  C15 AZ8     2      22.590  18.770  14.360  1.00  0.00            
ATOM    147  C16 AZ8     2      21.890  18.490  13.040  1.00  0.00            
ATOM    148  O3  AZ8     2      22.140  17.540  12.330  1.00  0.00            
ATOM    149  O4  AZ8     2      20.970  19.350  12.670  1.00  0.00            
ATOM    150  C17 AZ8     2      23.500  17.840  14.830  1.00  0.00            
ATOM    151  N3  AZ8     2      23.840  17.850  16.190  1.00  0.00            
ATOM    152  C18 AZ8     2      23.810  19.090  16.820  1.00  0.00            
ATOM    153  H1  AZ8     2      24.100  14.880  17.820  1.00  0.00            
ATOM    154  H2  AZ8     2      23.210  16.320  18.560  1.00  0.00            
ATOM    155  H3  AZ8     2      22.670  15.680  17.060  1.00  0.00            
ATOM    156  H4  AZ8     2      24.910  16.180  15.940  1.00  0.00            
ATOM    157  H5  AZ8     2      26.410  17.700  16.700  1.00  0.00            
ATOM    158  H6  AZ8     2      26.430  16.460  17.990  1.00  0.00            
ATOM    159  H7  AZ8     2      23.430  20.060  21.130  1.00  0.00            
ATOM    160  H8  AZ8     2      24.270  21.580  21.680  1.00  0.00            
ATOM    161  H9  AZ8     2      24.930  18.750  22.040  1.00  0.00            
ATOM    162  H10 AZ8     2      24.800  19.930  23.370  1.00  0.00            
ATOM    163  H11 AZ8     2      26.970  18.270  23.430  1.00  0.00            
ATOM    164  H12 AZ8     2      28.290  19.530  23.530  1.00  0.00            
ATOM    165  H13 AZ8     2      26.600  19.760  24.400  1.00  0.00            
ATOM    166  H14 AZ8     2      27.020  18.740  20.820  1.00  0.00            
ATOM    167  H15 AZ8     2      28.310  19.930  21.180  1.00  0.00            
ATOM    168  H16 AZ8     2      26.860  21.710  20.370  1.00  0.00            
ATOM    169  H17 AZ8     2      27.010  20.480  19.150  1.00  0.00            
ATOM    170  H18 AZ8     2      22.310  22.200  16.850  1.00  0.00            
ATOM    171  H19 AZ8     2      20.920  19.940  13.440  1.00  0.00            
ATOM    172  H20 AZ8     2      23.690  16.950  14.250  1.00  0.00            
TER
ENDMDL
MODEL        1
ATOM      1  H1  ACD     1      21.960  38.280  26.360  1.00  0.00            
ATOM      2  O1  ACD     1      21.740  38.050  25.460  1.00  0.00            
ATOM      3  C1  ACD     1      22.730  37.060  25.070  1.00  0.00            
ATOM      4  H2  ACD     1      22.310  36.090  25.390  1.00  0.00            
ATOM      5  H3  ACD     1      23.630  37.300  25.640  1.00  0.00            
ATOM      6  C2  ACD     1      23.030  37.020  23.560  1.00  0.00            
ATOM      7  H4  ACD     1      23.780  36.240  23.450  1.00  0.00            
ATOM      8  O2  ACD     1      21.840  36.680  22.850  1.00  0.00            
ATOM      9  C3  ACD     1      21.980  36.590  21.450  1.00  0.00            
ATOM     10  H5  ACD     1      20.950  36.500  21.090  1.00  0.00            
ATOM     11  O3  ACD     1      22.840  35.460  21.290  1.00  0.00            
ATOM     12  C4  ACD     1      22.090  34.180  21.130  1.00  0.00            
ATOM     13  H6  ACD     1      21.080  34.340  21.520  1.00  0.00            
ATOM     14  C5  ACD     1      22.090  33.750  19.680  1.00  0.00            
ATOM     15  H7  ACD     1      23.100  33.640  19.250  1.00  0.00            
ATOM     16  O4  ACD     1      21.410  34.800  18.950  1.00  0.00            
ATOM     17  H8  ACD     1      21.190  34.530  18.060  1.00  0.00            
ATOM     18  C6  ACD     1      21.460  32.340  19.560  1.00  0.00            
ATOM     19  H9  ACD     1      20.430  32.360  19.930  1.00  0.00            
ATOM     20  O5  ACD     1      21.460  31.940  18.170  1.00  0.00            
ATOM     21  H10 ACD     1      20.880  32.550  17.710  1.00  0.00            
ATOM     22  C7  ACD     1      22.170  31.310  20.500  1.00  0.00            
ATOM     23  H11 ACD     1      21.620  30.360  20.450  1.00  0.00            
ATOM     24  O6  ACD     1      21.960  31.890  21.790  1.00  0.00            
ATOM     25  C8  ACD     1      22.680  33.100  21.970  1.00  0.00            
ATOM     26  H12 ACD     1      23.760  32.990  21.790  1.00  0.00            
ATOM     27  C9  ACD     1      22.570  33.310  23.480  1.00  0.00            
ATOM     28  H13 ACD     1      22.830  34.370  23.640  1.00  0.00            
ATOM     29  H14 ACD     1      21.570  33.290  23.930  1.00  0.00            
ATOM     30  O7  ACD     1      23.440  32.400  24.160  1.00  0.00            
ATOM     31  H15 ACD     1      24.050  32.950  24.660  1.00  0.00            
ATOM     32  O8  ACD     1      23.500  31.290  20.150  1.00  0.00            
ATOM     33  C10 ACD     1      24.340  30.050  20.340  1.00  0.00            
ATOM     34  H16 ACD     1      23.790  29.130  20.110  1.00  0.00            
ATOM     35  C11 ACD     1      25.590  30.190  19.350  1.00  0.00            
ATOM     36  H17 ACD     1      25.890  31.240  19.350  1.00  0.00            
ATOM     37  O9  ACD     1      25.240  29.860  18.000  1.00  0.00            
ATOM     38  H18 ACD     1      24.690  30.520  17.580  1.00  0.00            
ATOM     39  C12 ACD     1      26.730  29.310  19.820  1.00  0.00            
ATOM     40  H19 ACD     1      26.530  28.260  19.550  1.00  0.00            
ATOM     41  O10 ACD     1      27.920  29.690  19.070  1.00  0.00            
ATOM     42  H20 ACD     1      27.700  29.650  18.130  1.00  0.00            
ATOM     43  C13 ACD     1      27.020  29.420  21.340  1.00  0.00            
ATOM     44  H21 ACD     1      27.770  28.630  21.450  1.00  0.00            
ATOM     45  O11 ACD     1      25.840  29.190  22.110  1.00  0.00            
ATOM     46  C14 ACD     1      24.730  30.000  21.860  1.00  0.00            
ATOM     47  H22 ACD     1      24.960  31.030  22.150  1.00  0.00            
ATOM     48  C15 ACD     1      23.530  29.340  22.580  1.00  0.00            
ATOM     49  H23 ACD     1      22.520  29.520  22.180  1.00  0.00            
ATOM     50  H24 ACD     1      23.650  28.260  22.420  1.00  0.00            
ATOM     51  O12 ACD     1      23.500  29.430  23.970  1.00  0.00            
ATOM     52  H25 ACD     1      23.210  30.300  24.250  1.00  0.00            
ATOM     53  O13 ACD     1      27.610  30.620  21.740  1.00  0.00            
ATOM     54  C16 ACD     1      28.700  30.590  22.640  1.00  0.00            
ATOM     55  H26 ACD     1      29.060  29.560  22.750  1.00  0.00            
ATOM     56  C17 ACD     1      29.800  31.380  22.000  1.00  0.00            
ATOM     57  H27 ACD     1      29.440  32.360  21.670  1.00  0.00            
ATOM     58  O14 ACD     1      30.220  30.710  20.790  1.00  0.00            
ATOM     59  H28 ACD     1      29.480  30.480  20.210  1.00  0.00            
ATOM     60  C18 ACD     1      30.930  31.420  22.990  1.00  0.00            
ATOM     61  H29 ACD     1      31.260  30.390  23.150  1.00  0.00            
ATOM     62  O15 ACD     1      32.080  32.220  22.540  1.00  0.00            
ATOM     63  H30 ACD     1      31.720  33.110  22.570  1.00  0.00            
ATOM     64  C19 ACD     1      30.370  32.050  24.300  1.00  0.00            
ATOM     65  H31 ACD     1      31.170  32.060  25.050  1.00  0.00            
ATOM     66  O16 ACD     1      29.360  31.130  24.770  1.00  0.00            
ATOM     67  C20 ACD     1      28.190  31.130  24.020  1.00  0.00            
ATOM     68  H32 ACD     1      27.730  32.130  24.020  1.00  0.00            
ATOM     69  C21 ACD     1      27.090  30.230  24.730  1.00  0.00            
ATOM     70  H33 ACD     1      27.260  30.290  25.810  1.00  0.00            
ATOM     71  H34 ACD     1      26.110  30.640  24.440  1.00  0.00            
ATOM     72  O17 ACD     1      27.230  28.910  24.350  1.00  0.00            
ATOM     73  H35 ACD     1      26.630  28.900  23.590  1.00  0.00            
ATOM     74  O18 ACD     1      29.800  33.370  24.090  1.00  0.00            
ATOM     75  C22 ACD     1      30.650  34.430  24.590  1.00  0.00            
ATOM     76  H36 ACD     1      31.700  34.180  24.780  1.00  0.00            
ATOM     77  C23 ACD     1      30.700  35.530  23.470  1.00  0.00            
ATOM     78  H37 ACD     1      29.670  35.490  23.090  1.00  0.00            
ATOM     79  O19 ACD     1      31.600  35.000  22.550  1.00  0.00            
ATOM     80  H38 ACD     1      31.470  35.410  21.690  1.00  0.00            
ATOM     81  C24 ACD     1      31.010  36.930  23.970  1.00  0.00            
ATOM     82  H39 ACD     1      32.040  36.900  24.340  1.00  0.00            
ATOM     83  O20 ACD     1      30.880  37.830  22.850  1.00  0.00            
ATOM     84  H40 ACD     1      31.680  37.830  22.310  1.00  0.00            
ATOM     85  C25 ACD     1      30.140  37.300  25.130  1.00  0.00            
ATOM     86  H41 ACD     1      30.420  38.260  25.580  1.00  0.00            
ATOM     87  O21 ACD     1      30.340  36.320  26.130  1.00  0.00            
ATOM     88  C26 ACD     1      30.080  34.940  25.900  1.00  0.00            
ATOM     89  H42 ACD     1      28.990  34.820  25.820  1.00  0.00            
ATOM     90  C27 ACD     1      30.410  34.040  27.110  1.00  0.00            
ATOM     91  H43 ACD     1      29.880  34.310  28.030  1.00  0.00            
ATOM     92  H44 ACD     1      30.130  32.990  27.010  1.00  0.00            
ATOM     93  O22 ACD     1      31.810  34.130  27.280  1.00  0.00            
ATOM     94  H45 ACD     1      32.000  33.730  28.130  1.00  0.00            
ATOM     95  O23 ACD     1      28.770  37.250  24.770  1.00  0.00            
ATOM     96  C28 ACD     1      28.050  38.400  25.100  1.00  0.00            
ATOM     97  H46 ACD     1      28.500  38.980  25.920  1.00  0.00            
ATOM     98  C29 ACD     1      26.770  37.910  25.710  1.00  0.00            
ATOM     99  H47 ACD     1      26.430  37.090  25.060  1.00  0.00            
ATOM    100  O24 ACD     1      25.760  38.980  25.750  1.00  0.00            
ATOM    101  C30 ACD     1      26.880  37.450  27.170  1.00  0.00            
ATOM    102  H48 ACD     1      27.680  36.710  27.200  1.00  0.00            
ATOM    103  H49 ACD     1      26.960  38.300  27.870  1.00  0.00            
ATOM    104  O25 ACD     1      25.690  36.680  27.470  1.00  0.00            
ATOM    105  H50 ACD     1      25.810  35.800  27.100  1.00  0.00            
ATOM    106  C31 ACD     1      27.810  39.160  23.790  1.00  0.00            
ATOM    107  H51 ACD     1      27.410  38.540  22.980  1.00  0.00            
ATOM    108  O26 ACD     1      29.040  39.810  23.370  1.00  0.00            
ATOM    109  H52 ACD     1      29.750  39.170  23.430  1.00  0.00            
ATOM    110  C32 ACD     1      26.620  40.120  23.960  1.00  0.00            
ATOM    111  H53 ACD     1      26.940  40.950  24.610  1.00  0.00            
ATOM    112  O27 ACD     1      26.250  40.720  22.710  1.00  0.00            
ATOM    113  H54 ACD     1      26.580  41.630  22.680  1.00  0.00            
ATOM    114  C33 ACD     1      25.360  39.460  24.460  1.00  0.00            
ATOM    115  H55 ACD     1      24.550  40.190  24.530  1.00  0.00            
ATOM    116  O28 ACD     1      24.930  38.350  23.640  1.00  0.00            
ATOM    117  C34 ACD     1      23.580  38.380  23.140  1.00  0.00            
ATOM    118  H56 ACD     1      23.020  39.200  23.620  1.00  0.00            
ATOM    119  C35 ACD     1      23.750  38.500  21.650  1.00  0.00            
ATOM    120  H57 ACD     1      24.620  37.870  21.440  1.00  0.00            
ATOM    121  O29 ACD     1      24.000  39.870  21.270  1.00  0.00            
ATOM    122  H58 ACD     1      24.760  40.210  21.760  1.00  0.00            
ATOM    123  C36 ACD     1      22.560  37.930  20.890  1.00  0.00            
ATOM    124  H59 ACD     1      21.750  38.670  20.900  1.00  0.00            
ATOM    125  O30 ACD     1      22.840  37.710  19.510  1.00  0.00            
ATOM    126  H60 ACD     1      22.410  36.860  19.360  1.00  0.00            
ATOM    127  C1  AZ8     2      24.500  29.950  27.140  1.00  0.00            
ATOM    128  C2  AZ8     2      23.200  30.120  27.930  1.00  0.00            
ATOM    129  C3  AZ8     2      22.050  29.230  27.260  1.00  0.00            
ATOM    130  O1  AZ8     2      21.420  30.010  26.270  1.00  0.00            
ATOM    131  C4  AZ8     2      21.090  31.330  26.480  1.00  0.00            
ATOM    132  C5  AZ8     2      20.040  31.840  25.680  1.00  0.00            
ATOM    133  N1  AZ8     2      19.280  30.980  24.880  1.00  0.00            
ATOM    134  C6  AZ8     2      19.790  30.200  23.790  1.00  0.00            
ATOM    135  C7  AZ8     2      19.520  28.600  23.870  1.00  0.00            
ATOM    136  N2  AZ8     2      18.070  28.450  24.200  1.00  0.00            
ATOM    137  C8  AZ8     2      17.770  27.020  24.300  1.00  0.00            
ATOM    138  C9  AZ8     2      17.730  29.220  25.380  1.00  0.00            
ATOM    139  C10 AZ8     2      17.910  30.740  25.230  1.00  0.00            
ATOM    140  C11 AZ8     2      19.820  33.250  25.810  1.00  0.00            
ATOM    141  F1  AZ8     2      18.790  33.910  25.210  1.00  0.00            
ATOM    142  C12 AZ8     2      20.440  34.020  26.760  1.00  0.00            
ATOM    143  C13 AZ8     2      21.530  33.550  27.470  1.00  0.00            
ATOM    144  C14 AZ8     2      22.400  34.460  28.260  1.00  0.00            
ATOM    145  O2  AZ8     2      22.200  35.620  28.270  1.00  0.00            
ATOM    146  C15 AZ8     2      23.520  33.800  28.940  1.00  0.00            
ATOM    147  C16 AZ8     2      24.370  34.610  29.870  1.00  0.00            
ATOM    148  O3  AZ8     2      25.360  34.100  30.430  1.00  0.00            
ATOM    149  O4  AZ8     2      24.230  35.880  29.840  1.00  0.00            
ATOM    150  C17 AZ8     2      23.780  32.470  28.870  1.00  0.00            
ATOM    151  N3  AZ8     2      22.900  31.580  28.120  1.00  0.00            
ATOM    152  C18 AZ8     2      21.810  32.160  27.420  1.00  0.00            
ATOM    153  H1  AZ8     2      25.400  30.320  27.650  1.00  0.00            
ATOM    154  H2  AZ8     2      24.640  28.880  26.980  1.00  0.00            
ATOM    155  H3  AZ8     2      24.450  30.290  26.100  1.00  0.00            
ATOM    156  H4  AZ8     2      23.450  29.640  28.890  1.00  0.00            
ATOM    157  H5  AZ8     2      21.320  28.890  28.010  1.00  0.00            
ATOM    158  H6  AZ8     2      22.470  28.350  26.750  1.00  0.00            
ATOM    159  H7  AZ8     2      20.880  30.320  23.830  1.00  0.00            
ATOM    160  H8  AZ8     2      19.450  30.640  22.840  1.00  0.00            
ATOM    161  H9  AZ8     2      20.150  28.190  24.660  1.00  0.00            
ATOM    162  H10 AZ8     2      19.700  28.070  22.930  1.00  0.00            
ATOM    163  H11 AZ8     2      17.840  26.610  23.290  1.00  0.00            
ATOM    164  H12 AZ8     2      18.510  26.600  24.990  1.00  0.00            
ATOM    165  H13 AZ8     2      16.770  26.810  24.720  1.00  0.00            
ATOM    166  H14 AZ8     2      18.270  28.860  26.260  1.00  0.00            
ATOM    167  H15 AZ8     2      16.650  29.160  25.560  1.00  0.00            
ATOM    168  H16 AZ8     2      17.240  31.210  24.490  1.00  0.00            
ATOM    169  H17 AZ8     2      17.600  31.260  26.150  1.00  0.00            
ATOM    170  H18 AZ8     2      20.150  35.070  26.730  1.00  0.00            
ATOM    171  H19 AZ8     2      23.470  35.980  29.240  1.00  0.00            
ATOM    172  H20 AZ8     2      24.580  32.020  29.450  1.00  0.00            
TER
ENDMDL
MODEL        1
ATOM      1  H1  ACD     1      39.990  39.050  17.870  1.00  0.00            
ATOM      2  O1  ACD     1      40.760  38.490  18.010  1.00  0.00            
ATOM      3  C1  ACD     1      40.270  37.140  18.200  1.00  0.00            
ATOM      4  H2  ACD     1      39.470  37.320  18.930  1.00  0.00            
ATOM      5  H3  ACD     1      41.000  36.460  18.650  1.00  0.00            
ATOM      6  C2  ACD     1      39.640  36.490  16.950  1.00  0.00            
ATOM      7  H4  ACD     1      39.200  35.520  17.200  1.00  0.00            
ATOM      8  O2  ACD     1      38.530  37.330  16.580  1.00  0.00            
ATOM      9  C3  ACD     1      38.010  37.230  15.290  1.00  0.00            
ATOM     10  H5  ACD     1      37.280  38.030  15.160  1.00  0.00            
ATOM     11  O3  ACD     1      37.400  36.000  15.250  1.00  0.00            
ATOM     12  C4  ACD     1      36.050  35.950  14.770  1.00  0.00            
ATOM     13  H6  ACD     1      35.840  36.830  14.160  1.00  0.00            
ATOM     14  C5  ACD     1      35.970  34.690  13.960  1.00  0.00            
ATOM     15  H7  ACD     1      36.240  33.850  14.610  1.00  0.00            
ATOM     16  O4  ACD     1      36.900  34.810  12.850  1.00  0.00            
ATOM     17  H8  ACD     1      36.700  34.190  12.150  1.00  0.00            
ATOM     18  C6  ACD     1      34.590  34.370  13.560  1.00  0.00            
ATOM     19  H9  ACD     1      34.280  35.140  12.850  1.00  0.00            
ATOM     20  O5  ACD     1      34.590  33.160  12.850  1.00  0.00            
ATOM     21  H10 ACD     1      34.650  32.520  13.560  1.00  0.00            
ATOM     22  C7  ACD     1      33.620  34.330  14.760  1.00  0.00            
ATOM     23  H11 ACD     1      32.570  34.270  14.480  1.00  0.00            
ATOM     24  O6  ACD     1      33.800  35.590  15.530  1.00  0.00            
ATOM     25  C8  ACD     1      35.120  35.950  15.960  1.00  0.00            
ATOM     26  H12 ACD     1      35.410  35.180  16.680  1.00  0.00            
ATOM     27  C9  ACD     1      35.050  37.400  16.700  1.00  0.00            
ATOM     28  H13 ACD     1      34.300  37.310  17.500  1.00  0.00            
ATOM     29  H14 ACD     1      36.040  37.780  16.970  1.00  0.00            
ATOM     30  O7  ACD     1      34.430  38.310  15.730  1.00  0.00            
ATOM     31  H15 ACD     1      33.560  38.540  16.050  1.00  0.00            
ATOM     32  O8  ACD     1      33.970  33.300  15.660  1.00  0.00            
ATOM     33  C10 ACD     1      33.090  32.440  16.370  1.00  0.00            
ATOM     34  H16 ACD     1      32.030  32.710  16.250  1.00  0.00            
ATOM     35  C11 ACD     1      33.450  31.090  15.860  1.00  0.00            
ATOM     36  H17 ACD     1      34.540  31.020  15.810  1.00  0.00            
ATOM     37  O9  ACD     1      32.640  30.820  14.630  1.00  0.00            
ATOM     38  H18 ACD     1      33.020  30.080  14.150  1.00  0.00            
ATOM     39  C12 ACD     1      33.080  30.040  16.910  1.00  0.00            
ATOM     40  H19 ACD     1      32.020  29.970  17.170  1.00  0.00            
ATOM     41  O10 ACD     1      33.450  28.670  16.470  1.00  0.00            
ATOM     42  H20 ACD     1      34.400  28.570  16.420  1.00  0.00            
ATOM     43  C13 ACD     1      33.820  30.280  18.180  1.00  0.00            
ATOM     44  H21 ACD     1      33.550  29.490  18.880  1.00  0.00            
ATOM     45  O11 ACD     1      33.270  31.520  18.720  1.00  0.00            
ATOM     46  C14 ACD     1      33.470  32.660  17.870  1.00  0.00            
ATOM     47  H22 ACD     1      34.550  32.840  17.910  1.00  0.00            
ATOM     48  C15 ACD     1      32.790  33.950  18.320  1.00  0.00            
ATOM     49  H23 ACD     1      33.030  34.720  17.570  1.00  0.00            
ATOM     50  H24 ACD     1      31.700  33.880  18.400  1.00  0.00            
ATOM     51  O12 ACD     1      33.330  34.440  19.580  1.00  0.00            
ATOM     52  H25 ACD     1      33.420  33.710  20.200  1.00  0.00            
ATOM     53  O13 ACD     1      35.260  30.350  17.980  1.00  0.00            
ATOM     54  C16 ACD     1      35.990  29.200  18.470  1.00  0.00            
ATOM     55  H26 ACD     1      35.300  28.390  18.710  1.00  0.00            
ATOM     56  C17 ACD     1      36.820  28.650  17.330  1.00  0.00            
ATOM     57  H27 ACD     1      37.440  29.470  16.950  1.00  0.00            
ATOM     58  O14 ACD     1      36.020  28.080  16.260  1.00  0.00            
ATOM     59  H28 ACD     1      36.530  27.420  15.780  1.00  0.00            
ATOM     60  C18 ACD     1      37.780  27.590  18.000  1.00  0.00            
ATOM     61  H29 ACD     1      37.160  26.770  18.380  1.00  0.00            
ATOM     62  O15 ACD     1      38.770  27.090  17.080  1.00  0.00            
ATOM     63  H30 ACD     1      39.650  27.440  17.260  1.00  0.00            
ATOM     64  C19 ACD     1      38.650  28.100  19.120  1.00  0.00            
ATOM     65  H31 ACD     1      39.180  27.270  19.610  1.00  0.00            
ATOM     66  O16 ACD     1      37.760  28.610  20.110  1.00  0.00            
ATOM     67  C20 ACD     1      36.800  29.620  19.710  1.00  0.00            
ATOM     68  H32 ACD     1      37.380  30.520  19.440  1.00  0.00            
ATOM     69  C21 ACD     1      35.860  29.910  20.920  1.00  0.00            
ATOM     70  H33 ACD     1      35.010  30.570  20.680  1.00  0.00            
ATOM     71  H34 ACD     1      35.470  28.960  21.310  1.00  0.00            
ATOM     72  O17 ACD     1      36.670  30.530  21.900  1.00  0.00            
ATOM     73  H35 ACD     1      37.440  29.980  22.030  1.00  0.00            
ATOM     74  O18 ACD     1      39.530  29.180  18.670  1.00  0.00            
ATOM     75  C22 ACD     1      40.970  29.020  18.930  1.00  0.00            
ATOM     76  H36 ACD     1      41.230  28.070  19.410  1.00  0.00            
ATOM     77  C23 ACD     1      41.710  29.010  17.600  1.00  0.00            
ATOM     78  H37 ACD     1      41.240  29.790  16.980  1.00  0.00            
ATOM     79  O19 ACD     1      41.490  27.650  17.030  1.00  0.00            
ATOM     80  H38 ACD     1      42.020  27.480  16.250  1.00  0.00            
ATOM     81  C24 ACD     1      43.240  29.340  17.800  1.00  0.00            
ATOM     82  H39 ACD     1      43.750  28.550  18.370  1.00  0.00            
ATOM     83  O20 ACD     1      43.830  29.490  16.500  1.00  0.00            
ATOM     84  H40 ACD     1      44.070  28.570  16.300  1.00  0.00            
ATOM     85  C25 ACD     1      43.460  30.620  18.590  1.00  0.00            
ATOM     86  H41 ACD     1      44.530  30.800  18.780  1.00  0.00            
ATOM     87  O21 ACD     1      42.860  30.400  19.860  1.00  0.00            
ATOM     88  C26 ACD     1      41.430  30.100  19.880  1.00  0.00            
ATOM     89  H42 ACD     1      41.020  31.040  19.480  1.00  0.00            
ATOM     90  C27 ACD     1      40.990  29.860  21.280  1.00  0.00            
ATOM     91  H43 ACD     1      41.350  30.710  21.870  1.00  0.00            
ATOM     92  H44 ACD     1      39.900  29.780  21.340  1.00  0.00            
ATOM     93  O22 ACD     1      41.550  28.580  21.710  1.00  0.00            
ATOM     94  H45 ACD     1      41.600  28.670  22.660  1.00  0.00            
ATOM     95  O23 ACD     1      42.730  31.660  17.940  1.00  0.00            
ATOM     96  C28 ACD     1      43.460  32.780  17.550  1.00  0.00            
ATOM     97  H46 ACD     1      44.520  32.550  17.730  1.00  0.00            
ATOM     98  C29 ACD     1      42.970  33.990  18.430  1.00  0.00            
ATOM     99  H47 ACD     1      41.890  34.030  18.620  1.00  0.00            
ATOM    100  O24 ACD     1      43.330  35.260  17.870  1.00  0.00            
ATOM    101  C30 ACD     1      43.630  33.970  19.810  1.00  0.00            
ATOM    102  H48 ACD     1      43.240  34.820  20.390  1.00  0.00            
ATOM    103  H49 ACD     1      43.250  33.030  20.210  1.00  0.00            
ATOM    104  O25 ACD     1      45.070  33.870  19.800  1.00  0.00            
ATOM    105  H50 ACD     1      45.360  33.740  20.710  1.00  0.00            
ATOM    106  C31 ACD     1      43.300  32.990  16.120  1.00  0.00            
ATOM    107  H51 ACD     1      42.270  32.840  15.790  1.00  0.00            
ATOM    108  O26 ACD     1      44.170  32.040  15.530  1.00  0.00            
ATOM    109  H52 ACD     1      43.930  31.210  15.940  1.00  0.00            
ATOM    110  C32 ACD     1      43.650  34.420  15.700  1.00  0.00            
ATOM    111  H53 ACD     1      44.720  34.510  15.920  1.00  0.00            
ATOM    112  O27 ACD     1      43.400  34.740  14.380  1.00  0.00            
ATOM    113  H54 ACD     1      42.490  35.070  14.440  1.00  0.00            
ATOM    114  C33 ACD     1      42.870  35.450  16.510  1.00  0.00            
ATOM    115  H55 ACD     1      43.210  36.440  16.180  1.00  0.00            
ATOM    116  O28 ACD     1      41.500  35.230  16.240  1.00  0.00            
ATOM    117  C34 ACD     1      40.690  36.340  15.890  1.00  0.00            
ATOM    118  H56 ACD     1      41.220  37.300  15.900  1.00  0.00            
ATOM    119  C35 ACD     1      40.100  36.170  14.450  1.00  0.00            
ATOM    120  H57 ACD     1      39.600  35.200  14.410  1.00  0.00            
ATOM    121  O29 ACD     1      41.170  36.280  13.410  1.00  0.00            
ATOM    122  H58 ACD     1      40.800  36.580  12.570  1.00  0.00            
ATOM    123  C36 ACD     1      39.030  37.260  14.200  1.00  0.00            
ATOM    124  H59 ACD     1      39.580  38.180  14.420  1.00  0.00            
ATOM    125  O30 ACD     1      38.570  37.090  12.880  1.00  0.00            
ATOM    126  H60 ACD     1      37.930  36.370  12.850  1.00  0.00            
ATOM    127  C1  AZ8     2      41.670  34.160  23.400  1.00  0.00            
ATOM    128  C2  AZ8     2      40.290  33.840  23.980  1.00  0.00            
ATOM    129  C3  AZ8     2      39.540  32.640  23.260  1.00  0.00            
ATOM    130  O1  AZ8     2      39.160  32.940  21.970  1.00  0.00            
ATOM    131  C4  AZ8     2      38.590  34.180  21.710  1.00  0.00            
ATOM    132  C5  AZ8     2      38.110  34.520  20.380  1.00  0.00            
ATOM    133  N1  AZ8     2      38.100  33.560  19.340  1.00  0.00            
ATOM    134  C6  AZ8     2      39.280  32.650  19.110  1.00  0.00            
ATOM    135  C7  AZ8     2      39.550  32.270  17.650  1.00  0.00            
ATOM    136  N2  AZ8     2      38.210  31.990  16.980  1.00  0.00            
ATOM    137  C8  AZ8     2      38.210  31.640  15.560  1.00  0.00            
ATOM    138  C9  AZ8     2      37.220  33.070  17.160  1.00  0.00            
ATOM    139  C10 AZ8     2      36.860  33.220  18.650  1.00  0.00            
ATOM    140  C11 AZ8     2      37.570  35.790  20.210  1.00  0.00            
ATOM    141  F1  AZ8     2      37.140  36.110  18.980  1.00  0.00            
ATOM    142  C12 AZ8     2      37.510  36.720  21.170  1.00  0.00            
ATOM    143  C13 AZ8     2      38.050  36.480  22.470  1.00  0.00            
ATOM    144  C14 AZ8     2      38.050  37.520  23.520  1.00  0.00            
ATOM    145  O2  AZ8     2      37.550  38.620  23.280  1.00  0.00            
ATOM    146  C15 AZ8     2      38.530  37.040  24.840  1.00  0.00            
ATOM    147  C16 AZ8     2      38.370  37.910  26.010  1.00  0.00            
ATOM    148  O3  AZ8     2      37.840  39.030  26.220  1.00  0.00            
ATOM    149  O4  AZ8     2      38.720  37.370  27.150  1.00  0.00            
ATOM    150  C17 AZ8     2      39.110  35.800  25.020  1.00  0.00            
ATOM    151  N3  AZ8     2      39.360  34.980  23.900  1.00  0.00            
ATOM    152  C18 AZ8     2      38.640  35.210  22.700  1.00  0.00            
ATOM    153  H1  AZ8     2      41.980  35.070  23.940  1.00  0.00            
ATOM    154  H2  AZ8     2      42.390  33.390  23.710  1.00  0.00            
ATOM    155  H3  AZ8     2      41.680  34.340  22.320  1.00  0.00            
ATOM    156  H4  AZ8     2      40.470  33.590  25.030  1.00  0.00            
ATOM    157  H5  AZ8     2      38.650  32.350  23.840  1.00  0.00            
ATOM    158  H6  AZ8     2      40.340  31.890  23.230  1.00  0.00            
ATOM    159  H7  AZ8     2      39.090  31.670  19.570  1.00  0.00            
ATOM    160  H8  AZ8     2      40.210  33.130  19.440  1.00  0.00            
ATOM    161  H9  AZ8     2      40.300  31.480  17.530  1.00  0.00            
ATOM    162  H10 AZ8     2      39.960  33.180  17.180  1.00  0.00            
ATOM    163  H11 AZ8     2      38.600  32.490  14.980  1.00  0.00            
ATOM    164  H12 AZ8     2      38.900  30.790  15.450  1.00  0.00            
ATOM    165  H13 AZ8     2      37.200  31.370  15.230  1.00  0.00            
ATOM    166  H14 AZ8     2      36.280  32.830  16.640  1.00  0.00            
ATOM    167  H15 AZ8     2      37.680  33.950  16.690  1.00  0.00            
ATOM    168  H16 AZ8     2      36.010  33.830  18.990  1.00  0.00            
ATOM    169  H17 AZ8     2      36.580  32.200  18.960  1.00  0.00            
ATOM    170  H18 AZ8     2      37.050  37.670  20.940  1.00  0.00            
ATOM    171  H19 AZ8     2      38.620  38.090  27.800  1.00  0.00            
ATOM    172  H20 AZ8     2      39.410  35.390  25.970  1.00  0.00            
TER
ENDMDL
MODEL        1
ATOM      1  H1  ACD     1      23.740  40.900  25.260  1.00  0.00            
ATOM      2  O1  ACD     1      23.740  40.450  26.110  1.00  0.00            
ATOM      3  C1  ACD     1      23.970  39.080  26.110  1.00  0.00            
ATOM      4  H2  ACD     1      23.000  38.560  26.110  1.00  0.00            
ATOM      5  H3  ACD     1      24.560  38.810  26.990  1.00  0.00            
ATOM      6  C2  ACD     1      24.760  38.640  24.860  1.00  0.00            
ATOM      7  H4  ACD     1      24.960  37.570  25.040  1.00  0.00            
ATOM      8  O2  ACD     1      23.820  38.710  23.800  1.00  0.00            
ATOM      9  C3  ACD     1      24.250  38.520  22.460  1.00  0.00            
ATOM     10  H5  ACD     1      23.400  38.750  21.810  1.00  0.00            
ATOM     11  O3  ACD     1      24.840  37.240  22.130  1.00  0.00            
ATOM     12  C4  ACD     1      23.820  36.430  21.540  1.00  0.00            
ATOM     13  H6  ACD     1      22.830  36.890  21.500  1.00  0.00            
ATOM     14  C5  ACD     1      24.400  36.080  20.140  1.00  0.00            
ATOM     15  H7  ACD     1      25.400  35.710  20.410  1.00  0.00            
ATOM     16  O4  ACD     1      24.450  37.220  19.270  1.00  0.00            
ATOM     17  H8  ACD     1      24.830  36.910  18.440  1.00  0.00            
ATOM     18  C6  ACD     1      23.540  35.030  19.450  1.00  0.00            
ATOM     19  H9  ACD     1      22.560  35.520  19.380  1.00  0.00            
ATOM     20  O5  ACD     1      23.940  34.760  18.160  1.00  0.00            
ATOM     21  H10 ACD     1      23.340  34.080  17.830  1.00  0.00            
ATOM     22  C7  ACD     1      23.340  33.830  20.320  1.00  0.00            
ATOM     23  H11 ACD     1      22.560  33.220  19.850  1.00  0.00            
ATOM     24  O6  ACD     1      22.940  34.250  21.610  1.00  0.00            
ATOM     25  C8  ACD     1      23.800  35.180  22.340  1.00  0.00            
ATOM     26  H12 ACD     1      24.820  34.760  22.330  1.00  0.00            
ATOM     27  C9  ACD     1      23.200  35.290  23.720  1.00  0.00            
ATOM     28  H13 ACD     1      23.850  35.940  24.330  1.00  0.00            
ATOM     29  H14 ACD     1      22.190  35.700  23.770  1.00  0.00            
ATOM     30  O7  ACD     1      23.190  33.970  24.280  1.00  0.00            
ATOM     31  H15 ACD     1      23.880  33.810  24.930  1.00  0.00            
ATOM     32  O8  ACD     1      24.530  33.090  20.300  1.00  0.00            
ATOM     33  C10 ACD     1      24.510  31.730  20.640  1.00  0.00            
ATOM     34  H16 ACD     1      23.840  31.070  20.080  1.00  0.00            
ATOM     35  C11 ACD     1      25.840  31.160  20.430  1.00  0.00            
ATOM     36  H17 ACD     1      26.580  31.880  20.790  1.00  0.00            
ATOM     37  O9  ACD     1      26.070  30.910  19.000  1.00  0.00            
ATOM     38  H18 ACD     1      25.770  31.690  18.530  1.00  0.00            
ATOM     39  C12 ACD     1      26.100  29.900  21.220  1.00  0.00            
ATOM     40  H19 ACD     1      25.420  29.120  20.870  1.00  0.00            
ATOM     41  O10 ACD     1      27.370  29.430  21.140  1.00  0.00            
ATOM     42  H20 ACD     1      27.490  29.120  20.230  1.00  0.00            
ATOM     43  C13 ACD     1      25.840  30.250  22.680  1.00  0.00            
ATOM     44  H21 ACD     1      26.010  29.390  23.330  1.00  0.00            
ATOM     45  O11 ACD     1      24.470  30.380  22.690  1.00  0.00            
ATOM     46  C14 ACD     1      23.950  31.560  22.110  1.00  0.00            
ATOM     47  H22 ACD     1      24.220  32.420  22.720  1.00  0.00            
ATOM     48  C15 ACD     1      22.410  31.410  22.160  1.00  0.00            
ATOM     49  H23 ACD     1      21.880  32.020  21.410  1.00  0.00            
ATOM     50  H24 ACD     1      22.290  30.370  21.840  1.00  0.00            
ATOM     51  O12 ACD     1      21.850  31.460  23.480  1.00  0.00            
ATOM     52  H25 ACD     1      22.200  32.290  23.830  1.00  0.00            
ATOM     53  O13 ACD     1      26.490  31.350  23.120  1.00  0.00            
ATOM     54  C16 ACD     1      27.620  30.980  24.010  1.00  0.00            
ATOM     55  H26 ACD     1      27.870  29.930  23.790  1.00  0.00            
ATOM     56  C17 ACD     1      28.790  31.900  23.590  1.00  0.00            
ATOM     57  H27 ACD     1      28.490  32.960  23.660  1.00  0.00            
ATOM     58  O14 ACD     1      29.270  31.600  22.290  1.00  0.00            
ATOM     59  H28 ACD     1      28.560  31.280  21.730  1.00  0.00            
ATOM     60  C18 ACD     1      29.940  31.780  24.550  1.00  0.00            
ATOM     61  H29 ACD     1      30.360  30.780  24.340  1.00  0.00            
ATOM     62  O15 ACD     1      30.990  32.800  24.300  1.00  0.00            
ATOM     63  H30 ACD     1      30.520  33.640  24.300  1.00  0.00            
ATOM     64  C19 ACD     1      29.530  31.820  26.010  1.00  0.00            
ATOM     65  H31 ACD     1      30.400  31.580  26.620  1.00  0.00            
ATOM     66  O16 ACD     1      28.510  30.860  26.280  1.00  0.00            
ATOM     67  C20 ACD     1      27.270  31.130  25.520  1.00  0.00            
ATOM     68  H32 ACD     1      26.830  32.120  25.680  1.00  0.00            
ATOM     69  C21 ACD     1      26.220  30.120  26.000  1.00  0.00            
ATOM     70  H33 ACD     1      25.940  30.320  27.040  1.00  0.00            
ATOM     71  H34 ACD     1      25.260  30.240  25.490  1.00  0.00            
ATOM     72  O17 ACD     1      26.710  28.750  25.910  1.00  0.00            
ATOM     73  H35 ACD     1      26.890  28.460  26.800  1.00  0.00            
ATOM     74  O18 ACD     1      29.020  33.090  26.350  1.00  0.00            
ATOM     75  C22 ACD     1      29.280  33.430  27.700  1.00  0.00            
ATOM     76  H36 ACD     1      29.530  32.530  28.270  1.00  0.00            
ATOM     77  C23 ACD     1      30.500  34.440  27.690  1.00  0.00            
ATOM     78  H37 ACD     1      30.500  35.070  26.790  1.00  0.00            
ATOM     79  O19 ACD     1      31.680  33.660  27.720  1.00  0.00            
ATOM     80  H38 ACD     1      31.840  33.250  26.870  1.00  0.00            
ATOM     81  C24 ACD     1      30.430  35.360  28.870  1.00  0.00            
ATOM     82  H39 ACD     1      30.490  34.740  29.770  1.00  0.00            
ATOM     83  O20 ACD     1      31.510  36.310  28.750  1.00  0.00            
ATOM     84  H40 ACD     1      32.300  35.850  28.460  1.00  0.00            
ATOM     85  C25 ACD     1      29.070  36.020  29.090  1.00  0.00            
ATOM     86  H41 ACD     1      29.030  36.690  29.970  1.00  0.00            
ATOM     87  O21 ACD     1      28.160  34.970  29.400  1.00  0.00            
ATOM     88  C26 ACD     1      28.010  33.990  28.310  1.00  0.00            
ATOM     89  H42 ACD     1      27.510  34.540  27.510  1.00  0.00            
ATOM     90  C27 ACD     1      27.070  32.920  28.940  1.00  0.00            
ATOM     91  H43 ACD     1      26.100  33.310  29.250  1.00  0.00            
ATOM     92  H44 ACD     1      26.900  32.150  28.180  1.00  0.00            
ATOM     93  O22 ACD     1      27.700  32.240  30.020  1.00  0.00            
ATOM     94  H45 ACD     1      27.870  32.910  30.690  1.00  0.00            
ATOM     95  O23 ACD     1      28.590  36.660  27.950  1.00  0.00            
ATOM     96  C28 ACD     1      28.700  38.070  27.860  1.00  0.00            
ATOM     97  H46 ACD     1      29.270  38.510  28.690  1.00  0.00            
ATOM     98  C29 ACD     1      27.300  38.760  27.970  1.00  0.00            
ATOM     99  H47 ACD     1      26.570  38.140  27.430  1.00  0.00            
ATOM    100  O24 ACD     1      27.350  40.040  27.390  1.00  0.00            
ATOM    101  C30 ACD     1      26.950  39.030  29.380  1.00  0.00            
ATOM    102  H48 ACD     1      27.250  38.290  30.140  1.00  0.00            
ATOM    103  H49 ACD     1      27.370  40.010  29.620  1.00  0.00            
ATOM    104  O25 ACD     1      25.560  39.070  29.560  1.00  0.00            
ATOM    105  H50 ACD     1      25.290  39.830  29.050  1.00  0.00            
ATOM    106  C31 ACD     1      29.540  38.340  26.640  1.00  0.00            
ATOM    107  H51 ACD     1      29.190  37.570  25.940  1.00  0.00            
ATOM    108  O26 ACD     1      30.910  38.090  26.800  1.00  0.00            
ATOM    109  H52 ACD     1      31.160  37.530  27.540  1.00  0.00            
ATOM    110  C32 ACD     1      29.270  39.690  26.030  1.00  0.00            
ATOM    111  H53 ACD     1      29.720  40.390  26.730  1.00  0.00            
ATOM    112  O27 ACD     1      29.680  39.740  24.680  1.00  0.00            
ATOM    113  H54 ACD     1      28.940  39.920  24.090  1.00  0.00            
ATOM    114  C33 ACD     1      27.830  39.960  26.050  1.00  0.00            
ATOM    115  H55 ACD     1      27.790  41.020  25.790  1.00  0.00            
ATOM    116  O28 ACD     1      27.140  39.010  25.320  1.00  0.00            
ATOM    117  C34 ACD     1      26.030  39.530  24.570  1.00  0.00            
ATOM    118  H56 ACD     1      25.930  40.620  24.670  1.00  0.00            
ATOM    119  C35 ACD     1      26.510  39.360  23.100  1.00  0.00            
ATOM    120  H57 ACD     1      26.880  38.330  22.980  1.00  0.00            
ATOM    121  O29 ACD     1      27.600  40.370  22.820  1.00  0.00            
ATOM    122  H58 ACD     1      27.420  40.660  21.920  1.00  0.00            
ATOM    123  C36 ACD     1      25.300  39.640  22.170  1.00  0.00            
ATOM    124  H59 ACD     1      24.880  40.640  22.330  1.00  0.00            
ATOM    125  O30 ACD     1      25.770  39.470  20.820  1.00  0.00            
ATOM    126  H60 ACD     1      25.650  38.540  20.630  1.00  0.00            
ATOM    127  C1  AZ8     2      22.840  31.330  26.940  1.00  0.00            
ATOM    128  C2  AZ8     2      21.510  31.590  27.620  1.00  0.00            
ATOM    129  C3  AZ8     2      20.260  31.150  26.800  1.00  0.00            
ATOM    130  O1  AZ8     2      20.010  32.020  25.780  1.00  0.00            
ATOM    131  C4  AZ8     2      19.900  33.380  26.090  1.00  0.00            
ATOM    132  C5  AZ8     2      19.030  34.220  25.360  1.00  0.00            
ATOM    133  N1  AZ8     2      18.310  33.730  24.310  1.00  0.00            
ATOM    134  C6  AZ8     2      18.560  34.190  22.930  1.00  0.00            
ATOM    135  C7  AZ8     2      18.780  33.000  21.950  1.00  0.00            
ATOM    136  N2  AZ8     2      17.740  31.980  22.040  1.00  0.00            
ATOM    137  C8  AZ8     2      17.970  30.770  21.180  1.00  0.00            
ATOM    138  C9  AZ8     2      17.420  31.580  23.470  1.00  0.00            
ATOM    139  C10 AZ8     2      17.210  32.750  24.470  1.00  0.00            
ATOM    140  C11 AZ8     2      18.930  35.570  25.710  1.00  0.00            
ATOM    141  F1  AZ8     2      18.200  36.520  25.080  1.00  0.00            
ATOM    142  C12 AZ8     2      19.820  36.100  26.640  1.00  0.00            
ATOM    143  C13 AZ8     2      20.600  35.300  27.430  1.00  0.00            
ATOM    144  C14 AZ8     2      21.490  35.880  28.460  1.00  0.00            
ATOM    145  O2  AZ8     2      21.650  37.120  28.500  1.00  0.00            
ATOM    146  C15 AZ8     2      22.160  34.860  29.210  1.00  0.00            
ATOM    147  C16 AZ8     2      22.990  35.260  30.310  1.00  0.00            
ATOM    148  O3  AZ8     2      23.720  34.510  30.990  1.00  0.00            
ATOM    149  O4  AZ8     2      23.100  36.600  30.550  1.00  0.00            
ATOM    150  C17 AZ8     2      22.090  33.470  29.000  1.00  0.00            
ATOM    151  N3  AZ8     2      21.400  33.040  27.940  1.00  0.00            
ATOM    152  C18 AZ8     2      20.650  33.910  27.120  1.00  0.00            
ATOM    153  H1  AZ8     2      22.950  30.260  26.730  1.00  0.00            
ATOM    154  H2  AZ8     2      22.850  31.830  25.960  1.00  0.00            
ATOM    155  H3  AZ8     2      23.660  31.680  27.570  1.00  0.00            
ATOM    156  H4  AZ8     2      21.440  31.070  28.590  1.00  0.00            
ATOM    157  H5  AZ8     2      19.470  31.150  27.560  1.00  0.00            
ATOM    158  H6  AZ8     2      20.390  30.100  26.510  1.00  0.00            
ATOM    159  H7  AZ8     2      19.390  34.900  23.000  1.00  0.00            
ATOM    160  H8  AZ8     2      17.670  34.750  22.620  1.00  0.00            
ATOM    161  H9  AZ8     2      19.760  32.580  22.210  1.00  0.00            
ATOM    162  H10 AZ8     2      18.750  33.350  20.910  1.00  0.00            
ATOM    163  H11 AZ8     2      17.940  31.060  20.120  1.00  0.00            
ATOM    164  H12 AZ8     2      18.910  30.260  21.420  1.00  0.00            
ATOM    165  H13 AZ8     2      17.140  30.070  21.360  1.00  0.00            
ATOM    166  H14 AZ8     2      18.230  30.940  23.820  1.00  0.00            
ATOM    167  H15 AZ8     2      16.550  30.900  23.510  1.00  0.00            
ATOM    168  H16 AZ8     2      16.200  33.180  24.380  1.00  0.00            
ATOM    169  H17 AZ8     2      17.350  32.270  25.450  1.00  0.00            
ATOM    170  H18 AZ8     2      19.760  37.170  26.840  1.00  0.00            
ATOM    171  H19 AZ8     2      22.530  37.060  29.910  1.00  0.00            
ATOM    172  H20 AZ8     2      22.670  32.710  29.510  1.00  0.00            
TER
ENDMDL
MODEL        1
ATOM      1  H1  ACD     1      36.680  31.300  29.660  1.00  0.00            
ATOM      2  O1  ACD     1      36.060  31.870  29.180  1.00  0.00            
ATOM      3  C1  ACD     1      35.950  31.270  27.920  1.00  0.00            
ATOM      4  H2  ACD     1      35.400  31.900  27.210  1.00  0.00            
ATOM      5  H3  ACD     1      35.320  30.380  28.010  1.00  0.00            
ATOM      6  C2  ACD     1      37.290  30.790  27.370  1.00  0.00            
ATOM      7  H4  ACD     1      37.880  31.670  27.090  1.00  0.00            
ATOM      8  O2  ACD     1      37.930  30.050  28.420  1.00  0.00            
ATOM      9  C3  ACD     1      39.200  29.430  28.050  1.00  0.00            
ATOM     10  H5  ACD     1      39.600  28.970  28.960  1.00  0.00            
ATOM     11  O3  ACD     1      40.110  30.490  27.570  1.00  0.00            
ATOM     12  C4  ACD     1      41.230  30.830  28.360  1.00  0.00            
ATOM     13  H6  ACD     1      41.210  30.500  29.400  1.00  0.00            
ATOM     14  C5  ACD     1      42.450  30.070  27.810  1.00  0.00            
ATOM     15  H7  ACD     1      42.410  30.280  26.730  1.00  0.00            
ATOM     16  O4  ACD     1      42.360  28.610  28.120  1.00  0.00            
ATOM     17  H8  ACD     1      43.200  28.310  28.470  1.00  0.00            
ATOM     18  C6  ACD     1      43.760  30.700  28.370  1.00  0.00            
ATOM     19  H9  ACD     1      43.700  30.580  29.450  1.00  0.00            
ATOM     20  O5  ACD     1      44.910  30.050  27.810  1.00  0.00            
ATOM     21  H10 ACD     1      44.910  30.290  26.880  1.00  0.00            
ATOM     22  C7  ACD     1      43.810  32.220  28.170  1.00  0.00            
ATOM     23  H11 ACD     1      44.710  32.690  28.580  1.00  0.00            
ATOM     24  O6  ACD     1      42.610  32.860  28.720  1.00  0.00            
ATOM     25  C8  ACD     1      41.320  32.320  28.290  1.00  0.00            
ATOM     26  H12 ACD     1      41.260  32.520  27.210  1.00  0.00            
ATOM     27  C9  ACD     1      40.140  32.960  29.050  1.00  0.00            
ATOM     28  H13 ACD     1      40.150  34.040  28.850  1.00  0.00            
ATOM     29  H14 ACD     1      39.160  32.770  28.590  1.00  0.00            
ATOM     30  O7  ACD     1      40.170  32.630  30.450  1.00  0.00            
ATOM     31  H15 ACD     1      41.020  32.890  30.820  1.00  0.00            
ATOM     32  O8  ACD     1      43.810  32.660  26.810  1.00  0.00            
ATOM     33  C10 ACD     1      44.990  32.840  26.050  1.00  0.00            
ATOM     34  H16 ACD     1      45.890  32.590  26.620  1.00  0.00            
ATOM     35  C11 ACD     1      44.840  31.860  24.870  1.00  0.00            
ATOM     36  H17 ACD     1      43.820  31.850  24.460  1.00  0.00            
ATOM     37  O9  ACD     1      45.190  30.490  25.120  1.00  0.00            
ATOM     38  H18 ACD     1      44.760  29.920  24.480  1.00  0.00            
ATOM     39  C12 ACD     1      45.620  32.370  23.680  1.00  0.00            
ATOM     40  H19 ACD     1      46.670  32.130  23.840  1.00  0.00            
ATOM     41  O10 ACD     1      45.240  31.480  22.530  1.00  0.00            
ATOM     42  H20 ACD     1      45.160  32.030  21.740  1.00  0.00            
ATOM     43  C13 ACD     1      45.570  33.920  23.370  1.00  0.00            
ATOM     44  H21 ACD     1      46.210  34.120  22.500  1.00  0.00            
ATOM     45  O11 ACD     1      45.910  34.590  24.500  1.00  0.00            
ATOM     46  C14 ACD     1      45.120  34.410  25.670  1.00  0.00            
ATOM     47  H22 ACD     1      44.150  34.910  25.540  1.00  0.00            
ATOM     48  C15 ACD     1      45.720  35.140  26.890  1.00  0.00            
ATOM     49  H23 ACD     1      45.330  34.690  27.810  1.00  0.00            
ATOM     50  H24 ACD     1      46.810  35.010  26.920  1.00  0.00            
ATOM     51  O12 ACD     1      45.380  36.570  26.860  1.00  0.00            
ATOM     52  H25 ACD     1      45.860  37.050  27.540  1.00  0.00            
ATOM     53  O13 ACD     1      44.180  34.230  23.070  1.00  0.00            
ATOM     54  C16 ACD     1      43.870  34.860  21.820  1.00  0.00            
ATOM     55  H26 ACD     1      44.650  35.600  21.600  1.00  0.00            
ATOM     56  C17 ACD     1      43.850  33.720  20.740  1.00  0.00            
ATOM     57  H27 ACD     1      43.260  32.900  21.160  1.00  0.00            
ATOM     58  O14 ACD     1      45.230  33.320  20.370  1.00  0.00            
ATOM     59  H28 ACD     1      45.690  34.130  20.160  1.00  0.00            
ATOM     60  C18 ACD     1      43.090  34.070  19.490  1.00  0.00            
ATOM     61  H29 ACD     1      43.690  34.810  18.940  1.00  0.00            
ATOM     62  O15 ACD     1      42.800  32.930  18.670  1.00  0.00            
ATOM     63  H30 ACD     1      42.030  32.460  18.990  1.00  0.00            
ATOM     64  C19 ACD     1      41.810  34.760  19.840  1.00  0.00            
ATOM     65  H31 ACD     1      41.280  35.170  18.970  1.00  0.00            
ATOM     66  O16 ACD     1      42.130  35.890  20.560  1.00  0.00            
ATOM     67  C20 ACD     1      42.570  35.640  21.870  1.00  0.00            
ATOM     68  H32 ACD     1      41.770  35.040  22.320  1.00  0.00            
ATOM     69  C21 ACD     1      42.790  37.020  22.650  1.00  0.00            
ATOM     70  H33 ACD     1      42.920  36.910  23.730  1.00  0.00            
ATOM     71  H34 ACD     1      43.700  37.500  22.250  1.00  0.00            
ATOM     72  O17 ACD     1      41.710  37.860  22.470  1.00  0.00            
ATOM     73  H35 ACD     1      41.730  37.780  21.520  1.00  0.00            
ATOM     74  O18 ACD     1      40.950  33.880  20.460  1.00  0.00            
ATOM     75  C22 ACD     1      39.890  33.370  19.620  1.00  0.00            
ATOM     76  H36 ACD     1      40.200  33.580  18.590  1.00  0.00            
ATOM     77  C23 ACD     1      39.850  31.860  19.940  1.00  0.00            
ATOM     78  H37 ACD     1      39.790  31.680  21.020  1.00  0.00            
ATOM     79  O19 ACD     1      41.030  31.270  19.500  1.00  0.00            
ATOM     80  H38 ACD     1      41.080  30.380  19.860  1.00  0.00            
ATOM     81  C24 ACD     1      38.570  31.190  19.300  1.00  0.00            
ATOM     82  H39 ACD     1      38.640  31.290  18.210  1.00  0.00            
ATOM     83  O20 ACD     1      38.440  29.730  19.660  1.00  0.00            
ATOM     84  H40 ACD     1      37.680  29.670  20.240  1.00  0.00            
ATOM     85  C25 ACD     1      37.420  31.960  19.820  1.00  0.00            
ATOM     86  H41 ACD     1      36.590  31.470  19.290  1.00  0.00            
ATOM     87  O21 ACD     1      37.470  33.340  19.440  1.00  0.00            
ATOM     88  C26 ACD     1      38.570  34.110  20.010  1.00  0.00            
ATOM     89  H42 ACD     1      38.520  34.120  21.100  1.00  0.00            
ATOM     90  C27 ACD     1      38.440  35.490  19.430  1.00  0.00            
ATOM     91  H43 ACD     1      39.260  36.120  19.790  1.00  0.00            
ATOM     92  H44 ACD     1      38.510  35.390  18.340  1.00  0.00            
ATOM     93  O22 ACD     1      37.150  36.180  19.770  1.00  0.00            
ATOM     94  H45 ACD     1      36.520  35.500  19.540  1.00  0.00            
ATOM     95  O23 ACD     1      37.400  31.820  21.250  1.00  0.00            
ATOM     96  C28 ACD     1      36.140  31.440  21.820  1.00  0.00            
ATOM     97  H46 ACD     1      35.330  31.630  21.110  1.00  0.00            
ATOM     98  C29 ACD     1      35.940  32.440  23.000  1.00  0.00            
ATOM     99  H47 ACD     1      36.950  32.590  23.400  1.00  0.00            
ATOM    100  O24 ACD     1      35.080  31.970  23.990  1.00  0.00            
ATOM    101  C30 ACD     1      35.470  33.840  22.500  1.00  0.00            
ATOM    102  H48 ACD     1      35.430  34.550  23.340  1.00  0.00            
ATOM    103  H49 ACD     1      36.200  34.160  21.750  1.00  0.00            
ATOM    104  O25 ACD     1      34.190  33.830  21.810  1.00  0.00            
ATOM    105  H50 ACD     1      34.120  33.460  20.930  1.00  0.00            
ATOM    106  C31 ACD     1      36.200  29.990  22.260  1.00  0.00            
ATOM    107  H51 ACD     1      37.210  29.850  22.670  1.00  0.00            
ATOM    108  O26 ACD     1      36.150  29.150  21.130  1.00  0.00            
ATOM    109  H52 ACD     1      35.670  28.310  21.180  1.00  0.00            
ATOM    110  C32 ACD     1      35.230  29.640  23.360  1.00  0.00            
ATOM    111  H53 ACD     1      34.230  29.700  22.900  1.00  0.00            
ATOM    112  O27 ACD     1      35.410  28.390  23.920  1.00  0.00            
ATOM    113  H54 ACD     1      36.350  28.400  24.120  1.00  0.00            
ATOM    114  C33 ACD     1      35.320  30.660  24.510  1.00  0.00            
ATOM    115  H55 ACD     1      34.580  30.600  25.320  1.00  0.00            
ATOM    116  O28 ACD     1      36.600  30.730  25.120  1.00  0.00            
ATOM    117  C34 ACD     1      37.010  29.880  26.190  1.00  0.00            
ATOM    118  H56 ACD     1      36.220  29.190  26.520  1.00  0.00            
ATOM    119  C35 ACD     1      38.280  29.150  25.690  1.00  0.00            
ATOM    120  H57 ACD     1      38.990  29.900  25.310  1.00  0.00            
ATOM    121  O29 ACD     1      37.890  28.100  24.760  1.00  0.00            
ATOM    122  H58 ACD     1      38.570  27.450  24.610  1.00  0.00            
ATOM    123  C36 ACD     1      39.010  28.440  26.870  1.00  0.00            
ATOM    124  H59 ACD     1      38.370  27.590  27.140  1.00  0.00            
ATOM    125  O30 ACD     1      40.300  27.940  26.590  1.00  0.00            
ATOM    126  H60 ACD     1      41.000  28.470  26.970  1.00  0.00            
ATOM    127  C1  AZ8     2      42.120  38.850  27.530  1.00  0.00            
ATOM    128  C2  AZ8     2      41.970  37.530  28.270  1.00  0.00            
ATOM    129  C3  AZ8     2      41.810  36.330  27.280  1.00  0.00            
ATOM    130  O1  AZ8     2      40.450  36.470  26.660  1.00  0.00            
ATOM    131  C4  AZ8     2      39.370  36.660  27.450  1.00  0.00            
ATOM    132  C5  AZ8     2      38.120  36.200  26.970  1.00  0.00            
ATOM    133  N1  AZ8     2      38.040  35.440  25.790  1.00  0.00            
ATOM    134  C6  AZ8     2      38.530  35.890  24.550  1.00  0.00            
ATOM    135  C7  AZ8     2      39.690  35.110  23.970  1.00  0.00            
ATOM    136  N2  AZ8     2      39.500  33.650  23.970  1.00  0.00            
ATOM    137  C8  AZ8     2      40.640  32.820  23.560  1.00  0.00            
ATOM    138  C9  AZ8     2      38.970  33.130  25.250  1.00  0.00            
ATOM    139  C10 AZ8     2      37.830  34.040  25.830  1.00  0.00            
ATOM    140  C11 AZ8     2      37.070  36.160  27.840  1.00  0.00            
ATOM    141  F1  AZ8     2      35.900  35.540  27.510  1.00  0.00            
ATOM    142  C12 AZ8     2      37.200  36.660  29.150  1.00  0.00            
ATOM    143  C13 AZ8     2      38.420  37.250  29.580  1.00  0.00            
ATOM    144  C14 AZ8     2      38.570  37.730  30.980  1.00  0.00            
ATOM    145  O2  AZ8     2      37.610  37.600  31.760  1.00  0.00            
ATOM    146  C15 AZ8     2      39.890  38.100  31.390  1.00  0.00            
ATOM    147  C16 AZ8     2      40.100  38.600  32.750  1.00  0.00            
ATOM    148  O3  AZ8     2      39.230  38.850  33.570  1.00  0.00            
ATOM    149  O4  AZ8     2      41.380  38.890  33.130  1.00  0.00            
ATOM    150  C17 AZ8     2      41.000  38.000  30.530  1.00  0.00            
ATOM    151  N3  AZ8     2      40.830  37.560  29.210  1.00  0.00            
ATOM    152  C18 AZ8     2      39.530  37.200  28.740  1.00  0.00            
ATOM    153  H1  AZ8     2      42.150  39.690  28.230  1.00  0.00            
ATOM    154  H2  AZ8     2      43.040  38.650  26.960  1.00  0.00            
ATOM    155  H3  AZ8     2      41.320  39.080  26.810  1.00  0.00            
ATOM    156  H4  AZ8     2      42.860  37.300  28.880  1.00  0.00            
ATOM    157  H5  AZ8     2      42.030  35.340  27.700  1.00  0.00            
ATOM    158  H6  AZ8     2      42.500  36.440  26.440  1.00  0.00            
ATOM    159  H7  AZ8     2      38.930  36.900  24.680  1.00  0.00            
ATOM    160  H8  AZ8     2      37.680  35.920  23.850  1.00  0.00            
ATOM    161  H9  AZ8     2      40.550  35.400  24.600  1.00  0.00            
ATOM    162  H10 AZ8     2      39.830  35.470  22.950  1.00  0.00            
ATOM    163  H11 AZ8     2      41.370  32.790  24.370  1.00  0.00            
ATOM    164  H12 AZ8     2      40.330  31.810  23.260  1.00  0.00            
ATOM    165  H13 AZ8     2      41.170  33.220  22.680  1.00  0.00            
ATOM    166  H14 AZ8     2      39.760  33.130  26.020  1.00  0.00            
ATOM    167  H15 AZ8     2      38.730  32.060  25.170  1.00  0.00            
ATOM    168  H16 AZ8     2      36.980  33.970  25.140  1.00  0.00            
ATOM    169  H17 AZ8     2      37.480  33.740  26.820  1.00  0.00            
ATOM    170  H18 AZ8     2      36.340  36.630  29.810  1.00  0.00            
ATOM    171  H19 AZ8     2      41.280  39.090  34.080  1.00  0.00            
ATOM    172  H20 AZ8     2      41.960  38.410  30.830  1.00  0.00            
TER
ENDMDL
MODEL        1
ATOM      1  H1  ACD     1      44.590  25.340  26.570  1.00  0.00            
ATOM      2  O1  ACD     1      45.290  25.420  25.920  1.00  0.00            
ATOM      3  C1  ACD     1      44.650  26.450  25.140  1.00  0.00            
ATOM      4  H2  ACD     1      44.970  26.280  24.100  1.00  0.00            
ATOM      5  H3  ACD     1      45.080  27.380  25.540  1.00  0.00            
ATOM      6  C2  ACD     1      43.170  26.630  25.160  1.00  0.00            
ATOM      7  H4  ACD     1      42.720  25.760  24.670  1.00  0.00            
ATOM      8  O2  ACD     1      42.610  26.690  26.480  1.00  0.00            
ATOM      9  C3  ACD     1      41.250  26.810  26.470  1.00  0.00            
ATOM     10  H5  ACD     1      40.950  26.650  27.510  1.00  0.00            
ATOM     11  O3  ACD     1      40.620  25.660  25.770  1.00  0.00            
ATOM     12  C4  ACD     1      39.380  25.170  26.320  1.00  0.00            
ATOM     13  H6  ACD     1      39.040  25.880  27.090  1.00  0.00            
ATOM     14  C5  ACD     1      38.310  25.060  25.280  1.00  0.00            
ATOM     15  H7  ACD     1      38.810  24.390  24.570  1.00  0.00            
ATOM     16  O4  ACD     1      38.010  26.370  24.730  1.00  0.00            
ATOM     17  H8  ACD     1      37.300  26.320  24.090  1.00  0.00            
ATOM     18  C6  ACD     1      37.120  24.420  25.840  1.00  0.00            
ATOM     19  H9  ACD     1      36.660  25.010  26.640  1.00  0.00            
ATOM     20  O5  ACD     1      35.970  24.200  25.030  1.00  0.00            
ATOM     21  H10 ACD     1      36.270  23.540  24.390  1.00  0.00            
ATOM     22  C7  ACD     1      37.530  23.070  26.420  1.00  0.00            
ATOM     23  H11 ACD     1      36.700  22.480  26.810  1.00  0.00            
ATOM     24  O6  ACD     1      38.480  23.260  27.510  1.00  0.00            
ATOM     25  C8  ACD     1      39.760  23.840  27.060  1.00  0.00            
ATOM     26  H12 ACD     1      40.240  23.220  26.290  1.00  0.00            
ATOM     27  C9  ACD     1      40.700  24.010  28.270  1.00  0.00            
ATOM     28  H13 ACD     1      40.820  23.120  28.900  1.00  0.00            
ATOM     29  H14 ACD     1      41.680  24.260  27.850  1.00  0.00            
ATOM     30  O7  ACD     1      40.370  25.050  29.230  1.00  0.00            
ATOM     31  H15 ACD     1      41.140  25.190  29.770  1.00  0.00            
ATOM     32  O8  ACD     1      38.150  22.250  25.450  1.00  0.00            
ATOM     33  C10 ACD     1      37.870  20.880  25.440  1.00  0.00            
ATOM     34  H16 ACD     1      37.560  20.610  26.450  1.00  0.00            
ATOM     35  C11 ACD     1      36.660  20.640  24.430  1.00  0.00            
ATOM     36  H17 ACD     1      36.840  21.300  23.570  1.00  0.00            
ATOM     37  O9  ACD     1      35.480  20.880  25.190  1.00  0.00            
ATOM     38  H18 ACD     1      34.730  20.890  24.590  1.00  0.00            
ATOM     39  C12 ACD     1      36.640  19.310  23.740  1.00  0.00            
ATOM     40  H19 ACD     1      36.220  18.610  24.480  1.00  0.00            
ATOM     41  O10 ACD     1      35.650  19.320  22.720  1.00  0.00            
ATOM     42  H20 ACD     1      35.900  19.930  22.030  1.00  0.00            
ATOM     43  C13 ACD     1      38.040  18.980  23.250  1.00  0.00            
ATOM     44  H21 ACD     1      38.070  18.000  22.760  1.00  0.00            
ATOM     45  O11 ACD     1      38.930  18.920  24.380  1.00  0.00            
ATOM     46  C14 ACD     1      39.120  20.190  25.080  1.00  0.00            
ATOM     47  H22 ACD     1      39.750  20.750  24.370  1.00  0.00            
ATOM     48  C15 ACD     1      39.890  19.930  26.370  1.00  0.00            
ATOM     49  H23 ACD     1      39.980  20.830  26.990  1.00  0.00            
ATOM     50  H24 ACD     1      39.260  19.220  26.930  1.00  0.00            
ATOM     51  O12 ACD     1      41.190  19.380  26.130  1.00  0.00            
ATOM     52  H25 ACD     1      41.070  18.600  25.580  1.00  0.00            
ATOM     53  O13 ACD     1      38.590  19.960  22.330  1.00  0.00            
ATOM     54  C16 ACD     1      38.470  19.780  20.920  1.00  0.00            
ATOM     55  H26 ACD     1      37.880  18.900  20.640  1.00  0.00            
ATOM     56  C17 ACD     1      37.780  21.010  20.320  1.00  0.00            
ATOM     57  H27 ACD     1      38.320  21.850  20.790  1.00  0.00            
ATOM     58  O14 ACD     1      36.460  21.130  20.710  1.00  0.00            
ATOM     59  H28 ACD     1      36.060  21.790  20.130  1.00  0.00            
ATOM     60  C18 ACD     1      37.890  21.130  18.830  1.00  0.00            
ATOM     61  H29 ACD     1      37.330  20.360  18.290  1.00  0.00            
ATOM     62  O15 ACD     1      37.510  22.460  18.310  1.00  0.00            
ATOM     63  H30 ACD     1      36.560  22.590  18.340  1.00  0.00            
ATOM     64  C19 ACD     1      39.360  20.960  18.530  1.00  0.00            
ATOM     65  H31 ACD     1      39.430  21.100  17.450  1.00  0.00            
ATOM     66  O16 ACD     1      39.790  19.670  18.960  1.00  0.00            
ATOM     67  C20 ACD     1      39.890  19.610  20.340  1.00  0.00            
ATOM     68  H32 ACD     1      40.500  20.430  20.750  1.00  0.00            
ATOM     69  C21 ACD     1      40.280  18.190  20.740  1.00  0.00            
ATOM     70  H33 ACD     1      39.530  17.450  20.440  1.00  0.00            
ATOM     71  H34 ACD     1      41.170  18.060  20.110  1.00  0.00            
ATOM     72  O17 ACD     1      40.580  17.890  22.160  1.00  0.00            
ATOM     73  H35 ACD     1      39.960  18.330  22.750  1.00  0.00            
ATOM     74  O18 ACD     1      40.200  21.970  19.120  1.00  0.00            
ATOM     75  C22 ACD     1      41.200  22.620  18.330  1.00  0.00            
ATOM     76  H36 ACD     1      41.230  22.020  17.420  1.00  0.00            
ATOM     77  C23 ACD     1      40.650  24.040  17.910  1.00  0.00            
ATOM     78  H37 ACD     1      40.400  24.580  18.840  1.00  0.00            
ATOM     79  O19 ACD     1      39.520  23.860  16.970  1.00  0.00            
ATOM     80  H38 ACD     1      38.830  23.490  17.520  1.00  0.00            
ATOM     81  C24 ACD     1      41.710  24.810  17.150  1.00  0.00            
ATOM     82  H39 ACD     1      41.790  24.230  16.230  1.00  0.00            
ATOM     83  O20 ACD     1      41.310  26.200  16.940  1.00  0.00            
ATOM     84  H40 ACD     1      40.370  26.200  16.750  1.00  0.00            
ATOM     85  C25 ACD     1      43.040  24.860  17.970  1.00  0.00            
ATOM     86  H41 ACD     1      43.770  25.400  17.370  1.00  0.00            
ATOM     87  O21 ACD     1      43.360  23.460  18.300  1.00  0.00            
ATOM     88  C26 ACD     1      42.480  22.600  19.060  1.00  0.00            
ATOM     89  H42 ACD     1      42.390  23.020  20.070  1.00  0.00            
ATOM     90  C27 ACD     1      43.140  21.230  19.090  1.00  0.00            
ATOM     91  H43 ACD     1      44.170  21.150  19.460  1.00  0.00            
ATOM     92  H44 ACD     1      42.530  20.540  19.680  1.00  0.00            
ATOM     93  O22 ACD     1      43.210  20.720  17.790  1.00  0.00            
ATOM     94  H45 ACD     1      43.450  19.790  17.830  1.00  0.00            
ATOM     95  O23 ACD     1      42.730  25.530  19.170  1.00  0.00            
ATOM     96  C28 ACD     1      43.550  26.580  19.640  1.00  0.00            
ATOM     97  H46 ACD     1      44.290  26.940  18.910  1.00  0.00            
ATOM     98  C29 ACD     1      44.330  26.190  20.830  1.00  0.00            
ATOM     99  H47 ACD     1      43.740  25.540  21.490  1.00  0.00            
ATOM    100  O24 ACD     1      44.790  27.270  21.640  1.00  0.00            
ATOM    101  C30 ACD     1      45.540  25.400  20.490  1.00  0.00            
ATOM    102  H48 ACD     1      45.830  24.810  21.370  1.00  0.00            
ATOM    103  H49 ACD     1      45.240  24.580  19.820  1.00  0.00            
ATOM    104  O25 ACD     1      46.670  26.100  19.960  1.00  0.00            
ATOM    105  H50 ACD     1      47.320  25.460  19.660  1.00  0.00            
ATOM    106  C31 ACD     1      42.580  27.770  19.980  1.00  0.00            
ATOM    107  H51 ACD     1      41.760  27.300  20.540  1.00  0.00            
ATOM    108  O26 ACD     1      41.970  28.310  18.820  1.00  0.00            
ATOM    109  H52 ACD     1      41.740  27.550  18.290  1.00  0.00            
ATOM    110  C32 ACD     1      43.120  28.800  20.900  1.00  0.00            
ATOM    111  H53 ACD     1      43.890  29.230  20.250  1.00  0.00            
ATOM    112  O27 ACD     1      42.070  29.730  21.310  1.00  0.00            
ATOM    113  H54 ACD     1      41.660  30.100  20.530  1.00  0.00            
ATOM    114  C33 ACD     1      43.760  28.100  22.080  1.00  0.00            
ATOM    115  H55 ACD     1      44.190  28.950  22.630  1.00  0.00            
ATOM    116  O28 ACD     1      42.780  27.500  22.930  1.00  0.00            
ATOM    117  C34 ACD     1      42.700  27.860  24.330  1.00  0.00            
ATOM    118  H56 ACD     1      43.270  28.750  24.610  1.00  0.00            
ATOM    119  C35 ACD     1      41.210  28.110  24.400  1.00  0.00            
ATOM    120  H57 ACD     1      40.640  27.300  23.930  1.00  0.00            
ATOM    121  O29 ACD     1      40.840  29.320  23.810  1.00  0.00            
ATOM    122  H58 ACD     1      41.350  29.520  23.020  1.00  0.00            
ATOM    123  C36 ACD     1      40.770  28.140  25.880  1.00  0.00            
ATOM    124  H59 ACD     1      41.330  28.950  26.360  1.00  0.00            
ATOM    125  O30 ACD     1      39.390  28.340  26.110  1.00  0.00            
ATOM    126  H60 ACD     1      38.980  27.780  25.440  1.00  0.00            
ATOM    127  C1  AZ8     2       1.400  20.710  29.450  1.00  0.00            
ATOM    128  C2  AZ8     2       2.830  20.980  28.890  1.00  0.00            
ATOM    129  C3  AZ8     2       2.690  22.000  27.650  1.00  0.00            
ATOM    130  O1  AZ8     2       2.240  21.340  26.480  1.00  0.00            
ATOM    131  C4  AZ8     2       2.900  20.210  26.160  1.00  0.00            
ATOM    132  C5  AZ8     2       2.720  19.780  24.800  1.00  0.00            
ATOM    133  N1  AZ8     2       2.230  20.670  23.820  1.00  0.00            
ATOM    134  C6  AZ8     2       1.080  20.390  22.900  1.00  0.00            
ATOM    135  C7  AZ8     2       0.050  21.500  23.130  1.00  0.00            
ATOM    136  N2  AZ8     2       0.600  22.860  22.770  1.00  0.00            
ATOM    137  C8  AZ8     2      -0.410  23.920  22.840  1.00  0.00            
ATOM    138  C9  AZ8     2       1.820  23.210  23.510  1.00  0.00            
ATOM    139  C10 AZ8     2       2.870  21.980  23.550  1.00  0.00            
ATOM    140  C11 AZ8     2       3.120  18.520  24.490  1.00  0.00            
ATOM    141  F1  AZ8     2       3.080  18.130  23.260  1.00  0.00            
ATOM    142  C12 AZ8     2       3.720  17.650  25.420  1.00  0.00            
ATOM    143  C13 AZ8     2       3.950  18.060  26.790  1.00  0.00            
ATOM    144  C14 AZ8     2       4.740  17.270  27.720  1.00  0.00            
ATOM    145  O2  AZ8     2       5.220  16.190  27.350  1.00  0.00            
ATOM    146  C15 AZ8     2       5.020  17.960  29.040  1.00  0.00            
ATOM    147  C16 AZ8     2       6.110  17.320  29.860  1.00  0.00            
ATOM    148  O3  AZ8     2       6.850  16.410  29.530  1.00  0.00            
ATOM    149  O4  AZ8     2       6.440  18.090  30.910  1.00  0.00            
ATOM    150  C17 AZ8     2       4.410  19.150  29.410  1.00  0.00            
ATOM    151  N3  AZ8     2       3.580  19.790  28.470  1.00  0.00            
ATOM    152  C18 AZ8     2       3.450  19.320  27.190  1.00  0.00            
ATOM    153  H1  AZ8     2       0.670  20.250  28.770  1.00  0.00            
ATOM    154  H2  AZ8     2       1.580  20.030  30.290  1.00  0.00            
ATOM    155  H3  AZ8     2       1.010  21.650  29.850  1.00  0.00            
ATOM    156  H4  AZ8     2       3.420  21.470  29.680  1.00  0.00            
ATOM    157  H5  AZ8     2       3.710  22.330  27.400  1.00  0.00            
ATOM    158  H6  AZ8     2       2.010  22.830  27.850  1.00  0.00            
ATOM    159  H7  AZ8     2       0.650  19.400  23.040  1.00  0.00            
ATOM    160  H8  AZ8     2       1.430  20.480  21.860  1.00  0.00            
ATOM    161  H9  AZ8     2      -0.240  21.450  24.190  1.00  0.00            
ATOM    162  H10 AZ8     2      -0.800  21.170  22.530  1.00  0.00            
ATOM    163  H11 AZ8     2       0.040  24.890  22.610  1.00  0.00            
ATOM    164  H12 AZ8     2      -1.230  23.730  22.130  1.00  0.00            
ATOM    165  H13 AZ8     2      -0.730  23.990  23.890  1.00  0.00            
ATOM    166  H14 AZ8     2       1.540  23.330  24.570  1.00  0.00            
ATOM    167  H15 AZ8     2       2.290  24.130  23.150  1.00  0.00            
ATOM    168  H16 AZ8     2       3.490  22.010  22.650  1.00  0.00            
ATOM    169  H17 AZ8     2       3.530  22.190  24.400  1.00  0.00            
ATOM    170  H18 AZ8     2       4.100  16.680  25.120  1.00  0.00            
ATOM    171  H19 AZ8     2       7.230  17.580  31.180  1.00  0.00            
ATOM    172  H20 AZ8     2       4.590  19.550  30.390  1.00  0.00            
TER
ENDMDL
MODEL        1
ATOM      1  H1  ACD     1      31.070  31.150  25.090  1.00  0.00            
ATOM      2  O1  ACD     1      31.100  30.190  25.140  1.00  0.00            
ATOM      3  C1  ACD     1      31.620  29.600  23.950  1.00  0.00            
ATOM      4  H2  ACD     1      31.640  30.330  23.120  1.00  0.00            
ATOM      5  H3  ACD     1      30.920  28.820  23.620  1.00  0.00            
ATOM      6  C2  ACD     1      33.030  29.130  24.250  1.00  0.00            
ATOM      7  H4  ACD     1      33.540  29.930  24.800  1.00  0.00            
ATOM      8  O2  ACD     1      32.980  27.880  24.980  1.00  0.00            
ATOM      9  C3  ACD     1      34.190  27.410  25.470  1.00  0.00            
ATOM     10  H5  ACD     1      33.980  26.480  26.010  1.00  0.00            
ATOM     11  O3  ACD     1      34.740  28.380  26.410  1.00  0.00            
ATOM     12  C4  ACD     1      34.360  28.400  27.800  1.00  0.00            
ATOM     13  H6  ACD     1      34.350  27.390  28.230  1.00  0.00            
ATOM     14  C5  ACD     1      35.390  29.180  28.530  1.00  0.00            
ATOM     15  H7  ACD     1      35.620  30.130  28.020  1.00  0.00            
ATOM     16  O4  ACD     1      36.560  28.340  28.470  1.00  0.00            
ATOM     17  H8  ACD     1      37.370  28.860  28.420  1.00  0.00            
ATOM     18  C6  ACD     1      35.110  29.440  29.980  1.00  0.00            
ATOM     19  H9  ACD     1      35.020  28.510  30.550  1.00  0.00            
ATOM     20  O5  ACD     1      36.190  30.190  30.530  1.00  0.00            
ATOM     21  H10 ACD     1      36.860  29.510  30.650  1.00  0.00            
ATOM     22  C7  ACD     1      33.710  30.050  30.140  1.00  0.00            
ATOM     23  H11 ACD     1      33.470  30.200  31.200  1.00  0.00            
ATOM     24  O6  ACD     1      32.830  29.190  29.540  1.00  0.00            
ATOM     25  C8  ACD     1      33.010  29.000  28.070  1.00  0.00            
ATOM     26  H12 ACD     1      32.850  29.910  27.480  1.00  0.00            
ATOM     27  C9  ACD     1      31.770  28.090  27.780  1.00  0.00            
ATOM     28  H13 ACD     1      30.960  28.710  28.180  1.00  0.00            
ATOM     29  H14 ACD     1      31.670  27.920  26.700  1.00  0.00            
ATOM     30  O7  ACD     1      31.780  26.910  28.570  1.00  0.00            
ATOM     31  H15 ACD     1      31.830  27.200  29.480  1.00  0.00            
ATOM     32  O8  ACD     1      33.510  31.300  29.560  1.00  0.00            
ATOM     33  C10 ACD     1      32.620  32.170  30.230  1.00  0.00            
ATOM     34  H16 ACD     1      32.930  32.280  31.280  1.00  0.00            
ATOM     35  C11 ACD     1      32.720  33.570  29.590  1.00  0.00            
ATOM     36  H17 ACD     1      32.740  33.330  28.520  1.00  0.00            
ATOM     37  O9  ACD     1      33.960  34.290  29.910  1.00  0.00            
ATOM     38  H18 ACD     1      34.650  33.680  29.630  1.00  0.00            
ATOM     39  C12 ACD     1      31.590  34.520  29.800  1.00  0.00            
ATOM     40  H19 ACD     1      31.630  34.840  30.850  1.00  0.00            
ATOM     41  O10 ACD     1      31.760  35.600  28.930  1.00  0.00            
ATOM     42  H20 ACD     1      32.700  35.820  28.970  1.00  0.00            
ATOM     43  C13 ACD     1      30.290  33.820  29.560  1.00  0.00            
ATOM     44  H21 ACD     1      29.490  34.540  29.770  1.00  0.00            
ATOM     45  O11 ACD     1      30.110  32.620  30.250  1.00  0.00            
ATOM     46  C14 ACD     1      31.130  31.580  30.260  1.00  0.00            
ATOM     47  H22 ACD     1      31.040  31.110  29.270  1.00  0.00            
ATOM     48  C15 ACD     1      30.790  30.680  31.410  1.00  0.00            
ATOM     49  H23 ACD     1      29.850  30.290  31.010  1.00  0.00            
ATOM     50  H24 ACD     1      31.590  29.970  31.660  1.00  0.00            
ATOM     51  O12 ACD     1      30.710  31.470  32.620  1.00  0.00            
ATOM     52  H25 ACD     1      30.660  32.410  32.390  1.00  0.00            
ATOM     53  O13 ACD     1      30.260  33.490  28.190  1.00  0.00            
ATOM     54  C16 ACD     1      28.980  33.730  27.510  1.00  0.00            
ATOM     55  H26 ACD     1      28.110  33.860  28.180  1.00  0.00            
ATOM     56  C17 ACD     1      29.190  34.950  26.710  1.00  0.00            
ATOM     57  H27 ACD     1      30.140  34.780  26.200  1.00  0.00            
ATOM     58  O14 ACD     1      29.260  36.060  27.590  1.00  0.00            
ATOM     59  H28 ACD     1      30.080  35.880  28.070  1.00  0.00            
ATOM     60  C18 ACD     1      28.000  35.090  25.750  1.00  0.00            
ATOM     61  H29 ACD     1      27.090  35.320  26.320  1.00  0.00            
ATOM     62  O15 ACD     1      28.150  36.280  24.920  1.00  0.00            
ATOM     63  H30 ACD     1      28.760  36.800  25.450  1.00  0.00            
ATOM     64  C19 ACD     1      27.830  33.870  24.840  1.00  0.00            
ATOM     65  H31 ACD     1      26.970  33.950  24.170  1.00  0.00            
ATOM     66  O16 ACD     1      27.650  32.760  25.600  1.00  0.00            
ATOM     67  C20 ACD     1      28.550  32.480  26.620  1.00  0.00            
ATOM     68  H32 ACD     1      29.510  32.230  26.150  1.00  0.00            
ATOM     69  C21 ACD     1      28.140  31.340  27.440  1.00  0.00            
ATOM     70  H33 ACD     1      28.040  30.500  26.730  1.00  0.00            
ATOM     71  H34 ACD     1      28.800  30.920  28.210  1.00  0.00            
ATOM     72  O17 ACD     1      26.810  31.450  27.970  1.00  0.00            
ATOM     73  H35 ACD     1      26.890  30.850  28.710  1.00  0.00            
ATOM     74  O18 ACD     1      29.030  33.660  24.060  1.00  0.00            
ATOM     75  C22 ACD     1      28.900  33.650  22.600  1.00  0.00            
ATOM     76  H36 ACD     1      27.870  33.700  22.240  1.00  0.00            
ATOM     77  C23 ACD     1      29.710  34.880  22.080  1.00  0.00            
ATOM     78  H37 ACD     1      30.700  34.880  22.540  1.00  0.00            
ATOM     79  O19 ACD     1      29.110  36.160  22.360  1.00  0.00            
ATOM     80  H38 ACD     1      28.860  36.230  23.290  1.00  0.00            
ATOM     81  C24 ACD     1      29.930  34.810  20.600  1.00  0.00            
ATOM     82  H39 ACD     1      28.950  34.840  20.110  1.00  0.00            
ATOM     83  O20 ACD     1      30.710  35.830  20.090  1.00  0.00            
ATOM     84  H40 ACD     1      31.570  35.910  20.530  1.00  0.00            
ATOM     85  C25 ACD     1      30.480  33.470  20.150  1.00  0.00            
ATOM     86  H41 ACD     1      30.490  33.470  19.060  1.00  0.00            
ATOM     87  O21 ACD     1      29.570  32.470  20.640  1.00  0.00            
ATOM     88  C26 ACD     1      29.470  32.410  22.050  1.00  0.00            
ATOM     89  H42 ACD     1      30.490  32.390  22.470  1.00  0.00            
ATOM     90  C27 ACD     1      28.600  31.180  22.490  1.00  0.00            
ATOM     91  H43 ACD     1      28.830  30.860  23.510  1.00  0.00            
ATOM     92  H44 ACD     1      27.550  31.490  22.580  1.00  0.00            
ATOM     93  O22 ACD     1      28.850  30.070  21.560  1.00  0.00            
ATOM     94  H45 ACD     1      29.490  30.360  20.900  1.00  0.00            
ATOM     95  O23 ACD     1      31.840  33.270  20.670  1.00  0.00            
ATOM     96  C28 ACD     1      32.800  32.400  20.120  1.00  0.00            
ATOM     97  H46 ACD     1      32.970  32.600  19.050  1.00  0.00            
ATOM     98  C29 ACD     1      32.460  30.900  20.200  1.00  0.00            
ATOM     99  H47 ACD     1      31.870  30.660  21.100  1.00  0.00            
ATOM    100  O24 ACD     1      33.570  29.990  20.180  1.00  0.00            
ATOM    101  C30 ACD     1      31.600  30.460  19.050  1.00  0.00            
ATOM    102  H48 ACD     1      30.840  31.170  18.720  1.00  0.00            
ATOM    103  H49 ACD     1      32.310  30.430  18.220  1.00  0.00            
ATOM    104  O25 ACD     1      31.070  29.160  19.300  1.00  0.00            
ATOM    105  H50 ACD     1      31.760  28.500  19.440  1.00  0.00            
ATOM    106  C31 ACD     1      34.070  32.730  20.880  1.00  0.00            
ATOM    107  H51 ACD     1      33.690  33.100  21.840  1.00  0.00            
ATOM    108  O26 ACD     1      34.690  33.920  20.250  1.00  0.00            
ATOM    109  H52 ACD     1      33.980  34.570  20.270  1.00  0.00            
ATOM    110  C32 ACD     1      35.150  31.690  20.840  1.00  0.00            
ATOM    111  H53 ACD     1      35.550  31.520  19.830  1.00  0.00            
ATOM    112  O27 ACD     1      36.220  31.930  21.730  1.00  0.00            
ATOM    113  H54 ACD     1      36.610  32.790  21.530  1.00  0.00            
ATOM    114  C33 ACD     1      34.590  30.320  21.140  1.00  0.00            
ATOM    115  H55 ACD     1      35.460  29.710  20.900  1.00  0.00            
ATOM    116  O28 ACD     1      34.130  30.170  22.470  1.00  0.00            
ATOM    117  C34 ACD     1      33.900  28.900  22.990  1.00  0.00            
ATOM    118  H56 ACD     1      33.310  28.380  22.230  1.00  0.00            
ATOM    119  C35 ACD     1      35.200  28.170  23.230  1.00  0.00            
ATOM    120  H57 ACD     1      35.920  28.910  23.600  1.00  0.00            
ATOM    121  O29 ACD     1      35.720  27.570  22.060  1.00  0.00            
ATOM    122  H58 ACD     1      36.670  27.410  22.130  1.00  0.00            
ATOM    123  C36 ACD     1      35.080  27.060  24.320  1.00  0.00            
ATOM    124  H59 ACD     1      34.680  26.120  23.930  1.00  0.00            
ATOM    125  O30 ACD     1      36.400  26.750  24.820  1.00  0.00            
ATOM    126  H60 ACD     1      37.000  26.630  24.080  1.00  0.00            
ATOM    127  C1  AZ8     2      29.750  26.540  22.270  1.00  0.00            
ATOM    128  C2  AZ8     2      28.540  25.870  22.910  1.00  0.00            
ATOM    129  C3  AZ8     2      27.320  25.890  21.930  1.00  0.00            
ATOM    130  O1  AZ8     2      26.750  27.240  21.900  1.00  0.00            
ATOM    131  C4  AZ8     2      26.460  27.830  23.080  1.00  0.00            
ATOM    132  C5  AZ8     2      25.360  28.760  23.130  1.00  0.00            
ATOM    133  N1  AZ8     2      24.670  29.150  21.900  1.00  0.00            
ATOM    134  C6  AZ8     2      25.420  29.570  20.660  1.00  0.00            
ATOM    135  C7  AZ8     2      25.000  28.870  19.380  1.00  0.00            
ATOM    136  N2  AZ8     2      23.570  28.950  19.220  1.00  0.00            
ATOM    137  C8  AZ8     2      23.090  28.410  17.940  1.00  0.00            
ATOM    138  C9  AZ8     2      22.760  28.580  20.350  1.00  0.00            
ATOM    139  C10 AZ8     2      23.200  29.180  21.710  1.00  0.00            
ATOM    140  C11 AZ8     2      24.970  29.290  24.380  1.00  0.00            
ATOM    141  F1  AZ8     2      24.160  30.360  24.380  1.00  0.00            
ATOM    142  C12 AZ8     2      25.650  28.870  25.540  1.00  0.00            
ATOM    143  C13 AZ8     2      26.730  27.980  25.470  1.00  0.00            
ATOM    144  C14 AZ8     2      27.390  27.560  26.680  1.00  0.00            
ATOM    145  O2  AZ8     2      27.010  28.040  27.740  1.00  0.00            
ATOM    146  C15 AZ8     2      28.430  26.480  26.530  1.00  0.00            
ATOM    147  C16 AZ8     2      29.060  26.010  27.800  1.00  0.00            
ATOM    148  O3  AZ8     2      28.500  26.130  28.850  1.00  0.00            
ATOM    149  O4  AZ8     2      29.910  24.960  27.700  1.00  0.00            
ATOM    150  C17 AZ8     2      28.850  26.020  25.350  1.00  0.00            
ATOM    151  N3  AZ8     2      28.170  26.440  24.190  1.00  0.00            
ATOM    152  C18 AZ8     2      27.210  27.470  24.250  1.00  0.00            
ATOM    153  H1  AZ8     2      29.540  27.580  21.990  1.00  0.00            
ATOM    154  H2  AZ8     2      30.680  26.570  22.870  1.00  0.00            
ATOM    155  H3  AZ8     2      29.950  25.980  21.350  1.00  0.00            
ATOM    156  H4  AZ8     2      28.710  24.800  23.070  1.00  0.00            
ATOM    157  H5  AZ8     2      26.500  25.240  22.240  1.00  0.00            
ATOM    158  H6  AZ8     2      27.640  25.540  20.940  1.00  0.00            
ATOM    159  H7  AZ8     2      26.500  29.460  20.810  1.00  0.00            
ATOM    160  H8  AZ8     2      25.290  30.660  20.590  1.00  0.00            
ATOM    161  H9  AZ8     2      25.290  27.810  19.410  1.00  0.00            
ATOM    162  H10 AZ8     2      25.470  29.330  18.500  1.00  0.00            
ATOM    163  H11 AZ8     2      22.030  28.660  17.760  1.00  0.00            
ATOM    164  H12 AZ8     2      23.590  28.870  17.080  1.00  0.00            
ATOM    165  H13 AZ8     2      23.310  27.330  17.960  1.00  0.00            
ATOM    166  H14 AZ8     2      22.650  27.490  20.400  1.00  0.00            
ATOM    167  H15 AZ8     2      21.740  28.980  20.230  1.00  0.00            
ATOM    168  H16 AZ8     2      22.840  30.220  21.700  1.00  0.00            
ATOM    169  H17 AZ8     2      22.720  28.690  22.570  1.00  0.00            
ATOM    170  H18 AZ8     2      25.390  29.230  26.530  1.00  0.00            
ATOM    171  H19 AZ8     2      30.000  24.800  28.660  1.00  0.00            
ATOM    172  H20 AZ8     2      29.660  25.310  25.200  1.00  0.00            
TER
ENDMDL
MODEL        1
ATOM      1  H1  ACD     1       2.210  30.010   7.600  1.00  0.00            
ATOM      2  O1  ACD     1       3.110  29.980   7.950  1.00  0.00            
ATOM      3  C1  ACD     1       3.540  28.730   8.610  1.00  0.00            
ATOM      4  H2  ACD     1       2.690  28.370   9.210  1.00  0.00            
ATOM      5  H3  ACD     1       4.310  28.930   9.360  1.00  0.00            
ATOM      6  C2  ACD     1       4.020  27.620   7.640  1.00  0.00            
ATOM      7  H4  ACD     1       4.640  26.920   8.220  1.00  0.00            
ATOM      8  O2  ACD     1       2.850  26.940   7.090  1.00  0.00            
ATOM      9  C3  ACD     1       3.180  25.890   6.200  1.00  0.00            
ATOM     10  H5  ACD     1       2.210  25.500   5.850  1.00  0.00            
ATOM     11  O3  ACD     1       3.870  24.920   6.940  1.00  0.00            
ATOM     12  C4  ACD     1       3.670  23.550   6.850  1.00  0.00            
ATOM     13  H6  ACD     1       2.730  23.230   6.380  1.00  0.00            
ATOM     14  C5  ACD     1       4.960  23.040   6.220  1.00  0.00            
ATOM     15  H7  ACD     1       5.810  23.500   6.720  1.00  0.00            
ATOM     16  O4  ACD     1       5.040  23.380   4.770  1.00  0.00            
ATOM     17  H8  ACD     1       5.770  22.880   4.410  1.00  0.00            
ATOM     18  C6  ACD     1       5.030  21.480   6.420  1.00  0.00            
ATOM     19  H9  ACD     1       4.190  21.050   5.860  1.00  0.00            
ATOM     20  O5  ACD     1       6.290  21.000   5.850  1.00  0.00            
ATOM     21  H10 ACD     1       7.030  21.410   6.300  1.00  0.00            
ATOM     22  C7  ACD     1       4.890  21.100   7.820  1.00  0.00            
ATOM     23  H11 ACD     1       4.640  20.030   7.840  1.00  0.00            
ATOM     24  O6  ACD     1       3.640  21.610   8.340  1.00  0.00            
ATOM     25  C8  ACD     1       3.550  23.020   8.310  1.00  0.00            
ATOM     26  H12 ACD     1       4.420  23.470   8.810  1.00  0.00            
ATOM     27  C9  ACD     1       2.220  23.430   8.940  1.00  0.00            
ATOM     28  H13 ACD     1       2.170  24.530   8.860  1.00  0.00            
ATOM     29  H14 ACD     1       1.470  23.110   8.210  1.00  0.00            
ATOM     30  O7  ACD     1       1.990  23.040  10.330  1.00  0.00            
ATOM     31  H15 ACD     1       1.880  22.080  10.370  1.00  0.00            
ATOM     32  O8  ACD     1       5.970  21.480   8.680  1.00  0.00            
ATOM     33  C10 ACD     1       6.320  20.550   9.690  1.00  0.00            
ATOM     34  H16 ACD     1       5.570  19.780   9.880  1.00  0.00            
ATOM     35  C11 ACD     1       7.710  19.920   9.450  1.00  0.00            
ATOM     36  H17 ACD     1       8.320  20.770   9.130  1.00  0.00            
ATOM     37  O9  ACD     1       7.610  19.020   8.270  1.00  0.00            
ATOM     38  H18 ACD     1       8.480  18.950   7.860  1.00  0.00            
ATOM     39  C12 ACD     1       8.290  19.300  10.710  1.00  0.00            
ATOM     40  H19 ACD     1       7.610  18.500  11.020  1.00  0.00            
ATOM     41  O10 ACD     1       9.580  18.770  10.440  1.00  0.00            
ATOM     42  H20 ACD     1      10.110  19.490  10.100  1.00  0.00            
ATOM     43  C13 ACD     1       8.370  20.400  11.790  1.00  0.00            
ATOM     44  H21 ACD     1       8.850  19.940  12.650  1.00  0.00            
ATOM     45  O11 ACD     1       7.090  20.780  12.080  1.00  0.00            
ATOM     46  C14 ACD     1       6.380  21.430  10.940  1.00  0.00            
ATOM     47  H22 ACD     1       6.790  22.390  10.620  1.00  0.00            
ATOM     48  C15 ACD     1       4.980  21.790  11.470  1.00  0.00            
ATOM     49  H23 ACD     1       5.220  22.360  12.380  1.00  0.00            
ATOM     50  H24 ACD     1       4.350  22.320  10.740  1.00  0.00            
ATOM     51  O12 ACD     1       4.200  20.710  11.820  1.00  0.00            
ATOM     52  H25 ACD     1       4.110  20.780  12.780  1.00  0.00            
ATOM     53  O13 ACD     1       9.030  21.590  11.350  1.00  0.00            
ATOM     54  C16 ACD     1      10.410  21.650  11.610  1.00  0.00            
ATOM     55  H26 ACD     1      10.800  20.700  12.000  1.00  0.00            
ATOM     56  C17 ACD     1      11.220  21.840  10.300  1.00  0.00            
ATOM     57  H27 ACD     1      10.630  22.520   9.660  1.00  0.00            
ATOM     58  O14 ACD     1      11.320  20.590   9.590  1.00  0.00            
ATOM     59  H28 ACD     1      11.970  20.710   8.890  1.00  0.00            
ATOM     60  C18 ACD     1      12.530  22.520  10.630  1.00  0.00            
ATOM     61  H29 ACD     1      13.110  21.820  11.240  1.00  0.00            
ATOM     62  O15 ACD     1      13.250  22.930   9.490  1.00  0.00            
ATOM     63  H30 ACD     1      12.990  23.850   9.350  1.00  0.00            
ATOM     64  C19 ACD     1      12.400  23.730  11.450  1.00  0.00            
ATOM     65  H31 ACD     1      13.390  24.140  11.710  1.00  0.00
[truncated: 1,642,145 more chars]
