# Supplementary material for: Achieving Chemical Accuracy in Cyclodextrin Host–Guest Binding via Integrative Atomistic Modelling
Source: Adv Sci (Weinh). 2025 Dec 14;13(10):e19782. doi: 10.1002/advs.202519782 (PMC12915143; doi:10.1002/advs.202519782)
Supplement: Supplementary file 1 — Supporting Information [file ADVS-13-e19782-s003.zip › all_poses/ACD.BA6.pdb]

MODEL        1
ATOM      1  H1  ACD     1      14.720  37.850  33.870  1.00  0.00            
ATOM      2  O1  ACD     1      15.220  38.500  33.380  1.00  0.00            
ATOM      3  C1  ACD     1      16.500  38.570  34.090  1.00  0.00            
ATOM      4  H2  ACD     1      16.300  38.110  35.070  1.00  0.00            
ATOM      5  H3  ACD     1      16.800  39.610  34.260  1.00  0.00            
ATOM      6  C2  ACD     1      17.700  37.940  33.410  1.00  0.00            
ATOM      7  H4  ACD     1      18.590  38.190  34.010  1.00  0.00            
ATOM      8  O2  ACD     1      17.500  36.570  33.520  1.00  0.00            
ATOM      9  C3  ACD     1      18.420  35.690  32.960  1.00  0.00            
ATOM     10  H5  ACD     1      18.010  34.710  33.220  1.00  0.00            
ATOM     11  O3  ACD     1      19.700  35.970  33.530  1.00  0.00            
ATOM     12  C4  ACD     1      20.230  35.030  34.440  1.00  0.00            
ATOM     13  H6  ACD     1      19.430  34.460  34.910  1.00  0.00            
ATOM     14  C5  ACD     1      21.240  34.190  33.680  1.00  0.00            
ATOM     15  H7  ACD     1      21.990  34.820  33.190  1.00  0.00            
ATOM     16  O4  ACD     1      20.510  33.420  32.750  1.00  0.00            
ATOM     17  H8  ACD     1      20.160  33.940  32.020  1.00  0.00            
ATOM     18  C6  ACD     1      21.910  33.380  34.730  1.00  0.00            
ATOM     19  H9  ACD     1      21.140  32.850  35.300  1.00  0.00            
ATOM     20  O5  ACD     1      22.810  32.430  34.130  1.00  0.00            
ATOM     21  H10 ACD     1      22.450  32.120  33.300  1.00  0.00            
ATOM     22  C7  ACD     1      22.730  34.220  35.690  1.00  0.00            
ATOM     23  H11 ACD     1      23.270  33.670  36.470  1.00  0.00            
ATOM     24  O6  ACD     1      21.830  35.070  36.360  1.00  0.00            
ATOM     25  C8  ACD     1      20.930  35.920  35.550  1.00  0.00            
ATOM     26  H12 ACD     1      21.530  36.700  35.070  1.00  0.00            
ATOM     27  C9  ACD     1      19.850  36.510  36.510  1.00  0.00            
ATOM     28  H13 ACD     1      20.210  37.350  37.130  1.00  0.00            
ATOM     29  H14 ACD     1      19.010  36.820  35.890  1.00  0.00            
ATOM     30  O7  ACD     1      19.470  35.510  37.450  1.00  0.00            
ATOM     31  H15 ACD     1      20.230  35.290  38.000  1.00  0.00            
ATOM     32  O8  ACD     1      23.680  35.110  35.000  1.00  0.00            
ATOM     33  C10 ACD     1      24.900  35.210  35.710  1.00  0.00            
ATOM     34  H16 ACD     1      24.770  34.900  36.750  1.00  0.00            
ATOM     35  C11 ACD     1      25.890  34.310  34.990  1.00  0.00            
ATOM     36  H17 ACD     1      25.950  34.620  33.940  1.00  0.00            
ATOM     37  O9  ACD     1      25.410  32.910  35.110  1.00  0.00            
ATOM     38  H18 ACD     1      24.560  32.930  34.660  1.00  0.00            
ATOM     39  C12 ACD     1      27.240  34.590  35.620  1.00  0.00            
ATOM     40  H19 ACD     1      27.090  34.360  36.680  1.00  0.00            
ATOM     41  O10 ACD     1      28.280  33.790  35.000  1.00  0.00            
ATOM     42  H20 ACD     1      28.030  32.860  34.960  1.00  0.00            
ATOM     43  C13 ACD     1      27.640  36.000  35.660  1.00  0.00            
ATOM     44  H21 ACD     1      28.610  36.100  36.160  1.00  0.00            
ATOM     45  O11 ACD     1      26.650  36.760  36.290  1.00  0.00            
ATOM     46  C14 ACD     1      25.390  36.670  35.620  1.00  0.00            
ATOM     47  H22 ACD     1      25.440  36.920  34.560  1.00  0.00            
ATOM     48  C15 ACD     1      24.400  37.690  36.170  1.00  0.00            
ATOM     49  H23 ACD     1      24.860  38.680  36.040  1.00  0.00            
ATOM     50  H24 ACD     1      23.480  37.720  35.570  1.00  0.00            
ATOM     51  O12 ACD     1      24.060  37.410  37.550  1.00  0.00            
ATOM     52  H25 ACD     1      23.510  38.100  37.940  1.00  0.00            
ATOM     53  O13 ACD     1      27.700  36.460  34.270  1.00  0.00            
ATOM     54  C16 ACD     1      28.440  37.690  33.980  1.00  0.00            
ATOM     55  H26 ACD     1      29.500  37.410  34.070  1.00  0.00            
ATOM     56  C17 ACD     1      28.070  37.990  32.550  1.00  0.00            
ATOM     57  H27 ACD     1      26.980  37.890  32.470  1.00  0.00            
ATOM     58  O14 ACD     1      28.660  37.080  31.660  1.00  0.00            
ATOM     59  H28 ACD     1      28.320  36.180  31.640  1.00  0.00            
ATOM     60  C18 ACD     1      28.320  39.490  32.150  1.00  0.00            
ATOM     61  H29 ACD     1      29.410  39.600  32.210  1.00  0.00            
ATOM     62  O15 ACD     1      27.810  39.770  30.840  1.00  0.00            
ATOM     63  H30 ACD     1      27.940  38.920  30.410  1.00  0.00            
ATOM     64  C19 ACD     1      27.800  40.440  33.160  1.00  0.00            
ATOM     65  H31 ACD     1      28.090  41.460  32.870  1.00  0.00            
ATOM     66  O16 ACD     1      28.460  40.170  34.350  1.00  0.00            
ATOM     67  C20 ACD     1      28.200  38.860  34.900  1.00  0.00            
ATOM     68  H32 ACD     1      27.140  38.820  35.170  1.00  0.00            
ATOM     69  C21 ACD     1      28.980  38.880  36.210  1.00  0.00            
ATOM     70  H33 ACD     1      28.720  39.830  36.680  1.00  0.00            
ATOM     71  H34 ACD     1      28.590  38.090  36.860  1.00  0.00            
ATOM     72  O17 ACD     1      30.360  38.810  35.970  1.00  0.00            
ATOM     73  H35 ACD     1      30.530  39.750  35.870  1.00  0.00            
ATOM     74  O18 ACD     1      26.390  40.340  33.270  1.00  0.00            
ATOM     75  C22 ACD     1      25.800  41.600  33.180  1.00  0.00            
ATOM     76  H36 ACD     1      26.410  42.480  33.400  1.00  0.00            
ATOM     77  C23 ACD     1      25.110  41.770  31.790  1.00  0.00            
ATOM     78  H37 ACD     1      24.440  40.920  31.610  1.00  0.00            
ATOM     79  O19 ACD     1      26.200  41.870  30.840  1.00  0.00            
ATOM     80  H38 ACD     1      26.790  41.150  31.030  1.00  0.00            
ATOM     81  C24 ACD     1      24.240  43.040  31.940  1.00  0.00            
ATOM     82  H39 ACD     1      24.920  43.880  32.180  1.00  0.00            
ATOM     83  O20 ACD     1      23.520  43.280  30.730  1.00  0.00            
ATOM     84  H40 ACD     1      22.650  42.860  30.800  1.00  0.00            
ATOM     85  C25 ACD     1      23.190  42.830  33.000  1.00  0.00            
ATOM     86  H41 ACD     1      22.490  43.670  32.980  1.00  0.00            
ATOM     87  O21 ACD     1      23.830  42.680  34.260  1.00  0.00            
ATOM     88  C26 ACD     1      24.710  41.540  34.310  1.00  0.00            
ATOM     89  H42 ACD     1      24.150  40.590  34.230  1.00  0.00            
ATOM     90  C27 ACD     1      25.330  41.500  35.710  1.00  0.00            
ATOM     91  H43 ACD     1      24.490  41.500  36.410  1.00  0.00            
ATOM     92  H44 ACD     1      25.740  40.480  35.770  1.00  0.00            
ATOM     93  O22 ACD     1      26.300  42.530  36.060  1.00  0.00            
ATOM     94  H45 ACD     1      25.800  43.350  36.040  1.00  0.00            
ATOM     95  O23 ACD     1      22.420  41.630  32.740  1.00  0.00            
ATOM     96  C28 ACD     1      20.970  41.800  32.940  1.00  0.00            
ATOM     97  H46 ACD     1      20.730  42.760  33.400  1.00  0.00            
ATOM     98  C29 ACD     1      20.400  40.680  33.800  1.00  0.00            
ATOM     99  H47 ACD     1      20.590  39.650  33.460  1.00  0.00            
ATOM    100  O24 ACD     1      18.970  40.730  33.730  1.00  0.00            
ATOM    101  C30 ACD     1      20.770  40.750  35.340  1.00  0.00            
ATOM    102  H48 ACD     1      21.860  40.750  35.300  1.00  0.00            
ATOM    103  H49 ACD     1      20.350  41.620  35.850  1.00  0.00            
ATOM    104  O25 ACD     1      20.380  39.650  36.100  1.00  0.00            
ATOM    105  H50 ACD     1      19.430  39.660  36.240  1.00  0.00            
ATOM    106  C31 ACD     1      20.340  41.720  31.570  1.00  0.00            
ATOM    107  H51 ACD     1      20.610  40.780  31.080  1.00  0.00            
ATOM    108  O26 ACD     1      20.850  42.790  30.730  1.00  0.00            
ATOM    109  H52 ACD     1      20.290  42.750  29.950  1.00  0.00            
ATOM    110  C32 ACD     1      18.820  41.790  31.620  1.00  0.00            
ATOM    111  H53 ACD     1      18.560  42.700  32.190  1.00  0.00            
ATOM    112  O27 ACD     1      18.140  41.770  30.380  1.00  0.00            
ATOM    113  H54 ACD     1      18.320  40.900  30.010  1.00  0.00            
ATOM    114  C33 ACD     1      18.370  40.680  32.440  1.00  0.00            
ATOM    115  H55 ACD     1      17.300  40.720  32.670  1.00  0.00            
ATOM    116  O28 ACD     1      18.690  39.510  31.720  1.00  0.00            
ATOM    117  C34 ACD     1      17.920  38.320  31.900  1.00  0.00            
ATOM    118  H56 ACD     1      16.950  38.450  31.390  1.00  0.00            
ATOM    119  C35 ACD     1      18.760  37.320  31.160  1.00  0.00            
ATOM    120  H57 ACD     1      19.810  37.340  31.480  1.00  0.00            
ATOM    121  O29 ACD     1      18.700  37.500  29.750  1.00  0.00            
ATOM    122  H58 ACD     1      19.160  38.330  29.590  1.00  0.00            
ATOM    123  C36 ACD     1      18.290  35.900  31.510  1.00  0.00            
ATOM    124  H59 ACD     1      17.260  35.750  31.190  1.00  0.00            
ATOM    125  O30 ACD     1      19.100  34.930  30.790  1.00  0.00            
ATOM    126  H60 ACD     1      19.300  35.360  29.950  1.00  0.00            
ATOM    127  C1  BA6     2      25.520  41.780  26.960  1.00  0.00            
ATOM    128  C2  BA6     2      24.300  42.580  27.400  1.00  0.00            
ATOM    129  N1  BA6     2      24.490  43.960  27.440  1.00  0.00            
ATOM    130  C3  BA6     2      23.460  44.670  27.810  1.00  0.00            
ATOM    131  N2  BA6     2      22.180  44.230  28.100  1.00  0.00            
ATOM    132  C4  BA6     2      21.900  42.870  27.860  1.00  0.00            
ATOM    133  O1  BA6     2      20.830  42.340  27.940  1.00  0.00            
ATOM    134  C5  BA6     2      23.040  42.050  27.550  1.00  0.00            
ATOM    135  C6  BA6     2      22.860  40.540  27.560  1.00  0.00            
ATOM    136  C7  BA6     2      23.150  40.210  29.080  1.00  0.00            
ATOM    137  N3  BA6     2      22.930  38.710  29.400  1.00  0.00            
ATOM    138  C8  BA6     2      23.850  37.760  28.680  1.00  0.00            
ATOM    139  C9  BA6     2      23.650  36.270  28.980  1.00  0.00            
ATOM    140  C10 BA6     2      23.830  36.070  30.480  1.00  0.00            
ATOM    141  C11 BA6     2      23.850  34.590  30.910  1.00  0.00            
ATOM    142  N4  BA6     2      24.830  34.100  31.660  1.00  0.00            
ATOM    143  O2  BA6     2      24.450  32.750  31.880  1.00  0.00            
ATOM    144  C12 BA6     2      23.290  32.430  31.160  1.00  0.00            
ATOM    145  C13 BA6     2      22.520  31.310  31.090  1.00  0.00            
ATOM    146  C14 BA6     2      21.410  31.340  30.310  1.00  0.00            
ATOM    147  F1  BA6     2      20.720  30.200  30.270  1.00  0.00            
ATOM    148  C15 BA6     2      21.010  32.420  29.580  1.00  0.00            
ATOM    149  C16 BA6     2      21.710  33.600  29.670  1.00  0.00            
ATOM    150  C17 BA6     2      22.830  33.590  30.520  1.00  0.00            
ATOM    151  C18 BA6     2      22.680  36.890  31.160  1.00  0.00            
ATOM    152  C19 BA6     2      22.920  38.420  30.790  1.00  0.00            
ATOM    153  C20 BA6     2      21.090  45.120  28.460  1.00  0.00            
ATOM    154  C21 BA6     2      21.440  46.610  28.420  1.00  0.00            
ATOM    155  C22 BA6     2      22.850  46.920  28.920  1.00  0.00            
ATOM    156  C23 BA6     2      23.860  46.190  27.990  1.00  0.00            
ATOM    157  H1  BA6     2      25.850  41.060  27.720  1.00  0.00            
ATOM    158  H2  BA6     2      25.270  41.320  26.000  1.00  0.00            
ATOM    159  H3  BA6     2      26.320  42.470  26.660  1.00  0.00            
ATOM    160  H4  BA6     2      23.590  40.040  26.910  1.00  0.00            
ATOM    161  H5  BA6     2      21.890  40.190  27.180  1.00  0.00            
ATOM    162  H6  BA6     2      22.540  40.860  29.730  1.00  0.00            
ATOM    163  H7  BA6     2      24.180  40.540  29.280  1.00  0.00            
ATOM    164  H8  BA6     2      24.880  38.060  28.920  1.00  0.00            
ATOM    165  H9  BA6     2      23.670  37.770  27.600  1.00  0.00            
ATOM    166  H10 BA6     2      24.480  35.820  28.410  1.00  0.00            
ATOM    167  H11 BA6     2      22.730  35.830  28.590  1.00  0.00            
ATOM    168  H12 BA6     2      24.790  36.520  30.740  1.00  0.00            
ATOM    169  H13 BA6     2      22.800  30.440  31.680  1.00  0.00            
ATOM    170  H14 BA6     2      20.150  32.330  28.920  1.00  0.00            
ATOM    171  H15 BA6     2      21.440  34.510  29.140  1.00  0.00            
ATOM    172  H16 BA6     2      22.640  36.700  32.230  1.00  0.00            
ATOM    173  H17 BA6     2      21.720  36.540  30.740  1.00  0.00            
ATOM    174  H18 BA6     2      22.250  39.110  31.330  1.00  0.00            
ATOM    175  H19 BA6     2      23.970  38.580  31.090  1.00  0.00            
ATOM    176  H20 BA6     2      20.870  44.930  29.520  1.00  0.00            
ATOM    177  H21 BA6     2      20.180  45.010  27.860  1.00  0.00            
ATOM    178  H22 BA6     2      20.690  47.150  29.010  1.00  0.00            
ATOM    179  H23 BA6     2      21.390  46.980  27.380  1.00  0.00            
ATOM    180  H24 BA6     2      23.050  46.570  29.940  1.00  0.00            
ATOM    181  H25 BA6     2      23.090  47.990  28.870  1.00  0.00            
ATOM    182  H26 BA6     2      23.950  46.770  27.060  1.00  0.00            
ATOM    183  H27 BA6     2      24.800  46.290  28.540  1.00  0.00            
TER
ENDMDL
MODEL        1
ATOM      1  H1  ACD     1      14.750  35.300  34.720  1.00  0.00            
ATOM      2  O1  ACD     1      15.220  36.130  34.740  1.00  0.00            
ATOM      3  C1  ACD     1      16.590  35.860  35.150  1.00  0.00            
ATOM      4  H2  ACD     1      16.640  35.620  36.220  1.00  0.00            
ATOM      5  H3  ACD     1      17.240  36.730  35.000  1.00  0.00            
ATOM      6  C2  ACD     1      17.200  34.630  34.420  1.00  0.00            
ATOM      7  H4  ACD     1      18.280  34.630  34.630  1.00  0.00            
ATOM      8  O2  ACD     1      16.530  33.510  34.990  1.00  0.00            
ATOM      9  C3  ACD     1      17.010  32.270  34.560  1.00  0.00            
ATOM     10  H5  ACD     1      16.550  31.500  35.180  1.00  0.00            
ATOM     11  O3  ACD     1      18.410  32.220  34.620  1.00  0.00            
ATOM     12  C4  ACD     1      18.950  31.480  35.770  1.00  0.00            
ATOM     13  H6  ACD     1      18.200  31.310  36.550  1.00  0.00            
ATOM     14  C5  ACD     1      19.370  30.120  35.260  1.00  0.00            
ATOM     15  H7  ACD     1      19.890  30.200  34.300  1.00  0.00            
ATOM     16  O4  ACD     1      18.190  29.370  34.830  1.00  0.00            
ATOM     17  H8  ACD     1      18.460  28.520  34.460  1.00  0.00            
ATOM     18  C6  ACD     1      20.240  29.380  36.250  1.00  0.00            
ATOM     19  H9  ACD     1      19.570  29.140  37.080  1.00  0.00            
ATOM     20  O5  ACD     1      20.840  28.130  35.800  1.00  0.00            
ATOM     21  H10 ACD     1      20.160  27.460  35.700  1.00  0.00            
ATOM     22  C7  ACD     1      21.410  30.320  36.670  1.00  0.00            
ATOM     23  H11 ACD     1      22.010  29.710  37.350  1.00  0.00            
ATOM     24  O6  ACD     1      20.810  31.370  37.390  1.00  0.00            
ATOM     25  C8  ACD     1      20.080  32.260  36.490  1.00  0.00            
ATOM     26  H12 ACD     1      20.790  32.630  35.740  1.00  0.00            
ATOM     27  C9  ACD     1      19.550  33.450  37.320  1.00  0.00            
ATOM     28  H13 ACD     1      20.450  33.980  37.640  1.00  0.00            
ATOM     29  H14 ACD     1      19.010  34.240  36.780  1.00  0.00            
ATOM     30  O7  ACD     1      18.680  33.050  38.410  1.00  0.00            
ATOM     31  H15 ACD     1      19.200  32.550  39.040  1.00  0.00            
ATOM     32  O8  ACD     1      22.290  30.790  35.550  1.00  0.00            
ATOM     33  C10 ACD     1      23.730  30.530  35.670  1.00  0.00            
ATOM     34  H16 ACD     1      23.920  30.470  36.740  1.00  0.00            
ATOM     35  C11 ACD     1      24.070  29.280  34.920  1.00  0.00            
ATOM     36  H17 ACD     1      23.460  29.300  34.020  1.00  0.00            
ATOM     37  O9  ACD     1      23.660  28.110  35.630  1.00  0.00            
ATOM     38  H18 ACD     1      22.730  27.930  35.440  1.00  0.00            
ATOM     39  C12 ACD     1      25.560  29.200  34.480  1.00  0.00            
ATOM     40  H19 ACD     1      26.170  28.950  35.350  1.00  0.00            
ATOM     41  O10 ACD     1      25.750  28.220  33.470  1.00  0.00            
ATOM     42  H20 ACD     1      25.260  28.500  32.690  1.00  0.00            
ATOM     43  C13 ACD     1      26.180  30.560  34.030  1.00  0.00            
ATOM     44  H21 ACD     1      27.250  30.360  33.950  1.00  0.00            
ATOM     45  O11 ACD     1      25.880  31.560  34.950  1.00  0.00            
ATOM     46  C14 ACD     1      24.490  31.800  35.100  1.00  0.00            
ATOM     47  H22 ACD     1      24.000  31.980  34.140  1.00  0.00            
ATOM     48  C15 ACD     1      24.220  33.040  35.890  1.00  0.00            
ATOM     49  H23 ACD     1      24.670  33.950  35.490  1.00  0.00            
ATOM     50  H24 ACD     1      23.140  33.220  35.800  1.00  0.00            
ATOM     51  O12 ACD     1      24.480  32.920  37.280  1.00  0.00            
ATOM     52  H25 ACD     1      24.000  33.690  37.600  1.00  0.00            
ATOM     53  O13 ACD     1      25.800  31.020  32.780  1.00  0.00            
ATOM     54  C16 ACD     1      26.800  31.740  32.030  1.00  0.00            
ATOM     55  H26 ACD     1      27.690  31.150  31.770  1.00  0.00            
ATOM     56  C17 ACD     1      26.080  31.920  30.680  1.00  0.00            
ATOM     57  H27 ACD     1      25.070  32.260  30.910  1.00  0.00            
ATOM     58  O14 ACD     1      26.020  30.590  29.990  1.00  0.00            
ATOM     59  H28 ACD     1      25.530  29.980  30.560  1.00  0.00            
ATOM     60  C18 ACD     1      26.720  32.990  29.850  1.00  0.00            
ATOM     61  H29 ACD     1      27.760  32.740  29.590  1.00  0.00            
ATOM     62  O15 ACD     1      25.930  33.240  28.610  1.00  0.00            
ATOM     63  H30 ACD     1      26.270  32.540  28.040  1.00  0.00            
ATOM     64  C19 ACD     1      26.700  34.320  30.600  1.00  0.00            
ATOM     65  H31 ACD     1      27.010  35.140  29.950  1.00  0.00            
ATOM     66  O16 ACD     1      27.540  34.150  31.740  1.00  0.00            
ATOM     67  C20 ACD     1      27.190  33.100  32.700  1.00  0.00            
ATOM     68  H32 ACD     1      26.310  33.400  33.280  1.00  0.00            
ATOM     69  C21 ACD     1      28.390  32.930  33.650  1.00  0.00            
ATOM     70  H33 ACD     1      28.680  33.940  33.940  1.00  0.00            
ATOM     71  H34 ACD     1      28.050  32.390  34.540  1.00  0.00            
ATOM     72  O17 ACD     1      29.530  32.340  33.010  1.00  0.00            
ATOM     73  H35 ACD     1      29.920  33.110  32.600  1.00  0.00            
ATOM     74  O18 ACD     1      25.350  34.600  31.020  1.00  0.00            
ATOM     75  C22 ACD     1      25.090  36.030  31.070  1.00  0.00            
ATOM     76  H36 ACD     1      25.990  36.660  31.050  1.00  0.00            
ATOM     77  C23 ACD     1      24.210  36.240  29.850  1.00  0.00            
ATOM     78  H37 ACD     1      23.280  35.670  29.870  1.00  0.00            
ATOM     79  O19 ACD     1      24.880  35.960  28.610  1.00  0.00            
ATOM     80  H38 ACD     1      25.360  35.130  28.690  1.00  0.00            
ATOM     81  C24 ACD     1      23.700  37.710  29.950  1.00  0.00            
ATOM     82  H39 ACD     1      24.690  38.180  29.890  1.00  0.00            
ATOM     83  O20 ACD     1      22.820  38.150  28.910  1.00  0.00            
ATOM     84  H40 ACD     1      21.940  37.790  29.060  1.00  0.00            
ATOM     85  C25 ACD     1      22.990  37.950  31.250  1.00  0.00            
ATOM     86  H41 ACD     1      22.710  39.000  31.240  1.00  0.00            
ATOM     87  O21 ACD     1      23.880  37.690  32.320  1.00  0.00            
ATOM     88  C26 ACD     1      24.400  36.330  32.380  1.00  0.00            
ATOM     89  H42 ACD     1      23.470  35.780  32.560  1.00  0.00            
ATOM     90  C27 ACD     1      25.210  36.170  33.590  1.00  0.00            
ATOM     91  H43 ACD     1      24.700  36.380  34.540  1.00  0.00            
ATOM     92  H44 ACD     1      25.550  35.130  33.540  1.00  0.00            
ATOM     93  O22 ACD     1      26.320  37.060  33.590  1.00  0.00            
ATOM     94  H45 ACD     1      25.960  37.820  34.060  1.00  0.00            
ATOM     95  O23 ACD     1      21.890  37.030  31.450  1.00  0.00            
ATOM     96  C28 ACD     1      20.710  37.610  31.880  1.00  0.00            
ATOM     97  H46 ACD     1      20.830  38.680  32.090  1.00  0.00            
ATOM     98  C29 ACD     1      20.200  36.790  33.190  1.00  0.00            
ATOM     99  H47 ACD     1      20.190  35.710  32.980  1.00  0.00            
ATOM    100  O24 ACD     1      18.850  37.120  33.520  1.00  0.00            
ATOM    101  C30 ACD     1      21.130  36.970  34.360  1.00  0.00            
ATOM    102  H48 ACD     1      22.140  36.700  34.050  1.00  0.00            
ATOM    103  H49 ACD     1      21.180  37.980  34.790  1.00  0.00            
ATOM    104  O25 ACD     1      20.800  36.080  35.410  1.00  0.00            
ATOM    105  H50 ACD     1      20.040  36.480  35.840  1.00  0.00            
ATOM    106  C31 ACD     1      19.690  37.450  30.760  1.00  0.00            
ATOM    107  H51 ACD     1      19.700  36.410  30.430  1.00  0.00            
ATOM    108  O26 ACD     1      19.970  38.360  29.690  1.00  0.00            
ATOM    109  H52 ACD     1      19.340  38.170  28.990  1.00  0.00            
ATOM    110  C32 ACD     1      18.230  37.640  31.250  1.00  0.00            
ATOM    111  H53 ACD     1      18.050  38.700  31.490  1.00  0.00            
ATOM    112  O27 ACD     1      17.350  37.320  30.160  1.00  0.00            
ATOM    113  H54 ACD     1      17.390  36.370  30.110  1.00  0.00            
ATOM    114  C33 ACD     1      17.930  36.840  32.550  1.00  0.00            
ATOM    115  H55 ACD     1      16.960  37.090  32.980  1.00  0.00            
ATOM    116  O28 ACD     1      17.970  35.450  32.210  1.00  0.00            
ATOM    117  C34 ACD     1      17.020  34.650  32.920  1.00  0.00            
ATOM    118  H56 ACD     1      15.990  34.990  32.750  1.00  0.00            
ATOM    119  C35 ACD     1      17.170  33.270  32.210  1.00  0.00            
ATOM    120  H57 ACD     1      18.250  33.050  32.160  1.00  0.00            
ATOM    121  O29 ACD     1      16.530  33.240  30.950  1.00  0.00            
ATOM    122  H58 ACD     1      16.830  33.960  30.380  1.00  0.00            
ATOM    123  C36 ACD     1      16.620  32.130  33.060  1.00  0.00            
ATOM    124  H59 ACD     1      15.530  32.150  32.930  1.00  0.00            
ATOM    125  O30 ACD     1      17.070  30.790  32.690  1.00  0.00            
ATOM    126  H60 ACD     1      17.630  30.570  33.440  1.00  0.00            
ATOM    127  C1  BA6     2      22.790  35.330  25.210  1.00  0.00            
ATOM    128  C2  BA6     2      21.830  36.490  25.250  1.00  0.00            
ATOM    129  N1  BA6     2      22.150  37.540  24.500  1.00  0.00            
ATOM    130  C3  BA6     2      21.270  38.560  24.600  1.00  0.00            
ATOM    131  N2  BA6     2      20.230  38.680  25.500  1.00  0.00            
ATOM    132  C4  BA6     2      19.880  37.610  26.210  1.00  0.00            
ATOM    133  O1  BA6     2      18.990  37.670  27.000  1.00  0.00            
ATOM    134  C5  BA6     2      20.790  36.470  26.100  1.00  0.00            
ATOM    135  C6  BA6     2      20.290  35.180  26.700  1.00  0.00            
ATOM    136  C7  BA6     2      20.780  35.030  28.160  1.00  0.00            
ATOM    137  N3  BA6     2      20.780  33.700  28.910  1.00  0.00            
ATOM    138  C8  BA6     2      21.550  32.700  28.150  1.00  0.00            
ATOM    139  C9  BA6     2      21.740  31.300  28.880  1.00  0.00            
ATOM    140  C10 BA6     2      22.090  31.560  30.360  1.00  0.00            
ATOM    141  C11 BA6     2      22.320  30.170  30.990  1.00  0.00            
ATOM    142  N4  BA6     2      23.550  29.760  31.290  1.00  0.00            
ATOM    143  O2  BA6     2      23.330  28.490  31.830  1.00  0.00            
ATOM    144  C12 BA6     2      22.060  28.100  31.850  1.00  0.00            
ATOM    145  C13 BA6     2      21.470  26.890  32.230  1.00  0.00            
ATOM    146  C14 BA6     2      20.100  26.780  32.030  1.00  0.00            
ATOM    147  F1  BA6     2      19.570  25.530  32.140  1.00  0.00            
ATOM    148  C15 BA6     2      19.380  27.860  31.460  1.00  0.00            
ATOM    149  C16 BA6     2      19.950  29.100  31.140  1.00  0.00            
ATOM    150  C17 BA6     2      21.340  29.170  31.340  1.00  0.00            
ATOM    151  C18 BA6     2      21.000  32.470  31.040  1.00  0.00            
ATOM    152  C19 BA6     2      21.150  33.840  30.310  1.00  0.00            
ATOM    153  C20 BA6     2      19.600  39.990  25.740  1.00  0.00            
ATOM    154  C21 BA6     2      20.360  41.200  25.090  1.00  0.00            
ATOM    155  C22 BA6     2      20.540  40.860  23.650  1.00  0.00            
ATOM    156  C23 BA6     2      21.400  39.630  23.520  1.00  0.00            
ATOM    157  H1  BA6     2      22.520  34.550  24.490  1.00  0.00            
ATOM    158  H2  BA6     2      23.780  35.630  24.870  1.00  0.00            
ATOM    159  H3  BA6     2      22.840  34.790  26.170  1.00  0.00            
ATOM    160  H4  BA6     2      20.550  34.370  26.010  1.00  0.00            
ATOM    161  H5  BA6     2      19.190  35.160  26.730  1.00  0.00            
ATOM    162  H6  BA6     2      20.080  35.740  28.620  1.00  0.00            
ATOM    163  H7  BA6     2      21.830  35.330  28.190  1.00  0.00            
ATOM    164  H8  BA6     2      22.540  33.060  27.860  1.00  0.00            
ATOM    165  H9  BA6     2      20.980  32.600  27.220  1.00  0.00            
ATOM    166  H10 BA6     2      22.540  30.710  28.410  1.00  0.00            
ATOM    167  H11 BA6     2      20.800  30.780  28.680  1.00  0.00            
ATOM    168  H12 BA6     2      23.040  32.100  30.430  1.00  0.00            
ATOM    169  H13 BA6     2      22.120  26.050  32.490  1.00  0.00            
ATOM    170  H14 BA6     2      18.310  27.720  31.450  1.00  0.00            
ATOM    171  H15 BA6     2      19.400  29.920  30.700  1.00  0.00            
ATOM    172  H16 BA6     2      21.120  32.630  32.120  1.00  0.00            
ATOM    173  H17 BA6     2      19.960  32.120  30.910  1.00  0.00            
ATOM    174  H18 BA6     2      20.520  34.600  30.800  1.00  0.00            
ATOM    175  H19 BA6     2      22.210  34.080  30.450  1.00  0.00            
ATOM    176  H20 BA6     2      19.360  40.220  26.780  1.00  0.00            
ATOM    177  H21 BA6     2      18.570  39.930  25.370  1.00  0.00            
ATOM    178  H22 BA6     2      21.320  41.310  25.600  1.00  0.00            
ATOM    179  H23 BA6     2      19.770  42.110  25.240  1.00  0.00            
ATOM    180  H24 BA6     2      20.890  41.750  23.100  1.00  0.00            
ATOM    181  H25 BA6     2      19.540  40.620  23.270  1.00  0.00            
ATOM    182  H26 BA6     2      21.240  39.170  22.540  1.00  0.00            
ATOM    183  H27 BA6     2      22.450  39.940  23.520  1.00  0.00            
TER
ENDMDL
MODEL        1
ATOM      1  H1  ACD     1      19.390  29.980  35.970  1.00  0.00            
ATOM      2  O1  ACD     1      19.430  30.830  36.420  1.00  0.00            
ATOM      3  C1  ACD     1      20.800  31.250  36.190  1.00  0.00            
ATOM      4  H2  ACD     1      21.540  30.590  36.660  1.00  0.00            
ATOM      5  H3  ACD     1      20.910  32.250  36.640  1.00  0.00            
ATOM      6  C2  ACD     1      21.060  31.270  34.720  1.00  0.00            
ATOM      7  H4  ACD     1      22.080  31.620  34.520  1.00  0.00            
ATOM      8  O2  ACD     1      21.150  29.870  34.310  1.00  0.00            
ATOM      9  C3  ACD     1      21.450  29.590  33.010  1.00  0.00            
ATOM     10  H5  ACD     1      21.460  28.510  32.810  1.00  0.00            
ATOM     11  O3  ACD     1      22.650  30.190  32.630  1.00  0.00            
ATOM     12  C4  ACD     1      23.810  29.410  32.700  1.00  0.00            
ATOM     13  H6  ACD     1      23.640  28.390  33.060  1.00  0.00            
ATOM     14  C5  ACD     1      24.200  29.230  31.270  1.00  0.00            
ATOM     15  H7  ACD     1      24.220  30.200  30.750  1.00  0.00            
ATOM     16  O4  ACD     1      23.190  28.430  30.630  1.00  0.00            
ATOM     17  H8  ACD     1      22.430  29.020  30.620  1.00  0.00            
ATOM     18  C6  ACD     1      25.620  28.720  31.160  1.00  0.00            
ATOM     19  H9  ACD     1      25.720  27.740  31.640  1.00  0.00            
ATOM     20  O5  ACD     1      25.980  28.760  29.810  1.00  0.00            
ATOM     21  H10 ACD     1      26.500  29.570  29.790  1.00  0.00            
ATOM     22  C7  ACD     1      26.570  29.630  31.910  1.00  0.00            
ATOM     23  H11 ACD     1      27.540  29.120  31.810  1.00  0.00            
ATOM     24  O6  ACD     1      26.160  29.790  33.250  1.00  0.00            
ATOM     25  C8  ACD     1      24.820  30.140  33.490  1.00  0.00            
ATOM     26  H12 ACD     1      24.720  31.220  33.270  1.00  0.00            
ATOM     27  C9  ACD     1      24.620  30.100  35.020  1.00  0.00            
ATOM     28  H13 ACD     1      25.490  30.550  35.510  1.00  0.00            
ATOM     29  H14 ACD     1      23.650  30.590  35.180  1.00  0.00            
ATOM     30  O7  ACD     1      24.550  28.740  35.520  1.00  0.00            
ATOM     31  H15 ACD     1      24.380  28.740  36.470  1.00  0.00            
ATOM     32  O8  ACD     1      26.630  30.910  31.270  1.00  0.00            
ATOM     33  C10 ACD     1      27.920  31.470  31.190  1.00  0.00            
ATOM     34  H16 ACD     1      28.550  31.080  32.000  1.00  0.00            
ATOM     35  C11 ACD     1      28.510  31.270  29.810  1.00  0.00            
ATOM     36  H17 ACD     1      27.900  31.790  29.060  1.00  0.00            
ATOM     37  O9  ACD     1      28.610  29.920  29.370  1.00  0.00            
ATOM     38  H18 ACD     1      28.610  29.920  28.410  1.00  0.00            
ATOM     39  C12 ACD     1      29.900  31.940  29.770  1.00  0.00            
ATOM     40  H19 ACD     1      30.510  31.430  30.530  1.00  0.00            
ATOM     41  O10 ACD     1      30.510  31.810  28.480  1.00  0.00            
ATOM     42  H20 ACD     1      30.090  32.580  28.080  1.00  0.00            
ATOM     43  C13 ACD     1      29.770  33.390  30.210  1.00  0.00            
ATOM     44  H21 ACD     1      30.780  33.800  30.340  1.00  0.00            
ATOM     45  O11 ACD     1      29.150  33.470  31.490  1.00  0.00            
ATOM     46  C14 ACD     1      27.860  32.950  31.450  1.00  0.00            
ATOM     47  H22 ACD     1      27.250  33.350  30.630  1.00  0.00            
ATOM     48  C15 ACD     1      27.190  33.210  32.760  1.00  0.00            
ATOM     49  H23 ACD     1      27.270  34.280  32.950  1.00  0.00            
ATOM     50  H24 ACD     1      26.140  32.990  32.530  1.00  0.00            
ATOM     51  O12 ACD     1      27.660  32.560  33.930  1.00  0.00            
ATOM     52  H25 ACD     1      28.210  33.200  34.380  1.00  0.00            
ATOM     53  O13 ACD     1      29.140  34.310  29.270  1.00  0.00            
ATOM     54  C16 ACD     1      29.120  35.790  29.450  1.00  0.00            
ATOM     55  H26 ACD     1      29.820  36.360  28.820  1.00  0.00            
ATOM     56  C17 ACD     1      27.660  36.010  28.940  1.00  0.00            
ATOM     57  H27 ACD     1      27.010  35.390  29.570  1.00  0.00            
ATOM     58  O14 ACD     1      27.540  35.610  27.570  1.00  0.00            
ATOM     59  H28 ACD     1      28.120  34.870  27.380  1.00  0.00            
ATOM     60  C18 ACD     1      27.240  37.490  28.980  1.00  0.00            
ATOM     61  H29 ACD     1      27.890  38.140  28.380  1.00  0.00            
ATOM     62  O15 ACD     1      25.850  37.680  28.710  1.00  0.00            
ATOM     63  H30 ACD     1      25.740  37.540  27.770  1.00  0.00            
ATOM     64  C19 ACD     1      27.340  37.980  30.450  1.00  0.00            
ATOM     65  H31 ACD     1      27.140  39.060  30.460  1.00  0.00            
ATOM     66  O16 ACD     1      28.670  37.780  30.940  1.00  0.00            
ATOM     67  C20 ACD     1      29.170  36.370  30.920  1.00  0.00            
ATOM     68  H32 ACD     1      28.460  35.780  31.510  1.00  0.00            
ATOM     69  C21 ACD     1      30.610  36.330  31.520  1.00  0.00            
ATOM     70  H33 ACD     1      30.500  37.090  32.310  1.00  0.00            
ATOM     71  H34 ACD     1      30.930  35.340  31.860  1.00  0.00            
ATOM     72  O17 ACD     1      31.570  36.820  30.560  1.00  0.00            
ATOM     73  H35 ACD     1      32.220  37.340  31.030  1.00  0.00            
ATOM     74  O18 ACD     1      26.530  37.290  31.340  1.00  0.00            
ATOM     75  C22 ACD     1      25.780  38.130  32.240  1.00  0.00            
ATOM     76  H36 ACD     1      26.200  39.140  32.150  1.00  0.00            
ATOM     77  C23 ACD     1      24.340  38.300  31.740  1.00  0.00            
ATOM     78  H37 ACD     1      23.770  37.370  31.610  1.00  0.00            
ATOM     79  O19 ACD     1      24.290  39.040  30.460  1.00  0.00            
ATOM     80  H38 ACD     1      24.740  38.580  29.750  1.00  0.00            
ATOM     81  C24 ACD     1      23.570  39.040  32.770  1.00  0.00            
ATOM     82  H39 ACD     1      24.060  40.010  32.880  1.00  0.00            
ATOM     83  O20 ACD     1      22.220  39.240  32.500  1.00  0.00            
ATOM     84  H40 ACD     1      21.720  38.660  33.100  1.00  0.00            
ATOM     85  C25 ACD     1      23.680  38.140  34.020  1.00  0.00            
ATOM     86  H41 ACD     1      23.070  38.560  34.820  1.00  0.00            
ATOM     87  O21 ACD     1      25.070  38.270  34.510  1.00  0.00            
ATOM     88  C26 ACD     1      25.980  37.590  33.610  1.00  0.00            
ATOM     89  H42 ACD     1      25.700  36.530  33.480  1.00  0.00            
ATOM     90  C27 ACD     1      27.380  37.750  34.030  1.00  0.00            
ATOM     91  H43 ACD     1      27.550  37.190  34.960  1.00  0.00            
ATOM     92  H44 ACD     1      28.110  37.210  33.410  1.00  0.00            
ATOM     93  O22 ACD     1      27.820  39.120  34.040  1.00  0.00            
ATOM     94  H45 ACD     1      27.940  39.370  33.120  1.00  0.00            
ATOM     95  O23 ACD     1      23.320  36.820  33.830  1.00  0.00            
ATOM     96  C28 ACD     1      22.360  36.220  34.780  1.00  0.00            
ATOM     97  H46 ACD     1      22.500  36.620  35.790  1.00  0.00            
ATOM     98  C29 ACD     1      22.720  34.730  34.750  1.00  0.00            
ATOM     99  H47 ACD     1      22.670  34.290  33.740  1.00  0.00            
ATOM    100  O24 ACD     1      21.760  34.110  35.640  1.00  0.00            
ATOM    101  C30 ACD     1      24.080  34.600  35.330  1.00  0.00            
ATOM    102  H48 ACD     1      24.840  35.130  34.750  1.00  0.00            
ATOM    103  H49 ACD     1      24.200  35.130  36.280  1.00  0.00            
ATOM    104  O25 ACD     1      24.440  33.220  35.470  1.00  0.00            
ATOM    105  H50 ACD     1      23.910  32.840  36.180  1.00  0.00            
ATOM    106  C31 ACD     1      20.960  36.460  34.180  1.00  0.00            
ATOM    107  H51 ACD     1      20.900  36.140  33.130  1.00  0.00            
ATOM    108  O26 ACD     1      20.570  37.800  34.230  1.00  0.00            
ATOM    109  H52 ACD     1      19.670  37.850  34.560  1.00  0.00            
ATOM    110  C32 ACD     1      19.930  35.590  34.960  1.00  0.00            
ATOM    111  H53 ACD     1      19.800  36.060  35.940  1.00  0.00            
ATOM    112  O27 ACD     1      18.580  35.590  34.370  1.00  0.00            
ATOM    113  H54 ACD     1      18.750  35.210  33.500  1.00  0.00            
ATOM    114  C33 ACD     1      20.440  34.130  35.100  1.00  0.00            
ATOM    115  H55 ACD     1      19.810  33.640  35.840  1.00  0.00            
ATOM    116  O28 ACD     1      20.330  33.510  33.780  1.00  0.00            
ATOM    117  C34 ACD     1      20.050  32.110  33.840  1.00  0.00            
ATOM    118  H56 ACD     1      19.010  32.080  34.200  1.00  0.00            
ATOM    119  C35 ACD     1      20.100  31.680  32.330  1.00  0.00            
ATOM    120  H57 ACD     1      20.980  32.120  31.840  1.00  0.00            
ATOM    121  O29 ACD     1      18.900  32.180  31.730  1.00  0.00            
ATOM    122  H58 ACD     1      18.860  33.130  31.900  1.00  0.00            
ATOM    123  C36 ACD     1      20.300  30.150  32.150  1.00  0.00            
ATOM    124  H59 ACD     1      19.430  29.690  32.650  1.00  0.00            
ATOM    125  O30 ACD     1      20.520  29.800  30.800  1.00  0.00            
ATOM    126  H60 ACD     1      19.930  30.350  30.280  1.00  0.00            
ATOM    127  C1  BA6     2      21.160  40.800  29.590  1.00  0.00            
ATOM    128  C2  BA6     2      20.170  40.320  30.490  1.00  0.00            
ATOM    129  N1  BA6     2      19.720  41.280  31.420  1.00  0.00            
ATOM    130  C3  BA6     2      18.910  40.880  32.340  1.00  0.00            
ATOM    131  N2  BA6     2      18.130  39.710  32.250  1.00  0.00            
ATOM    132  C4  BA6     2      18.660  38.770  31.410  1.00  0.00            
ATOM    133  O1  BA6     2      18.150  37.680  31.360  1.00  0.00            
ATOM    134  C5  BA6     2      19.680  39.100  30.520  1.00  0.00            
ATOM    135  C6  BA6     2      20.210  37.930  29.680  1.00  0.00            
ATOM    136  C7  BA6     2      20.930  36.880  30.590  1.00  0.00            
ATOM    137  N3  BA6     2      21.480  35.690  29.880  1.00  0.00            
ATOM    138  C8  BA6     2      22.280  35.920  28.650  1.00  0.00            
ATOM    139  C9  BA6     2      22.810  34.570  28.050  1.00  0.00            
ATOM    140  C10 BA6     2      23.650  33.750  29.090  1.00  0.00            
ATOM    141  C11 BA6     2      24.310  32.510  28.470  1.00  0.00            
ATOM    142  N4  BA6     2      25.620  32.570  28.230  1.00  0.00            
ATOM    143  O2  BA6     2      25.970  31.350  27.670  1.00  0.00            
ATOM    144  C12 BA6     2      24.850  30.630  27.420  1.00  0.00            
ATOM    145  C13 BA6     2      24.850  29.430  26.800  1.00  0.00            
ATOM    146  C14 BA6     2      23.670  28.670  26.960  1.00  0.00            
ATOM    147  F1  BA6     2      23.620  27.390  26.580  1.00  0.00            
ATOM    148  C15 BA6     2      22.560  29.270  27.590  1.00  0.00            
ATOM    149  C16 BA6     2      22.520  30.580  28.060  1.00  0.00            
ATOM    150  C17 BA6     2      23.760  31.240  28.020  1.00  0.00            
ATOM    151  C18 BA6     2      22.630  33.470  30.190  1.00  0.00            
ATOM    152  C19 BA6     2      22.110  34.760  30.840  1.00  0.00            
ATOM    153  C20 BA6     2      17.080  39.310  33.210  1.00  0.00            
ATOM    154  C21 BA6     2      16.430  40.540  33.830  1.00  0.00            
ATOM    155  C22 BA6     2      17.450  41.490  34.360  1.00  0.00            
ATOM    156  C23 BA6     2      18.430  41.970  33.220  1.00  0.00            
ATOM    157  H1  BA6     2      21.350  41.880  29.600  1.00  0.00            
ATOM    158  H2  BA6     2      22.150  40.380  29.810  1.00  0.00            
ATOM    159  H3  BA6     2      20.870  40.550  28.560  1.00  0.00            
ATOM    160  H4  BA6     2      20.760  38.270  28.790  1.00  0.00            
ATOM    161  H5  BA6     2      19.360  37.510  29.130  1.00  0.00            
ATOM    162  H6  BA6     2      20.220  36.570  31.350  1.00  0.00            
ATOM    163  H7  BA6     2      21.810  37.350  31.050  1.00  0.00            
ATOM    164  H8  BA6     2      23.190  36.470  28.920  1.00  0.00            
ATOM    165  H9  BA6     2      21.680  36.470  27.920  1.00  0.00            
ATOM    166  H10 BA6     2      23.510  34.810  27.240  1.00  0.00            
ATOM    167  H11 BA6     2      22.000  33.990  27.590  1.00  0.00            
ATOM    168  H12 BA6     2      24.420  34.450  29.430  1.00  0.00            
ATOM    169  H13 BA6     2      25.660  28.870  26.350  1.00  0.00            
ATOM    170  H14 BA6     2      21.620  28.730  27.640  1.00  0.00            
ATOM    171  H15 BA6     2      21.670  31.100  28.480  1.00  0.00            
ATOM    172  H16 BA6     2      22.970  32.700  30.900  1.00  0.00            
ATOM    173  H17 BA6     2      21.820  33.010  29.610  1.00  0.00            
ATOM    174  H18 BA6     2      21.310  34.530  31.550  1.00  0.00            
ATOM    175  H19 BA6     2      23.020  35.190  31.270  1.00  0.00            
ATOM    176  H20 BA6     2      17.520  38.820  34.080  1.00  0.00            
ATOM    177  H21 BA6     2      16.380  38.560  32.820  1.00  0.00            
ATOM    178  H22 BA6     2      15.890  40.180  34.710  1.00  0.00            
ATOM    179  H23 BA6     2      15.800  41.030  33.070  1.00  0.00            
ATOM    180  H24 BA6     2      18.100  41.010  35.100  1.00  0.00            
ATOM    181  H25 BA6     2      17.030  42.400  34.800  1.00  0.00            
ATOM    182  H26 BA6     2      17.870  42.780  32.730  1.00  0.00            
ATOM    183  H27 BA6     2      19.300  42.470  33.650  1.00  0.00            
TER
ENDMDL
MODEL        1
ATOM      1  H1  ACD     1      14.850  25.730  26.440  1.00  0.00            
ATOM      2  O1  ACD     1      14.220  26.400  26.710  1.00  0.00            
ATOM      3  C1  ACD     1      14.680  26.990  27.960  1.00  0.00            
ATOM      4  H2  ACD     1      14.640  26.240  28.760  1.00  0.00            
ATOM      5  H3  ACD     1      14.050  27.850  28.200  1.00  0.00            
ATOM      6  C2  ACD     1      16.120  27.570  27.750  1.00  0.00            
ATOM      7  H4  ACD     1      16.340  28.190  28.630  1.00  0.00            
ATOM      8  O2  ACD     1      16.930  26.430  27.750  1.00  0.00            
ATOM      9  C3  ACD     1      18.290  26.840  27.550  1.00  0.00            
ATOM     10  H5  ACD     1      18.760  25.870  27.730  1.00  0.00            
ATOM     11  O3  ACD     1      18.790  27.840  28.420  1.00  0.00            
ATOM     12  C4  ACD     1      19.550  27.290  29.530  1.00  0.00            
ATOM     13  H6  ACD     1      19.300  26.240  29.710  1.00  0.00            
ATOM     14  C5  ACD     1      20.980  27.450  29.070  1.00  0.00            
ATOM     15  H7  ACD     1      21.210  28.450  28.680  1.00  0.00            
ATOM     16  O4  ACD     1      21.270  26.510  27.980  1.00  0.00            
ATOM     17  H8  ACD     1      20.870  26.870  27.180  1.00  0.00            
ATOM     18  C6  ACD     1      21.920  27.150  30.190  1.00  0.00            
ATOM     19  H9  ACD     1      21.790  26.110  30.510  1.00  0.00            
ATOM     20  O5  ACD     1      23.300  27.330  29.790  1.00  0.00            
ATOM     21  H10 ACD     1      23.680  26.450  29.730  1.00  0.00            
ATOM     22  C7  ACD     1      21.630  28.050  31.350  1.00  0.00            
ATOM     23  H11 ACD     1      22.220  27.810  32.240  1.00  0.00            
ATOM     24  O6  ACD     1      20.260  27.750  31.780  1.00  0.00            
ATOM     25  C8  ACD     1      19.290  28.100  30.780  1.00  0.00            
ATOM     26  H12 ACD     1      19.300  29.170  30.540  1.00  0.00            
ATOM     27  C9  ACD     1      17.920  27.730  31.250  1.00  0.00            
ATOM     28  H13 ACD     1      17.220  27.630  30.410  1.00  0.00            
ATOM     29  H14 ACD     1      18.120  26.760  31.710  1.00  0.00            
ATOM     30  O7  ACD     1      17.380  28.510  32.360  1.00  0.00            
ATOM     31  H15 ACD     1      18.020  28.390  33.070  1.00  0.00            
ATOM     32  O8  ACD     1      21.630  29.390  31.070  1.00  0.00            
ATOM     33  C10 ACD     1      22.360  30.180  31.990  1.00  0.00            
ATOM     34  H16 ACD     1      22.650  29.590  32.870  1.00  0.00            
ATOM     35  C11 ACD     1      23.660  30.630  31.270  1.00  0.00            
ATOM     36  H17 ACD     1      23.330  31.260  30.430  1.00  0.00            
ATOM     37  O9  ACD     1      24.370  29.470  30.880  1.00  0.00            
ATOM     38  H18 ACD     1      23.940  28.910  30.220  1.00  0.00            
ATOM     39  C12 ACD     1      24.480  31.530  32.170  1.00  0.00            
ATOM     40  H19 ACD     1      24.780  31.010  33.090  1.00  0.00            
ATOM     41  O10 ACD     1      25.700  31.930  31.500  1.00  0.00            
ATOM     42  H20 ACD     1      26.020  31.140  31.060  1.00  0.00            
ATOM     43  C13 ACD     1      23.660  32.740  32.560  1.00  0.00            
ATOM     44  H21 ACD     1      24.190  33.300  33.340  1.00  0.00            
ATOM     45  O11 ACD     1      22.470  32.290  33.230  1.00  0.00            
ATOM     46  C14 ACD     1      21.600  31.370  32.510  1.00  0.00            
ATOM     47  H22 ACD     1      21.340  31.930  31.600  1.00  0.00            
ATOM     48  C15 ACD     1      20.320  31.040  33.290  1.00  0.00            
ATOM     49  H23 ACD     1      19.890  30.130  32.850  1.00  0.00            
ATOM     50  H24 ACD     1      20.560  30.850  34.340  1.00  0.00            
ATOM     51  O12 ACD     1      19.220  32.010  33.220  1.00  0.00            
ATOM     52  H25 ACD     1      18.740  32.070  34.050  1.00  0.00            
ATOM     53  O13 ACD     1      23.240  33.480  31.440  1.00  0.00            
ATOM     54  C16 ACD     1      22.910  34.870  31.640  1.00  0.00            
ATOM     55  H26 ACD     1      23.850  35.360  31.940  1.00  0.00            
ATOM     56  C17 ACD     1      22.580  35.270  30.210  1.00  0.00            
ATOM     57  H27 ACD     1      21.920  34.560  29.710  1.00  0.00            
ATOM     58  O14 ACD     1      23.780  35.310  29.450  1.00  0.00            
ATOM     59  H28 ACD     1      23.670  35.570  28.530  1.00  0.00            
ATOM     60  C18 ACD     1      21.780  36.540  30.100  1.00  0.00            
ATOM     61  H29 ACD     1      22.420  37.360  30.470  1.00  0.00            
ATOM     62  O15 ACD     1      21.340  36.760  28.690  1.00  0.00            
ATOM     63  H30 ACD     1      22.050  36.540  28.090  1.00  0.00            
ATOM     64  C19 ACD     1      20.600  36.580  31.050  1.00  0.00            
ATOM     65  H31 ACD     1      20.110  37.550  31.040  1.00  0.00            
ATOM     66  O16 ACD     1      21.110  36.440  32.330  1.00  0.00            
ATOM     67  C20 ACD     1      21.800  35.190  32.620  1.00  0.00            
ATOM     68  H32 ACD     1      21.030  34.410  32.630  1.00  0.00            
ATOM     69  C21 ACD     1      22.300  35.330  34.060  1.00  0.00            
ATOM     70  H33 ACD     1      23.040  34.550  34.290  1.00  0.00            
ATOM     71  H34 ACD     1      22.790  36.310  34.060  1.00  0.00            
ATOM     72  O17 ACD     1      21.300  35.320  35.020  1.00  0.00            
ATOM     73  H35 ACD     1      20.580  35.920  34.790  1.00  0.00            
ATOM     74  O18 ACD     1      19.650  35.470  30.730  1.00  0.00            
ATOM     75  C22 ACD     1      18.320  35.870  30.670  1.00  0.00            
ATOM     76  H36 ACD     1      18.230  36.890  31.060  1.00  0.00            
ATOM     77  C23 ACD     1      18.040  35.970  29.180  1.00  0.00            
ATOM     78  H37 ACD     1      18.520  35.100  28.700  1.00  0.00            
ATOM     79  O19 ACD     1      18.720  37.080  28.550  1.00  0.00            
ATOM     80  H38 ACD     1      19.660  36.880  28.660  1.00  0.00            
ATOM     81  C24 ACD     1      16.560  36.030  28.910  1.00  0.00            
ATOM     82  H39 ACD     1      16.110  36.900  29.400  1.00  0.00            
ATOM     83  O20 ACD     1      16.230  35.960  27.500  1.00  0.00            
ATOM     84  H40 ACD     1      16.930  36.550  27.220  1.00  0.00            
ATOM     85  C25 ACD     1      15.840  34.840  29.510  1.00  0.00            
ATOM     86  H41 ACD     1      14.780  34.980  29.280  1.00  0.00            
ATOM     87  O21 ACD     1      16.060  34.970  30.920  1.00  0.00            
ATOM     88  C26 ACD     1      17.440  34.770  31.380  1.00  0.00            
ATOM     89  H42 ACD     1      17.770  33.780  31.060  1.00  0.00            
ATOM     90  C27 ACD     1      17.520  34.690  32.900  1.00  0.00            
ATOM     91  H43 ACD     1      17.290  33.640  33.150  1.00  0.00            
ATOM     92  H44 ACD     1      18.560  34.960  33.120  1.00  0.00            
ATOM     93  O22 ACD     1      16.630  35.690  33.420  1.00  0.00            
ATOM     94  H45 ACD     1      17.230  36.440  33.450  1.00  0.00            
ATOM     95  O23 ACD     1      16.310  33.560  29.000  1.00  0.00            
ATOM     96  C28 ACD     1      15.330  32.600  28.680  1.00  0.00            
ATOM     97  H46 ACD     1      14.390  32.900  29.150  1.00  0.00            
ATOM     98  C29 ACD     1      15.690  31.190  29.080  1.00  0.00            
ATOM     99  H47 ACD     1      16.670  30.930  28.660  1.00  0.00            
ATOM    100  O24 ACD     1      14.720  30.230  28.530  1.00  0.00            
ATOM    101  C30 ACD     1      15.800  31.050  30.570  1.00  0.00            
ATOM    102  H48 ACD     1      16.200  30.030  30.700  1.00  0.00            
ATOM    103  H49 ACD     1      16.540  31.750  30.970  1.00  0.00            
ATOM    104  O25 ACD     1      14.540  30.950  31.300  1.00  0.00            
ATOM    105  H50 ACD     1      14.320  30.020  31.250  1.00  0.00            
ATOM    106  C31 ACD     1      15.190  32.690  27.100  1.00  0.00            
ATOM    107  H51 ACD     1      16.200  32.500  26.710  1.00  0.00            
ATOM    108  O26 ACD     1      14.760  34.040  26.730  1.00  0.00            
ATOM    109  H52 ACD     1      15.190  34.760  27.210  1.00  0.00            
ATOM    110  C32 ACD     1      14.260  31.580  26.570  1.00  0.00            
ATOM    111  H53 ACD     1      13.230  31.620  26.950  1.00  0.00            
ATOM    112  O27 ACD     1      14.350  31.660  25.230  1.00  0.00            
ATOM    113  H54 ACD     1      14.500  32.590  25.050  1.00  0.00            
ATOM    114  C33 ACD     1      14.690  30.140  27.090  1.00  0.00            
ATOM    115  H55 ACD     1      13.930  29.450  26.730  1.00  0.00            
ATOM    116  O28 ACD     1      15.940  29.820  26.570  1.00  0.00            
ATOM    117  C34 ACD     1      16.280  28.420  26.450  1.00  0.00            
ATOM    118  H56 ACD     1      15.700  27.900  25.680  1.00  0.00            
ATOM    119  C35 ACD     1      17.710  28.430  25.930  1.00  0.00            
ATOM    120  H57 ACD     1      18.180  29.230  26.510  1.00  0.00            
ATOM    121  O29 ACD     1      17.620  28.700  24.480  1.00  0.00            
ATOM    122  H58 ACD     1      17.470  29.630  24.340  1.00  0.00            
ATOM    123  C36 ACD     1      18.520  27.170  26.120  1.00  0.00            
ATOM    124  H59 ACD     1      18.030  26.320  25.620  1.00  0.00            
ATOM    125  O30 ACD     1      19.890  27.220  25.910  1.00  0.00            
ATOM    126  H60 ACD     1      20.060  27.760  25.130  1.00  0.00            
ATOM    127  C1  BA6     2      19.080  37.230  25.000  1.00  0.00            
ATOM    128  C2  BA6     2      17.720  36.710  24.660  1.00  0.00            
ATOM    129  N1  BA6     2      16.660  37.550  24.510  1.00  0.00            
ATOM    130  C3  BA6     2      15.490  37.160  24.110  1.00  0.00            
ATOM    131  N2  BA6     2      15.200  35.770  23.910  1.00  0.00            
ATOM    132  C4  BA6     2      16.150  34.840  24.130  1.00  0.00            
ATOM    133  O1  BA6     2      15.910  33.650  24.020  1.00  0.00            
ATOM    134  C5  BA6     2      17.520  35.360  24.450  1.00  0.00            
ATOM    135  C6  BA6     2      18.590  34.300  24.610  1.00  0.00            
ATOM    136  C7  BA6     2      18.800  33.960  26.050  1.00  0.00            
ATOM    137  N3  BA6     2      19.900  32.940  26.280  1.00  0.00            
ATOM    138  C8  BA6     2      21.180  33.060  25.500  1.00  0.00            
ATOM    139  C9  BA6     2      22.160  31.920  25.800  1.00  0.00            
ATOM    140  C10 BA6     2      22.290  31.790  27.310  1.00  0.00            
ATOM    141  C11 BA6     2      23.500  31.000  27.630  1.00  0.00            
ATOM    142  N4  BA6     2      24.530  31.570  28.270  1.00  0.00            
ATOM    143  O2  BA6     2      25.550  30.580  28.300  1.00  0.00            
ATOM    144  C12 BA6     2      25.120  29.440  27.610  1.00  0.00            
ATOM    145  C13 BA6     2      25.800  28.250  27.290  1.00  0.00            
ATOM    146  C14 BA6     2      25.060  27.230  26.670  1.00  0.00            
ATOM    147  F1  BA6     2      25.520  26.020  26.510  1.00  0.00            
ATOM    148  C15 BA6     2      23.790  27.520  26.190  1.00  0.00            
ATOM    149  C16 BA6     2      23.110  28.660  26.500  1.00  0.00            
ATOM    150  C17 BA6     2      23.770  29.640  27.230  1.00  0.00            
ATOM    151  C18 BA6     2      21.000  31.300  27.860  1.00  0.00            
ATOM    152  C19 BA6     2      19.920  32.430  27.690  1.00  0.00            
ATOM    153  C20 BA6     2      13.850  35.350  23.490  1.00  0.00            
ATOM    154  C21 BA6     2      12.860  36.380  23.130  1.00  0.00            
ATOM    155  C22 BA6     2      13.100  37.700  23.920  1.00  0.00            
ATOM    156  C23 BA6     2      14.520  38.240  23.780  1.00  0.00            
ATOM    157  H1  BA6     2      19.480  36.730  25.890  1.00  0.00            
ATOM    158  H2  BA6     2      19.750  37.020  24.160  1.00  0.00            
ATOM    159  H3  BA6     2      18.970  38.290  25.260  1.00  0.00            
ATOM    160  H4  BA6     2      19.540  34.700  24.250  1.00  0.00            
ATOM    161  H5  BA6     2      18.380  33.430  23.970  1.00  0.00            
ATOM    162  H6  BA6     2      17.860  33.530  26.420  1.00  0.00            
ATOM    163  H7  BA6     2      19.030  34.840  26.660  1.00  0.00            
ATOM    164  H8  BA6     2      21.730  33.980  25.750  1.00  0.00            
ATOM    165  H9  BA6     2      20.910  32.970  24.440  1.00  0.00            
ATOM    166  H10 BA6     2      23.120  32.070  25.290  1.00  0.00            
ATOM    167  H11 BA6     2      21.860  30.930  25.450  1.00  0.00            
ATOM    168  H12 BA6     2      22.440  32.810  27.710  1.00  0.00            
ATOM    169  H13 BA6     2      26.830  28.160  27.650  1.00  0.00            
ATOM    170  H14 BA6     2      23.310  26.710  25.660  1.00  0.00            
ATOM    171  H15 BA6     2      22.100  28.660  26.090  1.00  0.00            
ATOM    172  H16 BA6     2      21.110  30.980  28.900  1.00  0.00            
ATOM    173  H17 BA6     2      20.600  30.480  27.240  1.00  0.00            
ATOM    174  H18 BA6     2      18.960  32.040  28.050  1.00  0.00            
ATOM    175  H19 BA6     2      20.140  33.290  28.330  1.00  0.00            
ATOM    176  H20 BA6     2      13.400  34.800  24.330  1.00  0.00            
ATOM    177  H21 BA6     2      13.950  34.660  22.650  1.00  0.00            
ATOM    178  H22 BA6     2      11.830  36.120  23.410  1.00  0.00            
ATOM    179  H23 BA6     2      12.910  36.650  22.060  1.00  0.00            
ATOM    180  H24 BA6     2      13.040  37.520  25.000  1.00  0.00            
ATOM    181  H25 BA6     2      12.400  38.450  23.570  1.00  0.00            
ATOM    182  H26 BA6     2      14.700  38.540  22.740  1.00  0.00            
ATOM    183  H27 BA6     2      14.650  39.170  24.350  1.00  0.00            
TER
ENDMDL
MODEL        1
ATOM      1  H1  ACD     1      18.820  33.280  27.410  1.00  0.00            
ATOM      2  O1  ACD     1      19.430  33.840  27.900  1.00  0.00            
ATOM      3  C1  ACD     1      19.280  33.320  29.200  1.00  0.00            
ATOM      4  H2  ACD     1      18.270  32.910  29.260  1.00  0.00            
ATOM      5  H3  ACD     1      19.420  34.150  29.900  1.00  0.00            
ATOM      6  C2  ACD     1      20.390  32.330  29.570  1.00  0.00            
ATOM      7  H4  ACD     1      20.260  32.060  30.630  1.00  0.00            
ATOM      8  O2  ACD     1      20.150  31.150  28.740  1.00  0.00            
ATOM      9  C3  ACD     1      21.100  30.180  28.930  1.00  0.00            
ATOM     10  H5  ACD     1      20.740  29.330  28.340  1.00  0.00            
ATOM     11  O3  ACD     1      21.250  29.780  30.250  1.00  0.00            
ATOM     12  C4  ACD     1      20.790  28.470  30.630  1.00  0.00            
ATOM     13  H6  ACD     1      19.920  28.160  30.040  1.00  0.00            
ATOM     14  C5  ACD     1      21.900  27.400  30.450  1.00  0.00            
ATOM     15  H7  ACD     1      22.820  27.700  30.960  1.00  0.00            
ATOM     16  O4  ACD     1      22.080  27.210  29.010  1.00  0.00            
ATOM     17  H8  ACD     1      22.490  28.040  28.740  1.00  0.00            
ATOM     18  C6  ACD     1      21.550  26.070  31.160  1.00  0.00            
ATOM     19  H9  ACD     1      20.680  25.640  30.640  1.00  0.00            
ATOM     20  O5  ACD     1      22.680  25.190  31.070  1.00  0.00            
ATOM     21  H10 ACD     1      22.850  24.990  30.150  1.00  0.00            
ATOM     22  C7  ACD     1      21.110  26.350  32.620  1.00  0.00            
ATOM     23  H11 ACD     1      20.800  25.430  33.130  1.00  0.00            
ATOM     24  O6  ACD     1      20.040  27.310  32.650  1.00  0.00            
ATOM     25  C8  ACD     1      20.420  28.560  32.070  1.00  0.00            
ATOM     26  H12 ACD     1      21.310  28.890  32.630  1.00  0.00            
ATOM     27  C9  ACD     1      19.170  29.490  32.260  1.00  0.00            
ATOM     28  H13 ACD     1      19.170  30.370  31.610  1.00  0.00            
ATOM     29  H14 ACD     1      18.230  29.000  31.970  1.00  0.00            
ATOM     30  O7  ACD     1      19.120  29.920  33.600  1.00  0.00            
ATOM     31  H15 ACD     1      18.860  29.110  34.030  1.00  0.00            
ATOM     32  O8  ACD     1      22.340  26.840  33.390  1.00  0.00            
ATOM     33  C10 ACD     1      22.630  26.330  34.670  1.00  0.00            
ATOM     34  H16 ACD     1      22.040  25.420  34.780  1.00  0.00            
ATOM     35  C11 ACD     1      24.130  25.960  34.630  1.00  0.00            
ATOM     36  H17 ACD     1      24.780  26.840  34.570  1.00  0.00            
ATOM     37  O9  ACD     1      24.380  25.040  33.540  1.00  0.00            
ATOM     38  H18 ACD     1      23.860  25.300  32.770  1.00  0.00            
ATOM     39  C12 ACD     1      24.420  25.400  36.050  1.00  0.00            
ATOM     40  H19 ACD     1      23.700  24.580  36.130  1.00  0.00            
ATOM     41  O10 ACD     1      25.810  24.950  36.230  1.00  0.00            
ATOM     42  H20 ACD     1      26.290  25.780  36.130  1.00  0.00            
ATOM     43  C13 ACD     1      24.180  26.480  37.050  1.00  0.00            
ATOM     44  H21 ACD     1      24.220  26.040  38.050  1.00  0.00            
ATOM     45  O11 ACD     1      22.830  27.030  36.990  1.00  0.00            
ATOM     46  C14 ACD     1      22.380  27.440  35.770  1.00  0.00            
ATOM     47  H22 ACD     1      23.000  28.330  35.580  1.00  0.00            
ATOM     48  C15 ACD     1      21.010  27.940  35.800  1.00  0.00            
ATOM     49  H23 ACD     1      20.910  28.640  36.640  1.00  0.00            
ATOM     50  H24 ACD     1      20.850  28.640  34.970  1.00  0.00            
ATOM     51  O12 ACD     1      20.010  27.000  35.880  1.00  0.00            
ATOM     52  H25 ACD     1      19.320  27.520  35.460  1.00  0.00            
ATOM     53  O13 ACD     1      25.150  27.500  36.970  1.00  0.00            
ATOM     54  C16 ACD     1      25.420  28.400  38.100  1.00  0.00            
ATOM     55  H26 ACD     1      26.120  27.900  38.790  1.00  0.00            
ATOM     56  C17 ACD     1      26.110  29.660  37.510  1.00  0.00            
ATOM     57  H27 ACD     1      25.520  30.050  36.670  1.00  0.00            
ATOM     58  O14 ACD     1      27.430  29.240  37.070  1.00  0.00            
ATOM     59  H28 ACD     1      27.360  28.450  36.530  1.00  0.00            
ATOM     60  C18 ACD     1      26.240  30.860  38.460  1.00  0.00            
ATOM     61  H29 ACD     1      26.840  30.480  39.290  1.00  0.00            
ATOM     62  O15 ACD     1      26.890  31.900  37.790  1.00  0.00            
ATOM     63  H30 ACD     1      27.800  31.610  37.670  1.00  0.00            
ATOM     64  C19 ACD     1      24.830  31.240  39.030  1.00  0.00            
ATOM     65  H31 ACD     1      24.960  32.110  39.680  1.00  0.00            
ATOM     66  O16 ACD     1      24.330  30.120  39.670  1.00  0.00            
ATOM     67  C20 ACD     1      24.110  28.890  38.840  1.00  0.00            
ATOM     68  H32 ACD     1      23.430  29.160  38.020  1.00  0.00            
ATOM     69  C21 ACD     1      23.470  27.900  39.780  1.00  0.00            
ATOM     70  H33 ACD     1      22.700  28.480  40.300  1.00  0.00            
ATOM     71  H34 ACD     1      22.870  27.130  39.300  1.00  0.00            
ATOM     72  O17 ACD     1      24.360  27.280  40.720  1.00  0.00            
ATOM     73  H35 ACD     1      24.950  27.950  41.090  1.00  0.00            
ATOM     74  O18 ACD     1      23.970  31.550  37.960  1.00  0.00            
ATOM     75  C22 ACD     1      23.220  32.780  38.000  1.00  0.00            
ATOM     76  H36 ACD     1      22.960  33.040  39.030  1.00  0.00            
ATOM     77  C23 ACD     1      24.000  33.950  37.430  1.00  0.00            
ATOM     78  H37 ACD     1      24.430  33.660  36.460  1.00  0.00            
ATOM     79  O19 ACD     1      25.120  34.220  38.330  1.00  0.00            
ATOM     80  H38 ACD     1      25.730  33.520  38.110  1.00  0.00            
ATOM     81  C24 ACD     1      23.210  35.200  37.240  1.00  0.00            
ATOM     82  H39 ACD     1      22.830  35.620  38.180  1.00  0.00            
ATOM     83  O20 ACD     1      23.940  36.210  36.580  1.00  0.00            
ATOM     84  H40 ACD     1      23.960  35.910  35.670  1.00  0.00            
ATOM     85  C25 ACD     1      22.070  34.770  36.360  1.00  0.00            
ATOM     86  H41 ACD     1      21.480  35.680  36.190  1.00  0.00            
ATOM     87  O21 ACD     1      21.310  33.750  36.930  1.00  0.00            
ATOM     88  C26 ACD     1      21.980  32.510  37.090  1.00  0.00            
ATOM     89  H42 ACD     1      22.290  32.200  36.090  1.00  0.00            
ATOM     90  C27 ACD     1      21.100  31.470  37.610  1.00  0.00            
ATOM     91  H43 ACD     1      20.310  31.280  36.880  1.00  0.00            
ATOM     92  H44 ACD     1      21.710  30.560  37.650  1.00  0.00            
ATOM     93  O22 ACD     1      20.660  31.770  38.910  1.00  0.00            
ATOM     94  H45 ACD     1      19.700  31.830  38.900  1.00  0.00            
ATOM     95  O23 ACD     1      22.550  34.410  35.040  1.00  0.00            
ATOM     96  C28 ACD     1      22.020  35.130  33.880  1.00  0.00            
ATOM     97  H46 ACD     1      21.580  36.100  34.170  1.00  0.00            
ATOM     98  C29 ACD     1      20.980  34.300  33.090  1.00  0.00            
ATOM     99  H47 ACD     1      21.390  33.310  32.860  1.00  0.00            
ATOM    100  O24 ACD     1      20.750  34.940  31.800  1.00  0.00            
ATOM    101  C30 ACD     1      19.670  34.140  33.800  1.00  0.00            
ATOM    102  H48 ACD     1      19.840  33.770  34.810  1.00  0.00            
ATOM    103  H49 ACD     1      19.150  35.110  33.770  1.00  0.00            
ATOM    104  O25 ACD     1      18.860  33.190  33.050  1.00  0.00            
ATOM    105  H50 ACD     1      19.340  32.360  33.140  1.00  0.00            
ATOM    106  C31 ACD     1      23.300  35.410  33.030  1.00  0.00            
ATOM    107  H51 ACD     1      23.940  34.510  33.030  1.00  0.00            
ATOM    108  O26 ACD     1      24.070  36.340  33.790  1.00  0.00            
ATOM    109  H52 ACD     1      23.920  37.200  33.380  1.00  0.00            
ATOM    110  C32 ACD     1      22.970  35.870  31.600  1.00  0.00            
ATOM    111  H53 ACD     1      22.530  36.870  31.540  1.00  0.00            
ATOM    112  O27 ACD     1      24.130  35.800  30.850  1.00  0.00            
ATOM    113  H54 ACD     1      23.980  36.380  30.090  1.00  0.00            
ATOM    114  C33 ACD     1      21.870  35.000  30.980  1.00  0.00            
ATOM    115  H55 ACD     1      21.540  35.420  30.020  1.00  0.00            
ATOM    116  O28 ACD     1      22.280  33.640  30.660  1.00  0.00            
ATOM    117  C34 ACD     1      21.870  32.930  29.470  1.00  0.00            
ATOM    118  H56 ACD     1      21.880  33.570  28.580  1.00  0.00            
ATOM    119  C35 ACD     1      22.950  31.920  29.190  1.00  0.00            
ATOM    120  H57 ACD     1      23.280  31.450  30.120  1.00  0.00            
ATOM    121  O29 ACD     1      24.150  32.470  28.600  1.00  0.00            
ATOM    122  H58 ACD     1      24.550  32.880  29.370  1.00  0.00            
ATOM    123  C36 ACD     1      22.450  30.670  28.310  1.00  0.00            
ATOM    124  H59 ACD     1      22.240  31.020  27.290  1.00  0.00            
ATOM    125  O30 ACD     1      23.380  29.580  28.400  1.00  0.00            
ATOM    126  H60 ACD     1      24.240  30.000  28.400  1.00  0.00            
ATOM    127  C1  BA6     2      27.200  37.090  35.110  1.00  0.00            
ATOM    128  C2  BA6     2      27.440  36.640  33.700  1.00  0.00            
ATOM    129  N1  BA6     2      27.410  37.560  32.690  1.00  0.00            
ATOM    130  C3  BA6     2      27.680  37.140  31.470  1.00  0.00            
ATOM    131  N2  BA6     2      28.040  35.860  31.080  1.00  0.00            
ATOM    132  C4  BA6     2      28.260  34.990  32.110  1.00  0.00            
ATOM    133  O1  BA6     2      28.610  33.820  31.860  1.00  0.00            
ATOM    134  C5  BA6     2      27.980  35.390  33.450  1.00  0.00            
ATOM    135  C6  BA6     2      28.060  34.360  34.510  1.00  0.00            
ATOM    136  C7  BA6     2      26.720  33.620  34.590  1.00  0.00            
ATOM    137  N3  BA6     2      26.610  32.360  33.830  1.00  0.00            
ATOM    138  C8  BA6     2      27.640  31.290  33.990  1.00  0.00            
ATOM    139  C9  BA6     2      27.510  30.150  32.980  1.00  0.00            
ATOM    140  C10 BA6     2      26.100  29.580  32.750  1.00  0.00            
ATOM    141  C11 BA6     2      26.010  28.510  31.670  1.00  0.00            
ATOM    142  N4  BA6     2      25.530  27.270  31.880  1.00  0.00            
ATOM    143  O2  BA6     2      25.600  26.560  30.630  1.00  0.00            
ATOM    144  C12 BA6     2      25.990  27.460  29.710  1.00  0.00            
ATOM    145  C13 BA6     2      26.040  27.280  28.330  1.00  0.00            
ATOM    146  C14 BA6     2      26.300  28.370  27.520  1.00  0.00            
ATOM    147  F1  BA6     2      26.180  28.240  26.190  1.00  0.00            
ATOM    148  C15 BA6     2      26.450  29.670  28.070  1.00  0.00            
ATOM    149  C16 BA6     2      26.490  29.820  29.440  1.00  0.00            
ATOM    150  C17 BA6     2      26.200  28.720  30.230  1.00  0.00            
ATOM    151  C18 BA6     2      25.100  30.760  32.610  1.00  0.00            
ATOM    152  C19 BA6     2      25.260  31.840  33.680  1.00  0.00            
ATOM    153  C20 BA6     2      28.370  35.470  29.710  1.00  0.00            
ATOM    154  C21 BA6     2      27.690  36.420  28.680  1.00  0.00            
ATOM    155  C22 BA6     2      27.960  37.910  29.050  1.00  0.00            
ATOM    156  C23 BA6     2      27.360  38.120  30.460  1.00  0.00            
ATOM    157  H1  BA6     2      28.250  37.150  35.450  1.00  0.00            
ATOM    158  H2  BA6     2      26.790  38.100  35.100  1.00  0.00            
ATOM    159  H3  BA6     2      26.690  36.490  35.880  1.00  0.00            
ATOM    160  H4  BA6     2      28.400  34.770  35.470  1.00  0.00            
ATOM    161  H5  BA6     2      28.840  33.610  34.350  1.00  0.00            
ATOM    162  H6  BA6     2      25.930  34.340  34.350  1.00  0.00            
ATOM    163  H7  BA6     2      26.450  33.580  35.650  1.00  0.00            
ATOM    164  H8  BA6     2      27.540  30.930  35.020  1.00  0.00            
ATOM    165  H9  BA6     2      28.690  31.630  33.990  1.00  0.00            
ATOM    166  H10 BA6     2      28.030  29.240  33.290  1.00  0.00            
ATOM    167  H11 BA6     2      27.960  30.490  32.030  1.00  0.00            
ATOM    168  H12 BA6     2      25.800  29.110  33.690  1.00  0.00            
ATOM    169  H13 BA6     2      25.780  26.320  27.900  1.00  0.00            
ATOM    170  H14 BA6     2      26.690  30.520  27.440  1.00  0.00            
ATOM    171  H15 BA6     2      26.610  30.820  29.850  1.00  0.00            
ATOM    172  H16 BA6     2      24.070  30.400  32.540  1.00  0.00            
ATOM    173  H17 BA6     2      25.190  31.270  31.640  1.00  0.00            
ATOM    174  H18 BA6     2      24.520  32.600  33.410  1.00  0.00            
ATOM    175  H19 BA6     2      24.980  31.400  34.650  1.00  0.00            
ATOM    176  H20 BA6     2      28.100  34.430  29.510  1.00  0.00            
ATOM    177  H21 BA6     2      29.460  35.540  29.620  1.00  0.00            
ATOM    178  H22 BA6     2      26.640  36.110  28.660  1.00  0.00            
ATOM    179  H23 BA6     2      27.980  36.140  27.660  1.00  0.00            
ATOM    180  H24 BA6     2      27.430  38.560  28.340  1.00  0.00            
ATOM    181  H25 BA6     2      29.030  38.150  29.100  1.00  0.00            
ATOM    182  H26 BA6     2      27.760  39.110  30.690  1.00  0.00            
ATOM    183  H27 BA6     2      26.280  38.320  30.490  1.00  0.00            
TER
ENDMDL
MODEL        1
ATOM      1  H1  ACD     1      18.760  29.010  36.140  1.00  0.00            
ATOM      2  O1  ACD     1      18.740  29.960  36.290  1.00  0.00            
ATOM      3  C1  ACD     1      20.060  30.330  36.410  1.00  0.00            
ATOM      4  H2  ACD     1      20.640  29.540  36.910  1.00  0.00            
ATOM      5  H3  ACD     1      20.120  31.060  37.240  1.00  0.00            
ATOM      6  C2  ACD     1      20.750  30.630  35.080  1.00  0.00            
ATOM      7  H4  ACD     1      21.830  30.790  35.190  1.00  0.00            
ATOM      8  O2  ACD     1      20.510  29.500  34.190  1.00  0.00            
ATOM      9  C3  ACD     1      20.690  29.680  32.800  1.00  0.00            
ATOM     10  H5  ACD     1      20.360  28.740  32.330  1.00  0.00            
ATOM     11  O3  ACD     1      21.990  30.000  32.600  1.00  0.00            
ATOM     12  C4  ACD     1      22.870  28.860  32.320  1.00  0.00            
ATOM     13  H6  ACD     1      22.410  27.860  32.290  1.00  0.00            
ATOM     14  C5  ACD     1      23.320  29.210  30.930  1.00  0.00            
ATOM     15  H7  ACD     1      23.820  30.190  30.970  1.00  0.00            
ATOM     16  O4  ACD     1      22.200  29.170  29.990  1.00  0.00            
ATOM     17  H8  ACD     1      21.490  29.740  30.310  1.00  0.00            
ATOM     18  C6  ACD     1      24.350  28.180  30.540  1.00  0.00            
ATOM     19  H9  ACD     1      23.860  27.200  30.680  1.00  0.00            
ATOM     20  O5  ACD     1      24.700  28.380  29.170  1.00  0.00            
ATOM     21  H10 ACD     1      23.910  28.750  28.780  1.00  0.00            
ATOM     22  C7  ACD     1      25.550  28.350  31.480  1.00  0.00            
ATOM     23  H11 ACD     1      26.290  27.620  31.130  1.00  0.00            
ATOM     24  O6  ACD     1      25.160  28.000  32.770  1.00  0.00            
ATOM     25  C8  ACD     1      24.050  28.790  33.270  1.00  0.00            
ATOM     26  H12 ACD     1      24.390  29.830  33.440  1.00  0.00            
ATOM     27  C9  ACD     1      23.690  28.300  34.670  1.00  0.00            
ATOM     28  H13 ACD     1      24.600  28.290  35.280  1.00  0.00            
ATOM     29  H14 ACD     1      23.070  29.130  35.040  1.00  0.00            
ATOM     30  O7  ACD     1      23.010  27.050  34.540  1.00  0.00            
ATOM     31  H15 ACD     1      23.430  26.530  33.860  1.00  0.00            
ATOM     32  O8  ACD     1      26.150  29.690  31.460  1.00  0.00            
ATOM     33  C10 ACD     1      27.590  29.690  31.570  1.00  0.00            
ATOM     34  H16 ACD     1      28.000  28.790  32.050  1.00  0.00            
ATOM     35  C11 ACD     1      28.250  29.810  30.170  1.00  0.00            
ATOM     36  H17 ACD     1      27.940  30.810  29.840  1.00  0.00            
ATOM     37  O9  ACD     1      27.840  28.800  29.200  1.00  0.00            
ATOM     38  H18 ACD     1      26.900  28.840  29.000  1.00  0.00            
ATOM     39  C12 ACD     1      29.810  29.990  30.270  1.00  0.00            
ATOM     40  H19 ACD     1      30.110  29.130  30.890  1.00  0.00            
ATOM     41  O10 ACD     1      30.510  30.050  28.930  1.00  0.00            
ATOM     42  H20 ACD     1      31.250  30.640  29.090  1.00  0.00            
ATOM     43  C13 ACD     1      30.170  31.170  31.230  1.00  0.00            
ATOM     44  H21 ACD     1      31.250  31.170  31.370  1.00  0.00            
ATOM     45  O11 ACD     1      29.520  31.020  32.460  1.00  0.00            
ATOM     46  C14 ACD     1      28.090  30.950  32.350  1.00  0.00            
ATOM     47  H22 ACD     1      27.670  31.850  31.890  1.00  0.00            
ATOM     48  C15 ACD     1      27.550  30.900  33.760  1.00  0.00            
ATOM     49  H23 ACD     1      27.910  31.780  34.300  1.00  0.00            
ATOM     50  H24 ACD     1      26.450  30.970  33.750  1.00  0.00            
ATOM     51  O12 ACD     1      27.790  29.750  34.500  1.00  0.00            
ATOM     52  H25 ACD     1      27.660  30.010  35.420  1.00  0.00            
ATOM     53  O13 ACD     1      29.790  32.340  30.530  1.00  0.00            
ATOM     54  C16 ACD     1      30.370  33.660  30.740  1.00  0.00            
ATOM     55  H26 ACD     1      31.310  33.750  30.190  1.00  0.00            
ATOM     56  C17 ACD     1      29.270  34.570  30.050  1.00  0.00            
ATOM     57  H27 ACD     1      28.270  34.260  30.380  1.00  0.00            
ATOM     58  O14 ACD     1      29.390  34.290  28.690  1.00  0.00            
ATOM     59  H28 ACD     1      28.710  33.660  28.440  1.00  0.00            
ATOM     60  C18 ACD     1      29.450  36.060  30.490  1.00  0.00            
ATOM     61  H29 ACD     1      30.370  36.540  30.150  1.00  0.00            
ATOM     62  O15 ACD     1      28.400  36.940  30.040  1.00  0.00            
ATOM     63  H30 ACD     1      27.650  36.760  30.610  1.00  0.00            
ATOM     64  C19 ACD     1      29.470  36.160  31.950  1.00  0.00            
ATOM     65  H31 ACD     1      29.550  37.220  32.210  1.00  0.00            
ATOM     66  O16 ACD     1      30.610  35.440  32.450  1.00  0.00            
ATOM     67  C20 ACD     1      30.600  34.050  32.190  1.00  0.00            
ATOM     68  H32 ACD     1      29.730  33.630  32.710  1.00  0.00            
ATOM     69  C21 ACD     1      31.930  33.490  32.770  1.00  0.00            
ATOM     70  H33 ACD     1      32.090  33.790  33.810  1.00  0.00            
ATOM     71  H34 ACD     1      32.040  32.400  32.800  1.00  0.00            
ATOM     72  O17 ACD     1      33.020  33.770  31.920  1.00  0.00            
ATOM     73  H35 ACD     1      33.620  33.020  31.920  1.00  0.00            
ATOM     74  O18 ACD     1      28.340  35.650  32.490  1.00  0.00            
ATOM     75  C22 ACD     1      27.650  36.290  33.570  1.00  0.00            
ATOM     76  H36 ACD     1      28.330  36.950  34.110  1.00  0.00            
ATOM     77  C23 ACD     1      26.430  36.800  32.950  1.00  0.00            
ATOM     78  H37 ACD     1      25.920  35.920  32.550  1.00  0.00            
ATOM     79  O19 ACD     1      26.840  37.850  32.000  1.00  0.00            
ATOM     80  H38 ACD     1      26.030  38.230  31.640  1.00  0.00            
ATOM     81  C24 ACD     1      25.540  37.490  33.990  1.00  0.00            
ATOM     82  H39 ACD     1      26.120  38.350  34.340  1.00  0.00            
ATOM     83  O20 ACD     1      24.290  37.890  33.490  1.00  0.00            
ATOM     84  H40 ACD     1      23.660  37.230  33.790  1.00  0.00            
ATOM     85  C25 ACD     1      25.260  36.550  35.200  1.00  0.00            
ATOM     86  H41 ACD     1      24.870  37.160  36.010  1.00  0.00            
ATOM     87  O21 ACD     1      26.520  35.980  35.620  1.00  0.00            
ATOM     88  C26 ACD     1      27.220  35.230  34.580  1.00  0.00            
ATOM     89  H42 ACD     1      26.570  34.450  34.160  1.00  0.00            
ATOM     90  C27 ACD     1      28.400  34.530  35.280  1.00  0.00            
ATOM     91  H43 ACD     1      27.980  34.210  36.240  1.00  0.00            
ATOM     92  H44 ACD     1      28.690  33.650  34.680  1.00  0.00            
ATOM     93  O22 ACD     1      29.460  35.480  35.530  1.00  0.00            
ATOM     94  H45 ACD     1      30.190  35.430  34.910  1.00  0.00            
ATOM     95  O23 ACD     1      24.330  35.570  34.940  1.00  0.00            
ATOM     96  C28 ACD     1      23.400  35.120  36.010  1.00  0.00            
ATOM     97  H46 ACD     1      23.730  35.530  36.970  1.00  0.00            
ATOM     98  C29 ACD     1      23.440  33.570  36.130  1.00  0.00            
ATOM     99  H47 ACD     1      23.430  33.150  35.120  1.00  0.00            
ATOM    100  O24 ACD     1      22.260  33.070  36.810  1.00  0.00            
ATOM    101  C30 ACD     1      24.720  33.090  36.850  1.00  0.00            
ATOM    102  H48 ACD     1      25.530  33.790  36.650  1.00  0.00            
ATOM    103  H49 ACD     1      24.510  33.000  37.920  1.00  0.00            
ATOM    104  O25 ACD     1      25.030  31.810  36.300  1.00  0.00            
ATOM    105  H50 ACD     1      25.900  31.460  36.500  1.00  0.00            
ATOM    106  C31 ACD     1      22.010  35.670  35.680  1.00  0.00            
ATOM    107  H51 ACD     1      21.880  35.460  34.610  1.00  0.00            
ATOM    108  O26 ACD     1      22.040  37.100  35.950  1.00  0.00            
ATOM    109  H52 ACD     1      22.160  37.400  36.860  1.00  0.00            
ATOM    110  C32 ACD     1      20.900  34.950  36.430  1.00  0.00            
ATOM    111  H53 ACD     1      21.020  35.190  37.500  1.00  0.00            
ATOM    112  O27 ACD     1      19.560  35.320  35.990  1.00  0.00            
ATOM    113  H54 ACD     1      19.510  35.580  35.070  1.00  0.00            
ATOM    114  C33 ACD     1      21.030  33.460  36.240  1.00  0.00            
ATOM    115  H55 ACD     1      20.210  32.960  36.770  1.00  0.00            
ATOM    116  O28 ACD     1      20.960  33.080  34.860  1.00  0.00            
ATOM    117  C34 ACD     1      20.170  31.960  34.540  1.00  0.00            
ATOM    118  H56 ACD     1      19.130  32.060  34.870  1.00  0.00            
ATOM    119  C35 ACD     1      20.060  32.110  32.990  1.00  0.00            
ATOM    120  H57 ACD     1      21.050  32.390  32.610  1.00  0.00            
ATOM    121  O29 ACD     1      19.070  33.040  32.650  1.00  0.00            
ATOM    122  H58 ACD     1      19.290  33.960  32.850  1.00  0.00            
ATOM    123  C36 ACD     1      19.730  30.790  32.310  1.00  0.00            
ATOM    124  H59 ACD     1      18.720  30.550  32.650  1.00  0.00            
ATOM    125  O30 ACD     1      19.880  30.870  30.820  1.00  0.00            
ATOM    126  H60 ACD     1      19.490  31.700  30.550  1.00  0.00            
ATOM    127  C1  BA6     2      20.420  39.000  30.010  1.00  0.00            
ATOM    128  C2  BA6     2      19.630  38.660  31.240  1.00  0.00            
ATOM    129  N1  BA6     2      19.020  39.690  31.890  1.00  0.00            
ATOM    130  C3  BA6     2      18.320  39.470  32.990  1.00  0.00            
ATOM    131  N2  BA6     2      18.150  38.190  33.520  1.00  0.00            
ATOM    132  C4  BA6     2      18.850  37.110  33.020  1.00  0.00            
ATOM    133  O1  BA6     2      18.880  35.970  33.440  1.00  0.00            
ATOM    134  C5  BA6     2      19.570  37.430  31.790  1.00  0.00            
ATOM    135  C6  BA6     2      20.120  36.160  31.090  1.00  0.00            
ATOM    136  C7  BA6     2      21.430  35.710  31.740  1.00  0.00            
ATOM    137  N3  BA6     2      22.420  35.010  30.800  1.00  0.00            
ATOM    138  C8  BA6     2      23.100  35.860  29.760  1.00  0.00            
ATOM    139  C9  BA6     2      23.910  34.900  28.800  1.00  0.00            
ATOM    140  C10 BA6     2      24.880  33.980  29.460  1.00  0.00            
ATOM    141  C11 BA6     2      25.570  33.030  28.510  1.00  0.00            
ATOM    142  N4  BA6     2      26.900  33.070  28.280  1.00  0.00            
ATOM    143  O2  BA6     2      27.200  32.030  27.340  1.00  0.00            
ATOM    144  C12 BA6     2      26.020  31.350  27.160  1.00  0.00            
ATOM    145  C13 BA6     2      25.860  30.230  26.350  1.00  0.00            
ATOM    146  C14 BA6     2      24.580  29.700  26.140  1.00  0.00            
ATOM    147  F1  BA6     2      24.470  28.580  25.380  1.00  0.00            
ATOM    148  C15 BA6     2      23.480  30.370  26.700  1.00  0.00            
ATOM    149  C16 BA6     2      23.640  31.480  27.580  1.00  0.00            
ATOM    150  C17 BA6     2      24.960  31.900  27.780  1.00  0.00            
ATOM    151  C18 BA6     2      24.130  33.210  30.590  1.00  0.00            
ATOM    152  C19 BA6     2      23.300  34.160  31.560  1.00  0.00            
ATOM    153  C20 BA6     2      17.510  37.960  34.800  1.00  0.00            
ATOM    154  C21 BA6     2      16.690  39.160  35.300  1.00  0.00            
ATOM    155  C22 BA6     2      17.460  40.470  35.180  1.00  0.00            
ATOM    156  C23 BA6     2      17.820  40.670  33.690  1.00  0.00            
ATOM    157  H1  BA6     2      21.370  38.450  30.010  1.00  0.00            
ATOM    158  H2  BA6     2      19.810  38.790  29.120  1.00  0.00            
ATOM    159  H3  BA6     2      20.630  40.070  29.900  1.00  0.00            
ATOM    160  H4  BA6     2      20.220  36.290  30.000  1.00  0.00            
ATOM    161  H5  BA6     2      19.420  35.320  31.120  1.00  0.00            
ATOM    162  H6  BA6     2      21.210  34.970  32.520  1.00  0.00            
ATOM    163  H7  BA6     2      21.910  36.580  32.200  1.00  0.00            
ATOM    164  H8  BA6     2      23.700  36.590  30.310  1.00  0.00            
ATOM    165  H9  BA6     2      22.280  36.320  29.180  1.00  0.00            
ATOM    166  H10 BA6     2      24.440  35.540  28.090  1.00  0.00            
ATOM    167  H11 BA6     2      23.150  34.340  28.240  1.00  0.00            
ATOM    168  H12 BA6     2      25.610  34.640  29.950  1.00  0.00            
ATOM    169  H13 BA6     2      26.730  29.740  25.930  1.00  0.00            
ATOM    170  H14 BA6     2      22.530  29.940  26.420  1.00  0.00            
ATOM    171  H15 BA6     2      22.720  31.950  27.930  1.00  0.00            
ATOM    172  H16 BA6     2      24.850  32.630  31.170  1.00  0.00            
ATOM    173  H17 BA6     2      23.480  32.440  30.160  1.00  0.00            
ATOM    174  H18 BA6     2      22.670  33.660  32.310  1.00  0.00            
ATOM    175  H19 BA6     2      23.960  34.800  32.160  1.00  0.00            
ATOM    176  H20 BA6     2      18.290  37.690  35.520  1.00  0.00            
ATOM    177  H21 BA6     2      16.850  37.100  34.680  1.00  0.00            
ATOM    178  H22 BA6     2      16.500  39.040  36.370  1.00  0.00            
ATOM    179  H23 BA6     2      15.720  39.270  34.780  1.00  0.00            
ATOM    180  H24 BA6     2      18.350  40.400  35.810  1.00  0.00            
ATOM    181  H25 BA6     2      16.710  41.180  35.560  1.00  0.00            
ATOM    182  H26 BA6     2      16.940  41.070  33.170  1.00  0.00            
ATOM    183  H27 BA6     2      18.640  41.380  33.570  1.00  0.00            
TER
ENDMDL
MODEL        1
ATOM      1  H1  ACD     1      26.920  33.930  33.620  1.00  0.00            
ATOM      2  O1  ACD     1      26.670  33.680  32.720  1.00  0.00            
ATOM      3  C1  ACD     1      27.830  33.810  31.940  1.00  0.00            
ATOM      4  H2  ACD     1      28.680  33.490  32.550  1.00  0.00            
ATOM      5  H3  ACD     1      28.210  34.810  31.670  1.00  0.00            
ATOM      6  C2  ACD     1      27.850  33.010  30.720  1.00  0.00            
ATOM      7  H4  ACD     1      28.790  33.130  30.160  1.00  0.00            
ATOM      8  O2  ACD     1      27.660  31.670  31.130  1.00  0.00            
ATOM      9  C3  ACD     1      27.800  30.740  30.070  1.00  0.00            
ATOM     10  H5  ACD     1      27.700  29.730  30.470  1.00  0.00            
ATOM     11  O3  ACD     1      29.090  30.930  29.390  1.00  0.00            
ATOM     12  C4  ACD     1      30.160  30.020  29.630  1.00  0.00            
ATOM     13  H6  ACD     1      30.000  29.580  30.620  1.00  0.00            
ATOM     14  C5  ACD     1      29.990  28.960  28.550  1.00  0.00            
ATOM     15  H7  ACD     1      29.810  29.560  27.650  1.00  0.00            
ATOM     16  O4  ACD     1      28.860  28.110  28.790  1.00  0.00            
ATOM     17  H8  ACD     1      28.930  27.410  28.130  1.00  0.00            
ATOM     18  C6  ACD     1      31.290  28.230  28.500  1.00  0.00            
ATOM     19  H9  ACD     1      31.540  27.580  29.350  1.00  0.00            
ATOM     20  O5  ACD     1      31.150  27.370  27.430  1.00  0.00            
ATOM     21  H10 ACD     1      31.610  26.610  27.790  1.00  0.00            
ATOM     22  C7  ACD     1      32.500  29.090  28.310  1.00  0.00            
ATOM     23  H11 ACD     1      33.420  28.510  28.180  1.00  0.00            
ATOM     24  O6  ACD     1      32.680  29.940  29.410  1.00  0.00            
ATOM     25  C8  ACD     1      31.520  30.730  29.640  1.00  0.00            
ATOM     26  H12 ACD     1      31.370  31.530  28.900  1.00  0.00            
ATOM     27  C9  ACD     1      31.840  31.570  30.830  1.00  0.00            
ATOM     28  H13 ACD     1      32.810  32.080  30.730  1.00  0.00            
ATOM     29  H14 ACD     1      31.150  32.420  30.930  1.00  0.00            
ATOM     30  O7  ACD     1      31.900  30.870  32.000  1.00  0.00            
ATOM     31  H15 ACD     1      32.120  29.970  31.740  1.00  0.00            
ATOM     32  O8  ACD     1      32.340  29.890  27.100  1.00  0.00            
ATOM     33  C10 ACD     1      33.560  30.170  26.500  1.00  0.00            
ATOM     34  H16 ACD     1      34.360  29.920  27.210  1.00  0.00            
ATOM     35  C11 ACD     1      33.690  29.280  25.230  1.00  0.00            
ATOM     36  H17 ACD     1      32.840  29.570  24.600  1.00  0.00            
ATOM     37  O9  ACD     1      33.660  27.950  25.520  1.00  0.00            
ATOM     38  H18 ACD     1      32.750  27.710  25.700  1.00  0.00            
ATOM     39  C12 ACD     1      35.010  29.750  24.580  1.00  0.00            
ATOM     40  H19 ACD     1      35.870  29.690  25.260  1.00  0.00            
ATOM     41  O10 ACD     1      35.360  28.990  23.470  1.00  0.00            
ATOM     42  H20 ACD     1      35.190  28.060  23.660  1.00  0.00            
ATOM     43  C13 ACD     1      35.030  31.240  24.230  1.00  0.00            
ATOM     44  H21 ACD     1      35.990  31.570  23.810  1.00  0.00            
ATOM     45  O11 ACD     1      34.870  31.850  25.470  1.00  0.00            
ATOM     46  C14 ACD     1      33.620  31.670  26.170  1.00  0.00            
ATOM     47  H22 ACD     1      32.800  31.910  25.480  1.00  0.00            
ATOM     48  C15 ACD     1      33.560  32.650  27.390  1.00  0.00            
ATOM     49  H23 ACD     1      33.720  33.640  26.950  1.00  0.00            
ATOM     50  H24 ACD     1      32.540  32.600  27.800  1.00  0.00            
ATOM     51  O12 ACD     1      34.650  32.350  28.300  1.00  0.00            
ATOM     52  H25 ACD     1      34.760  33.100  28.900  1.00  0.00            
ATOM     53  O13 ACD     1      34.000  31.580  23.300  1.00  0.00            
ATOM     54  C16 ACD     1      34.150  32.690  22.410  1.00  0.00            
ATOM     55  H26 ACD     1      34.790  32.300  21.610  1.00  0.00            
ATOM     56  C17 ACD     1      32.700  32.940  21.880  1.00  0.00            
ATOM     57  H27 ACD     1      32.060  33.080  22.760  1.00  0.00            
ATOM     58  O14 ACD     1      32.180  31.860  21.070  1.00  0.00            
ATOM     59  H28 ACD     1      31.390  32.090  20.560  1.00  0.00            
ATOM     60  C18 ACD     1      32.580  34.350  21.210  1.00  0.00            
ATOM     61  H29 ACD     1      33.020  34.300  20.210  1.00  0.00            
ATOM     62  O15 ACD     1      31.150  34.650  21.000  1.00  0.00            
ATOM     63  H30 ACD     1      30.850  34.040  20.310  1.00  0.00            
ATOM     64  C19 ACD     1      33.210  35.500  22.010  1.00  0.00            
ATOM     65  H31 ACD     1      33.090  36.440  21.460  1.00  0.00            
ATOM     66  O16 ACD     1      34.560  35.040  22.130  1.00  0.00            
ATOM     67  C20 ACD     1      34.840  33.910  22.980  1.00  0.00            
ATOM     68  H32 ACD     1      34.470  34.110  23.990  1.00  0.00            
ATOM     69  C21 ACD     1      36.390  33.780  22.870  1.00  0.00            
ATOM     70  H33 ACD     1      36.860  34.750  23.080  1.00  0.00            
ATOM     71  H34 ACD     1      36.620  33.210  23.780  1.00  0.00            
ATOM     72  O17 ACD     1      36.890  33.270  21.670  1.00  0.00            
ATOM     73  H35 ACD     1      37.820  33.490  21.570  1.00  0.00            
ATOM     74  O18 ACD     1      32.570  35.560  23.330  1.00  0.00            
ATOM     75  C22 ACD     1      32.230  36.850  23.820  1.00  0.00            
ATOM     76  H36 ACD     1      32.670  37.650  23.220  1.00  0.00            
ATOM     77  C23 ACD     1      30.770  37.010  23.550  1.00  0.00            
ATOM     78  H37 ACD     1      30.230  36.110  23.870  1.00  0.00            
ATOM     79  O19 ACD     1      30.510  37.200  22.160  1.00  0.00            
ATOM     80  H38 ACD     1      30.780  36.470  21.610  1.00  0.00            
ATOM     81  C24 ACD     1      30.210  38.190  24.360  1.00  0.00            
ATOM     82  H39 ACD     1      30.550  39.190  24.060  1.00  0.00            
ATOM     83  O20 ACD     1      28.810  38.250  24.190  1.00  0.00            
ATOM     84  H40 ACD     1      28.700  38.070  23.250  1.00  0.00            
ATOM     85  C25 ACD     1      30.640  38.060  25.790  1.00  0.00            
ATOM     86  H41 ACD     1      30.350  38.970  26.330  1.00  0.00            
ATOM     87  O21 ACD     1      32.050  37.950  25.860  1.00  0.00            
ATOM     88  C26 ACD     1      32.680  36.810  25.250  1.00  0.00            
ATOM     89  H42 ACD     1      32.350  35.890  25.760  1.00  0.00            
ATOM     90  C27 ACD     1      34.180  36.920  25.330  1.00  0.00            
ATOM     91  H43 ACD     1      34.600  36.110  24.730  1.00  0.00            
ATOM     92  H44 ACD     1      34.510  37.800  24.760  1.00  0.00            
ATOM     93  O22 ACD     1      34.650  37.010  26.730  1.00  0.00            
ATOM     94  H45 ACD     1      34.120  37.740  27.060  1.00  0.00            
ATOM     95  O23 ACD     1      30.050  36.940  26.440  1.00  0.00            
ATOM     96  C28 ACD     1      29.300  37.080  27.660  1.00  0.00            
ATOM     97  H46 ACD     1      29.640  37.990  28.160  1.00  0.00            
ATOM     98  C29 ACD     1      29.700  35.780  28.400  1.00  0.00            
ATOM     99  H47 ACD     1      29.620  34.840  27.840  1.00  0.00            
ATOM    100  O24 ACD     1      28.960  35.720  29.580  1.00  0.00            
ATOM    101  C30 ACD     1      31.070  35.950  28.970  1.00  0.00            
ATOM    102  H48 ACD     1      31.850  36.150  28.220  1.00  0.00            
ATOM    103  H49 ACD     1      30.970  36.740  29.740  1.00  0.00            
ATOM    104  O25 ACD     1      31.520  34.830  29.680  1.00  0.00            
ATOM    105  H50 ACD     1      31.450  34.980  30.620  1.00  0.00            
ATOM    106  C31 ACD     1      27.860  37.150  27.380  1.00  0.00            
ATOM    107  H51 ACD     1      27.560  36.270  26.790  1.00  0.00            
ATOM    108  O26 ACD     1      27.600  38.340  26.700  1.00  0.00            
ATOM    109  H52 ACD     1      28.150  38.380  25.910  1.00  0.00            
ATOM    110  C32 ACD     1      27.090  37.020  28.750  1.00  0.00            
ATOM    111  H53 ACD     1      27.370  37.830  29.430  1.00  0.00            
ATOM    112  O27 ACD     1      25.670  36.950  28.580  1.00  0.00            
ATOM    113  H54 ACD     1      25.450  36.220  27.990  1.00  0.00            
ATOM    114  C33 ACD     1      27.510  35.770  29.560  1.00  0.00            
ATOM    115  H55 ACD     1      27.070  35.970  30.540  1.00  0.00            
ATOM    116  O28 ACD     1      27.020  34.550  29.020  1.00  0.00            
ATOM    117  C34 ACD     1      26.720  33.430  29.830  1.00  0.00            
ATOM    118  H56 ACD     1      25.760  33.680  30.300  1.00  0.00            
ATOM    119  C35 ACD     1      26.450  32.400  28.680  1.00  0.00            
ATOM    120  H57 ACD     1      27.160  32.580  27.860  1.00  0.00            
ATOM    121  O29 ACD     1      25.150  32.590  28.070  1.00  0.00            
ATOM    122  H58 ACD     1      24.960  33.510  27.880  1.00  0.00            
ATOM    123  C36 ACD     1      26.610  30.930  29.150  1.00  0.00            
ATOM    124  H59 ACD     1      25.780  30.510  29.740  1.00  0.00            
ATOM    125  O30 ACD     1      26.750  30.040  28.070  1.00  0.00            
ATOM    126  H60 ACD     1      27.570  29.570  28.230  1.00  0.00            
ATOM    127  C1  BA6     2      27.600  36.540  20.390  1.00  0.00            
ATOM    128  C2  BA6     2      26.780  36.860  21.600  1.00  0.00            
ATOM    129  N1  BA6     2      26.410  38.180  21.760  1.00  0.00            
ATOM    130  C3  BA6     2      25.840  38.580  22.850  1.00  0.00            
ATOM    131  N2  BA6     2      25.420  37.710  23.870  1.00  0.00            
ATOM    132  C4  BA6     2      25.590  36.360  23.720  1.00  0.00            
ATOM    133  O1  BA6     2      25.040  35.550  24.480  1.00  0.00            
ATOM    134  C5  BA6     2      26.400  35.970  22.540  1.00  0.00            
ATOM    135  C6  BA6     2      26.740  34.510  22.540  1.00  0.00            
ATOM    136  C7  BA6     2      27.920  34.220  23.460  1.00  0.00            
ATOM    137  N3  BA6     2      28.170  32.790  23.800  1.00  0.00            
ATOM    138  C8  BA6     2      28.150  31.830  22.670  1.00  0.00            
ATOM    139  C9  BA6     2      28.270  30.390  23.160  1.00  0.00            
ATOM    140  C10 BA6     2      29.610  30.190  23.980  1.00  0.00            
ATOM    141  C11 BA6     2      29.780  28.740  24.380  1.00  0.00            
ATOM    142  N4  BA6     2      30.860  28.060  23.980  1.00  0.00            
ATOM    143  O2  BA6     2      30.750  26.740  24.530  1.00  0.00            
ATOM    144  C12 BA6     2      29.580  26.650  25.240  1.00  0.00            
ATOM    145  C13 BA6     2      29.010  25.530  25.910  1.00  0.00            
ATOM    146  C14 BA6     2      27.740  25.620  26.370  1.00  0.00            
ATOM    147  F1  BA6     2      27.240  24.590  27.000  1.00  0.00            
ATOM    148  C15 BA6     2      27.070  26.840  26.310  1.00  0.00            
ATOM    149  C16 BA6     2      27.650  27.980  25.640  1.00  0.00            
ATOM    150  C17 BA6     2      28.920  27.840  25.150  1.00  0.00            
ATOM    151  C18 BA6     2      29.490  31.070  25.260  1.00  0.00            
ATOM    152  C19 BA6     2      29.410  32.580  24.690  1.00  0.00            
ATOM    153  C20 BA6     2      24.580  38.190  24.990  1.00  0.00            
ATOM    154  C21 BA6     2      24.630  39.690  25.230  1.00  0.00            
ATOM    155  C22 BA6     2      24.640  40.530  23.900  1.00  0.00            
ATOM    156  C23 BA6     2      25.810  40.100  23.010  1.00  0.00            
ATOM    157  H1  BA6     2      27.810  37.440  19.800  1.00  0.00            
ATOM    158  H2  BA6     2      28.530  36.060  20.720  1.00  0.00            
ATOM    159  H3  BA6     2      26.990  35.890  19.750  1.00  0.00            
ATOM    160  H4  BA6     2      26.870  34.090  21.540  1.00  0.00            
ATOM    161  H5  BA6     2      25.840  33.930  22.780  1.00  0.00            
ATOM    162  H6  BA6     2      27.850  34.850  24.350  1.00  0.00            
ATOM    163  H7  BA6     2      28.700  34.670  22.830  1.00  0.00            
ATOM    164  H8  BA6     2      28.890  32.110  21.920  1.00  0.00            
ATOM    165  H9  BA6     2      27.190  31.830  22.140  1.00  0.00            
ATOM    166  H10 BA6     2      28.280  29.760  22.270  1.00  0.00            
ATOM    167  H11 BA6     2      27.380  30.130  23.750  1.00  0.00            
ATOM    168  H12 BA6     2      30.490  30.470  23.400  1.00  0.00            
ATOM    169  H13 BA6     2      29.550  24.590  25.930  1.00  0.00            
ATOM    170  H14 BA6     2      26.050  26.860  26.700  1.00  0.00            
ATOM    171  H15 BA6     2      27.140  28.940  25.560  1.00  0.00            
ATOM    172  H16 BA6     2      30.430  30.910  25.790  1.00  0.00            
ATOM    173  H17 BA6     2      28.610  30.810  25.860  1.00  0.00            
ATOM    174  H18 BA6     2      29.380  33.290  25.520  1.00  0.00            
ATOM    175  H19 BA6     2      30.330  32.740  24.100  1.00  0.00            
ATOM    176  H20 BA6     2      25.000  37.680  25.870  1.00  0.00            
ATOM    177  H21 BA6     2      23.530  37.860  25.010  1.00  0.00            
ATOM    178  H22 BA6     2      25.540  39.850  25.820  1.00  0.00            
ATOM    179  H23 BA6     2      23.720  39.900  25.800  1.00  0.00            
ATOM    180  H24 BA6     2      24.700  41.600  24.100  1.00  0.00            
ATOM    181  H25 BA6     2      23.730  40.320  23.320  1.00  0.00            
ATOM    182  H26 BA6     2      25.630  40.560  22.030  1.00  0.00            
ATOM    183  H27 BA6     2      26.710  40.580  23.420  1.00  0.00            
TER
ENDMDL
MODEL        1
ATOM      1  H1  ACD     1      11.000  33.780  34.000  1.00  0.00            
ATOM      2  O1  ACD     1      11.390  33.060  34.500  1.00  0.00            
ATOM      3  C1  ACD     1      12.590  33.480  34.860  1.00  0.00            
ATOM      4  H2  ACD     1      13.020  32.920  35.700  1.00  0.00            
ATOM      5  H3  ACD     1      12.660  34.520  35.210  1.00  0.00            
ATOM      6  C2  ACD     1      13.560  33.260  33.680  1.00  0.00            
ATOM      7  H4  ACD     1      14.510  33.710  34.000  1.00  0.00            
ATOM      8  O2  ACD     1      13.630  31.820  33.480  1.00  0.00            
ATOM      9  C3  ACD     1      14.510  31.500  32.480  1.00  0.00            
ATOM     10  H5  ACD     1      14.580  30.410  32.540  1.00  0.00            
ATOM     11  O3  ACD     1      15.830  32.100  32.700  1.00  0.00            
ATOM     12  C4  ACD     1      16.860  31.370  33.240  1.00  0.00            
ATOM     13  H6  ACD     1      16.590  30.620  34.000  1.00  0.00            
ATOM     14  C5  ACD     1      17.600  30.690  32.090  1.00  0.00            
ATOM     15  H7  ACD     1      17.910  31.530  31.470  1.00  0.00            
ATOM     16  O4  ACD     1      16.660  29.800  31.440  1.00  0.00            
ATOM     17  H8  ACD     1      15.960  30.360  31.100  1.00  0.00            
ATOM     18  C6  ACD     1      18.810  29.910  32.610  1.00  0.00            
ATOM     19  H9  ACD     1      18.460  29.160  33.330  1.00  0.00            
ATOM     20  O5  ACD     1      19.510  29.320  31.540  1.00  0.00            
ATOM     21  H10 ACD     1      18.900  28.800  31.000  1.00  0.00            
ATOM     22  C7  ACD     1      19.690  30.940  33.320  1.00  0.00            
ATOM     23  H11 ACD     1      20.550  30.440  33.770  1.00  0.00            
ATOM     24  O6  ACD     1      18.960  31.560  34.370  1.00  0.00            
ATOM     25  C8  ACD     1      17.780  32.310  34.000  1.00  0.00            
ATOM     26  H12 ACD     1      18.150  33.150  33.390  1.00  0.00            
ATOM     27  C9  ACD     1      17.220  32.890  35.290  1.00  0.00            
ATOM     28  H13 ACD     1      18.020  33.420  35.810  1.00  0.00            
ATOM     29  H14 ACD     1      16.390  33.610  35.210  1.00  0.00            
ATOM     30  O7  ACD     1      16.750  31.860  36.120  1.00  0.00            
ATOM     31  H15 ACD     1      17.470  31.780  36.750  1.00  0.00            
ATOM     32  O8  ACD     1      20.240  31.950  32.590  1.00  0.00            
ATOM     33  C10 ACD     1      21.670  32.130  32.630  1.00  0.00            
ATOM     34  H16 ACD     1      22.210  31.520  33.370  1.00  0.00            
ATOM     35  C11 ACD     1      22.190  31.900  31.210  1.00  0.00            
ATOM     36  H17 ACD     1      21.540  32.430  30.500  1.00  0.00            
ATOM     37  O9  ACD     1      22.080  30.490  30.880  1.00  0.00            
ATOM     38  H18 ACD     1      21.250  30.140  31.210  1.00  0.00            
ATOM     39  C12 ACD     1      23.660  32.290  31.210  1.00  0.00            
ATOM     40  H19 ACD     1      24.170  31.730  32.000  1.00  0.00            
ATOM     41  O10 ACD     1      24.090  31.890  29.950  1.00  0.00            
ATOM     42  H20 ACD     1      23.370  31.290  29.730  1.00  0.00            
ATOM     43  C13 ACD     1      23.760  33.760  31.660  1.00  0.00            
ATOM     44  H21 ACD     1      24.820  34.040  31.720  1.00  0.00            
ATOM     45  O11 ACD     1      23.240  33.910  32.940  1.00  0.00            
ATOM     46  C14 ACD     1      21.870  33.650  33.030  1.00  0.00            
ATOM     47  H22 ACD     1      21.240  34.250  32.360  1.00  0.00            
ATOM     48  C15 ACD     1      21.300  34.000  34.430  1.00  0.00            
ATOM     49  H23 ACD     1      20.280  33.620  34.490  1.00  0.00            
ATOM     50  H24 ACD     1      21.900  33.460  35.180  1.00  0.00            
ATOM     51  O12 ACD     1      21.270  35.420  34.720  1.00  0.00            
ATOM     52  H25 ACD     1      22.150  35.790  34.670  1.00  0.00            
ATOM     53  O13 ACD     1      23.060  34.600  30.680  1.00  0.00            
ATOM     54  C16 ACD     1      23.380  36.020  30.470  1.00  0.00            
ATOM     55  H26 ACD     1      24.350  36.170  29.990  1.00  0.00            
ATOM     56  C17 ACD     1      22.380  36.460  29.340  1.00  0.00            
ATOM     57  H27 ACD     1      21.340  36.230  29.590  1.00  0.00            
ATOM     58  O14 ACD     1      22.700  35.900  28.050  1.00  0.00            
ATOM     59  H28 ACD     1      23.170  35.080  28.220  1.00  0.00            
ATOM     60  C18 ACD     1      22.210  37.940  29.160  1.00  0.00            
ATOM     61  H29 ACD     1      23.150  38.340  28.750  1.00  0.00            
ATOM     62  O15 ACD     1      21.100  38.170  28.260  1.00  0.00            
ATOM     63  H30 ACD     1      21.170  37.480  27.600  1.00  0.00            
ATOM     64  C19 ACD     1      21.930  38.610  30.500  1.00  0.00            
ATOM     65  H31 ACD     1      22.030  39.700  30.370  1.00  0.00            
ATOM     66  O16 ACD     1      23.010  38.240  31.320  1.00  0.00            
ATOM     67  C20 ACD     1      23.200  36.880  31.750  1.00  0.00            
ATOM     68  H32 ACD     1      22.310  36.690  32.350  1.00  0.00            
ATOM     69  C21 ACD     1      24.420  36.870  32.680  1.00  0.00            
ATOM     70  H33 ACD     1      24.860  35.920  33.000  1.00  0.00            
ATOM     71  H34 ACD     1      25.210  37.480  32.220  1.00  0.00            
ATOM     72  O17 ACD     1      24.060  37.510  33.840  1.00  0.00            
ATOM     73  H35 ACD     1      23.980  38.460  33.770  1.00  0.00            
ATOM     74  O18 ACD     1      20.750  38.110  30.980  1.00  0.00            
ATOM     75  C22 ACD     1      19.840  39.100  31.450  1.00  0.00            
ATOM     76  H36 ACD     1      20.220  40.120  31.560  1.00  0.00            
ATOM     77  C23 ACD     1      18.700  39.160  30.450  1.00  0.00            
ATOM     78  H37 ACD     1      18.330  38.130  30.390  1.00  0.00            
ATOM     79  O19 ACD     1      19.110  39.680  29.110  1.00  0.00            
ATOM     80  H38 ACD     1      19.930  39.210  28.960  1.00  0.00            
ATOM     81  C24 ACD     1      17.610  39.980  31.000  1.00  0.00            
ATOM     82  H39 ACD     1      18.090  40.950  31.140  1.00  0.00            
ATOM     83  O20 ACD     1      16.500  40.150  30.140  1.00  0.00            
ATOM     84  H40 ACD     1      16.910  40.650  29.430  1.00  0.00            
ATOM     85  C25 ACD     1      17.110  39.510  32.300  1.00  0.00            
ATOM     86  H41 ACD     1      16.330  40.220  32.580  1.00  0.00            
ATOM     87  O21 ACD     1      18.180  39.410  33.280  1.00  0.00            
ATOM     88  C26 ACD     1      19.350  38.650  32.820  1.00  0.00            
ATOM     89  H42 ACD     1      19.050  37.600  32.690  1.00  0.00            
ATOM     90  C27 ACD     1      20.420  38.720  33.910  1.00  0.00            
ATOM     91  H43 ACD     1      21.280  38.140  33.580  1.00  0.00            
ATOM     92  H44 ACD     1      20.690  39.760  34.140  1.00  0.00            
ATOM     93  O22 ACD     1      19.920  38.270  35.120  1.00  0.00            
ATOM     94  H45 ACD     1      19.040  38.630  35.260  1.00  0.00            
ATOM     95  O23 ACD     1      16.550  38.240  32.270  1.00  0.00            
ATOM     96  C28 ACD     1      15.350  38.100  32.970  1.00  0.00            
ATOM     97  H46 ACD     1      15.170  38.910  33.690  1.00  0.00            
ATOM     98  C29 ACD     1      15.430  36.730  33.610  1.00  0.00            
ATOM     99  H47 ACD     1      15.640  35.940  32.870  1.00  0.00            
ATOM    100  O24 ACD     1      14.150  36.340  34.130  1.00  0.00            
ATOM    101  C30 ACD     1      16.470  36.780  34.690  1.00  0.00            
ATOM    102  H48 ACD     1      16.510  35.830  35.240  1.00  0.00            
ATOM    103  H49 ACD     1      17.520  36.960  34.430  1.00  0.00            
ATOM    104  O25 ACD     1      16.130  37.720  35.680  1.00  0.00            
ATOM    105  H50 ACD     1      15.300  37.370  36.030  1.00  0.00            
ATOM    106  C31 ACD     1      14.200  38.140  32.050  1.00  0.00            
ATOM    107  H51 ACD     1      14.420  37.410  31.260  1.00  0.00            
ATOM    108  O26 ACD     1      14.110  39.430  31.310  1.00  0.00            
ATOM    109  H52 ACD     1      14.950  39.640  30.880  1.00  0.00            
ATOM    110  C32 ACD     1      12.900  37.670  32.740  1.00  0.00            
ATOM    111  H53 ACD     1      12.700  38.290  33.620  1.00  0.00            
ATOM    112  O27 ACD     1      11.770  37.790  31.850  1.00  0.00            
ATOM    113  H54 ACD     1      12.080  37.550  30.970  1.00  0.00            
ATOM    114  C33 ACD     1      13.090  36.220  33.240  1.00  0.00            
ATOM    115  H55 ACD     1      12.190  35.970  33.800  1.00  0.00            
ATOM    116  O28 ACD     1      13.270  35.370  32.140  1.00  0.00            
ATOM    117  C34 ACD     1      13.130  33.920  32.350  1.00  0.00            
ATOM    118  H56 ACD     1      12.070  33.650  32.260  1.00  0.00            
ATOM    119  C35 ACD     1      13.800  33.420  31.050  1.00  0.00            
ATOM    120  H57 ACD     1      14.840  33.790  31.090  1.00  0.00            
ATOM    121  O29 ACD     1      13.080  33.970  29.900  1.00  0.00            
ATOM    122  H58 ACD     1      12.950  34.890  30.150  1.00  0.00            
ATOM    123  C36 ACD     1      13.910  31.940  31.150  1.00  0.00            
ATOM    124  H59 ACD     1      12.840  31.690  31.030  1.00  0.00            
ATOM    125  O30 ACD     1      14.790  31.390  30.100  1.00  0.00            
ATOM    126  H60 ACD     1      14.520  31.890  29.320  1.00  0.00            
ATOM    127  C1  BA6     2      16.020  39.250  26.530  1.00  0.00            
ATOM    128  C2  BA6     2      14.830  39.360  27.330  1.00  0.00            
ATOM    129  N1  BA6     2      14.140  40.540  27.260  1.00  0.00            
ATOM    130  C3  BA6     2      12.970  40.670  27.860  1.00  0.00            
ATOM    131  N2  BA6     2      12.400  39.680  28.620  1.00  0.00            
ATOM    132  C4  BA6     2      12.960  38.450  28.730  1.00  0.00            
ATOM    133  O1  BA6     2      12.450  37.530  29.320  1.00  0.00            
ATOM    134  C5  BA6     2      14.200  38.300  27.980  1.00  0.00            
ATOM    135  C6  BA6     2      14.770  36.880  27.910  1.00  0.00            
ATOM    136  C7  BA6     2      15.930  36.600  28.980  1.00  0.00            
ATOM    137  N3  BA6     2      16.850  35.490  28.710  1.00  0.00            
ATOM    138  C8  BA6     2      17.660  35.630  27.490  1.00  0.00            
ATOM    139  C9  BA6     2      18.410  34.380  27.100  1.00  0.00            
ATOM    140  C10 BA6     2      19.290  33.960  28.310  1.00  0.00            
ATOM    141  C11 BA6     2      20.140  32.780  27.970  1.00  0.00            
ATOM    142  N4  BA6     2      21.450  32.840  27.860  1.00  0.00            
ATOM    143  O2  BA6     2      21.900  31.550  27.650  1.00  0.00            
ATOM    144  C12 BA6     2      20.830  30.750  27.770  1.00  0.00            
ATOM    145  C13 BA6     2      20.930  29.360  27.700  1.00  0.00            
ATOM    146  C14 BA6     2      19.770  28.680  27.830  1.00  0.00            
ATOM    147  F1  BA6     2      19.640  27.380  27.530  1.00  0.00            
ATOM    148  C15 BA6     2      18.570  29.410  28.040  1.00  0.00            
ATOM    149  C16 BA6     2      18.510  30.810  28.180  1.00  0.00            
ATOM    150  C17 BA6     2      19.740  31.450  27.960  1.00  0.00            
ATOM    151  C18 BA6     2      18.470  33.790  29.580  1.00  0.00            
ATOM    152  C19 BA6     2      17.660  35.090  29.860  1.00  0.00            
ATOM    153  C20 BA6     2      11.310  40.010  29.540  1.00  0.00            
ATOM    154  C21 BA6     2      10.320  41.030  28.940  1.00  0.00            
ATOM    155  C22 BA6     2      11.130  42.300  28.670  1.00  0.00            
ATOM    156  C23 BA6     2      12.270  41.930  27.620  1.00  0.00            
ATOM    157  H1  BA6     2      15.960  38.520  25.710  1.00  0.00            
ATOM    158  H2  BA6     2      16.310  40.230  26.140  1.00  0.00            
ATOM    159  H3  BA6     2      16.830  38.860  27.170  1.00  0.00            
ATOM    160  H4  BA6     2      15.220  36.740  26.920  1.00  0.00            
ATOM    161  H5  BA6     2      13.980  36.120  28.020  1.00  0.00            
ATOM    162  H6  BA6     2      15.390  36.460  29.920  1.00  0.00            
ATOM    163  H7  BA6     2      16.550  37.490  29.090  1.00  0.00            
ATOM    164  H8  BA6     2      18.530  36.250  27.750  1.00  0.00            
ATOM    165  H9  BA6     2      17.110  35.940  26.590  1.00  0.00            
ATOM    166  H10 BA6     2      19.050  34.580  26.240  1.00  0.00            
ATOM    167  H11 BA6     2      17.650  33.660  26.760  1.00  0.00            
ATOM    168  H12 BA6     2      19.970  34.810  28.420  1.00  0.00            
ATOM    169  H13 BA6     2      21.910  28.960  27.450  1.00  0.00            
ATOM    170  H14 BA6     2      17.670  28.820  28.180  1.00  0.00            
ATOM    171  H15 BA6     2      17.570  31.310  28.370  1.00  0.00            
ATOM    172  H16 BA6     2      19.210  33.780  30.390  1.00  0.00            
ATOM    173  H17 BA6     2      17.810  32.910  29.600  1.00  0.00            
ATOM    174  H18 BA6     2      17.040  34.750  30.700  1.00  0.00            
ATOM    175  H19 BA6     2      18.430  35.800  30.210  1.00  0.00            
ATOM    176  H20 BA6     2      11.770  40.290  30.490  1.00  0.00            
ATOM    177  H21 BA6     2      10.810  39.050  29.710  1.00  0.00            
ATOM    178  H22 BA6     2       9.530  41.210  29.680  1.00  0.00            
ATOM    179  H23 BA6     2       9.850  40.670  28.020  1.00  0.00            
ATOM    180  H24 BA6     2      11.550  42.650  29.620  1.00  0.00            
ATOM    181  H25 BA6     2      10.400  43.060  28.370  1.00  0.00            
ATOM    182  H26 BA6     2      11.850  41.980  26.610  1.00  0.00            
ATOM    183  H27 BA6     2      12.960  42.790  27.550  1.00  0.00            
TER
ENDMDL
MODEL        1
ATOM      1  H1  ACD     1      21.430  27.130  28.250  1.00  0.00            
ATOM      2  O1  ACD     1      20.610  27.360  28.680  1.00  0.00            
ATOM      3  C1  ACD     1      21.020  28.040  29.830  1.00  0.00            
ATOM      4  H2  ACD     1      21.870  27.450  30.210  1.00  0.00            
ATOM      5  H3  ACD     1      20.250  28.020  30.620  1.00  0.00            
ATOM      6  C2  ACD     1      21.600  29.420  29.720  1.00  0.00            
ATOM      7  H4  ACD     1      21.930  29.830  30.680  1.00  0.00            
ATOM      8  O2  ACD     1      22.790  29.410  28.860  1.00  0.00            
ATOM      9  C3  ACD     1      23.440  30.670  28.740  1.00  0.00            
ATOM     10  H5  ACD     1      24.350  30.360  28.220  1.00  0.00            
ATOM     11  O3  ACD     1      23.830  31.150  30.000  1.00  0.00            
ATOM     12  C4  ACD     1      25.190  31.390  30.310  1.00  0.00            
ATOM     13  H6  ACD     1      25.850  31.470  29.440  1.00  0.00            
ATOM     14  C5  ACD     1      25.220  32.770  30.920  1.00  0.00            
ATOM     15  H7  ACD     1      24.430  32.660  31.680  1.00  0.00            
ATOM     16  O4  ACD     1      24.790  33.820  29.980  1.00  0.00            
ATOM     17  H8  ACD     1      25.500  34.200  29.450  1.00  0.00            
ATOM     18  C6  ACD     1      26.450  32.930  31.770  1.00  0.00            
ATOM     19  H9  ACD     1      27.380  32.930  31.190  1.00  0.00            
ATOM     20  O5  ACD     1      26.380  34.140  32.590  1.00  0.00            
ATOM     21  H10 ACD     1      25.840  33.880  33.340  1.00  0.00            
ATOM     22  C7  ACD     1      26.640  31.790  32.680  1.00  0.00            
ATOM     23  H11 ACD     1      27.550  31.800  33.280  1.00  0.00            
ATOM     24  O6  ACD     1      26.700  30.600  31.990  1.00  0.00            
ATOM     25  C8  ACD     1      25.560  30.220  31.230  1.00  0.00            
ATOM     26  H12 ACD     1      24.690  29.980  31.850  1.00  0.00            
ATOM     27  C9  ACD     1      25.970  29.020  30.400  1.00  0.00            
ATOM     28  H13 ACD     1      25.180  28.980  29.630  1.00  0.00            
ATOM     29  H14 ACD     1      26.990  29.140  30.010  1.00  0.00            
ATOM     30  O7  ACD     1      25.910  27.820  31.090  1.00  0.00            
ATOM     31  H15 ACD     1      25.070  27.860  31.560  1.00  0.00            
ATOM     32  O8  ACD     1      25.600  31.820  33.630  1.00  0.00            
ATOM     33  C10 ACD     1      25.700  31.170  34.880  1.00  0.00            
ATOM     34  H16 ACD     1      26.340  30.270  34.840  1.00  0.00            
ATOM     35  C11 ACD     1      26.330  32.090  35.880  1.00  0.00            
ATOM     36  H17 ACD     1      25.740  33.010  36.000  1.00  0.00            
ATOM     37  O9  ACD     1      27.720  32.340  35.580  1.00  0.00            
ATOM     38  H18 ACD     1      28.220  31.560  35.850  1.00  0.00            
ATOM     39  C12 ACD     1      26.290  31.550  37.290  1.00  0.00            
ATOM     40  H19 ACD     1      26.860  30.610  37.180  1.00  0.00            
ATOM     41  O10 ACD     1      26.870  32.370  38.260  1.00  0.00            
ATOM     42  H20 ACD     1      27.810  32.180  38.190  1.00  0.00            
ATOM     43  C13 ACD     1      24.820  31.290  37.630  1.00  0.00            
ATOM     44  H21 ACD     1      24.850  30.910  38.660  1.00  0.00            
ATOM     45  O11 ACD     1      24.280  30.300  36.760  1.00  0.00            
ATOM     46  C14 ACD     1      24.300  30.640  35.360  1.00  0.00            
ATOM     47  H22 ACD     1      23.620  31.490  35.190  1.00  0.00            
ATOM     48  C15 ACD     1      23.840  29.430  34.600  1.00  0.00            
ATOM     49  H23 ACD     1      22.860  29.090  34.980  1.00  0.00            
ATOM     50  H24 ACD     1      23.840  29.570  33.510  1.00  0.00            
ATOM     51  O12 ACD     1      24.730  28.330  34.620  1.00  0.00            
ATOM     52  H25 ACD     1      24.850  28.010  35.520  1.00  0.00            
ATOM     53  O13 ACD     1      24.060  32.510  37.560  1.00  0.00            
ATOM     54  C16 ACD     1      22.830  32.720  38.250  1.00  0.00            
ATOM     55  H26 ACD     1      22.940  32.980  39.310  1.00  0.00            
ATOM     56  C17 ACD     1      22.150  33.950  37.590  1.00  0.00            
ATOM     57  H27 ACD     1      22.170  33.830  36.500  1.00  0.00            
ATOM     58  O14 ACD     1      22.880  35.150  37.970  1.00  0.00            
ATOM     59  H28 ACD     1      22.410  35.940  37.710  1.00  0.00            
ATOM     60  C18 ACD     1      20.700  34.120  38.040  1.00  0.00            
ATOM     61  H29 ACD     1      20.600  34.400  39.100  1.00  0.00            
ATOM     62  O15 ACD     1      20.170  35.230  37.330  1.00  0.00            
ATOM     63  H30 ACD     1      19.370  34.960  36.870  1.00  0.00            
ATOM     64  C19 ACD     1      19.900  32.870  37.730  1.00  0.00            
ATOM     65  H31 ACD     1      18.890  32.940  38.140  1.00  0.00            
ATOM     66  O16 ACD     1      20.510  31.830  38.410  1.00  0.00            
ATOM     67  C20 ACD     1      21.890  31.420  38.190  1.00  0.00            
ATOM     68  H32 ACD     1      22.040  30.930  37.220  1.00  0.00            
ATOM     69  C21 ACD     1      22.110  30.470  39.290  1.00  0.00            
ATOM     70  H33 ACD     1      23.180  30.230  39.400  1.00  0.00            
ATOM     71  H34 ACD     1      21.720  30.960  40.190  1.00  0.00            
ATOM     72  O17 ACD     1      21.510  29.240  39.170  1.00  0.00            
ATOM     73  H35 ACD     1      21.830  28.740  39.920  1.00  0.00            
ATOM     74  O18 ACD     1      19.890  32.660  36.330  1.00  0.00            
ATOM     75  C22 ACD     1      18.700  31.900  36.000  1.00  0.00            
ATOM     76  H36 ACD     1      18.380  31.240  36.810  1.00  0.00            
ATOM     77  C23 ACD     1      17.470  32.760  35.700  1.00  0.00            
ATOM     78  H37 ACD     1      17.690  33.430  34.860  1.00  0.00            
ATOM     79  O19 ACD     1      17.090  33.510  36.850  1.00  0.00            
ATOM     80  H38 ACD     1      16.310  34.050  36.690  1.00  0.00            
ATOM     81  C24 ACD     1      16.400  31.750  35.380  1.00  0.00            
ATOM     82  H39 ACD     1      16.150  31.190  36.290  1.00  0.00            
ATOM     83  O20 ACD     1      15.250  32.610  35.090  1.00  0.00            
ATOM     84  H40 ACD     1      15.410  32.970  34.220  1.00  0.00            
ATOM     85  C25 ACD     1      16.780  30.800  34.250  1.00  0.00            
ATOM     86  H41 ACD     1      15.960  30.080  34.200  1.00  0.00            
ATOM     87  O21 ACD     1      17.980  30.060  34.620  1.00  0.00            
ATOM     88  C26 ACD     1      19.090  31.020  34.880  1.00  0.00            
ATOM     89  H42 ACD     1      19.310  31.550  33.950  1.00  0.00            
ATOM     90  C27 ACD     1      20.230  30.060  35.210  1.00  0.00            
ATOM     91  H43 ACD     1      21.140  30.680  35.300  1.00  0.00            
ATOM     92  H44 ACD     1      20.080  29.580  36.190  1.00  0.00            
ATOM     93  O22 ACD     1      20.430  29.080  34.130  1.00  0.00            
ATOM     94  H45 ACD     1      19.580  29.000  33.690  1.00  0.00            
ATOM     95  O23 ACD     1      16.810  31.470  33.040  1.00  0.00            
ATOM     96  C28 ACD     1      16.610  30.690  31.800  1.00  0.00            
ATOM     97  H46 ACD     1      15.520  30.550  31.740  1.00  0.00            
ATOM     98  C29 ACD     1      17.440  29.460  31.720  1.00  0.00            
ATOM     99  H47 ACD     1      18.390  29.740  32.190  1.00  0.00            
ATOM    100  O24 ACD     1      17.720  29.040  30.360  1.00  0.00            
ATOM    101  C30 ACD     1      16.800  28.170  32.340  1.00  0.00            
ATOM    102  H48 ACD     1      16.210  28.310  33.260  1.00  0.00            
ATOM    103  H49 ACD     1      16.070  27.680  31.680  1.00  0.00            
ATOM    104  O25 ACD     1      17.860  27.280  32.570  1.00  0.00            
ATOM    105  H50 ACD     1      18.010  26.860  31.720  1.00  0.00            
ATOM    106  C31 ACD     1      16.960  31.730  30.780  1.00  0.00            
ATOM    107  H51 ACD     1      17.950  32.140  31.010  1.00  0.00            
ATOM    108  O26 ACD     1      15.910  32.730  30.710  1.00  0.00            
ATOM    109  H52 ACD     1      15.820  33.300  31.480  1.00  0.00            
ATOM    110  C32 ACD     1      17.180  31.120  29.420  1.00  0.00            
ATOM    111  H53 ACD     1      16.250  30.610  29.170  1.00  0.00            
ATOM    112  O27 ACD     1      17.650  32.120  28.590  1.00  0.00            
ATOM    113  H54 ACD     1      16.950  32.760  28.450  1.00  0.00            
ATOM    114  C33 ACD     1      18.250  30.040  29.520  1.00  0.00            
ATOM    115  H55 ACD     1      18.340  29.590  28.520  1.00  0.00            
ATOM    116  O28 ACD     1      19.510  30.600  29.980  1.00  0.00            
ATOM    117  C34 ACD     1      20.650  30.400  29.100  1.00  0.00            
ATOM    118  H56 ACD     1      20.350  30.020  28.120  1.00  0.00            
ATOM    119  C35 ACD     1      21.230  31.810  28.790  1.00  0.00            
ATOM    120  H57 ACD     1      21.290  32.280  29.780  1.00  0.00            
ATOM    121  O29 ACD     1      20.390  32.650  28.000  1.00  0.00            
ATOM    122  H58 ACD     1      19.520  32.530  28.380  1.00  0.00            
ATOM    123  C36 ACD     1      22.540  31.650  28.070  1.00  0.00            
ATOM    124  H59 ACD     1      22.150  31.290  27.100  1.00  0.00            
ATOM    125  O30 ACD     1      23.210  32.900  27.880  1.00  0.00            
ATOM    126  H60 ACD     1      23.490  33.180  28.760  1.00  0.00            
ATOM    127  C1  BA6     2      16.120  38.480  29.750  1.00  0.00            
ATOM    128  C2  BA6     2      15.420  37.340  29.170  1.00  0.00            
ATOM    129  N1  BA6     2      14.060  37.460  28.980  1.00  0.00            
ATOM    130  C3  BA6     2      13.410  36.360  28.540  1.00  0.00            
ATOM    131  N2  BA6     2      14.040  35.140  28.110  1.00  0.00            
ATOM    132  C4  BA6     2      15.400  35.050  28.290  1.00  0.00            
ATOM    133  O1  BA6     2      16.030  34.080  27.840  1.00  0.00            
ATOM    134  C5  BA6     2      16.070  36.160  28.890  1.00  0.00            
ATOM    135  C6  BA6     2      17.560  36.020  29.070  1.00  0.00            
ATOM    136  C7  BA6     2      17.740  35.220  30.340  1.00  0.00            
ATOM    137  N3  BA6     2      18.940  35.450  31.150  1.00  0.00            
ATOM    138  C8  BA6     2      18.840  34.740  32.460  1.00  0.00            
ATOM    139  C9  BA6     2      20.030  34.980  33.360  1.00  0.00            
ATOM    140  C10 BA6     2      21.440  34.740  32.610  1.00  0.00            
ATOM    141  C11 BA6     2      22.560  35.060  33.550  1.00  0.00            
ATOM    142  N4  BA6     2      23.400  34.150  33.960  1.00  0.00            
ATOM    143  O2  BA6     2      24.220  34.770  34.940  1.00  0.00            
ATOM    144  C12 BA6     2      23.870  36.100  34.950  1.00  0.00            
ATOM    145  C13 BA6     2      24.500  37.090  35.640  1.00  0.00            
ATOM    146  C14 BA6     2      23.960  38.380  35.460  1.00  0.00            
ATOM    147  F1  BA6     2      24.510  39.410  36.090  1.00  0.00            
ATOM    148  C15 BA6     2      22.910  38.600  34.570  1.00  0.00            
ATOM    149  C16 BA6     2      22.340  37.580  33.770  1.00  0.00            
ATOM    150  C17 BA6     2      22.870  36.350  34.050  1.00  0.00            
ATOM    151  C18 BA6     2      21.430  35.440  31.270  1.00  0.00            
ATOM    152  C19 BA6     2      20.180  35.140  30.400  1.00  0.00            
ATOM    153  C20 BA6     2      13.370  34.070  27.370  1.00  0.00            
ATOM    154  C21 BA6     2      11.850  34.300  27.240  1.00  0.00            
ATOM    155  C22 BA6     2      11.220  35.690  27.310  1.00  0.00            
ATOM    156  C23 BA6     2      11.890  36.290  28.620  1.00  0.00            
ATOM    157  H1  BA6     2      15.360  39.260  29.930  1.00  0.00            
ATOM    158  H2  BA6     2      16.600  38.370  30.730  1.00  0.00            
ATOM    159  H3  BA6     2      16.830  39.010  29.100  1.00  0.00            
ATOM    160  H4  BA6     2      18.050  37.000  29.030  1.00  0.00            
ATOM    161  H5  BA6     2      18.010  35.510  28.210  1.00  0.00            
ATOM    162  H6  BA6     2      17.790  34.150  30.100  1.00  0.00            
ATOM    163  H7  BA6     2      16.890  35.330  31.030  1.00  0.00            
ATOM    164  H8  BA6     2      18.720  33.660  32.300  1.00  0.00            
ATOM    165  H9  BA6     2      17.960  35.080  33.030  1.00  0.00            
ATOM    166  H10 BA6     2      19.930  34.380  34.270  1.00  0.00            
ATOM    167  H11 BA6     2      19.900  36.050  33.570  1.00  0.00            
ATOM    168  H12 BA6     2      21.430  33.690  32.290  1.00  0.00            
ATOM    169  H13 BA6     2      25.410  36.980  36.230  1.00  0.00            
ATOM    170  H14 BA6     2      22.620  39.650  34.500  1.00  0.00            
ATOM    171  H15 BA6     2      21.540  37.750  33.040  1.00  0.00            
ATOM    172  H16 BA6     2      22.210  35.040  30.600  1.00  0.00            
ATOM    173  H17 BA6     2      21.570  36.520  31.310  1.00  0.00            
ATOM    174  H18 BA6     2      20.320  35.800  29.540  1.00  0.00            
ATOM    175  H19 BA6     2      20.100  34.060  30.190  1.00  0.00            
ATOM    176  H20 BA6     2      13.660  33.090  27.770  1.00  0.00            
ATOM    177  H21 BA6     2      13.740  34.040  26.340  1.00  0.00            
ATOM    178  H22 BA6     2      11.350  33.560  27.870  1.00  0.00            
ATOM    179  H23 BA6     2      11.550  33.830  26.300  1.00  0.00            
ATOM    180  H24 BA6     2      10.150  35.560  27.540  1.00  0.00            
ATOM    181  H25 BA6     2      11.270  36.260  26.370  1.00  0.00            
ATOM    182  H26 BA6     2      11.460  37.280  28.800  1.00  0.00            
ATOM    183  H27 BA6     2      11.650  35.730  29.530  1.00  0.00            
TER
ENDMDL
MODEL        1
ATOM      1  H1  ACD     1      25.000  42.110  28.210  1.00  0.00            
ATOM      2  O1  ACD     1      24.990  42.940  27.730  1.00  0.00            
ATOM      3  C1  ACD     1      24.380  42.620  26.450  1.00  0.00            
ATOM      4  H2  ACD     1      24.980  41.890  25.890  1.00  0.00            
ATOM      5  H3  ACD     1      24.430  43.500  25.800  1.00  0.00            
ATOM      6  C2  ACD     1      22.880  42.210  26.550  1.00  0.00            
ATOM      7  H4  ACD     1      22.620  41.760  25.580  1.00  0.00            
ATOM      8  O2  ACD     1      22.820  41.220  27.560  1.00  0.00            
ATOM      9  C3  ACD     1      21.590  40.570  27.840  1.00  0.00            
ATOM     10  H5  ACD     1      21.670  39.870  28.680  1.00  0.00            
ATOM     11  O3  ACD     1      20.960  39.930  26.710  1.00  0.00            
ATOM     12  C4  ACD     1      21.300  38.560  26.340  1.00  0.00            
ATOM     13  H6  ACD     1      20.810  37.870  27.040  1.00  0.00            
ATOM     14  C5  ACD     1      20.610  38.280  24.990  1.00  0.00            
ATOM     15  H7  ACD     1      21.000  39.160  24.460  1.00  0.00            
ATOM     16  O4  ACD     1      19.160  38.270  25.110  1.00  0.00            
ATOM     17  H8  ACD     1      19.020  37.680  25.850  1.00  0.00            
ATOM     18  C6  ACD     1      21.080  36.930  24.340  1.00  0.00            
ATOM     19  H9  ACD     1      20.760  36.100  24.980  1.00  0.00            
ATOM     20  O5  ACD     1      20.520  36.890  22.990  1.00  0.00            
ATOM     21  H10 ACD     1      19.590  36.690  23.150  1.00  0.00            
ATOM     22  C7  ACD     1      22.570  37.020  24.210  1.00  0.00            
ATOM     23  H11 ACD     1      22.920  36.140  23.650  1.00  0.00            
ATOM     24  O6  ACD     1      23.180  37.110  25.530  1.00  0.00            
ATOM     25  C8  ACD     1      22.840  38.270  26.300  1.00  0.00            
ATOM     26  H12 ACD     1      23.460  39.010  25.780  1.00  0.00            
ATOM     27  C9  ACD     1      23.590  37.970  27.600  1.00  0.00            
ATOM     28  H13 ACD     1      24.580  37.590  27.360  1.00  0.00            
ATOM     29  H14 ACD     1      23.700  38.960  28.070  1.00  0.00            
ATOM     30  O7  ACD     1      22.830  37.070  28.450  1.00  0.00            
ATOM     31  H15 ACD     1      22.840  36.220  28.000  1.00  0.00            
ATOM     32  O8  ACD     1      22.960  38.210  23.450  1.00  0.00            
ATOM     33  C10 ACD     1      24.020  38.020  22.490  1.00  0.00            
ATOM     34  H16 ACD     1      24.590  37.090  22.620  1.00  0.00            
ATOM     35  C11 ACD     1      23.530  37.950  21.070  1.00  0.00            
ATOM     36  H17 ACD     1      23.010  38.910  20.990  1.00  0.00            
ATOM     37  O9  ACD     1      22.630  36.840  20.890  1.00  0.00            
ATOM     38  H18 ACD     1      21.830  36.860  21.440  1.00  0.00            
ATOM     39  C12 ACD     1      24.630  38.180  20.020  1.00  0.00            
ATOM     40  H19 ACD     1      25.310  37.320  20.130  1.00  0.00            
ATOM     41  O10 ACD     1      24.220  38.230  18.640  1.00  0.00            
ATOM     42  H20 ACD     1      23.740  39.060  18.550  1.00  0.00            
ATOM     43  C13 ACD     1      25.450  39.390  20.340  1.00  0.00            
ATOM     44  H21 ACD     1      26.280  39.430  19.630  1.00  0.00            
ATOM     45  O11 ACD     1      26.050  39.250  21.620  1.00  0.00            
ATOM     46  C14 ACD     1      25.100  39.100  22.690  1.00  0.00            
ATOM     47  H22 ACD     1      24.510  40.020  22.810  1.00  0.00            
ATOM     48  C15 ACD     1      25.900  38.930  23.940  1.00  0.00            
ATOM     49  H23 ACD     1      25.110  38.900  24.700  1.00  0.00            
ATOM     50  H24 ACD     1      26.380  37.950  24.010  1.00  0.00            
ATOM     51  O12 ACD     1      26.730  40.070  24.080  1.00  0.00            
ATOM     52  H25 ACD     1      27.120  40.010  24.950  1.00  0.00            
ATOM     53  O13 ACD     1      24.660  40.570  20.350  1.00  0.00            
ATOM     54  C16 ACD     1      25.320  41.660  19.810  1.00  0.00            
ATOM     55  H26 ACD     1      26.410  41.530  19.780  1.00  0.00            
ATOM     56  C17 ACD     1      24.800  41.920  18.450  1.00  0.00            
ATOM     57  H27 ACD     1      23.750  42.210  18.470  1.00  0.00            
ATOM     58  O14 ACD     1      25.020  40.740  17.680  1.00  0.00            
ATOM     59  H28 ACD     1      24.810  41.020  16.780  1.00  0.00            
ATOM     60  C18 ACD     1      25.430  43.100  17.730  1.00  0.00            
ATOM     61  H29 ACD     1      26.500  42.900  17.570  1.00  0.00            
ATOM     62  O15 ACD     1      24.740  43.460  16.590  1.00  0.00            
ATOM     63  H30 ACD     1      23.900  43.820  16.900  1.00  0.00            
ATOM     64  C19 ACD     1      25.330  44.320  18.720  1.00  0.00            
ATOM     65  H31 ACD     1      25.830  45.200  18.320  1.00  0.00            
ATOM     66  O16 ACD     1      25.920  43.900  19.970  1.00  0.00            
ATOM     67  C20 ACD     1      25.290  42.840  20.710  1.00  0.00            
ATOM     68  H32 ACD     1      24.210  43.020  20.780  1.00  0.00            
ATOM     69  C21 ACD     1      26.000  42.710  22.050  1.00  0.00            
ATOM     70  H33 ACD     1      25.460  41.940  22.600  1.00  0.00            
ATOM     71  H34 ACD     1      27.000  42.320  21.820  1.00  0.00            
ATOM     72  O17 ACD     1      25.910  43.880  22.940  1.00  0.00            
ATOM     73  H35 ACD     1      26.630  43.770  23.560  1.00  0.00            
ATOM     74  O18 ACD     1      24.010  44.740  18.910  1.00  0.00            
ATOM     75  C22 ACD     1      23.600  46.100  19.300  1.00  0.00            
ATOM     76  H36 ACD     1      23.800  46.680  18.380  1.00  0.00            
ATOM     77  C23 ACD     1      22.120  45.890  19.680  1.00  0.00            
ATOM     78  H37 ACD     1      22.130  45.180  20.510  1.00  0.00            
ATOM     79  O19 ACD     1      21.300  45.470  18.580  1.00  0.00            
ATOM     80  H38 ACD     1      21.820  44.770  18.170  1.00  0.00            
ATOM     81  C24 ACD     1      21.610  47.160  20.290  1.00  0.00            
ATOM     82  H39 ACD     1      21.620  47.890  19.470  1.00  0.00            
ATOM     83  O20 ACD     1      20.330  47.020  20.730  1.00  0.00            
ATOM     84  H40 ACD     1      19.800  46.580  20.060  1.00  0.00            
ATOM     85  C25 ACD     1      22.430  47.600  21.470  1.00  0.00            
ATOM     86  H41 ACD     1      22.020  48.520  21.890  1.00  0.00            
ATOM     87  O21 ACD     1      23.750  47.870  21.030  1.00  0.00            
ATOM     88  C26 ACD     1      24.460  46.770  20.440  1.00  0.00            
ATOM     89  H42 ACD     1      24.640  46.060  21.260  1.00  0.00            
ATOM     90  C27 ACD     1      25.860  47.380  20.080  1.00  0.00            
ATOM     91  H43 ACD     1      26.400  47.880  20.890  1.00  0.00            
ATOM     92  H44 ACD     1      26.470  46.550  19.700  1.00  0.00            
ATOM     93  O22 ACD     1      25.690  48.350  19.020  1.00  0.00            
ATOM     94  H45 ACD     1      24.970  48.920  19.300  1.00  0.00            
ATOM     95  O23 ACD     1      22.480  46.540  22.370  1.00  0.00            
ATOM     96  C28 ACD     1      22.520  46.940  23.790  1.00  0.00            
ATOM     97  H46 ACD     1      22.750  48.000  23.960  1.00  0.00            
ATOM     98  C29 ACD     1      23.540  46.060  24.470  1.00  0.00            
ATOM     99  H47 ACD     1      23.580  45.080  23.990  1.00  0.00            
ATOM    100  O24 ACD     1      23.270  46.040  25.880  1.00  0.00            
ATOM    101  C30 ACD     1      24.910  46.680  24.340  1.00  0.00            
ATOM    102  H48 ACD     1      25.710  46.020  24.720  1.00  0.00            
ATOM    103  H49 ACD     1      25.170  46.720  23.280  1.00  0.00            
ATOM    104  O25 ACD     1      24.910  47.950  24.950  1.00  0.00            
ATOM    105  H50 ACD     1      24.870  47.800  25.900  1.00  0.00            
ATOM    106  C31 ACD     1      21.060  46.600  24.170  1.00  0.00            
ATOM    107  H51 ACD     1      20.920  45.560  23.830  1.00  0.00            
ATOM    108  O26 ACD     1      20.060  47.510  23.560  1.00  0.00            
ATOM    109  H52 ACD     1      20.150  47.300  22.620  1.00  0.00            
ATOM    110  C32 ACD     1      20.870  46.500  25.650  1.00  0.00            
ATOM    111  H53 ACD     1      21.050  47.530  25.990  1.00  0.00            
ATOM    112  O27 ACD     1      19.530  46.040  25.990  1.00  0.00            
ATOM    113  H54 ACD     1      18.990  46.710  25.570  1.00  0.00            
ATOM    114  C33 ACD     1      21.950  45.560  26.260  1.00  0.00            
ATOM    115  H55 ACD     1      21.890  45.770  27.330  1.00  0.00            
ATOM    116  O28 ACD     1      21.790  44.180  25.820  1.00  0.00            
ATOM    117  C34 ACD     1      21.880  43.300  26.900  1.00  0.00            
ATOM    118  H56 ACD     1      22.280  43.830  27.770  1.00  0.00            
ATOM    119  C35 ACD     1      20.500  42.760  27.320  1.00  0.00            
ATOM    120  H57 ACD     1      19.840  42.300  26.580  1.00  0.00            
ATOM    121  O29 ACD     1      19.790  43.920  27.730  1.00  0.00            
ATOM    122  H58 ACD     1      19.890  44.550  27.010  1.00  0.00            
ATOM    123  C36 ACD     1      20.750  41.700  28.390  1.00  0.00            
ATOM    124  H59 ACD     1      21.270  42.180  29.230  1.00  0.00            
ATOM    125  O30 ACD     1      19.600  41.080  28.940  1.00  0.00            
ATOM    126  H60 ACD     1      19.090  40.790  28.180  1.00  0.00            
ATOM    127  C1  BA6     2      16.250  46.260  23.610  1.00  0.00            
ATOM    128  C2  BA6     2      16.310  45.630  24.960  1.00  0.00            
ATOM    129  N1  BA6     2      16.030  46.360  26.110  1.00  0.00            
ATOM    130  C3  BA6     2      16.220  45.780  27.280  1.00  0.00            
ATOM    131  N2  BA6     2      16.300  44.430  27.470  1.00  0.00            
ATOM    132  C4  BA6     2      16.740  43.700  26.370  1.00  0.00            
ATOM    133  O1  BA6     2      17.210  42.560  26.350  1.00  0.00            
ATOM    134  C5  BA6     2      16.790  44.380  25.110  1.00  0.00            
ATOM    135  C6  BA6     2      17.270  43.530  23.970  1.00  0.00            
ATOM    136  C7  BA6     2      18.820  43.590  23.900  1.00  0.00            
ATOM    137  N3  BA6     2      19.430  42.630  22.840  1.00  0.00            
ATOM    138  C8  BA6     2      19.170  43.150  21.510  1.00  0.00            
ATOM    139  C9  BA6     2      19.590  42.050  20.450  1.00  0.00            
ATOM    140  C10 BA6     2      21.060  41.660  20.580  1.00  0.00            
ATOM    141  C11 BA6     2      21.320  40.650  19.490  1.00  0.00            
ATOM    142  N4  BA6     2      21.600  40.980  18.220  1.00  0.00            
ATOM    143  O2  BA6     2      21.420  39.870  17.420  1.00  0.00            
ATOM    144  C12 BA6     2      20.930  38.890  18.220  1.00  0.00            
ATOM    145  C13 BA6     2      20.580  37.610  17.780  1.00  0.00            
ATOM    146  C14 BA6     2      19.860  36.770  18.650  1.00  0.00            
ATOM    147  F1  BA6     2      19.560  35.530  18.310  1.00  0.00            
ATOM    148  C15 BA6     2      19.740  37.190  20.020  1.00  0.00            
ATOM    149  C16 BA6     2      20.200  38.450  20.480  1.00  0.00            
ATOM    150  C17 BA6     2      20.850  39.250  19.510  1.00  0.00            
ATOM    151  C18 BA6     2      21.370  41.300  22.100  1.00  0.00            
ATOM    152  C19 BA6     2      20.860  42.360  23.130  1.00  0.00            
ATOM    153  C20 BA6     2      16.030  43.690  28.760  1.00  0.00            
ATOM    154  C21 BA6     2      15.630  44.520  29.940  1.00  0.00            
ATOM    155  C22 BA6     2      16.270  45.880  29.810  1.00  0.00            
ATOM    156  C23 BA6     2      16.050  46.620  28.440  1.00  0.00            
ATOM    157  H1  BA6     2      15.460  45.650  23.150  1.00  0.00            
ATOM    158  H2  BA6     2      15.870  47.280  23.540  1.00  0.00            
ATOM    159  H3  BA6     2      17.110  46.160  22.940  1.00  0.00            
ATOM    160  H4  BA6     2      16.850  43.880  23.010  1.00  0.00            
ATOM    161  H5  BA6     2      16.950  42.480  24.030  1.00  0.00            
ATOM    162  H6  BA6     2      19.260  43.400  24.880  1.00  0.00            
ATOM    163  H7  BA6     2      19.190  44.590  23.630  1.00  0.00            
ATOM    164  H8  BA6     2      19.800  44.040  21.420  1.00  0.00            
ATOM    165  H9  BA6     2      18.170  43.470  21.210  1.00  0.00            
ATOM    166  H10 BA6     2      19.400  42.370  19.420  1.00  0.00            
ATOM    167  H11 BA6     2      19.060  41.110  20.630  1.00  0.00            
ATOM    168  H12 BA6     2      21.620  42.570  20.350  1.00  0.00            
ATOM    169  H13 BA6     2      20.870  37.200  16.820  1.00  0.00            
ATOM    170  H14 BA6     2      19.230  36.490  20.680  1.00  0.00            
ATOM    171  H15 BA6     2      20.160  38.720  21.530  1.00  0.00            
ATOM    172  H16 BA6     2      22.460  41.170  22.110  1.00  0.00            
ATOM    173  H17 BA6     2      20.940  40.380  22.510  1.00  0.00            
ATOM    174  H18 BA6     2      21.090  42.020  24.140  1.00  0.00            
ATOM    175  H19 BA6     2      21.370  43.330  23.050  1.00  0.00            
ATOM    176  H20 BA6     2      16.880  43.070  29.080  1.00  0.00            
ATOM    177  H21 BA6     2      15.180  43.060  28.480  1.00  0.00            
ATOM    178  H22 BA6     2      15.960  44.070  30.880  1.00  0.00            
ATOM    179  H23 BA6     2      14.560  44.770  29.960  1.00  0.00            
ATOM    180  H24 BA6     2      17.360  45.790  29.910  1.00  0.00            
ATOM    181  H25 BA6     2      16.040  46.550  30.650  1.00  0.00            
ATOM    182  H26 BA6     2      15.030  47.040  28.500  1.00  0.00            
ATOM    183  H27 BA6     2      16.670  47.520  28.390  1.00  0.00            
TER
ENDMDL
MODEL        1
ATOM      1  H1  ACD     1      25.340  33.980  25.720  1.00  0.00            
ATOM      2  O1  ACD     1      25.940  34.720  25.910  1.00  0.00            
ATOM      3  C1  ACD     1      27.290  34.230  25.990  1.00  0.00            
ATOM      4  H2  ACD     1      27.410  33.380  26.670  1.00  0.00            
ATOM      5  H3  ACD     1      27.910  35.000  26.470  1.00  0.00            
ATOM      6  C2  ACD     1      27.840  33.720  24.690  1.00  0.00            
ATOM      7  H4  ACD     1      28.900  33.510  24.920  1.00  0.00            
ATOM      8  O2  ACD     1      27.180  32.470  24.450  1.00  0.00            
ATOM      9  C3  ACD     1      27.710  31.840  23.230  1.00  0.00            
ATOM     10  H5  ACD     1      27.140  30.920  23.070  1.00  0.00            
ATOM     11  O3  ACD     1      29.100  31.510  23.300  1.00  0.00            
ATOM     12  C4  ACD     1      29.370  30.180  23.790  1.00  0.00            
ATOM     13  H6  ACD     1      28.490  29.630  24.160  1.00  0.00            
ATOM     14  C5  ACD     1      29.700  29.510  22.440  1.00  0.00            
ATOM     15  H7  ACD     1      30.520  30.120  22.020  1.00  0.00            
ATOM     16  O4  ACD     1      28.570  29.420  21.630  1.00  0.00            
ATOM     17  H8  ACD     1      28.290  30.310  21.400  1.00  0.00            
ATOM     18  C6  ACD     1      30.310  28.150  22.760  1.00  0.00            
ATOM     19  H9  ACD     1      29.610  27.480  23.280  1.00  0.00            
ATOM     20  O5  ACD     1      30.730  27.630  21.510  1.00  0.00            
ATOM     21  H10 ACD     1      30.050  27.990  20.930  1.00  0.00            
ATOM     22  C7  ACD     1      31.540  28.380  23.680  1.00  0.00            
ATOM     23  H11 ACD     1      31.980  27.430  24.010  1.00  0.00            
ATOM     24  O6  ACD     1      31.120  28.920  24.890  1.00  0.00            
ATOM     25  C8  ACD     1      30.460  30.180  24.750  1.00  0.00            
ATOM     26  H12 ACD     1      31.140  30.920  24.310  1.00  0.00            
ATOM     27  C9  ACD     1      29.990  30.690  26.080  1.00  0.00            
ATOM     28  H13 ACD     1      30.880  30.770  26.720  1.00  0.00            
ATOM     29  H14 ACD     1      29.630  31.730  25.990  1.00  0.00            
ATOM     30  O7  ACD     1      29.020  29.800  26.740  1.00  0.00            
ATOM     31  H15 ACD     1      28.230  30.340  26.800  1.00  0.00            
ATOM     32  O8  ACD     1      32.540  29.300  23.090  1.00  0.00            
ATOM     33  C10 ACD     1      33.930  28.840  22.880  1.00  0.00            
ATOM     34  H16 ACD     1      34.190  28.060  23.600  1.00  0.00            
ATOM     35  C11 ACD     1      34.140  28.310  21.450  1.00  0.00            
ATOM     36  H17 ACD     1      33.680  28.900  20.660  1.00  0.00            
ATOM     37  O9  ACD     1      33.490  27.010  21.280  1.00  0.00            
ATOM     38  H18 ACD     1      32.550  27.140  21.430  1.00  0.00            
ATOM     39  C12 ACD     1      35.560  28.240  21.010  1.00  0.00            
ATOM     40  H19 ACD     1      36.040  27.470  21.630  1.00  0.00            
ATOM     41  O10 ACD     1      35.620  27.890  19.620  1.00  0.00            
ATOM     42  H20 ACD     1      34.740  28.010  19.260  1.00  0.00            
ATOM     43  C13 ACD     1      36.250  29.610  21.260  1.00  0.00            
ATOM     44  H21 ACD     1      37.320  29.500  21.060  1.00  0.00            
ATOM     45  O11 ACD     1      36.170  29.760  22.680  1.00  0.00            
ATOM     46  C14 ACD     1      34.840  30.020  23.080  1.00  0.00            
ATOM     47  H22 ACD     1      34.380  30.900  22.620  1.00  0.00            
ATOM     48  C15 ACD     1      34.760  30.400  24.600  1.00  0.00            
ATOM     49  H23 ACD     1      35.250  31.370  24.760  1.00  0.00            
ATOM     50  H24 ACD     1      33.710  30.560  24.880  1.00  0.00            
ATOM     51  O12 ACD     1      35.420  29.410  25.430  1.00  0.00            
ATOM     52  H25 ACD     1      36.340  29.640  25.290  1.00  0.00            
ATOM     53  O13 ACD     1      35.680  30.700  20.550  1.00  0.00            
ATOM     54  C16 ACD     1      36.560  31.770  20.130  1.00  0.00            
ATOM     55  H26 ACD     1      37.320  31.340  19.460  1.00  0.00            
ATOM     56  C17 ACD     1      35.690  32.660  19.250  1.00  0.00            
ATOM     57  H27 ACD     1      34.720  32.720  19.770  1.00  0.00            
ATOM     58  O14 ACD     1      35.450  32.070  17.960  1.00  0.00            
ATOM     59  H28 ACD     1      35.440  31.120  18.090  1.00  0.00            
ATOM     60  C18 ACD     1      36.160  34.160  19.190  1.00  0.00            
ATOM     61  H29 ACD     1      37.020  34.070  18.510  1.00  0.00            
ATOM     62  O15 ACD     1      35.180  34.990  18.530  1.00  0.00            
ATOM     63  H30 ACD     1      35.060  34.700  17.620  1.00  0.00            
ATOM     64  C19 ACD     1      36.690  34.700  20.520  1.00  0.00            
ATOM     65  H31 ACD     1      37.230  35.650  20.410  1.00  0.00            
ATOM     66  O16 ACD     1      37.590  33.790  20.980  1.00  0.00            
ATOM     67  C20 ACD     1      37.210  32.450  21.330  1.00  0.00            
ATOM     68  H32 ACD     1      36.540  32.450  22.200  1.00  0.00            
ATOM     69  C21 ACD     1      38.540  31.830  21.890  1.00  0.00            
ATOM     70  H33 ACD     1      38.550  30.740  21.720  1.00  0.00            
ATOM     71  H34 ACD     1      39.390  32.130  21.260  1.00  0.00            
ATOM     72  O17 ACD     1      38.850  32.230  23.210  1.00  0.00            
ATOM     73  H35 ACD     1      38.810  33.190  23.170  1.00  0.00            
ATOM     74  O18 ACD     1      35.560  34.720  21.360  1.00  0.00            
ATOM     75  C22 ACD     1      35.520  35.850  22.220  1.00  0.00            
ATOM     76  H36 ACD     1      36.550  36.210  22.290  1.00  0.00            
ATOM     77  C23 ACD     1      34.560  36.790  21.500  1.00  0.00            
ATOM     78  H37 ACD     1      33.680  36.150  21.470  1.00  0.00            
ATOM     79  O19 ACD     1      34.990  37.060  20.170  1.00  0.00            
ATOM     80  H38 ACD     1      34.910  36.280  19.600  1.00  0.00            
ATOM     81  C24 ACD     1      34.370  38.100  22.330  1.00  0.00            
ATOM     82  H39 ACD     1      35.370  38.540  22.380  1.00  0.00            
ATOM     83  O20 ACD     1      33.370  38.990  21.780  1.00  0.00            
ATOM     84  H40 ACD     1      33.690  39.320  20.940  1.00  0.00            
ATOM     85  C25 ACD     1      33.980  37.630  23.680  1.00  0.00            
ATOM     86  H41 ACD     1      33.790  38.490  24.340  1.00  0.00            
ATOM     87  O21 ACD     1      34.930  36.750  24.340  1.00  0.00            
ATOM     88  C26 ACD     1      35.110  35.530  23.660  1.00  0.00            
ATOM     89  H42 ACD     1      34.170  34.960  23.610  1.00  0.00            
ATOM     90  C27 ACD     1      36.210  34.780  24.250  1.00  0.00            
ATOM     91  H43 ACD     1      36.260  33.850  23.690  1.00  0.00            
ATOM     92  H44 ACD     1      37.120  35.390  24.190  1.00  0.00            
ATOM     93  O22 ACD     1      35.960  34.390  25.610  1.00  0.00            
ATOM     94  H45 ACD     1      35.690  35.150  26.130  1.00  0.00            
ATOM     95  O23 ACD     1      32.720  36.930  23.480  1.00  0.00            
ATOM     96  C28 ACD     1      31.690  37.230  24.380  1.00  0.00            
ATOM     97  H46 ACD     1      32.070  37.840  25.210  1.00  0.00            
ATOM     98  C29 ACD     1      31.170  35.880  24.890  1.00  0.00            
ATOM     99  H47 ACD     1      30.980  35.240  24.010  1.00  0.00            
ATOM    100  O24 ACD     1      29.890  36.000  25.470  1.00  0.00            
ATOM    101  C30 ACD     1      32.130  35.200  25.830  1.00  0.00            
ATOM    102  H48 ACD     1      33.170  35.270  25.470  1.00  0.00            
ATOM    103  H49 ACD     1      32.090  35.870  26.700  1.00  0.00            
ATOM    104  O25 ACD     1      31.650  33.870  26.050  1.00  0.00            
ATOM    105  H50 ACD     1      31.000  33.900  26.760  1.00  0.00            
ATOM    106  C31 ACD     1      30.650  37.970  23.510  1.00  0.00            
ATOM    107  H51 ACD     1      30.380  37.340  22.650  1.00  0.00            
ATOM    108  O26 ACD     1      31.080  39.330  23.080  1.00  0.00            
ATOM    109  H52 ACD     1      31.940  39.190  22.670  1.00  0.00            
ATOM    110  C32 ACD     1      29.350  38.060  24.370  1.00  0.00            
ATOM    111  H53 ACD     1      29.640  38.560  25.300  1.00  0.00            
ATOM    112  O27 ACD     1      28.290  38.720  23.650  1.00  0.00            
ATOM    113  H54 ACD     1      28.210  38.220  22.840  1.00  0.00            
ATOM    114  C33 ACD     1      28.870  36.640  24.710  1.00  0.00            
ATOM    115  H55 ACD     1      27.900  36.710  25.210  1.00  0.00            
ATOM    116  O28 ACD     1      28.640  35.870  23.550  1.00  0.00            
ATOM    117  C34 ACD     1      27.830  34.680  23.500  1.00  0.00            
ATOM    118  H56 ACD     1      26.790  35.020  23.420  1.00  0.00            
ATOM    119  C35 ACD     1      28.230  34.080  22.240  1.00  0.00            
ATOM    120  H57 ACD     1      29.290  33.810  22.170  1.00  0.00            
ATOM    121  O29 ACD     1      27.960  34.980  21.170  1.00  0.00            
ATOM    122  H58 ACD     1      28.320  35.820  21.460  1.00  0.00            
ATOM    123  C36 ACD     1      27.520  32.760  22.000  1.00  0.00            
ATOM    124  H59 ACD     1      26.460  32.990  21.810  1.00  0.00            
ATOM    125  O30 ACD     1      27.990  32.000  20.870  1.00  0.00            
ATOM    126  H60 ACD     1      27.990  32.600  20.120  1.00  0.00            
ATOM    127  C1  BA6     2      31.950  38.880  17.890  1.00  0.00            
ATOM    128  C2  BA6     2      30.820  39.180  18.780  1.00  0.00            
ATOM    129  N1  BA6     2      30.650  40.500  19.010  1.00  0.00            
ATOM    130  C3  BA6     2      29.680  40.830  19.870  1.00  0.00            
ATOM    131  N2  BA6     2      28.820  39.950  20.460  1.00  0.00            
ATOM    132  C4  BA6     2      29.010  38.610  20.340  1.00  0.00            
ATOM    133  O1  BA6     2      28.370  37.770  20.980  1.00  0.00            
ATOM    134  C5  BA6     2      30.060  38.280  19.380  1.00  0.00            
ATOM    135  C6  BA6     2      30.240  36.780  19.050  1.00  0.00            
ATOM    136  C7  BA6     2      31.080  35.870  20.020  1.00  0.00            
ATOM    137  N3  BA6     2      31.080  34.410  19.710  1.00  0.00            
ATOM    138  C8  BA6     2      30.760  33.980  18.330  1.00  0.00            
ATOM    139  C9  BA6     2      30.710  32.420  18.370  1.00  0.00            
ATOM    140  C10 BA6     2      32.020  31.740  18.930  1.00  0.00            
ATOM    141  C11 BA6     2      32.210  30.240  18.710  1.00  0.00            
ATOM    142  N4  BA6     2      33.360  29.740  18.270  1.00  0.00            
ATOM    143  O2  BA6     2      33.160  28.370  18.020  1.00  0.00            
ATOM    144  C12 BA6     2      31.860  28.070  18.340  1.00  0.00            
ATOM    145  C13 BA6     2      31.220  26.820  18.280  1.00  0.00            
ATOM    146  C14 BA6     2      29.870  26.770  18.510  1.00  0.00            
ATOM    147  F1  BA6     2      29.240  25.640  18.170  1.00  0.00            
ATOM    148  C15 BA6     2      29.110  27.930  18.860  1.00  0.00            
ATOM    149  C16 BA6     2      29.830  29.140  19.000  1.00  0.00            
ATOM    150  C17 BA6     2      31.200  29.180  18.750  1.00  0.00            
ATOM    151  C18 BA6     2      32.080  32.250  20.370  1.00  0.00            
ATOM    152  C19 BA6     2      32.180  33.780  20.470  1.00  0.00            
ATOM    153  C20 BA6     2      27.600  40.410  21.140  1.00  0.00            
ATOM    154  C21 BA6     2      27.020  41.660  20.380  1.00  0.00            
ATOM    155  C22 BA6     2      28.070  42.760  20.070  1.00  0.00            
ATOM    156  C23 BA6     2      29.500  42.270  20.120  1.00  0.00            
ATOM    157  H1  BA6     2      32.470  39.820  17.680  1.00  0.00            
ATOM    158  H2  BA6     2      32.610  38.120  18.330  1.00  0.00            
ATOM    159  H3  BA6     2      31.550  38.380  17.000  1.00  0.00            
ATOM    160  H4  BA6     2      30.660  36.710  18.050  1.00  0.00            
ATOM    161  H5  BA6     2      29.240  36.330  18.960  1.00  0.00            
ATOM    162  H6  BA6     2      30.610  36.100  20.980  1.00  0.00            
ATOM    163  H7  BA6     2      32.120  36.200  19.930  1.00  0.00            
ATOM    164  H8  BA6     2      31.590  34.270  17.680  1.00  0.00            
ATOM    165  H9  BA6     2      29.740  34.220  18.020  1.00  0.00            
ATOM    166  H10 BA6     2      30.640  32.110  17.320  1.00  0.00            
ATOM    167  H11 BA6     2      29.830  32.070  18.920  1.00  0.00            
ATOM    168  H12 BA6     2      32.780  32.310  18.370  1.00  0.00            
ATOM    169  H13 BA6     2      31.690  25.940  17.840  1.00  0.00            
ATOM    170  H14 BA6     2      28.030  27.810  18.930  1.00  0.00            
ATOM    171  H15 BA6     2      29.280  30.030  19.250  1.00  0.00            
ATOM    172  H16 BA6     2      32.950  31.740  20.810  1.00  0.00            
ATOM    173  H17 BA6     2      31.210  32.030  20.990  1.00  0.00            
ATOM    174  H18 BA6     2      32.050  34.120  21.510  1.00  0.00            
ATOM    175  H19 BA6     2      33.190  34.090  20.180  1.00  0.00            
ATOM    176  H20 BA6     2      27.800  40.600  22.210  1.00  0.00            
ATOM    177  H21 BA6     2      26.780  39.680  21.150  1.00  0.00            
ATOM    178  H22 BA6     2      26.190  41.970  21.040  1.00  0.00            
ATOM    179  H23 BA6     2      26.560  41.410  19.420  1.00  0.00            
ATOM    180  H24 BA6     2      27.930  43.500  20.860  1.00  0.00            
ATOM    181  H25 BA6     2      27.810  43.300  19.150  1.00  0.00            
ATOM    182  H26 BA6     2      30.040  42.860  19.370  1.00  0.00            
ATOM    183  H27 BA6     2      29.970  42.500  21.090  1.00  0.00            
TER
ENDMDL
MODEL        1
ATOM      1  H1  ACD     1      15.720  43.690  33.170  1.00  0.00            
ATOM      2  O1  ACD     1      16.250  43.150  33.750  1.00  0.00            
ATOM      3  C1  ACD     1      17.450  43.940  34.140  1.00  0.00            
ATOM      4  H2  ACD     1      17.710  43.500  35.110  1.00  0.00            
ATOM      5  H3  ACD     1      17.180  44.990  34.290  1.00  0.00            
ATOM      6  C2  ACD     1      18.480  43.700  33.030  1.00  0.00            
ATOM      7  H4  ACD     1      18.700  42.620  33.050  1.00  0.00            
ATOM      8  O2  ACD     1      17.970  44.150  31.830  1.00  0.00            
ATOM      9  C3  ACD     1      18.810  44.100  30.640  1.00  0.00            
ATOM     10  H5  ACD     1      18.210  44.430  29.790  1.00  0.00            
ATOM     11  O3  ACD     1      19.150  42.820  30.330  1.00  0.00            
ATOM     12  C4  ACD     1      18.400  41.990  29.390  1.00  0.00            
ATOM     13  H6  ACD     1      18.460  42.360  28.350  1.00  0.00            
ATOM     14  C5  ACD     1      19.170  40.640  29.370  1.00  0.00            
ATOM     15  H7  ACD     1      19.300  40.420  30.430  1.00  0.00            
ATOM     16  O4  ACD     1      20.370  40.800  28.560  1.00  0.00            
ATOM     17  H8  ACD     1      20.920  41.470  28.970  1.00  0.00            
ATOM     18  C6  ACD     1      18.360  39.440  28.830  1.00  0.00            
ATOM     19  H9  ACD     1      18.260  39.440  27.740  1.00  0.00            
ATOM     20  O5  ACD     1      18.980  38.190  29.150  1.00  0.00            
ATOM     21  H10 ACD     1      19.920  38.270  28.980  1.00  0.00            
ATOM     22  C7  ACD     1      16.980  39.450  29.490  1.00  0.00            
ATOM     23  H11 ACD     1      16.410  38.590  29.110  1.00  0.00            
ATOM     24  O6  ACD     1      16.290  40.600  29.120  1.00  0.00            
ATOM     25  C8  ACD     1      16.880  41.780  29.710  1.00  0.00            
ATOM     26  H12 ACD     1      16.730  41.830  30.790  1.00  0.00            
ATOM     27  C9  ACD     1      16.040  42.880  29.170  1.00  0.00            
ATOM     28  H13 ACD     1      14.990  42.580  29.120  1.00  0.00            
ATOM     29  H14 ACD     1      16.110  43.780  29.780  1.00  0.00            
ATOM     30  O7  ACD     1      16.350  43.260  27.870  1.00  0.00            
ATOM     31  H15 ACD     1      15.950  44.130  27.890  1.00  0.00            
ATOM     32  O8  ACD     1      17.120  39.300  30.840  1.00  0.00            
ATOM     33  C10 ACD     1      16.120  38.510  31.490  1.00  0.00            
ATOM     34  H16 ACD     1      15.420  38.070  30.770  1.00  0.00            
ATOM     35  C11 ACD     1      17.030  37.380  32.020  1.00  0.00            
ATOM     36  H17 ACD     1      17.880  37.800  32.580  1.00  0.00            
ATOM     37  O9  ACD     1      17.590  36.540  31.030  1.00  0.00            
ATOM     38  H18 ACD     1      17.930  37.170  30.380  1.00  0.00            
ATOM     39  C12 ACD     1      16.230  36.510  33.000  1.00  0.00            
ATOM     40  H19 ACD     1      15.510  35.990  32.360  1.00  0.00            
ATOM     41  O10 ACD     1      17.030  35.540  33.570  1.00  0.00            
ATOM     42  H20 ACD     1      17.640  35.960  34.190  1.00  0.00            
ATOM     43  C13 ACD     1      15.600  37.380  34.100  1.00  0.00            
ATOM     44  H21 ACD     1      14.990  36.730  34.730  1.00  0.00            
ATOM     45  O11 ACD     1      14.770  38.420  33.500  1.00  0.00            
ATOM     46  C14 ACD     1      15.430  39.280  32.590  1.00  0.00            
ATOM     47  H22 ACD     1      16.120  39.830  33.240  1.00  0.00            
ATOM     48  C15 ACD     1      14.450  40.360  32.130  1.00  0.00            
ATOM     49  H23 ACD     1      13.760  40.560  32.960  1.00  0.00            
ATOM     50  H24 ACD     1      14.990  41.280  31.900  1.00  0.00            
ATOM     51  O12 ACD     1      13.710  40.060  30.990  1.00  0.00            
ATOM     52  H25 ACD     1      12.950  40.640  30.990  1.00  0.00            
ATOM     53  O13 ACD     1      16.580  37.920  35.010  1.00  0.00            
ATOM     54  C16 ACD     1      16.070  38.290  36.240  1.00  0.00            
ATOM     55  H26 ACD     1      15.060  38.700  36.190  1.00  0.00            
ATOM     56  C17 ACD     1      16.220  37.180  37.300  1.00  0.00            
ATOM     57  H27 ACD     1      17.290  36.960  37.280  1.00  0.00            
ATOM     58  O14 ACD     1      15.690  35.860  37.040  1.00  0.00            
ATOM     59  H28 ACD     1      15.650  35.370  37.870  1.00  0.00            
ATOM     60  C18 ACD     1      15.760  37.610  38.660  1.00  0.00            
ATOM     61  H29 ACD     1      14.760  38.070  38.600  1.00  0.00            
ATOM     62  O15 ACD     1      15.710  36.580  39.620  1.00  0.00            
ATOM     63  H30 ACD     1      15.290  36.920  40.410  1.00  0.00            
ATOM     64  C19 ACD     1      16.730  38.720  39.030  1.00  0.00            
ATOM     65  H31 ACD     1      16.440  39.120  40.010  1.00  0.00            
ATOM     66  O16 ACD     1      16.540  39.760  38.060  1.00  0.00            
ATOM     67  C20 ACD     1      16.930  39.360  36.810  1.00  0.00            
ATOM     68  H32 ACD     1      17.990  39.090  36.720  1.00  0.00            
ATOM     69  C21 ACD     1      16.840  40.630  35.950  1.00  0.00            
ATOM     70  H33 ACD     1      17.640  41.330  36.240  1.00  0.00            
ATOM     71  H34 ACD     1      17.030  40.340  34.910  1.00  0.00            
ATOM     72  O17 ACD     1      15.580  41.310  35.950  1.00  0.00            
ATOM     73  H35 ACD     1      15.660  42.040  35.320  1.00  0.00            
ATOM     74  O18 ACD     1      18.070  38.250  39.170  1.00  0.00            
ATOM     75  C22 ACD     1      19.150  38.920  39.900  1.00  0.00            
ATOM     76  H36 ACD     1      19.230  38.560  40.930  1.00  0.00            
ATOM     77  C23 ACD     1      20.330  38.560  39.040  1.00  0.00            
ATOM     78  H37 ACD     1      20.050  38.790  38.010  1.00  0.00            
ATOM     79  O19 ACD     1      20.730  37.200  39.170  1.00  0.00            
ATOM     80  H38 ACD     1      20.890  37.140  40.120  1.00  0.00            
ATOM     81  C24 ACD     1      21.520  39.430  39.290  1.00  0.00            
ATOM     82  H39 ACD     1      21.900  39.210  40.300  1.00  0.00            
ATOM     83  O20 ACD     1      22.640  39.270  38.460  1.00  0.00            
ATOM     84  H40 ACD     1      22.570  40.000  37.840  1.00  0.00            
ATOM     85  C25 ACD     1      21.230  40.910  39.280  1.00  0.00            
ATOM     86  H41 ACD     1      22.160  41.420  39.580  1.00  0.00            
ATOM     87  O21 ACD     1      20.190  41.090  40.200  1.00  0.00            
ATOM     88  C26 ACD     1      18.890  40.400  40.100  1.00  0.00            
ATOM     89  H42 ACD     1      18.400  40.810  39.210  1.00  0.00            
ATOM     90  C27 ACD     1      18.140  40.800  41.340  1.00  0.00            
ATOM     91  H43 ACD     1      17.280  40.150  41.550  1.00  0.00            
ATOM     92  H44 ACD     1      18.810  40.510  42.160  1.00  0.00            
ATOM     93  O22 ACD     1      17.730  42.180  41.320  1.00  0.00            
ATOM     94  H45 ACD     1      18.360  42.810  41.670  1.00  0.00            
ATOM     95  O23 ACD     1      20.970  41.390  37.970  1.00  0.00            
ATOM     96  C28 ACD     1      21.290  42.760  37.540  1.00  0.00            
ATOM     97  H46 ACD     1      21.790  43.390  38.290  1.00  0.00            
ATOM     98  C29 ACD     1      20.060  43.550  37.150  1.00  0.00            
ATOM     99  H47 ACD     1      19.430  42.960  36.460  1.00  0.00            
ATOM    100  O24 ACD     1      20.430  44.770  36.550  1.00  0.00            
ATOM    101  C30 ACD     1      19.200  43.920  38.320  1.00  0.00            
ATOM    102  H48 ACD     1      18.910  43.030  38.890  1.00  0.00            
ATOM    103  H49 ACD     1      19.730  44.590  39.010  1.00  0.00            
ATOM    104  O25 ACD     1      18.020  44.500  37.840  1.00  0.00            
ATOM    105  H50 ACD     1      18.400  45.320  37.530  1.00  0.00            
ATOM    106  C31 ACD     1      22.290  42.550  36.410  1.00  0.00            
ATOM    107  H51 ACD     1      21.910  41.800  35.700  1.00  0.00            
ATOM    108  O26 ACD     1      23.470  41.980  36.980  1.00  0.00            
ATOM    109  H52 ACD     1      23.800  42.580  37.660  1.00  0.00            
ATOM    110  C32 ACD     1      22.540  43.870  35.700  1.00  0.00            
ATOM    111  H53 ACD     1      23.060  44.480  36.440  1.00  0.00            
ATOM    112  O27 ACD     1      23.300  43.740  34.500  1.00  0.00            
ATOM    113  H54 ACD     1      24.140  43.320  34.740  1.00  0.00            
ATOM    114  C33 ACD     1      21.220  44.590  35.380  1.00  0.00            
ATOM    115  H55 ACD     1      21.370  45.560  34.900  1.00  0.00            
ATOM    116  O28 ACD     1      20.570  43.740  34.470  1.00  0.00            
ATOM    117  C34 ACD     1      19.850  44.360  33.360  1.00  0.00            
ATOM    118  H56 ACD     1      19.660  45.440  33.430  1.00  0.00            
ATOM    119  C35 ACD     1      20.820  44.400  32.170  1.00  0.00            
ATOM    120  H57 ACD     1      21.040  43.350  31.950  1.00  0.00            
ATOM    121  O29 ACD     1      22.040  45.090  32.470  1.00  0.00            
ATOM    122  H58 ACD     1      22.440  44.710  33.260  1.00  0.00            
ATOM    123  C36 ACD     1      20.050  44.890  30.890  1.00  0.00            
ATOM    124  H59 ACD     1      19.790  45.940  31.070  1.00  0.00            
ATOM    125  O30 ACD     1      20.940  44.740  29.800  1.00  0.00            
ATOM    126  H60 ACD     1      21.220  43.840  30.000  1.00  0.00            
ATOM    127  C1  BA6     2      24.980  40.720  33.340  1.00  0.00            
ATOM    128  C2  BA6     2      24.760  41.700  32.240  1.00  0.00            
ATOM    129  N1  BA6     2      25.620  42.780  32.130  1.00  0.00            
ATOM    130  C3  BA6     2      25.490  43.600  31.160  1.00  0.00            
ATOM    131  N2  BA6     2      24.460  43.520  30.200  1.00  0.00            
ATOM    132  C4  BA6     2      23.470  42.560  30.330  1.00  0.00            
ATOM    133  O1  BA6     2      22.450  42.540  29.640  1.00  0.00            
ATOM    134  C5  BA6     2      23.760  41.550  31.310  1.00  0.00            
ATOM    135  C6  BA6     2      22.710  40.480  31.490  1.00  0.00            
ATOM    136  C7  BA6     2      21.740  40.820  32.630  1.00  0.00            
ATOM    137  N3  BA6     2      21.380  39.610  33.380  1.00  0.00            
ATOM    138  C8  BA6     2      20.860  38.540  32.560  1.00  0.00            
ATOM    139  C9  BA6     2      20.150  37.460  33.410  1.00  0.00            
ATOM    140  C10 BA6     2      21.160  36.840  34.500  1.00  0.00            
ATOM    141  C11 BA6     2      20.470  35.820  35.380  1.00  0.00            
ATOM    142  N4  BA6     2      19.170  35.860  35.580  1.00  0.00            
ATOM    143  O2  BA6     2      18.920  34.930  36.660  1.00  0.00            
ATOM    144  C12 BA6     2      20.150  34.380  37.010  1.00  0.00            
ATOM    145  C13 BA6     2      20.460  33.640  38.120  1.00  0.00            
ATOM    146  C14 BA6     2      21.750  33.330  38.410  1.00  0.00            
ATOM    147  F1  BA6     2      21.940  32.760  39.560  1.00  0.00            
ATOM    148  C15 BA6     2      22.750  33.980  37.710  1.00  0.00            
ATOM    149  C16 BA6     2      22.480  34.770  36.570  1.00  0.00            
ATOM    150  C17 BA6     2      21.100  35.000  36.300  1.00  0.00            
ATOM    151  C18 BA6     2      21.790  38.010  35.320  1.00  0.00            
ATOM    152  C19 BA6     2      22.380  39.070  34.370  1.00  0.00            
ATOM    153  C20 BA6     2      24.260  44.520  29.180  1.00  0.00            
ATOM    154  C21 BA6     2      25.470  45.420  29.060  1.00  0.00            
ATOM    155  C22 BA6     2      25.910  45.850  30.400  1.00  0.00            
ATOM    156  C23 BA6     2      26.540  44.660  31.140  1.00  0.00            
ATOM    157  H1  BA6     2      24.840  39.650  33.110  1.00  0.00            
ATOM    158  H2  BA6     2      25.990  40.820  33.760  1.00  0.00            
ATOM    159  H3  BA6     2      24.430  40.930  34.260  1.00  0.00            
ATOM    160  H4  BA6     2      23.130  39.470  31.540  1.00  0.00            
ATOM    161  H5  BA6     2      22.200  40.340  30.540  1.00  0.00            
ATOM    162  H6  BA6     2      20.830  41.220  32.160  1.00  0.00            
ATOM    163  H7  BA6     2      22.220  41.540  33.310  1.00  0.00            
ATOM    164  H8  BA6     2      21.680  38.070  32.000  1.00  0.00            
ATOM    165  H9  BA6     2      20.040  38.810  31.890  1.00  0.00            
ATOM    166  H10 BA6     2      19.700  36.700  32.760  1.00  0.00            
ATOM    167  H11 BA6     2      19.410  37.960  34.040  1.00  0.00            
ATOM    168  H12 BA6     2      21.960  36.360  33.930  1.00  0.00            
ATOM    169  H13 BA6     2      19.670  33.280  38.770  1.00  0.00            
ATOM    170  H14 BA6     2      23.780  33.810  38.020  1.00  0.00            
ATOM    171  H15 BA6     2      23.310  35.220  36.040  1.00  0.00            
ATOM    172  H16 BA6     2      22.610  37.700  35.970  1.00  0.00            
ATOM    173  H17 BA6     2      21.000  38.550  35.870  1.00  0.00            
ATOM    174  H18 BA6     2      22.760  39.960  34.890  1.00  0.00            
ATOM    175  H19 BA6     2      23.180  38.610  33.780  1.00  0.00            
ATOM    176  H20 BA6     2      23.360  45.110  29.400  1.00  0.00            
ATOM    177  H21 BA6     2      24.120  44.120  28.170  1.00  0.00            
ATOM    178  H22 BA6     2      25.090  46.350  28.620  1.00  0.00            
ATOM    179  H23 BA6     2      26.300  44.980  28.480  1.00  0.00            
ATOM    180  H24 BA6     2      25.080  46.260  30.980  1.00  0.00            
ATOM    181  H25 BA6     2      26.660  46.650  30.300  1.00  0.00            
ATOM    182  H26 BA6     2      27.410  44.270  30.600  1.00  0.00            
ATOM    183  H27 BA6     2      26.770  44.960  32.170  1.00  0.00            
TER
ENDMDL
MODEL        1
ATOM      1  H1  ACD     1      15.040  28.110  29.620  1.00  0.00            
ATOM      2  O1  ACD     1      15.710  28.710  29.300  1.00  0.00            
ATOM      3  C1  ACD     1      16.950  28.120  29.770  1.00  0.00            
ATOM      4  H2  ACD     1      16.970  27.050  29.500  1.00  0.00            
ATOM      5  H3  ACD     1      16.940  28.120  30.870  1.00  0.00            
ATOM      6  C2  ACD     1      18.180  28.840  29.140  1.00  0.00            
ATOM      7  H4  ACD     1      18.990  28.620  29.850  1.00  0.00            
ATOM      8  O2  ACD     1      18.370  28.090  27.920  1.00  0.00            
ATOM      9  C3  ACD     1      19.510  28.340  27.090  1.00  0.00            
ATOM     10  H5  ACD     1      19.530  27.620  26.260  1.00  0.00            
ATOM     11  O3  ACD     1      20.660  28.150  27.950  1.00  0.00            
ATOM     12  C4  ACD     1      21.550  27.030  27.680  1.00  0.00            
ATOM     13  H6  ACD     1      21.060  26.290  27.040  1.00  0.00            
ATOM     14  C5  ACD     1      22.870  27.540  27.150  1.00  0.00            
ATOM     15  H7  ACD     1      23.400  28.300  27.750  1.00  0.00            
ATOM     16  O4  ACD     1      22.680  28.060  25.840  1.00  0.00            
ATOM     17  H8  ACD     1      23.540  28.060  25.410  1.00  0.00            
ATOM     18  C6  ACD     1      23.960  26.490  27.310  1.00  0.00            
ATOM     19  H9  ACD     1      23.730  25.610  26.700  1.00  0.00            
ATOM     20  O5  ACD     1      25.310  26.960  26.780  1.00  0.00            
ATOM     21  H10 ACD     1      25.310  26.970  25.820  1.00  0.00            
ATOM     22  C7  ACD     1      24.070  25.990  28.770  1.00  0.00            
ATOM     23  H11 ACD     1      24.810  25.180  28.830  1.00  0.00            
ATOM     24  O6  ACD     1      22.870  25.430  29.200  1.00  0.00            
ATOM     25  C8  ACD     1      21.730  26.310  29.120  1.00  0.00            
ATOM     26  H12 ACD     1      21.970  27.100  29.830  1.00  0.00            
ATOM     27  C9  ACD     1      20.510  25.400  29.540  1.00  0.00            
ATOM     28  H13 ACD     1      20.840  24.820  30.410  1.00  0.00            
ATOM     29  H14 ACD     1      19.650  26.070  29.690  1.00  0.00            
ATOM     30  O7  ACD     1      20.180  24.460  28.490  1.00  0.00            
ATOM     31  H15 ACD     1      20.940  23.960  28.160  1.00  0.00            
ATOM     32  O8  ACD     1      24.450  27.010  29.720  1.00  0.00            
ATOM     33  C10 ACD     1      25.580  26.740  30.580  1.00  0.00            
ATOM     34  H16 ACD     1      25.640  25.660  30.760  1.00  0.00            
ATOM     35  C11 ACD     1      26.890  27.210  29.940  1.00  0.00            
ATOM     36  H17 ACD     1      26.760  28.270  29.690  1.00  0.00            
ATOM     37  O9  ACD     1      27.140  26.390  28.740  1.00  0.00            
ATOM     38  H18 ACD     1      26.670  26.800  28.000  1.00  0.00            
ATOM     39  C12 ACD     1      28.080  27.280  30.900  1.00  0.00            
ATOM     40  H19 ACD     1      28.260  26.220  31.110  1.00  0.00            
ATOM     41  O10 ACD     1      29.180  27.950  30.260  1.00  0.00            
ATOM     42  H20 ACD     1      28.890  28.860  30.150  1.00  0.00            
ATOM     43  C13 ACD     1      27.690  27.970  32.190  1.00  0.00            
ATOM     44  H21 ACD     1      28.440  27.760  32.960  1.00  0.00            
ATOM     45  O11 ACD     1      26.530  27.400  32.770  1.00  0.00            
ATOM     46  C14 ACD     1      25.340  27.520  31.910  1.00  0.00            
ATOM     47  H22 ACD     1      25.270  28.600  31.720  1.00  0.00            
ATOM     48  C15 ACD     1      24.140  27.020  32.700  1.00  0.00            
ATOM     49  H23 ACD     1      24.050  27.490  33.680  1.00  0.00            
ATOM     50  H24 ACD     1      23.240  27.120  32.080  1.00  0.00            
ATOM     51  O12 ACD     1      24.220  25.630  33.010  1.00  0.00            
ATOM     52  H25 ACD     1      23.550  25.380  33.650  1.00  0.00            
ATOM     53  O13 ACD     1      27.530  29.340  32.020  1.00  0.00            
ATOM     54  C16 ACD     1      27.860  30.280  33.080  1.00  0.00            
ATOM     55  H26 ACD     1      28.920  30.280  33.360  1.00  0.00            
ATOM     56  C17 ACD     1      27.420  31.690  32.520  1.00  0.00            
ATOM     57  H27 ACD     1      26.450  31.490  32.050  1.00  0.00            
ATOM     58  O14 ACD     1      28.330  32.050  31.480  1.00  0.00            
ATOM     59  H28 ACD     1      28.570  31.370  30.850  1.00  0.00            
ATOM     60  C18 ACD     1      27.200  32.790  33.520  1.00  0.00            
ATOM     61  H29 ACD     1      28.150  33.090  33.970  1.00  0.00            
ATOM     62  O15 ACD     1      26.530  33.890  32.940  1.00  0.00            
ATOM     63  H30 ACD     1      27.070  34.350  32.290  1.00  0.00            
ATOM     64  C19 ACD     1      26.210  32.270  34.590  1.00  0.00            
ATOM     65  H31 ACD     1      26.110  33.100  35.300  1.00  0.00            
ATOM     66  O16 ACD     1      26.810  31.120  35.230  1.00  0.00            
ATOM     67  C20 ACD     1      27.000  30.010  34.370  1.00  0.00            
ATOM     68  H32 ACD     1      26.060  29.610  33.970  1.00  0.00            
ATOM     69  C21 ACD     1      27.600  29.080  35.410  1.00  0.00            
ATOM     70  H33 ACD     1      27.050  29.230  36.340  1.00  0.00            
ATOM     71  H34 ACD     1      27.430  28.040  35.100  1.00  0.00            
ATOM     72  O17 ACD     1      29.030  29.230  35.540  1.00  0.00            
ATOM     73  H35 ACD     1      29.350  28.780  36.330  1.00  0.00            
ATOM     74  O18 ACD     1      24.930  31.920  34.050  1.00  0.00            
ATOM     75  C22 ACD     1      23.800  32.300  34.770  1.00  0.00            
ATOM     76  H36 ACD     1      24.120  32.800  35.700  1.00  0.00            
ATOM     77  C23 ACD     1      23.160  33.340  33.850  1.00  0.00            
ATOM     78  H37 ACD     1      23.030  32.890  32.860  1.00  0.00            
ATOM     79  O19 ACD     1      24.040  34.480  33.630  1.00  0.00            
ATOM     80  H38 ACD     1      24.900  34.130  33.370  1.00  0.00            
ATOM     81  C24 ACD     1      21.820  33.730  34.440  1.00  0.00            
ATOM     82  H39 ACD     1      21.880  34.150  35.460  1.00  0.00            
ATOM     83  O20 ACD     1      21.090  34.610  33.690  1.00  0.00            
ATOM     84  H40 ACD     1      21.750  35.300  33.570  1.00  0.00            
ATOM     85  C25 ACD     1      20.970  32.460  34.590  1.00  0.00            
ATOM     86  H41 ACD     1      20.020  32.800  35.010  1.00  0.00            
ATOM     87  O21 ACD     1      21.620  31.580  35.580  1.00  0.00            
ATOM     88  C26 ACD     1      22.930  31.080  35.220  1.00  0.00            
ATOM     89  H42 ACD     1      22.830  30.400  34.360  1.00  0.00            
ATOM     90  C27 ACD     1      23.640  30.310  36.340  1.00  0.00            
ATOM     91  H43 ACD     1      22.960  29.660  36.900  1.00  0.00            
ATOM     92  H44 ACD     1      24.540  29.750  36.040  1.00  0.00            
ATOM     93  O22 ACD     1      24.150  31.160  37.420  1.00  0.00            
ATOM     94  H45 ACD     1      24.830  30.640  37.850  1.00  0.00            
ATOM     95  O23 ACD     1      20.850  31.860  33.330  1.00  0.00            
ATOM     96  C28 ACD     1      19.430  31.540  33.090  1.00  0.00            
ATOM     97  H46 ACD     1      19.020  31.260  34.060  1.00  0.00            
ATOM     98  C29 ACD     1      19.350  30.180  32.250  1.00  0.00            
ATOM     99  H47 ACD     1      19.910  30.320  31.320  1.00  0.00            
ATOM    100  O24 ACD     1      18.000  29.900  31.940  1.00  0.00            
ATOM    101  C30 ACD     1      19.940  28.950  32.950  1.00  0.00            
ATOM    102  H48 ACD     1      20.970  29.280  33.170  1.00  0.00            
ATOM    103  H49 ACD     1      19.390  28.700  33.870  1.00  0.00            
ATOM    104  O25 ACD     1      19.950  27.800  32.110  1.00  0.00            
ATOM    105  H50 ACD     1      19.220  27.210  32.320  1.00  0.00            
ATOM    106  C31 ACD     1      18.740  32.710  32.380  1.00  0.00            
ATOM    107  H51 ACD     1      19.240  33.090  31.480  1.00  0.00            
ATOM    108  O26 ACD     1      18.630  33.800  33.250  1.00  0.00            
ATOM    109  H52 ACD     1      19.500  34.190  33.390  1.00  0.00            
ATOM    110  C32 ACD     1      17.340  32.160  32.000  1.00  0.00            
ATOM    111  H53 ACD     1      16.750  31.880  32.880  1.00  0.00            
ATOM    112  O27 ACD     1      16.690  33.200  31.270  1.00  0.00            
ATOM    113  H54 ACD     1      17.180  33.220  30.440  1.00  0.00            
ATOM    114  C33 ACD     1      17.450  30.920  31.160  1.00  0.00            
ATOM    115  H55 ACD     1      16.460  30.570  30.840  1.00  0.00            
ATOM    116  O28 ACD     1      18.220  31.150  29.940  1.00  0.00            
ATOM    117  C34 ACD     1      18.120  30.320  28.790  1.00  0.00            
ATOM    118  H56 ACD     1      17.140  30.510  28.340  1.00  0.00            
ATOM    119  C35 ACD     1      19.270  30.740  27.820  1.00  0.00            
ATOM    120  H57 ACD     1      20.210  30.610  28.370  1.00  0.00            
ATOM    121  O29 ACD     1      19.100  32.080  27.440  1.00  0.00            
ATOM    122  H58 ACD     1      18.910  32.600  28.230  1.00  0.00            
ATOM    123  C36 ACD     1      19.420  29.780  26.650  1.00  0.00            
ATOM    124  H59 ACD     1      18.530  29.930  26.030  1.00  0.00            
ATOM    125  O30 ACD     1      20.550  30.160  25.870  1.00  0.00            
ATOM    126  H60 ACD     1      21.210  29.460  25.890  1.00  0.00            
ATOM    127  C1  BA6     2      23.630  37.190  31.350  1.00  0.00            
ATOM    128  C2  BA6     2      22.160  37.150  31.740  1.00  0.00            
ATOM    129  N1  BA6     2      21.920  37.730  32.950  1.00  0.00            
ATOM    130  C3  BA6     2      20.610  37.900  33.260  1.00  0.00            
ATOM    131  N2  BA6     2      19.620  37.420  32.490  1.00  0.00            
ATOM    132  C4  BA6     2      19.870  36.760  31.350  1.00  0.00            
ATOM    133  O1  BA6     2      19.050  36.200  30.690  1.00  0.00            
ATOM    134  C5  BA6     2      21.210  36.570  30.940  1.00  0.00            
ATOM    135  C6  BA6     2      21.610  35.700  29.760  1.00  0.00            
ATOM    136  C7  BA6     2      21.860  34.210  30.290  1.00  0.00            
ATOM    137  N3  BA6     2      22.720  33.330  29.440  1.00  0.00            
ATOM    138  C8  BA6     2      24.090  33.850  29.080  1.00  0.00            
ATOM    139  C9  BA6     2      24.670  32.880  28.070  1.00  0.00            
ATOM    140  C10 BA6     2      24.800  31.400  28.530  1.00  0.00            
ATOM    141  C11 BA6     2      25.490  30.560  27.470  1.00  0.00            
ATOM    142  N4  BA6     2      26.650  29.970  27.790  1.00  0.00            
ATOM    143  O2  BA6     2      27.290  29.620  26.570  1.00  0.00            
ATOM    144  C12 BA6     2      26.450  29.970  25.590  1.00  0.00            
ATOM    145  C13 BA6     2      26.580  29.720  24.200  1.00  0.00            
ATOM    146  C14 BA6     2      25.540  30.130  23.340  1.00  0.00            
ATOM    147  F1  BA6     2      25.750  29.950  21.980  1.00  0.00            
ATOM    148  C15 BA6     2      24.340  30.590  23.820  1.00  0.00            
ATOM    149  C16 BA6     2      24.220  30.900  25.190  1.00  0.00            
ATOM    150  C17 BA6     2      25.310  30.530  26.030  1.00  0.00            
ATOM    151  C18 BA6     2      23.360  30.960  29.090  1.00  0.00            
ATOM    152  C19 BA6     2      22.680  32.000  29.980  1.00  0.00            
ATOM    153  C20 BA6     2      18.160  37.700  32.870  1.00  0.00            
ATOM    154  C21 BA6     2      17.930  37.870  34.360  1.00  0.00            
ATOM    155  C22 BA6     2      18.940  38.990  34.820  1.00  0.00            
ATOM    156  C23 BA6     2      20.390  38.590  34.600  1.00  0.00            
ATOM    157  H1  BA6     2      24.070  36.220  31.120  1.00  0.00            
ATOM    158  H2  BA6     2      23.790  37.760  30.420  1.00  0.00            
ATOM    159  H3  BA6     2      24.260  37.580  32.160  1.00  0.00            
ATOM    160  H4  BA6     2      22.550  36.060  29.320  1.00  0.00            
ATOM    161  H5  BA6     2      20.860  35.730  28.960  1.00  0.00            
ATOM    162  H6  BA6     2      20.900  33.680  30.380  1.00  0.00            
ATOM    163  H7  BA6     2      22.320  34.350  31.280  1.00  0.00            
ATOM    164  H8  BA6     2      24.670  33.910  30.010  1.00  0.00            
ATOM    165  H9  BA6     2      24.130  34.870  28.680  1.00  0.00            
ATOM    166  H10 BA6     2      25.630  33.280  27.730  1.00  0.00            
ATOM    167  H11 BA6     2      24.050  32.850  27.160  1.00  0.00            
ATOM    168  H12 BA6     2      25.430  31.400  29.430  1.00  0.00            
ATOM    169  H13 BA6     2      27.480  29.240  23.830  1.00  0.00            
ATOM    170  H14 BA6     2      23.650  30.780  23.010  1.00  0.00            
ATOM    171  H15 BA6     2      23.270  31.240  25.600  1.00  0.00            
ATOM    172  H16 BA6     2      23.340  30.100  29.770  1.00  0.00            
ATOM    173  H17 BA6     2      22.750  30.750  28.200  1.00  0.00            
ATOM    174  H18 BA6     2      21.670  31.600  30.060  1.00  0.00            
ATOM    175  H19 BA6     2      23.050  31.860  31.000  1.00  0.00            
ATOM    176  H20 BA6     2      17.470  36.890  32.620  1.00  0.00            
ATOM    177  H21 BA6     2      17.830  38.580  32.300  1.00  0.00            
ATOM    178  H22 BA6     2      18.200  36.980  34.930  1.00  0.00            
ATOM    179  H23 BA6     2      16.890  38.120  34.620  1.00  0.00            
ATOM    180  H24 BA6     2      18.760  39.210  35.880  1.00  0.00            
ATOM    181  H25 BA6     2      18.710  39.910  34.270  1.00  0.00            
ATOM    182  H26 BA6     2      21.060  39.450  34.590  1.00  0.00            
ATOM    183  H27 BA6     2      20.550  38.000  35.510  1.00  0.00            
TER
ENDMDL
MODEL        1
ATOM      1  H1  ACD     1      20.960   2.820  38.640  1.00  0.00            
ATOM      2  O1  ACD     1      21.390   2.930  37.790  1.00  0.00            
ATOM      3  C1  ACD     1      20.350   3.380  36.850  1.00  0.00            
ATOM      4  H2  ACD     1      20.850   3.570  35.900  1.00  0.00            
ATOM      5  H3  ACD     1      19.910   4.280  37.310  1.00  0.00            
ATOM      6  C2  ACD     1      19.160   2.470  36.780  1.00  0.00            
ATOM      7  H4  ACD     1      19.470   1.450  36.530  1.00  0.00            
ATOM      8  O2  ACD     1      18.420   2.500  38.010  1.00  0.00            
ATOM      9  C3  ACD     1      17.380   1.630  38.140  1.00  0.00            
ATOM     10  H5  ACD     1      16.990   1.570  39.160  1.00  0.00            
ATOM     11  O3  ACD     1      17.970   0.310  37.920  1.00  0.00            
ATOM     12  C4  ACD     1      18.390  -0.480  39.020  1.00  0.00            
ATOM     13  H6  ACD     1      17.630  -0.510  39.810  1.00  0.00            
ATOM     14  C5  ACD     1      18.480  -1.910  38.490  1.00  0.00            
ATOM     15  H7  ACD     1      18.990  -1.920  37.520  1.00  0.00            
ATOM     16  O4  ACD     1      17.170  -2.570  38.240  1.00  0.00            
ATOM     17  H8  ACD     1      16.720  -2.310  37.430  1.00  0.00            
ATOM     18  C6  ACD     1      19.380  -2.880  39.360  1.00  0.00            
ATOM     19  H9  ACD     1      18.890  -3.120  40.310  1.00  0.00            
ATOM     20  O5  ACD     1      19.550  -4.110  38.700  1.00  0.00            
ATOM     21  H10 ACD     1      18.650  -4.440  38.710  1.00  0.00            
ATOM     22  C7  ACD     1      20.760  -2.190  39.610  1.00  0.00            
ATOM     23  H11 ACD     1      21.340  -2.890  40.220  1.00  0.00            
ATOM     24  O6  ACD     1      20.460  -1.000  40.340  1.00  0.00            
ATOM     25  C8  ACD     1      19.690   0.040  39.650  1.00  0.00            
ATOM     26  H12 ACD     1      20.330   0.520  38.900  1.00  0.00            
ATOM     27  C9  ACD     1      19.430   1.140  40.780  1.00  0.00            
ATOM     28  H13 ACD     1      18.640   1.840  40.470  1.00  0.00            
ATOM     29  H14 ACD     1      19.010   0.590  41.640  1.00  0.00            
ATOM     30  O7  ACD     1      20.500   1.920  41.160  1.00  0.00            
ATOM     31  H15 ACD     1      20.880   1.350  41.840  1.00  0.00            
ATOM     32  O8  ACD     1      21.440  -1.980  38.450  1.00  0.00            
ATOM     33  C10 ACD     1      22.820  -2.230  38.520  1.00  0.00            
ATOM     34  H16 ACD     1      23.250  -2.330  39.530  1.00  0.00            
ATOM     35  C11 ACD     1      23.000  -3.610  37.780  1.00  0.00            
ATOM     36  H17 ACD     1      22.490  -3.400  36.840  1.00  0.00            
ATOM     37  O9  ACD     1      22.400  -4.630  38.560  1.00  0.00            
ATOM     38  H18 ACD     1      21.470  -4.460  38.400  1.00  0.00            
ATOM     39  C12 ACD     1      24.540  -3.800  37.470  1.00  0.00            
ATOM     40  H19 ACD     1      25.130  -3.890  38.390  1.00  0.00            
ATOM     41  O10 ACD     1      24.710  -4.880  36.580  1.00  0.00            
ATOM     42  H20 ACD     1      24.330  -4.610  35.740  1.00  0.00            
ATOM     43  C13 ACD     1      25.100  -2.700  36.700  1.00  0.00            
ATOM     44  H21 ACD     1      26.170  -2.860  36.530  1.00  0.00            
ATOM     45  O11 ACD     1      24.890  -1.510  37.480  1.00  0.00            
ATOM     46  C14 ACD     1      23.530  -1.130  37.790  1.00  0.00            
ATOM     47  H22 ACD     1      23.090  -0.830  36.830  1.00  0.00            
ATOM     48  C15 ACD     1      23.520   0.090  38.660  1.00  0.00            
ATOM     49  H23 ACD     1      22.460   0.350  38.790  1.00  0.00            
ATOM     50  H24 ACD     1      23.950  -0.180  39.630  1.00  0.00            
ATOM     51  O12 ACD     1      24.150   1.240  38.030  1.00  0.00            
ATOM     52  H25 ACD     1      23.430   1.830  37.820  1.00  0.00            
ATOM     53  O13 ACD     1      24.420  -2.470  35.480  1.00  0.00            
ATOM     54  C16 ACD     1      25.200  -1.920  34.380  1.00  0.00            
ATOM     55  H26 ACD     1      26.220  -1.750  34.720  1.00  0.00            
ATOM     56  C17 ACD     1      25.270  -2.920  33.200  1.00  0.00            
ATOM     57  H27 ACD     1      24.300  -3.290  32.830  1.00  0.00            
ATOM     58  O14 ACD     1      26.030  -4.100  33.670  1.00  0.00            
ATOM     59  H28 ACD     1      26.200  -4.670  32.910  1.00  0.00            
ATOM     60  C18 ACD     1      26.060  -2.250  32.040  1.00  0.00            
ATOM     61  H29 ACD     1      27.120  -2.130  32.330  1.00  0.00            
ATOM     62  O15 ACD     1      26.140  -3.060  30.830  1.00  0.00            
ATOM     63  H30 ACD     1      25.260  -3.290  30.510  1.00  0.00            
ATOM     64  C19 ACD     1      25.390  -1.020  31.640  1.00  0.00            
ATOM     65  H31 ACD     1      25.900  -0.490  30.830  1.00  0.00            
ATOM     66  O16 ACD     1      25.360  -0.110  32.720  1.00  0.00            
ATOM     67  C20 ACD     1      24.580  -0.580  33.830  1.00  0.00            
ATOM     68  H32 ACD     1      23.530  -0.700  33.570  1.00  0.00            
ATOM     69  C21 ACD     1      24.690   0.540  34.840  1.00  0.00            
ATOM     70  H33 ACD     1      24.710   1.440  34.210  1.00  0.00            
ATOM     71  H34 ACD     1      23.820   0.600  35.500  1.00  0.00            
ATOM     72  O17 ACD     1      25.900   0.610  35.600  1.00  0.00            
ATOM     73  H35 ACD     1      25.800  -0.080  36.260  1.00  0.00            
ATOM     74  O18 ACD     1      24.030  -1.220  31.190  1.00  0.00            
ATOM     75  C22 ACD     1      23.590  -0.390  30.110  1.00  0.00            
ATOM     76  H36 ACD     1      24.050  -0.750  29.180  1.00  0.00            
ATOM     77  C23 ACD     1      22.070  -0.670  30.060  1.00  0.00            
ATOM     78  H37 ACD     1      21.670  -0.500  31.070  1.00  0.00            
ATOM     79  O19 ACD     1      21.700  -2.010  29.700  1.00  0.00            
ATOM     80  H38 ACD     1      22.510  -2.510  29.870  1.00  0.00            
ATOM     81  C24 ACD     1      21.350   0.320  29.060  1.00  0.00            
ATOM     82  H39 ACD     1      21.770   0.300  28.050  1.00  0.00            
ATOM     83  O20 ACD     1      19.960   0.070  29.200  1.00  0.00            
ATOM     84  H40 ACD     1      19.970  -0.890  29.270  1.00  0.00            
ATOM     85  C25 ACD     1      21.560   1.690  29.570  1.00  0.00            
ATOM     86  H41 ACD     1      20.950   2.410  29.020  1.00  0.00            
ATOM     87  O21 ACD     1      22.970   1.920  29.420  1.00  0.00            
ATOM     88  C26 ACD     1      23.850   1.130  30.270  1.00  0.00            
ATOM     89  H42 ACD     1      23.660   1.410  31.310  1.00  0.00            
ATOM     90  C27 ACD     1      25.260   1.760  30.030  1.00  0.00            
ATOM     91  H43 ACD     1      25.220   2.860  30.000  1.00  0.00            
ATOM     92  H44 ACD     1      25.980   1.370  30.750  1.00  0.00            
ATOM     93  O22 ACD     1      25.860   1.400  28.800  1.00  0.00            
ATOM     94  H45 ACD     1      25.240   1.760  28.160  1.00  0.00            
ATOM     95  O23 ACD     1      21.090   1.770  30.920  1.00  0.00            
ATOM     96  C28 ACD     1      20.470   3.010  31.320  1.00  0.00            
ATOM     97  H46 ACD     1      20.550   3.800  30.560  1.00  0.00            
ATOM     98  C29 ACD     1      21.050   3.430  32.650  1.00  0.00            
ATOM     99  H47 ACD     1      21.210   2.440  33.100  1.00  0.00            
ATOM    100  O24 ACD     1      20.280   4.320  33.460  1.00  0.00            
ATOM    101  C30 ACD     1      22.440   4.070  32.460  1.00  0.00            
ATOM    102  H48 ACD     1      22.970   3.540  31.660  1.00  0.00            
ATOM    103  H49 ACD     1      22.200   5.010  31.940  1.00  0.00            
ATOM    104  O25 ACD     1      23.170   4.120  33.680  1.00  0.00            
ATOM    105  H50 ACD     1      22.760   4.810  34.200  1.00  0.00            
ATOM    106  C31 ACD     1      18.960   2.730  31.410  1.00  0.00            
ATOM    107  H51 ACD     1      18.810   1.810  31.990  1.00  0.00            
ATOM    108  O26 ACD     1      18.410   2.410  30.180  1.00  0.00            
ATOM    109  H52 ACD     1      18.870   1.670  29.780  1.00  0.00            
ATOM    110  C32 ACD     1      18.170   3.800  32.200  1.00  0.00            
ATOM    111  H53 ACD     1      18.180   4.740  31.650  1.00  0.00            
ATOM    112  O27 ACD     1      16.830   3.280  32.300  1.00  0.00            
ATOM    113  H54 ACD     1      16.640   3.030  31.390  1.00  0.00            
ATOM    114  C33 ACD     1      18.890   4.000  33.630  1.00  0.00            
ATOM    115  H55 ACD     1      18.350   4.800  34.150  1.00  0.00            
ATOM    116  O28 ACD     1      18.760   2.850  34.430  1.00  0.00            
ATOM    117  C34 ACD     1      18.200   2.930  35.700  1.00  0.00            
ATOM    118  H56 ACD     1      17.820   3.930  35.950  1.00  0.00            
ATOM    119  C35 ACD     1      16.970   2.000  35.730  1.00  0.00            
ATOM    120  H57 ACD     1      17.370   1.050  35.350  1.00  0.00            
ATOM    121  O29 ACD     1      16.060   2.520  34.790  1.00  0.00            
ATOM    122  H58 ACD     1      16.430   2.380  33.920  1.00  0.00            
ATOM    123  C36 ACD     1      16.260   1.900  37.090  1.00  0.00            
ATOM    124  H59 ACD     1      15.780   2.860  37.350  1.00  0.00            
ATOM    125  O30 ACD     1      15.240   0.850  37.090  1.00  0.00            
ATOM    126  H60 ACD     1      15.040   0.770  36.150  1.00  0.00            
ATOM    127  C1  BA6     2      15.680  43.940  29.750  1.00  0.00            
ATOM    128  C2  BA6     2      14.950  44.190  31.080  1.00  0.00            
ATOM    129  N1  BA6     2      14.200  45.310  31.160  1.00  0.00            
ATOM    130  C3  BA6     2      13.470  45.630  32.200  1.00  0.00            
ATOM    131  N2  BA6     2      13.430  44.970  33.400  1.00  0.00            
ATOM    132  C4  BA6     2      14.290  43.900  33.510  1.00  0.00            
ATOM    133  O1  BA6     2      14.330  43.310  34.550  1.00  0.00            
ATOM    134  C5  BA6     2      15.040  43.520  32.310  1.00  0.00            
ATOM    135  C6  BA6     2      15.940  42.400  32.420  1.00  0.00            
ATOM    136  C7  BA6     2      17.390  42.840  32.560  1.00  0.00            
ATOM    137  N3  BA6     2      18.300  41.870  32.950  1.00  0.00            
ATOM    138  C8  BA6     2      18.520  40.730  32.060  1.00  0.00            
ATOM    139  C9  BA6     2      19.250  39.680  32.880  1.00  0.00            
ATOM    140  C10 BA6     2      20.570  40.140  33.460  1.00  0.00            
ATOM    141  C11 BA6     2      21.190  38.910  34.080  1.00  0.00            
ATOM    142  N4  BA6     2      22.420  38.490  33.710  1.00  0.00            
ATOM    143  O2  BA6     2      22.680  37.340  34.490  1.00  0.00            
ATOM    144  C12 BA6     2      21.600  37.120  35.310  1.00  0.00            
ATOM    145  C13 BA6     2      21.390  36.050  36.210  1.00  0.00            
ATOM    146  C14 BA6     2      20.270  35.950  36.900  1.00  0.00            
ATOM    147  F1  BA6     2      19.980  34.860  37.610  1.00  0.00            
ATOM    148  C15 BA6     2      19.280  36.930  36.660  1.00  0.00            
ATOM    149  C16 BA6     2      19.400  37.980  35.780  1.00  0.00            
ATOM    150  C17 BA6     2      20.650  38.060  35.130  1.00  0.00            
ATOM    151  C18 BA6     2      20.270  41.320  34.400  1.00  0.00            
ATOM    152  C19 BA6     2      19.460  42.400  33.640  1.00  0.00            
ATOM    153  C20 BA6     2      12.560  45.380  34.540  1.00  0.00            
ATOM    154  C21 BA6     2      12.060  46.850  34.460  1.00  0.00            
ATOM    155  C22 BA6     2      11.600  47.090  33.030  1.00  0.00            
ATOM    156  C23 BA6     2      12.700  46.870  31.950  1.00  0.00            
ATOM    157  H1  BA6     2      16.070  44.850  29.290  1.00  0.00            
ATOM    158  H2  BA6     2      16.580  43.330  29.880  1.00  0.00            
ATOM    159  H3  BA6     2      14.920  43.440  29.120  1.00  0.00            
ATOM    160  H4  BA6     2      15.880  41.670  31.600  1.00  0.00            
ATOM    161  H5  BA6     2      15.700  41.830  33.320  1.00  0.00            
ATOM    162  H6  BA6     2      17.420  43.630  33.330  1.00  0.00            
ATOM    163  H7  BA6     2      17.730  43.140  31.560  1.00  0.00            
ATOM    164  H8  BA6     2      19.160  41.020  31.220  1.00  0.00            
ATOM    165  H9  BA6     2      17.590  40.350  31.620  1.00  0.00            
ATOM    166  H10 BA6     2      19.340  38.740  32.320  1.00  0.00            
ATOM    167  H11 BA6     2      18.520  39.380  33.650  1.00  0.00            
ATOM    168  H12 BA6     2      21.200  40.580  32.680  1.00  0.00            
ATOM    169  H13 BA6     2      22.200  35.320  36.190  1.00  0.00            
ATOM    170  H14 BA6     2      18.300  36.810  37.110  1.00  0.00            
ATOM    171  H15 BA6     2      18.610  38.710  35.600  1.00  0.00            
ATOM    172  H16 BA6     2      21.180  41.840  34.730  1.00  0.00            
ATOM    173  H17 BA6     2      19.750  41.060  35.330  1.00  0.00            
ATOM    174  H18 BA6     2      19.300  43.280  34.270  1.00  0.00            
ATOM    175  H19 BA6     2      20.130  42.750  32.830  1.00  0.00            
ATOM    176  H20 BA6     2      13.090  45.220  35.490  1.00  0.00            
ATOM    177  H21 BA6     2      11.680  44.730  34.610  1.00  0.00            
ATOM    178  H22 BA6     2      12.700  47.640  34.860  1.00  0.00            
ATOM    179  H23 BA6     2      11.200  46.970  35.120  1.00  0.00            
ATOM    180  H24 BA6     2      11.150  48.090  32.930  1.00  0.00            
ATOM    181  H25 BA6     2      10.800  46.370  32.800  1.00  0.00            
ATOM    182  H26 BA6     2      12.310  46.960  30.930  1.00  0.00            
ATOM    183  H27 BA6     2      13.400  47.720  31.950  1.00  0.00            
TER
ENDMDL
MODEL        1
ATOM      1  H1  ACD     1      17.060  31.070  28.120  1.00  0.00            
ATOM      2  O1  ACD     1      16.880  31.710  28.810  1.00  0.00            
ATOM      3  C1  ACD     1      17.680  31.420  29.970  1.00  0.00            
ATOM      4  H2  ACD     1      17.520  30.370  30.250  1.00  0.00            
ATOM      5  H3  ACD     1      17.350  32.010  30.830  1.00  0.00            
ATOM      6  C2  ACD     1      19.110  31.590  29.620  1.00  0.00            
ATOM      7  H4  ACD     1      19.700  31.140  30.430  1.00  0.00            
ATOM      8  O2  ACD     1      19.300  30.730  28.430  1.00  0.00            
ATOM      9  C3  ACD     1      20.560  30.790  27.750  1.00  0.00            
ATOM     10  H5  ACD     1      20.500  30.110  26.890  1.00  0.00            
ATOM     11  O3  ACD     1      21.630  30.350  28.540  1.00  0.00            
ATOM     12  C4  ACD     1      22.190  29.060  28.290  1.00  0.00            
ATOM     13  H6  ACD     1      21.480  28.490  27.680  1.00  0.00            
ATOM     14  C5  ACD     1      23.500  29.230  27.590  1.00  0.00            
ATOM     15  H7  ACD     1      24.060  30.020  28.100  1.00  0.00            
ATOM     16  O4  ACD     1      23.190  29.820  26.320  1.00  0.00            
ATOM     17  H8  ACD     1      22.700  30.620  26.520  1.00  0.00            
ATOM     18  C6  ACD     1      24.210  27.870  27.560  1.00  0.00            
ATOM     19  H9  ACD     1      23.630  27.120  27.010  1.00  0.00            
ATOM     20  O5  ACD     1      25.490  27.900  26.930  1.00  0.00            
ATOM     21  H10 ACD     1      25.930  28.660  27.330  1.00  0.00            
ATOM     22  C7  ACD     1      24.390  27.330  28.990  1.00  0.00            
ATOM     23  H11 ACD     1      24.870  26.350  29.000  1.00  0.00            
ATOM     24  O6  ACD     1      23.100  27.270  29.590  1.00  0.00            
ATOM     25  C8  ACD     1      22.370  28.440  29.720  1.00  0.00            
ATOM     26  H12 ACD     1      23.040  28.980  30.410  1.00  0.00            
ATOM     27  C9  ACD     1      21.010  28.150  30.390  1.00  0.00            
ATOM     28  H13 ACD     1      21.120  27.650  31.370  1.00  0.00            
ATOM     29  H14 ACD     1      20.550  29.140  30.530  1.00  0.00            
ATOM     30  O7  ACD     1      20.230  27.330  29.520  1.00  0.00            
ATOM     31  H15 ACD     1      20.420  26.420  29.760  1.00  0.00            
ATOM     32  O8  ACD     1      25.180  28.300  29.580  1.00  0.00            
ATOM     33  C10 ACD     1      26.170  27.730  30.470  1.00  0.00            
ATOM     34  H16 ACD     1      26.200  26.630  30.360  1.00  0.00            
ATOM     35  C11 ACD     1      27.420  28.320  29.990  1.00  0.00            
ATOM     36  H17 ACD     1      27.170  29.380  30.110  1.00  0.00            
ATOM     37  O9  ACD     1      27.740  27.950  28.660  1.00  0.00            
ATOM     38  H18 ACD     1      28.570  28.360  28.420  1.00  0.00            
ATOM     39  C12 ACD     1      28.490  27.890  31.010  1.00  0.00            
ATOM     40  H19 ACD     1      28.480  26.790  30.970  1.00  0.00            
ATOM     41  O10 ACD     1      29.780  28.370  30.660  1.00  0.00            
ATOM     42  H20 ACD     1      29.680  29.320  30.720  1.00  0.00            
ATOM     43  C13 ACD     1      28.170  28.310  32.440  1.00  0.00            
ATOM     44  H21 ACD     1      28.870  27.920  33.180  1.00  0.00            
ATOM     45  O11 ACD     1      26.890  27.720  32.780  1.00  0.00            
ATOM     46  C14 ACD     1      25.830  28.050  31.920  1.00  0.00            
ATOM     47  H22 ACD     1      25.570  29.110  32.020  1.00  0.00            
ATOM     48  C15 ACD     1      24.600  27.390  32.430  1.00  0.00            
ATOM     49  H23 ACD     1      23.770  27.760  31.820  1.00  0.00            
ATOM     50  H24 ACD     1      24.620  26.310  32.280  1.00  0.00            
ATOM     51  O12 ACD     1      24.250  27.660  33.840  1.00  0.00            
ATOM     52  H25 ACD     1      23.560  27.060  34.140  1.00  0.00            
ATOM     53  O13 ACD     1      28.110  29.690  32.540  1.00  0.00            
ATOM     54  C16 ACD     1      28.370  30.370  33.790  1.00  0.00            
ATOM     55  H26 ACD     1      29.420  30.270  34.080  1.00  0.00            
ATOM     56  C17 ACD     1      28.020  31.850  33.450  1.00  0.00            
ATOM     57  H27 ACD     1      27.040  31.800  32.970  1.00  0.00            
ATOM     58  O14 ACD     1      28.900  32.380  32.500  1.00  0.00            
ATOM     59  H28 ACD     1      28.970  31.670  31.860  1.00  0.00            
ATOM     60  C18 ACD     1      28.020  32.730  34.710  1.00  0.00            
ATOM     61  H29 ACD     1      28.990  32.670  35.230  1.00  0.00            
ATOM     62  O15 ACD     1      27.780  34.120  34.370  1.00  0.00            
ATOM     63  H30 ACD     1      28.440  34.420  33.740  1.00  0.00            
ATOM     64  C19 ACD     1      26.980  32.180  35.690  1.00  0.00            
ATOM     65  H31 ACD     1      26.960  32.850  36.550  1.00  0.00            
ATOM     66  O16 ACD     1      27.340  30.870  36.020  1.00  0.00            
ATOM     67  C20 ACD     1      27.490  29.910  34.980  1.00  0.00            
ATOM     68  H32 ACD     1      26.520  29.650  34.540  1.00  0.00            
ATOM     69  C21 ACD     1      28.060  28.750  35.810  1.00  0.00            
ATOM     70  H33 ACD     1      27.410  28.380  36.600  1.00  0.00            
ATOM     71  H34 ACD     1      28.140  27.880  35.150  1.00  0.00            
ATOM     72  O17 ACD     1      29.340  28.990  36.330  1.00  0.00            
ATOM     73  H35 ACD     1      29.940  28.300  36.030  1.00  0.00            
ATOM     74  O18 ACD     1      25.670  32.190  35.070  1.00  0.00            
ATOM     75  C22 ACD     1      24.650  32.840  35.760  1.00  0.00            
ATOM     76  H36 ACD     1      24.830  32.940  36.840  1.00  0.00            
ATOM     77  C23 ACD     1      24.440  34.300  35.190  1.00  0.00            
ATOM     78  H37 ACD     1      24.170  34.280  34.130  1.00  0.00            
ATOM     79  O19 ACD     1      25.700  35.100  35.410  1.00  0.00            
ATOM     80  H38 ACD     1      26.460  34.750  34.940  1.00  0.00            
ATOM     81  C24 ACD     1      23.240  34.920  35.870  1.00  0.00            
ATOM     82  H39 ACD     1      23.380  35.080  36.950  1.00  0.00            
ATOM     83  O20 ACD     1      22.920  36.190  35.310  1.00  0.00            
ATOM     84  H40 ACD     1      22.070  36.210  34.860  1.00  0.00            
ATOM     85  C25 ACD     1      22.070  33.960  35.730  1.00  0.00            
ATOM     86  H41 ACD     1      21.230  34.360  36.300  1.00  0.00            
ATOM     87  O21 ACD     1      22.230  32.700  36.260  1.00  0.00            
ATOM     88  C26 ACD     1      23.320  32.040  35.590  1.00  0.00            
ATOM     89  H42 ACD     1      23.160  31.790  34.530  1.00  0.00            
ATOM     90  C27 ACD     1      23.350  30.680  36.230  1.00  0.00            
ATOM     91  H43 ACD     1      22.370  30.190  36.190  1.00  0.00            
ATOM     92  H44 ACD     1      24.020  29.980  35.720  1.00  0.00            
ATOM     93  O22 ACD     1      23.890  30.700  37.500  1.00  0.00            
ATOM     94  H45 ACD     1      23.290  31.330  37.910  1.00  0.00            
ATOM     95  O23 ACD     1      21.760  33.810  34.300  1.00  0.00            
ATOM     96  C28 ACD     1      20.420  33.860  33.970  1.00  0.00            
ATOM     97  H46 ACD     1      19.780  33.950  34.860  1.00  0.00            
ATOM     98  C29 ACD     1      20.000  32.650  33.160  1.00  0.00            
ATOM     99  H47 ACD     1      20.840  32.480  32.480  1.00  0.00            
ATOM    100  O24 ACD     1      18.820  32.850  32.400  1.00  0.00            
ATOM    101  C30 ACD     1      19.960  31.370  33.980  1.00  0.00            
ATOM    102  H48 ACD     1      20.920  31.170  34.470  1.00  0.00            
ATOM    103  H49 ACD     1      19.100  31.420  34.660  1.00  0.00            
ATOM    104  O25 ACD     1      19.860  30.110  33.210  1.00  0.00            
ATOM    105  H50 ACD     1      19.810  29.320  33.760  1.00  0.00            
ATOM    106  C31 ACD     1      20.350  35.210  33.190  1.00  0.00            
ATOM    107  H51 ACD     1      21.200  35.320  32.500  1.00  0.00            
ATOM    108  O26 ACD     1      20.300  36.360  34.140  1.00  0.00            
ATOM    109  H52 ACD     1      19.400  36.620  34.360  1.00  0.00            
ATOM    110  C32 ACD     1      19.070  35.290  32.340  1.00  0.00            
ATOM    111  H53 ACD     1      18.250  35.350  33.060  1.00  0.00            
ATOM    112  O27 ACD     1      19.140  36.450  31.460  1.00  0.00            
ATOM    113  H54 ACD     1      19.890  36.540  30.860  1.00  0.00            
ATOM    114  C33 ACD     1      18.840  34.010  31.520  1.00  0.00            
ATOM    115  H55 ACD     1      17.860  34.200  31.060  1.00  0.00            
ATOM    116  O28 ACD     1      19.760  33.950  30.500  1.00  0.00            
ATOM    117  C34 ACD     1      19.520  33.100  29.290  1.00  0.00            
ATOM    118  H56 ACD     1      18.690  33.540  28.730  1.00  0.00            
ATOM    119  C35 ACD     1      20.840  33.200  28.410  1.00  0.00            
ATOM    120  H57 ACD     1      21.770  33.060  28.970  1.00  0.00            
ATOM    121  O29 ACD     1      20.820  34.520  27.860  1.00  0.00            
ATOM    122  H58 ACD     1      21.430  34.580  27.110  1.00  0.00            
ATOM    123  C36 ACD     1      20.750  32.190  27.240  1.00  0.00            
ATOM    124  H59 ACD     1      19.900  32.540  26.630  1.00  0.00            
ATOM    125  O30 ACD     1      21.930  32.200  26.520  1.00  0.00            
ATOM    126  H60 ACD     1      21.660  32.840  25.850  1.00  0.00            
ATOM    127  C1  BA6     2      25.380  38.700  34.710  1.00  0.00            
ATOM    128  C2  BA6     2      23.960  39.000  34.320  1.00  0.00            
ATOM    129  N1  BA6     2      23.190  39.640  35.320  1.00  0.00            
ATOM    130  C3  BA6     2      21.960  39.820  34.900  1.00  0.00            
ATOM    131  N2  BA6     2      21.450  39.670  33.610  1.00  0.00            
ATOM    132  C4  BA6     2      22.230  39.220  32.600  1.00  0.00            
ATOM    133  O1  BA6     2      21.870  39.160  31.450  1.00  0.00            
ATOM    134  C5  BA6     2      23.510  38.710  33.090  1.00  0.00            
ATOM    135  C6  BA6     2      24.340  37.980  32.000  1.00  0.00            
ATOM    136  C7  BA6     2      23.990  36.400  32.010  1.00  0.00            
ATOM    137  N3  BA6     2      24.510  35.470  31.050  1.00  0.00            
ATOM    138  C8  BA6     2      25.960  35.280  30.950  1.00  0.00            
ATOM    139  C9  BA6     2      26.330  34.470  29.730  1.00  0.00            
ATOM    140  C10 BA6     2      25.550  33.130  29.610  1.00  0.00            
ATOM    141  C11 BA6     2      25.730  32.370  28.320  1.00  0.00            
ATOM    142  N4  BA6     2      26.400  31.230  28.240  1.00  0.00            
ATOM    143  O2  BA6     2      26.460  30.780  26.860  1.00  0.00            
ATOM    144  C12 BA6     2      25.770  31.760  26.170  1.00  0.00            
ATOM    145  C13 BA6     2      25.700  31.730  24.780  1.00  0.00            
ATOM    146  C14 BA6     2      25.140  32.840  24.220  1.00  0.00            
ATOM    147  F1  BA6     2      25.050  32.720  22.900  1.00  0.00            
ATOM    148  C15 BA6     2      24.750  33.930  24.950  1.00  0.00            
ATOM    149  C16 BA6     2      24.870  33.970  26.380  1.00  0.00            
ATOM    150  C17 BA6     2      25.410  32.820  26.940  1.00  0.00            
ATOM    151  C18 BA6     2      24.060  33.400  29.820  1.00  0.00            
ATOM    152  C19 BA6     2      23.780  34.220  31.080  1.00  0.00            
ATOM    153  C20 BA6     2      20.010  39.900  33.300  1.00  0.00            
ATOM    154  C21 BA6     2      19.140  40.450  34.460  1.00  0.00            
ATOM    155  C22 BA6     2      19.610  39.980  35.800  1.00  0.00            
ATOM    156  C23 BA6     2      21.140  40.360  36.010  1.00  0.00            
ATOM    157  H1  BA6     2      25.620  37.710  34.310  1.00  0.00            
ATOM    158  H2  BA6     2      25.990  39.540  34.340  1.00  0.00            
ATOM    159  H3  BA6     2      25.480  38.610  35.800  1.00  0.00            
ATOM    160  H4  BA6     2      25.410  38.070  32.220  1.00  0.00            
ATOM    161  H5  BA6     2      24.110  38.430  31.030  1.00  0.00            
ATOM    162  H6  BA6     2      22.900  36.400  31.940  1.00  0.00            
ATOM    163  H7  BA6     2      24.210  36.170  33.050  1.00  0.00            
ATOM    164  H8  BA6     2      26.330  34.790  31.860  1.00  0.00            
ATOM    165  H9  BA6     2      26.470  36.250  30.970  1.00  0.00            
ATOM    166  H10 BA6     2      27.400  34.240  29.770  1.00  0.00            
ATOM    167  H11 BA6     2      26.330  35.050  28.800  1.00  0.00            
ATOM    168  H12 BA6     2      25.800  32.430  30.420  1.00  0.00            
ATOM    169  H13 BA6     2      25.910  30.910  24.100  1.00  0.00            
ATOM    170  H14 BA6     2      24.260  34.760  24.460  1.00  0.00            
ATOM    171  H15 BA6     2      24.500  34.830  26.920  1.00  0.00            
ATOM    172  H16 BA6     2      23.520  32.450  29.930  1.00  0.00            
ATOM    173  H17 BA6     2      23.600  33.960  29.000  1.00  0.00            
ATOM    174  H18 BA6     2      22.700  34.380  31.190  1.00  0.00            
ATOM    175  H19 BA6     2      24.000  33.680  32.010  1.00  0.00            
ATOM    176  H20 BA6     2      19.590  38.910  33.050  1.00  0.00            
ATOM    177  H21 BA6     2      19.710  40.470  32.410  1.00  0.00            
ATOM    178  H22 BA6     2      18.070  40.200  34.340  1.00  0.00            
ATOM    179  H23 BA6     2      19.250  41.540  34.510  1.00  0.00            
ATOM    180  H24 BA6     2      19.470  38.890  35.830  1.00  0.00            
ATOM    181  H25 BA6     2      18.920  40.490  36.480  1.00  0.00            
ATOM    182  H26 BA6     2      21.240  41.450  36.080  1.00  0.00            
ATOM    183  H27 BA6     2      21.420  39.930  36.980  1.00  0.00            
TER
ENDMDL
MODEL        1
ATOM      1  H1  ACD     1      25.290   3.520  27.270  1.00  0.00            
ATOM      2  O1  ACD     1      24.430   3.200  27.560  1.00  0.00            
ATOM      3  C1  ACD     1      23.510   3.030  26.380  1.00  0.00            
ATOM      4  H2  ACD     1      24.120   2.700  25.530  1.00  0.00            
ATOM      5  H3  ACD     1      23.120   4.040  26.180  1.00  0.00            
ATOM      6  C2  ACD     1      22.390   2.050  26.650  1.00  0.00            
ATOM      7  H4  ACD     1      21.790   1.920  25.740  1.00  0.00            
ATOM      8  O2  ACD     1      22.980   0.790  27.000  1.00  0.00            
ATOM      9  C3  ACD     1      22.010  -0.230  27.350  1.00  0.00            
ATOM     10  H5  ACD     1      22.660  -1.080  27.630  1.00  0.00            
ATOM     11  O3  ACD     1      21.280  -0.530  26.130  1.00  0.00            
ATOM     12  C4  ACD     1      21.730  -1.440  25.150  1.00  0.00            
ATOM     13  H6  ACD     1      21.870  -2.490  25.470  1.00  0.00            
ATOM     14  C5  ACD     1      20.420  -1.460  24.220  1.00  0.00            
ATOM     15  H7  ACD     1      19.900  -0.490  24.150  1.00  0.00            
ATOM     16  O4  ACD     1      19.470  -2.470  24.770  1.00  0.00            
ATOM     17  H8  ACD     1      18.990  -2.010  25.460  1.00  0.00            
ATOM     18  C6  ACD     1      20.800  -1.930  22.850  1.00  0.00            
ATOM     19  H9  ACD     1      21.140  -2.970  23.010  1.00  0.00            
ATOM     20  O5  ACD     1      19.780  -1.920  21.860  1.00  0.00            
ATOM     21  H10 ACD     1      19.660  -2.860  21.710  1.00  0.00            
ATOM     22  C7  ACD     1      22.000  -1.310  22.200  1.00  0.00            
ATOM     23  H11 ACD     1      22.310  -1.720  21.240  1.00  0.00            
ATOM     24  O6  ACD     1      23.090  -1.410  23.080  1.00  0.00            
ATOM     25  C8  ACD     1      23.000  -0.940  24.430  1.00  0.00            
ATOM     26  H12 ACD     1      23.010   0.160  24.410  1.00  0.00            
ATOM     27  C9  ACD     1      24.320  -1.340  25.040  1.00  0.00            
ATOM     28  H13 ACD     1      25.100  -0.890  24.410  1.00  0.00            
ATOM     29  H14 ACD     1      24.370  -0.910  26.050  1.00  0.00            
ATOM     30  O7  ACD     1      24.530  -2.750  25.110  1.00  0.00            
ATOM     31  H15 ACD     1      24.490  -3.030  24.190  1.00  0.00            
ATOM     32  O8  ACD     1      21.750   0.060  22.050  1.00  0.00            
ATOM     33  C10 ACD     1      22.050   0.740  20.850  1.00  0.00            
ATOM     34  H16 ACD     1      22.780   0.170  20.260  1.00  0.00            
ATOM     35  C11 ACD     1      20.780   0.750  19.980  1.00  0.00            
ATOM     36  H17 ACD     1      19.960   1.090  20.620  1.00  0.00            
ATOM     37  O9  ACD     1      20.460  -0.540  19.530  1.00  0.00            
ATOM     38  H18 ACD     1      19.990  -0.970  20.250  1.00  0.00            
ATOM     39  C12 ACD     1      20.860   1.710  18.820  1.00  0.00            
ATOM     40  H19 ACD     1      21.720   1.430  18.200  1.00  0.00            
ATOM     41  O10 ACD     1      19.590   1.850  18.080  1.00  0.00            
ATOM     42  H20 ACD     1      19.010   2.230  18.750  1.00  0.00            
ATOM     43  C13 ACD     1      21.350   3.060  19.360  1.00  0.00            
ATOM     44  H21 ACD     1      21.500   3.780  18.540  1.00  0.00            
ATOM     45  O11 ACD     1      22.600   2.890  20.080  1.00  0.00            
ATOM     46  C14 ACD     1      22.490   2.110  21.270  1.00  0.00            
ATOM     47  H22 ACD     1      21.720   2.610  21.870  1.00  0.00            
ATOM     48  C15 ACD     1      23.840   2.020  21.860  1.00  0.00            
ATOM     49  H23 ACD     1      23.780   1.460  22.800  1.00  0.00            
ATOM     50  H24 ACD     1      24.530   1.540  21.160  1.00  0.00            
ATOM     51  O12 ACD     1      24.290   3.380  22.140  1.00  0.00            
ATOM     52  H25 ACD     1      24.460   3.920  21.370  1.00  0.00            
ATOM     53  O13 ACD     1      20.290   3.570  20.210  1.00  0.00            
ATOM     54  C16 ACD     1      19.890   4.950  20.040  1.00  0.00            
ATOM     55  H26 ACD     1      20.550   5.470  19.340  1.00  0.00            
ATOM     56  C17 ACD     1      18.550   5.080  19.420  1.00  0.00            
ATOM     57  H27 ACD     1      17.850   4.420  19.950  1.00  0.00            
ATOM     58  O14 ACD     1      18.610   4.630  18.000  1.00  0.00            
ATOM     59  H28 ACD     1      17.700   4.670  17.700  1.00  0.00            
ATOM     60  C18 ACD     1      18.120   6.540  19.320  1.00  0.00            
ATOM     61  H29 ACD     1      18.710   7.020  18.530  1.00  0.00            
ATOM     62  O15 ACD     1      16.830   6.670  18.750  1.00  0.00            
ATOM     63  H30 ACD     1      16.300   6.230  19.420  1.00  0.00            
ATOM     64  C19 ACD     1      18.300   7.230  20.630  1.00  0.00            
ATOM     65  H31 ACD     1      18.120   8.290  20.400  1.00  0.00            
ATOM     66  O16 ACD     1      19.640   7.090  21.070  1.00  0.00            
ATOM     67  C20 ACD     1      20.000   5.740  21.290  1.00  0.00            
ATOM     68  H32 ACD     1      19.330   5.320  22.050  1.00  0.00            
ATOM     69  C21 ACD     1      21.460   5.730  21.850  1.00  0.00            
ATOM     70  H33 ACD     1      21.940   4.750  21.800  1.00  0.00            
ATOM     71  H34 ACD     1      22.110   6.350  21.220  1.00  0.00            
ATOM     72  O17 ACD     1      21.440   6.240  23.190  1.00  0.00            
ATOM     73  H35 ACD     1      22.350   6.290  23.470  1.00  0.00            
ATOM     74  O18 ACD     1      17.350   6.790  21.610  1.00  0.00            
ATOM     75  C22 ACD     1      16.880   7.540  22.710  1.00  0.00            
ATOM     76  H36 ACD     1      16.140   8.240  22.290  1.00  0.00            
ATOM     77  C23 ACD     1      16.170   6.540  23.680  1.00  0.00            
ATOM     78  H37 ACD     1      16.790   5.640  23.720  1.00  0.00            
ATOM     79  O19 ACD     1      14.890   6.210  23.030  1.00  0.00            
ATOM     80  H38 ACD     1      15.070   5.850  22.160  1.00  0.00            
ATOM     81  C24 ACD     1      16.030   7.020  25.120  1.00  0.00            
ATOM     82  H39 ACD     1      15.360   7.880  25.270  1.00  0.00            
ATOM     83  O20 ACD     1      15.650   5.900  26.050  1.00  0.00            
ATOM     84  H40 ACD     1      14.810   5.510  25.780  1.00  0.00            
ATOM     85  C25 ACD     1      17.360   7.620  25.630  1.00  0.00            
ATOM     86  H41 ACD     1      17.170   8.080  26.610  1.00  0.00            
ATOM     87  O21 ACD     1      17.640   8.710  24.740  1.00  0.00            
ATOM     88  C26 ACD     1      18.060   8.290  23.460  1.00  0.00            
ATOM     89  H42 ACD     1      18.970   7.680  23.520  1.00  0.00            
ATOM     90  C27 ACD     1      18.390   9.650  22.780  1.00  0.00            
ATOM     91  H43 ACD     1      19.210  10.140  23.320  1.00  0.00            
ATOM     92  H44 ACD     1      18.980   9.570  21.860  1.00  0.00            
ATOM     93  O22 ACD     1      17.330  10.490  22.590  1.00  0.00            
ATOM     94  H45 ACD     1      16.930  10.710  23.440  1.00  0.00            
ATOM     95  O23 ACD     1      18.410   6.610  25.550  1.00  0.00            
ATOM     96  C28 ACD     1      19.190   6.600  26.770  1.00  0.00            
ATOM     97  H46 ACD     1      19.120   7.490  27.400  1.00  0.00            
ATOM     98  C29 ACD     1      20.660   6.410  26.390  1.00  0.00            
ATOM     99  H47 ACD     1      20.670   5.700  25.550  1.00  0.00            
ATOM    100  O24 ACD     1      21.460   5.860  27.470  1.00  0.00            
ATOM    101  C30 ACD     1      21.260   7.710  25.910  1.00  0.00            
ATOM    102  H48 ACD     1      22.190   7.460  25.390  1.00  0.00            
ATOM    103  H49 ACD     1      20.620   8.090  25.100  1.00  0.00            
ATOM    104  O25 ACD     1      21.490   8.700  26.990  1.00  0.00            
ATOM    105  H50 ACD     1      21.700   8.160  27.750  1.00  0.00            
ATOM    106  C31 ACD     1      18.510   5.560  27.710  1.00  0.00            
ATOM    107  H51 ACD     1      18.320   4.640  27.140  1.00  0.00            
ATOM    108  O26 ACD     1      17.210   6.050  28.220  1.00  0.00            
ATOM    109  H52 ACD     1      16.620   6.000  27.460  1.00  0.00            
ATOM    110  C32 ACD     1      19.440   5.220  28.820  1.00  0.00            
ATOM    111  H53 ACD     1      19.660   6.090  29.460  1.00  0.00            
ATOM    112  O27 ACD     1      18.810   4.240  29.560  1.00  0.00            
ATOM    113  H54 ACD     1      19.190   4.370  30.430  1.00  0.00            
ATOM    114  C33 ACD     1      20.820   4.790  28.220  1.00  0.00            
ATOM    115  H55 ACD     1      21.520   4.560  29.020  1.00  0.00            
ATOM    116  O28 ACD     1      20.780   3.640  27.310  1.00  0.00            
ATOM    117  C34 ACD     1      21.490   2.480  27.840  1.00  0.00            
ATOM    118  H56 ACD     1      22.140   2.690  28.700  1.00  0.00            
ATOM    119  C35 ACD     1      20.460   1.430  28.210  1.00  0.00            
ATOM    120  H57 ACD     1      19.690   1.380  27.430  1.00  0.00            
ATOM    121  O29 ACD     1      19.730   1.790  29.410  1.00  0.00            
ATOM    122  H58 ACD     1      19.250   2.620  29.300  1.00  0.00            
ATOM    123  C36 ACD     1      21.140   0.110  28.540  1.00  0.00            
ATOM    124  H59 ACD     1      21.870   0.280  29.350  1.00  0.00            
ATOM    125  O30 ACD     1      20.190  -0.920  28.780  1.00  0.00            
ATOM    126  H60 ACD     1      19.470  -0.400  29.170  1.00  0.00            
ATOM    127  C1  BA6     2      14.410   3.650  29.450  1.00  0.00            
ATOM    128  C2  BA6     2      15.450   2.730  29.990  1.00  0.00            
ATOM    129  N1  BA6     2      15.930   2.900  31.270  1.00  0.00            
ATOM    130  C3  BA6     2      16.740   1.950  31.740  1.00  0.00            
ATOM    131  N2  BA6     2      17.100   0.820  30.980  1.00  0.00            
ATOM    132  C4  BA6     2      16.790   0.710  29.660  1.00  0.00            
ATOM    133  O1  BA6     2      17.150  -0.210  28.980  1.00  0.00            
ATOM    134  C5  BA6     2      15.860   1.740  29.160  1.00  0.00            
ATOM    135  C6  BA6     2      15.570   1.670  27.710  1.00  0.00            
ATOM    136  C7  BA6     2      16.640   2.360  26.900  1.00  0.00            
ATOM    137  N3  BA6     2      16.690   1.930  25.440  1.00  0.00            
ATOM    138  C8  BA6     2      15.500   2.300  24.660  1.00  0.00            
ATOM    139  C9  BA6     2      15.630   1.370  23.440  1.00  0.00            
ATOM    140  C10 BA6     2      16.860   1.750  22.560  1.00  0.00            
ATOM    141  C11 BA6     2      16.900   1.040  21.200  1.00  0.00            
ATOM    142  N4  BA6     2      17.120   1.730  20.090  1.00  0.00            
ATOM    143  O2  BA6     2      16.980   0.770  18.980  1.00  0.00            
ATOM    144  C12 BA6     2      16.640  -0.420  19.560  1.00  0.00            
ATOM    145  C13 BA6     2      16.380  -1.580  18.850  1.00  0.00            
ATOM    146  C14 BA6     2      16.100  -2.700  19.640  1.00  0.00            
ATOM    147  F1  BA6     2      15.870  -3.860  18.960  1.00  0.00            
ATOM    148  C15 BA6     2      16.080  -2.660  21.020  1.00  0.00            
ATOM    149  C16 BA6     2      16.310  -1.480  21.650  1.00  0.00            
ATOM    150  C17 BA6     2      16.650  -0.370  20.920  1.00  0.00            
ATOM    151  C18 BA6     2      18.090   1.500  23.490  1.00  0.00            
ATOM    152  C19 BA6     2      17.960   2.260  24.740  1.00  0.00            
ATOM    153  C20 BA6     2      17.910  -0.280  31.660  1.00  0.00            
ATOM    154  C21 BA6     2      18.380  -0.060  33.060  1.00  0.00            
ATOM    155  C22 BA6     2      18.690   1.460  33.300  1.00  0.00            
ATOM    156  C23 BA6     2      17.370   2.200  33.050  1.00  0.00            
ATOM    157  H1  BA6     2      14.220   4.390  30.240  1.00  0.00            
ATOM    158  H2  BA6     2      14.700   4.340  28.650  1.00  0.00            
ATOM    159  H3  BA6     2      13.480   3.120  29.220  1.00  0.00            
ATOM    160  H4  BA6     2      14.590   2.120  27.520  1.00  0.00            
ATOM    161  H5  BA6     2      15.570   0.640  27.330  1.00  0.00            
ATOM    162  H6  BA6     2      17.570   2.120  27.440  1.00  0.00            
ATOM    163  H7  BA6     2      16.540   3.440  27.040  1.00  0.00            
ATOM    164  H8  BA6     2      15.460   3.380  24.460  1.00  0.00            
ATOM    165  H9  BA6     2      14.590   2.020  25.200  1.00  0.00            
ATOM    166  H10 BA6     2      14.690   1.440  22.890  1.00  0.00            
ATOM    167  H11 BA6     2      15.710   0.330  23.760  1.00  0.00            
ATOM    168  H12 BA6     2      16.850   2.830  22.330  1.00  0.00            
ATOM    169  H13 BA6     2      16.490  -1.700  17.770  1.00  0.00            
ATOM    170  H14 BA6     2      15.920  -3.650  21.430  1.00  0.00            
ATOM    171  H15 BA6     2      16.360  -1.410  22.730  1.00  0.00            
ATOM    172  H16 BA6     2      18.950   1.910  22.940  1.00  0.00            
ATOM    173  H17 BA6     2      18.120   0.410  23.610  1.00  0.00            
ATOM    174  H18 BA6     2      18.800   1.900  25.350  1.00  0.00            
ATOM    175  H19 BA6     2      18.130   3.330  24.570  1.00  0.00            
ATOM    176  H20 BA6     2      18.840  -0.520  31.130  1.00  0.00            
ATOM    177  H21 BA6     2      17.230  -1.140  31.610  1.00  0.00            
ATOM    178  H22 BA6     2      19.320  -0.610  33.200  1.00  0.00            
ATOM    179  H23 BA6     2      17.610  -0.420  33.760  1.00  0.00            
ATOM    180  H24 BA6     2      19.420   1.800  32.570  1.00  0.00            
ATOM    181  H25 BA6     2      19.010   1.590  34.340  1.00  0.00            
ATOM    182  H26 BA6     2      16.640   1.820  33.770  1.00  0.00            
ATOM    183  H27 BA6     2      17.590   3.240  33.300  1.00  0.00            
TER
ENDMDL
MODEL        1
ATOM      1  H1  ACD     1      33.230  34.450  43.370  1.00  0.00            
ATOM      2  O1  ACD     1      33.000  35.080  42.680  1.00  0.00            
ATOM      3  C1  ACD     1      31.570  35.220  42.840  1.00  0.00            
ATOM      4  H2  ACD     1      31.160  34.410  43.460  1.00  0.00            
ATOM      5  H3  ACD     1      31.090  35.130  41.850  1.00  0.00            
ATOM      6  C2  ACD     1      31.240  36.550  43.470  1.00  0.00            
ATOM      7  H4  ACD     1      30.150  36.680  43.480  1.00  0.00            
ATOM      8  O2  ACD     1      31.600  36.570  44.860  1.00  0.00            
ATOM      9  C3  ACD     1      31.240  37.730  45.590  1.00  0.00            
ATOM     10  H5  ACD     1      31.570  37.450  46.600  1.00  0.00            
ATOM     11  O3  ACD     1      29.770  37.910  45.540  1.00  0.00            
ATOM     12  C4  ACD     1      28.920  37.300  46.470  1.00  0.00            
ATOM     13  H6  ACD     1      29.120  37.620  47.500  1.00  0.00            
ATOM     14  C5  ACD     1      27.580  37.900  46.210  1.00  0.00            
ATOM     15  H7  ACD     1      27.610  37.940  45.110  1.00  0.00            
ATOM     16  O4  ACD     1      27.480  39.240  46.630  1.00  0.00            
ATOM     17  H8  ACD     1      28.310  39.710  46.560  1.00  0.00            
ATOM     18  C6  ACD     1      26.450  37.080  46.750  1.00  0.00            
ATOM     19  H9  ACD     1      26.580  36.880  47.820  1.00  0.00            
ATOM     20  O5  ACD     1      25.170  37.660  46.560  1.00  0.00            
ATOM     21  H10 ACD     1      25.360  38.600  46.600  1.00  0.00            
ATOM     22  C7  ACD     1      26.570  35.740  46.010  1.00  0.00            
ATOM     23  H11 ACD     1      25.710  35.120  46.290  1.00  0.00            
ATOM     24  O6  ACD     1      27.650  35.040  46.500  1.00  0.00            
ATOM     25  C8  ACD     1      28.890  35.690  46.280  1.00  0.00            
ATOM     26  H12 ACD     1      29.100  35.550  45.210  1.00  0.00            
ATOM     27  C9  ACD     1      30.000  34.980  47.020  1.00  0.00            
ATOM     28  H13 ACD     1      29.900  33.910  46.800  1.00  0.00            
ATOM     29  H14 ACD     1      30.990  35.330  46.700  1.00  0.00            
ATOM     30  O7  ACD     1      29.860  35.140  48.420  1.00  0.00            
ATOM     31  H15 ACD     1      28.940  34.900  48.610  1.00  0.00            
ATOM     32  O8  ACD     1      26.520  35.920  44.620  1.00  0.00            
ATOM     33  C10 ACD     1      25.840  34.810  43.950  1.00  0.00            
ATOM     34  H16 ACD     1      25.810  33.980  44.660  1.00  0.00            
ATOM     35  C11 ACD     1      24.430  35.220  43.670  1.00  0.00            
ATOM     36  H17 ACD     1      24.540  36.010  42.910  1.00  0.00            
ATOM     37  O9  ACD     1      23.830  35.720  44.890  1.00  0.00            
ATOM     38  H18 ACD     1      24.260  36.530  45.200  1.00  0.00            
ATOM     39  C12 ACD     1      23.690  34.040  43.010  1.00  0.00            
ATOM     40  H19 ACD     1      23.710  33.200  43.720  1.00  0.00            
ATOM     41  O10 ACD     1      22.340  34.250  42.760  1.00  0.00            
ATOM     42  H20 ACD     1      22.270  34.720  41.920  1.00  0.00            
ATOM     43  C13 ACD     1      24.460  33.540  41.800  1.00  0.00            
ATOM     44  H21 ACD     1      24.010  32.610  41.440  1.00  0.00            
ATOM     45  O11 ACD     1      25.820  33.260  42.190  1.00  0.00            
ATOM     46  C14 ACD     1      26.610  34.330  42.690  1.00  0.00            
ATOM     47  H22 ACD     1      26.700  35.220  42.050  1.00  0.00            
ATOM     48  C15 ACD     1      27.970  33.680  43.030  1.00  0.00            
ATOM     49  H23 ACD     1      28.580  34.400  43.610  1.00  0.00            
ATOM     50  H24 ACD     1      27.820  32.770  43.630  1.00  0.00            
ATOM     51  O12 ACD     1      28.730  33.370  41.850  1.00  0.00            
ATOM     52  H25 ACD     1      29.100  32.510  42.090  1.00  0.00            
ATOM     53  O13 ACD     1      24.420  34.520  40.770  1.00  0.00            
ATOM     54  C16 ACD     1      23.970  33.960  39.540  1.00  0.00            
ATOM     55  H26 ACD     1      23.730  32.890  39.530  1.00  0.00            
ATOM     56  C17 ACD     1      22.810  34.830  39.030  1.00  0.00            
ATOM     57  H27 ACD     1      23.060  35.880  39.200  1.00  0.00            
ATOM     58  O14 ACD     1      21.600  34.590  39.880  1.00  0.00            
ATOM     59  H28 ACD     1      20.900  35.100  39.480  1.00  0.00            
ATOM     60  C18 ACD     1      22.490  34.650  37.540  1.00  0.00            
ATOM     61  H29 ACD     1      22.210  33.590  37.440  1.00  0.00            
ATOM     62  O15 ACD     1      21.470  35.490  37.050  1.00  0.00            
ATOM     63  H30 ACD     1      20.690  34.950  37.230  1.00  0.00            
ATOM     64  C19 ACD     1      23.810  34.850  36.750  1.00  0.00            
ATOM     65  H31 ACD     1      23.650  34.610  35.700  1.00  0.00            
ATOM     66  O16 ACD     1      24.820  33.940  37.250  1.00  0.00            
ATOM     67  C20 ACD     1      25.140  34.080  38.570  1.00  0.00            
ATOM     68  H32 ACD     1      25.610  35.060  38.740  1.00  0.00            
ATOM     69  C21 ACD     1      26.350  33.150  38.980  1.00  0.00            
ATOM     70  H33 ACD     1      27.130  33.340  38.240  1.00  0.00            
ATOM     71  H34 ACD     1      26.610  33.360  40.030  1.00  0.00            
ATOM     72  O17 ACD     1      25.970  31.750  38.980  1.00  0.00            
ATOM     73  H35 ACD     1      26.690  31.320  38.510  1.00  0.00            
ATOM     74  O18 ACD     1      24.290  36.240  36.970  1.00  0.00            
ATOM     75  C22 ACD     1      25.350  36.820  36.200  1.00  0.00            
ATOM     76  H36 ACD     1      24.960  37.070  35.210  1.00  0.00            
ATOM     77  C23 ACD     1      25.620  38.180  36.870  1.00  0.00            
ATOM     78  H37 ACD     1      25.660  37.940  37.950  1.00  0.00            
ATOM     79  O19 ACD     1      24.500  38.990  36.620  1.00  0.00            
ATOM     80  H38 ACD     1      23.790  38.480  37.020  1.00  0.00            
ATOM     81  C24 ACD     1      26.930  38.840  36.470  1.00  0.00            
ATOM     82  H39 ACD     1      26.840  39.170  35.430  1.00  0.00            
ATOM     83  O20 ACD     1      27.190  39.980  37.270  1.00  0.00            
ATOM     84  H40 ACD     1      28.150  40.000  37.340  1.00  0.00            
ATOM     85  C25 ACD     1      28.080  37.820  36.490  1.00  0.00            
ATOM     86  H41 ACD     1      28.960  38.220  35.980  1.00  0.00            
ATOM     87  O21 ACD     1      27.760  36.690  35.600  1.00  0.00            
ATOM     88  C26 ACD     1      26.560  35.900  35.870  1.00  0.00            
ATOM     89  H42 ACD     1      26.740  35.190  36.690  1.00  0.00            
ATOM     90  C27 ACD     1      26.320  34.970  34.660  1.00  0.00            
ATOM     91  H43 ACD     1      27.300  34.510  34.470  1.00  0.00            
ATOM     92  H44 ACD     1      25.710  34.100  34.970  1.00  0.00            
ATOM     93  O22 ACD     1      25.920  35.560  33.420  1.00  0.00            
ATOM     94  H45 ACD     1      24.990  35.360  33.320  1.00  0.00            
ATOM     95  O23 ACD     1      28.450  37.400  37.800  1.00  0.00            
ATOM     96  C28 ACD     1      29.860  37.400  38.150  1.00  0.00            
ATOM     97  H46 ACD     1      30.450  37.090  37.270  1.00  0.00            
ATOM     98  C29 ACD     1      30.060  36.310  39.270  1.00  0.00            
ATOM     99  H47 ACD     1      29.380  36.530  40.110  1.00  0.00            
ATOM    100  O24 ACD     1      31.430  36.270  39.710  1.00  0.00            
ATOM    101  C30 ACD     1      29.760  34.880  38.760  1.00  0.00            
ATOM    102  H48 ACD     1      29.730  34.230  39.650  1.00  0.00            
ATOM    103  H49 ACD     1      28.680  34.850  38.550  1.00  0.00            
ATOM    104  O25 ACD     1      30.570  34.410  37.730  1.00  0.00            
ATOM    105  H50 ACD     1      31.440  34.790  37.910  1.00  0.00            
ATOM    106  C31 ACD     1      30.410  38.760  38.580  1.00  0.00            
ATOM    107  H51 ACD     1      29.710  39.090  39.350  1.00  0.00            
ATOM    108  O26 ACD     1      30.420  39.640  37.460  1.00  0.00            
ATOM    109  H52 ACD     1      31.120  39.400  36.850  1.00  0.00            
ATOM    110  C32 ACD     1      31.800  38.640  39.260  1.00  0.00            
ATOM    111  H53 ACD     1      32.510  38.300  38.490  1.00  0.00            
ATOM    112  O27 ACD     1      32.270  39.820  39.880  1.00  0.00            
ATOM    113  H54 ACD     1      31.800  39.840  40.720  1.00  0.00            
ATOM    114  C33 ACD     1      31.890  37.490  40.240  1.00  0.00            
ATOM    115  H55 ACD     1      32.940  37.380  40.540  1.00  0.00            
ATOM    116  O28 ACD     1      31.180  37.900  41.430  1.00  0.00            
ATOM    117  C34 ACD     1      31.850  37.730  42.690  1.00  0.00            
ATOM    118  H56 ACD     1      32.930  37.650  42.470  1.00  0.00            
ATOM    119  C35 ACD     1      31.700  39.030  43.460  1.00  0.00            
ATOM    120  H57 ACD     1      30.660  39.360  43.580  1.00  0.00            
ATOM    121  O29 ACD     1      32.340  40.090  42.790  1.00  0.00            
ATOM    122  H58 ACD     1      33.270  39.840  42.790  1.00  0.00            
ATOM    123  C36 ACD     1      32.090  38.900  45.010  1.00  0.00            
ATOM    124  H59 ACD     1      33.150  38.650  45.130  1.00  0.00            
ATOM    125  O30 ACD     1      31.730  40.040  45.800  1.00  0.00            
ATOM    126  H60 ACD     1      31.310  39.830  46.640  1.00  0.00            
ATOM    127  C1  BA6     2      30.180  42.650  39.120  1.00  0.00            
ATOM    128  C2  BA6     2      30.590  42.830  40.620  1.00  0.00            
ATOM    129  N1  BA6     2      31.870  43.070  40.860  1.00  0.00            
ATOM    130  C3  BA6     2      32.220  43.210  42.150  1.00  0.00            
ATOM    131  N2  BA6     2      31.310  43.190  43.220  1.00  0.00            
ATOM    132  C4  BA6     2      30.010  42.980  42.960  1.00  0.00            
ATOM    133  O1  BA6     2      29.190  42.920  43.820  1.00  0.00            
ATOM    134  C5  BA6     2      29.640  42.940  41.600  1.00  0.00            
ATOM    135  C6  BA6     2      28.170  42.820  41.280  1.00  0.00            
ATOM    136  C7  BA6     2      27.700  41.350  41.190  1.00  0.00            
ATOM    137  N3  BA6     2      27.670  40.540  42.490  1.00  0.00            
ATOM    138  C8  BA6     2      27.690  39.120  42.210  1.00  0.00            
ATOM    139  C9  BA6     2      26.270  38.630  41.700  1.00  0.00            
ATOM    140  C10 BA6     2      25.090  39.030  42.660  1.00  0.00            
ATOM    141  C11 BA6     2      23.650  38.650  42.200  1.00  0.00            
ATOM    142  N4  BA6     2      23.350  38.420  40.930  1.00  0.00            
ATOM    143  O2  BA6     2      22.030  37.860  40.970  1.00  0.00            
ATOM    144  C12 BA6     2      21.560  37.780  42.270  1.00  0.00            
ATOM    145  C13 BA6     2      20.290  37.480  42.710  1.00  0.00            
ATOM    146  C14 BA6     2      20.000  37.830  44.080  1.00  0.00            
ATOM    147  F1  BA6     2      18.710  37.690  44.430  1.00  0.00            
ATOM    148  C15 BA6     2      20.960  38.450  44.870  1.00  0.00            
ATOM    149  C16 BA6     2      22.240  38.610  44.450  1.00  0.00            
ATOM    150  C17 BA6     2      22.510  38.350  43.060  1.00  0.00            
ATOM    151  C18 BA6     2      25.220  40.520  43.050  1.00  0.00            
ATOM    152  C19 BA6     2      26.670  40.990  43.470  1.00  0.00            
ATOM    153  C20 BA6     2      31.670  43.440  44.640  1.00  0.00            
ATOM    154  C21 BA6     2      33.120  43.860  44.860  1.00  0.00            
ATOM    155  C22 BA6     2      34.030  43.140  43.900  1.00  0.00            
ATOM    156  C23 BA6     2      33.650  43.450  42.500  1.00  0.00            
ATOM    157  H1  BA6     2      29.500  43.400  38.720  1.00  0.00            
ATOM    158  H2  BA6     2      31.000  42.700  38.390  1.00  0.00            
ATOM    159  H3  BA6     2      29.680  41.710  38.860  1.00  0.00            
ATOM    160  H4  BA6     2      28.000  43.320  40.320  1.00  0.00            
ATOM    161  H5  BA6     2      27.610  43.400  42.010  1.00  0.00            
ATOM    162  H6  BA6     2      28.240  40.770  40.430  1.00  0.00            
ATOM    163  H7  BA6     2      26.640  41.340  40.900  1.00  0.00            
ATOM    164  H8  BA6     2      27.970  38.580  43.120  1.00  0.00            
ATOM    165  H9  BA6     2      28.470  38.830  41.510  1.00  0.00            
ATOM    166  H10 BA6     2      26.310  37.560  41.490  1.00  0.00            
ATOM    167  H11 BA6     2      26.020  39.080  40.730  1.00  0.00            
ATOM    168  H12 BA6     2      25.380  38.370  43.490  1.00  0.00            
ATOM    169  H13 BA6     2      19.470  37.120  42.100  1.00  0.00            
ATOM    170  H14 BA6     2      20.720  38.870  45.840  1.00  0.00            
ATOM    171  H15 BA6     2      23.020  38.970  45.120  1.00  0.00            
ATOM    172  H16 BA6     2      24.460  40.750  43.810  1.00  0.00            
ATOM    173  H17 BA6     2      24.980  41.170  42.200  1.00  0.00            
ATOM    174  H18 BA6     2      26.690  42.080  43.400  1.00  0.00            
ATOM    175  H19 BA6     2      26.860  40.600  44.480  1.00  0.00            
ATOM    176  H20 BA6     2      31.420  42.560  45.240  1.00  0.00            
ATOM    177  H21 BA6     2      31.120  44.310  45.020  1.00  0.00            
ATOM    178  H22 BA6     2      33.460  43.640  45.880  1.00  0.00            
ATOM    179  H23 BA6     2      33.310  44.930  44.740  1.00  0.00            
ATOM    180  H24 BA6     2      34.060  42.050  44.070  1.00  0.00            
ATOM    181  H25 BA6     2      35.050  43.460  44.130  1.00  0.00            
ATOM    182  H26 BA6     2      34.000  44.410  42.110  1.00  0.00            
ATOM    183  H27 BA6     2      34.290  42.830  41.860  1.00  0.00            
TER
ENDMDL
MODEL        1
ATOM      1  H1  ACD     1      22.210   6.670  38.650  1.00  0.00            
ATOM      2  O1  ACD     1      22.430   6.870  37.740  1.00  0.00            
ATOM      3  C1  ACD     1      21.540   7.900  37.290  1.00  0.00            
ATOM      4  H2  ACD     1      21.830   8.170  36.270  1.00  0.00            
ATOM      5  H3  ACD     1      21.710   8.750  37.970  1.00  0.00            
ATOM      6  C2  ACD     1      20.120   7.300  37.430  1.00  0.00            
ATOM      7  H4  ACD     1      20.150   6.270  37.050  1.00  0.00            
ATOM      8  O2  ACD     1      19.810   7.320  38.840  1.00  0.00            
ATOM      9  C3  ACD     1      18.590   6.690  39.130  1.00  0.00            
ATOM     10  H5  ACD     1      18.560   6.850  40.210  1.00  0.00            
ATOM     11  O3  ACD     1      18.300   5.390  38.740  1.00  0.00            
ATOM     12  C4  ACD     1      18.720   4.300  39.580  1.00  0.00            
ATOM     13  H6  ACD     1      18.360   4.420  40.610  1.00  0.00            
ATOM     14  C5  ACD     1      18.130   3.090  38.880  1.00  0.00            
ATOM     15  H7  ACD     1      18.390   3.170  37.810  1.00  0.00            
ATOM     16  O4  ACD     1      16.710   2.920  38.990  1.00  0.00            
ATOM     17  H8  ACD     1      16.440   3.550  39.660  1.00  0.00            
ATOM     18  C6  ACD     1      18.670   1.830  39.460  1.00  0.00            
ATOM     19  H9  ACD     1      18.300   1.780  40.490  1.00  0.00            
ATOM     20  O5  ACD     1      18.170   0.660  38.790  1.00  0.00            
ATOM     21  H10 ACD     1      17.220   0.830  38.720  1.00  0.00            
ATOM     22  C7  ACD     1      20.180   1.790  39.380  1.00  0.00            
ATOM     23  H11 ACD     1      20.710   0.970  39.880  1.00  0.00            
ATOM     24  O6  ACD     1      20.660   2.910  40.050  1.00  0.00            
ATOM     25  C8  ACD     1      20.290   4.210  39.540  1.00  0.00            
ATOM     26  H12 ACD     1      20.640   4.480  38.530  1.00  0.00            
ATOM     27  C9  ACD     1      20.950   5.160  40.530  1.00  0.00            
ATOM     28  H13 ACD     1      20.330   6.060  40.650  1.00  0.00            
ATOM     29  H14 ACD     1      20.990   4.690  41.520  1.00  0.00            
ATOM     30  O7  ACD     1      22.240   5.470  39.970  1.00  0.00            
ATOM     31  H15 ACD     1      22.840   5.580  40.710  1.00  0.00            
ATOM     32  O8  ACD     1      20.550   1.750  38.020  1.00  0.00            
ATOM     33  C10 ACD     1      21.570   0.900  37.610  1.00  0.00            
ATOM     34  H16 ACD     1      21.980   0.470  38.520  1.00  0.00            
ATOM     35  C11 ACD     1      20.970  -0.240  36.840  1.00  0.00            
ATOM     36  H17 ACD     1      20.450   0.230  36.000  1.00  0.00            
ATOM     37  O9  ACD     1      20.020  -1.030  37.750  1.00  0.00            
ATOM     38  H18 ACD     1      19.300  -0.420  37.930  1.00  0.00            
ATOM     39  C12 ACD     1      22.190  -1.040  36.330  1.00  0.00            
ATOM     40  H19 ACD     1      22.660  -1.470  37.230  1.00  0.00            
ATOM     41  O10 ACD     1      21.980  -2.210  35.430  1.00  0.00            
ATOM     42  H20 ACD     1      22.100  -2.000  34.500  1.00  0.00            
ATOM     43  C13 ACD     1      23.130  -0.120  35.490  1.00  0.00            
ATOM     44  H21 ACD     1      24.020  -0.690  35.210  1.00  0.00            
ATOM     45  O11 ACD     1      23.690   0.890  36.350  1.00  0.00            
ATOM     46  C14 ACD     1      22.710   1.710  36.930  1.00  0.00            
ATOM     47  H22 ACD     1      22.290   2.420  36.220  1.00  0.00            
ATOM     48  C15 ACD     1      23.460   2.560  37.940  1.00  0.00            
ATOM     49  H23 ACD     1      22.710   3.120  38.500  1.00  0.00            
ATOM     50  H24 ACD     1      23.940   1.930  38.700  1.00  0.00            
ATOM     51  O12 ACD     1      24.370   3.490  37.330  1.00  0.00            
ATOM     52  H25 ACD     1      23.920   3.960  36.630  1.00  0.00            
ATOM     53  O13 ACD     1      22.470   0.360  34.330  1.00  0.00            
ATOM     54  C16 ACD     1      23.290   0.480  33.130  1.00  0.00            
ATOM     55  H26 ACD     1      24.280   0.030  33.220  1.00  0.00            
ATOM     56  C17 ACD     1      22.570  -0.420  32.140  1.00  0.00            
ATOM     57  H27 ACD     1      21.500  -0.160  32.170  1.00  0.00            
ATOM     58  O14 ACD     1      22.810  -1.780  32.500  1.00  0.00            
ATOM     59  H28 ACD     1      23.700  -2.080  32.300  1.00  0.00            
ATOM     60  C18 ACD     1      22.940  -0.100  30.720  1.00  0.00            
ATOM     61  H29 ACD     1      23.980  -0.460  30.790  1.00  0.00            
ATOM     62  O15 ACD     1      22.220  -0.900  29.820  1.00  0.00            
ATOM     63  H30 ACD     1      21.280  -0.930  30.020  1.00  0.00            
ATOM     64  C19 ACD     1      22.810   1.390  30.470  1.00  0.00            
ATOM     65  H31 ACD     1      23.170   1.510  29.440  1.00  0.00            
ATOM     66  O16 ACD     1      23.750   2.030  31.360  1.00  0.00            
ATOM     67  C20 ACD     1      23.430   1.920  32.710  1.00  0.00            
ATOM     68  H32 ACD     1      22.540   2.520  32.910  1.00  0.00            
ATOM     69  C21 ACD     1      24.570   2.640  33.430  1.00  0.00            
ATOM     70  H33 ACD     1      24.620   3.680  33.110  1.00  0.00            
ATOM     71  H34 ACD     1      24.310   2.660  34.500  1.00  0.00            
ATOM     72  O17 ACD     1      25.850   1.950  33.260  1.00  0.00            
ATOM     73  H35 ACD     1      26.530   2.620  33.410  1.00  0.00            
ATOM     74  O18 ACD     1      21.430   1.860  30.690  1.00  0.00            
ATOM     75  C22 ACD     1      20.880   3.070  30.020  1.00  0.00            
ATOM     76  H36 ACD     1      20.990   2.920  28.930  1.00  0.00            
ATOM     77  C23 ACD     1      19.420   3.220  30.400  1.00  0.00            
ATOM     78  H37 ACD     1      19.400   3.230  31.490  1.00  0.00            
ATOM     79  O19 ACD     1      18.630   2.110  29.900  1.00  0.00            
ATOM     80  H38 ACD     1      19.140   1.360  30.190  1.00  0.00            
ATOM     81  C24 ACD     1      18.840   4.590  29.940  1.00  0.00            
ATOM     82  H39 ACD     1      18.880   4.520  28.840  1.00  0.00            
ATOM     83  O20 ACD     1      17.490   4.700  30.440  1.00  0.00            
ATOM     84  H40 ACD     1      16.870   4.180  29.910  1.00  0.00            
ATOM     85  C25 ACD     1      19.730   5.700  30.440  1.00  0.00            
ATOM     86  H41 ACD     1      19.290   6.620  30.050  1.00  0.00            
ATOM     87  O21 ACD     1      21.050   5.520  30.000  1.00  0.00            
ATOM     88  C26 ACD     1      21.720   4.330  30.380  1.00  0.00            
ATOM     89  H42 ACD     1      21.770   4.390  31.480  1.00  0.00            
ATOM     90  C27 ACD     1      22.960   4.430  29.570  1.00  0.00            
ATOM     91  H43 ACD     1      23.590   3.530  29.610  1.00  0.00            
ATOM     92  H44 ACD     1      22.680   4.310  28.520  1.00  0.00            
ATOM     93  O22 ACD     1      23.810   5.610  29.720  1.00  0.00            
ATOM     94  H45 ACD     1      23.320   6.440  29.780  1.00  0.00            
ATOM     95  O23 ACD     1      19.780   5.830  31.880  1.00  0.00            
ATOM     96  C28 ACD     1      19.810   7.160  32.320  1.00  0.00            
ATOM     97  H46 ACD     1      20.030   7.820  31.460  1.00  0.00            
ATOM     98  C29 ACD     1      20.890   7.480  33.360  1.00  0.00            
ATOM     99  H47 ACD     1      20.770   6.770  34.180  1.00  0.00            
ATOM    100  O24 ACD     1      20.670   8.880  33.890  1.00  0.00            
ATOM    101  C30 ACD     1      22.210   7.500  32.700  1.00  0.00            
ATOM    102  H48 ACD     1      22.260   6.690  31.960  1.00  0.00            
ATOM    103  H49 ACD     1      22.390   8.500  32.290  1.00  0.00            
ATOM    104  O25 ACD     1      23.270   7.340  33.630  1.00  0.00            
ATOM    105  H50 ACD     1      24.080   7.680  33.240  1.00  0.00            
ATOM    106  C31 ACD     1      18.400   7.580  32.700  1.00  0.00            
ATOM    107  H51 ACD     1      18.100   6.910  33.520  1.00  0.00            
ATOM    108  O26 ACD     1      17.480   7.360  31.630  1.00  0.00            
ATOM    109  H52 ACD     1      17.600   6.460  31.320  1.00  0.00            
ATOM    110  C32 ACD     1      18.260   8.920  33.410  1.00  0.00            
ATOM    111  H53 ACD     1      18.430   9.600  32.570  1.00  0.00            
ATOM    112  O27 ACD     1      16.940   9.070  33.900  1.00  0.00            
ATOM    113  H54 ACD     1      16.440   8.860  33.110  1.00  0.00            
ATOM    114  C33 ACD     1      19.360   9.050  34.480  1.00  0.00            
ATOM    115  H55 ACD     1      19.330   9.980  35.060  1.00  0.00            
ATOM    116  O28 ACD     1      19.100   7.930  35.340  1.00  0.00            
ATOM    117  C34 ACD     1      19.080   8.170  36.710  1.00  0.00            
ATOM    118  H56 ACD     1      19.240   9.230  36.920  1.00  0.00            
ATOM    119  C35 ACD     1      17.650   7.790  37.070  1.00  0.00            
ATOM    120  H57 ACD     1      17.420   6.860  36.520  1.00  0.00            
ATOM    121  O29 ACD     1      16.800   8.880  36.610  1.00  0.00            
ATOM    122  H58 ACD     1      16.830   8.930  35.660  1.00  0.00            
ATOM    123  C36 ACD     1      17.450   7.600  38.570  1.00  0.00            
ATOM    124  H59 ACD     1      17.600   8.590  39.000  1.00  0.00            
ATOM    125  O30 ACD     1      16.100   7.150  38.900  1.00  0.00            
ATOM    126  H60 ACD     1      15.540   7.620  38.270  1.00  0.00            
ATOM    127  C1  BA6     2      14.820   4.880  36.920  1.00  0.00            
ATOM    128  C2  BA6     2      14.350   6.100  36.170  1.00  0.00            
ATOM    129  N1  BA6     2      14.020   7.200  36.940  1.00  0.00            
ATOM    130  C3  BA6     2      13.920   8.400  36.340  1.00  0.00            
ATOM    131  N2  BA6     2      14.090   8.680  34.980  1.00  0.00            
ATOM    132  C4  BA6     2      14.260   7.600  34.200  1.00  0.00            
ATOM    133  O1  BA6     2      14.370   7.720  32.960  1.00  0.00            
ATOM    134  C5  BA6     2      14.360   6.240  34.830  1.00  0.00            
ATOM    135  C6  BA6     2      14.790   5.110  33.920  1.00  0.00            
ATOM    136  C7  BA6     2      16.350   5.000  33.940  1.00  0.00            
ATOM    137  N3  BA6     2      16.880   3.550  34.190  1.00  0.00            
ATOM    138  C8  BA6     2      16.350   2.570  33.150  1.00  0.00            
ATOM    139  C9  BA6     2      16.800   1.180  33.430  1.00  0.00            
ATOM    140  C10 BA6     2      18.240   1.040  33.680  1.00  0.00            
ATOM    141  C11 BA6     2      18.660  -0.380  33.910  1.00  0.00            
ATOM    142  N4  BA6     2      19.230  -1.040  32.930  1.00  0.00            
ATOM    143  O2  BA6     2      19.470  -2.400  33.500  1.00  0.00            
ATOM    144  C12 BA6     2      18.890  -2.500  34.700  1.00  0.00            
ATOM    145  C13 BA6     2      18.770  -3.570  35.570  1.00  0.00            
ATOM    146  C14 BA6     2      17.920  -3.360  36.650  1.00  0.00            
ATOM    147  F1  BA6     2      17.540  -4.430  37.350  1.00  0.00            
ATOM    148  C15 BA6     2      17.300  -2.130  36.880  1.00  0.00            
ATOM    149  C16 BA6     2      17.550  -1.020  36.060  1.00  0.00            
ATOM    150  C17 BA6     2      18.410  -1.260  35.010  1.00  0.00            
ATOM    151  C18 BA6     2      18.750   2.020  34.790  1.00  0.00            
ATOM    152  C19 BA6     2      18.310   3.500  34.460  1.00  0.00            
ATOM    153  C20 BA6     2      13.910  10.040  34.420  1.00  0.00            
ATOM    154  C21 BA6     2      13.200  11.050  35.350  1.00  0.00            
ATOM    155  C22 BA6     2      13.880  10.900  36.730  1.00  0.00            
ATOM    156  C23 BA6     2      13.600   9.500  37.240  1.00  0.00            
ATOM    157  H1  BA6     2      14.130   4.040  36.810  1.00  0.00            
ATOM    158  H2  BA6     2      15.880   4.670  36.700  1.00  0.00            
ATOM    159  H3  BA6     2      14.710   5.020  38.000  1.00  0.00            
ATOM    160  H4  BA6     2      14.420   5.270  32.900  1.00  0.00            
ATOM    161  H5  BA6     2      14.320   4.140  34.150  1.00  0.00            
ATOM    162  H6  BA6     2      16.770   5.560  34.780  1.00  0.00            
ATOM    163  H7  BA6     2      16.810   5.250  32.980  1.00  0.00            
ATOM    164  H8  BA6     2      16.570   2.900  32.130  1.00  0.00            
ATOM    165  H9  BA6     2      15.260   2.570  33.210  1.00  0.00            
ATOM    166  H10 BA6     2      16.650   0.540  32.560  1.00  0.00            
ATOM    167  H11 BA6     2      16.180   0.660  34.170  1.00  0.00            
ATOM    168  H12 BA6     2      18.700   1.280  32.720  1.00  0.00            
ATOM    169  H13 BA6     2      19.210  -4.550  35.460  1.00  0.00            
ATOM    170  H14 BA6     2      16.600  -2.110  37.700  1.00  0.00            
ATOM    171  H15 BA6     2      17.060  -0.050  36.150  1.00  0.00            
ATOM    172  H16 BA6     2      19.830   1.920  34.890  1.00  0.00            
ATOM    173  H17 BA6     2      18.380   1.740  35.780  1.00  0.00            
ATOM    174  H18 BA6     2      18.570   4.240  35.220  1.00  0.00            
ATOM    175  H19 BA6     2      18.730   3.800  33.500  1.00  0.00            
ATOM    176  H20 BA6     2      13.270   9.910  33.540  1.00  0.00            
ATOM    177  H21 BA6     2      14.900  10.410  34.130  1.00  0.00            
ATOM    178  H22 BA6     2      12.130  10.840  35.380  1.00  0.00            
ATOM    179  H23 BA6     2      13.290  12.050  34.910  1.00  0.00            
ATOM    180  H24 BA6     2      13.510  11.610  37.470  1.00  0.00            
ATOM    181  H25 BA6     2      14.960  11.060  36.620  1.00  0.00            
ATOM    182  H26 BA6     2      14.190   9.390  38.160  1.00  0.00            
ATOM    183  H27 BA6     2      12.550   9.480  37.540  1.00  0.00            
TER
ENDMDL
MODEL        1
ATOM      1  H1  ACD     1      25.290   5.310  39.070  1.00  0.00            
ATOM      2  O1  ACD     1      25.420   5.240  38.120  1.00  0.00            
ATOM      3  C1  ACD     1      24.290   5.950  37.580  1.00  0.00            
ATOM      4  H2  ACD     1      24.200   5.600  36.550  1.00  0.00            
ATOM      5  H3  ACD     1      24.440   7.040  37.620  1.00  0.00            
ATOM      6  C2  ACD     1      22.940   5.670  38.210  1.00  0.00            
ATOM      7  H4  ACD     1      22.840   4.590  38.340  1.00  0.00            
ATOM      8  O2  ACD     1      23.110   6.170  39.500  1.00  0.00            
ATOM      9  C3  ACD     1      21.920   6.090  40.290  1.00  0.00            
ATOM     10  H5  ACD     1      21.990   6.590  41.260  1.00  0.00            
ATOM     11  O3  ACD     1      21.510   4.710  40.560  1.00  0.00            
ATOM     12  C4  ACD     1      22.270   3.830  41.440  1.00  0.00            
ATOM     13  H6  ACD     1      22.100   4.060  42.500  1.00  0.00            
ATOM     14  C5  ACD     1      21.500   2.560  41.100  1.00  0.00            
ATOM     15  H7  ACD     1      21.340   2.360  40.030  1.00  0.00            
ATOM     16  O4  ACD     1      20.270   2.560  41.880  1.00  0.00            
ATOM     17  H8  ACD     1      19.840   1.740  41.640  1.00  0.00            
ATOM     18  C6  ACD     1      22.290   1.330  41.570  1.00  0.00            
ATOM     19  H9  ACD     1      22.290   1.310  42.670  1.00  0.00            
ATOM     20  O5  ACD     1      21.730   0.090  41.110  1.00  0.00            
ATOM     21  H10 ACD     1      20.780   0.200  41.030  1.00  0.00            
ATOM     22  C7  ACD     1      23.880   1.390  41.200  1.00  0.00            
ATOM     23  H11 ACD     1      24.420   0.600  41.730  1.00  0.00            
ATOM     24  O6  ACD     1      24.360   2.600  41.800  1.00  0.00            
ATOM     25  C8  ACD     1      23.860   3.800  41.250  1.00  0.00            
ATOM     26  H12 ACD     1      24.230   3.810  40.210  1.00  0.00            
ATOM     27  C9  ACD     1      24.570   4.950  42.000  1.00  0.00            
ATOM     28  H13 ACD     1      23.890   5.800  42.150  1.00  0.00            
ATOM     29  H14 ACD     1      24.930   4.620  42.980  1.00  0.00            
ATOM     30  O7  ACD     1      25.700   5.410  41.320  1.00  0.00            
ATOM     31  H15 ACD     1      26.130   6.200  41.660  1.00  0.00            
ATOM     32  O8  ACD     1      24.210   1.340  39.740  1.00  0.00            
ATOM     33  C10 ACD     1      25.080   0.290  39.360  1.00  0.00            
ATOM     34  H16 ACD     1      25.770  -0.080  40.130  1.00  0.00            
ATOM     35  C11 ACD     1      24.160  -0.860  38.990  1.00  0.00            
ATOM     36  H17 ACD     1      23.360  -0.580  38.300  1.00  0.00            
ATOM     37  O9  ACD     1      23.800  -1.480  40.190  1.00  0.00            
ATOM     38  H18 ACD     1      23.120  -0.970  40.640  1.00  0.00            
ATOM     39  C12 ACD     1      24.960  -1.860  38.220  1.00  0.00            
ATOM     40  H19 ACD     1      25.700  -2.240  38.930  1.00  0.00            
ATOM     41  O10 ACD     1      24.260  -2.930  37.780  1.00  0.00            
ATOM     42  H20 ACD     1      23.820  -2.510  37.040  1.00  0.00            
ATOM     43  C13 ACD     1      25.790  -1.380  37.040  1.00  0.00            
ATOM     44  H21 ACD     1      26.510  -2.130  36.700  1.00  0.00            
ATOM     45  O11 ACD     1      26.530  -0.270  37.520  1.00  0.00            
ATOM     46  C14 ACD     1      25.830   0.740  38.200  1.00  0.00            
ATOM     47  H22 ACD     1      25.130   1.160  37.460  1.00  0.00            
ATOM     48  C15 ACD     1      26.860   1.790  38.590  1.00  0.00            
ATOM     49  H23 ACD     1      26.420   2.620  39.150  1.00  0.00            
ATOM     50  H24 ACD     1      27.620   1.320  39.220  1.00  0.00            
ATOM     51  O12 ACD     1      27.550   2.130  37.410  1.00  0.00            
ATOM     52  H25 ACD     1      27.470   1.350  36.860  1.00  0.00            
ATOM     53  O13 ACD     1      25.000  -1.040  35.970  1.00  0.00            
ATOM     54  C16 ACD     1      25.650  -1.290  34.740  1.00  0.00            
ATOM     55  H26 ACD     1      26.700  -1.570  34.900  1.00  0.00            
ATOM     56  C17 ACD     1      25.040  -2.480  34.050  1.00  0.00            
ATOM     57  H27 ACD     1      23.960  -2.310  34.100  1.00  0.00            
ATOM     58  O14 ACD     1      25.520  -3.650  34.770  1.00  0.00            
ATOM     59  H28 ACD     1      25.690  -4.440  34.250  1.00  0.00            
ATOM     60  C18 ACD     1      25.330  -2.600  32.600  1.00  0.00            
ATOM     61  H29 ACD     1      26.380  -2.870  32.480  1.00  0.00            
ATOM     62  O15 ACD     1      24.530  -3.680  32.050  1.00  0.00            
ATOM     63  H30 ACD     1      23.700  -3.280  31.790  1.00  0.00            
ATOM     64  C19 ACD     1      25.070  -1.310  31.910  1.00  0.00            
ATOM     65  H31 ACD     1      25.270  -1.420  30.840  1.00  0.00            
ATOM     66  O16 ACD     1      25.910  -0.360  32.460  1.00  0.00            
ATOM     67  C20 ACD     1      25.580  -0.040  33.810  1.00  0.00            
ATOM     68  H32 ACD     1      24.570   0.370  33.800  1.00  0.00            
ATOM     69  C21 ACD     1      26.520   1.040  34.320  1.00  0.00            
ATOM     70  H33 ACD     1      26.380   1.860  33.600  1.00  0.00            
ATOM     71  H34 ACD     1      26.210   1.190  35.360  1.00  0.00            
ATOM     72  O17 ACD     1      27.870   0.540  34.210  1.00  0.00            
ATOM     73  H35 ACD     1      28.000   0.300  33.290  1.00  0.00            
ATOM     74  O18 ACD     1      23.640  -1.060  32.020  1.00  0.00            
ATOM     75  C22 ACD     1      23.050  -0.060  31.160  1.00  0.00            
ATOM     76  H36 ACD     1      23.110  -0.460  30.140  1.00  0.00            
ATOM     77  C23 ACD     1      21.650   0.070  31.770  1.00  0.00            
ATOM     78  H37 ACD     1      21.790   0.230  32.850  1.00  0.00            
ATOM     79  O19 ACD     1      20.820  -1.030  31.500  1.00  0.00            
ATOM     80  H38 ACD     1      21.420  -1.750  31.680  1.00  0.00            
ATOM     81  C24 ACD     1      20.910   1.330  31.290  1.00  0.00            
ATOM     82  H39 ACD     1      20.860   1.210  30.200  1.00  0.00            
ATOM     83  O20 ACD     1      19.660   1.480  31.950  1.00  0.00            
ATOM     84  H40 ACD     1      19.220   0.650  31.760  1.00  0.00            
ATOM     85  C25 ACD     1      21.770   2.530  31.430  1.00  0.00            
ATOM     86  H41 ACD     1      21.140   3.290  30.950  1.00  0.00            
ATOM     87  O21 ACD     1      22.960   2.400  30.700  1.00  0.00            
ATOM     88  C26 ACD     1      23.840   1.330  31.090  1.00  0.00            
ATOM     89  H42 ACD     1      24.400   1.490  32.020  1.00  0.00            
ATOM     90  C27 ACD     1      24.840   1.280  29.960  1.00  0.00            
ATOM     91  H43 ACD     1      25.390   0.330  29.940  1.00  0.00            
ATOM     92  H44 ACD     1      24.350   1.320  28.990  1.00  0.00            
ATOM     93  O22 ACD     1      25.700   2.390  30.040  1.00  0.00            
ATOM     94  H45 ACD     1      25.100   3.130  29.960  1.00  0.00            
ATOM     95  O23 ACD     1      22.050   2.870  32.770  1.00  0.00            
ATOM     96  C28 ACD     1      21.950   4.220  33.070  1.00  0.00            
ATOM     97  H46 ACD     1      21.940   4.850  32.170  1.00  0.00            
ATOM     98  C29 ACD     1      23.200   4.630  33.880  1.00  0.00            
ATOM     99  H47 ACD     1      23.240   3.890  34.690  1.00  0.00            
ATOM    100  O24 ACD     1      23.070   5.990  34.350  1.00  0.00            
ATOM    101  C30 ACD     1      24.390   4.460  33.050  1.00  0.00            
ATOM    102  H48 ACD     1      24.340   3.640  32.310  1.00  0.00            
ATOM    103  H49 ACD     1      24.660   5.370  32.490  1.00  0.00            
ATOM    104  O25 ACD     1      25.570   4.350  33.840  1.00  0.00            
ATOM    105  H50 ACD     1      25.680   5.140  34.380  1.00  0.00            
ATOM    106  C31 ACD     1      20.670   4.390  33.850  1.00  0.00            
ATOM    107  H51 ACD     1      20.690   3.850  34.810  1.00  0.00            
ATOM    108  O26 ACD     1      19.550   3.960  33.040  1.00  0.00            
ATOM    109  H52 ACD     1      19.730   3.070  32.720  1.00  0.00            
ATOM    110  C32 ACD     1      20.620   5.870  34.130  1.00  0.00            
ATOM    111  H53 ACD     1      20.660   6.430  33.180  1.00  0.00            
ATOM    112  O27 ACD     1      19.370   6.040  34.860  1.00  0.00            
ATOM    113  H54 ACD     1      18.730   5.470  34.430  1.00  0.00            
ATOM    114  C33 ACD     1      21.820   6.220  35.000  1.00  0.00            
ATOM    115  H55 ACD     1      21.780   7.300  35.190  1.00  0.00            
ATOM    116  O28 ACD     1      21.590   5.540  36.220  1.00  0.00            
ATOM    117  C34 ACD     1      21.850   6.290  37.440  1.00  0.00            
ATOM    118  H56 ACD     1      21.960   7.360  37.190  1.00  0.00            
ATOM    119  C35 ACD     1      20.530   6.230  38.180  1.00  0.00            
ATOM    120  H57 ACD     1      20.420   5.170  38.420  1.00  0.00            
ATOM    121  O29 ACD     1      19.400   6.830  37.510  1.00  0.00            
ATOM    122  H58 ACD     1      19.300   6.370  36.670  1.00  0.00            
ATOM    123  C36 ACD     1      20.730   6.810  39.570  1.00  0.00            
ATOM    124  H59 ACD     1      21.000   7.870  39.490  1.00  0.00            
ATOM    125  O30 ACD     1      19.520   6.670  40.240  1.00  0.00            
ATOM    126  H60 ACD     1      18.850   6.980  39.620  1.00  0.00            
ATOM    127  C1  BA6     2      17.200   4.360  39.780  1.00  0.00            
ATOM    128  C2  BA6     2      16.920   5.250  38.680  1.00  0.00            
ATOM    129  N1  BA6     2      16.690   6.550  38.910  1.00  0.00            
ATOM    130  C3  BA6     2      16.480   7.390  37.870  1.00  0.00            
ATOM    131  N2  BA6     2      16.390   6.930  36.610  1.00  0.00            
ATOM    132  C4  BA6     2      16.690   5.630  36.270  1.00  0.00            
ATOM    133  O1  BA6     2      16.650   5.200  35.110  1.00  0.00            
ATOM    134  C5  BA6     2      16.970   4.710  37.410  1.00  0.00            
ATOM    135  C6  BA6     2      17.310   3.270  37.100  1.00  0.00            
ATOM    136  C7  BA6     2      18.820   3.170  36.520  1.00  0.00            
ATOM    137  N3  BA6     2      19.440   1.870  36.610  1.00  0.00            
ATOM    138  C8  BA6     2      18.760   0.880  35.690  1.00  0.00            
ATOM    139  C9  BA6     2      19.220  -0.580  35.920  1.00  0.00            
ATOM    140  C10 BA6     2      20.750  -0.690  35.830  1.00  0.00            
ATOM    141  C11 BA6     2      21.200  -2.090  36.160  1.00  0.00            
ATOM    142  N4  BA6     2      21.850  -2.830  35.270  1.00  0.00            
ATOM    143  O2  BA6     2      21.990  -4.130  35.920  1.00  0.00            
ATOM    144  C12 BA6     2      21.400  -4.040  37.120  1.00  0.00            
ATOM    145  C13 BA6     2      21.180  -5.110  38.010  1.00  0.00            
ATOM    146  C14 BA6     2      20.550  -4.810  39.260  1.00  0.00            
ATOM    147  F1  BA6     2      20.260  -5.740  40.160  1.00  0.00            
ATOM    148  C15 BA6     2      20.220  -3.520  39.530  1.00  0.00            
ATOM    149  C16 BA6     2      20.370  -2.500  38.620  1.00  0.00            
ATOM    150  C17 BA6     2      20.890  -2.820  37.370  1.00  0.00            
ATOM    151  C18 BA6     2      21.400   0.350  36.820  1.00  0.00            
ATOM    152  C19 BA6     2      20.950   1.790  36.600  1.00  0.00            
ATOM    153  C20 BA6     2      15.760   7.740  35.640  1.00  0.00            
ATOM    154  C21 BA6     2      15.880   9.280  35.810  1.00  0.00            
ATOM    155  C22 BA6     2      15.500   9.610  37.290  1.00  0.00            
ATOM    156  C23 BA6     2      16.370   8.860  38.300  1.00  0.00            
ATOM    157  H1  BA6     2      18.240   4.020  39.850  1.00  0.00            
ATOM    158  H2  BA6     2      17.010   4.810  40.760  1.00  0.00            
ATOM    159  H3  BA6     2      16.600   3.440  39.820  1.00  0.00            
ATOM    160  H4  BA6     2      16.530   2.950  36.410  1.00  0.00            
ATOM    161  H5  BA6     2      17.280   2.620  37.980  1.00  0.00            
ATOM    162  H6  BA6     2      19.520   3.770  37.120  1.00  0.00            
ATOM    163  H7  BA6     2      18.800   3.500  35.470  1.00  0.00            
ATOM    164  H8  BA6     2      18.890   1.210  34.650  1.00  0.00            
ATOM    165  H9  BA6     2      17.710   0.870  36.010  1.00  0.00            
ATOM    166  H10 BA6     2      18.650  -1.290  35.310  1.00  0.00            
ATOM    167  H11 BA6     2      18.880  -0.840  36.930  1.00  0.00            
ATOM    168  H12 BA6     2      21.170  -0.520  34.840  1.00  0.00            
ATOM    169  H13 BA6     2      21.480  -6.150  37.870  1.00  0.00            
ATOM    170  H14 BA6     2      19.950  -3.280  40.550  1.00  0.00            
ATOM    171  H15 BA6     2      20.080  -1.500  38.940  1.00  0.00            
ATOM    172  H16 BA6     2      22.490   0.290  36.730  1.00  0.00            
ATOM    173  H17 BA6     2      21.130   0.160  37.860  1.00  0.00            
ATOM    174  H18 BA6     2      21.310   2.340  37.480  1.00  0.00            
ATOM    175  H19 BA6     2      21.430   2.200  35.700  1.00  0.00            
ATOM    176  H20 BA6     2      14.700   7.470  35.550  1.00  0.00            
ATOM    177  H21 BA6     2      16.100   7.580  34.620  1.00  0.00            
ATOM    178  H22 BA6     2      15.300   9.840  35.060  1.00  0.00            
ATOM    179  H23 BA6     2      16.940   9.560  35.700  1.00  0.00            
ATOM    180  H24 BA6     2      14.450   9.340  37.460  1.00  0.00            
ATOM    181  H25 BA6     2      15.510  10.700  37.430  1.00  0.00            
ATOM    182  H26 BA6     2      17.350   9.340  38.300  1.00  0.00            
ATOM    183  H27 BA6     2      15.970   8.950  39.320  1.00  0.00            
TER
ENDMDL
MODEL        1
ATOM      1  H1  ACD     1      17.830  34.850  40.690  1.00  0.00            
ATOM      2  O1  ACD     1      17.440  34.770  39.820  1.00  0.00            
ATOM      3  C1  ACD     1      18.090  35.580  38.810  1.00  0.00            
ATOM      4  H2  ACD     1      18.220  36.620  39.130  1.00  0.00            
ATOM      5  H3  ACD     1      17.390  35.730  37.980  1.00  0.00            
ATOM      6  C2  ACD     1      19.450  34.990  38.400  1.00  0.00            
ATOM      7  H4  ACD     1      19.830  35.610  37.580  1.00  0.00            
ATOM      8  O2  ACD     1      20.280  35.200  39.590  1.00  0.00            
ATOM      9  C3  ACD     1      21.660  34.840  39.440  1.00  0.00            
ATOM     10  H5  ACD     1      22.290  35.090  40.300  1.00  0.00            
ATOM     11  O3  ACD     1      22.120  35.500  38.260  1.00  0.00            
ATOM     12  C4  ACD     1      23.170  36.450  38.470  1.00  0.00            
ATOM     13  H6  ACD     1      23.010  36.820  39.490  1.00  0.00            
ATOM     14  C5  ACD     1      24.510  35.660  38.300  1.00  0.00            
ATOM     15  H7  ACD     1      24.470  35.120  37.340  1.00  0.00            
ATOM     16  O4  ACD     1      24.690  34.690  39.340  1.00  0.00            
ATOM     17  H8  ACD     1      23.920  34.110  39.300  1.00  0.00            
ATOM     18  C6  ACD     1      25.690  36.600  38.260  1.00  0.00            
ATOM     19  H9  ACD     1      25.540  37.040  39.260  1.00  0.00            
ATOM     20  O5  ACD     1      26.950  35.900  38.200  1.00  0.00            
ATOM     21  H10 ACD     1      26.710  35.030  38.540  1.00  0.00            
ATOM     22  C7  ACD     1      25.530  37.730  37.190  1.00  0.00            
ATOM     23  H11 ACD     1      26.310  38.500  37.180  1.00  0.00            
ATOM     24  O6  ACD     1      24.370  38.500  37.610  1.00  0.00            
ATOM     25  C8  ACD     1      23.120  37.660  37.530  1.00  0.00            
ATOM     26  H12 ACD     1      22.970  37.300  36.500  1.00  0.00            
ATOM     27  C9  ACD     1      21.900  38.520  37.850  1.00  0.00            
ATOM     28  H13 ACD     1      21.950  39.380  37.180  1.00  0.00            
ATOM     29  H14 ACD     1      20.960  37.980  37.680  1.00  0.00            
ATOM     30  O7  ACD     1      21.880  39.010  39.230  1.00  0.00            
ATOM     31  H15 ACD     1      22.690  39.460  39.470  1.00  0.00            
ATOM     32  O8  ACD     1      25.390  37.210  35.840  1.00  0.00            
ATOM     33  C10 ACD     1      26.230  37.700  34.850  1.00  0.00            
ATOM     34  H16 ACD     1      26.550  38.710  35.120  1.00  0.00            
ATOM     35  C11 ACD     1      27.540  36.820  34.740  1.00  0.00            
ATOM     36  H17 ACD     1      27.240  35.770  34.610  1.00  0.00            
ATOM     37  O9  ACD     1      28.280  36.900  35.950  1.00  0.00            
ATOM     38  H18 ACD     1      27.790  36.590  36.720  1.00  0.00            
ATOM     39  C12 ACD     1      28.380  37.060  33.510  1.00  0.00            
ATOM     40  H19 ACD     1      28.940  38.000  33.450  1.00  0.00            
ATOM     41  O10 ACD     1      29.290  36.040  33.210  1.00  0.00            
ATOM     42  H20 ACD     1      28.830  35.220  33.000  1.00  0.00            
ATOM     43  C13 ACD     1      27.400  37.170  32.350  1.00  0.00            
ATOM     44  H21 ACD     1      27.860  37.620  31.460  1.00  0.00            
ATOM     45  O11 ACD     1      26.440  38.240  32.520  1.00  0.00            
ATOM     46  C14 ACD     1      25.470  37.850  33.540  1.00  0.00            
ATOM     47  H22 ACD     1      25.010  36.920  33.190  1.00  0.00            
ATOM     48  C15 ACD     1      24.450  38.970  33.740  1.00  0.00            
ATOM     49  H23 ACD     1      23.800  38.680  34.580  1.00  0.00            
ATOM     50  H24 ACD     1      24.900  39.960  33.880  1.00  0.00            
ATOM     51  O12 ACD     1      23.580  39.190  32.640  1.00  0.00            
ATOM     52  H25 ACD     1      23.960  39.750  31.960  1.00  0.00            
ATOM     53  O13 ACD     1      26.870  35.910  31.950  1.00  0.00            
ATOM     54  C16 ACD     1      26.560  35.470  30.670  1.00  0.00            
ATOM     55  H26 ACD     1      27.400  35.270  29.990  1.00  0.00            
ATOM     56  C17 ACD     1      25.750  34.160  30.880  1.00  0.00            
ATOM     57  H27 ACD     1      25.130  34.300  31.780  1.00  0.00            
ATOM     58  O14 ACD     1      26.600  33.040  31.120  1.00  0.00            
ATOM     59  H28 ACD     1      26.050  32.270  31.270  1.00  0.00            
ATOM     60  C18 ACD     1      24.790  33.790  29.720  1.00  0.00            
ATOM     61  H29 ACD     1      25.500  33.650  28.900  1.00  0.00            
ATOM     62  O15 ACD     1      24.090  32.550  30.130  1.00  0.00            
ATOM     63  H30 ACD     1      23.260  32.460  29.640  1.00  0.00            
ATOM     64  C19 ACD     1      23.910  34.920  29.330  1.00  0.00            
ATOM     65  H31 ACD     1      23.380  34.570  28.440  1.00  0.00            
ATOM     66  O16 ACD     1      24.790  35.970  29.000  1.00  0.00            
ATOM     67  C20 ACD     1      25.530  36.530  30.060  1.00  0.00            
ATOM     68  H32 ACD     1      24.850  36.830  30.860  1.00  0.00            
ATOM     69  C21 ACD     1      26.210  37.720  29.430  1.00  0.00            
ATOM     70  H33 ACD     1      25.400  38.260  28.910  1.00  0.00            
ATOM     71  H34 ACD     1      26.560  38.430  30.190  1.00  0.00            
ATOM     72  O17 ACD     1      27.310  37.410  28.600  1.00  0.00            
ATOM     73  H35 ACD     1      27.240  37.850  27.750  1.00  0.00            
ATOM     74  O18 ACD     1      23.010  35.340  30.380  1.00  0.00            
ATOM     75  C22 ACD     1      21.580  35.420  29.880  1.00  0.00            
ATOM     76  H36 ACD     1      21.440  35.690  28.830  1.00  0.00            
ATOM     77  C23 ACD     1      21.040  33.950  30.000  1.00  0.00            
ATOM     78  H37 ACD     1      21.380  33.590  30.980  1.00  0.00            
ATOM     79  O19 ACD     1      21.500  33.170  28.890  1.00  0.00            
ATOM     80  H38 ACD     1      21.300  33.600  28.060  1.00  0.00            
ATOM     81  C24 ACD     1      19.550  33.960  30.070  1.00  0.00            
ATOM     82  H39 ACD     1      19.210  34.290  29.080  1.00  0.00            
ATOM     83  O20 ACD     1      19.070  32.590  30.370  1.00  0.00            
ATOM     84  H40 ACD     1      19.180  32.060  29.580  1.00  0.00            
ATOM     85  C25 ACD     1      19.060  34.910  31.120  1.00  0.00            
ATOM     86  H41 ACD     1      17.960  34.910  31.210  1.00  0.00            
ATOM     87  O21 ACD     1      19.460  36.200  30.810  1.00  0.00            
ATOM     88  C26 ACD     1      20.910  36.370  30.850  1.00  0.00            
ATOM     89  H42 ACD     1      21.280  36.260  31.870  1.00  0.00            
ATOM     90  C27 ACD     1      21.220  37.800  30.380  1.00  0.00            
ATOM     91  H43 ACD     1      22.250  37.850  30.030  1.00  0.00            
ATOM     92  H44 ACD     1      20.510  38.140  29.610  1.00  0.00            
ATOM     93  O22 ACD     1      21.120  38.830  31.450  1.00  0.00            
ATOM     94  H45 ACD     1      21.950  38.750  31.920  1.00  0.00            
ATOM     95  O23 ACD     1      19.520  34.550  32.420  1.00  0.00            
ATOM     96  C28 ACD     1      18.470  34.530  33.430  1.00  0.00            
ATOM     97  H46 ACD     1      17.550  34.980  33.040  1.00  0.00            
ATOM     98  C29 ACD     1      18.980  35.320  34.630  1.00  0.00            
ATOM     99  H47 ACD     1      19.950  34.930  34.970  1.00  0.00            
ATOM    100  O24 ACD     1      18.010  35.210  35.670  1.00  0.00            
ATOM    101  C30 ACD     1      19.110  36.830  34.380  1.00  0.00            
ATOM    102  H48 ACD     1      19.690  36.990  33.470  1.00  0.00            
ATOM    103  H49 ACD     1      18.110  37.250  34.170  1.00  0.00            
ATOM    104  O25 ACD     1      19.750  37.540  35.500  1.00  0.00            
ATOM    105  H50 ACD     1      20.070  38.310  35.020  1.00  0.00            
ATOM    106  C31 ACD     1      18.190  33.060  33.750  1.00  0.00            
ATOM    107  H51 ACD     1      19.040  32.420  34.020  1.00  0.00            
ATOM    108  O26 ACD     1      17.700  32.330  32.600  1.00  0.00            
ATOM    109  H52 ACD     1      18.270  32.430  31.830  1.00  0.00            
ATOM    110  C32 ACD     1      17.240  33.060  34.980  1.00  0.00            
ATOM    111  H53 ACD     1      16.280  33.530  34.730  1.00  0.00            
ATOM    112  O27 ACD     1      17.120  31.740  35.430  1.00  0.00            
ATOM    113  H54 ACD     1      18.000  31.370  35.510  1.00  0.00            
ATOM    114  C33 ACD     1      17.770  33.930  36.090  1.00  0.00            
ATOM    115  H55 ACD     1      16.970  33.980  36.830  1.00  0.00            
ATOM    116  O28 ACD     1      18.950  33.360  36.580  1.00  0.00            
ATOM    117  C34 ACD     1      19.440  33.540  37.960  1.00  0.00            
ATOM    118  H56 ACD     1      18.910  33.010  38.760  1.00  0.00            
ATOM    119  C35 ACD     1      20.880  32.920  37.900  1.00  0.00            
ATOM    120  H57 ACD     1      21.400  33.280  37.000  1.00  0.00            
ATOM    121  O29 ACD     1      20.810  31.440  37.800  1.00  0.00            
ATOM    122  H58 ACD     1      21.680  31.040  37.710  1.00  0.00            
ATOM    123  C36 ACD     1      21.620  33.320  39.140  1.00  0.00            
ATOM    124  H59 ACD     1      21.070  32.830  39.950  1.00  0.00            
ATOM    125  O30 ACD     1      22.990  32.810  39.100  1.00  0.00            
ATOM    126  H60 ACD     1      22.890  31.890  38.860  1.00  0.00            
ATOM    127  C1  BA6     2      21.790  29.930  30.610  1.00  0.00            
ATOM    128  C2  BA6     2      20.520  29.640  31.270  1.00  0.00            
ATOM    129  N1  BA6     2      19.440  29.330  30.460  1.00  0.00            
ATOM    130  C3  BA6     2      18.270  29.210  31.060  1.00  0.00            
ATOM    131  N2  BA6     2      18.080  29.180  32.380  1.00  0.00            
ATOM    132  C4  BA6     2      19.090  29.400  33.250  1.00  0.00            
ATOM    133  O1  BA6     2      18.930  29.390  34.500  1.00  0.00            
ATOM    134  C5  BA6     2      20.380  29.670  32.590  1.00  0.00            
ATOM    135  C6  BA6     2      21.490  29.930  33.560  1.00  0.00            
ATOM    136  C7  BA6     2      21.950  31.410  33.550  1.00  0.00            
ATOM    137  N3  BA6     2      22.980  31.690  34.540  1.00  0.00            
ATOM    138  C8  BA6     2      24.070  30.650  34.480  1.00  0.00            
ATOM    139  C9  BA6     2      25.370  31.070  35.320  1.00  0.00            
ATOM    140  C10 BA6     2      25.860  32.480  35.020  1.00  0.00            
ATOM    141  C11 BA6     2      27.190  32.840  35.720  1.00  0.00            
ATOM    142  N4  BA6     2      28.300  33.110  34.990  1.00  0.00            
ATOM    143  O2  BA6     2      29.250  33.580  35.990  1.00  0.00            
ATOM    144  C12 BA6     2      28.740  33.400  37.260  1.00  0.00            
ATOM    145  C13 BA6     2      29.360  33.520  38.430  1.00  0.00            
ATOM    146  C14 BA6     2      28.700  33.180  39.640  1.00  0.00            
ATOM    147  F1  BA6     2      29.320  33.260  40.850  1.00  0.00            
ATOM    148  C15 BA6     2      27.370  32.650  39.540  1.00  0.00            
ATOM    149  C16 BA6     2      26.770  32.390  38.290  1.00  0.00            
ATOM    150  C17 BA6     2      27.470  32.890  37.150  1.00  0.00            
ATOM    151  C18 BA6     2      24.690  33.390  35.370  1.00  0.00            
ATOM    152  C19 BA6     2      23.460  33.080  34.430  1.00  0.00            
ATOM    153  C20 BA6     2      16.780  28.700  33.000  1.00  0.00            
ATOM    154  C21 BA6     2      15.840  28.010  32.020  1.00  0.00            
ATOM    155  C22 BA6     2      15.670  28.800  30.720  1.00  0.00            
ATOM    156  C23 BA6     2      17.100  29.010  30.100  1.00  0.00            
ATOM    157  H1  BA6     2      21.940  29.370  29.680  1.00  0.00            
ATOM    158  H2  BA6     2      21.860  31.020  30.480  1.00  0.00            
ATOM    159  H3  BA6     2      22.650  29.680  31.240  1.00  0.00            
ATOM    160  H4  BA6     2      22.260  29.190  33.310  1.00  0.00            
ATOM    161  H5  BA6     2      21.210  29.570  34.560  1.00  0.00            
ATOM    162  H6  BA6     2      21.110  32.110  33.710  1.00  0.00            
ATOM    163  H7  BA6     2      22.460  31.580  32.590  1.00  0.00            
ATOM    164  H8  BA6     2      24.400  30.360  33.480  1.00  0.00            
ATOM    165  H9  BA6     2      23.710  29.730  34.950  1.00  0.00            
ATOM    166  H10 BA6     2      26.180  30.390  35.020  1.00  0.00            
ATOM    167  H11 BA6     2      25.280  30.930  36.400  1.00  0.00            
ATOM    168  H12 BA6     2      26.020  32.500  33.930  1.00  0.00            
ATOM    169  H13 BA6     2      30.400  33.820  38.520  1.00  0.00            
ATOM    170  H14 BA6     2      26.910  32.250  40.440  1.00  0.00            
ATOM    171  H15 BA6     2      25.740  32.050  38.240  1.00  0.00            
ATOM    172  H16 BA6     2      25.080  34.400  35.180  1.00  0.00            
ATOM    173  H17 BA6     2      24.380  33.220  36.410  1.00  0.00            
ATOM    174  H18 BA6     2      22.670  33.820  34.600  1.00  0.00            
ATOM    175  H19 BA6     2      23.880  33.290  33.440  1.00  0.00            
ATOM    176  H20 BA6     2      16.270  29.630  33.280  1.00  0.00            
ATOM    177  H21 BA6     2      16.870  28.070  33.900  1.00  0.00            
ATOM    178  H22 BA6     2      14.840  27.790  32.420  1.00  0.00            
ATOM    179  H23 BA6     2      16.270  27.070  31.640  1.00  0.00            
ATOM    180  H24 BA6     2      15.070  29.710  30.870  1.00  0.00            
ATOM    181  H25 BA6     2      15.110  28.200  30.000  1.00  0.00            
ATOM    182  H26 BA6     2      17.270  28.150  29.440  1.00  0.00            
ATOM    183  H27 BA6     2      17.120  29.890  29.440  1.00  0.00            
TER
ENDMDL
MODEL        1
ATOM      1  H1  ACD     1      22.740  30.310  29.550  1.00  0.00            
ATOM      2  O1  ACD     1      23.420  30.630  28.960  1.00  0.00            
ATOM      3  C1  ACD     1      24.410  30.970  29.880  1.00  0.00            
ATOM      4  H2  ACD     1      24.430  30.240  30.700  1.00  0.00            
ATOM      5  H3  ACD     1      24.090  31.940  30.290  1.00  0.00            
ATOM      6  C2  ACD     1      25.840  31.330  29.360  1.00  0.00            
ATOM      7  H4  ACD     1      26.340  31.900  30.140  1.00  0.00            
ATOM      8  O2  ACD     1      26.420  30.000  29.330  1.00  0.00            
ATOM      9  C3  ACD     1      27.710  29.840  28.760  1.00  0.00            
ATOM     10  H5  ACD     1      28.070  28.810  28.850  1.00  0.00            
ATOM     11  O3  ACD     1      28.680  30.600  29.530  1.00  0.00            
ATOM     12  C4  ACD     1      29.570  29.930  30.420  1.00  0.00            
ATOM     13  H6  ACD     1      29.310  28.880  30.630  1.00  0.00            
ATOM     14  C5  ACD     1      30.940  30.060  29.840  1.00  0.00            
ATOM     15  H7  ACD     1      31.150  31.110  29.570  1.00  0.00            
ATOM     16  O4  ACD     1      30.940  29.280  28.650  1.00  0.00            
ATOM     17  H8  ACD     1      30.280  29.660  28.070  1.00  0.00            
ATOM     18  C6  ACD     1      31.970  29.440  30.840  1.00  0.00            
ATOM     19  H9  ACD     1      31.830  28.380  31.060  1.00  0.00            
ATOM     20  O5  ACD     1      33.250  29.540  30.180  1.00  0.00            
ATOM     21  H10 ACD     1      32.860  29.410  29.320  1.00  0.00            
ATOM     22  C7  ACD     1      31.860  30.260  32.090  1.00  0.00            
ATOM     23  H11 ACD     1      32.530  29.840  32.840  1.00  0.00            
ATOM     24  O6  ACD     1      30.600  30.130  32.580  1.00  0.00            
ATOM     25  C8  ACD     1      29.560  30.630  31.810  1.00  0.00            
ATOM     26  H12 ACD     1      29.710  31.710  31.690  1.00  0.00            
ATOM     27  C9  ACD     1      28.290  30.570  32.610  1.00  0.00            
ATOM     28  H13 ACD     1      28.440  31.040  33.600  1.00  0.00            
ATOM     29  H14 ACD     1      27.410  31.010  32.120  1.00  0.00            
ATOM     30  O7  ACD     1      27.930  29.250  32.980  1.00  0.00            
ATOM     31  H15 ACD     1      27.620  28.810  32.180  1.00  0.00            
ATOM     32  O8  ACD     1      32.110  31.620  31.880  1.00  0.00            
ATOM     33  C10 ACD     1      33.100  32.180  32.720  1.00  0.00            
ATOM     34  H16 ACD     1      33.540  31.430  33.380  1.00  0.00            
ATOM     35  C11 ACD     1      34.070  32.810  31.750  1.00  0.00            
ATOM     36  H17 ACD     1      33.440  33.420  31.090  1.00  0.00            
ATOM     37  O9  ACD     1      34.720  31.830  30.910  1.00  0.00            
ATOM     38  H18 ACD     1      34.040  31.230  30.590  1.00  0.00            
ATOM     39  C12 ACD     1      35.000  33.760  32.410  1.00  0.00            
ATOM     40  H19 ACD     1      35.360  33.170  33.260  1.00  0.00            
ATOM     41  O10 ACD     1      35.960  34.310  31.480  1.00  0.00            
ATOM     42  H20 ACD     1      36.640  34.850  31.890  1.00  0.00            
ATOM     43  C13 ACD     1      34.170  34.820  33.050  1.00  0.00            
ATOM     44  H21 ACD     1      34.790  35.540  33.600  1.00  0.00            
ATOM     45  O11 ACD     1      33.510  34.130  34.090  1.00  0.00            
ATOM     46  C14 ACD     1      32.460  33.280  33.560  1.00  0.00            
ATOM     47  H22 ACD     1      31.800  33.890  32.920  1.00  0.00            
ATOM     48  C15 ACD     1      31.610  32.750  34.750  1.00  0.00            
ATOM     49  H23 ACD     1      30.730  32.320  34.250  1.00  0.00            
ATOM     50  H24 ACD     1      32.180  31.930  35.210  1.00  0.00            
ATOM     51  O12 ACD     1      31.210  33.780  35.690  1.00  0.00            
ATOM     52  H25 ACD     1      32.010  34.030  36.170  1.00  0.00            
ATOM     53  O13 ACD     1      33.320  35.640  32.250  1.00  0.00            
ATOM     54  C16 ACD     1      33.220  37.070  32.470  1.00  0.00            
ATOM     55  H26 ACD     1      34.220  37.370  32.830  1.00  0.00            
ATOM     56  C17 ACD     1      33.040  37.870  31.240  1.00  0.00            
ATOM     57  H27 ACD     1      32.340  37.380  30.560  1.00  0.00            
ATOM     58  O14 ACD     1      34.290  38.040  30.600  1.00  0.00            
ATOM     59  H28 ACD     1      34.300  38.280  29.670  1.00  0.00            
ATOM     60  C18 ACD     1      32.410  39.190  31.500  1.00  0.00            
ATOM     61  H29 ACD     1      33.120  39.740  32.130  1.00  0.00            
ATOM     62  O15 ACD     1      32.040  39.990  30.340  1.00  0.00            
ATOM     63  H30 ACD     1      32.790  40.590  30.290  1.00  0.00            
ATOM     64  C19 ACD     1      31.200  39.060  32.340  1.00  0.00            
ATOM     65  H31 ACD     1      30.830  40.060  32.580  1.00  0.00            
ATOM     66  O16 ACD     1      31.590  38.580  33.630  1.00  0.00            
ATOM     67  C20 ACD     1      32.240  37.270  33.670  1.00  0.00            
ATOM     68  H32 ACD     1      31.350  36.650  33.490  1.00  0.00            
ATOM     69  C21 ACD     1      32.830  37.130  35.100  1.00  0.00            
ATOM     70  H33 ACD     1      32.270  37.710  35.840  1.00  0.00            
ATOM     71  H34 ACD     1      32.810  36.070  35.400  1.00  0.00            
ATOM     72  O17 ACD     1      34.110  37.650  35.100  1.00  0.00            
ATOM     73  H35 ACD     1      33.980  38.550  34.790  1.00  0.00            
ATOM     74  O18 ACD     1      30.230  38.220  31.670  1.00  0.00            
ATOM     75  C22 ACD     1      28.850  38.630  31.860  1.00  0.00            
ATOM     76  H36 ACD     1      28.770  39.450  32.580  1.00  0.00            
ATOM     77  C23 ACD     1      28.420  39.270  30.510  1.00  0.00            
ATOM     78  H37 ACD     1      28.620  38.520  29.730  1.00  0.00            
ATOM     79  O19 ACD     1      29.000  40.530  30.350  1.00  0.00            
ATOM     80  H38 ACD     1      29.950  40.370  30.310  1.00  0.00            
ATOM     81  C24 ACD     1      26.870  39.460  30.510  1.00  0.00            
ATOM     82  H39 ACD     1      26.650  40.250  31.240  1.00  0.00            
ATOM     83  O20 ACD     1      26.230  39.690  29.240  1.00  0.00            
ATOM     84  H40 ACD     1      26.120  38.830  28.830  1.00  0.00            
ATOM     85  C25 ACD     1      26.160  38.200  31.000  1.00  0.00            
ATOM     86  H41 ACD     1      25.090  38.390  31.120  1.00  0.00            
ATOM     87  O21 ACD     1      26.640  37.840  32.350  1.00  0.00            
ATOM     88  C26 ACD     1      27.970  37.400  32.280  1.00  0.00            
ATOM     89  H42 ACD     1      28.030  36.600  31.540  1.00  0.00            
ATOM     90  C27 ACD     1      28.380  36.780  33.680  1.00  0.00            
ATOM     91  H43 ACD     1      27.560  36.130  34.010  1.00  0.00            
ATOM     92  H44 ACD     1      29.240  36.120  33.540  1.00  0.00            
ATOM     93  O22 ACD     1      28.650  37.720  34.670  1.00  0.00            
ATOM     94  H45 ACD     1      28.020  38.450  34.690  1.00  0.00            
ATOM     95  O23 ACD     1      26.310  37.160  30.100  1.00  0.00            
ATOM     96  C28 ACD     1      25.170  36.390  29.720  1.00  0.00            
ATOM     97  H46 ACD     1      24.290  36.960  30.050  1.00  0.00            
ATOM     98  C29 ACD     1      25.180  35.000  30.310  1.00  0.00            
ATOM     99  H47 ACD     1      26.200  34.600  30.350  1.00  0.00            
ATOM    100  O24 ACD     1      24.280  34.090  29.670  1.00  0.00            
ATOM    101  C30 ACD     1      24.730  35.080  31.780  1.00  0.00            
ATOM    102  H48 ACD     1      25.170  35.890  32.380  1.00  0.00            
ATOM    103  H49 ACD     1      23.640  35.210  31.840  1.00  0.00            
ATOM    104  O25 ACD     1      25.100  33.840  32.440  1.00  0.00            
ATOM    105  H50 ACD     1      24.360  33.550  32.970  1.00  0.00            
ATOM    106  C31 ACD     1      25.120  36.340  28.220  1.00  0.00            
ATOM    107  H51 ACD     1      26.170  36.150  27.940  1.00  0.00            
ATOM    108  O26 ACD     1      24.850  37.600  27.680  1.00  0.00            
ATOM    109  H52 ACD     1      24.710  37.460  26.740  1.00  0.00            
ATOM    110  C32 ACD     1      24.250  35.230  27.620  1.00  0.00            
ATOM    111  H53 ACD     1      23.180  35.390  27.770  1.00  0.00            
ATOM    112  O27 ACD     1      24.500  35.040  26.230  1.00  0.00            
ATOM    113  H54 ACD     1      25.440  34.870  26.120  1.00  0.00            
ATOM    114  C33 ACD     1      24.550  33.930  28.350  1.00  0.00            
ATOM    115  H55 ACD     1      23.860  33.250  27.840  1.00  0.00            
ATOM    116  O28 ACD     1      25.870  33.510  28.030  1.00  0.00            
ATOM    117  C34 ACD     1      25.950  32.030  27.950  1.00  0.00            
ATOM    118  H56 ACD     1      25.140  31.640  27.320  1.00  0.00            
ATOM    119  C35 ACD     1      27.370  31.860  27.340  1.00  0.00            
ATOM    120  H57 ACD     1      28.100  32.390  27.970  1.00  0.00            
ATOM    121  O29 ACD     1      27.370  32.360  26.040  1.00  0.00            
ATOM    122  H58 ACD     1      27.320  33.320  25.960  1.00  0.00            
ATOM    123  C36 ACD     1      27.630  30.360  27.360  1.00  0.00            
ATOM    124  H59 ACD     1      26.900  29.710  26.850  1.00  0.00            
ATOM    125  O30 ACD     1      28.920  30.020  26.850  1.00  0.00            
ATOM    126  H60 ACD     1      29.050  30.400  25.980  1.00  0.00            
ATOM    127  C1  BA6     2      31.590  41.040  27.360  1.00  0.00            
ATOM    128  C2  BA6     2      30.210  40.900  26.770  1.00  0.00            
ATOM    129  N1  BA6     2      29.510  42.080  26.850  1.00  0.00            
ATOM    130  C3  BA6     2      28.220  41.950  26.650  1.00  0.00            
ATOM    131  N2  BA6     2      27.610  40.810  26.250  1.00  0.00            
ATOM    132  C4  BA6     2      28.210  39.630  26.230  1.00  0.00            
ATOM    133  O1  BA6     2      27.640  38.600  25.960  1.00  0.00            
ATOM    134  C5  BA6     2      29.600  39.690  26.580  1.00  0.00            
ATOM    135  C6  BA6     2      30.450  38.420  26.480  1.00  0.00            
ATOM    136  C7  BA6     2      30.280  37.560  27.790  1.00  0.00            
ATOM    137  N3  BA6     2      30.900  36.180  27.700  1.00  0.00            
ATOM    138  C8  BA6     2      32.310  36.140  27.330  1.00  0.00            
ATOM    139  C9  BA6     2      32.680  34.700  26.920  1.00  0.00            
ATOM    140  C10 BA6     2      32.510  33.670  28.100  1.00  0.00            
ATOM    141  C11 BA6     2      32.740  32.270  27.580  1.00  0.00            
ATOM    142  N4  BA6     2      33.670  31.550  28.060  1.00  0.00            
ATOM    143  O2  BA6     2      33.650  30.350  27.290  1.00  0.00            
ATOM    144  C12 BA6     2      32.660  30.430  26.400  1.00  0.00            
ATOM    145  C13 BA6     2      32.450  29.500  25.360  1.00  0.00            
ATOM    146  C14 BA6     2      31.380  29.780  24.530  1.00  0.00            
ATOM    147  F1  BA6     2      31.080  28.750  23.700  1.00  0.00            
ATOM    148  C15 BA6     2      30.670  30.980  24.650  1.00  0.00            
ATOM    149  C16 BA6     2      30.950  31.950  25.620  1.00  0.00            
ATOM    150  C17 BA6     2      32.040  31.620  26.460  1.00  0.00            
ATOM    151  C18 BA6     2      31.040  33.810  28.680  1.00  0.00            
ATOM    152  C19 BA6     2      30.510  35.240  28.810  1.00  0.00            
ATOM    153  C20 BA6     2      26.190  40.860  25.620  1.00  0.00            
ATOM    154  C21 BA6     2      25.630  42.340  25.570  1.00  0.00            
ATOM    155  C22 BA6     2      26.040  43.090  26.830  1.00  0.00            
ATOM    156  C23 BA6     2      27.540  43.260  26.800  1.00  0.00            
ATOM    157  H1  BA6     2      31.550  41.910  28.030  1.00  0.00            
ATOM    158  H2  BA6     2      31.730  40.140  27.980  1.00  0.00            
ATOM    159  H3  BA6     2      32.400  41.250  26.650  1.00  0.00            
ATOM    160  H4  BA6     2      31.530  38.570  26.340  1.00  0.00            
ATOM    161  H5  BA6     2      30.150  37.910  25.560  1.00  0.00            
ATOM    162  H6  BA6     2      29.200  37.480  27.950  1.00  0.00            
ATOM    163  H7  BA6     2      30.760  38.170  28.560  1.00  0.00            
ATOM    164  H8  BA6     2      32.890  36.560  28.160  1.00  0.00            
ATOM    165  H9  BA6     2      32.500  36.790  26.470  1.00  0.00            
ATOM    166  H10 BA6     2      33.760  34.610  26.720  1.00  0.00            
ATOM    167  H11 BA6     2      32.130  34.360  26.030  1.00  0.00            
ATOM    168  H12 BA6     2      33.190  33.810  28.950  1.00  0.00            
ATOM    169  H13 BA6     2      33.050  28.600  25.240  1.00  0.00            
ATOM    170  H14 BA6     2      29.830  31.140  23.980  1.00  0.00            
ATOM    171  H15 BA6     2      30.400  32.890  25.630  1.00  0.00            
ATOM    172  H16 BA6     2      30.950  33.410  29.690  1.00  0.00            
ATOM    173  H17 BA6     2      30.390  33.170  28.080  1.00  0.00            
ATOM    174  H18 BA6     2      29.410  35.240  28.830  1.00  0.00            
ATOM    175  H19 BA6     2      30.940  35.630  29.740  1.00  0.00            
ATOM    176  H20 BA6     2      25.510  40.430  26.370  1.00  0.00            
ATOM    177  H21 BA6     2      26.220  40.370  24.650  1.00  0.00            
ATOM    178  H22 BA6     2      24.560  42.460  25.400  1.00  0.00            
ATOM    179  H23 BA6     2      26.140  42.800  24.720  1.00  0.00            
ATOM    180  H24 BA6     2      25.800  42.590  27.770  1.00  0.00            
ATOM    181  H25 BA6     2      25.530  44.060  26.840  1.00  0.00            
ATOM    182  H26 BA6     2      27.700  43.930  25.950  1.00  0.00            
ATOM    183  H27 BA6     2      27.840  43.830  27.690  1.00  0.00            
TER
ENDMDL
MODEL        1
ATOM      1  H1  ACD     1       3.640  42.540  36.700  1.00  0.00            
ATOM      2  O1  ACD     1       3.280  41.720  36.340  1.00  0.00            
ATOM      3  C1  ACD     1       3.970  40.700  37.000  1.00  0.00            
ATOM      4  H2  ACD     1       3.410  39.800  37.250  1.00  0.00            
ATOM      5  H3  ACD     1       4.250  41.100  37.980  1.00  0.00            
ATOM      6  C2  ACD     1       5.210  40.230  36.220  1.00  0.00            
ATOM      7  H4  ACD     1       5.590  39.460  36.900  1.00  0.00            
ATOM      8  O2  ACD     1       4.820  39.610  34.940  1.00  0.00            
ATOM      9  C3  ACD     1       5.920  39.070  34.250  1.00  0.00            
ATOM     10  H5  ACD     1       5.610  38.730  33.260  1.00  0.00            
ATOM     11  O3  ACD     1       6.440  37.930  34.930  1.00  0.00            
ATOM     12  C4  ACD     1       6.050  36.680  34.350  1.00  0.00            
ATOM     13  H6  ACD     1       5.310  36.720  33.550  1.00  0.00            
ATOM     14  C5  ACD     1       7.320  36.010  33.790  1.00  0.00            
ATOM     15  H7  ACD     1       8.020  35.900  34.630  1.00  0.00            
ATOM     16  O4  ACD     1       7.950  36.900  32.790  1.00  0.00            
ATOM     17  H8  ACD     1       7.890  37.790  33.150  1.00  0.00            
ATOM     18  C6  ACD     1       6.920  34.590  33.290  1.00  0.00            
ATOM     19  H9  ACD     1       6.130  34.810  32.560  1.00  0.00            
ATOM     20  O5  ACD     1       8.140  33.850  32.750  1.00  0.00            
ATOM     21  H10 ACD     1       8.320  34.250  31.890  1.00  0.00            
ATOM     22  C7  ACD     1       6.260  33.810  34.430  1.00  0.00            
ATOM     23  H11 ACD     1       5.920  32.860  34.030  1.00  0.00            
ATOM     24  O6  ACD     1       5.150  34.440  34.920  1.00  0.00            
ATOM     25  C8  ACD     1       5.370  35.770  35.450  1.00  0.00            
ATOM     26  H12 ACD     1       6.050  35.770  36.300  1.00  0.00            
ATOM     27  C9  ACD     1       4.070  36.320  35.940  1.00  0.00            
ATOM     28  H13 ACD     1       4.150  37.310  36.390  1.00  0.00            
ATOM     29  H14 ACD     1       3.380  36.340  35.090  1.00  0.00            
ATOM     30  O7  ACD     1       3.630  35.400  36.940  1.00  0.00            
ATOM     31  H15 ACD     1       3.170  35.960  37.580  1.00  0.00            
ATOM     32  O8  ACD     1       7.150  33.540  35.570  1.00  0.00            
ATOM     33  C10 ACD     1       6.940  32.360  36.490  1.00  0.00            
ATOM     34  H16 ACD     1       7.030  31.460  35.880  1.00  0.00            
ATOM     35  C11 ACD     1       8.140  32.350  37.450  1.00  0.00            
ATOM     36  H17 ACD     1       8.110  33.430  37.670  1.00  0.00            
ATOM     37  O9  ACD     1       9.320  32.080  36.780  1.00  0.00            
ATOM     38  H18 ACD     1       9.440  32.730  36.080  1.00  0.00            
ATOM     39  C12 ACD     1       7.980  31.580  38.740  1.00  0.00            
ATOM     40  H19 ACD     1       8.150  30.540  38.410  1.00  0.00            
ATOM     41  O10 ACD     1       8.990  31.960  39.770  1.00  0.00            
ATOM     42  H20 ACD     1       9.830  31.920  39.310  1.00  0.00            
ATOM     43  C13 ACD     1       6.560  31.750  39.350  1.00  0.00            
ATOM     44  H21 ACD     1       6.320  31.050  40.160  1.00  0.00            
ATOM     45  O11 ACD     1       5.550  31.520  38.400  1.00  0.00            
ATOM     46  C14 ACD     1       5.620  32.320  37.200  1.00  0.00            
ATOM     47  H22 ACD     1       5.420  33.340  37.560  1.00  0.00            
ATOM     48  C15 ACD     1       4.510  31.870  36.280  1.00  0.00            
ATOM     49  H23 ACD     1       4.840  31.720  35.250  1.00  0.00            
ATOM     50  H24 ACD     1       4.440  30.810  36.560  1.00  0.00            
ATOM     51  O12 ACD     1       3.350  32.600  36.500  1.00  0.00            
ATOM     52  H25 ACD     1       3.660  33.500  36.340  1.00  0.00            
ATOM     53  O13 ACD     1       6.550  33.100  39.750  1.00  0.00            
ATOM     54  C16 ACD     1       5.990  33.310  41.050  1.00  0.00            
ATOM     55  H26 ACD     1       5.470  32.430  41.430  1.00  0.00            
ATOM     56  C17 ACD     1       7.090  33.700  42.010  1.00  0.00            
ATOM     57  H27 ACD     1       7.630  34.560  41.580  1.00  0.00            
ATOM     58  O14 ACD     1       7.980  32.590  42.240  1.00  0.00            
ATOM     59  H28 ACD     1       8.330  32.270  41.400  1.00  0.00            
ATOM     60  C18 ACD     1       6.570  34.320  43.320  1.00  0.00            
ATOM     61  H29 ACD     1       6.140  33.490  43.900  1.00  0.00            
ATOM     62  O15 ACD     1       7.560  34.890  44.230  1.00  0.00            
ATOM     63  H30 ACD     1       8.010  34.190  44.710  1.00  0.00            
ATOM     64  C19 ACD     1       5.520  35.380  43.020  1.00  0.00            
ATOM     65  H31 ACD     1       5.200  35.690  44.020  1.00  0.00            
ATOM     66  O16 ACD     1       4.460  34.820  42.250  1.00  0.00            
ATOM     67  C20 ACD     1       4.950  34.420  40.920  1.00  0.00            
ATOM     68  H32 ACD     1       5.430  35.230  40.350  1.00  0.00            
ATOM     69  C21 ACD     1       3.800  33.840  40.170  1.00  0.00            
ATOM     70  H33 ACD     1       3.050  34.620  40.020  1.00  0.00            
ATOM     71  H34 ACD     1       4.130  33.340  39.250  1.00  0.00            
ATOM     72  O17 ACD     1       3.140  32.690  40.760  1.00  0.00            
ATOM     73  H35 ACD     1       2.620  33.050  41.470  1.00  0.00            
ATOM     74  O18 ACD     1       6.060  36.430  42.330  1.00  0.00            
ATOM     75  C22 ACD     1       5.740  37.730  42.820  1.00  0.00            
ATOM     76  H36 ACD     1       4.990  37.720  43.620  1.00  0.00            
ATOM     77  C23 ACD     1       7.040  38.350  43.400  1.00  0.00            
ATOM     78  H37 ACD     1       7.860  38.470  42.680  1.00  0.00            
ATOM     79  O19 ACD     1       7.530  37.580  44.460  1.00  0.00            
ATOM     80  H38 ACD     1       7.350  36.650  44.290  1.00  0.00            
ATOM     81  C24 ACD     1       6.780  39.760  43.910  1.00  0.00            
ATOM     82  H39 ACD     1       5.960  39.750  44.630  1.00  0.00            
ATOM     83  O20 ACD     1       7.920  40.430  44.410  1.00  0.00            
ATOM     84  H40 ACD     1       8.540  40.200  43.710  1.00  0.00            
ATOM     85  C25 ACD     1       6.360  40.600  42.670  1.00  0.00            
ATOM     86  H41 ACD     1       6.100  41.610  43.010  1.00  0.00            
ATOM     87  O21 ACD     1       5.130  40.070  42.150  1.00  0.00            
ATOM     88  C26 ACD     1       5.240  38.700  41.670  1.00  0.00            
ATOM     89  H42 ACD     1       5.890  38.540  40.800  1.00  0.00            
ATOM     90  C27 ACD     1       3.890  38.220  41.200  1.00  0.00            
ATOM     91  H43 ACD     1       3.980  37.170  40.900  1.00  0.00            
ATOM     92  H44 ACD     1       3.160  38.350  42.010  1.00  0.00            
ATOM     93  O22 ACD     1       3.520  38.980  40.040  1.00  0.00            
ATOM     94  H45 ACD     1       2.910  39.660  40.340  1.00  0.00            
ATOM     95  O23 ACD     1       7.310  40.800  41.620  1.00  0.00            
ATOM     96  C28 ACD     1       7.430  41.970  40.800  1.00  0.00            
ATOM     97  H46 ACD     1       7.880  42.790  41.380  1.00  0.00            
ATOM     98  C29 ACD     1       6.120  42.380  40.140  1.00  0.00            
ATOM     99  H47 ACD     1       5.530  41.480  39.920  1.00  0.00            
ATOM    100  O24 ACD     1       6.250  43.150  38.920  1.00  0.00            
ATOM    101  C30 ACD     1       5.160  43.150  41.060  1.00  0.00            
ATOM    102  H48 ACD     1       4.400  43.650  40.440  1.00  0.00            
ATOM    103  H49 ACD     1       4.610  42.480  41.740  1.00  0.00            
ATOM    104  O25 ACD     1       5.800  44.190  41.840  1.00  0.00            
ATOM    105  H50 ACD     1       5.920  44.970  41.300  1.00  0.00            
ATOM    106  C31 ACD     1       8.410  41.490  39.770  1.00  0.00            
ATOM    107  H51 ACD     1       7.980  40.530  39.450  1.00  0.00            
ATOM    108  O26 ACD     1       9.730  41.330  40.420  1.00  0.00            
ATOM    109  H52 ACD     1       9.610  40.880  41.250  1.00  0.00            
ATOM    110  C32 ACD     1       8.530  42.530  38.680  1.00  0.00            
ATOM    111  H53 ACD     1       8.770  43.490  39.160  1.00  0.00            
ATOM    112  O27 ACD     1       9.480  42.100  37.720  1.00  0.00            
ATOM    113  H54 ACD     1      10.160  41.750  38.300  1.00  0.00            
ATOM    114  C33 ACD     1       7.180  42.650  38.020  1.00  0.00            
ATOM    115  H55 ACD     1       7.350  43.290  37.150  1.00  0.00            
ATOM    116  O28 ACD     1       6.820  41.420  37.470  1.00  0.00            
ATOM    117  C34 ACD     1       6.290  41.320  36.100  1.00  0.00            
ATOM    118  H56 ACD     1       5.870  42.260  35.730  1.00  0.00            
ATOM    119  C35 ACD     1       7.460  40.770  35.290  1.00  0.00            
ATOM    120  H57 ACD     1       7.760  39.890  35.880  1.00  0.00            
ATOM    121  O29 ACD     1       8.550  41.630  35.210  1.00  0.00            
ATOM    122  H58 ACD     1       8.930  41.790  36.080  1.00  0.00            
ATOM    123  C36 ACD     1       6.980  40.200  34.010  1.00  0.00            
ATOM    124  H59 ACD     1       6.520  40.960  33.360  1.00  0.00            
ATOM    125  O30 ACD     1       8.040  39.560  33.280  1.00  0.00            
ATOM    126  H60 ACD     1       8.730  40.180  33.040  1.00  0.00            
ATOM    127  C1  BA6     2      13.550  36.510  42.940  1.00  0.00            
ATOM    128  C2  BA6     2      12.770  37.680  43.550  1.00  0.00            
ATOM    129  N1  BA6     2      13.260  38.300  44.650  1.00  0.00            
ATOM    130  C3  BA6     2      12.650  39.410  45.010  1.00  0.00            
ATOM    131  N2  BA6     2      11.540  40.000  44.380  1.00  0.00            
ATOM    132  C4  BA6     2      10.960  39.360  43.300  1.00  0.00            
ATOM    133  O1  BA6     2       9.990  39.790  42.740  1.00  0.00            
ATOM    134  C5  BA6     2      11.660  38.130  42.900  1.00  0.00            
ATOM    135  C6  BA6     2      11.110  37.600  41.570  1.00  0.00            
ATOM    136  C7  BA6     2      10.060  36.500  41.770  1.00  0.00            
ATOM    137  N3  BA6     2       9.580  35.760  40.550  1.00  0.00            
ATOM    138  C8  BA6     2      10.480  35.070  39.600  1.00  0.00            
ATOM    139  C9  BA6     2      10.970  35.890  38.400  1.00  0.00            
ATOM    140  C10 BA6     2       9.760  36.580  37.710  1.00  0.00            
ATOM    141  C11 BA6     2      10.170  37.500  36.540  1.00  0.00            
ATOM    142  N4  BA6     2       9.950  37.210  35.290  1.00  0.00            
ATOM    143  O2  BA6     2      10.480  38.350  34.510  1.00  0.00            
ATOM    144  C12 BA6     2      11.090  39.210  35.440  1.00  0.00            
ATOM    145  C13 BA6     2      11.840  40.270  35.150  1.00  0.00            
ATOM    146  C14 BA6     2      12.390  40.960  36.260  1.00  0.00            
ATOM    147  F1  BA6     2      13.180  42.020  35.980  1.00  0.00            
ATOM    148  C15 BA6     2      12.250  40.540  37.570  1.00  0.00            
ATOM    149  C16 BA6     2      11.500  39.340  37.850  1.00  0.00            
ATOM    150  C17 BA6     2      10.920  38.730  36.710  1.00  0.00            
ATOM    151  C18 BA6     2       8.760  37.220  38.640  1.00  0.00            
ATOM    152  C19 BA6     2       8.420  36.310  39.860  1.00  0.00            
ATOM    153  C20 BA6     2      10.960  41.280  44.820  1.00  0.00            
ATOM    154  C21 BA6     2      11.670  42.080  45.970  1.00  0.00            
ATOM    155  C22 BA6     2      13.160  41.670  46.180  1.00  0.00            
ATOM    156  C23 BA6     2      13.080  40.100  46.270  1.00  0.00            
ATOM    157  H1  BA6     2      12.830  35.740  42.630  1.00  0.00            
ATOM    158  H2  BA6     2      13.930  36.840  41.970  1.00  0.00            
ATOM    159  H3  BA6     2      14.470  36.180  43.440  1.00  0.00            
ATOM    160  H4  BA6     2      12.000  37.280  41.010  1.00  0.00            
ATOM    161  H5  BA6     2      10.620  38.320  40.910  1.00  0.00            
ATOM    162  H6  BA6     2       9.240  37.020  42.280  1.00  0.00            
ATOM    163  H7  BA6     2      10.310  35.860  42.630  1.00  0.00            
ATOM    164  H8  BA6     2       9.910  34.320  39.050  1.00  0.00            
ATOM    165  H9  BA6     2      11.270  34.480  40.090  1.00  0.00            
ATOM    166  H10 BA6     2      11.570  35.280  37.710  1.00  0.00            
ATOM    167  H11 BA6     2      11.660  36.600  38.880  1.00  0.00            
ATOM    168  H12 BA6     2       9.170  35.770  37.270  1.00  0.00            
ATOM    169  H13 BA6     2      12.130  40.610  34.160  1.00  0.00            
ATOM    170  H14 BA6     2      12.830  41.010  38.350  1.00  0.00            
ATOM    171  H15 BA6     2      11.340  38.920  38.840  1.00  0.00            
ATOM    172  H16 BA6     2       7.820  37.380  38.100  1.00  0.00            
ATOM    173  H17 BA6     2       8.980  38.260  38.930  1.00  0.00            
ATOM    174  H18 BA6     2       7.620  36.910  40.310  1.00  0.00            
ATOM    175  H19 BA6     2       7.870  35.470  39.420  1.00  0.00            
ATOM    176  H20 BA6     2       9.920  41.050  45.110  1.00  0.00            
ATOM    177  H21 BA6     2      10.920  41.880  43.900  1.00  0.00            
ATOM    178  H22 BA6     2      11.210  41.930  46.950  1.00  0.00            
ATOM    179  H23 BA6     2      11.540  43.160  45.810  1.00  0.00            
ATOM    180  H24 BA6     2      13.690  41.990  47.090  1.00  0.00            
ATOM    181  H25 BA6     2      13.680  42.050  45.300  1.00  0.00            
ATOM    182  H26 BA6     2      14.110  39.770  46.460  1.00  0.00            
ATOM    183  H27 BA6     2      12.550  39.730  47.160  1.00  0.00            
TER
ENDMDL
MODEL        1
ATOM      1  H1  ACD     1       9.470  35.510  33.530  1.00  0.00            
ATOM      2  O1  ACD     1       9.680  34.750  32.970  1.00  0.00            
ATOM      3  C1  ACD     1      10.660  35.210  32.040  1.00  0.00            
ATOM      4  H2  ACD     1      10.320  36.240  31.850  1.00  0.00            
ATOM      5  H3  ACD     1      10.620  34.540  31.170  1.00  0.00            
ATOM      6  C2  ACD     1      12.070  35.190  32.550  1.00  0.00            
ATOM      7  H4  ACD     1      12.630  35.580  31.690  1.00  0.00            
ATOM      8  O2  ACD     1      12.090  36.160  33.580  1.00  0.00            
ATOM      9  C3  ACD     1      13.230  36.290  34.400  1.00  0.00            
ATOM     10  H5  ACD     1      12.960  37.050  35.150  1.00  0.00            
ATOM     11  O3  ACD     1      14.390  36.560  33.710  1.00  0.00            
ATOM     12  C4  ACD     1      14.650  37.910  33.380  1.00  0.00            
ATOM     13  H6  ACD     1      13.740  38.510  33.460  1.00  0.00            
ATOM     14  C5  ACD     1      15.690  38.350  34.430  1.00  0.00            
ATOM     15  H7  ACD     1      16.640  37.820  34.270  1.00  0.00            
ATOM     16  O4  ACD     1      15.320  38.000  35.800  1.00  0.00            
ATOM     17  H8  ACD     1      15.220  37.050  35.880  1.00  0.00            
ATOM     18  C6  ACD     1      16.020  39.830  34.190  1.00  0.00            
ATOM     19  H9  ACD     1      15.180  40.460  34.520  1.00  0.00            
ATOM     20  O5  ACD     1      17.170  40.310  34.810  1.00  0.00            
ATOM     21  H10 ACD     1      17.870  40.010  34.230  1.00  0.00            
ATOM     22  C7  ACD     1      16.350  40.170  32.730  1.00  0.00            
ATOM     23  H11 ACD     1      16.440  41.250  32.600  1.00  0.00            
ATOM     24  O6  ACD     1      15.400  39.590  31.870  1.00  0.00            
ATOM     25  C8  ACD     1      15.220  38.160  31.940  1.00  0.00            
ATOM     26  H12 ACD     1      16.230  37.730  31.920  1.00  0.00            
ATOM     27  C9  ACD     1      14.260  37.660  30.810  1.00  0.00            
ATOM     28  H13 ACD     1      14.570  37.960  29.800  1.00  0.00            
ATOM     29  H14 ACD     1      14.230  36.570  30.800  1.00  0.00            
ATOM     30  O7  ACD     1      12.920  38.040  30.900  1.00  0.00            
ATOM     31  H15 ACD     1      12.380  37.620  30.220  1.00  0.00            
ATOM     32  O8  ACD     1      17.680  39.700  32.500  1.00  0.00            
ATOM     33  C10 ACD     1      18.480  40.320  31.540  1.00  0.00            
ATOM     34  H16 ACD     1      18.200  41.360  31.300  1.00  0.00            
ATOM     35  C11 ACD     1      19.860  40.390  32.230  1.00  0.00            
ATOM     36  H17 ACD     1      20.120  39.380  32.590  1.00  0.00            
ATOM     37  O9  ACD     1      19.890  41.370  33.250  1.00  0.00            
ATOM     38  H18 ACD     1      20.740  41.330  33.690  1.00  0.00            
ATOM     39  C12 ACD     1      21.030  40.730  31.370  1.00  0.00            
ATOM     40  H19 ACD     1      20.880  41.750  31.000  1.00  0.00            
ATOM     41  O10 ACD     1      22.250  40.560  32.120  1.00  0.00            
ATOM     42  H20 ACD     1      22.250  39.660  32.450  1.00  0.00            
ATOM     43  C13 ACD     1      20.980  39.840  30.130  1.00  0.00            
ATOM     44  H21 ACD     1      21.770  40.230  29.490  1.00  0.00            
ATOM     45  O11 ACD     1      19.700  39.960  29.530  1.00  0.00            
ATOM     46  C14 ACD     1      18.530  39.550  30.220  1.00  0.00            
ATOM     47  H22 ACD     1      18.550  38.460  30.340  1.00  0.00            
ATOM     48  C15 ACD     1      17.310  39.910  29.310  1.00  0.00            
ATOM     49  H23 ACD     1      17.470  39.470  28.320  1.00  0.00            
ATOM     50  H24 ACD     1      16.420  39.440  29.740  1.00  0.00            
ATOM     51  O12 ACD     1      17.120  41.260  29.130  1.00  0.00            
ATOM     52  H25 ACD     1      16.160  41.380  29.180  1.00  0.00            
ATOM     53  O13 ACD     1      21.250  38.490  30.390  1.00  0.00            
ATOM     54  C16 ACD     1      21.730  37.610  29.300  1.00  0.00            
ATOM     55  H26 ACD     1      22.750  37.810  28.940  1.00  0.00            
ATOM     56  C17 ACD     1      21.690  36.240  29.970  1.00  0.00            
ATOM     57  H27 ACD     1      20.770  36.090  30.550  1.00  0.00            
ATOM     58  O14 ACD     1      22.670  36.300  31.000  1.00  0.00            
ATOM     59  H28 ACD     1      22.370  36.890  31.690  1.00  0.00            
ATOM     60  C18 ACD     1      21.840  35.080  29.030  1.00  0.00            
ATOM     61  H29 ACD     1      22.840  35.070  28.570  1.00  0.00            
ATOM     62  O15 ACD     1      21.620  33.840  29.630  1.00  0.00            
ATOM     63  H30 ACD     1      20.830  33.500  29.210  1.00  0.00            
ATOM     64  C19 ACD     1      20.780  35.210  27.900  1.00  0.00            
ATOM     65  H31 ACD     1      20.940  34.440  27.140  1.00  0.00            
ATOM     66  O16 ACD     1      20.890  36.480  27.210  1.00  0.00            
ATOM     67  C20 ACD     1      20.760  37.650  28.050  1.00  0.00            
ATOM     68  H32 ACD     1      19.720  37.760  28.410  1.00  0.00            
ATOM     69  C21 ACD     1      21.030  38.750  27.070  1.00  0.00            
ATOM     70  H33 ACD     1      20.570  38.550  26.100  1.00  0.00            
ATOM     71  H34 ACD     1      20.630  39.700  27.460  1.00  0.00            
ATOM     72  O17 ACD     1      22.390  38.940  26.780  1.00  0.00            
ATOM     73  H35 ACD     1      22.420  39.680  26.170  1.00  0.00            
ATOM     74  O18 ACD     1      19.460  35.090  28.380  1.00  0.00            
ATOM     75  C22 ACD     1      18.500  34.680  27.470  1.00  0.00            
ATOM     76  H36 ACD     1      18.970  34.830  26.490  1.00  0.00            
ATOM     77  C23 ACD     1      18.340  33.200  27.670  1.00  0.00            
ATOM     78  H37 ACD     1      18.140  33.010  28.730  1.00  0.00            
ATOM     79  O19 ACD     1      19.600  32.510  27.340  1.00  0.00            
ATOM     80  H38 ACD     1      19.650  32.390  26.390  1.00  0.00            
ATOM     81  C24 ACD     1      17.280  32.570  26.820  1.00  0.00            
ATOM     82  H39 ACD     1      17.470  32.650  25.750  1.00  0.00            
ATOM     83  O20 ACD     1      16.960  31.190  27.210  1.00  0.00            
ATOM     84  H40 ACD     1      17.410  30.660  26.550  1.00  0.00            
ATOM     85  C25 ACD     1      15.980  33.410  27.080  1.00  0.00            
ATOM     86  H41 ACD     1      15.160  33.030  26.470  1.00  0.00            
ATOM     87  O21 ACD     1      16.240  34.780  26.700  1.00  0.00            
ATOM     88  C26 ACD     1      17.190  35.450  27.480  1.00  0.00            
ATOM     89  H42 ACD     1      16.760  35.610  28.470  1.00  0.00            
ATOM     90  C27 ACD     1      17.360  36.790  26.910  1.00  0.00            
ATOM     91  H43 ACD     1      18.240  37.180  27.440  1.00  0.00            
ATOM     92  H44 ACD     1      17.670  36.730  25.850  1.00  0.00            
ATOM     93  O22 ACD     1      16.150  37.490  27.160  1.00  0.00            
ATOM     94  H45 ACD     1      15.600  37.210  26.420  1.00  0.00            
ATOM     95  O23 ACD     1      15.580  33.410  28.460  1.00  0.00            
ATOM     96  C28 ACD     1      14.250  32.860  28.710  1.00  0.00            
ATOM     97  H46 ACD     1      13.770  32.430  27.820  1.00  0.00            
ATOM     98  C29 ACD     1      13.410  34.000  29.340  1.00  0.00            
ATOM     99  H47 ACD     1      14.090  34.400  30.110  1.00  0.00            
ATOM    100  O24 ACD     1      12.280  33.410  29.870  1.00  0.00            
ATOM    101  C30 ACD     1      12.990  35.070  28.370  1.00  0.00            
ATOM    102  H48 ACD     1      13.770  35.540  27.750  1.00  0.00            
ATOM    103  H49 ACD     1      12.370  34.540  27.630  1.00  0.00            
ATOM    104  O25 ACD     1      12.150  36.090  28.980  1.00  0.00            
ATOM    105  H50 ACD     1      11.210  35.870  28.930  1.00  0.00            
ATOM    106  C31 ACD     1      14.460  31.640  29.560  1.00  0.00            
ATOM    107  H51 ACD     1      15.240  31.750  30.330  1.00  0.00            
ATOM    108  O26 ACD     1      14.840  30.520  28.750  1.00  0.00            
ATOM    109  H52 ACD     1      15.720  30.750  28.430  1.00  0.00            
ATOM    110  C32 ACD     1      13.150  31.240  30.340  1.00  0.00            
ATOM    111  H53 ACD     1      12.460  30.770  29.630  1.00  0.00            
ATOM    112  O27 ACD     1      13.410  30.350  31.380  1.00  0.00            
ATOM    113  H54 ACD     1      13.900  30.890  32.010  1.00  0.00            
ATOM    114  C33 ACD     1      12.440  32.510  30.950  1.00  0.00            
ATOM    115  H55 ACD     1      11.440  32.230  31.290  1.00  0.00            
ATOM    116  O28 ACD     1      13.200  33.080  31.980  1.00  0.00            
ATOM    117  C34 ACD     1      12.560  33.770  33.010  1.00  0.00            
ATOM    118  H56 ACD     1      11.640  33.220  33.240  1.00  0.00            
ATOM    119  C35 ACD     1      13.570  33.770  34.150  1.00  0.00            
ATOM    120  H57 ACD     1      14.500  34.050  33.630  1.00  0.00            
ATOM    121  O29 ACD     1      13.740  32.480  34.640  1.00  0.00            
ATOM    122  H58 ACD     1      14.340  32.070  34.020  1.00  0.00            
ATOM    123  C36 ACD     1      13.320  34.920  35.180  1.00  0.00            
ATOM    124  H59 ACD     1      12.400  34.740  35.740  1.00  0.00            
ATOM    125  O30 ACD     1      14.420  35.000  36.030  1.00  0.00            
ATOM    126  H60 ACD     1      14.570  34.150  36.460  1.00  0.00            
ATOM    127  C1  BA6     2      20.840  29.970  30.180  1.00  0.00            
ATOM    128  C2  BA6     2      19.570  29.260  30.220  1.00  0.00            
ATOM    129  N1  BA6     2      19.360  28.260  29.270  1.00  0.00            
ATOM    130  C3  BA6     2      18.150  27.770  29.210  1.00  0.00            
ATOM    131  N2  BA6     2      17.110  28.070  30.050  1.00  0.00            
ATOM    132  C4  BA6     2      17.270  28.870  31.140  1.00  0.00            
ATOM    133  O1  BA6     2      16.340  29.110  31.900  1.00  0.00            
ATOM    134  C5  BA6     2      18.620  29.490  31.200  1.00  0.00            
ATOM    135  C6  BA6     2      18.760  30.570  32.220  1.00  0.00            
ATOM    136  C7  BA6     2      18.580  31.930  31.540  1.00  0.00            
ATOM    137  N3  BA6     2      18.720  33.160  32.410  1.00  0.00            
ATOM    138  C8  BA6     2      20.050  33.480  32.980  1.00  0.00            
ATOM    139  C9  BA6     2      20.120  34.630  33.970  1.00  0.00            
ATOM    140  C10 BA6     2      19.210  35.790  33.600  1.00  0.00            
ATOM    141  C11 BA6     2      19.270  36.780  34.710  1.00  0.00            
ATOM    142  N4  BA6     2      20.130  37.820  34.700  1.00  0.00            
ATOM    143  O2  BA6     2      19.850  38.640  35.830  1.00  0.00            
ATOM    144  C12 BA6     2      18.860  38.030  36.510  1.00  0.00            
ATOM    145  C13 BA6     2      18.350  38.430  37.760  1.00  0.00            
ATOM    146  C14 BA6     2      17.460  37.550  38.430  1.00  0.00            
ATOM    147  F1  BA6     2      17.100  37.800  39.640  1.00  0.00            
ATOM    148  C15 BA6     2      17.180  36.330  37.830  1.00  0.00            
ATOM    149  C16 BA6     2      17.650  35.970  36.560  1.00  0.00            
ATOM    150  C17 BA6     2      18.440  36.900  35.850  1.00  0.00            
ATOM    151  C18 BA6     2      17.840  35.200  33.170  1.00  0.00            
ATOM    152  C19 BA6     2      18.020  34.350  31.960  1.00  0.00            
ATOM    153  C20 BA6     2      15.930  27.190  30.040  1.00  0.00            
ATOM    154  C21 BA6     2      15.460  26.830  28.650  1.00  0.00            
ATOM    155  C22 BA6     2      16.520  26.460  27.710  1.00  0.00            
ATOM    156  C23 BA6     2      17.970  26.700  28.190  1.00  0.00            
ATOM    157  H1  BA6     2      21.300  30.220  31.150  1.00  0.00            
ATOM    158  H2  BA6     2      21.590  29.320  29.720  1.00  0.00            
ATOM    159  H3  BA6     2      20.630  30.840  29.550  1.00  0.00            
ATOM    160  H4  BA6     2      19.740  30.570  32.700  1.00  0.00            
ATOM    161  H5  BA6     2      18.070  30.300  33.030  1.00  0.00            
ATOM    162  H6  BA6     2      17.600  31.970  31.040  1.00  0.00            
ATOM    163  H7  BA6     2      19.270  32.040  30.700  1.00  0.00            
ATOM    164  H8  BA6     2      20.690  33.680  32.110  1.00  0.00            
ATOM    165  H9  BA6     2      20.330  32.580  33.540  1.00  0.00            
ATOM    166  H10 BA6     2      21.150  34.960  34.130  1.00  0.00            
ATOM    167  H11 BA6     2      19.910  34.230  34.970  1.00  0.00            
ATOM    168  H12 BA6     2      19.630  36.240  32.700  1.00  0.00            
ATOM    169  H13 BA6     2      18.770  39.300  38.260  1.00  0.00            
ATOM    170  H14 BA6     2      16.490  35.620  38.290  1.00  0.00            
ATOM    171  H15 BA6     2      17.370  35.050  36.070  1.00  0.00            
ATOM    172  H16 BA6     2      17.130  36.010  32.930  1.00  0.00            
ATOM    173  H17 BA6     2      17.350  34.550  33.900  1.00  0.00            
ATOM    174  H18 BA6     2      16.990  34.150  31.660  1.00  0.00            
ATOM    175  H19 BA6     2      18.610  34.880  31.200  1.00  0.00            
ATOM    176  H20 BA6     2      15.060  27.730  30.440  1.00  0.00            
ATOM    177  H21 BA6     2      16.210  26.320  30.650  1.00  0.00            
ATOM    178  H22 BA6     2      14.910  27.700  28.260  1.00  0.00            
ATOM    179  H23 BA6     2      14.650  26.100  28.640  1.00  0.00            
ATOM    180  H24 BA6     2      16.300  26.770  26.680  1.00  0.00            
ATOM    181  H25 BA6     2      16.530  25.370  27.590  1.00  0.00            
ATOM    182  H26 BA6     2      18.470  25.810  28.600  1.00  0.00            
ATOM    183  H27 BA6     2      18.620  26.890  27.330  1.00  0.00            
TER
ENDMDL
MODEL        1
ATOM      1  H1  ACD     1      31.510  37.870  17.110  1.00  0.00            
ATOM      2  O1  ACD     1      31.910  37.240  16.510  1.00  0.00            
ATOM      3  C1  ACD     1      33.300  37.550  16.390  1.00  0.00            
ATOM      4  H2  ACD     1      33.550  38.000  17.350  1.00  0.00            
ATOM      5  H3  ACD     1      33.390  38.320  15.610  1.00  0.00            
ATOM      6  C2  ACD     1      34.200  36.360  15.960  1.00  0.00            
ATOM      7  H4  ACD     1      35.220  36.750  15.910  1.00  0.00            
ATOM      8  O2  ACD     1      33.990  35.310  16.950  1.00  0.00            
ATOM      9  C3  ACD     1      34.360  33.950  16.710  1.00  0.00            
ATOM     10  H5  ACD     1      34.070  33.440  17.630  1.00  0.00            
ATOM     11  O3  ACD     1      35.700  33.840  16.360  1.00  0.00            
ATOM     12  C4  ACD     1      36.520  33.490  17.500  1.00  0.00            
ATOM     13  H6  ACD     1      35.940  33.300  18.410  1.00  0.00            
ATOM     14  C5  ACD     1      37.090  32.150  17.070  1.00  0.00            
ATOM     15  H7  ACD     1      37.690  32.460  16.200  1.00  0.00            
ATOM     16  O4  ACD     1      36.090  31.070  16.770  1.00  0.00            
ATOM     17  H8  ACD     1      35.440  31.380  16.130  1.00  0.00            
ATOM     18  C6  ACD     1      37.980  31.640  18.230  1.00  0.00            
ATOM     19  H9  ACD     1      37.320  31.540  19.100  1.00  0.00            
ATOM     20  O5  ACD     1      38.570  30.360  17.870  1.00  0.00            
ATOM     21  H10 ACD     1      37.930  30.090  17.200  1.00  0.00            
ATOM     22  C7  ACD     1      39.060  32.650  18.470  1.00  0.00            
ATOM     23  H11 ACD     1      39.600  32.470  19.410  1.00  0.00            
ATOM     24  O6  ACD     1      38.480  33.950  18.750  1.00  0.00            
ATOM     25  C8  ACD     1      37.600  34.470  17.770  1.00  0.00            
ATOM     26  H12 ACD     1      38.190  34.610  16.860  1.00  0.00            
ATOM     27  C9  ACD     1      37.180  35.880  18.210  1.00  0.00            
ATOM     28  H13 ACD     1      38.070  36.520  18.200  1.00  0.00            
ATOM     29  H14 ACD     1      36.490  36.350  17.490  1.00  0.00            
ATOM     30  O7  ACD     1      36.610  36.020  19.490  1.00  0.00            
ATOM     31  H15 ACD     1      36.170  36.870  19.550  1.00  0.00            
ATOM     32  O8  ACD     1      39.910  32.700  17.290  1.00  0.00            
ATOM     33  C10 ACD     1      41.260  32.710  17.440  1.00  0.00            
ATOM     34  H16 ACD     1      41.630  32.940  18.450  1.00  0.00            
ATOM     35  C11 ACD     1      41.750  31.320  16.950  1.00  0.00            
ATOM     36  H17 ACD     1      41.280  31.100  15.980  1.00  0.00            
ATOM     37  O9  ACD     1      41.250  30.280  17.850  1.00  0.00            
ATOM     38  H18 ACD     1      40.290  30.300  17.830  1.00  0.00            
ATOM     39  C12 ACD     1      43.300  31.270  16.950  1.00  0.00            
ATOM     40  H19 ACD     1      43.760  31.420  17.940  1.00  0.00            
ATOM     41  O10 ACD     1      43.570  29.980  16.420  1.00  0.00            
ATOM     42  H20 ACD     1      42.800  29.600  15.990  1.00  0.00            
ATOM     43  C13 ACD     1      43.820  32.470  16.180  1.00  0.00            
ATOM     44  H21 ACD     1      44.900  32.570  16.250  1.00  0.00            
ATOM     45  O11 ACD     1      43.330  33.730  16.650  1.00  0.00            
ATOM     46  C14 ACD     1      41.900  33.780  16.600  1.00  0.00            
ATOM     47  H22 ACD     1      41.560  33.560  15.580  1.00  0.00            
ATOM     48  C15 ACD     1      41.510  35.130  17.050  1.00  0.00            
ATOM     49  H23 ACD     1      40.440  35.080  17.280  1.00  0.00            
ATOM     50  H24 ACD     1      42.080  35.390  17.950  1.00  0.00            
ATOM     51  O12 ACD     1      41.830  36.130  16.030  1.00  0.00            
ATOM     52  H25 ACD     1      41.470  36.860  16.550  1.00  0.00            
ATOM     53  O13 ACD     1      43.410  32.320  14.810  1.00  0.00            
ATOM     54  C16 ACD     1      44.310  32.880  13.860  1.00  0.00            
ATOM     55  H26 ACD     1      45.320  32.450  13.900  1.00  0.00            
ATOM     56  C17 ACD     1      43.640  32.370  12.560  1.00  0.00            
ATOM     57  H27 ACD     1      42.550  32.510  12.680  1.00  0.00            
ATOM     58  O14 ACD     1      43.740  30.980  12.480  1.00  0.00            
ATOM     59  H28 ACD     1      43.380  30.510  13.240  1.00  0.00            
ATOM     60  C18 ACD     1      44.100  33.030  11.310  1.00  0.00            
ATOM     61  H29 ACD     1      45.110  32.720  10.990  1.00  0.00            
ATOM     62  O15 ACD     1      43.210  32.670  10.170  1.00  0.00            
ATOM     63  H30 ACD     1      42.460  33.260  10.260  1.00  0.00            
ATOM     64  C19 ACD     1      43.950  34.500  11.510  1.00  0.00            
ATOM     65  H31 ACD     1      44.430  35.050  10.700  1.00  0.00            
ATOM     66  O16 ACD     1      44.640  34.880  12.610  1.00  0.00            
ATOM     67  C20 ACD     1      44.340  34.410  13.850  1.00  0.00            
ATOM     68  H32 ACD     1      43.400  34.860  14.170  1.00  0.00            
ATOM     69  C21 ACD     1      45.390  34.940  14.820  1.00  0.00            
ATOM     70  H33 ACD     1      45.610  34.380  15.740  1.00  0.00            
ATOM     71  H34 ACD     1      46.300  34.840  14.210  1.00  0.00            
ATOM     72  O17 ACD     1      45.080  36.280  15.240  1.00  0.00            
ATOM     73  H35 ACD     1      44.380  36.200  15.900  1.00  0.00            
ATOM     74  O18 ACD     1      42.580  34.930  11.660  1.00  0.00            
ATOM     75  C22 ACD     1      42.030  36.040  11.060  1.00  0.00            
ATOM     76  H36 ACD     1      42.770  36.610  10.480  1.00  0.00            
ATOM     77  C23 ACD     1      40.910  35.550  10.120  1.00  0.00            
ATOM     78  H37 ACD     1      40.160  35.060  10.750  1.00  0.00            
ATOM     79  O19 ACD     1      41.320  34.650   9.020  1.00  0.00            
ATOM     80  H38 ACD     1      41.930  35.140   8.460  1.00  0.00            
ATOM     81  C24 ACD     1      40.130  36.730   9.660  1.00  0.00            
ATOM     82  H39 ACD     1      40.810  37.380   9.100  1.00  0.00            
ATOM     83  O20 ACD     1      39.090  36.310   8.800  1.00  0.00            
ATOM     84  H40 ACD     1      39.400  36.140   7.900  1.00  0.00            
ATOM     85  C25 ACD     1      39.470  37.490  10.830  1.00  0.00            
ATOM     86  H41 ACD     1      39.010  38.410  10.440  1.00  0.00            
ATOM     87  O21 ACD     1      40.560  37.950  11.660  1.00  0.00            
ATOM     88  C26 ACD     1      41.400  36.920  12.210  1.00  0.00            
ATOM     89  H42 ACD     1      40.720  36.330  12.830  1.00  0.00            
ATOM     90  C27 ACD     1      42.430  37.550  13.100  1.00  0.00            
ATOM     91  H43 ACD     1      43.090  36.780  13.520  1.00  0.00            
ATOM     92  H44 ACD     1      43.090  38.140  12.450  1.00  0.00            
ATOM     93  O22 ACD     1      41.840  38.390  14.180  1.00  0.00            
ATOM     94  H45 ACD     1      41.580  37.790  14.890  1.00  0.00            
ATOM     95  O23 ACD     1      38.510  36.780  11.610  1.00  0.00            
ATOM     96  C28 ACD     1      37.440  37.640  12.080  1.00  0.00            
ATOM     97  H46 ACD     1      37.630  38.720  12.000  1.00  0.00            
ATOM     98  C29 ACD     1      37.240  37.270  13.540  1.00  0.00            
ATOM     99  H47 ACD     1      37.020  36.190  13.540  1.00  0.00            
ATOM    100  O24 ACD     1      36.090  37.940  14.080  1.00  0.00            
ATOM    101  C30 ACD     1      38.390  37.720  14.420  1.00  0.00            
ATOM    102  H48 ACD     1      39.330  37.740  13.860  1.00  0.00            
ATOM    103  H49 ACD     1      38.190  38.750  14.740  1.00  0.00            
ATOM    104  O25 ACD     1      38.330  36.900  15.550  1.00  0.00            
ATOM    105  H50 ACD     1      38.950  37.180  16.230  1.00  0.00            
ATOM    106  C31 ACD     1      36.220  37.280  11.330  1.00  0.00            
ATOM    107  H51 ACD     1      35.930  36.240  11.540  1.00  0.00            
ATOM    108  O26 ACD     1      36.560  37.370   9.940  1.00  0.00            
ATOM    109  H52 ACD     1      37.240  36.710   9.770  1.00  0.00            
ATOM    110  C32 ACD     1      35.090  38.180  11.890  1.00  0.00            
ATOM    111  H53 ACD     1      35.370  39.240  11.860  1.00  0.00            
ATOM    112  O27 ACD     1      33.880  38.160  11.030  1.00  0.00            
ATOM    113  H54 ACD     1      33.570  37.270  11.190  1.00  0.00            
ATOM    114  C33 ACD     1      34.860  37.840  13.400  1.00  0.00            
ATOM    115  H55 ACD     1      34.140  38.540  13.830  1.00  0.00            
ATOM    116  O28 ACD     1      34.390  36.530  13.420  1.00  0.00            
ATOM    117  C34 ACD     1      33.750  35.890  14.550  1.00  0.00            
ATOM    118  H56 ACD     1      32.670  36.100  14.490  1.00  0.00            
ATOM    119  C35 ACD     1      33.960  34.370  14.250  1.00  0.00            
ATOM    120  H57 ACD     1      35.040  34.280  14.090  1.00  0.00            
ATOM    121  O29 ACD     1      33.200  33.940  13.140  1.00  0.00            
ATOM    122  H58 ACD     1      33.440  34.480  12.380  1.00  0.00            
ATOM    123  C36 ACD     1      33.550  33.450  15.480  1.00  0.00            
ATOM    124  H59 ACD     1      32.470  33.510  15.650  1.00  0.00            
ATOM    125  O30 ACD     1      33.850  32.060  15.180  1.00  0.00            
ATOM    126  H60 ACD     1      33.250  31.850  14.460  1.00  0.00            
ATOM    127  C1  BA6     2      37.180  33.700   7.570  1.00  0.00            
ATOM    128  C2  BA6     2      35.970  34.450   8.090  1.00  0.00            
ATOM    129  N1  BA6     2      35.420  35.210   7.140  1.00  0.00            
ATOM    130  C3  BA6     2      34.310  35.890   7.410  1.00  0.00            
ATOM    131  N2  BA6     2      33.660  35.870   8.610  1.00  0.00            
ATOM    132  C4  BA6     2      34.160  35.140   9.630  1.00  0.00            
ATOM    133  O1  BA6     2      33.640  35.100  10.730  1.00  0.00            
ATOM    134  C5  BA6     2      35.330  34.260   9.280  1.00  0.00            
ATOM    135  C6  BA6     2      35.720  33.150  10.170  1.00  0.00            
ATOM    136  C7  BA6     2      36.940  33.580  11.080  1.00  0.00            
ATOM    137  N3  BA6     2      37.590  32.470  11.890  1.00  0.00            
ATOM    138  C8  BA6     2      38.410  31.610  11.030  1.00  0.00            
ATOM    139  C9  BA6     2      38.950  30.290  11.720  1.00  0.00            
ATOM    140  C10 BA6     2      39.710  30.680  13.010  1.00  0.00            
ATOM    141  C11 BA6     2      40.060  29.510  13.950  1.00  0.00            
ATOM    142  N4  BA6     2      41.280  29.280  14.380  1.00  0.00            
ATOM    143  O2  BA6     2      41.200  28.120  15.210  1.00  0.00            
ATOM    144  C12 BA6     2      39.890  27.830  15.370  1.00  0.00            
ATOM    145  C13 BA6     2      39.350  26.660  15.930  1.00  0.00            
ATOM    146  C14 BA6     2      37.980  26.410  15.780  1.00  0.00            
ATOM    147  F1  BA6     2      37.570  25.220  16.230  1.00  0.00            
ATOM    148  C15 BA6     2      37.180  27.350  15.080  1.00  0.00            
ATOM    149  C16 BA6     2      37.720  28.490  14.540  1.00  0.00            
ATOM    150  C17 BA6     2      39.130  28.670  14.660  1.00  0.00            
ATOM    151  C18 BA6     2      38.840  31.740  13.780  1.00  0.00            
ATOM    152  C19 BA6     2      38.350  32.970  13.060  1.00  0.00            
ATOM    153  C20 BA6     2      32.250  36.250   8.750  1.00  0.00            
ATOM    154  C21 BA6     2      31.830  37.340   7.800  1.00  0.00            
ATOM    155  C22 BA6     2      32.350  37.120   6.380  1.00  0.00            
ATOM    156  C23 BA6     2      33.930  36.940   6.430  1.00  0.00            
ATOM    157  H1  BA6     2      37.710  33.180   8.380  1.00  0.00            
ATOM    158  H2  BA6     2      36.830  32.890   6.920  1.00  0.00            
ATOM    159  H3  BA6     2      37.780  34.380   6.960  1.00  0.00            
ATOM    160  H4  BA6     2      35.930  32.260   9.570  1.00  0.00            
ATOM    161  H5  BA6     2      34.910  32.900  10.860  1.00  0.00            
ATOM    162  H6  BA6     2      36.630  34.420  11.710  1.00  0.00            
ATOM    163  H7  BA6     2      37.760  33.910  10.430  1.00  0.00            
ATOM    164  H8  BA6     2      39.290  32.150  10.650  1.00  0.00            
ATOM    165  H9  BA6     2      37.810  31.300  10.160  1.00  0.00            
ATOM    166  H10 BA6     2      39.580  29.590  11.150  1.00  0.00            
ATOM    167  H11 BA6     2      38.000  29.780  11.930  1.00  0.00            
ATOM    168  H12 BA6     2      40.640  31.210  12.780  1.00  0.00            
ATOM    169  H13 BA6     2      39.960  25.970  16.490  1.00  0.00            
ATOM    170  H14 BA6     2      36.130  27.140  14.910  1.00  0.00            
ATOM    171  H15 BA6     2      37.060  29.130  13.950  1.00  0.00            
ATOM    172  H16 BA6     2      39.540  32.140  14.520  1.00  0.00            
ATOM    173  H17 BA6     2      38.030  31.330  14.380  1.00  0.00            
ATOM    174  H18 BA6     2      37.690  33.570  13.700  1.00  0.00            
ATOM    175  H19 BA6     2      39.150  33.670  12.770  1.00  0.00            
ATOM    176  H20 BA6     2      32.050  36.540   9.790  1.00  0.00            
ATOM    177  H21 BA6     2      31.720  35.290   8.640  1.00  0.00            
ATOM    178  H22 BA6     2      32.250  38.250   8.240  1.00  0.00            
ATOM    179  H23 BA6     2      30.740  37.440   7.730  1.00  0.00            
ATOM    180  H24 BA6     2      32.220  37.970   5.700  1.00  0.00            
ATOM    181  H25 BA6     2      31.880  36.270   5.870  1.00  0.00            
ATOM    182  H26 BA6     2      34.300  36.770   5.410  1.00  0.00            
ATOM    183  H27 BA6     2      34.290  37.880   6.850  1.00  0.00            
TER
ENDMDL
MODEL        1
ATOM      1  H1  ACD     1      31.320  35.440  15.120  1.00  0.00            
ATOM      2  O1  ACD     1      31.720  34.580  15.270  1.00  0.00            
ATOM      3  C1  ACD     1      33.000  34.900  15.640  1.00  0.00            
ATOM      4  H2  ACD     1      33.090  34.990  16.730  1.00  0.00            
ATOM      5  H3  ACD     1      33.140  35.920  15.280  1.00  0.00            
ATOM      6  C2  ACD     1      34.080  33.920  15.090  1.00  0.00            
ATOM      7  H4  ACD     1      35.050  34.360  15.320  1.00  0.00            
ATOM      8  O2  ACD     1      33.870  32.690  15.810  1.00  0.00            
ATOM      9  C3  ACD     1      34.700  31.670  15.450  1.00  0.00            
ATOM     10  H5  ACD     1      34.570  30.700  15.940  1.00  0.00            
ATOM     11  O3  ACD     1      36.030  32.060  15.730  1.00  0.00            
ATOM     12  C4  ACD     1      36.530  31.590  16.960  1.00  0.00            
ATOM     13  H6  ACD     1      35.720  31.340  17.660  1.00  0.00            
ATOM     14  C5  ACD     1      37.340  30.330  16.640  1.00  0.00            
ATOM     15  H7  ACD     1      38.050  30.610  15.860  1.00  0.00            
ATOM     16  O4  ACD     1      36.510  29.190  16.280  1.00  0.00            
ATOM     17  H8  ACD     1      36.320  29.380  15.350  1.00  0.00            
ATOM     18  C6  ACD     1      38.240  29.890  17.800  1.00  0.00            
ATOM     19  H9  ACD     1      37.590  29.560  18.630  1.00  0.00            
ATOM     20  O5  ACD     1      39.090  28.750  17.510  1.00  0.00            
ATOM     21  H10 ACD     1      38.650  27.900  17.590  1.00  0.00            
ATOM     22  C7  ACD     1      39.100  31.040  18.320  1.00  0.00            
ATOM     23  H11 ACD     1      39.750  30.740  19.140  1.00  0.00            
ATOM     24  O6  ACD     1      38.210  32.120  18.650  1.00  0.00            
ATOM     25  C8  ACD     1      37.420  32.610  17.620  1.00  0.00            
ATOM     26  H12 ACD     1      37.990  33.070  16.800  1.00  0.00            
ATOM     27  C9  ACD     1      36.560  33.650  18.300  1.00  0.00            
ATOM     28  H13 ACD     1      37.110  34.380  18.900  1.00  0.00            
ATOM     29  H14 ACD     1      35.900  34.200  17.610  1.00  0.00            
ATOM     30  O7  ACD     1      35.690  33.060  19.290  1.00  0.00            
ATOM     31  H15 ACD     1      36.300  32.930  20.030  1.00  0.00            
ATOM     32  O8  ACD     1      40.040  31.490  17.390  1.00  0.00            
ATOM     33  C10 ACD     1      41.390  31.730  17.830  1.00  0.00            
ATOM     34  H16 ACD     1      41.590  31.650  18.900  1.00  0.00            
ATOM     35  C11 ACD     1      42.270  30.620  17.270  1.00  0.00            
ATOM     36  H17 ACD     1      42.110  30.620  16.190  1.00  0.00            
ATOM     37  O9  ACD     1      41.880  29.320  17.760  1.00  0.00            
ATOM     38  H18 ACD     1      40.930  29.240  17.590  1.00  0.00            
ATOM     39  C12 ACD     1      43.780  30.760  17.440  1.00  0.00            
ATOM     40  H19 ACD     1      44.200  30.620  18.450  1.00  0.00            
ATOM     41  O10 ACD     1      44.480  29.880  16.590  1.00  0.00            
ATOM     42  H20 ACD     1      44.120  30.080  15.720  1.00  0.00            
ATOM     43  C13 ACD     1      44.190  32.180  17.030  1.00  0.00            
ATOM     44  H21 ACD     1      45.230  32.300  17.340  1.00  0.00            
ATOM     45  O11 ACD     1      43.320  33.110  17.670  1.00  0.00            
ATOM     46  C14 ACD     1      41.920  33.110  17.380  1.00  0.00            
ATOM     47  H22 ACD     1      41.750  33.150  16.290  1.00  0.00            
ATOM     48  C15 ACD     1      41.320  34.190  18.240  1.00  0.00            
ATOM     49  H23 ACD     1      40.250  34.050  18.010  1.00  0.00            
ATOM     50  H24 ACD     1      41.600  34.090  19.300  1.00  0.00            
ATOM     51  O12 ACD     1      41.750  35.420  17.710  1.00  0.00            
ATOM     52  H25 ACD     1      41.240  36.210  17.930  1.00  0.00            
ATOM     53  O13 ACD     1      44.120  32.370  15.620  1.00  0.00            
ATOM     54  C16 ACD     1      44.660  33.460  14.870  1.00  0.00            
ATOM     55  H26 ACD     1      45.750  33.450  15.020  1.00  0.00            
ATOM     56  C17 ACD     1      44.230  33.170  13.440  1.00  0.00            
ATOM     57  H27 ACD     1      43.180  32.910  13.590  1.00  0.00            
ATOM     58  O14 ACD     1      45.000  32.020  13.020  1.00  0.00            
ATOM     59  H28 ACD     1      44.540  31.620  12.270  1.00  0.00            
ATOM     60  C18 ACD     1      44.430  34.330  12.430  1.00  0.00            
ATOM     61  H29 ACD     1      45.490  34.430  12.150  1.00  0.00            
ATOM     62  O15 ACD     1      43.630  34.110  11.350  1.00  0.00            
ATOM     63  H30 ACD     1      42.950  34.800  11.380  1.00  0.00            
ATOM     64  C19 ACD     1      43.890  35.600  13.060  1.00  0.00            
ATOM     65  H31 ACD     1      44.270  36.450  12.490  1.00  0.00            
ATOM     66  O16 ACD     1      44.430  35.760  14.350  1.00  0.00            
ATOM     67  C20 ACD     1      44.160  34.770  15.330  1.00  0.00            
ATOM     68  H32 ACD     1      43.080  34.690  15.530  1.00  0.00            
ATOM     69  C21 ACD     1      44.940  35.370  16.530  1.00  0.00            
ATOM     70  H33 ACD     1      45.090  34.580  17.270  1.00  0.00            
ATOM     71  H34 ACD     1      45.970  35.650  16.250  1.00  0.00            
ATOM     72  O17 ACD     1      44.230  36.470  17.150  1.00  0.00            
ATOM     73  H35 ACD     1      43.320  36.180  17.170  1.00  0.00            
ATOM     74  O18 ACD     1      42.490  35.550  13.140  1.00  0.00            
ATOM     75  C22 ACD     1      41.770  36.750  12.770  1.00  0.00            
ATOM     76  H36 ACD     1      42.390  37.660  12.740  1.00  0.00            
ATOM     77  C23 ACD     1      41.140  36.460  11.460  1.00  0.00            
ATOM     78  H37 ACD     1      40.440  35.640  11.690  1.00  0.00            
ATOM     79  O19 ACD     1      42.180  36.160  10.500  1.00  0.00            
ATOM     80  H38 ACD     1      42.830  36.870  10.500  1.00  0.00            
ATOM     81  C24 ACD     1      40.200  37.610  10.970  1.00  0.00            
ATOM     82  H39 ACD     1      40.710  38.580  10.880  1.00  0.00            
ATOM     83  O20 ACD     1      39.610  37.210   9.730  1.00  0.00            
ATOM     84  H40 ACD     1      40.350  36.960   9.160  1.00  0.00            
ATOM     85  C25 ACD     1      39.160  37.890  12.060  1.00  0.00            
ATOM     86  H41 ACD     1      38.620  38.800  11.820  1.00  0.00            
ATOM     87  O21 ACD     1      39.870  38.080  13.280  1.00  0.00            
ATOM     88  C26 ACD     1      40.710  37.040  13.750  1.00  0.00            
ATOM     89  H42 ACD     1      40.210  36.080  13.950  1.00  0.00            
ATOM     90  C27 ACD     1      41.380  37.390  15.070  1.00  0.00            
ATOM     91  H43 ACD     1      41.960  36.600  15.560  1.00  0.00            
ATOM     92  H44 ACD     1      42.070  38.240  14.990  1.00  0.00            
ATOM     93  O22 ACD     1      40.410  37.760  16.030  1.00  0.00            
ATOM     94  H45 ACD     1      39.950  38.580  15.840  1.00  0.00            
ATOM     95  O23 ACD     1      38.250  36.760  12.190  1.00  0.00            
ATOM     96  C28 ACD     1      36.960  37.220  12.700  1.00  0.00            
ATOM     97  H46 ACD     1      36.960  38.260  13.070  1.00  0.00            
ATOM     98  C29 ACD     1      36.550  36.460  13.950  1.00  0.00            
ATOM     99  H47 ACD     1      36.940  35.440  13.820  1.00  0.00            
ATOM    100  O24 ACD     1      35.130  36.480  14.110  1.00  0.00            
ATOM    101  C30 ACD     1      37.320  37.020  15.150  1.00  0.00            
ATOM    102  H48 ACD     1      38.370  37.050  14.820  1.00  0.00            
ATOM    103  H49 ACD     1      36.900  38.020  15.330  1.00  0.00            
ATOM    104  O25 ACD     1      37.180  36.240  16.250  1.00  0.00            
ATOM    105  H50 ACD     1      36.770  36.750  16.960  1.00  0.00            
ATOM    106  C31 ACD     1      36.060  36.930  11.460  1.00  0.00            
ATOM    107  H51 ACD     1      36.210  35.860  11.260  1.00  0.00            
ATOM    108  O26 ACD     1      36.470  37.710  10.260  1.00  0.00            
ATOM    109  H52 ACD     1      37.240  37.270   9.900  1.00  0.00            
ATOM    110  C32 ACD     1      34.610  37.090  11.900  1.00  0.00            
ATOM    111  H53 ACD     1      34.300  38.080  12.250  1.00  0.00            
ATOM    112  O27 ACD     1      33.690  36.760  10.890  1.00  0.00            
ATOM    113  H54 ACD     1      33.670  35.810  10.750  1.00  0.00            
ATOM    114  C33 ACD     1      34.280  36.120  13.040  1.00  0.00            
ATOM    115  H55 ACD     1      33.220  36.250  13.270  1.00  0.00            
ATOM    116  O28 ACD     1      34.540  34.730  12.710  1.00  0.00            
ATOM    117  C34 ACD     1      33.950  33.630  13.560  1.00  0.00            
ATOM    118  H56 ACD     1      32.890  33.560  13.280  1.00  0.00            
ATOM    119  C35 ACD     1      34.770  32.410  13.030  1.00  0.00            
ATOM    120  H57 ACD     1      35.810  32.740  13.100  1.00  0.00            
ATOM    121  O29 ACD     1      34.480  32.160  11.670  1.00  0.00            
ATOM    122  H58 ACD     1      34.700  32.950  11.180  1.00  0.00            
ATOM    123  C36 ACD     1      34.600  31.270  13.960  1.00  0.00            
ATOM    124  H59 ACD     1      33.590  30.870  13.860  1.00  0.00            
ATOM    125  O30 ACD     1      35.560  30.230  13.590  1.00  0.00            
ATOM    126  H60 ACD     1      35.580  30.050  12.650  1.00  0.00            
ATOM    127  C1  BA6     2      38.720  34.730   7.080  1.00  0.00            
ATOM    128  C2  BA6     2      37.290  35.010   7.540  1.00  0.00            
ATOM    129  N1  BA6     2      36.570  35.920   6.850  1.00  0.00            
ATOM    130  C3  BA6     2      35.290  36.120   7.080  1.00  0.00            
ATOM    131  N2  BA6     2      34.630  35.390   8.020  1.00  0.00            
ATOM    132  C4  BA6     2      35.340  34.650   8.910  1.00  0.00            
ATOM    133  O1  BA6     2      34.850  34.130   9.920  1.00  0.00            
ATOM    134  C5  BA6     2      36.700  34.370   8.600  1.00  0.00            
ATOM    135  C6  BA6     2      37.380  33.300   9.490  1.00  0.00            
ATOM    136  C7  BA6     2      37.960  33.680  10.840  1.00  0.00            
ATOM    137  N3  BA6     2      38.670  32.550  11.480  1.00  0.00            
ATOM    138  C8  BA6     2      39.820  31.990  10.700  1.00  0.00            
ATOM    139  C9  BA6     2      40.380  30.740  11.430  1.00  0.00            
ATOM    140  C10 BA6     2      40.780  31.020  12.890  1.00  0.00            
ATOM    141  C11 BA6     2      41.330  29.760  13.540  1.00  0.00            
ATOM    142  N4  BA6     2      42.600  29.710  13.950  1.00  0.00            
ATOM    143  O2  BA6     2      42.790  28.480  14.620  1.00  0.00            
ATOM    144  C12 BA6     2      41.520  27.830  14.670  1.00  0.00            
ATOM    145  C13 BA6     2      41.300  26.610  15.290  1.00  0.00            
ATOM    146  C14 BA6     2      39.970  26.200  15.220  1.00  0.00            
ATOM    147  F1  BA6     2      39.630  24.990  15.670  1.00  0.00            
ATOM    148  C15 BA6     2      39.010  26.910  14.450  1.00  0.00            
ATOM    149  C16 BA6     2      39.300  28.100  13.760  1.00  0.00            
ATOM    150  C17 BA6     2      40.590  28.560  14.020  1.00  0.00            
ATOM    151  C18 BA6     2      39.630  31.650  13.690  1.00  0.00            
ATOM    152  C19 BA6     2      39.050  32.900  12.980  1.00  0.00            
ATOM    153  C20 BA6     2      33.120  35.380   8.120  1.00  0.00            
ATOM    154  C21 BA6     2      32.550  36.740   7.740  1.00  0.00            
ATOM    155  C22 BA6     2      33.060  37.200   6.380  1.00  0.00            
ATOM    156  C23 BA6     2      34.550  36.990   6.160  1.00  0.00            
ATOM    157  H1  BA6     2      39.350  34.980   7.940  1.00  0.00            
ATOM    158  H2  BA6     2      38.840  33.750   6.600  1.00  0.00            
ATOM    159  H3  BA6     2      39.100  35.420   6.310  1.00  0.00            
ATOM    160  H4  BA6     2      38.170  32.930   8.830  1.00  0.00            
ATOM    161  H5  BA6     2      36.710  32.450   9.610  1.00  0.00            
ATOM    162  H6  BA6     2      37.040  33.840  11.410  1.00  0.00            
ATOM    163  H7  BA6     2      38.560  34.600  10.830  1.00  0.00            
ATOM    164  H8  BA6     2      40.540  32.820  10.670  1.00  0.00            
ATOM    165  H9  BA6     2      39.680  31.710   9.650  1.00  0.00            
ATOM    166  H10 BA6     2      41.260  30.300  10.960  1.00  0.00            
ATOM    167  H11 BA6     2      39.610  29.950  11.450  1.00  0.00            
ATOM    168  H12 BA6     2      41.590  31.760  12.860  1.00  0.00            
ATOM    169  H13 BA6     2      42.110  26.070  15.760  1.00  0.00            
ATOM    170  H14 BA6     2      38.110  26.340  14.220  1.00  0.00            
ATOM    171  H15 BA6     2      38.620  28.640  13.110  1.00  0.00            
ATOM    172  H16 BA6     2      40.030  31.960  14.660  1.00  0.00            
ATOM    173  H17 BA6     2      38.910  30.830  13.810  1.00  0.00            
ATOM    174  H18 BA6     2      38.110  33.170  13.480  1.00  0.00            
ATOM    175  H19 BA6     2      39.740  33.750  13.060  1.00  0.00            
ATOM    176  H20 BA6     2      32.820  35.000   9.110  1.00  0.00            
ATOM    177  H21 BA6     2      32.750  34.650   7.390  1.00  0.00            
ATOM    178  H22 BA6     2      32.920  37.400   8.540  1.00  0.00            
ATOM    179  H23 BA6     2      31.480  36.620   7.920  1.00  0.00            
ATOM    180  H24 BA6     2      32.790  38.260   6.400  1.00  0.00            
ATOM    181  H25 BA6     2      32.490  36.750   5.560  1.00  0.00            
ATOM    182  H26 BA6     2      34.600  36.480   5.190  1.00  0.00            
ATOM    183  H27 BA6     2      35.050  37.960   6.020  1.00  0.00            
TER
ENDMDL
MODEL        1
ATOM      1  H1  ACD     1      19.560  41.100  30.320  1.00  0.00            
ATOM      2  O1  ACD     1      18.810  41.710  30.290  1.00  0.00            
ATOM      3  C1  ACD     1      17.750  40.820  30.750  1.00  0.00            
ATOM      4  H2  ACD     1      18.150  39.960  31.290  1.00  0.00            
ATOM      5  H3  ACD     1      17.140  40.560  29.870  1.00  0.00            
ATOM      6  C2  ACD     1      16.840  41.580  31.720  1.00  0.00            
ATOM      7  H4  ACD     1      15.930  40.970  31.790  1.00  0.00            
ATOM      8  O2  ACD     1      17.540  41.730  33.000  1.00  0.00            
ATOM      9  C3  ACD     1      16.730  42.170  34.080  1.00  0.00            
ATOM     10  H5  ACD     1      17.300  42.200  35.020  1.00  0.00            
ATOM     11  O3  ACD     1      15.750  41.210  34.190  1.00  0.00            
ATOM     12  C4  ACD     1      16.020  40.030  34.920  1.00  0.00            
ATOM     13  H6  ACD     1      16.410  40.250  35.920  1.00  0.00            
ATOM     14  C5  ACD     1      14.650  39.360  35.110  1.00  0.00            
ATOM     15  H7  ACD     1      13.980  39.470  34.250  1.00  0.00            
ATOM     16  O4  ACD     1      13.830  40.090  36.030  1.00  0.00            
ATOM     17  H8  ACD     1      13.420  40.850  35.600  1.00  0.00            
ATOM     18  C6  ACD     1      14.730  37.880  35.440  1.00  0.00            
ATOM     19  H9  ACD     1      15.070  37.820  36.480  1.00  0.00            
ATOM     20  O5  ACD     1      13.460  37.290  35.400  1.00  0.00            
ATOM     21  H10 ACD     1      13.450  36.870  34.530  1.00  0.00            
ATOM     22  C7  ACD     1      15.620  37.170  34.410  1.00  0.00            
ATOM     23  H11 ACD     1      15.860  36.140  34.710  1.00  0.00            
ATOM     24  O6  ACD     1      16.930  37.680  34.460  1.00  0.00            
ATOM     25  C8  ACD     1      17.090  39.070  34.210  1.00  0.00            
ATOM     26  H12 ACD     1      16.940  39.270  33.140  1.00  0.00            
ATOM     27  C9  ACD     1      18.520  39.460  34.650  1.00  0.00            
ATOM     28  H13 ACD     1      18.660  40.550  34.600  1.00  0.00            
ATOM     29  H14 ACD     1      18.630  39.180  35.710  1.00  0.00            
ATOM     30  O7  ACD     1      19.580  38.870  33.850  1.00  0.00            
ATOM     31  H15 ACD     1      19.740  37.960  34.130  1.00  0.00            
ATOM     32  O8  ACD     1      15.100  37.290  33.100  1.00  0.00            
ATOM     33  C10 ACD     1      15.290  36.190  32.220  1.00  0.00            
ATOM     34  H16 ACD     1      16.120  35.600  32.620  1.00  0.00            
ATOM     35  C11 ACD     1      14.080  35.310  32.290  1.00  0.00            
ATOM     36  H17 ACD     1      13.210  35.930  32.060  1.00  0.00            
ATOM     37  O9  ACD     1      14.010  34.830  33.620  1.00  0.00            
ATOM     38  H18 ACD     1      13.260  34.240  33.750  1.00  0.00            
ATOM     39  C12 ACD     1      14.220  34.120  31.220  1.00  0.00            
ATOM     40  H19 ACD     1      15.070  33.500  31.530  1.00  0.00            
ATOM     41  O10 ACD     1      13.120  33.280  31.140  1.00  0.00            
ATOM     42  H20 ACD     1      12.630  33.460  30.340  1.00  0.00            
ATOM     43  C13 ACD     1      14.710  34.680  29.840  1.00  0.00            
ATOM     44  H21 ACD     1      15.010  33.860  29.180  1.00  0.00            
ATOM     45  O11 ACD     1      15.830  35.540  30.020  1.00  0.00            
ATOM     46  C14 ACD     1      15.610  36.650  30.810  1.00  0.00            
ATOM     47  H22 ACD     1      14.710  37.140  30.420  1.00  0.00            
ATOM     48  C15 ACD     1      16.840  37.570  30.770  1.00  0.00            
ATOM     49  H23 ACD     1      17.150  37.790  29.740  1.00  0.00            
ATOM     50  H24 ACD     1      16.490  38.430  31.370  1.00  0.00            
ATOM     51  O12 ACD     1      18.010  37.100  31.430  1.00  0.00            
ATOM     52  H25 ACD     1      17.890  37.250  32.370  1.00  0.00            
ATOM     53  O13 ACD     1      13.570  35.330  29.270  1.00  0.00            
ATOM     54  C16 ACD     1      13.270  35.020  27.940  1.00  0.00            
ATOM     55  H26 ACD     1      13.770  34.110  27.600  1.00  0.00            
ATOM     56  C17 ACD     1      11.840  34.760  27.890  1.00  0.00            
ATOM     57  H27 ACD     1      11.400  35.620  28.410  1.00  0.00            
ATOM     58  O14 ACD     1      11.550  33.560  28.630  1.00  0.00            
ATOM     59  H28 ACD     1      12.060  32.850  28.230  1.00  0.00            
ATOM     60  C18 ACD     1      11.280  34.810  26.480  1.00  0.00            
ATOM     61  H29 ACD     1      11.720  33.990  25.890  1.00  0.00            
ATOM     62  O15 ACD     1       9.850  34.740  26.500  1.00  0.00            
ATOM     63  H30 ACD     1       9.610  35.540  26.980  1.00  0.00            
ATOM     64  C19 ACD     1      11.630  36.090  25.770  1.00  0.00            
ATOM     65  H31 ACD     1      11.310  36.050  24.720  1.00  0.00            
ATOM     66  O16 ACD     1      13.010  36.240  25.890  1.00  0.00            
ATOM     67  C20 ACD     1      13.690  36.250  27.100  1.00  0.00            
ATOM     68  H32 ACD     1      13.380  37.110  27.720  1.00  0.00            
ATOM     69  C21 ACD     1      15.190  36.310  26.740  1.00  0.00            
ATOM     70  H33 ACD     1      15.290  37.090  25.970  1.00  0.00            
ATOM     71  H34 ACD     1      15.750  36.680  27.600  1.00  0.00            
ATOM     72  O17 ACD     1      15.790  35.070  26.340  1.00  0.00            
ATOM     73  H35 ACD     1      16.730  35.210  26.190  1.00  0.00            
ATOM     74  O18 ACD     1      10.950  37.100  26.450  1.00  0.00            
ATOM     75  C22 ACD     1      10.740  38.460  25.850  1.00  0.00            
ATOM     76  H36 ACD     1      10.070  38.320  24.990  1.00  0.00            
ATOM     77  C23 ACD     1      10.090  39.360  26.910  1.00  0.00            
ATOM     78  H37 ACD     1      10.610  39.190  27.860  1.00  0.00            
ATOM     79  O19 ACD     1       8.670  38.960  27.040  1.00  0.00            
ATOM     80  H38 ACD     1       8.720  38.180  27.600  1.00  0.00            
ATOM     81  C24 ACD     1      10.240  40.860  26.550  1.00  0.00            
ATOM     82  H39 ACD     1       9.470  41.070  25.790  1.00  0.00            
ATOM     83  O20 ACD     1       9.970  41.660  27.710  1.00  0.00            
ATOM     84  H40 ACD     1       9.120  41.390  28.070  1.00  0.00            
ATOM     85  C25 ACD     1      11.620  41.230  26.070  1.00  0.00            
ATOM     86  H41 ACD     1      11.670  42.300  25.810  1.00  0.00            
ATOM     87  O21 ACD     1      11.980  40.470  25.000  1.00  0.00            
ATOM     88  C26 ACD     1      12.060  39.050  25.230  1.00  0.00            
ATOM     89  H42 ACD     1      12.860  38.830  25.950  1.00  0.00            
ATOM     90  C27 ACD     1      12.420  38.500  23.850  1.00  0.00            
ATOM     91  H43 ACD     1      13.170  39.200  23.450  1.00  0.00            
ATOM     92  H44 ACD     1      12.940  37.530  23.940  1.00  0.00            
ATOM     93  O22 ACD     1      11.300  38.360  22.980  1.00  0.00            
ATOM     94  H45 ACD     1      11.530  38.530  22.060  1.00  0.00            
ATOM     95  O23 ACD     1      12.550  40.930  27.070  1.00  0.00            
ATOM     96  C28 ACD     1      13.550  42.000  27.250  1.00  0.00            
ATOM     97  H46 ACD     1      13.780  42.560  26.340  1.00  0.00            
ATOM     98  C29 ACD     1      14.860  41.340  27.750  1.00  0.00            
ATOM     99  H47 ACD     1      14.680  40.800  28.680  1.00  0.00            
ATOM    100  O24 ACD     1      15.850  42.430  27.930  1.00  0.00            
ATOM    101  C30 ACD     1      15.410  40.410  26.700  1.00  0.00            
ATOM    102  H48 ACD     1      14.580  39.710  26.550  1.00  0.00            
ATOM    103  H49 ACD     1      15.640  41.030  25.830  1.00  0.00            
ATOM    104  O25 ACD     1      16.510  39.660  27.190  1.00  0.00            
ATOM    105  H50 ACD     1      17.220  39.620  26.540  1.00  0.00            
ATOM    106  C31 ACD     1      13.030  42.950  28.330  1.00  0.00            
ATOM    107  H51 ACD     1      12.910  42.400  29.280  1.00  0.00            
ATOM    108  O26 ACD     1      11.760  43.570  28.040  1.00  0.00            
ATOM    109  H52 ACD     1      11.100  42.900  27.870  1.00  0.00            
ATOM    110  C32 ACD     1      14.020  44.030  28.630  1.00  0.00            
ATOM    111  H53 ACD     1      14.130  44.700  27.770  1.00  0.00            
ATOM    112  O27 ACD     1      13.620  44.850  29.720  1.00  0.00            
ATOM    113  H54 ACD     1      12.690  45.040  29.570  1.00  0.00            
ATOM    114  C33 ACD     1      15.410  43.370  28.940  1.00  0.00            
ATOM    115  H55 ACD     1      16.160  44.170  28.980  1.00  0.00            
ATOM    116  O28 ACD     1      15.350  42.760  30.250  1.00  0.00            
ATOM    117  C34 ACD     1      16.370  42.960  31.220  1.00  0.00            
ATOM    118  H56 ACD     1      17.150  43.640  30.840  1.00  0.00            
ATOM    119  C35 ACD     1      15.540  43.620  32.300  1.00  0.00            
ATOM    120  H57 ACD     1      14.600  43.050  32.380  1.00  0.00            
ATOM    121  O29 ACD     1      15.270  44.990  31.920  1.00  0.00            
ATOM    122  H58 ACD     1      14.590  45.040  31.240  1.00  0.00            
ATOM    123  C36 ACD     1      16.270  43.620  33.690  1.00  0.00            
ATOM    124  H59 ACD     1      17.130  44.310  33.720  1.00  0.00            
ATOM    125  O30 ACD     1      15.330  44.040  34.680  1.00  0.00            
ATOM    126  H60 ACD     1      14.950  44.780  34.210  1.00  0.00            
ATOM    127  C1  BA6     2       9.030  44.880  30.340  1.00  0.00            
ATOM    128  C2  BA6     2      10.260  45.530  30.960  1.00  0.00            
ATOM    129  N1  BA6     2      10.720  46.700  30.450  1.00  0.00            
ATOM    130  C3  BA6     2      11.730  47.300  31.010  1.00  0.00            
ATOM    131  N2  BA6     2      12.340  46.870  32.150  1.00  0.00            
ATOM    132  C4  BA6     2      11.920  45.710  32.720  1.00  0.00            
ATOM    133  O1  BA6     2      12.520  45.250  33.690  1.00  0.00            
ATOM    134  C5  BA6     2      10.880  45.000  32.030  1.00  0.00            
ATOM    135  C6  BA6     2      10.550  43.660  32.610  1.00  0.00            
ATOM    136  C7  BA6     2      11.550  42.670  31.910  1.00  0.00            
ATOM    137  N3  BA6     2      11.240  41.290  32.120  1.00  0.00            
ATOM    138  C8  BA6     2      10.070  40.780  31.330  1.00  0.00            
ATOM    139  C9  BA6     2       9.730  39.400  31.760  1.00  0.00            
ATOM    140  C10 BA6     2      10.880  38.420  31.450  1.00  0.00            
ATOM    141  C11 BA6     2      10.520  36.950  31.590  1.00  0.00            
ATOM    142  N4  BA6     2      10.230  36.150  30.530  1.00  0.00            
ATOM    143  O2  BA6     2      10.070  34.850  31.020  1.00  0.00            
ATOM    144  C12 BA6     2      10.270  34.880  32.360  1.00  0.00            
ATOM    145  C13 BA6     2      10.260  33.780  33.240  1.00  0.00            
ATOM    146  C14 BA6     2      10.360  34.120  34.600  1.00  0.00            
ATOM    147  F1  BA6     2      10.450  33.130  35.430  1.00  0.00            
ATOM    148  C15 BA6     2      10.500  35.410  35.070  1.00  0.00            
ATOM    149  C16 BA6     2      10.540  36.430  34.130  1.00  0.00            
ATOM    150  C17 BA6     2      10.420  36.160  32.790  1.00  0.00            
ATOM    151  C18 BA6     2      12.120  38.990  32.170  1.00  0.00            
ATOM    152  C19 BA6     2      12.420  40.500  31.940  1.00  0.00            
ATOM    153  C20 BA6     2      13.310  47.790  32.830  1.00  0.00            
ATOM    154  C21 BA6     2      13.500  49.170  32.230  1.00  0.00            
ATOM    155  C22 BA6     2      13.530  49.140  30.730  1.00  0.00            
ATOM    156  C23 BA6     2      12.150  48.560  30.310  1.00  0.00            
ATOM    157  H1  BA6     2       8.290  44.600  31.100  1.00  0.00            
ATOM    158  H2  BA6     2       8.480  45.530  29.650  1.00  0.00            
ATOM    159  H3  BA6     2       9.410  44.000  29.790  1.00  0.00            
ATOM    160  H4  BA6     2       9.480  43.430  32.570  1.00  0.00            
ATOM    161  H5  BA6     2      10.780  43.510  33.670  1.00  0.00            
ATOM    162  H6  BA6     2      12.550  42.960  32.240  1.00  0.00            
ATOM    163  H7  BA6     2      11.620  42.870  30.830  1.00  0.00            
ATOM    164  H8  BA6     2      10.250  40.830  30.250  1.00  0.00            
ATOM    165  H9  BA6     2       9.200  41.420  31.520  1.00  0.00            
ATOM    166  H10 BA6     2       8.860  39.030  31.200  1.00  0.00            
ATOM    167  H11 BA6     2       9.420  39.450  32.810  1.00  0.00            
ATOM    168  H12 BA6     2      11.060  38.600  30.380  1.00  0.00            
ATOM    169  H13 BA6     2      10.300  32.770  32.870  1.00  0.00            
ATOM    170  H14 BA6     2      10.670  35.660  36.120  1.00  0.00            
ATOM    171  H15 BA6     2      10.710  37.460  34.430  1.00  0.00            
ATOM    172  H16 BA6     2      13.000  38.390  31.890  1.00  0.00            
ATOM    173  H17 BA6     2      11.870  38.910  33.240  1.00  0.00            
ATOM    174  H18 BA6     2      13.290  40.680  32.590  1.00  0.00            
ATOM    175  H19 BA6     2      12.660  40.570  30.870  1.00  0.00            
ATOM    176  H20 BA6     2      14.260  47.250  32.860  1.00  0.00            
ATOM    177  H21 BA6     2      13.030  47.960  33.880  1.00  0.00            
ATOM    178  H22 BA6     2      14.400  49.550  32.720  1.00  0.00            
ATOM    179  H23 BA6     2      12.690  49.850  32.540  1.00  0.00            
ATOM    180  H24 BA6     2      14.370  48.490  30.450  1.00  0.00            
ATOM    181  H25 BA6     2      13.820  50.110  30.300  1.00  0.00            
ATOM    182  H26 BA6     2      11.430  49.380  30.440  1.00  0.00            
ATOM    183  H27 BA6     2      12.220  48.330  29.240  1.00  0.00            
TER
ENDMDL
MODEL        1
ATOM      1  H1  ACD     1      21.790  39.780  27.250  1.00  0.00            
ATOM      2  O1  ACD     1      21.060  39.270  27.600  1.00  0.00            
ATOM      3  C1  ACD     1      19.950  39.460  26.720  1.00  0.00            
ATOM      4  H2  ACD     1      20.240  39.560  25.670  1.00  0.00            
ATOM      5  H3  ACD     1      19.440  40.380  27.010  1.00  0.00            
ATOM      6  C2  ACD     1      18.840  38.390  26.720  1.00  0.00            
ATOM      7  H4  ACD     1      18.040  38.800  26.080  1.00  0.00            
ATOM      8  O2  ACD     1      19.350  37.160  26.130  1.00  0.00            
ATOM      9  C3  ACD     1      18.340  36.140  26.080  1.00  0.00            
ATOM     10  H5  ACD     1      18.860  35.340  25.540  1.00  0.00            
ATOM     11  O3  ACD     1      17.180  36.530  25.260  1.00  0.00            
ATOM     12  C4  ACD     1      17.160  36.170  23.830  1.00  0.00            
ATOM     13  H6  ACD     1      17.070  35.070  23.800  1.00  0.00            
ATOM     14  C5  ACD     1      15.800  36.650  23.410  1.00  0.00            
ATOM     15  H7  ACD     1      15.620  37.640  23.860  1.00  0.00            
ATOM     16  O4  ACD     1      14.740  35.840  23.920  1.00  0.00            
ATOM     17  H8  ACD     1      14.890  35.670  24.850  1.00  0.00            
ATOM     18  C6  ACD     1      15.610  36.830  21.890  1.00  0.00            
ATOM     19  H9  ACD     1      15.410  35.900  21.350  1.00  0.00            
ATOM     20  O5  ACD     1      14.450  37.560  21.630  1.00  0.00            
ATOM     21  H10 ACD     1      13.700  36.960  21.650  1.00  0.00            
ATOM     22  C7  ACD     1      16.810  37.610  21.320  1.00  0.00            
ATOM     23  H11 ACD     1      16.630  37.880  20.270  1.00  0.00            
ATOM     24  O6  ACD     1      17.890  36.810  21.620  1.00  0.00            
ATOM     25  C8  ACD     1      18.310  36.730  22.970  1.00  0.00            
ATOM     26  H12 ACD     1      18.570  37.710  23.390  1.00  0.00            
ATOM     27  C9  ACD     1      19.550  35.930  23.120  1.00  0.00            
ATOM     28  H13 ACD     1      20.300  36.320  22.410  1.00  0.00            
ATOM     29  H14 ACD     1      20.070  35.930  24.090  1.00  0.00            
ATOM     30  O7  ACD     1      19.280  34.590  22.840  1.00  0.00            
ATOM     31  H15 ACD     1      18.790  34.530  22.010  1.00  0.00            
ATOM     32  O8  ACD     1      16.860  38.910  22.070  1.00  0.00            
ATOM     33  C10 ACD     1      17.160  40.100  21.310  1.00  0.00            
ATOM     34  H16 ACD     1      17.800  39.890  20.440  1.00  0.00            
ATOM     35  C11 ACD     1      15.810  40.600  20.740  1.00  0.00            
ATOM     36  H17 ACD     1      15.110  40.650  21.580  1.00  0.00            
ATOM     37  O9  ACD     1      15.240  39.670  19.800  1.00  0.00            
ATOM     38  H18 ACD     1      14.770  38.940  20.220  1.00  0.00            
ATOM     39  C12 ACD     1      15.990  41.950  20.160  1.00  0.00            
ATOM     40  H19 ACD     1      16.700  41.910  19.320  1.00  0.00            
ATOM     41  O10 ACD     1      14.750  42.660  20.020  1.00  0.00            
ATOM     42  H20 ACD     1      14.700  43.260  20.770  1.00  0.00            
ATOM     43  C13 ACD     1      16.660  42.850  21.230  1.00  0.00            
ATOM     44  H21 ACD     1      17.050  43.680  20.630  1.00  0.00            
ATOM     45  O11 ACD     1      17.920  42.340  21.680  1.00  0.00            
ATOM     46  C14 ACD     1      17.750  41.100  22.350  1.00  0.00            
ATOM     47  H22 ACD     1      17.060  41.120  23.210  1.00  0.00            
ATOM     48  C15 ACD     1      19.110  40.530  22.720  1.00  0.00            
ATOM     49  H23 ACD     1      18.840  39.660  23.330  1.00  0.00            
ATOM     50  H24 ACD     1      19.580  40.100  21.830  1.00  0.00            
ATOM     51  O12 ACD     1      19.930  41.450  23.430  1.00  0.00            
ATOM     52  H25 ACD     1      20.300  42.060  22.790  1.00  0.00            
ATOM     53  O13 ACD     1      15.830  43.230  22.320  1.00  0.00            
ATOM     54  C16 ACD     1      15.950  44.610  22.740  1.00  0.00            
ATOM     55  H26 ACD     1      16.740  45.160  22.220  1.00  0.00            
ATOM     56  C17 ACD     1      14.610  45.280  22.610  1.00  0.00            
ATOM     57  H27 ACD     1      13.940  44.550  23.090  1.00  0.00            
ATOM     58  O14 ACD     1      14.280  45.480  21.190  1.00  0.00            
ATOM     59  H28 ACD     1      14.590  46.350  20.910  1.00  0.00            
ATOM     60  C18 ACD     1      14.530  46.670  23.350  1.00  0.00            
ATOM     61  H29 ACD     1      15.220  47.440  22.980  1.00  0.00            
ATOM     62  O15 ACD     1      13.220  47.160  23.310  1.00  0.00            
ATOM     63  H30 ACD     1      12.680  46.470  23.700  1.00  0.00            
ATOM     64  C19 ACD     1      14.970  46.460  24.740  1.00  0.00            
ATOM     65  H31 ACD     1      14.930  47.370  25.350  1.00  0.00            
ATOM     66  O16 ACD     1      16.320  46.030  24.690  1.00  0.00            
ATOM     67  C20 ACD     1      16.390  44.660  24.230  1.00  0.00            
ATOM     68  H32 ACD     1      15.830  44.030  24.940  1.00  0.00            
ATOM     69  C21 ACD     1      17.820  44.040  24.260  1.00  0.00            
ATOM     70  H33 ACD     1      17.790  42.980  23.970  1.00  0.00            
ATOM     71  H34 ACD     1      18.460  44.560  23.540  1.00  0.00            
ATOM     72  O17 ACD     1      18.420  44.010  25.540  1.00  0.00            
ATOM     73  H35 ACD     1      18.650  44.930  25.700  1.00  0.00            
ATOM     74  O18 ACD     1      14.200  45.540  25.490  1.00  0.00            
ATOM     75  C22 ACD     1      14.020  45.650  26.920  1.00  0.00            
ATOM     76  H36 ACD     1      13.380  46.510  27.120  1.00  0.00            
ATOM     77  C23 ACD     1      13.150  44.430  27.210  1.00  0.00            
ATOM     78  H37 ACD     1      13.540  43.570  26.630  1.00  0.00            
ATOM     79  O19 ACD     1      11.830  44.730  26.800  1.00  0.00            
ATOM     80  H38 ACD     1      11.850  45.210  25.960  1.00  0.00            
ATOM     81  C24 ACD     1      13.150  44.050  28.710  1.00  0.00            
ATOM     82  H39 ACD     1      12.600  44.790  29.310  1.00  0.00            
ATOM     83  O20 ACD     1      12.510  42.750  28.930  1.00  0.00            
ATOM     84  H40 ACD     1      11.710  42.720  28.400  1.00  0.00            
ATOM     85  C25 ACD     1      14.540  44.010  29.250  1.00  0.00            
ATOM     86  H41 ACD     1      14.360  43.910  30.320  1.00  0.00            
ATOM     87  O21 ACD     1      15.220  45.230  29.090  1.00  0.00            
ATOM     88  C26 ACD     1      15.350  45.620  27.660  1.00  0.00            
ATOM     89  H42 ACD     1      16.020  44.880  27.220  1.00  0.00            
ATOM     90  C27 ACD     1      16.110  46.920  27.700  1.00  0.00            
ATOM     91  H43 ACD     1      16.920  46.810  28.440  1.00  0.00            
ATOM     92  H44 ACD     1      16.680  47.150  26.790  1.00  0.00            
ATOM     93  O22 ACD     1      15.320  48.070  28.160  1.00  0.00            
ATOM     94  H45 ACD     1      15.940  48.800  28.230  1.00  0.00            
ATOM     95  O23 ACD     1      15.280  42.990  28.570  1.00  0.00            
ATOM     96  C28 ACD     1      16.180  42.370  29.450  1.00  0.00            
ATOM     97  H46 ACD     1      16.190  43.020  30.330  1.00  0.00            
ATOM     98  C29 ACD     1      17.580  42.150  28.750  1.00  0.00            
ATOM     99  H47 ACD     1      17.360  41.760  27.750  1.00  0.00            
ATOM    100  O24 ACD     1      18.340  41.140  29.420  1.00  0.00            
ATOM    101  C30 ACD     1      18.440  43.440  28.610  1.00  0.00            
ATOM    102  H48 ACD     1      19.480  43.330  28.300  1.00  0.00            
ATOM    103  H49 ACD     1      17.980  44.090  27.840  1.00  0.00            
ATOM    104  O25 ACD     1      18.360  44.220  29.810  1.00  0.00            
ATOM    105  H50 ACD     1      19.120  44.810  29.760  1.00  0.00            
ATOM    106  C31 ACD     1      15.460  41.060  29.740  1.00  0.00            
ATOM    107  H51 ACD     1      15.200  40.590  28.780  1.00  0.00            
ATOM    108  O26 ACD     1      14.250  41.270  30.440  1.00  0.00            
ATOM    109  H52 ACD     1      13.640  41.760  29.880  1.00  0.00            
ATOM    110  C32 ACD     1      16.370  40.090  30.380  1.00  0.00            
ATOM    111  H53 ACD     1      16.660  40.570  31.320  1.00  0.00            
ATOM    112  O27 ACD     1      15.630  38.850  30.570  1.00  0.00            
ATOM    113  H54 ACD     1      14.760  39.140  30.850  1.00  0.00            
ATOM    114  C33 ACD     1      17.670  39.900  29.660  1.00  0.00            
ATOM    115  H55 ACD     1      18.300  39.250  30.270  1.00  0.00            
ATOM    116  O28 ACD     1      17.430  39.290  28.390  1.00  0.00            
ATOM    117  C34 ACD     1      18.260  38.150  28.090  1.00  0.00            
ATOM    118  H56 ACD     1      19.060  37.910  28.810  1.00  0.00            
ATOM    119  C35 ACD     1      17.270  36.960  28.120  1.00  0.00            
ATOM    120  H57 ACD     1      16.340  37.170  27.580  1.00  0.00            
ATOM    121  O29 ACD     1      16.920  36.780  29.500  1.00  0.00            
ATOM    122  H58 ACD     1      16.420  37.530  29.830  1.00  0.00            
ATOM    123  C36 ACD     1      17.880  35.760  27.510  1.00  0.00            
ATOM    124  H59 ACD     1      18.760  35.530  28.110  1.00  0.00            
ATOM    125  O30 ACD     1      16.950  34.650  27.370  1.00  0.00            
ATOM    126  H60 ACD     1      16.070  34.930  27.080  1.00  0.00            
ATOM    127  C1  BA6     2      11.080  39.290  30.550  1.00  0.00            
ATOM    128  C2  BA6     2      12.000  38.170  30.750  1.00  0.00            
ATOM    129  N1  BA6     2      12.190  37.790  32.040  1.00  0.00            
ATOM    130  C3  BA6     2      13.040  36.760  32.260  1.00  0.00            
ATOM    131  N2  BA6     2      13.620  36.020  31.280  1.00  0.00            
ATOM    132  C4  BA6     2      13.390  36.310  29.950  1.00  0.00            
ATOM    133  O1  BA6     2      13.850  35.560  29.110  1.00  0.00            
ATOM    134  C5  BA6     2      12.570  37.470  29.690  1.00  0.00            
ATOM    135  C6  BA6     2      12.260  37.780  28.240  1.00  0.00            
ATOM    136  C7  BA6     2      13.330  38.750  27.770  1.00  0.00            
ATOM    137  N3  BA6     2      13.100  39.400  26.420  1.00  0.00            
ATOM    138  C8  BA6     2      11.850  40.080  26.390  1.00  0.00            
ATOM    139  C9  BA6     2      11.520  40.600  25.060  1.00  0.00            
ATOM    140  C10 BA6     2      12.640  41.380  24.390  1.00  0.00            
ATOM    141  C11 BA6     2      12.210  41.960  23.070  1.00  0.00            
ATOM    142  N4  BA6     2      11.640  43.140  23.110  1.00  0.00            
ATOM    143  O2  BA6     2      11.350  43.430  21.720  1.00  0.00            
ATOM    144  C12 BA6     2      11.550  42.300  21.030  1.00  0.00            
ATOM    145  C13 BA6     2      11.200  42.040  19.700  1.00  0.00            
ATOM    146  C14 BA6     2      11.410  40.730  19.240  1.00  0.00            
ATOM    147  F1  BA6     2      10.940  40.310  17.990  1.00  0.00            
ATOM    148  C15 BA6     2      11.790  39.680  20.100  1.00  0.00            
ATOM    149  C16 BA6     2      12.220  39.950  21.410  1.00  0.00            
ATOM    150  C17 BA6     2      12.010  41.310  21.820  1.00  0.00            
ATOM    151  C18 BA6     2      13.980  40.520  24.540  1.00  0.00            
ATOM    152  C19 BA6     2      14.310  40.100  25.940  1.00  0.00            
ATOM    153  C20 BA6     2      14.530  34.910  31.570  1.00  0.00            
ATOM    154  C21 BA6     2      15.090  34.780  33.020  1.00  0.00            
ATOM    155  C22 BA6     2      14.010  35.090  34.020  1.00  0.00            
ATOM    156  C23 BA6     2      13.340  36.480  33.720  1.00  0.00            
ATOM    157  H1  BA6     2      11.520  40.020  29.860  1.00  0.00            
ATOM    158  H2  BA6     2      10.150  38.910  30.110  1.00  0.00            
ATOM    159  H3  BA6     2      10.800  39.700  31.530  1.00  0.00            
ATOM    160  H4  BA6     2      11.230  38.150  28.310  1.00  0.00            
ATOM    161  H5  BA6     2      12.330  36.890  27.600  1.00  0.00            
ATOM    162  H6  BA6     2      14.310  38.280  27.900  1.00  0.00            
ATOM    163  H7  BA6     2      13.140  39.550  28.490  1.00  0.00            
ATOM    164  H8  BA6     2      11.880  40.840  27.180  1.00  0.00            
ATOM    165  H9  BA6     2      11.040  39.440  26.780  1.00  0.00            
ATOM    166  H10 BA6     2      10.700  41.310  25.230  1.00  0.00            
ATOM    167  H11 BA6     2      11.290  39.680  24.530  1.00  0.00            
ATOM    168  H12 BA6     2      12.880  42.240  25.030  1.00  0.00            
ATOM    169  H13 BA6     2      10.760  42.810  19.070  1.00  0.00            
ATOM    170  H14 BA6     2      11.880  38.710  19.610  1.00  0.00            
ATOM    171  H15 BA6     2      12.520  39.170  22.100  1.00  0.00            
ATOM    172  H16 BA6     2      14.770  41.200  24.190  1.00  0.00            
ATOM    173  H17 BA6     2      13.830  39.590  23.990  1.00  0.00            
ATOM    174  H18 BA6     2      15.080  39.330  25.870  1.00  0.00            
ATOM    175  H19 BA6     2      14.670  40.910  26.590  1.00  0.00            
ATOM    176  H20 BA6     2      15.390  34.870  30.880  1.00  0.00            
ATOM    177  H21 BA6     2      13.970  33.970  31.470  1.00  0.00            
ATOM    178  H22 BA6     2      15.990  35.410  33.120  1.00  0.00            
ATOM    179  H23 BA6     2      15.400  33.750  33.230  1.00  0.00            
ATOM    180  H24 BA6     2      14.290  35.070  35.080  1.00  0.00            
ATOM    181  H25 BA6     2      13.280  34.280  33.840  1.00  0.00            
ATOM    182  H26 BA6     2      12.430  36.400  34.320  1.00  0.00            
ATOM    183  H27 BA6     2      13.930  37.330  34.070  1.00  0.00            
TER
ENDMDL
MODEL        1
ATOM      1  H1  ACD     1      33.050  40.420  33.320  1.00  0.00            
ATOM      2  O1  ACD     1      32.790  41.280  33.660  1.00  0.00            
ATOM      3  C1  ACD     1      31.330  41.370  33.860  1.00  0.00            
ATOM      4  H2  ACD     1      30.970  40.650  34.610  1.00  0.00            
ATOM      5  H3  ACD     1      30.940  41.140  32.860  1.00  0.00            
ATOM      6  C2  ACD     1      30.780  42.740  34.220  1.00  0.00            
ATOM      7  H4  ACD     1      29.710  42.750  34.450  1.00  0.00            
ATOM      8  O2  ACD     1      31.560  43.230  35.360  1.00  0.00            
ATOM      9  C3  ACD     1      31.170  44.500  35.900  1.00  0.00            
ATOM     10  H5  ACD     1      31.730  44.660  36.820  1.00  0.00            
ATOM     11  O3  ACD     1      29.780  44.470  36.310  1.00  0.00            
ATOM     12  C4  ACD     1      29.290  43.810  37.550  1.00  0.00            
ATOM     13  H6  ACD     1      29.720  44.240  38.460  1.00  0.00            
ATOM     14  C5  ACD     1      27.770  44.100  37.500  1.00  0.00            
ATOM     15  H7  ACD     1      27.550  43.860  36.450  1.00  0.00            
ATOM     16  O4  ACD     1      27.480  45.460  37.680  1.00  0.00            
ATOM     17  H8  ACD     1      27.180  45.770  36.820  1.00  0.00            
ATOM     18  C6  ACD     1      26.990  43.180  38.450  1.00  0.00            
ATOM     19  H9  ACD     1      27.260  43.410  39.490  1.00  0.00            
ATOM     20  O5  ACD     1      25.620  43.290  38.320  1.00  0.00            
ATOM     21  H10 ACD     1      25.550  44.240  38.290  1.00  0.00            
ATOM     22  C7  ACD     1      27.380  41.690  38.190  1.00  0.00            
ATOM     23  H11 ACD     1      26.970  40.900  38.830  1.00  0.00            
ATOM     24  O6  ACD     1      28.700  41.620  38.350  1.00  0.00            
ATOM     25  C8  ACD     1      29.690  42.310  37.620  1.00  0.00            
ATOM     26  H12 ACD     1      29.750  41.990  36.570  1.00  0.00            
ATOM     27  C9  ACD     1      31.120  42.010  38.250  1.00  0.00            
ATOM     28  H13 ACD     1      31.920  42.360  37.590  1.00  0.00            
ATOM     29  H14 ACD     1      31.290  42.570  39.170  1.00  0.00            
ATOM     30  O7  ACD     1      31.290  40.600  38.520  1.00  0.00            
ATOM     31  H15 ACD     1      30.560  40.310  39.070  1.00  0.00            
ATOM     32  O8  ACD     1      27.050  41.380  36.800  1.00  0.00            
ATOM     33  C10 ACD     1      26.590  40.060  36.700  1.00  0.00            
ATOM     34  H16 ACD     1      26.980  39.330  37.420  1.00  0.00            
ATOM     35  C11 ACD     1      25.040  40.070  36.770  1.00  0.00            
ATOM     36  H17 ACD     1      24.720  40.740  35.960  1.00  0.00            
ATOM     37  O9  ACD     1      24.590  40.580  38.030  1.00  0.00            
ATOM     38  H18 ACD     1      25.000  41.430  38.230  1.00  0.00            
ATOM     39  C12 ACD     1      24.530  38.690  36.470  1.00  0.00            
ATOM     40  H19 ACD     1      24.870  38.010  37.270  1.00  0.00            
ATOM     41  O10 ACD     1      23.110  38.890  36.520  1.00  0.00            
ATOM     42  H20 ACD     1      23.010  39.380  37.340  1.00  0.00            
ATOM     43  C13 ACD     1      25.070  38.120  35.150  1.00  0.00            
ATOM     44  H21 ACD     1      24.750  37.090  34.940  1.00  0.00            
ATOM     45  O11 ACD     1      26.470  38.220  35.200  1.00  0.00            
ATOM     46  C14 ACD     1      27.040  39.530  35.350  1.00  0.00            
ATOM     47  H22 ACD     1      26.700  40.260  34.600  1.00  0.00            
ATOM     48  C15 ACD     1      28.480  39.310  35.410  1.00  0.00            
ATOM     49  H23 ACD     1      28.990  40.260  35.630  1.00  0.00            
ATOM     50  H24 ACD     1      28.690  38.640  36.250  1.00  0.00            
ATOM     51  O12 ACD     1      29.130  38.920  34.210  1.00  0.00            
ATOM     52  H25 ACD     1      28.390  38.790  33.610  1.00  0.00            
ATOM     53  O13 ACD     1      24.590  38.860  33.990  1.00  0.00            
ATOM     54  C16 ACD     1      23.840  38.110  33.070  1.00  0.00            
ATOM     55  H26 ACD     1      23.390  37.160  33.400  1.00  0.00            
ATOM     56  C17 ACD     1      22.620  39.040  32.800  1.00  0.00            
ATOM     57  H27 ACD     1      22.950  40.070  32.660  1.00  0.00            
ATOM     58  O14 ACD     1      21.720  39.090  33.920  1.00  0.00            
ATOM     59  H28 ACD     1      22.220  39.430  34.670  1.00  0.00            
ATOM     60  C18 ACD     1      21.900  38.560  31.520  1.00  0.00            
ATOM     61  H29 ACD     1      21.510  37.550  31.720  1.00  0.00            
ATOM     62  O15 ACD     1      20.810  39.440  31.280  1.00  0.00            
ATOM     63  H30 ACD     1      21.030  40.280  31.700  1.00  0.00            
ATOM     64  C19 ACD     1      22.840  38.530  30.330  1.00  0.00            
ATOM     65  H31 ACD     1      22.260  38.120  29.500  1.00  0.00            
ATOM     66  O16 ACD     1      23.810  37.510  30.670  1.00  0.00            
ATOM     67  C20 ACD     1      24.660  37.930  31.800  1.00  0.00            
ATOM     68  H32 ACD     1      25.030  38.950  31.650  1.00  0.00            
ATOM     69  C21 ACD     1      25.720  36.920  31.940  1.00  0.00            
ATOM     70  H33 ACD     1      25.950  36.610  30.910  1.00  0.00            
ATOM     71  H34 ACD     1      26.550  37.380  32.500  1.00  0.00            
ATOM     72  O17 ACD     1      25.350  35.710  32.630  1.00  0.00            
ATOM     73  H35 ACD     1      25.020  35.090  31.970  1.00  0.00            
ATOM     74  O18 ACD     1      23.330  39.840  30.070  1.00  0.00            
ATOM     75  C22 ACD     1      23.930  40.210  28.840  1.00  0.00            
ATOM     76  H36 ACD     1      23.280  40.060  27.960  1.00  0.00            
ATOM     77  C23 ACD     1      24.060  41.780  28.950  1.00  0.00            
ATOM     78  H37 ACD     1      24.430  42.030  29.960  1.00  0.00            
ATOM     79  O19 ACD     1      22.760  42.360  28.810  1.00  0.00            
ATOM     80  H38 ACD     1      22.220  42.080  29.550  1.00  0.00            
ATOM     81  C24 ACD     1      25.120  42.290  27.890  1.00  0.00            
ATOM     82  H39 ACD     1      24.820  42.000  26.880  1.00  0.00            
ATOM     83  O20 ACD     1      25.330  43.700  27.960  1.00  0.00            
ATOM     84  H40 ACD     1      24.450  44.090  27.940  1.00  0.00            
ATOM     85  C25 ACD     1      26.460  41.560  28.020  1.00  0.00            
ATOM     86  H41 ACD     1      27.100  41.910  27.210  1.00  0.00            
ATOM     87  O21 ACD     1      26.270  40.160  27.850  1.00  0.00            
ATOM     88  C26 ACD     1      25.270  39.390  28.620  1.00  0.00            
ATOM     89  H42 ACD     1      25.740  39.260  29.600  1.00  0.00            
ATOM     90  C27 ACD     1      25.270  37.990  28.040  1.00  0.00            
ATOM     91  H43 ACD     1      24.300  37.500  28.170  1.00  0.00            
ATOM     92  H44 ACD     1      25.400  38.200  26.970  1.00  0.00            
ATOM     93  O22 ACD     1      26.450  37.260  28.530  1.00  0.00            
ATOM     94  H45 ACD     1      27.210  37.590  28.040  1.00  0.00            
ATOM     95  O23 ACD     1      27.000  41.880  29.300  1.00  0.00            
ATOM     96  C28 ACD     1      28.420  42.080  29.270  1.00  0.00            
ATOM     97  H46 ACD     1      28.840  41.690  28.340  1.00  0.00            
ATOM     98  C29 ACD     1      29.010  41.320  30.460  1.00  0.00            
ATOM     99  H47 ACD     1      28.320  41.430  31.310  1.00  0.00            
ATOM    100  O24 ACD     1      30.420  41.670  30.680  1.00  0.00            
ATOM    101  C30 ACD     1      28.970  39.810  30.050  1.00  0.00            
ATOM    102  H48 ACD     1      28.030  39.470  29.590  1.00  0.00            
ATOM    103  H49 ACD     1      29.760  39.540  29.330  1.00  0.00            
ATOM    104  O25 ACD     1      29.280  39.030  31.170  1.00  0.00            
ATOM    105  H50 ACD     1      30.000  38.460  30.890  1.00  0.00            
ATOM    106  C31 ACD     1      28.710  43.560  29.380  1.00  0.00            
ATOM    107  H51 ACD     1      28.250  43.830  30.330  1.00  0.00            
ATOM    108  O26 ACD     1      28.190  44.250  28.230  1.00  0.00            
ATOM    109  H52 ACD     1      27.250  44.100  28.150  1.00  0.00            
ATOM    110  C32 ACD     1      30.140  43.850  29.640  1.00  0.00            
ATOM    111  H53 ACD     1      30.580  43.570  28.680  1.00  0.00            
ATOM    112  O27 ACD     1      30.350  45.230  29.960  1.00  0.00            
ATOM    113  H54 ACD     1      30.230  45.690  29.120  1.00  0.00
[truncated: 1,772,468 more chars]
