# Supplementary material for: Achieving Chemical Accuracy in Cyclodextrin Host–Guest Binding via Integrative Atomistic Modelling
Source: Adv Sci (Weinh). 2025 Dec 14;13(10):e19782. doi: 10.1002/advs.202519782 (PMC12915143; doi:10.1002/advs.202519782)
Supplement: Supplementary file 1 — Supporting Information [file ADVS-13-e19782-s003.zip › all_poses/ACD.BB8.pdb]

MODEL        1
ATOM      1  H1  ACD     1      12.790  20.730  15.250  1.00  0.00            
ATOM      2  O1  ACD     1      13.070  20.570  16.150  1.00  0.00            
ATOM      3  C1  ACD     1      14.440  20.570  16.130  1.00  0.00            
ATOM      4  H2  ACD     1      14.870  20.940  17.060  1.00  0.00            
ATOM      5  H3  ACD     1      14.880  21.280  15.420  1.00  0.00            
ATOM      6  C2  ACD     1      15.110  19.210  15.790  1.00  0.00            
ATOM      7  H4  ACD     1      16.180  19.460  15.780  1.00  0.00            
ATOM      8  O2  ACD     1      14.900  18.310  16.950  1.00  0.00            
ATOM      9  C3  ACD     1      15.710  17.160  16.860  1.00  0.00            
ATOM     10  H5  ACD     1      15.560  16.600  17.800  1.00  0.00            
ATOM     11  O3  ACD     1      17.060  17.460  16.660  1.00  0.00            
ATOM     12  C4  ACD     1      17.890  17.230  17.810  1.00  0.00            
ATOM     13  H6  ACD     1      17.230  16.920  18.640  1.00  0.00            
ATOM     14  C5  ACD     1      18.890  16.070  17.530  1.00  0.00            
ATOM     15  H7  ACD     1      19.530  16.420  16.710  1.00  0.00            
ATOM     16  O4  ACD     1      18.300  14.800  17.100  1.00  0.00            
ATOM     17  H8  ACD     1      17.720  14.910  16.340  1.00  0.00            
ATOM     18  C6  ACD     1      19.740  15.790  18.770  1.00  0.00            
ATOM     19  H9  ACD     1      19.110  15.430  19.600  1.00  0.00            
ATOM     20  O5  ACD     1      20.760  14.850  18.530  1.00  0.00            
ATOM     21  H10 ACD     1      21.350  14.830  19.290  1.00  0.00            
ATOM     22  C7  ACD     1      20.420  17.050  19.230  1.00  0.00            
ATOM     23  H11 ACD     1      20.930  16.930  20.190  1.00  0.00            
ATOM     24  O6  ACD     1      19.360  18.050  19.400  1.00  0.00            
ATOM     25  C8  ACD     1      18.660  18.420  18.270  1.00  0.00            
ATOM     26  H12 ACD     1      19.490  18.600  17.580  1.00  0.00            
ATOM     27  C9  ACD     1      17.830  19.710  18.490  1.00  0.00            
ATOM     28  H13 ACD     1      18.430  20.470  19.000  1.00  0.00            
ATOM     29  H14 ACD     1      17.500  20.080  17.510  1.00  0.00            
ATOM     30  O7  ACD     1      16.670  19.480  19.310  1.00  0.00            
ATOM     31  H15 ACD     1      16.300  20.370  19.280  1.00  0.00            
ATOM     32  O8  ACD     1      21.510  17.420  18.370  1.00  0.00            
ATOM     33  C10 ACD     1      22.660  17.970  18.980  1.00  0.00            
ATOM     34  H16 ACD     1      22.880  17.530  19.960  1.00  0.00            
ATOM     35  C11 ACD     1      23.800  17.660  18.060  1.00  0.00            
ATOM     36  H17 ACD     1      23.460  17.510  17.030  1.00  0.00            
ATOM     37  O9  ACD     1      24.360  16.370  18.470  1.00  0.00            
ATOM     38  H18 ACD     1      24.660  15.850  17.720  1.00  0.00            
ATOM     39  C12 ACD     1      24.880  18.730  18.050  1.00  0.00            
ATOM     40  H19 ACD     1      25.500  18.770  18.950  1.00  0.00            
ATOM     41  O10 ACD     1      25.760  18.490  16.880  1.00  0.00            
ATOM     42  H20 ACD     1      25.280  18.830  16.120  1.00  0.00            
ATOM     43  C13 ACD     1      24.270  20.160  17.870  1.00  0.00            
ATOM     44  H21 ACD     1      25.030  20.930  17.720  1.00  0.00            
ATOM     45  O11 ACD     1      23.520  20.440  19.060  1.00  0.00            
ATOM     46  C14 ACD     1      22.410  19.520  19.290  1.00  0.00            
ATOM     47  H22 ACD     1      21.570  19.810  18.650  1.00  0.00            
ATOM     48  C15 ACD     1      21.820  19.710  20.730  1.00  0.00            
ATOM     49  H23 ACD     1      21.750  20.790  20.900  1.00  0.00            
ATOM     50  H24 ACD     1      20.820  19.280  20.840  1.00  0.00            
ATOM     51  O12 ACD     1      22.570  19.070  21.700  1.00  0.00            
ATOM     52  H25 ACD     1      22.130  18.960  22.550  1.00  0.00            
ATOM     53  O13 ACD     1      23.470  20.330  16.700  1.00  0.00            
ATOM     54  C16 ACD     1      23.970  21.130  15.610  1.00  0.00            
ATOM     55  H26 ACD     1      25.020  21.310  15.860  1.00  0.00            
ATOM     56  C17 ACD     1      23.910  20.250  14.380  1.00  0.00            
ATOM     57  H27 ACD     1      22.870  19.920  14.210  1.00  0.00            
ATOM     58  O14 ACD     1      24.720  19.170  14.480  1.00  0.00            
ATOM     59  H28 ACD     1      24.780  18.590  13.720  1.00  0.00            
ATOM     60  C18 ACD     1      24.260  21.080  13.190  1.00  0.00            
ATOM     61  H29 ACD     1      25.320  21.360  13.270  1.00  0.00            
ATOM     62  O15 ACD     1      24.120  20.340  11.930  1.00  0.00            
ATOM     63  H30 ACD     1      23.200  20.230  11.680  1.00  0.00            
ATOM     64  C19 ACD     1      23.390  22.310  13.140  1.00  0.00            
ATOM     65  H31 ACD     1      23.600  22.870  12.220  1.00  0.00            
ATOM     66  O16 ACD     1      23.610  23.150  14.290  1.00  0.00            
ATOM     67  C20 ACD     1      23.290  22.540  15.520  1.00  0.00            
ATOM     68  H32 ACD     1      22.230  22.290  15.530  1.00  0.00            
ATOM     69  C21 ACD     1      23.660  23.470  16.680  1.00  0.00            
ATOM     70  H33 ACD     1      23.070  24.390  16.670  1.00  0.00            
ATOM     71  H34 ACD     1      23.350  22.970  17.620  1.00  0.00            
ATOM     72  O17 ACD     1      25.110  23.790  16.750  1.00  0.00            
ATOM     73  H35 ACD     1      25.380  23.930  15.840  1.00  0.00            
ATOM     74  O18 ACD     1      22.020  22.000  13.030  1.00  0.00            
ATOM     75  C22 ACD     1      21.220  22.880  12.310  1.00  0.00            
ATOM     76  H36 ACD     1      21.800  23.800  12.160  1.00  0.00            
ATOM     77  C23 ACD     1      20.940  22.220  11.010  1.00  0.00            
ATOM     78  H37 ACD     1      20.700  21.170  11.220  1.00  0.00            
ATOM     79  O19 ACD     1      22.060  22.420  10.140  1.00  0.00            
ATOM     80  H38 ACD     1      22.280  21.530   9.860  1.00  0.00            
ATOM     81  C24 ACD     1      19.630  22.760  10.280  1.00  0.00            
ATOM     82  H39 ACD     1      19.980  23.730   9.920  1.00  0.00            
ATOM     83  O20 ACD     1      19.160  21.980   9.200  1.00  0.00            
ATOM     84  H40 ACD     1      18.630  21.230   9.500  1.00  0.00            
ATOM     85  C25 ACD     1      18.480  22.970  11.260  1.00  0.00            
ATOM     86  H41 ACD     1      17.840  23.550  10.590  1.00  0.00            
ATOM     87  O21 ACD     1      18.890  23.740  12.350  1.00  0.00            
ATOM     88  C26 ACD     1      19.930  23.120  13.070  1.00  0.00            
ATOM     89  H42 ACD     1      19.560  22.100  13.230  1.00  0.00            
ATOM     90  C27 ACD     1      20.250  23.790  14.360  1.00  0.00            
ATOM     91  H43 ACD     1      19.270  24.010  14.820  1.00  0.00            
ATOM     92  H44 ACD     1      20.680  23.040  15.030  1.00  0.00            
ATOM     93  O22 ACD     1      21.030  25.010  14.380  1.00  0.00            
ATOM     94  H45 ACD     1      21.190  25.330  15.270  1.00  0.00            
ATOM     95  O23 ACD     1      17.830  21.790  11.690  1.00  0.00            
ATOM     96  C28 ACD     1      16.440  21.750  11.480  1.00  0.00            
ATOM     97  H46 ACD     1      16.060  22.420  10.690  1.00  0.00            
ATOM     98  C29 ACD     1      15.730  22.070  12.780  1.00  0.00            
ATOM     99  H47 ACD     1      16.330  21.600  13.570  1.00  0.00            
ATOM    100  O24 ACD     1      14.430  21.500  12.830  1.00  0.00            
ATOM    101  C30 ACD     1      15.560  23.530  13.040  1.00  0.00            
ATOM    102  H48 ACD     1      15.140  23.490  14.060  1.00  0.00            
ATOM    103  H49 ACD     1      16.570  23.940  12.950  1.00  0.00            
ATOM    104  O25 ACD     1      14.740  24.190  12.060  1.00  0.00            
ATOM    105  H50 ACD     1      13.860  24.310  12.440  1.00  0.00            
ATOM    106  C31 ACD     1      16.220  20.300  10.940  1.00  0.00            
ATOM    107  H51 ACD     1      16.790  19.680  11.650  1.00  0.00            
ATOM    108  O26 ACD     1      16.530  20.240   9.520  1.00  0.00            
ATOM    109  H52 ACD     1      16.740  19.330   9.270  1.00  0.00            
ATOM    110  C32 ACD     1      14.770  19.830  11.200  1.00  0.00            
ATOM    111  H53 ACD     1      14.010  20.180  10.490  1.00  0.00            
ATOM    112  O27 ACD     1      14.500  18.480  10.890  1.00  0.00            
ATOM    113  H54 ACD     1      14.300  18.490   9.950  1.00  0.00            
ATOM    114  C33 ACD     1      14.370  20.090  12.620  1.00  0.00            
ATOM    115  H55 ACD     1      13.350  19.750  12.800  1.00  0.00            
ATOM    116  O28 ACD     1      15.300  19.390  13.490  1.00  0.00            
ATOM    117  C34 ACD     1      14.740  18.520  14.500  1.00  0.00            
ATOM    118  H56 ACD     1      13.650  18.460  14.430  1.00  0.00            
ATOM    119  C35 ACD     1      15.400  17.230  14.330  1.00  0.00            
ATOM    120  H57 ACD     1      16.480  17.360  14.250  1.00  0.00            
ATOM    121  O29 ACD     1      15.020  16.360  13.190  1.00  0.00            
ATOM    122  H58 ACD     1      15.010  16.920  12.410  1.00  0.00            
ATOM    123  C36 ACD     1      15.200  16.420  15.610  1.00  0.00            
ATOM    124  H59 ACD     1      14.120  16.270  15.720  1.00  0.00            
ATOM    125  O30 ACD     1      15.920  15.230  15.470  1.00  0.00            
ATOM    126  H60 ACD     1      15.830  15.040  14.530  1.00  0.00            
ATOM    127  C1  BB8     2      19.210  13.410   9.420  1.00  0.00            
ATOM    128  C2  BB8     2      19.170  14.920   9.860  1.00  0.00            
ATOM    129  O1  BB8     2      20.520  15.460   9.520  1.00  0.00            
ATOM    130  C3  BB8     2      20.820  16.810   9.960  1.00  0.00            
ATOM    131  O2  BB8     2      20.570  16.900  11.370  1.00  0.00            
ATOM    132  C4  BB8     2      21.540  16.500  12.320  1.00  0.00            
ATOM    133  C5  BB8     2      22.080  15.060  12.110  1.00  0.00            
ATOM    134  O3  BB8     2      23.060  14.860  11.370  1.00  0.00            
ATOM    135  C6  BB8     2      21.390  14.000  12.880  1.00  0.00            
ATOM    136  C7  BB8     2      21.710  12.670  12.650  1.00  0.00            
ATOM    137  O4  BB8     2      22.630  12.270  11.720  1.00  0.00            
ATOM    138  C8  BB8     2      21.070  11.660  13.300  1.00  0.00            
ATOM    139  C9  BB8     2      20.030  12.030  14.110  1.00  0.00            
ATOM    140  O5  BB8     2      19.340  11.030  14.790  1.00  0.00            
ATOM    141  C10 BB8     2      19.590  13.310  14.250  1.00  0.00            
ATOM    142  C11 BB8     2      20.300  14.320  13.650  1.00  0.00            
ATOM    143  O6  BB8     2      19.970  15.620  13.920  1.00  0.00            
ATOM    144  C12 BB8     2      20.920  16.670  13.770  1.00  0.00            
ATOM    145  C13 BB8     2      20.290  18.010  14.180  1.00  0.00            
ATOM    146  C14 BB8     2      19.170  18.490  13.490  1.00  0.00            
ATOM    147  C15 BB8     2      18.540  19.650  13.950  1.00  0.00            
ATOM    148  C16 BB8     2      19.010  20.370  15.030  1.00  0.00            
ATOM    149  O7  BB8     2      18.480  21.550  15.420  1.00  0.00            
ATOM    150  C17 BB8     2      20.170  19.930  15.740  1.00  0.00            
ATOM    151  O8  BB8     2      20.750  20.700  16.690  1.00  0.00            
ATOM    152  C18 BB8     2      20.750  18.720  15.300  1.00  0.00            
ATOM    153  C19 BB8     2      19.800  17.700   9.090  1.00  0.00            
ATOM    154  O9  BB8     2      19.940  19.100   9.450  1.00  0.00            
ATOM    155  C20 BB8     2      18.330  17.220   9.340  1.00  0.00            
ATOM    156  O10 BB8     2      17.410  17.870   8.380  1.00  0.00            
ATOM    157  C21 BB8     2      18.070  15.710   9.090  1.00  0.00            
ATOM    158  O11 BB8     2      17.970  15.480   7.580  1.00  0.00            
ATOM    159  H1  BB8     2      19.770  12.840  10.170  1.00  0.00            
ATOM    160  H2  BB8     2      18.160  13.090   9.380  1.00  0.00            
ATOM    161  H3  BB8     2      19.650  13.190   8.450  1.00  0.00            
ATOM    162  H4  BB8     2      19.000  15.010  10.940  1.00  0.00            
ATOM    163  H5  BB8     2      21.850  17.120   9.760  1.00  0.00            
ATOM    164  H6  BB8     2      22.440  17.120  12.260  1.00  0.00            
ATOM    165  H7  BB8     2      22.720  11.310  11.820  1.00  0.00            
ATOM    166  H8  BB8     2      21.320  10.610  13.210  1.00  0.00            
ATOM    167  H9  BB8     2      20.020  10.390  15.070  1.00  0.00            
ATOM    168  H10 BB8     2      18.650  13.440  14.770  1.00  0.00            
ATOM    169  H11 BB8     2      21.740  16.360  14.430  1.00  0.00            
ATOM    170  H12 BB8     2      18.710  17.980  12.650  1.00  0.00            
ATOM    171  H13 BB8     2      17.660  20.020  13.440  1.00  0.00            
ATOM    172  H14 BB8     2      19.110  21.910  16.060  1.00  0.00            
ATOM    173  H15 BB8     2      21.650  20.330  16.750  1.00  0.00            
ATOM    174  H16 BB8     2      21.630  18.350  15.810  1.00  0.00            
ATOM    175  H17 BB8     2      20.020  17.570   8.020  1.00  0.00            
ATOM    176  H18 BB8     2      20.890  19.240   9.600  1.00  0.00            
ATOM    177  H19 BB8     2      18.110  17.370  10.400  1.00  0.00            
ATOM    178  H20 BB8     2      17.530  17.320   7.580  1.00  0.00            
ATOM    179  H21 BB8     2      17.070  15.510   9.490  1.00  0.00            
ATOM    180  H22 BB8     2      17.700  14.560   7.390  1.00  0.00            
TER
ENDMDL
MODEL        1
ATOM      1  H1  ACD     1      18.990  16.350  19.560  1.00  0.00            
ATOM      2  O1  ACD     1      19.250  17.000  18.900  1.00  0.00            
ATOM      3  C1  ACD     1      18.640  16.400  17.740  1.00  0.00            
ATOM      4  H2  ACD     1      18.500  17.150  16.950  1.00  0.00            
ATOM      5  H3  ACD     1      17.670  15.930  17.960  1.00  0.00            
ATOM      6  C2  ACD     1      19.500  15.310  17.190  1.00  0.00            
ATOM      7  H4  ACD     1      20.500  15.700  16.960  1.00  0.00            
ATOM      8  O2  ACD     1      19.650  14.270  18.210  1.00  0.00            
ATOM      9  C3  ACD     1      20.530  13.230  17.710  1.00  0.00            
ATOM     10  H5  ACD     1      20.640  12.440  18.460  1.00  0.00            
ATOM     11  O3  ACD     1      21.800  13.840  17.440  1.00  0.00            
ATOM     12  C4  ACD     1      22.770  13.770  18.480  1.00  0.00            
ATOM     13  H6  ACD     1      22.450  13.260  19.400  1.00  0.00            
ATOM     14  C5  ACD     1      23.800  12.850  17.830  1.00  0.00            
ATOM     15  H7  ACD     1      24.020  13.060  16.770  1.00  0.00            
ATOM     16  O4  ACD     1      23.200  11.480  17.750  1.00  0.00            
ATOM     17  H8  ACD     1      22.510  11.460  17.090  1.00  0.00            
ATOM     18  C6  ACD     1      25.100  12.830  18.670  1.00  0.00            
ATOM     19  H9  ACD     1      24.860  12.100  19.460  1.00  0.00            
ATOM     20  O5  ACD     1      26.190  12.160  17.920  1.00  0.00            
ATOM     21  H10 ACD     1      26.370  12.620  17.100  1.00  0.00            
ATOM     22  C7  ACD     1      25.600  14.210  19.080  1.00  0.00            
ATOM     23  H11 ACD     1      26.390  14.020  19.820  1.00  0.00            
ATOM     24  O6  ACD     1      24.560  14.990  19.620  1.00  0.00            
ATOM     25  C8  ACD     1      23.430  15.140  18.820  1.00  0.00            
ATOM     26  H12 ACD     1      23.740  15.570  17.860  1.00  0.00            
ATOM     27  C9  ACD     1      22.470  16.070  19.550  1.00  0.00            
ATOM     28  H13 ACD     1      21.590  16.160  18.910  1.00  0.00            
ATOM     29  H14 ACD     1      22.090  15.720  20.520  1.00  0.00            
ATOM     30  O7  ACD     1      22.860  17.420  19.730  1.00  0.00            
ATOM     31  H15 ACD     1      22.750  17.810  18.860  1.00  0.00            
ATOM     32  O8  ACD     1      26.280  14.890  18.020  1.00  0.00            
ATOM     33  C10 ACD     1      27.310  15.860  18.190  1.00  0.00            
ATOM     34  H16 ACD     1      27.990  15.430  18.940  1.00  0.00            
ATOM     35  C11 ACD     1      28.130  15.960  16.860  1.00  0.00            
ATOM     36  H17 ACD     1      27.430  15.890  16.020  1.00  0.00            
ATOM     37  O9  ACD     1      29.110  14.900  16.770  1.00  0.00            
ATOM     38  H18 ACD     1      29.640  14.990  15.970  1.00  0.00            
ATOM     39  C12 ACD     1      28.750  17.310  16.660  1.00  0.00            
ATOM     40  H19 ACD     1      29.530  17.510  17.420  1.00  0.00            
ATOM     41  O10 ACD     1      29.410  17.510  15.440  1.00  0.00            
ATOM     42  H20 ACD     1      28.800  17.720  14.730  1.00  0.00            
ATOM     43  C13 ACD     1      27.660  18.380  16.890  1.00  0.00            
ATOM     44  H21 ACD     1      28.210  19.300  16.720  1.00  0.00            
ATOM     45  O11 ACD     1      27.280  18.330  18.200  1.00  0.00            
ATOM     46  C14 ACD     1      26.700  17.110  18.710  1.00  0.00            
ATOM     47  H22 ACD     1      25.630  17.110  18.470  1.00  0.00            
ATOM     48  C15 ACD     1      26.920  17.250  20.170  1.00  0.00            
ATOM     49  H23 ACD     1      26.600  16.300  20.600  1.00  0.00            
ATOM     50  H24 ACD     1      27.990  17.440  20.350  1.00  0.00            
ATOM     51  O12 ACD     1      26.230  18.310  20.740  1.00  0.00            
ATOM     52  H25 ACD     1      26.570  19.140  20.390  1.00  0.00            
ATOM     53  O13 ACD     1      26.530  18.260  16.000  1.00  0.00            
ATOM     54  C16 ACD     1      26.570  19.240  14.890  1.00  0.00            
ATOM     55  H26 ACD     1      27.520  19.790  14.910  1.00  0.00            
ATOM     56  C17 ACD     1      26.600  18.560  13.560  1.00  0.00            
ATOM     57  H27 ACD     1      25.870  17.770  13.740  1.00  0.00            
ATOM     58  O14 ACD     1      27.940  18.100  13.380  1.00  0.00            
ATOM     59  H28 ACD     1      27.880  17.650  12.530  1.00  0.00            
ATOM     60  C18 ACD     1      26.230  19.550  12.410  1.00  0.00            
ATOM     61  H29 ACD     1      27.090  20.230  12.390  1.00  0.00            
ATOM     62  O15 ACD     1      25.970  18.860  11.160  1.00  0.00            
ATOM     63  H30 ACD     1      25.120  18.420  11.280  1.00  0.00            
ATOM     64  C19 ACD     1      25.070  20.420  12.710  1.00  0.00            
ATOM     65  H31 ACD     1      25.020  21.120  11.870  1.00  0.00            
ATOM     66  O16 ACD     1      25.240  21.150  13.900  1.00  0.00            
ATOM     67  C20 ACD     1      25.400  20.240  15.070  1.00  0.00            
ATOM     68  H32 ACD     1      24.520  19.580  15.160  1.00  0.00            
ATOM     69  C21 ACD     1      25.520  21.050  16.340  1.00  0.00            
ATOM     70  H33 ACD     1      24.690  21.770  16.450  1.00  0.00            
ATOM     71  H34 ACD     1      25.380  20.380  17.190  1.00  0.00            
ATOM     72  O17 ACD     1      26.730  21.700  16.300  1.00  0.00            
ATOM     73  H35 ACD     1      26.860  22.270  17.070  1.00  0.00            
ATOM     74  O18 ACD     1      23.850  19.710  12.740  1.00  0.00            
ATOM     75  C22 ACD     1      22.620  20.280  12.260  1.00  0.00            
ATOM     76  H36 ACD     1      22.690  21.330  11.940  1.00  0.00            
ATOM     77  C23 ACD     1      22.220  19.510  11.080  1.00  0.00            
ATOM     78  H37 ACD     1      22.370  18.440  11.280  1.00  0.00            
ATOM     79  O19 ACD     1      23.160  19.850  10.030  1.00  0.00            
ATOM     80  H38 ACD     1      23.210  20.800   9.900  1.00  0.00            
ATOM     81  C24 ACD     1      20.800  19.880  10.670  1.00  0.00            
ATOM     82  H39 ACD     1      20.790  20.890  10.260  1.00  0.00            
ATOM     83  O20 ACD     1      20.290  19.000   9.670  1.00  0.00            
ATOM     84  H40 ACD     1      20.260  18.210  10.220  1.00  0.00            
ATOM     85  C25 ACD     1      19.810  19.920  11.840  1.00  0.00            
ATOM     86  H41 ACD     1      18.800  20.270  11.620  1.00  0.00            
ATOM     87  O21 ACD     1      20.340  20.710  12.890  1.00  0.00            
ATOM     88  C26 ACD     1      21.570  20.250  13.390  1.00  0.00            
ATOM     89  H42 ACD     1      21.560  19.240  13.800  1.00  0.00            
ATOM     90  C27 ACD     1      21.820  21.210  14.560  1.00  0.00            
ATOM     91  H43 ACD     1      20.910  21.190  15.160  1.00  0.00            
ATOM     92  H44 ACD     1      22.700  20.910  15.150  1.00  0.00            
ATOM     93  O22 ACD     1      22.060  22.560  14.180  1.00  0.00            
ATOM     94  H45 ACD     1      21.260  23.100  14.180  1.00  0.00            
ATOM     95  O23 ACD     1      19.710  18.590  12.330  1.00  0.00            
ATOM     96  C28 ACD     1      18.410  18.020  12.600  1.00  0.00            
ATOM     97  H46 ACD     1      17.770  18.500  11.850  1.00  0.00            
ATOM     98  C29 ACD     1      17.840  18.410  13.960  1.00  0.00            
ATOM     99  H47 ACD     1      18.660  18.450  14.690  1.00  0.00            
ATOM    100  O24 ACD     1      16.950  17.470  14.420  1.00  0.00            
ATOM    101  C30 ACD     1      17.280  19.880  14.030  1.00  0.00            
ATOM    102  H48 ACD     1      17.110  20.120  15.090  1.00  0.00            
ATOM    103  H49 ACD     1      17.930  20.650  13.600  1.00  0.00            
ATOM    104  O25 ACD     1      16.050  20.010  13.330  1.00  0.00            
ATOM    105  H50 ACD     1      15.520  19.270  13.630  1.00  0.00            
ATOM    106  C31 ACD     1      18.540  16.620  12.170  1.00  0.00            
ATOM    107  H51 ACD     1      19.510  16.200  12.460  1.00  0.00            
ATOM    108  O26 ACD     1      18.490  16.570  10.770  1.00  0.00            
ATOM    109  H52 ACD     1      19.280  16.070  10.550  1.00  0.00            
ATOM    110  C32 ACD     1      17.490  15.790  12.860  1.00  0.00            
ATOM    111  H53 ACD     1      16.510  15.970  12.400  1.00  0.00            
ATOM    112  O27 ACD     1      17.810  14.390  12.710  1.00  0.00            
ATOM    113  H54 ACD     1      18.120  14.150  11.830  1.00  0.00            
ATOM    114  C33 ACD     1      17.410  16.130  14.350  1.00  0.00            
ATOM    115  H55 ACD     1      16.700  15.600  14.970  1.00  0.00            
ATOM    116  O28 ACD     1      18.660  15.820  15.010  1.00  0.00            
ATOM    117  C34 ACD     1      18.840  14.700  15.920  1.00  0.00            
ATOM    118  H56 ACD     1      17.900  14.220  16.240  1.00  0.00            
ATOM    119  C35 ACD     1      19.800  13.660  15.350  1.00  0.00            
ATOM    120  H57 ACD     1      20.750  14.210  15.370  1.00  0.00            
ATOM    121  O29 ACD     1      19.410  13.020  14.150  1.00  0.00            
ATOM    122  H58 ACD     1      18.870  13.590  13.600  1.00  0.00            
ATOM    123  C36 ACD     1      20.040  12.600  16.460  1.00  0.00            
ATOM    124  H59 ACD     1      19.020  12.210  16.550  1.00  0.00            
ATOM    125  O30 ACD     1      20.930  11.620  16.040  1.00  0.00            
ATOM    126  H60 ACD     1      20.940  11.930  15.130  1.00  0.00            
ATOM    127  C1  BB8     2      22.920  10.610   9.910  1.00  0.00            
ATOM    128  C2  BB8     2      22.520  11.890  10.490  1.00  0.00            
ATOM    129  O1  BB8     2      23.280  12.930   9.800  1.00  0.00            
ATOM    130  C3  BB8     2      22.980  14.270  10.250  1.00  0.00            
ATOM    131  O2  BB8     2      23.210  14.330  11.710  1.00  0.00            
ATOM    132  C4  BB8     2      24.560  14.420  12.250  1.00  0.00            
ATOM    133  C5  BB8     2      25.370  13.170  11.790  1.00  0.00            
ATOM    134  O3  BB8     2      26.030  13.250  10.730  1.00  0.00            
ATOM    135  C6  BB8     2      25.310  11.930  12.640  1.00  0.00            
ATOM    136  C7  BB8     2      25.800  10.710  12.240  1.00  0.00            
ATOM    137  O4  BB8     2      26.380  10.570  11.140  1.00  0.00            
ATOM    138  C8  BB8     2      25.670   9.540  12.980  1.00  0.00            
ATOM    139  C9  BB8     2      24.990   9.680  14.180  1.00  0.00            
ATOM    140  O5  BB8     2      24.790   8.610  14.990  1.00  0.00            
ATOM    141  C10 BB8     2      24.380  10.850  14.540  1.00  0.00            
ATOM    142  C11 BB8     2      24.540  11.990  13.790  1.00  0.00            
ATOM    143  O6  BB8     2      23.920  13.150  14.230  1.00  0.00            
ATOM    144  C12 BB8     2      24.450  14.400  13.800  1.00  0.00            
ATOM    145  C13 BB8     2      23.640  15.550  14.290  1.00  0.00            
ATOM    146  C14 BB8     2      22.250  15.760  13.960  1.00  0.00            
ATOM    147  C15 BB8     2      21.530  16.760  14.560  1.00  0.00            
ATOM    148  C16 BB8     2      21.980  17.380  15.650  1.00  0.00            
ATOM    149  O7  BB8     2      21.180  18.270  16.340  1.00  0.00            
ATOM    150  C17 BB8     2      23.390  17.220  15.950  1.00  0.00            
ATOM    151  O8  BB8     2      23.880  17.910  17.040  1.00  0.00            
ATOM    152  C18 BB8     2      24.230  16.350  15.240  1.00  0.00            
ATOM    153  C19 BB8     2      21.440  14.590  10.010  1.00  0.00            
ATOM    154  O9  BB8     2      21.140  15.990  10.330  1.00  0.00            
ATOM    155  C20 BB8     2      20.610  13.580  10.760  1.00  0.00            
ATOM    156  O10 BB8     2      19.250  13.750  10.560  1.00  0.00            
ATOM    157  C21 BB8     2      20.970  12.130  10.290  1.00  0.00            
ATOM    158  O11 BB8     2      20.570  11.820   8.970  1.00  0.00            
ATOM    159  H1  BB8     2      22.380   9.790  10.400  1.00  0.00            
ATOM    160  H2  BB8     2      22.880  10.620   8.820  1.00  0.00            
ATOM    161  H3  BB8     2      23.960  10.440  10.200  1.00  0.00            
ATOM    162  H4  BB8     2      22.880  11.940  11.530  1.00  0.00            
ATOM    163  H5  BB8     2      23.590  15.060   9.800  1.00  0.00            
ATOM    164  H6  BB8     2      25.000  15.340  11.840  1.00  0.00            
ATOM    165  H7  BB8     2      26.570  11.470  10.830  1.00  0.00            
ATOM    166  H8  BB8     2      25.930   8.620  12.470  1.00  0.00            
ATOM    167  H9  BB8     2      25.430   7.980  14.610  1.00  0.00            
ATOM    168  H10 BB8     2      23.650  10.900  15.350  1.00  0.00            
ATOM    169  H11 BB8     2      25.440  14.400  14.280  1.00  0.00            
ATOM    170  H12 BB8     2      21.760  15.070  13.270  1.00  0.00            
ATOM    171  H13 BB8     2      20.500  16.860  14.240  1.00  0.00            
ATOM    172  H14 BB8     2      21.660  18.870  16.940  1.00  0.00            
ATOM    173  H15 BB8     2      24.840  17.730  16.990  1.00  0.00            
ATOM    174  H16 BB8     2      25.260  16.140  15.520  1.00  0.00            
ATOM    175  H17 BB8     2      21.250  14.470   8.940  1.00  0.00            
ATOM    176  H18 BB8     2      21.810  16.530   9.880  1.00  0.00            
ATOM    177  H19 BB8     2      20.850  13.640  11.830  1.00  0.00            
ATOM    178  H20 BB8     2      18.990  13.070   9.910  1.00  0.00            
ATOM    179  H21 BB8     2      20.470  11.410  10.950  1.00  0.00            
ATOM    180  H22 BB8     2      20.470  10.860   9.070  1.00  0.00            
TER
ENDMDL
MODEL        1
ATOM      1  H1  ACD     1      14.230  19.880  20.350  1.00  0.00            
ATOM      2  O1  ACD     1      14.700  19.050  20.220  1.00  0.00            
ATOM      3  C1  ACD     1      15.980  19.510  19.670  1.00  0.00            
ATOM      4  H2  ACD     1      16.650  19.850  20.470  1.00  0.00            
ATOM      5  H3  ACD     1      15.770  20.360  19.020  1.00  0.00            
ATOM      6  C2  ACD     1      16.700  18.300  19.050  1.00  0.00            
ATOM      7  H4  ACD     1      17.700  18.590  18.690  1.00  0.00            
ATOM      8  O2  ACD     1      16.840  17.400  20.120  1.00  0.00            
ATOM      9  C3  ACD     1      17.560  16.170  19.860  1.00  0.00            
ATOM     10  H5  ACD     1      17.400  15.650  20.810  1.00  0.00            
ATOM     11  O3  ACD     1      18.900  16.380  19.520  1.00  0.00            
ATOM     12  C4  ACD     1      19.970  15.980  20.490  1.00  0.00            
ATOM     13  H6  ACD     1      19.510  15.500  21.360  1.00  0.00            
ATOM     14  C5  ACD     1      20.800  14.880  19.840  1.00  0.00            
ATOM     15  H7  ACD     1      21.160  15.100  18.830  1.00  0.00            
ATOM     16  O4  ACD     1      19.890  13.700  19.600  1.00  0.00            
ATOM     17  H8  ACD     1      19.130  14.030  19.120  1.00  0.00            
ATOM     18  C6  ACD     1      21.960  14.560  20.810  1.00  0.00            
ATOM     19  H9  ACD     1      21.570  14.250  21.790  1.00  0.00            
ATOM     20  O5  ACD     1      22.760  13.530  20.160  1.00  0.00            
ATOM     21  H10 ACD     1      23.430  13.980  19.650  1.00  0.00            
ATOM     22  C7  ACD     1      22.700  15.790  21.010  1.00  0.00            
ATOM     23  H11 ACD     1      23.530  15.590  21.690  1.00  0.00            
ATOM     24  O6  ACD     1      21.930  16.810  21.630  1.00  0.00            
ATOM     25  C8  ACD     1      20.790  17.190  20.850  1.00  0.00            
ATOM     26  H12 ACD     1      21.090  17.640  19.900  1.00  0.00            
ATOM     27  C9  ACD     1      19.900  18.230  21.600  1.00  0.00            
ATOM     28  H13 ACD     1      18.900  18.210  21.160  1.00  0.00            
ATOM     29  H14 ACD     1      19.780  17.760  22.590  1.00  0.00            
ATOM     30  O7  ACD     1      20.430  19.540  21.560  1.00  0.00            
ATOM     31  H15 ACD     1      20.830  19.660  20.700  1.00  0.00            
ATOM     32  O8  ACD     1      23.320  16.290  19.860  1.00  0.00            
ATOM     33  C10 ACD     1      24.570  17.050  20.120  1.00  0.00            
ATOM     34  H16 ACD     1      25.180  16.550  20.890  1.00  0.00            
ATOM     35  C11 ACD     1      25.380  16.940  18.800  1.00  0.00            
ATOM     36  H17 ACD     1      24.660  16.850  17.970  1.00  0.00            
ATOM     37  O9  ACD     1      26.070  15.690  18.870  1.00  0.00            
ATOM     38  H18 ACD     1      26.990  15.940  19.020  1.00  0.00            
ATOM     39  C12 ACD     1      26.290  18.160  18.580  1.00  0.00            
ATOM     40  H19 ACD     1      27.200  18.110  19.200  1.00  0.00            
ATOM     41  O10 ACD     1      26.810  18.200  17.220  1.00  0.00            
ATOM     42  H20 ACD     1      26.090  18.130  16.590  1.00  0.00            
ATOM     43  C13 ACD     1      25.520  19.460  18.800  1.00  0.00            
ATOM     44  H21 ACD     1      26.230  20.280  18.680  1.00  0.00            
ATOM     45  O11 ACD     1      25.040  19.490  20.170  1.00  0.00            
ATOM     46  C14 ACD     1      24.200  18.380  20.640  1.00  0.00            
ATOM     47  H22 ACD     1      23.180  18.570  20.290  1.00  0.00            
ATOM     48  C15 ACD     1      24.280  18.490  22.110  1.00  0.00            
ATOM     49  H23 ACD     1      23.850  19.460  22.360  1.00  0.00            
ATOM     50  H24 ACD     1      23.690  17.720  22.610  1.00  0.00            
ATOM     51  O12 ACD     1      25.670  18.460  22.570  1.00  0.00            
ATOM     52  H25 ACD     1      26.180  18.900  21.880  1.00  0.00            
ATOM     53  O13 ACD     1      24.430  19.640  17.890  1.00  0.00            
ATOM     54  C16 ACD     1      24.490  20.430  16.670  1.00  0.00            
ATOM     55  H26 ACD     1      25.490  20.740  16.370  1.00  0.00            
ATOM     56  C17 ACD     1      24.040  19.620  15.450  1.00  0.00            
ATOM     57  H27 ACD     1      23.010  19.310  15.670  1.00  0.00            
ATOM     58  O14 ACD     1      24.900  18.490  15.220  1.00  0.00            
ATOM     59  H28 ACD     1      25.080  18.220  14.320  1.00  0.00            
ATOM     60  C18 ACD     1      23.980  20.520  14.210  1.00  0.00            
ATOM     61  H29 ACD     1      24.960  20.890  13.880  1.00  0.00            
ATOM     62  O15 ACD     1      23.270  19.850  13.120  1.00  0.00            
ATOM     63  H30 ACD     1      23.900  19.270  12.690  1.00  0.00            
ATOM     64  C19 ACD     1      23.110  21.740  14.580  1.00  0.00            
ATOM     65  H31 ACD     1      23.100  22.390  13.700  1.00  0.00            
ATOM     66  O16 ACD     1      23.690  22.460  15.720  1.00  0.00            
ATOM     67  C20 ACD     1      23.750  21.730  16.930  1.00  0.00            
ATOM     68  H32 ACD     1      22.760  21.430  17.290  1.00  0.00            
ATOM     69  C21 ACD     1      24.290  22.630  17.990  1.00  0.00            
ATOM     70  H33 ACD     1      24.790  22.120  18.830  1.00  0.00            
ATOM     71  H34 ACD     1      25.130  23.220  17.590  1.00  0.00            
ATOM     72  O17 ACD     1      23.360  23.620  18.460  1.00  0.00            
ATOM     73  H35 ACD     1      22.880  24.100  17.780  1.00  0.00            
ATOM     74  O18 ACD     1      21.790  21.310  14.750  1.00  0.00            
ATOM     75  C22 ACD     1      20.760  22.060  14.040  1.00  0.00            
ATOM     76  H36 ACD     1      21.120  22.790  13.310  1.00  0.00            
ATOM     77  C23 ACD     1      20.120  21.020  13.190  1.00  0.00            
ATOM     78  H37 ACD     1      19.940  20.110  13.770  1.00  0.00            
ATOM     79  O19 ACD     1      21.080  20.700  12.130  1.00  0.00            
ATOM     80  H38 ACD     1      21.930  20.450  12.480  1.00  0.00            
ATOM     81  C24 ACD     1      18.810  21.630  12.550  1.00  0.00            
ATOM     82  H39 ACD     1      18.990  22.470  11.860  1.00  0.00            
ATOM     83  O20 ACD     1      18.120  20.540  11.890  1.00  0.00            
ATOM     84  H40 ACD     1      17.300  20.460  12.380  1.00  0.00            
ATOM     85  C25 ACD     1      17.920  22.310  13.630  1.00  0.00            
ATOM     86  H41 ACD     1      17.100  22.940  13.240  1.00  0.00            
ATOM     87  O21 ACD     1      18.710  23.230  14.220  1.00  0.00            
ATOM     88  C26 ACD     1      19.810  22.690  14.990  1.00  0.00            
ATOM     89  H42 ACD     1      19.500  21.960  15.760  1.00  0.00            
ATOM     90  C27 ACD     1      20.580  23.790  15.750  1.00  0.00            
ATOM     91  H43 ACD     1      20.020  24.210  16.600  1.00  0.00            
ATOM     92  H44 ACD     1      21.430  23.280  16.230  1.00  0.00            
ATOM     93  O22 ACD     1      21.120  24.910  15.050  1.00  0.00            
ATOM     94  H45 ACD     1      21.800  25.190  15.670  1.00  0.00            
ATOM     95  O23 ACD     1      17.480  21.210  14.490  1.00  0.00            
ATOM     96  C28 ACD     1      16.070  20.940  14.680  1.00  0.00            
ATOM     97  H46 ACD     1      15.450  21.580  14.030  1.00  0.00            
ATOM     98  C29 ACD     1      15.730  21.270  16.180  1.00  0.00            
ATOM     99  H47 ACD     1      16.670  21.000  16.690  1.00  0.00            
ATOM    100  O24 ACD     1      14.630  20.510  16.700  1.00  0.00            
ATOM    101  C30 ACD     1      15.590  22.750  16.400  1.00  0.00            
ATOM    102  H48 ACD     1      15.610  22.780  17.500  1.00  0.00            
ATOM    103  H49 ACD     1      16.440  23.320  16.000  1.00  0.00            
ATOM    104  O25 ACD     1      14.340  23.220  15.900  1.00  0.00            
ATOM    105  H50 ACD     1      14.330  24.180  15.900  1.00  0.00            
ATOM    106  C31 ACD     1      15.680  19.580  14.270  1.00  0.00            
ATOM    107  H51 ACD     1      16.550  18.920  14.400  1.00  0.00            
ATOM    108  O26 ACD     1      15.460  19.560  12.880  1.00  0.00            
ATOM    109  H52 ACD     1      14.590  19.920  12.670  1.00  0.00            
ATOM    110  C32 ACD     1      14.470  18.980  14.950  1.00  0.00            
ATOM    111  H53 ACD     1      13.500  19.370  14.600  1.00  0.00            
ATOM    112  O27 ACD     1      14.280  17.590  14.700  1.00  0.00            
ATOM    113  H54 ACD     1      14.780  17.230  15.430  1.00  0.00            
ATOM    114  C33 ACD     1      14.610  19.110  16.440  1.00  0.00            
ATOM    115  H55 ACD     1      13.820  18.670  17.060  1.00  0.00            
ATOM    116  O28 ACD     1      15.830  18.510  16.790  1.00  0.00            
ATOM    117  C34 ACD     1      15.960  17.660  17.950  1.00  0.00            
ATOM    118  H56 ACD     1      14.930  17.470  18.260  1.00  0.00            
ATOM    119  C35 ACD     1      16.660  16.390  17.460  1.00  0.00            
ATOM    120  H57 ACD     1      17.660  16.630  17.070  1.00  0.00            
ATOM    121  O29 ACD     1      15.950  15.760  16.450  1.00  0.00            
ATOM    122  H58 ACD     1      16.330  15.830  15.570  1.00  0.00            
ATOM    123  C36 ACD     1      16.870  15.420  18.710  1.00  0.00            
ATOM    124  H59 ACD     1      15.870  15.280  19.140  1.00  0.00            
ATOM    125  O30 ACD     1      17.440  14.150  18.390  1.00  0.00            
ATOM    126  H60 ACD     1      16.920  13.980  17.610  1.00  0.00            
ATOM    127  C1  BB8     2      22.920  14.750  10.390  1.00  0.00            
ATOM    128  C2  BB8     2      21.720  15.320  11.210  1.00  0.00            
ATOM    129  O1  BB8     2      21.960  16.670  11.750  1.00  0.00            
ATOM    130  C3  BB8     2      20.880  17.290  12.510  1.00  0.00            
ATOM    131  O2  BB8     2      20.700  16.560  13.750  1.00  0.00            
ATOM    132  C4  BB8     2      21.860  16.360  14.600  1.00  0.00            
ATOM    133  C5  BB8     2      22.610  15.020  14.280  1.00  0.00            
ATOM    134  O3  BB8     2      23.760  15.070  13.930  1.00  0.00            
ATOM    135  C6  BB8     2      21.850  13.820  14.600  1.00  0.00            
ATOM    136  C7  BB8     2      22.020  12.690  13.830  1.00  0.00            
ATOM    137  O4  BB8     2      23.010  12.570  12.900  1.00  0.00            
ATOM    138  C8  BB8     2      21.270  11.510  14.140  1.00  0.00            
ATOM    139  C9  BB8     2      20.240  11.630  15.090  1.00  0.00            
ATOM    140  O5  BB8     2      19.540  10.510  15.390  1.00  0.00            
ATOM    141  C10 BB8     2      19.980  12.830  15.740  1.00  0.00            
ATOM    142  C11 BB8     2      20.770  13.920  15.500  1.00  0.00            
ATOM    143  O6  BB8     2      20.520  15.180  16.220  1.00  0.00            
ATOM    144  C12 BB8     2      21.420  16.290  16.080  1.00  0.00            
ATOM    145  C13 BB8     2      20.830  17.610  16.620  1.00  0.00            
ATOM    146  C14 BB8     2      19.640  18.120  16.100  1.00  0.00            
ATOM    147  C15 BB8     2      19.020  19.290  16.550  1.00  0.00            
ATOM    148  C16 BB8     2      19.700  20.040  17.520  1.00  0.00            
ATOM    149  O7  BB8     2      19.110  21.150  18.140  1.00  0.00            
ATOM    150  C17 BB8     2      20.930  19.550  18.040  1.00  0.00            
ATOM    151  O8  BB8     2      21.680  20.160  19.030  1.00  0.00            
ATOM    152  C18 BB8     2      21.450  18.300  17.630  1.00  0.00            
ATOM    153  C19 BB8     2      19.500  17.200  11.730  1.00  0.00            
ATOM    154  O9  BB8     2      18.460  17.770  12.560  1.00  0.00            
ATOM    155  C20 BB8     2      19.270  15.680  11.300  1.00  0.00            
ATOM    156  O10 BB8     2      18.070  15.520  10.610  1.00  0.00            
ATOM    157  C21 BB8     2      20.420  15.100  10.370  1.00  0.00            
ATOM    158  O11 BB8     2      20.410  15.830   9.130  1.00  0.00            
ATOM    159  H1  BB8     2      23.050  15.290   9.450  1.00  0.00            
ATOM    160  H2  BB8     2      23.840  14.660  10.980  1.00  0.00            
ATOM    161  H3  BB8     2      22.760  13.690  10.130  1.00  0.00            
ATOM    162  H4  BB8     2      21.650  14.670  12.090  1.00  0.00            
ATOM    163  H5  BB8     2      21.150  18.340  12.690  1.00  0.00            
ATOM    164  H6  BB8     2      22.520  17.230  14.520  1.00  0.00            
ATOM    165  H7  BB8     2      22.730  11.680  12.610  1.00  0.00            
ATOM    166  H8  BB8     2      21.490  10.510  13.750  1.00  0.00            
ATOM    167  H9  BB8     2      19.720   9.860  14.690  1.00  0.00            
ATOM    168  H10 BB8     2      19.240  12.910  16.530  1.00  0.00            
ATOM    169  H11 BB8     2      22.330  16.070  16.650  1.00  0.00            
ATOM    170  H12 BB8     2      19.110  17.570  15.330  1.00  0.00            
ATOM    171  H13 BB8     2      17.980  19.420  16.290  1.00  0.00            
ATOM    172  H14 BB8     2      19.700  21.550  18.800  1.00  0.00            
ATOM    173  H15 BB8     2      22.560  19.880  18.720  1.00  0.00            
ATOM    174  H16 BB8     2      22.380  17.870  18.000  1.00  0.00            
ATOM    175  H17 BB8     2      19.610  17.800  10.810  1.00  0.00            
ATOM    176  H18 BB8     2      18.430  18.690  12.240  1.00  0.00            
ATOM    177  H19 BB8     2      19.170  15.060  12.200  1.00  0.00            
ATOM    178  H20 BB8     2      18.020  16.310  10.050  1.00  0.00            
ATOM    179  H21 BB8     2      20.290  14.020  10.250  1.00  0.00            
ATOM    180  H22 BB8     2      19.690  15.390   8.650  1.00  0.00            
TER
ENDMDL
MODEL        1
ATOM      1  H1  ACD     1      10.160  16.450  18.740  1.00  0.00            
ATOM      2  O1  ACD     1      10.450  17.130  18.120  1.00  0.00            
ATOM      3  C1  ACD     1      11.850  17.390  18.100  1.00  0.00            
ATOM      4  H2  ACD     1      12.130  17.650  19.130  1.00  0.00            
ATOM      5  H3  ACD     1      11.920  18.360  17.600  1.00  0.00            
ATOM      6  C2  ACD     1      12.820  16.390  17.470  1.00  0.00            
ATOM      7  H4  ACD     1      13.820  16.850  17.430  1.00  0.00            
ATOM      8  O2  ACD     1      12.920  15.230  18.340  1.00  0.00            
ATOM      9  C3  ACD     1      13.790  14.180  17.930  1.00  0.00            
ATOM     10  H5  ACD     1      13.650  13.330  18.610  1.00  0.00            
ATOM     11  O3  ACD     1      15.170  14.680  17.930  1.00  0.00            
ATOM     12  C4  ACD     1      16.020  14.230  19.050  1.00  0.00            
ATOM     13  H6  ACD     1      15.400  13.730  19.800  1.00  0.00            
ATOM     14  C5  ACD     1      17.050  13.270  18.470  1.00  0.00            
ATOM     15  H7  ACD     1      17.470  13.960  17.720  1.00  0.00            
ATOM     16  O4  ACD     1      16.440  12.100  17.860  1.00  0.00            
ATOM     17  H8  ACD     1      15.810  12.490  17.260  1.00  0.00            
ATOM     18  C6  ACD     1      18.200  13.050  19.440  1.00  0.00            
ATOM     19  H9  ACD     1      17.680  12.410  20.170  1.00  0.00            
ATOM     20  O5  ACD     1      19.270  12.240  18.860  1.00  0.00            
ATOM     21  H10 ACD     1      19.690  12.960  18.390  1.00  0.00            
ATOM     22  C7  ACD     1      18.680  14.370  20.110  1.00  0.00            
ATOM     23  H11 ACD     1      19.310  14.140  20.980  1.00  0.00            
ATOM     24  O6  ACD     1      17.560  15.040  20.650  1.00  0.00            
ATOM     25  C8  ACD     1      16.590  15.480  19.700  1.00  0.00            
ATOM     26  H12 ACD     1      17.080  16.100  18.930  1.00  0.00            
ATOM     27  C9  ACD     1      15.620  16.400  20.370  1.00  0.00            
ATOM     28  H13 ACD     1      14.790  16.650  19.690  1.00  0.00            
ATOM     29  H14 ACD     1      15.300  15.830  21.260  1.00  0.00            
ATOM     30  O7  ACD     1      16.380  17.560  20.730  1.00  0.00            
ATOM     31  H15 ACD     1      16.850  17.880  19.950  1.00  0.00            
ATOM     32  O8  ACD     1      19.510  15.180  19.170  1.00  0.00            
ATOM     33  C10 ACD     1      20.390  16.090  19.680  1.00  0.00            
ATOM     34  H16 ACD     1      20.990  15.620  20.460  1.00  0.00            
ATOM     35  C11 ACD     1      21.400  16.270  18.500  1.00  0.00            
ATOM     36  H17 ACD     1      20.880  16.170  17.530  1.00  0.00            
ATOM     37  O9  ACD     1      22.280  15.100  18.550  1.00  0.00            
ATOM     38  H18 ACD     1      22.910  15.120  19.280  1.00  0.00            
ATOM     39  C12 ACD     1      22.140  17.610  18.680  1.00  0.00            
ATOM     40  H19 ACD     1      22.630  17.530  19.660  1.00  0.00            
ATOM     41  O10 ACD     1      23.120  17.840  17.600  1.00  0.00            
ATOM     42  H20 ACD     1      22.590  18.050  16.820  1.00  0.00            
ATOM     43  C13 ACD     1      21.130  18.790  18.820  1.00  0.00            
ATOM     44  H21 ACD     1      21.650  19.750  18.950  1.00  0.00            
ATOM     45  O11 ACD     1      20.440  18.580  20.020  1.00  0.00            
ATOM     46  C14 ACD     1      19.750  17.310  20.250  1.00  0.00            
ATOM     47  H22 ACD     1      18.730  17.360  19.850  1.00  0.00            
ATOM     48  C15 ACD     1      19.490  17.190  21.750  1.00  0.00            
ATOM     49  H23 ACD     1      18.920  18.020  22.200  1.00  0.00            
ATOM     50  H24 ACD     1      19.010  16.240  22.020  1.00  0.00            
ATOM     51  O12 ACD     1      20.660  17.200  22.520  1.00  0.00            
ATOM     52  H25 ACD     1      21.110  17.970  22.170  1.00  0.00            
ATOM     53  O13 ACD     1      20.250  18.810  17.760  1.00  0.00            
ATOM     54  C16 ACD     1      20.540  19.730  16.670  1.00  0.00            
ATOM     55  H26 ACD     1      21.550  20.160  16.700  1.00  0.00            
ATOM     56  C17 ACD     1      20.370  19.040  15.290  1.00  0.00            
ATOM     57  H27 ACD     1      19.400  18.530  15.330  1.00  0.00            
ATOM     58  O14 ACD     1      21.420  18.060  15.220  1.00  0.00            
ATOM     59  H28 ACD     1      21.740  17.850  14.330  1.00  0.00            
ATOM     60  C18 ACD     1      20.440  20.050  14.160  1.00  0.00            
ATOM     61  H29 ACD     1      21.370  20.620  14.160  1.00  0.00            
ATOM     62  O15 ACD     1      20.220  19.460  12.950  1.00  0.00            
ATOM     63  H30 ACD     1      20.960  18.870  12.780  1.00  0.00            
ATOM     64  C19 ACD     1      19.330  21.130  14.360  1.00  0.00            
ATOM     65  H31 ACD     1      19.470  21.890  13.580  1.00  0.00            
ATOM     66  O16 ACD     1      19.600  21.730  15.610  1.00  0.00            
ATOM     67  C20 ACD     1      19.460  20.860  16.750  1.00  0.00            
ATOM     68  H32 ACD     1      18.490  20.360  16.690  1.00  0.00            
ATOM     69  C21 ACD     1      19.680  21.680  17.980  1.00  0.00            
ATOM     70  H33 ACD     1      19.670  21.090  18.910  1.00  0.00            
ATOM     71  H34 ACD     1      20.640  22.160  17.750  1.00  0.00            
ATOM     72  O17 ACD     1      18.690  22.700  18.180  1.00  0.00            
ATOM     73  H35 ACD     1      18.680  23.250  17.390  1.00  0.00            
ATOM     74  O18 ACD     1      17.980  20.620  14.280  1.00  0.00            
ATOM     75  C22 ACD     1      17.050  21.340  13.450  1.00  0.00            
ATOM     76  H36 ACD     1      17.550  22.290  13.240  1.00  0.00            
ATOM     77  C23 ACD     1      16.970  20.420  12.160  1.00  0.00            
ATOM     78  H37 ACD     1      16.610  19.460  12.550  1.00  0.00            
ATOM     79  O19 ACD     1      18.270  20.470  11.540  1.00  0.00            
ATOM     80  H38 ACD     1      18.860  20.150  12.240  1.00  0.00            
ATOM     81  C24 ACD     1      15.870  21.120  11.260  1.00  0.00            
ATOM     82  H39 ACD     1      16.140  22.170  11.090  1.00  0.00            
ATOM     83  O20 ACD     1      15.580  20.440   9.960  1.00  0.00            
ATOM     84  H40 ACD     1      15.220  19.580  10.210  1.00  0.00            
ATOM     85  C25 ACD     1      14.600  21.050  12.050  1.00  0.00            
ATOM     86  H41 ACD     1      13.840  21.420  11.360  1.00  0.00            
ATOM     87  O21 ACD     1      14.770  22.050  13.080  1.00  0.00            
ATOM     88  C26 ACD     1      15.660  21.600  14.120  1.00  0.00            
ATOM     89  H42 ACD     1      15.260  20.650  14.480  1.00  0.00            
ATOM     90  C27 ACD     1      15.730  22.510  15.320  1.00  0.00            
ATOM     91  H43 ACD     1      14.700  22.550  15.700  1.00  0.00            
ATOM     92  H44 ACD     1      16.310  22.030  16.110  1.00  0.00            
ATOM     93  O22 ACD     1      16.220  23.840  15.120  1.00  0.00            
ATOM     94  H45 ACD     1      16.150  23.950  14.170  1.00  0.00            
ATOM     95  O23 ACD     1      14.180  19.780  12.490  1.00  0.00            
ATOM     96  C28 ACD     1      12.820  19.500  12.790  1.00  0.00            
ATOM     97  H46 ACD     1      12.120  20.040  12.140  1.00  0.00            
ATOM     98  C29 ACD     1      12.610  19.730  14.290  1.00  0.00            
ATOM     99  H47 ACD     1      13.470  19.500  14.930  1.00  0.00            
ATOM    100  O24 ACD     1      11.500  18.940  14.810  1.00  0.00            
ATOM    101  C30 ACD     1      12.250  21.180  14.630  1.00  0.00            
ATOM    102  H48 ACD     1      11.880  21.170  15.670  1.00  0.00            
ATOM    103  H49 ACD     1      13.070  21.920  14.650  1.00  0.00            
ATOM    104  O25 ACD     1      11.310  21.810  13.720  1.00  0.00            
ATOM    105  H50 ACD     1      11.160  22.660  14.150  1.00  0.00            
ATOM    106  C31 ACD     1      12.590  18.080  12.360  1.00  0.00            
ATOM    107  H51 ACD     1      13.470  17.450  12.570  1.00  0.00            
ATOM    108  O26 ACD     1      12.270  18.080  10.940  1.00  0.00            
ATOM    109  H52 ACD     1      11.680  17.340  10.750  1.00  0.00            
ATOM    110  C32 ACD     1      11.430  17.430  13.090  1.00  0.00            
ATOM    111  H53 ACD     1      10.490  17.910  12.810  1.00  0.00            
ATOM    112  O27 ACD     1      11.290  16.070  12.630  1.00  0.00            
ATOM    113  H54 ACD     1      11.830  15.550  13.240  1.00  0.00            
ATOM    114  C33 ACD     1      11.500  17.540  14.610  1.00  0.00            
ATOM    115  H55 ACD     1      10.590  17.180  15.090  1.00  0.00            
ATOM    116  O28 ACD     1      12.650  16.950  15.080  1.00  0.00            
ATOM    117  C34 ACD     1      12.440  15.880  16.040  1.00  0.00            
ATOM    118  H56 ACD     1      11.430  15.470  15.960  1.00  0.00            
ATOM    119  C35 ACD     1      13.380  14.770  15.490  1.00  0.00            
ATOM    120  H57 ACD     1      14.410  15.090  15.300  1.00  0.00            
ATOM    121  O29 ACD     1      12.840  14.320  14.190  1.00  0.00            
ATOM    122  H58 ACD     1      13.550  14.210  13.550  1.00  0.00            
ATOM    123  C36 ACD     1      13.450  13.640  16.540  1.00  0.00            
ATOM    124  H59 ACD     1      12.470  13.160  16.660  1.00  0.00            
ATOM    125  O30 ACD     1      14.350  12.570  16.220  1.00  0.00            
ATOM    126  H60 ACD     1      14.170  12.380  15.290  1.00  0.00            
ATOM    127  C1  BB8     2      21.660  15.600  10.070  1.00  0.00            
ATOM    128  C2  BB8     2      20.120  15.560  10.310  1.00  0.00            
ATOM    129  O1  BB8     2      19.840  16.620  11.210  1.00  0.00            
ATOM    130  C3  BB8     2      18.570  16.620  11.820  1.00  0.00            
ATOM    131  O2  BB8     2      18.320  15.400  12.530  1.00  0.00            
ATOM    132  C4  BB8     2      19.220  15.160  13.630  1.00  0.00            
ATOM    133  C5  BB8     2      20.030  13.860  13.500  1.00  0.00            
ATOM    134  O3  BB8     2      21.190  13.920  13.210  1.00  0.00            
ATOM    135  C6  BB8     2      19.370  12.550  13.820  1.00  0.00            
ATOM    136  C7  BB8     2      19.810  11.250  13.650  1.00  0.00            
ATOM    137  O4  BB8     2      21.070  11.090  13.230  1.00  0.00            
ATOM    138  C8  BB8     2      19.120  10.140  14.060  1.00  0.00            
ATOM    139  C9  BB8     2      17.770  10.330  14.360  1.00  0.00            
ATOM    140  O5  BB8     2      16.960   9.280  14.610  1.00  0.00            
ATOM    141  C10 BB8     2      17.320  11.560  14.620  1.00  0.00            
ATOM    142  C11 BB8     2      18.140  12.640  14.390  1.00  0.00            
ATOM    143  O6  BB8     2      17.590  13.880  14.740  1.00  0.00            
ATOM    144  C12 BB8     2      18.450  14.960  14.980  1.00  0.00            
ATOM    145  C13 BB8     2      17.640  16.140  15.450  1.00  0.00            
ATOM    146  C14 BB8     2      16.520  16.520  14.810  1.00  0.00            
ATOM    147  C15 BB8     2      15.770  17.610  15.280  1.00  0.00            
ATOM    148  C16 BB8     2      16.090  18.300  16.440  1.00  0.00            
ATOM    149  O7  BB8     2      15.410  19.460  16.720  1.00  0.00            
ATOM    150  C17 BB8     2      17.290  17.920  17.070  1.00  0.00            
ATOM    151  O8  BB8     2      17.660  18.580  18.170  1.00  0.00            
ATOM    152  C18 BB8     2      18.030  16.820  16.590  1.00  0.00            
ATOM    153  C19 BB8     2      17.520  16.790  10.630  1.00  0.00            
ATOM    154  O9  BB8     2      16.260  16.760  11.250  1.00  0.00            
ATOM    155  C20 BB8     2      17.700  15.610   9.730  1.00  0.00            
ATOM    156  O10 BB8     2      16.830  15.580   8.640  1.00  0.00            
ATOM    157  C21 BB8     2      19.110  15.590   9.110  1.00  0.00            
ATOM    158  O11 BB8     2      19.380  16.580   8.160  1.00  0.00            
ATOM    159  H1  BB8     2      22.030  16.600   9.820  1.00  0.00            
ATOM    160  H2  BB8     2      22.140  15.240  10.990  1.00  0.00            
ATOM    161  H3  BB8     2      21.930  14.870   9.290  1.00  0.00            
ATOM    162  H4  BB8     2      19.820  14.590  10.730  1.00  0.00            
ATOM    163  H5  BB8     2      18.460  17.520  12.430  1.00  0.00            
ATOM    164  H6  BB8     2      19.940  15.980  13.820  1.00  0.00            
ATOM    165  H7  BB8     2      21.180  10.130  13.100  1.00  0.00            
ATOM    166  H8  BB8     2      19.560   9.170  13.840  1.00  0.00            
ATOM    167  H9  BB8     2      17.530   8.500  14.720  1.00  0.00            
ATOM    168  H10 BB8     2      16.330  11.750  15.010  1.00  0.00            
ATOM    169  H11 BB8     2      19.230  14.690  15.710  1.00  0.00            
ATOM    170  H12 BB8     2      16.200  15.990  13.920  1.00  0.00            
ATOM    171  H13 BB8     2      14.800  17.810  14.840  1.00  0.00            
ATOM    172  H14 BB8     2      15.910  19.770  17.500  1.00  0.00            
ATOM    173  H15 BB8     2      18.620  18.740  18.110  1.00  0.00            
ATOM    174  H16 BB8     2      18.980  16.580  17.070  1.00  0.00            
ATOM    175  H17 BB8     2      17.790  17.670  10.040  1.00  0.00            
ATOM    176  H18 BB8     2      15.570  17.030  10.620  1.00  0.00            
ATOM    177  H19 BB8     2      17.500  14.700  10.310  1.00  0.00            
ATOM    178  H20 BB8     2      17.200  16.300   8.100  1.00  0.00            
ATOM    179  H21 BB8     2      19.170  14.660   8.540  1.00  0.00            
ATOM    180  H22 BB8     2      19.270  17.440   8.590  1.00  0.00            
TER
ENDMDL
MODEL        1
ATOM      1  H1  ACD     1      11.940  15.840  18.480  1.00  0.00            
ATOM      2  O1  ACD     1      11.790  16.530  17.820  1.00  0.00            
ATOM      3  C1  ACD     1      11.590  15.780  16.610  1.00  0.00            
ATOM      4  H2  ACD     1      11.260  16.540  15.890  1.00  0.00            
ATOM      5  H3  ACD     1      10.780  15.050  16.760  1.00  0.00            
ATOM      6  C2  ACD     1      12.770  15.010  16.040  1.00  0.00            
ATOM      7  H4  ACD     1      13.600  15.710  15.860  1.00  0.00            
ATOM      8  O2  ACD     1      13.170  14.040  17.150  1.00  0.00            
ATOM      9  C3  ACD     1      14.190  13.170  16.840  1.00  0.00            
ATOM     10  H5  ACD     1      14.280  12.380  17.590  1.00  0.00            
ATOM     11  O3  ACD     1      15.380  13.910  16.650  1.00  0.00            
ATOM     12  C4  ACD     1      16.370  13.690  17.620  1.00  0.00            
ATOM     13  H6  ACD     1      16.050  13.110  18.490  1.00  0.00            
ATOM     14  C5  ACD     1      17.500  12.950  16.950  1.00  0.00            
ATOM     15  H7  ACD     1      17.790  13.500  16.040  1.00  0.00            
ATOM     16  O4  ACD     1      16.930  11.650  16.690  1.00  0.00            
ATOM     17  H8  ACD     1      16.090  11.730  16.220  1.00  0.00            
ATOM     18  C6  ACD     1      18.630  12.900  17.960  1.00  0.00            
ATOM     19  H9  ACD     1      18.320  12.420  18.900  1.00  0.00            
ATOM     20  O5  ACD     1      19.750  12.140  17.430  1.00  0.00            
ATOM     21  H10 ACD     1      19.980  12.600  16.620  1.00  0.00            
ATOM     22  C7  ACD     1      19.150  14.260  18.300  1.00  0.00            
ATOM     23  H11 ACD     1      19.910  14.270  19.090  1.00  0.00            
ATOM     24  O6  ACD     1      18.010  14.890  18.940  1.00  0.00            
ATOM     25  C8  ACD     1      16.770  15.070  18.180  1.00  0.00            
ATOM     26  H12 ACD     1      16.990  15.760  17.360  1.00  0.00            
ATOM     27  C9  ACD     1      15.670  15.490  19.200  1.00  0.00            
ATOM     28  H13 ACD     1      14.730  15.690  18.670  1.00  0.00            
ATOM     29  H14 ACD     1      15.410  14.750  19.970  1.00  0.00            
ATOM     30  O7  ACD     1      15.890  16.770  19.900  1.00  0.00            
ATOM     31  H15 ACD     1      16.010  16.550  20.830  1.00  0.00            
ATOM     32  O8  ACD     1      19.620  15.110  17.250  1.00  0.00            
ATOM     33  C10 ACD     1      20.430  16.220  17.770  1.00  0.00            
ATOM     34  H16 ACD     1      21.100  15.960  18.600  1.00  0.00            
ATOM     35  C11 ACD     1      21.360  16.600  16.580  1.00  0.00            
ATOM     36  H17 ACD     1      20.840  16.450  15.620  1.00  0.00            
ATOM     37  O9  ACD     1      22.440  15.690  16.380  1.00  0.00            
ATOM     38  H18 ACD     1      22.520  15.140  17.160  1.00  0.00            
ATOM     39  C12 ACD     1      21.820  18.030  16.640  1.00  0.00            
ATOM     40  H19 ACD     1      22.390  18.100  17.580  1.00  0.00            
ATOM     41  O10 ACD     1      22.500  18.470  15.530  1.00  0.00            
ATOM     42  H20 ACD     1      22.190  18.130  14.680  1.00  0.00            
ATOM     43  C13 ACD     1      20.650  18.940  16.780  1.00  0.00            
ATOM     44  H21 ACD     1      20.870  20.020  16.830  1.00  0.00            
ATOM     45  O11 ACD     1      20.110  18.730  18.090  1.00  0.00            
ATOM     46  C14 ACD     1      19.580  17.370  18.310  1.00  0.00            
ATOM     47  H22 ACD     1      18.560  17.290  17.910  1.00  0.00            
ATOM     48  C15 ACD     1      19.400  17.270  19.860  1.00  0.00            
ATOM     49  H23 ACD     1      18.530  17.920  20.040  1.00  0.00            
ATOM     50  H24 ACD     1      19.160  16.280  20.270  1.00  0.00            
ATOM     51  O12 ACD     1      20.530  17.760  20.520  1.00  0.00            
ATOM     52  H25 ACD     1      21.300  17.350  20.120  1.00  0.00            
ATOM     53  O13 ACD     1      19.590  18.870  15.710  1.00  0.00            
ATOM     54  C16 ACD     1      19.900  19.570  14.510  1.00  0.00            
ATOM     55  H26 ACD     1      20.840  20.150  14.540  1.00  0.00            
ATOM     56  C17 ACD     1      19.850  18.610  13.310  1.00  0.00            
ATOM     57  H27 ACD     1      18.950  18.020  13.520  1.00  0.00            
ATOM     58  O14 ACD     1      20.990  17.700  13.210  1.00  0.00            
ATOM     59  H28 ACD     1      21.210  17.450  12.300  1.00  0.00            
ATOM     60  C18 ACD     1      19.630  19.280  11.970  1.00  0.00            
ATOM     61  H29 ACD     1      20.550  19.790  11.660  1.00  0.00            
ATOM     62  O15 ACD     1      19.310  18.320  10.920  1.00  0.00            
ATOM     63  H30 ACD     1      20.060  17.710  10.940  1.00  0.00            
ATOM     64  C19 ACD     1      18.540  20.310  12.010  1.00  0.00            
ATOM     65  H31 ACD     1      18.490  20.940  11.110  1.00  0.00            
ATOM     66  O16 ACD     1      18.900  21.210  13.080  1.00  0.00            
ATOM     67  C20 ACD     1      18.850  20.630  14.380  1.00  0.00            
ATOM     68  H32 ACD     1      17.880  20.130  14.550  1.00  0.00            
ATOM     69  C21 ACD     1      19.040  21.690  15.430  1.00  0.00            
ATOM     70  H33 ACD     1      19.060  21.210  16.420  1.00  0.00            
ATOM     71  H34 ACD     1      19.990  22.190  15.200  1.00  0.00            
ATOM     72  O17 ACD     1      18.060  22.660  15.380  1.00  0.00            
ATOM     73  H35 ACD     1      18.270  23.330  14.720  1.00  0.00            
ATOM     74  O18 ACD     1      17.300  19.770  12.360  1.00  0.00            
ATOM     75  C22 ACD     1      16.240  20.100  11.460  1.00  0.00            
ATOM     76  H36 ACD     1      16.600  20.880  10.770  1.00  0.00            
ATOM     77  C23 ACD     1      15.830  18.830  10.660  1.00  0.00            
ATOM     78  H37 ACD     1      15.610  18.050  11.400  1.00  0.00            
ATOM     79  O19 ACD     1      16.880  18.330   9.810  1.00  0.00            
ATOM     80  H38 ACD     1      17.720  18.440  10.270  1.00  0.00            
ATOM     81  C24 ACD     1      14.540  19.050   9.800  1.00  0.00            
ATOM     82  H39 ACD     1      14.690  19.830   9.050  1.00  0.00            
ATOM     83  O20 ACD     1      14.130  17.820   9.150  1.00  0.00            
ATOM     84  H40 ACD     1      14.980  17.400   8.980  1.00  0.00            
ATOM     85  C25 ACD     1      13.420  19.500  10.730  1.00  0.00            
ATOM     86  H41 ACD     1      12.470  19.790  10.260  1.00  0.00            
ATOM     87  O21 ACD     1      13.790  20.670  11.450  1.00  0.00            
ATOM     88  C26 ACD     1      14.990  20.520  12.250  1.00  0.00            
ATOM     89  H42 ACD     1      14.850  19.660  12.920  1.00  0.00            
ATOM     90  C27 ACD     1      15.150  21.760  13.070  1.00  0.00            
ATOM     91  H43 ACD     1      14.230  21.970  13.630  1.00  0.00            
ATOM     92  H44 ACD     1      16.060  21.600  13.670  1.00  0.00            
ATOM     93  O22 ACD     1      15.530  22.830  12.270  1.00  0.00            
ATOM     94  H45 ACD     1      16.360  23.170  12.610  1.00  0.00            
ATOM     95  O23 ACD     1      13.170  18.600  11.830  1.00  0.00            
ATOM     96  C28 ACD     1      11.880  17.990  11.840  1.00  0.00            
ATOM     97  H46 ACD     1      11.150  18.630  11.330  1.00  0.00            
ATOM     98  C29 ACD     1      11.440  17.880  13.290  1.00  0.00            
ATOM     99  H47 ACD     1      12.370  17.700  13.840  1.00  0.00            
ATOM    100  O24 ACD     1      10.560  16.840  13.570  1.00  0.00            
ATOM    101  C30 ACD     1      10.940  19.220  13.980  1.00  0.00            
ATOM    102  H48 ACD     1      10.640  18.900  14.990  1.00  0.00            
ATOM    103  H49 ACD     1      11.730  19.990  13.990  1.00  0.00            
ATOM    104  O25 ACD     1       9.740  19.760  13.350  1.00  0.00            
ATOM    105  H50 ACD     1       9.160  19.020  13.170  1.00  0.00            
ATOM    106  C31 ACD     1      11.990  16.650  11.140  1.00  0.00            
ATOM    107  H51 ACD     1      13.060  16.400  11.150  1.00  0.00            
ATOM    108  O26 ACD     1      11.750  16.860   9.700  1.00  0.00            
ATOM    109  H52 ACD     1      12.450  17.430   9.360  1.00  0.00            
ATOM    110  C32 ACD     1      11.040  15.620  11.690  1.00  0.00            
ATOM    111  H53 ACD     1       9.990  15.700  11.410  1.00  0.00            
ATOM    112  O27 ACD     1      11.610  14.320  11.270  1.00  0.00            
ATOM    113  H54 ACD     1      12.120  13.990  12.010  1.00  0.00            
ATOM    114  C33 ACD     1      11.020  15.580  13.180  1.00  0.00            
ATOM    115  H55 ACD     1      10.230  14.870  13.450  1.00  0.00            
ATOM    116  O28 ACD     1      12.310  15.200  13.670  1.00  0.00            
ATOM    117  C34 ACD     1      12.440  14.280  14.750  1.00  0.00            
ATOM    118  H56 ACD     1      11.480  13.750  14.800  1.00  0.00            
ATOM    119  C35 ACD     1      13.570  13.250  14.400  1.00  0.00            
ATOM    120  H57 ACD     1      14.540  13.710  14.170  1.00  0.00            
ATOM    121  O29 ACD     1      13.150  12.510  13.260  1.00  0.00            
ATOM    122  H58 ACD     1      13.960  12.130  12.900  1.00  0.00            
ATOM    123  C36 ACD     1      13.760  12.360  15.620  1.00  0.00            
ATOM    124  H59 ACD     1      12.820  11.870  15.890  1.00  0.00            
ATOM    125  O30 ACD     1      14.810  11.420  15.300  1.00  0.00            
ATOM    126  H60 ACD     1      14.380  10.780  14.720  1.00  0.00            
ATOM    127  C1  BB8     2      21.030  14.340   8.050  1.00  0.00            
ATOM    128  C2  BB8     2      19.640  14.170   8.600  1.00  0.00            
ATOM    129  O1  BB8     2      19.260  15.400   9.210  1.00  0.00            
ATOM    130  C3  BB8     2      17.990  15.330   9.950  1.00  0.00            
ATOM    131  O2  BB8     2      18.170  14.490  11.160  1.00  0.00            
ATOM    132  C4  BB8     2      19.220  14.860  12.080  1.00  0.00            
ATOM    133  C5  BB8     2      20.280  13.790  11.830  1.00  0.00            
ATOM    134  O3  BB8     2      21.340  14.180  11.300  1.00  0.00            
ATOM    135  C6  BB8     2      20.070  12.450  12.410  1.00  0.00            
ATOM    136  C7  BB8     2      20.830  11.370  12.030  1.00  0.00            
ATOM    137  O4  BB8     2      21.730  11.280  11.060  1.00  0.00            
ATOM    138  C8  BB8     2      20.470  10.140  12.530  1.00  0.00            
ATOM    139  C9  BB8     2      19.470   9.970  13.420  1.00  0.00            
ATOM    140  O5  BB8     2      19.090   8.700  13.840  1.00  0.00            
ATOM    141  C10 BB8     2      18.660  11.040  13.740  1.00  0.00            
ATOM    142  C11 BB8     2      19.000  12.290  13.220  1.00  0.00            
ATOM    143  O6  BB8     2      18.230  13.330  13.640  1.00  0.00            
ATOM    144  C12 BB8     2      18.670  14.730  13.510  1.00  0.00            
ATOM    145  C13 BB8     2      17.480  15.590  13.830  1.00  0.00            
ATOM    146  C14 BB8     2      16.210  15.550  13.170  1.00  0.00            
ATOM    147  C15 BB8     2      15.230  16.450  13.640  1.00  0.00            
ATOM    148  C16 BB8     2      15.480  17.300  14.730  1.00  0.00            
ATOM    149  O7  BB8     2      14.500  18.220  15.080  1.00  0.00            
ATOM    150  C17 BB8     2      16.730  17.320  15.350  1.00  0.00            
ATOM    151  O8  BB8     2      16.960  18.300  16.300  1.00  0.00            
ATOM    152  C18 BB8     2      17.690  16.420  14.910  1.00  0.00            
ATOM    153  C19 BB8     2      16.900  14.880   9.020  1.00  0.00            
ATOM    154  O9  BB8     2      15.690  14.700   9.830  1.00  0.00            
ATOM    155  C20 BB8     2      17.260  13.610   8.200  1.00  0.00            
ATOM    156  O10 BB8     2      16.170  13.260   7.300  1.00  0.00            
ATOM    157  C21 BB8     2      18.560  13.920   7.470  1.00  0.00            
ATOM    158  O11 BB8     2      18.420  15.090   6.610  1.00  0.00            
ATOM    159  H1  BB8     2      21.260  13.420   7.510  1.00  0.00            
ATOM    160  H2  BB8     2      21.180  15.210   7.400  1.00  0.00            
ATOM    161  H3  BB8     2      21.710  14.380   8.910  1.00  0.00            
ATOM    162  H4  BB8     2      19.680  13.340   9.310  1.00  0.00            
ATOM    163  H5  BB8     2      17.780  16.350  10.290  1.00  0.00            
ATOM    164  H6  BB8     2      19.650  15.830  11.790  1.00  0.00            
ATOM    165  H7  BB8     2      21.970  12.220  10.950  1.00  0.00            
ATOM    166  H8  BB8     2      21.030   9.270  12.190  1.00  0.00            
ATOM    167  H9  BB8     2      19.880   8.190  14.090  1.00  0.00            
ATOM    168  H10 BB8     2      17.840  10.810  14.410  1.00  0.00            
ATOM    169  H11 BB8     2      19.460  15.000  14.230  1.00  0.00            
ATOM    170  H12 BB8     2      16.030  14.920  12.310  1.00  0.00            
ATOM    171  H13 BB8     2      14.280  16.380  13.130  1.00  0.00            
ATOM    172  H14 BB8     2      14.800  18.540  15.950  1.00  0.00            
ATOM    173  H15 BB8     2      17.920  18.430  16.150  1.00  0.00            
ATOM    174  H16 BB8     2      18.620  16.280  15.450  1.00  0.00            
ATOM    175  H17 BB8     2      16.750  15.680   8.280  1.00  0.00            
ATOM    176  H18 BB8     2      15.000  14.490   9.170  1.00  0.00            
ATOM    177  H19 BB8     2      17.290  12.750   8.890  1.00  0.00            
ATOM    178  H20 BB8     2      16.050  14.040   6.730  1.00  0.00            
ATOM    179  H21 BB8     2      18.870  13.020   6.920  1.00  0.00            
ATOM    180  H22 BB8     2      19.020  14.910   5.860  1.00  0.00            
TER
ENDMDL
MODEL        1
ATOM      1  H1  ACD     1       9.030  12.750  13.810  1.00  0.00            
ATOM      2  O1  ACD     1       9.310  13.630  14.070  1.00  0.00            
ATOM      3  C1  ACD     1      10.660  13.550  14.390  1.00  0.00            
ATOM      4  H2  ACD     1      10.830  13.000  15.320  1.00  0.00            
ATOM      5  H3  ACD     1      11.140  14.530  14.530  1.00  0.00            
ATOM      6  C2  ACD     1      11.460  12.790  13.280  1.00  0.00            
ATOM      7  H4  ACD     1      12.540  12.870  13.470  1.00  0.00            
ATOM      8  O2  ACD     1      11.150  11.340  13.320  1.00  0.00            
ATOM      9  C3  ACD     1      11.700  10.510  12.350  1.00  0.00            
ATOM     10  H5  ACD     1      11.480   9.480  12.630  1.00  0.00            
ATOM     11  O3  ACD     1      13.080  10.640  12.450  1.00  0.00            
ATOM     12  C4  ACD     1      13.960   9.480  12.640  1.00  0.00            
ATOM     13  H6  ACD     1      13.330   8.570  12.690  1.00  0.00            
ATOM     14  C5  ACD     1      14.840   9.520  11.420  1.00  0.00            
ATOM     15  H7  ACD     1      15.360  10.490  11.450  1.00  0.00            
ATOM     16  O4  ACD     1      14.140   9.300  10.190  1.00  0.00            
ATOM     17  H8  ACD     1      13.200   9.420  10.360  1.00  0.00            
ATOM     18  C6  ACD     1      16.030   8.530  11.650  1.00  0.00            
ATOM     19  H9  ACD     1      15.550   7.550  11.720  1.00  0.00            
ATOM     20  O5  ACD     1      16.920   8.670  10.570  1.00  0.00            
ATOM     21  H10 ACD     1      17.290   9.550  10.670  1.00  0.00            
ATOM     22  C7  ACD     1      16.800   8.620  12.980  1.00  0.00            
ATOM     23  H11 ACD     1      17.410   7.720  13.060  1.00  0.00            
ATOM     24  O6  ACD     1      15.780   8.580  13.950  1.00  0.00            
ATOM     25  C8  ACD     1      14.750   9.560  13.980  1.00  0.00            
ATOM     26  H12 ACD     1      15.290  10.520  14.030  1.00  0.00            
ATOM     27  C9  ACD     1      13.840   9.370  15.190  1.00  0.00            
ATOM     28  H13 ACD     1      13.130  10.170  15.450  1.00  0.00            
ATOM     29  H14 ACD     1      13.180   8.540  14.910  1.00  0.00            
ATOM     30  O7  ACD     1      14.650   9.250  16.400  1.00  0.00            
ATOM     31  H15 ACD     1      15.270   8.550  16.220  1.00  0.00            
ATOM     32  O8  ACD     1      17.550   9.890  13.020  1.00  0.00            
ATOM     33  C10 ACD     1      18.770   9.740  13.770  1.00  0.00            
ATOM     34  H16 ACD     1      18.930   8.720  14.150  1.00  0.00            
ATOM     35  C11 ACD     1      19.890   9.930  12.790  1.00  0.00            
ATOM     36  H17 ACD     1      19.720  10.830  12.180  1.00  0.00            
ATOM     37  O9  ACD     1      19.940   8.800  11.940  1.00  0.00            
ATOM     38  H18 ACD     1      19.930   7.980  12.450  1.00  0.00            
ATOM     39  C12 ACD     1      21.210  10.030  13.570  1.00  0.00            
ATOM     40  H19 ACD     1      21.520   9.030  13.910  1.00  0.00            
ATOM     41  O10 ACD     1      22.250  10.440  12.690  1.00  0.00            
ATOM     42  H20 ACD     1      22.160  11.390  12.770  1.00  0.00            
ATOM     43  C13 ACD     1      21.130  11.100  14.750  1.00  0.00            
ATOM     44  H21 ACD     1      22.050  11.000  15.330  1.00  0.00            
ATOM     45  O11 ACD     1      20.140  10.550  15.620  1.00  0.00            
ATOM     46  C14 ACD     1      18.840  10.680  15.000  1.00  0.00            
ATOM     47  H22 ACD     1      18.690  11.640  14.500  1.00  0.00            
ATOM     48  C15 ACD     1      17.780  10.330  16.040  1.00  0.00            
ATOM     49  H23 ACD     1      16.780  10.250  15.600  1.00  0.00            
ATOM     50  H24 ACD     1      18.070   9.360  16.460  1.00  0.00            
ATOM     51  O12 ACD     1      17.670  11.180  17.190  1.00  0.00            
ATOM     52  H25 ACD     1      18.260  10.820  17.850  1.00  0.00            
ATOM     53  O13 ACD     1      21.000  12.420  14.260  1.00  0.00            
ATOM     54  C16 ACD     1      21.510  13.560  15.040  1.00  0.00            
ATOM     55  H26 ACD     1      22.440  13.250  15.530  1.00  0.00            
ATOM     56  C17 ACD     1      21.870  14.640  14.050  1.00  0.00            
ATOM     57  H27 ACD     1      21.100  14.640  13.260  1.00  0.00            
ATOM     58  O14 ACD     1      23.150  14.350  13.440  1.00  0.00            
ATOM     59  H28 ACD     1      23.210  14.850  12.620  1.00  0.00            
ATOM     60  C18 ACD     1      21.850  15.990  14.680  1.00  0.00            
ATOM     61  H29 ACD     1      22.670  16.080  15.400  1.00  0.00            
ATOM     62  O15 ACD     1      21.960  17.050  13.730  1.00  0.00            
ATOM     63  H30 ACD     1      22.160  17.830  14.260  1.00  0.00            
ATOM     64  C19 ACD     1      20.560  16.200  15.450  1.00  0.00            
ATOM     65  H31 ACD     1      20.590  17.190  15.930  1.00  0.00            
ATOM     66  O16 ACD     1      20.540  15.310  16.490  1.00  0.00            
ATOM     67  C20 ACD     1      20.600  13.920  16.230  1.00  0.00            
ATOM     68  H32 ACD     1      19.550  13.640  16.050  1.00  0.00            
ATOM     69  C21 ACD     1      21.110  13.150  17.490  1.00  0.00            
ATOM     70  H33 ACD     1      21.220  12.080  17.240  1.00  0.00            
ATOM     71  H34 ACD     1      22.110  13.550  17.710  1.00  0.00            
ATOM     72  O17 ACD     1      20.100  13.160  18.500  1.00  0.00            
ATOM     73  H35 ACD     1      19.680  14.020  18.520  1.00  0.00            
ATOM     74  O18 ACD     1      19.350  16.100  14.670  1.00  0.00            
ATOM     75  C22 ACD     1      18.740  17.280  14.140  1.00  0.00            
ATOM     76  H36 ACD     1      19.400  18.130  14.350  1.00  0.00            
ATOM     77  C23 ACD     1      18.650  17.140  12.620  1.00  0.00            
ATOM     78  H37 ACD     1      18.110  16.210  12.420  1.00  0.00            
ATOM     79  O19 ACD     1      19.930  17.020  12.050  1.00  0.00            
ATOM     80  H38 ACD     1      20.550  17.010  12.780  1.00  0.00            
ATOM     81  C24 ACD     1      17.780  18.250  12.030  1.00  0.00            
ATOM     82  H39 ACD     1      18.370  19.180  11.980  1.00  0.00            
ATOM     83  O20 ACD     1      17.520  17.920  10.640  1.00  0.00            
ATOM     84  H40 ACD     1      18.410  17.970  10.280  1.00  0.00            
ATOM     85  C25 ACD     1      16.460  18.350  12.740  1.00  0.00            
ATOM     86  H41 ACD     1      16.000  19.190  12.210  1.00  0.00            
ATOM     87  O21 ACD     1      16.750  18.640  14.090  1.00  0.00            
ATOM     88  C26 ACD     1      17.420  17.580  14.750  1.00  0.00            
ATOM     89  H42 ACD     1      16.840  16.650  14.710  1.00  0.00            
ATOM     90  C27 ACD     1      17.570  17.760  16.240  1.00  0.00            
ATOM     91  H43 ACD     1      17.990  16.890  16.750  1.00  0.00            
ATOM     92  H44 ACD     1      18.170  18.660  16.430  1.00  0.00            
ATOM     93  O22 ACD     1      16.330  17.880  16.930  1.00  0.00            
ATOM     94  H45 ACD     1      16.010  17.020  17.240  1.00  0.00            
ATOM     95  O23 ACD     1      15.750  17.160  12.530  1.00  0.00            
ATOM     96  C28 ACD     1      14.340  17.310  12.320  1.00  0.00            
ATOM     97  H46 ACD     1      14.000  18.350  12.350  1.00  0.00            
ATOM     98  C29 ACD     1      13.660  16.380  13.290  1.00  0.00            
ATOM     99  H47 ACD     1      14.110  15.390  13.170  1.00  0.00            
ATOM    100  O24 ACD     1      12.320  16.420  13.010  1.00  0.00            
ATOM    101  C30 ACD     1      13.850  16.790  14.720  1.00  0.00            
ATOM    102  H48 ACD     1      13.540  15.980  15.410  1.00  0.00            
ATOM    103  H49 ACD     1      14.930  16.850  14.890  1.00  0.00            
ATOM    104  O25 ACD     1      13.340  18.100  15.050  1.00  0.00            
ATOM    105  H50 ACD     1      12.390  18.010  14.930  1.00  0.00            
ATOM    106  C31 ACD     1      13.990  16.740  10.910  1.00  0.00            
ATOM    107  H51 ACD     1      14.380  15.710  10.890  1.00  0.00            
ATOM    108  O26 ACD     1      14.690  17.590   9.960  1.00  0.00            
ATOM    109  H52 ACD     1      15.560  17.660  10.360  1.00  0.00            
ATOM    110  C32 ACD     1      12.460  16.730  10.770  1.00  0.00            
ATOM    111  H53 ACD     1      12.080  17.760  10.850  1.00  0.00            
ATOM    112  O27 ACD     1      12.090  16.090   9.530  1.00  0.00            
ATOM    113  H54 ACD     1      12.600  15.290   9.620  1.00  0.00            
ATOM    114  C33 ACD     1      11.880  15.830  11.800  1.00  0.00            
ATOM    115  H55 ACD     1      10.790  15.970  11.840  1.00  0.00            
ATOM    116  O28 ACD     1      12.260  14.450  11.630  1.00  0.00            
ATOM    117  C34 ACD     1      11.300  13.440  11.890  1.00  0.00            
ATOM    118  H56 ACD     1      10.260  13.750  11.800  1.00  0.00            
ATOM    119  C35 ACD     1      11.500  12.460  10.710  1.00  0.00            
ATOM    120  H57 ACD     1      12.550  12.450  10.400  1.00  0.00            
ATOM    121  O29 ACD     1      10.820  12.850   9.500  1.00  0.00            
ATOM    122  H58 ACD     1      11.430  12.800   8.760  1.00  0.00            
ATOM    123  C36 ACD     1      11.070  11.060  11.080  1.00  0.00            
ATOM    124  H59 ACD     1       9.990  11.110  11.310  1.00  0.00            
ATOM    125  O30 ACD     1      11.440  10.110  10.140  1.00  0.00            
ATOM    126  H60 ACD     1      10.860  10.160   9.380  1.00  0.00            
ATOM    127  C1  BB8     2      19.030  15.980   5.750  1.00  0.00            
ATOM    128  C2  BB8     2      17.930  15.290   6.490  1.00  0.00            
ATOM    129  O1  BB8     2      17.660  16.060   7.660  1.00  0.00            
ATOM    130  C3  BB8     2      16.780  15.440   8.630  1.00  0.00            
ATOM    131  O2  BB8     2      17.360  14.240   9.100  1.00  0.00            
ATOM    132  C4  BB8     2      18.590  14.290   9.880  1.00  0.00            
ATOM    133  C5  BB8     2      19.860  14.070   9.010  1.00  0.00            
ATOM    134  O3  BB8     2      20.500  15.040   8.570  1.00  0.00            
ATOM    135  C6  BB8     2      20.170  12.710   8.600  1.00  0.00            
ATOM    136  C7  BB8     2      21.130  12.380   7.650  1.00  0.00            
ATOM    137  O4  BB8     2      21.870  13.300   7.110  1.00  0.00            
ATOM    138  C8  BB8     2      21.350  11.020   7.290  1.00  0.00            
ATOM    139  C9  BB8     2      20.450  10.030   7.730  1.00  0.00            
ATOM    140  O5  BB8     2      20.640   8.710   7.430  1.00  0.00            
ATOM    141  C10 BB8     2      19.510  10.330   8.640  1.00  0.00            
ATOM    142  C11 BB8     2      19.320  11.640   9.030  1.00  0.00            
ATOM    143  O6  BB8     2      18.400  11.900  10.060  1.00  0.00            
ATOM    144  C12 BB8     2      18.570  13.100  10.870  1.00  0.00            
ATOM    145  C13 BB8     2      17.490  13.300  11.920  1.00  0.00            
ATOM    146  C14 BB8     2      16.160  13.030  11.620  1.00  0.00            
ATOM    147  C15 BB8     2      15.220  13.080  12.670  1.00  0.00            
ATOM    148  C16 BB8     2      15.600  13.430  13.930  1.00  0.00            
ATOM    149  O7  BB8     2      14.640  13.660  14.900  1.00  0.00            
ATOM    150  C17 BB8     2      16.960  13.760  14.190  1.00  0.00            
ATOM    151  O8  BB8     2      17.420  14.130  15.420  1.00  0.00            
ATOM    152  C18 BB8     2      17.870  13.630  13.230  1.00  0.00            
ATOM    153  C19 BB8     2      15.410  15.140   7.870  1.00  0.00            
ATOM    154  O9  BB8     2      14.420  14.510   8.680  1.00  0.00            
ATOM    155  C20 BB8     2      15.640  14.310   6.560  1.00  0.00            
ATOM    156  O10 BB8     2      14.380  14.040   5.910  1.00  0.00            
ATOM    157  C21 BB8     2      16.690  14.960   5.650  1.00  0.00            
ATOM    158  O11 BB8     2      16.120  16.110   5.120  1.00  0.00            
ATOM    159  H1  BB8     2      19.780  16.370   6.450  1.00  0.00            
ATOM    160  H2  BB8     2      19.440  15.330   4.970  1.00  0.00            
ATOM    161  H3  BB8     2      18.670  16.910   5.290  1.00  0.00            
ATOM    162  H4  BB8     2      18.270  14.330   6.900  1.00  0.00            
ATOM    163  H5  BB8     2      16.610  16.140   9.460  1.00  0.00            
ATOM    164  H6  BB8     2      18.710  15.190  10.490  1.00  0.00            
ATOM    165  H7  BB8     2      21.660  14.070   7.660  1.00  0.00            
ATOM    166  H8  BB8     2      22.200  10.800   6.660  1.00  0.00            
ATOM    167  H9  BB8     2      21.400   8.720   6.820  1.00  0.00            
ATOM    168  H10 BB8     2      18.870   9.520   8.980  1.00  0.00            
ATOM    169  H11 BB8     2      19.560  13.030  11.330  1.00  0.00            
ATOM    170  H12 BB8     2      15.880  12.680  10.630  1.00  0.00            
ATOM    171  H13 BB8     2      14.170  12.940  12.430  1.00  0.00            
ATOM    172  H14 BB8     2      15.000  13.580  15.800  1.00  0.00            
ATOM    173  H15 BB8     2      18.260  14.580  15.230  1.00  0.00            
ATOM    174  H16 BB8     2      18.880  13.940  13.490  1.00  0.00            
ATOM    175  H17 BB8     2      15.050  16.130   7.560  1.00  0.00            
ATOM    176  H18 BB8     2      14.430  13.550   8.510  1.00  0.00            
ATOM    177  H19 BB8     2      16.050  13.310   6.760  1.00  0.00            
ATOM    178  H20 BB8     2      14.570  13.270   5.340  1.00  0.00            
ATOM    179  H21 BB8     2      16.970  14.370   4.770  1.00  0.00            
ATOM    180  H22 BB8     2      16.560  16.080   4.260  1.00  0.00            
TER
ENDMDL
MODEL        1
ATOM      1  H1  ACD     1      22.600  13.330  20.990  1.00  0.00            
ATOM      2  O1  ACD     1      22.540  14.290  21.030  1.00  0.00            
ATOM      3  C1  ACD     1      21.810  14.700  19.920  1.00  0.00            
ATOM      4  H2  ACD     1      21.940  15.790  19.840  1.00  0.00            
ATOM      5  H3  ACD     1      20.790  14.410  20.200  1.00  0.00            
ATOM      6  C2  ACD     1      22.160  13.980  18.680  1.00  0.00            
ATOM      7  H4  ACD     1      23.190  14.220  18.360  1.00  0.00            
ATOM      8  O2  ACD     1      22.180  12.600  18.980  1.00  0.00            
ATOM      9  C3  ACD     1      22.540  11.760  17.920  1.00  0.00            
ATOM     10  H5  ACD     1      22.620  10.730  18.280  1.00  0.00            
ATOM     11  O3  ACD     1      23.860  12.070  17.520  1.00  0.00            
ATOM     12  C4  ACD     1      24.950  11.100  17.730  1.00  0.00            
ATOM     13  H6  ACD     1      24.630  10.150  18.170  1.00  0.00            
ATOM     14  C5  ACD     1      25.490  10.890  16.400  1.00  0.00            
ATOM     15  H7  ACD     1      25.910  11.830  16.010  1.00  0.00            
ATOM     16  O4  ACD     1      24.570  10.180  15.480  1.00  0.00            
ATOM     17  H8  ACD     1      23.770  10.720  15.490  1.00  0.00            
ATOM     18  C6  ACD     1      26.770   9.990  16.500  1.00  0.00            
ATOM     19  H9  ACD     1      26.520   9.050  17.000  1.00  0.00            
ATOM     20  O5  ACD     1      27.370   9.740  15.160  1.00  0.00            
ATOM     21  H10 ACD     1      27.560  10.600  14.780  1.00  0.00            
ATOM     22  C7  ACD     1      27.760  10.680  17.400  1.00  0.00            
ATOM     23  H11 ACD     1      28.580   9.960  17.450  1.00  0.00            
ATOM     24  O6  ACD     1      27.210  10.900  18.650  1.00  0.00            
ATOM     25  C8  ACD     1      26.000  11.790  18.570  1.00  0.00            
ATOM     26  H12 ACD     1      26.280  12.740  18.120  1.00  0.00            
ATOM     27  C9  ACD     1      25.540  11.970  20.000  1.00  0.00            
ATOM     28  H13 ACD     1      24.970  12.910  20.020  1.00  0.00            
ATOM     29  H14 ACD     1      24.930  11.120  20.330  1.00  0.00            
ATOM     30  O7  ACD     1      26.640  12.070  20.920  1.00  0.00            
ATOM     31  H15 ACD     1      26.450  12.720  21.610  1.00  0.00            
ATOM     32  O8  ACD     1      28.270  11.870  16.820  1.00  0.00            
ATOM     33  C10 ACD     1      29.580  12.290  17.320  1.00  0.00            
ATOM     34  H16 ACD     1      30.230  11.410  17.380  1.00  0.00            
ATOM     35  C11 ACD     1      30.130  13.270  16.320  1.00  0.00            
ATOM     36  H17 ACD     1      29.250  13.720  15.860  1.00  0.00            
ATOM     37  O9  ACD     1      30.970  12.610  15.290  1.00  0.00            
ATOM     38  H18 ACD     1      31.500  13.290  14.860  1.00  0.00            
ATOM     39  C12 ACD     1      31.110  14.270  16.980  1.00  0.00            
ATOM     40  H19 ACD     1      32.010  13.750  17.340  1.00  0.00            
ATOM     41  O10 ACD     1      31.610  15.140  15.970  1.00  0.00            
ATOM     42  H20 ACD     1      30.800  15.510  15.630  1.00  0.00            
ATOM     43  C13 ACD     1      30.490  15.090  18.070  1.00  0.00            
ATOM     44  H21 ACD     1      31.310  15.690  18.480  1.00  0.00            
ATOM     45  O11 ACD     1      30.160  14.090  19.000  1.00  0.00            
ATOM     46  C14 ACD     1      29.460  12.920  18.740  1.00  0.00            
ATOM     47  H22 ACD     1      28.380  13.030  18.900  1.00  0.00            
ATOM     48  C15 ACD     1      30.070  12.000  19.740  1.00  0.00            
ATOM     49  H23 ACD     1      30.110  10.940  19.470  1.00  0.00            
ATOM     50  H24 ACD     1      31.130  12.270  19.800  1.00  0.00            
ATOM     51  O12 ACD     1      29.490  12.150  21.050  1.00  0.00            
ATOM     52  H25 ACD     1      28.550  12.030  20.890  1.00  0.00            
ATOM     53  O13 ACD     1      29.480  15.930  17.600  1.00  0.00            
ATOM     54  C16 ACD     1      29.720  17.310  17.270  1.00  0.00            
ATOM     55  H26 ACD     1      30.780  17.580  17.170  1.00  0.00            
ATOM     56  C17 ACD     1      29.040  17.540  15.920  1.00  0.00            
ATOM     57  H27 ACD     1      28.020  17.240  16.190  1.00  0.00            
ATOM     58  O14 ACD     1      29.420  16.580  14.840  1.00  0.00            
ATOM     59  H28 ACD     1      29.960  17.000  14.170  1.00  0.00            
ATOM     60  C18 ACD     1      29.130  19.090  15.660  1.00  0.00            
ATOM     61  H29 ACD     1      30.170  19.420  15.680  1.00  0.00            
ATOM     62  O15 ACD     1      28.610  19.400  14.390  1.00  0.00            
ATOM     63  H30 ACD     1      27.660  19.260  14.290  1.00  0.00            
ATOM     64  C19 ACD     1      28.380  19.770  16.810  1.00  0.00            
ATOM     65  H31 ACD     1      28.440  20.840  16.590  1.00  0.00            
ATOM     66  O16 ACD     1      29.090  19.470  17.990  1.00  0.00            
ATOM     67  C20 ACD     1      29.150  18.130  18.390  1.00  0.00            
ATOM     68  H32 ACD     1      28.120  17.790  18.540  1.00  0.00            
ATOM     69  C21 ACD     1      30.080  18.090  19.640  1.00  0.00            
ATOM     70  H33 ACD     1      29.600  18.610  20.480  1.00  0.00            
ATOM     71  H34 ACD     1      30.300  17.060  19.930  1.00  0.00            
ATOM     72  O17 ACD     1      31.310  18.740  19.330  1.00  0.00            
ATOM     73  H35 ACD     1      31.030  19.650  19.200  1.00  0.00            
ATOM     74  O18 ACD     1      26.990  19.370  16.920  1.00  0.00            
ATOM     75  C22 ACD     1      26.030  20.370  17.150  1.00  0.00            
ATOM     76  H36 ACD     1      26.570  21.300  17.400  1.00  0.00            
ATOM     77  C23 ACD     1      25.220  20.640  15.850  1.00  0.00            
ATOM     78  H37 ACD     1      24.970  19.630  15.520  1.00  0.00            
ATOM     79  O19 ACD     1      26.090  21.350  14.940  1.00  0.00            
ATOM     80  H38 ACD     1      26.130  22.280  15.200  1.00  0.00            
ATOM     81  C24 ACD     1      23.870  21.320  16.060  1.00  0.00            
ATOM     82  H39 ACD     1      24.020  22.350  16.390  1.00  0.00            
ATOM     83  O20 ACD     1      23.100  21.390  14.890  1.00  0.00            
ATOM     84  H40 ACD     1      23.730  21.500  14.170  1.00  0.00            
ATOM     85  C25 ACD     1      23.100  20.720  17.190  1.00  0.00            
ATOM     86  H41 ACD     1      22.190  21.240  17.490  1.00  0.00            
ATOM     87  O21 ACD     1      23.940  20.750  18.390  1.00  0.00            
ATOM     88  C26 ACD     1      25.150  19.940  18.330  1.00  0.00            
ATOM     89  H42 ACD     1      24.820  18.910  18.150  1.00  0.00            
ATOM     90  C27 ACD     1      25.860  19.810  19.650  1.00  0.00            
ATOM     91  H43 ACD     1      25.210  19.290  20.370  1.00  0.00            
ATOM     92  H44 ACD     1      26.840  19.340  19.540  1.00  0.00            
ATOM     93  O22 ACD     1      26.130  20.990  20.310  1.00  0.00            
ATOM     94  H45 ACD     1      25.310  21.430  20.540  1.00  0.00            
ATOM     95  O23 ACD     1      22.770  19.410  16.880  1.00  0.00            
ATOM     96  C28 ACD     1      21.430  19.000  17.050  1.00  0.00            
ATOM     97  H46 ACD     1      20.700  19.790  16.840  1.00  0.00            
ATOM     98  C29 ACD     1      21.220  18.310  18.360  1.00  0.00            
ATOM     99  H47 ACD     1      22.100  17.770  18.730  1.00  0.00            
ATOM    100  O24 ACD     1      20.170  17.350  18.310  1.00  0.00            
ATOM    101  C30 ACD     1      20.740  19.280  19.440  1.00  0.00            
ATOM    102  H48 ACD     1      20.740  18.660  20.340  1.00  0.00            
ATOM    103  H49 ACD     1      21.510  19.990  19.750  1.00  0.00            
ATOM    104  O25 ACD     1      19.590  20.020  19.170  1.00  0.00            
ATOM    105  H50 ACD     1      18.980  19.310  18.950  1.00  0.00            
ATOM    106  C31 ACD     1      21.320  18.140  15.750  1.00  0.00            
ATOM    107  H51 ACD     1      22.180  17.460  15.670  1.00  0.00            
ATOM    108  O26 ACD     1      21.200  19.020  14.600  1.00  0.00            
ATOM    109  H52 ACD     1      21.990  19.560  14.640  1.00  0.00            
ATOM    110  C32 ACD     1      20.080  17.230  15.920  1.00  0.00            
ATOM    111  H53 ACD     1      19.170  17.840  16.000  1.00  0.00            
ATOM    112  O27 ACD     1      20.040  16.270  14.920  1.00  0.00            
ATOM    113  H54 ACD     1      20.080  16.780  14.110  1.00  0.00            
ATOM    114  C33 ACD     1      20.250  16.440  17.220  1.00  0.00            
ATOM    115  H55 ACD     1      19.340  15.840  17.300  1.00  0.00            
ATOM    116  O28 ACD     1      21.430  15.610  17.150  1.00  0.00            
ATOM    117  C34 ACD     1      21.260  14.320  17.510  1.00  0.00            
ATOM    118  H56 ACD     1      20.250  14.020  17.820  1.00  0.00            
ATOM    119  C35 ACD     1      21.560  13.420  16.320  1.00  0.00            
ATOM    120  H57 ACD     1      22.570  13.630  15.940  1.00  0.00            
ATOM    121  O29 ACD     1      20.600  13.550  15.300  1.00  0.00            
ATOM    122  H58 ACD     1      20.480  14.490  15.120  1.00  0.00            
ATOM    123  C36 ACD     1      21.560  11.950  16.770  1.00  0.00            
ATOM    124  H59 ACD     1      20.550  11.720  17.140  1.00  0.00            
ATOM    125  O30 ACD     1      21.880  11.050  15.620  1.00  0.00            
ATOM    126  H60 ACD     1      21.180  11.250  15.000  1.00  0.00            
ATOM    127  C1  BB8     2      22.730  15.860   9.860  1.00  0.00            
ATOM    128  C2  BB8     2      23.480  16.480  11.050  1.00  0.00            
ATOM    129  O1  BB8     2      24.870  16.410  10.580  1.00  0.00            
ATOM    130  C3  BB8     2      25.880  16.900  11.510  1.00  0.00            
ATOM    131  O2  BB8     2      25.560  16.230  12.720  1.00  0.00            
ATOM    132  C4  BB8     2      26.340  15.010  12.970  1.00  0.00            
ATOM    133  C5  BB8     2      26.320  14.130  11.730  1.00  0.00            
ATOM    134  O3  BB8     2      27.270  14.040  10.990  1.00  0.00            
ATOM    135  C6  BB8     2      25.150  13.220  11.540  1.00  0.00            
ATOM    136  C7  BB8     2      24.920  12.490  10.360  1.00  0.00            
ATOM    137  O4  BB8     2      25.840  12.390   9.330  1.00  0.00            
ATOM    138  C8  BB8     2      23.740  11.760  10.200  1.00  0.00            
ATOM    139  C9  BB8     2      22.830  11.750  11.170  1.00  0.00            
ATOM    140  O5  BB8     2      21.640  11.130  11.100  1.00  0.00            
ATOM    141  C10 BB8     2      23.120  12.330  12.400  1.00  0.00            
ATOM    142  C11 BB8     2      24.300  13.030  12.610  1.00  0.00            
ATOM    143  O6  BB8     2      24.600  13.590  13.840  1.00  0.00            
ATOM    144  C12 BB8     2      25.830  14.160  14.220  1.00  0.00            
ATOM    145  C13 BB8     2      25.670  14.920  15.550  1.00  0.00            
ATOM    146  C14 BB8     2      24.620  15.870  15.750  1.00  0.00            
ATOM    147  C15 BB8     2      24.360  16.380  17.010  1.00  0.00            
ATOM    148  C16 BB8     2      25.140  16.040  18.090  1.00  0.00            
ATOM    149  O7  BB8     2      24.920  16.600  19.350  1.00  0.00            
ATOM    150  C17 BB8     2      26.350  15.300  17.870  1.00  0.00            
ATOM    151  O8  BB8     2      27.290  15.090  18.840  1.00  0.00            
ATOM    152  C18 BB8     2      26.530  14.670  16.650  1.00  0.00            
ATOM    153  C19 BB8     2      25.610  18.350  11.760  1.00  0.00            
ATOM    154  O9  BB8     2      26.520  19.040  12.590  1.00  0.00            
ATOM    155  C20 BB8     2      24.130  18.600  12.150  1.00  0.00            
ATOM    156  O10 BB8     2      23.870  20.010  12.310  1.00  0.00            
ATOM    157  C21 BB8     2      23.050  17.920  11.220  1.00  0.00            
ATOM    158  O11 BB8     2      22.790  18.780  10.080  1.00  0.00            
ATOM    159  H1  BB8     2      22.960  14.830   9.580  1.00  0.00            
ATOM    160  H2  BB8     2      21.650  16.020   9.990  1.00  0.00            
ATOM    161  H3  BB8     2      22.960  16.490   9.000  1.00  0.00            
ATOM    162  H4  BB8     2      23.270  15.900  11.960  1.00  0.00            
ATOM    163  H5  BB8     2      26.880  16.610  11.170  1.00  0.00            
ATOM    164  H6  BB8     2      27.400  15.210  13.170  1.00  0.00            
ATOM    165  H7  BB8     2      25.150  12.390   8.640  1.00  0.00            
ATOM    166  H8  BB8     2      23.450  11.280   9.260  1.00  0.00            
ATOM    167  H9  BB8     2      21.190  11.550  11.850  1.00  0.00            
ATOM    168  H10 BB8     2      22.400  12.430  13.210  1.00  0.00            
ATOM    169  H11 BB8     2      26.570  13.370  14.360  1.00  0.00            
ATOM    170  H12 BB8     2      24.010  16.200  14.920  1.00  0.00            
ATOM    171  H13 BB8     2      23.460  16.950  17.230  1.00  0.00            
ATOM    172  H14 BB8     2      25.620  16.440  20.010  1.00  0.00            
ATOM    173  H15 BB8     2      28.190  15.190  18.510  1.00  0.00            
ATOM    174  H16 BB8     2      27.470  14.140  16.470  1.00  0.00            
ATOM    175  H17 BB8     2      25.640  18.710  10.720  1.00  0.00            
ATOM    176  H18 BB8     2      25.910  19.740  12.880  1.00  0.00            
ATOM    177  H19 BB8     2      24.000  18.210  13.170  1.00  0.00            
ATOM    178  H20 BB8     2      24.300  20.510  11.600  1.00  0.00            
ATOM    179  H21 BB8     2      22.110  17.890  11.790  1.00  0.00            
ATOM    180  H22 BB8     2      21.990  18.420   9.650  1.00  0.00            
TER
ENDMDL
MODEL        1
ATOM      1  H1  ACD     1      22.580  10.280  19.330  1.00  0.00            
ATOM      2  O1  ACD     1      23.120  10.550  18.580  1.00  0.00            
ATOM      3  C1  ACD     1      22.230  11.190  17.610  1.00  0.00            
ATOM      4  H2  ACD     1      22.050  12.260  17.810  1.00  0.00            
ATOM      5  H3  ACD     1      21.240  10.740  17.760  1.00  0.00            
ATOM      6  C2  ACD     1      22.750  11.150  16.210  1.00  0.00            
ATOM      7  H4  ACD     1      23.580  11.860  16.120  1.00  0.00            
ATOM      8  O2  ACD     1      23.150   9.790  15.830  1.00  0.00            
ATOM      9  C3  ACD     1      23.470   9.580  14.460  1.00  0.00            
ATOM     10  H5  ACD     1      23.650   8.510  14.330  1.00  0.00            
ATOM     11  O3  ACD     1      24.650  10.340  14.130  1.00  0.00            
ATOM     12  C4  ACD     1      25.790   9.610  13.620  1.00  0.00            
ATOM     13  H6  ACD     1      25.510   8.590  13.350  1.00  0.00            
ATOM     14  C5  ACD     1      26.160  10.260  12.290  1.00  0.00            
ATOM     15  H7  ACD     1      26.290  11.350  12.340  1.00  0.00            
ATOM     16  O4  ACD     1      25.090   9.990  11.360  1.00  0.00            
ATOM     17  H8  ACD     1      24.290  10.300  11.800  1.00  0.00            
ATOM     18  C6  ACD     1      27.450   9.680  11.830  1.00  0.00            
ATOM     19  H9  ACD     1      27.280   8.600  11.740  1.00  0.00            
ATOM     20  O5  ACD     1      27.880  10.220  10.540  1.00  0.00            
ATOM     21  H10 ACD     1      28.200  11.120  10.670  1.00  0.00            
ATOM     22  C7  ACD     1      28.520   9.920  12.940  1.00  0.00            
ATOM     23  H11 ACD     1      29.500   9.540  12.650  1.00  0.00            
ATOM     24  O6  ACD     1      28.130   9.230  14.110  1.00  0.00            
ATOM     25  C8  ACD     1      26.890   9.620  14.660  1.00  0.00            
ATOM     26  H12 ACD     1      26.990  10.600  15.150  1.00  0.00            
ATOM     27  C9  ACD     1      26.620   8.630  15.780  1.00  0.00            
ATOM     28  H13 ACD     1      25.530   8.600  15.900  1.00  0.00            
ATOM     29  H14 ACD     1      26.890   7.670  15.330  1.00  0.00            
ATOM     30  O7  ACD     1      27.290   8.920  17.020  1.00  0.00            
ATOM     31  H15 ACD     1      26.790   9.650  17.390  1.00  0.00            
ATOM     32  O8  ACD     1      28.720  11.360  13.180  1.00  0.00            
ATOM     33  C10 ACD     1      29.910  11.800  13.810  1.00  0.00            
ATOM     34  H16 ACD     1      30.820  11.280  13.480  1.00  0.00            
ATOM     35  C11 ACD     1      30.200  13.200  13.290  1.00  0.00            
ATOM     36  H17 ACD     1      29.200  13.640  13.270  1.00  0.00            
ATOM     37  O9  ACD     1      30.720  13.110  11.940  1.00  0.00            
ATOM     38  H18 ACD     1      31.650  12.920  11.830  1.00  0.00            
ATOM     39  C12 ACD     1      31.040  13.960  14.250  1.00  0.00            
ATOM     40  H19 ACD     1      32.050  13.540  14.220  1.00  0.00            
ATOM     41  O10 ACD     1      31.150  15.390  13.810  1.00  0.00            
ATOM     42  H20 ACD     1      30.220  15.630  13.800  1.00  0.00            
ATOM     43  C13 ACD     1      30.630  13.990  15.700  1.00  0.00            
ATOM     44  H21 ACD     1      31.330  14.490  16.380  1.00  0.00            
ATOM     45  O11 ACD     1      30.610  12.600  16.000  1.00  0.00            
ATOM     46  C14 ACD     1      29.870  11.630  15.340  1.00  0.00            
ATOM     47  H22 ACD     1      28.860  11.850  15.710  1.00  0.00            
ATOM     48  C15 ACD     1      30.340  10.330  15.930  1.00  0.00            
ATOM     49  H23 ACD     1      30.160   9.520  15.230  1.00  0.00            
ATOM     50  H24 ACD     1      31.430  10.440  16.040  1.00  0.00            
ATOM     51  O12 ACD     1      29.630  10.050  17.100  1.00  0.00            
ATOM     52  H25 ACD     1      28.940   9.420  16.880  1.00  0.00            
ATOM     53  O13 ACD     1      29.270  14.490  15.880  1.00  0.00            
ATOM     54  C16 ACD     1      29.160  15.890  16.220  1.00  0.00            
ATOM     55  H26 ACD     1      30.120  16.390  16.370  1.00  0.00            
ATOM     56  C17 ACD     1      28.330  16.560  15.120  1.00  0.00            
ATOM     57  H27 ACD     1      27.310  16.160  15.120  1.00  0.00            
ATOM     58  O14 ACD     1      28.900  16.520  13.840  1.00  0.00            
ATOM     59  H28 ACD     1      28.300  17.120  13.380  1.00  0.00            
ATOM     60  C18 ACD     1      28.020  17.960  15.520  1.00  0.00            
ATOM     61  H29 ACD     1      28.960  18.490  15.670  1.00  0.00            
ATOM     62  O15 ACD     1      27.240  18.620  14.450  1.00  0.00            
ATOM     63  H30 ACD     1      26.540  19.130  14.860  1.00  0.00            
ATOM     64  C19 ACD     1      27.240  18.000  16.870  1.00  0.00            
ATOM     65  H31 ACD     1      27.160  19.040  17.210  1.00  0.00            
ATOM     66  O16 ACD     1      27.940  17.260  17.880  1.00  0.00            
ATOM     67  C20 ACD     1      28.320  15.900  17.600  1.00  0.00            
ATOM     68  H32 ACD     1      27.380  15.320  17.570  1.00  0.00            
ATOM     69  C21 ACD     1      29.100  15.370  18.720  1.00  0.00            
ATOM     70  H33 ACD     1      28.520  15.300  19.640  1.00  0.00            
ATOM     71  H34 ACD     1      29.370  14.320  18.530  1.00  0.00            
ATOM     72  O17 ACD     1      30.210  16.180  18.970  1.00  0.00            
ATOM     73  H35 ACD     1      29.870  17.070  19.010  1.00  0.00            
ATOM     74  O18 ACD     1      25.940  17.470  16.650  1.00  0.00            
ATOM     75  C22 ACD     1      24.880  18.180  17.160  1.00  0.00            
ATOM     76  H36 ACD     1      25.110  18.920  17.950  1.00  0.00            
ATOM     77  C23 ACD     1      24.070  18.810  16.030  1.00  0.00            
ATOM     78  H37 ACD     1      23.910  17.980  15.320  1.00  0.00            
ATOM     79  O19 ACD     1      24.830  19.840  15.320  1.00  0.00            
ATOM     80  H38 ACD     1      24.320  20.630  15.490  1.00  0.00            
ATOM     81  C24 ACD     1      22.830  19.450  16.640  1.00  0.00            
ATOM     82  H39 ACD     1      23.130  20.160  17.430  1.00  0.00            
ATOM     83  O20 ACD     1      22.110  20.090  15.620  1.00  0.00            
ATOM     84  H40 ACD     1      22.510  19.880  14.770  1.00  0.00            
ATOM     85  C25 ACD     1      21.990  18.250  17.290  1.00  0.00            
ATOM     86  H41 ACD     1      21.160  18.750  17.800  1.00  0.00            
ATOM     87  O21 ACD     1      22.810  17.760  18.280  1.00  0.00            
ATOM     88  C26 ACD     1      24.020  17.180  17.920  1.00  0.00            
ATOM     89  H42 ACD     1      23.690  16.330  17.310  1.00  0.00            
ATOM     90  C27 ACD     1      24.740  16.650  19.210  1.00  0.00            
ATOM     91  H43 ACD     1      23.980  16.020  19.710  1.00  0.00            
ATOM     92  H44 ACD     1      25.650  16.140  18.890  1.00  0.00            
ATOM     93  O22 ACD     1      25.280  17.650  20.050  1.00  0.00            
ATOM     94  H45 ACD     1      25.620  17.160  20.810  1.00  0.00            
ATOM     95  O23 ACD     1      21.600  17.230  16.280  1.00  0.00            
ATOM     96  C28 ACD     1      20.600  16.230  16.530  1.00  0.00            
ATOM     97  H46 ACD     1      19.680  16.720  16.890  1.00  0.00            
ATOM     98  C29 ACD     1      21.040  15.150  17.540  1.00  0.00            
ATOM     99  H47 ACD     1      22.090  14.860  17.470  1.00  0.00            
ATOM    100  O24 ACD     1      20.200  13.960  17.280  1.00  0.00            
ATOM    101  C30 ACD     1      20.710  15.520  19.050  1.00  0.00            
ATOM    102  H48 ACD     1      20.890  14.580  19.590  1.00  0.00            
ATOM    103  H49 ACD     1      21.370  16.330  19.390  1.00  0.00            
ATOM    104  O25 ACD     1      19.380  15.900  19.260  1.00  0.00            
ATOM    105  H50 ACD     1      19.270  15.810  20.210  1.00  0.00            
ATOM    106  C31 ACD     1      20.380  15.730  15.140  1.00  0.00            
ATOM    107  H51 ACD     1      21.320  15.390  14.700  1.00  0.00            
ATOM    108  O26 ACD     1      19.860  16.770  14.320  1.00  0.00            
ATOM    109  H52 ACD     1      20.230  17.610  14.600  1.00  0.00            
ATOM    110  C32 ACD     1      19.480  14.540  15.050  1.00  0.00            
ATOM    111  H53 ACD     1      18.530  14.860  15.500  1.00  0.00            
ATOM    112  O27 ACD     1      19.210  14.010  13.790  1.00  0.00            
ATOM    113  H54 ACD     1      18.980  14.820  13.340  1.00  0.00            
ATOM    114  C33 ACD     1      20.080  13.480  15.930  1.00  0.00            
ATOM    115  H55 ACD     1      19.350  12.660  15.870  1.00  0.00            
ATOM    116  O28 ACD     1      21.380  13.070  15.430  1.00  0.00            
ATOM    117  C34 ACD     1      21.610  11.700  15.330  1.00  0.00            
ATOM    118  H56 ACD     1      20.700  11.200  15.670  1.00  0.00            
ATOM    119  C35 ACD     1      21.900  11.430  13.840  1.00  0.00            
ATOM    120  H57 ACD     1      22.810  11.920  13.460  1.00  0.00            
ATOM    121  O29 ACD     1      20.810  11.960  13.020  1.00  0.00            
ATOM    122  H58 ACD     1      20.330  12.660  13.470  1.00  0.00            
ATOM    123  C36 ACD     1      22.210   9.980  13.640  1.00  0.00            
ATOM    124  H59 ACD     1      21.320   9.440  14.000  1.00  0.00            
ATOM    125  O30 ACD     1      22.440   9.720  12.260  1.00  0.00            
ATOM    126  H60 ACD     1      21.560   9.690  11.860  1.00  0.00            
ATOM    127  C1  BB8     2      21.460  15.780   9.660  1.00  0.00            
ATOM    128  C2  BB8     2      22.460  16.300  10.770  1.00  0.00            
ATOM    129  O1  BB8     2      23.540  16.950   9.970  1.00  0.00            
ATOM    130  C3  BB8     2      24.590  17.500  10.770  1.00  0.00            
ATOM    131  O2  BB8     2      24.990  16.430  11.690  1.00  0.00            
ATOM    132  C4  BB8     2      26.000  15.510  11.180  1.00  0.00            
ATOM    133  C5  BB8     2      26.010  15.230   9.690  1.00  0.00            
ATOM    134  O3  BB8     2      26.780  15.670   8.870  1.00  0.00            
ATOM    135  C6  BB8     2      25.020  14.300   9.180  1.00  0.00            
ATOM    136  C7  BB8     2      24.690  14.170   7.830  1.00  0.00            
ATOM    137  O4  BB8     2      25.280  15.050   6.940  1.00  0.00            
ATOM    138  C8  BB8     2      23.770  13.280   7.440  1.00  0.00            
ATOM    139  C9  BB8     2      23.190  12.430   8.390  1.00  0.00            
ATOM    140  O5  BB8     2      22.360  11.450   7.980  1.00  0.00            
ATOM    141  C10 BB8     2      23.610  12.470   9.710  1.00  0.00            
ATOM    142  C11 BB8     2      24.520  13.460  10.120  1.00  0.00            
ATOM    143  O6  BB8     2      24.760  13.590  11.440  1.00  0.00            
ATOM    144  C12 BB8     2      25.980  14.170  11.970  1.00  0.00            
ATOM    145  C13 BB8     2      25.700  14.110  13.470  1.00  0.00            
ATOM    146  C14 BB8     2      24.500  14.640  13.940  1.00  0.00            
ATOM    147  C15 BB8     2      24.150  14.690  15.270  1.00  0.00            
ATOM    148  C16 BB8     2      25.000  14.130  16.250  1.00  0.00            
ATOM    149  O7  BB8     2      24.550  13.920  17.580  1.00  0.00            
ATOM    150  C17 BB8     2      26.250  13.550  15.750  1.00  0.00            
ATOM    151  O8  BB8     2      27.040  12.860  16.660  1.00  0.00            
ATOM    152  C18 BB8     2      26.550  13.580  14.400  1.00  0.00            
ATOM    153  C19 BB8     2      23.870  18.690  11.610  1.00  0.00            
ATOM    154  O9  BB8     2      24.840  19.380  12.340  1.00  0.00            
ATOM    155  C20 BB8     2      22.880  18.070  12.560  1.00  0.00            
ATOM    156  O10 BB8     2      22.260  19.060  13.320  1.00  0.00            
ATOM    157  C21 BB8     2      21.800  17.310  11.740  1.00  0.00            
ATOM    158  O11 BB8     2      20.950  18.250  11.040  1.00  0.00            
ATOM    159  H1  BB8     2      21.810  16.050   8.660  1.00  0.00            
ATOM    160  H2  BB8     2      21.420  14.680   9.660  1.00  0.00            
ATOM    161  H3  BB8     2      20.460  16.150   9.890  1.00  0.00            
ATOM    162  H4  BB8     2      22.730  15.420  11.370  1.00  0.00            
ATOM    163  H5  BB8     2      25.420  17.880  10.160  1.00  0.00            
ATOM    164  H6  BB8     2      26.980  15.970  11.370  1.00  0.00            
ATOM    165  H7  BB8     2      26.070  15.280   7.460  1.00  0.00            
ATOM    166  H8  BB8     2      23.380  13.300   6.430  1.00  0.00            
ATOM    167  H9  BB8     2      22.390  11.510   7.010  1.00  0.00            
ATOM    168  H10 BB8     2      23.190  11.710  10.360  1.00  0.00            
ATOM    169  H11 BB8     2      26.800  13.490  11.710  1.00  0.00            
ATOM    170  H12 BB8     2      23.710  14.980  13.280  1.00  0.00            
ATOM    171  H13 BB8     2      23.230  15.170  15.580  1.00  0.00            
ATOM    172  H14 BB8     2      25.330  13.570  18.040  1.00  0.00            
ATOM    173  H15 BB8     2      27.950  13.030  16.350  1.00  0.00            
ATOM    174  H16 BB8     2      27.520  13.250  14.050  1.00  0.00            
ATOM    175  H17 BB8     2      23.370  19.500  11.070  1.00  0.00            
ATOM    176  H18 BB8     2      24.430  19.560  13.200  1.00  0.00            
ATOM    177  H19 BB8     2      23.320  17.450  13.350  1.00  0.00            
ATOM    178  H20 BB8     2      21.520  19.350  12.750  1.00  0.00            
ATOM    179  H21 BB8     2      21.190  16.680  12.390  1.00  0.00            
ATOM    180  H22 BB8     2      20.180  17.800  10.660  1.00  0.00            
TER
ENDMDL
MODEL        1
ATOM      1  H1  ACD     1      24.550  12.290  19.090  1.00  0.00            
ATOM      2  O1  ACD     1      24.080  13.070  19.390  1.00  0.00            
ATOM      3  C1  ACD     1      22.840  12.900  18.700  1.00  0.00            
ATOM      4  H2  ACD     1      22.300  13.850  18.800  1.00  0.00            
ATOM      5  H3  ACD     1      22.270  12.160  19.270  1.00  0.00            
ATOM      6  C2  ACD     1      23.120  12.400  17.360  1.00  0.00            
ATOM      7  H4  ACD     1      23.800  13.050  16.800  1.00  0.00            
ATOM      8  O2  ACD     1      23.690  11.160  17.620  1.00  0.00            
ATOM      9  C3  ACD     1      24.160  10.530  16.410  1.00  0.00            
ATOM     10  H5  ACD     1      24.570   9.560  16.680  1.00  0.00            
ATOM     11  O3  ACD     1      25.140  11.290  15.730  1.00  0.00            
ATOM     12  C4  ACD     1      26.480  10.820  15.800  1.00  0.00            
ATOM     13  H6  ACD     1      26.520   9.830  16.290  1.00  0.00            
ATOM     14  C5  ACD     1      26.860  10.700  14.320  1.00  0.00            
ATOM     15  H7  ACD     1      26.750  11.700  13.880  1.00  0.00            
ATOM     16  O4  ACD     1      25.950   9.700  13.730  1.00  0.00            
ATOM     17  H8  ACD     1      25.050   9.910  14.010  1.00  0.00            
ATOM     18  C6  ACD     1      28.380  10.460  14.180  1.00  0.00            
ATOM     19  H9  ACD     1      28.500   9.450  14.580  1.00  0.00            
ATOM     20  O5  ACD     1      28.790  10.450  12.810  1.00  0.00            
ATOM     21  H10 ACD     1      28.770  11.320  12.400  1.00  0.00            
ATOM     22  C7  ACD     1      29.230  11.520  14.940  1.00  0.00            
ATOM     23  H11 ACD     1      30.280  11.200  14.930  1.00  0.00            
ATOM     24  O6  ACD     1      28.730  11.490  16.280  1.00  0.00            
ATOM     25  C8  ACD     1      27.340  11.870  16.440  1.00  0.00            
ATOM     26  H12 ACD     1      27.180  12.860  16.000  1.00  0.00            
ATOM     27  C9  ACD     1      27.000  11.880  17.950  1.00  0.00            
ATOM     28  H13 ACD     1      26.000  12.310  18.060  1.00  0.00            
ATOM     29  H14 ACD     1      26.830  10.840  18.260  1.00  0.00            
ATOM     30  O7  ACD     1      28.000  12.560  18.690  1.00  0.00            
ATOM     31  H15 ACD     1      27.660  12.860  19.540  1.00  0.00            
ATOM     32  O8  ACD     1      29.140  12.880  14.340  1.00  0.00            
ATOM     33  C10 ACD     1      30.230  13.750  14.700  1.00  0.00            
ATOM     34  H16 ACD     1      31.130  13.110  14.680  1.00  0.00            
ATOM     35  C11 ACD     1      30.290  14.850  13.640  1.00  0.00            
ATOM     36  H17 ACD     1      29.260  15.060  13.320  1.00  0.00            
ATOM     37  O9  ACD     1      30.880  14.360  12.420  1.00  0.00            
ATOM     38  H18 ACD     1      31.790  14.120  12.580  1.00  0.00            
ATOM     39  C12 ACD     1      30.990  16.100  14.140  1.00  0.00            
ATOM     40  H19 ACD     1      32.040  15.940  14.410  1.00  0.00            
ATOM     41  O10 ACD     1      31.020  17.160  13.180  1.00  0.00            
ATOM     42  H20 ACD     1      30.120  17.250  12.870  1.00  0.00            
ATOM     43  C13 ACD     1      30.240  16.670  15.340  1.00  0.00            
ATOM     44  H21 ACD     1      30.850  17.510  15.690  1.00  0.00            
ATOM     45  O11 ACD     1      30.210  15.760  16.440  1.00  0.00            
ATOM     46  C14 ACD     1      30.060  14.290  16.190  1.00  0.00            
ATOM     47  H22 ACD     1      29.010  14.050  16.400  1.00  0.00            
ATOM     48  C15 ACD     1      30.880  13.480  17.240  1.00  0.00            
ATOM     49  H23 ACD     1      30.840  12.410  16.990  1.00  0.00            
ATOM     50  H24 ACD     1      31.940  13.740  17.150  1.00  0.00            
ATOM     51  O12 ACD     1      30.480  13.680  18.600  1.00  0.00            
ATOM     52  H25 ACD     1      29.690  13.140  18.650  1.00  0.00            
ATOM     53  O13 ACD     1      28.900  17.020  14.950  1.00  0.00            
ATOM     54  C16 ACD     1      28.530  18.300  14.420  1.00  0.00            
ATOM     55  H26 ACD     1      29.440  18.890  14.200  1.00  0.00            
ATOM     56  C17 ACD     1      27.650  18.050  13.150  1.00  0.00            
ATOM     57  H27 ACD     1      26.740  17.450  13.290  1.00  0.00            
ATOM     58  O14 ACD     1      28.430  17.450  12.110  1.00  0.00            
ATOM     59  H28 ACD     1      28.050  17.770  11.290  1.00  0.00            
ATOM     60  C18 ACD     1      27.010  19.350  12.680  1.00  0.00            
ATOM     61  H29 ACD     1      27.770  20.050  12.330  1.00  0.00            
ATOM     62  O15 ACD     1      26.190  19.250  11.520  1.00  0.00            
ATOM     63  H30 ACD     1      25.320  18.940  11.790  1.00  0.00            
ATOM     64  C19 ACD     1      26.130  20.100  13.740  1.00  0.00            
ATOM     65  H31 ACD     1      25.760  21.000  13.230  1.00  0.00            
ATOM     66  O16 ACD     1      27.030  20.320  14.820  1.00  0.00            
ATOM     67  C20 ACD     1      27.710  19.160  15.450  1.00  0.00            
ATOM     68  H32 ACD     1      26.930  18.510  15.870  1.00  0.00            
ATOM     69  C21 ACD     1      28.600  19.640  16.600  1.00  0.00            
ATOM     70  H33 ACD     1      28.010  20.220  17.330  1.00  0.00            
ATOM     71  H34 ACD     1      29.060  18.810  17.140  1.00  0.00            
ATOM     72  O17 ACD     1      29.740  20.400  16.140  1.00  0.00            
ATOM     73  H35 ACD     1      30.320  20.600  16.880  1.00  0.00            
ATOM     74  O18 ACD     1      24.940  19.370  14.180  1.00  0.00            
ATOM     75  C22 ACD     1      23.880  20.040  14.810  1.00  0.00            
ATOM     76  H36 ACD     1      24.130  21.110  14.860  1.00  0.00            
ATOM     77  C23 ACD     1      22.650  19.970  13.880  1.00  0.00            
ATOM     78  H37 ACD     1      22.600  18.910  13.580  1.00  0.00            
ATOM     79  O19 ACD     1      22.940  20.750  12.700  1.00  0.00            
ATOM     80  H38 ACD     1      22.800  21.690  12.830  1.00  0.00            
ATOM     81  C24 ACD     1      21.290  20.210  14.620  1.00  0.00            
ATOM     82  H39 ACD     1      21.180  21.210  15.060  1.00  0.00            
ATOM     83  O20 ACD     1      20.190  19.960  13.760  1.00  0.00            
ATOM     84  H40 ACD     1      20.050  20.880  13.500  1.00  0.00            
ATOM     85  C25 ACD     1      21.300  19.280  15.860  1.00  0.00            
ATOM     86  H41 ACD     1      20.420  19.620  16.410  1.00  0.00            
ATOM     87  O21 ACD     1      22.400  19.660  16.760  1.00  0.00            
ATOM     88  C26 ACD     1      23.730  19.530  16.220  1.00  0.00            
ATOM     89  H42 ACD     1      23.870  18.460  16.020  1.00  0.00            
ATOM     90  C27 ACD     1      24.750  20.060  17.320  1.00  0.00            
ATOM     91  H43 ACD     1      24.410  19.660  18.280  1.00  0.00            
ATOM     92  H44 ACD     1      25.700  19.530  17.190  1.00  0.00            
ATOM     93  O22 ACD     1      24.810  21.490  17.370  1.00  0.00            
ATOM     94  H45 ACD     1      25.230  21.720  18.200  1.00  0.00            
ATOM     95  O23 ACD     1      21.320  17.900  15.540  1.00  0.00            
ATOM     96  C28 ACD     1      20.390  16.940  16.080  1.00  0.00            
ATOM     97  H46 ACD     1      19.460  17.500  16.260  1.00  0.00            
ATOM     98  C29 ACD     1      20.910  16.280  17.420  1.00  0.00            
ATOM     99  H47 ACD     1      21.930  15.860  17.410  1.00  0.00            
ATOM    100  O24 ACD     1      20.140  15.030  17.590  1.00  0.00            
ATOM    101  C30 ACD     1      20.840  17.190  18.640  1.00  0.00            
ATOM    102  H48 ACD     1      21.270  16.720  19.530  1.00  0.00            
ATOM    103  H49 ACD     1      21.580  17.980  18.530  1.00  0.00            
ATOM    104  O25 ACD     1      19.610  17.850  18.820  1.00  0.00            
ATOM    105  H50 ACD     1      19.900  18.730  19.060  1.00  0.00            
ATOM    106  C31 ACD     1      20.050  16.030  14.930  1.00  0.00            
ATOM    107  H51 ACD     1      20.970  15.570  14.530  1.00  0.00            
ATOM    108  O26 ACD     1      19.350  16.750  13.910  1.00  0.00            
ATOM    109  H52 ACD     1      20.000  17.200  13.360  1.00  0.00            
ATOM    110  C32 ACD     1      19.270  14.790  15.310  1.00  0.00            
ATOM    111  H53 ACD     1      18.300  15.100  15.710  1.00  0.00            
ATOM    112  O27 ACD     1      19.070  13.820  14.270  1.00  0.00            
ATOM    113  H54 ACD     1      18.700  14.370  13.580  1.00  0.00            
ATOM    114  C33 ACD     1      20.070  14.070  16.470  1.00  0.00            
ATOM    115  H55 ACD     1      19.600  13.180  16.890  1.00  0.00            
ATOM    116  O28 ACD     1      21.440  13.670  16.130  1.00  0.00            
ATOM    117  C34 ACD     1      21.900  12.340  16.470  1.00  0.00            
ATOM    118  H56 ACD     1      21.130  11.860  17.070  1.00  0.00            
ATOM    119  C35 ACD     1      22.190  11.600  15.120  1.00  0.00            
ATOM    120  H57 ACD     1      22.750  12.160  14.370  1.00  0.00            
ATOM    121  O29 ACD     1      20.920  11.290  14.570  1.00  0.00            
ATOM    122  H58 ACD     1      20.500  12.140  14.470  1.00  0.00            
ATOM    123  C36 ACD     1      23.020  10.320  15.500  1.00  0.00            
ATOM    124  H59 ACD     1      22.400   9.630  16.080  1.00  0.00            
ATOM    125  O30 ACD     1      23.360   9.760  14.290  1.00  0.00            
ATOM    126  H60 ACD     1      22.500   9.520  13.920  1.00  0.00            
ATOM    127  C1  BB8     2      21.920  12.990  10.260  1.00  0.00            
ATOM    128  C2  BB8     2      22.310  14.350  10.920  1.00  0.00            
ATOM    129  O1  BB8     2      23.230  14.950  10.000  1.00  0.00            
ATOM    130  C3  BB8     2      24.000  16.140  10.400  1.00  0.00            
ATOM    131  O2  BB8     2      24.850  15.890  11.590  1.00  0.00            
ATOM    132  C4  BB8     2      25.920  14.960  11.610  1.00  0.00            
ATOM    133  C5  BB8     2      26.150  14.250  10.330  1.00  0.00            
ATOM    134  O3  BB8     2      26.570  14.740   9.270  1.00  0.00            
ATOM    135  C6  BB8     2      25.840  12.830  10.300  1.00  0.00            
ATOM    136  C7  BB8     2      26.150  11.920   9.260  1.00  0.00            
ATOM    137  O4  BB8     2      26.860  12.380   8.270  1.00  0.00            
ATOM    138  C8  BB8     2      25.660  10.660   9.160  1.00  0.00            
ATOM    139  C9  BB8     2      24.840  10.210  10.180  1.00  0.00            
ATOM    140  O5  BB8     2      24.210   9.010  10.110  1.00  0.00            
ATOM    141  C10 BB8     2      24.560  10.990  11.260  1.00  0.00            
ATOM    142  C11 BB8     2      25.060  12.290  11.310  1.00  0.00            
ATOM    143  O6  BB8     2      24.950  13.070  12.490  1.00  0.00            
ATOM    144  C12 BB8     2      25.950  14.060  12.790  1.00  0.00            
ATOM    145  C13 BB8     2      25.630  14.720  14.130  1.00  0.00            
ATOM    146  C14 BB8     2      24.310  14.960  14.470  1.00  0.00            
ATOM    147  C15 BB8     2      24.000  15.790  15.580  1.00  0.00            
ATOM    148  C16 BB8     2      25.030  16.250  16.410  1.00  0.00            
ATOM    149  O7  BB8     2      24.730  16.890  17.570  1.00  0.00            
ATOM    150  C17 BB8     2      26.340  15.840  16.140  1.00  0.00            
ATOM    151  O8  BB8     2      27.360  15.950  17.050  1.00  0.00            
ATOM    152  C18 BB8     2      26.650  15.130  15.000  1.00  0.00            
ATOM    153  C19 BB8     2      22.950  17.270  10.740  1.00  0.00            
ATOM    154  O9  BB8     2      23.600  18.400  11.270  1.00  0.00            
ATOM    155  C20 BB8     2      21.800  16.730  11.730  1.00  0.00            
ATOM    156  O10 BB8     2      20.760  17.770  11.820  1.00  0.00            
ATOM    157  C21 BB8     2      21.200  15.410  11.190  1.00  0.00            
ATOM    158  O11 BB8     2      20.330  15.720  10.110  1.00  0.00            
ATOM    159  H1  BB8     2      21.260  12.420  10.940  1.00  0.00            
ATOM    160  H2  BB8     2      21.310  13.240   9.380  1.00  0.00            
ATOM    161  H3  BB8     2      22.740  12.370   9.890  1.00  0.00            
ATOM    162  H4  BB8     2      22.780  14.130  11.880  1.00  0.00            
ATOM    163  H5  BB8     2      24.650  16.510   9.600  1.00  0.00            
ATOM    164  H6  BB8     2      26.830  15.570  11.570  1.00  0.00            
ATOM    165  H7  BB8     2      26.990  13.330   8.430  1.00  0.00            
ATOM    166  H8  BB8     2      25.780  10.150   8.200  1.00  0.00            
ATOM    167  H9  BB8     2      24.700   8.570   9.410  1.00  0.00            
ATOM    168  H10 BB8     2      23.940  10.650  12.080  1.00  0.00            
ATOM    169  H11 BB8     2      26.970  13.640  12.850  1.00  0.00            
ATOM    170  H12 BB8     2      23.530  14.570  13.830  1.00  0.00            
ATOM    171  H13 BB8     2      22.960  16.030  15.760  1.00  0.00            
ATOM    172  H14 BB8     2      25.570  17.100  18.020  1.00  0.00            
ATOM    173  H15 BB8     2      28.210  15.780  16.590  1.00  0.00            
ATOM    174  H16 BB8     2      27.690  14.880  14.840  1.00  0.00            
ATOM    175  H17 BB8     2      22.510  17.640   9.810  1.00  0.00            
ATOM    176  H18 BB8     2      22.940  19.110  11.390  1.00  0.00            
ATOM    177  H19 BB8     2      22.260  16.620  12.720  1.00  0.00            
ATOM    178  H20 BB8     2      20.310  17.680  10.970  1.00  0.00            
ATOM    179  H21 BB8     2      20.560  14.960  11.970  1.00  0.00            
ATOM    180  H22 BB8     2      19.970  14.930   9.670  1.00  0.00            
TER
ENDMDL
MODEL        1
ATOM      1  H1  ACD     1      20.530  20.780  15.980  1.00  0.00            
ATOM      2  O1  ACD     1      21.450  21.000  15.790  1.00  0.00            
ATOM      3  C1  ACD     1      22.330  20.410  16.740  1.00  0.00            
ATOM      4  H2  ACD     1      22.350  21.070  17.620  1.00  0.00            
ATOM      5  H3  ACD     1      23.380  20.620  16.490  1.00  0.00            
ATOM      6  C2  ACD     1      22.290  18.850  16.990  1.00  0.00            
ATOM      7  H4  ACD     1      23.240  18.590  17.480  1.00  0.00            
ATOM      8  O2  ACD     1      21.250  18.710  18.010  1.00  0.00            
ATOM      9  C3  ACD     1      21.060  17.460  18.510  1.00  0.00            
ATOM     10  H5  ACD     1      20.200  17.430  19.200  1.00  0.00            
ATOM     11  O3  ACD     1      22.210  17.020  19.200  1.00  0.00            
ATOM     12  C4  ACD     1      22.130  17.050  20.580  1.00  0.00            
ATOM     13  H6  ACD     1      21.110  17.350  20.880  1.00  0.00            
ATOM     14  C5  ACD     1      22.370  15.650  21.130  1.00  0.00            
ATOM     15  H7  ACD     1      23.210  15.210  20.590  1.00  0.00            
ATOM     16  O4  ACD     1      21.180  14.960  20.740  1.00  0.00            
ATOM     17  H8  ACD     1      21.250  15.000  19.780  1.00  0.00            
ATOM     18  C6  ACD     1      22.670  15.640  22.620  1.00  0.00            
ATOM     19  H9  ACD     1      21.770  15.960  23.160  1.00  0.00            
ATOM     20  O5  ACD     1      23.100  14.350  23.000  1.00  0.00            
ATOM     21  H10 ACD     1      22.400  13.700  22.890  1.00  0.00            
ATOM     22  C7  ACD     1      23.760  16.620  22.920  1.00  0.00            
ATOM     23  H11 ACD     1      23.920  16.690  24.000  1.00  0.00            
ATOM     24  O6  ACD     1      23.340  17.850  22.390  1.00  0.00            
ATOM     25  C8  ACD     1      23.270  17.970  21.020  1.00  0.00            
ATOM     26  H12 ACD     1      24.280  17.690  20.710  1.00  0.00            
ATOM     27  C9  ACD     1      23.040  19.500  20.720  1.00  0.00            
ATOM     28  H13 ACD     1      23.850  20.070  21.170  1.00  0.00            
ATOM     29  H14 ACD     1      23.000  19.540  19.620  1.00  0.00            
ATOM     30  O7  ACD     1      21.740  20.000  21.250  1.00  0.00            
ATOM     31  H15 ACD     1      21.550  20.870  20.900  1.00  0.00            
ATOM     32  O8  ACD     1      24.980  16.210  22.310  1.00  0.00            
ATOM     33  C10 ACD     1      26.110  15.860  23.130  1.00  0.00            
ATOM     34  H16 ACD     1      25.910  15.570  24.170  1.00  0.00            
ATOM     35  C11 ACD     1      26.630  14.710  22.380  1.00  0.00            
ATOM     36  H17 ACD     1      26.630  14.960  21.310  1.00  0.00            
ATOM     37  O9  ACD     1      25.720  13.680  22.640  1.00  0.00            
ATOM     38  H18 ACD     1      24.840  14.020  22.830  1.00  0.00            
ATOM     39  C12 ACD     1      28.030  14.320  22.680  1.00  0.00            
ATOM     40  H19 ACD     1      28.020  14.070  23.740  1.00  0.00            
ATOM     41  O10 ACD     1      28.410  13.220  21.790  1.00  0.00            
ATOM     42  H20 ACD     1      27.850  12.450  21.890  1.00  0.00            
ATOM     43  C13 ACD     1      28.890  15.560  22.410  1.00  0.00            
ATOM     44  H21 ACD     1      29.960  15.360  22.500  1.00  0.00            
ATOM     45  O11 ACD     1      28.490  16.510  23.420  1.00  0.00            
ATOM     46  C14 ACD     1      27.140  17.020  23.230  1.00  0.00            
ATOM     47  H22 ACD     1      27.150  17.720  22.380  1.00  0.00            
ATOM     48  C15 ACD     1      26.740  17.870  24.460  1.00  0.00            
ATOM     49  H23 ACD     1      25.770  18.340  24.250  1.00  0.00            
ATOM     50  H24 ACD     1      26.670  17.310  25.400  1.00  0.00            
ATOM     51  O12 ACD     1      27.560  18.950  24.620  1.00  0.00            
ATOM     52  H25 ACD     1      28.450  18.650  24.420  1.00  0.00            
ATOM     53  O13 ACD     1      28.690  16.040  21.050  1.00  0.00            
ATOM     54  C16 ACD     1      29.810  16.270  20.220  1.00  0.00            
ATOM     55  H26 ACD     1      30.690  16.250  20.880  1.00  0.00            
ATOM     56  C17 ACD     1      29.820  15.230  19.150  1.00  0.00            
ATOM     57  H27 ACD     1      28.870  15.170  18.600  1.00  0.00            
ATOM     58  O14 ACD     1      30.090  13.950  19.750  1.00  0.00            
ATOM     59  H28 ACD     1      29.470  13.750  20.460  1.00  0.00            
ATOM     60  C18 ACD     1      30.900  15.540  18.080  1.00  0.00            
ATOM     61  H29 ACD     1      31.900  15.500  18.530  1.00  0.00            
ATOM     62  O15 ACD     1      30.870  14.650  17.010  1.00  0.00            
ATOM     63  H30 ACD     1      30.450  13.850  17.320  1.00  0.00            
ATOM     64  C19 ACD     1      30.740  17.030  17.490  1.00  0.00            
ATOM     65  H31 ACD     1      31.560  17.460  16.910  1.00  0.00            
ATOM     66  O16 ACD     1      30.710  17.830  18.690  1.00  0.00            
ATOM     67  C20 ACD     1      29.610  17.660  19.600  1.00  0.00            
ATOM     68  H32 ACD     1      28.660  17.650  19.040  1.00  0.00            
ATOM     69  C21 ACD     1      29.620  18.790  20.650  1.00  0.00            
ATOM     70  H33 ACD     1      28.860  18.490  21.390  1.00  0.00            
ATOM     71  H34 ACD     1      30.540  18.780  21.250  1.00  0.00            
ATOM     72  O17 ACD     1      29.300  20.060  20.090  1.00  0.00            
ATOM     73  H35 ACD     1      28.360  20.000  19.920  1.00  0.00            
ATOM     74  O18 ACD     1      29.530  17.160  16.800  1.00  0.00            
ATOM     75  C22 ACD     1      29.610  17.540  15.450  1.00  0.00            
ATOM     76  H36 ACD     1      30.640  17.810  15.180  1.00  0.00            
ATOM     77  C23 ACD     1      29.070  16.420  14.520  1.00  0.00            
ATOM     78  H37 ACD     1      28.100  16.180  14.970  1.00  0.00            
ATOM     79  O19 ACD     1      29.990  15.290  14.530  1.00  0.00            
ATOM     80  H38 ACD     1      30.280  15.060  15.420  1.00  0.00            
ATOM     81  C24 ACD     1      28.870  16.880  13.040  1.00  0.00            
ATOM     82  H39 ACD     1      29.880  16.990  12.620  1.00  0.00            
ATOM     83  O20 ACD     1      28.110  15.870  12.440  1.00  0.00            
ATOM     84  H40 ACD     1      28.360  15.010  12.770  1.00  0.00            
ATOM     85  C25 ACD     1      28.080  18.200  12.990  1.00  0.00            
ATOM     86  H41 ACD     1      28.070  18.600  11.970  1.00  0.00            
ATOM     87  O21 ACD     1      28.820  19.170  13.780  1.00  0.00            
ATOM     88  C26 ACD     1      28.880  18.850  15.210  1.00  0.00            
ATOM     89  H42 ACD     1      27.880  18.660  15.610  1.00  0.00            
ATOM     90  C27 ACD     1      29.560  20.020  15.860  1.00  0.00            
ATOM     91  H43 ACD     1      29.450  19.940  16.950  1.00  0.00            
ATOM     92  H44 ACD     1      30.640  20.090  15.700  1.00  0.00            
ATOM     93  O22 ACD     1      28.960  21.290  15.490  1.00  0.00            
ATOM     94  H45 ACD     1      28.980  21.140  14.540  1.00  0.00            
ATOM     95  O23 ACD     1      26.860  18.100  13.580  1.00  0.00            
ATOM     96  C28 ACD     1      25.710  18.470  12.880  1.00  0.00            
ATOM     97  H46 ACD     1      26.030  18.920  11.940  1.00  0.00            
ATOM     98  C29 ACD     1      25.000  19.550  13.710  1.00  0.00            
ATOM     99  H47 ACD     1      24.950  19.490  14.810  1.00  0.00            
ATOM    100  O24 ACD     1      23.620  19.580  13.410  1.00  0.00            
ATOM    101  C30 ACD     1      25.640  20.950  13.460  1.00  0.00            
ATOM    102  H48 ACD     1      25.250  21.730  14.130  1.00  0.00            
ATOM    103  H49 ACD     1      26.700  20.860  13.700  1.00  0.00            
ATOM    104  O25 ACD     1      25.470  21.340  12.080  1.00  0.00            
ATOM    105  H50 ACD     1      25.980  20.690  11.590  1.00  0.00            
ATOM    106  C31 ACD     1      24.970  17.170  12.740  1.00  0.00            
ATOM    107  H51 ACD     1      25.150  16.480  13.570  1.00  0.00            
ATOM    108  O26 ACD     1      25.550  16.420  11.650  1.00  0.00            
ATOM    109  H52 ACD     1      26.420  16.090  11.910  1.00  0.00            
ATOM    110  C32 ACD     1      23.450  17.430  12.560  1.00  0.00            
ATOM    111  H53 ACD     1      23.210  17.890  11.590  1.00  0.00            
ATOM    112  O27 ACD     1      22.710  16.170  12.680  1.00  0.00            
ATOM    113  H54 ACD     1      22.600  16.030  13.630  1.00  0.00            
ATOM    114  C33 ACD     1      22.970  18.370  13.620  1.00  0.00            
ATOM    115  H55 ACD     1      21.920  18.540  13.400  1.00  0.00            
ATOM    116  O28 ACD     1      23.080  17.920  14.950  1.00  0.00            
ATOM    117  C34 ACD     1      21.980  18.010  15.810  1.00  0.00            
ATOM    118  H56 ACD     1      21.160  18.490  15.250  1.00  0.00            
ATOM    119  C35 ACD     1      21.620  16.560  16.220  1.00  0.00            
ATOM    120  H57 ACD     1      22.430  15.990  16.700  1.00  0.00            
ATOM    121  O29 ACD     1      21.080  15.770  15.120  1.00  0.00            
ATOM    122  H58 ACD     1      21.170  14.840  15.310  1.00  0.00            
ATOM    123  C36 ACD     1      20.620  16.580  17.370  1.00  0.00            
ATOM    124  H59 ACD     1      19.640  16.990  17.080  1.00  0.00            
ATOM    125  O30 ACD     1      20.400  15.250  17.940  1.00  0.00            
ATOM    126  H60 ACD     1      19.680  14.840  17.450  1.00  0.00            
ATOM    127  C1  BB8     2      29.840  10.780  17.640  1.00  0.00            
ATOM    128  C2  BB8     2      28.690  11.310  16.790  1.00  0.00            
ATOM    129  O1  BB8     2      28.850  12.800  16.890  1.00  0.00            
ATOM    130  C3  BB8     2      27.680  13.570  16.440  1.00  0.00            
ATOM    131  O2  BB8     2      26.500  13.070  17.120  1.00  0.00            
ATOM    132  C4  BB8     2      26.500  13.280  18.570  1.00  0.00            
ATOM    133  C5  BB8     2      26.070  11.930  19.230  1.00  0.00            
ATOM    134  O3  BB8     2      26.940  11.140  19.630  1.00  0.00            
ATOM    135  C6  BB8     2      24.620  11.660  19.410  1.00  0.00            
ATOM    136  C7  BB8     2      24.090  10.460  19.960  1.00  0.00            
ATOM    137  O4  BB8     2      24.850   9.470  20.330  1.00  0.00            
ATOM    138  C8  BB8     2      22.720  10.210  19.930  1.00  0.00            
ATOM    139  C9  BB8     2      21.910  11.010  19.240  1.00  0.00            
ATOM    140  O5  BB8     2      20.620  10.740  19.010  1.00  0.00            
ATOM    141  C10 BB8     2      22.350  12.280  18.770  1.00  0.00            
ATOM    142  C11 BB8     2      23.710  12.570  18.890  1.00  0.00            
ATOM    143  O6  BB8     2      24.080  13.850  18.480  1.00  0.00            
ATOM    144  C12 BB8     2      25.340  14.310  18.940  1.00  0.00            
ATOM    145  C13 BB8     2      25.560  15.760  18.430  1.00  0.00            
ATOM    146  C14 BB8     2      25.310  16.060  17.050  1.00  0.00            
ATOM    147  C15 BB8     2      25.560  17.380  16.570  1.00  0.00            
ATOM    148  C16 BB8     2      25.850  18.390  17.490  1.00  0.00            
ATOM    149  O7  BB8     2      26.050  19.690  17.040  1.00  0.00            
ATOM    150  C17 BB8     2      26.220  18.110  18.860  1.00  0.00            
ATOM    151  O8  BB8     2      26.540  19.090  19.750  1.00  0.00            
ATOM    152  C18 BB8     2      26.010  16.790  19.330  1.00  0.00            
ATOM    153  C19 BB8     2      27.440  13.240  14.940  1.00  0.00            
ATOM    154  O9  BB8     2      26.260  13.880  14.410  1.00  0.00            
ATOM    155  C20 BB8     2      27.510  11.760  14.640  1.00  0.00            
ATOM    156  O10 BB8     2      27.470  11.530  13.220  1.00  0.00            
ATOM    157  C21 BB8     2      28.670  11.010  15.260  1.00  0.00            
ATOM    158  O11 BB8     2      29.890  11.340  14.540  1.00  0.00            
ATOM    159  H1  BB8     2      29.660   9.700  17.730  1.00  0.00            
ATOM    160  H2  BB8     2      30.850  11.000  17.270  1.00  0.00            
ATOM    161  H3  BB8     2      29.820  11.190  18.650  1.00  0.00            
ATOM    162  H4  BB8     2      27.750  10.990  17.270  1.00  0.00            
ATOM    163  H5  BB8     2      27.800  14.660  16.540  1.00  0.00            
ATOM    164  H6  BB8     2      27.480  13.510  19.010  1.00  0.00            
ATOM    165  H7  BB8     2      25.560   9.420  19.670  1.00  0.00            
ATOM    166  H8  BB8     2      22.240   9.290  20.270  1.00  0.00            
ATOM    167  H9  BB8     2      20.700   9.780  18.870  1.00  0.00            
ATOM    168  H10 BB8     2      21.670  12.940  18.230  1.00  0.00            
ATOM    169  H11 BB8     2      25.120  14.260  20.020  1.00  0.00            
ATOM    170  H12 BB8     2      24.920  15.300  16.380  1.00  0.00            
ATOM    171  H13 BB8     2      25.440  17.610  15.520  1.00  0.00            
ATOM    172  H14 BB8     2      26.690  20.220  17.550  1.00  0.00            
ATOM    173  H15 BB8     2      26.050  19.890  19.450  1.00  0.00            
ATOM    174  H16 BB8     2      26.260  16.590  20.360  1.00  0.00            
ATOM    175  H17 BB8     2      28.330  13.650  14.450  1.00  0.00            
ATOM    176  H18 BB8     2      25.520  13.580  14.960  1.00  0.00            
ATOM    177  H19 BB8     2      26.610  11.350  15.100  1.00  0.00            
ATOM    178  H20 BB8     2      28.210  12.050  12.880  1.00  0.00            
ATOM    179  H21 BB8     2      28.510   9.930  15.190  1.00  0.00            
ATOM    180  H22 BB8     2      29.850  11.090  13.600  1.00  0.00            
TER
ENDMDL
MODEL        1
ATOM      1  H1  ACD     1      21.220  12.560  15.240  1.00  0.00            
ATOM      2  O1  ACD     1      20.930  11.670  15.480  1.00  0.00            
ATOM      3  C1  ACD     1      19.680  11.480  14.800  1.00  0.00            
ATOM      4  H2  ACD     1      19.020  12.220  15.260  1.00  0.00            
ATOM      5  H3  ACD     1      19.370  10.490  15.150  1.00  0.00            
ATOM      6  C2  ACD     1      19.810  11.440  13.330  1.00  0.00            
ATOM      7  H4  ACD     1      20.140  12.450  13.090  1.00  0.00            
ATOM      8  O2  ACD     1      20.760  10.420  13.030  1.00  0.00            
ATOM      9  C3  ACD     1      20.870  10.210  11.590  1.00  0.00            
ATOM     10  H5  ACD     1      21.750   9.560  11.550  1.00  0.00            
ATOM     11  O3  ACD     1      21.190  11.370  10.920  1.00  0.00            
ATOM     12  C4  ACD     1      22.490  11.530  10.360  1.00  0.00            
ATOM     13  H6  ACD     1      22.940  10.550  10.170  1.00  0.00            
ATOM     14  C5  ACD     1      22.250  12.320   9.080  1.00  0.00            
ATOM     15  H7  ACD     1      21.440  13.040   9.250  1.00  0.00            
ATOM     16  O4  ACD     1      21.880  11.390   8.060  1.00  0.00            
ATOM     17  H8  ACD     1      21.130  10.900   8.430  1.00  0.00            
ATOM     18  C6  ACD     1      23.510  13.050   8.690  1.00  0.00            
ATOM     19  H9  ACD     1      24.260  12.310   8.390  1.00  0.00            
ATOM     20  O5  ACD     1      23.300  13.870   7.540  1.00  0.00            
ATOM     21  H10 ACD     1      23.310  13.220   6.830  1.00  0.00            
ATOM     22  C7  ACD     1      24.040  13.890   9.810  1.00  0.00            
ATOM     23  H11 ACD     1      24.930  14.470   9.520  1.00  0.00            
ATOM     24  O6  ACD     1      24.300  13.110  10.910  1.00  0.00            
ATOM     25  C8  ACD     1      23.310  12.240  11.440  1.00  0.00            
ATOM     26  H12 ACD     1      22.570  12.760  12.070  1.00  0.00            
ATOM     27  C9  ACD     1      24.000  11.250  12.360  1.00  0.00            
ATOM     28  H13 ACD     1      24.430  11.850  13.170  1.00  0.00            
ATOM     29  H14 ACD     1      23.250  10.600  12.830  1.00  0.00            
ATOM     30  O7  ACD     1      25.010  10.470  11.670  1.00  0.00            
ATOM     31  H15 ACD     1      25.460  11.090  11.090  1.00  0.00            
ATOM     32  O8  ACD     1      22.990  14.790  10.160  1.00  0.00            
ATOM     33  C10 ACD     1      23.360  16.160  10.530  1.00  0.00            
ATOM     34  H16 ACD     1      24.440  16.290  10.370  1.00  0.00            
ATOM     35  C11 ACD     1      22.540  17.140   9.760  1.00  0.00            
ATOM     36  H17 ACD     1      21.500  16.870  10.000  1.00  0.00            
ATOM     37  O9  ACD     1      22.800  16.970   8.300  1.00  0.00            
ATOM     38  H18 ACD     1      22.680  16.060   7.980  1.00  0.00            
ATOM     39  C12 ACD     1      22.930  18.540  10.240  1.00  0.00            
ATOM     40  H19 ACD     1      23.960  18.580   9.850  1.00  0.00            
ATOM     41  O10 ACD     1      22.180  19.620   9.660  1.00  0.00            
ATOM     42  H20 ACD     1      21.400  19.750  10.210  1.00  0.00            
ATOM     43  C13 ACD     1      22.900  18.810  11.690  1.00  0.00            
ATOM     44  H21 ACD     1      23.380  19.760  11.960  1.00  0.00            
ATOM     45  O11 ACD     1      23.540  17.730  12.420  1.00  0.00            
ATOM     46  C14 ACD     1      23.220  16.400  12.070  1.00  0.00            
ATOM     47  H22 ACD     1      22.160  16.270  12.310  1.00  0.00            
ATOM     48  C15 ACD     1      24.080  15.470  12.960  1.00  0.00            
ATOM     49  H23 ACD     1      24.000  15.630  14.040  1.00  0.00            
ATOM     50  H24 ACD     1      23.720  14.440  12.880  1.00  0.00            
ATOM     51  O12 ACD     1      25.430  15.570  12.500  1.00  0.00            
ATOM     52  H25 ACD     1      25.880  14.720  12.550  1.00  0.00            
ATOM     53  O13 ACD     1      21.620  18.890  12.150  1.00  0.00            
ATOM     54  C16 ACD     1      21.250  19.640  13.310  1.00  0.00            
ATOM     55  H26 ACD     1      22.220  19.990  13.690  1.00  0.00            
ATOM     56  C17 ACD     1      20.450  20.880  12.890  1.00  0.00            
ATOM     57  H27 ACD     1      19.510  20.560  12.430  1.00  0.00            
ATOM     58  O14 ACD     1      21.190  21.800  12.030  1.00  0.00            
ATOM     59  H28 ACD     1      20.600  22.530  11.810  1.00  0.00            
ATOM     60  C18 ACD     1      20.010  21.640  14.140  1.00  0.00            
ATOM     61  H29 ACD     1      20.870  21.960  14.740  1.00  0.00            
ATOM     62  O15 ACD     1      19.220  22.720  13.720  1.00  0.00            
ATOM     63  H30 ACD     1      18.510  22.820  14.360  1.00  0.00            
ATOM     64  C19 ACD     1      19.100  20.720  15.010  1.00  0.00            
ATOM     65  H31 ACD     1      18.720  21.200  15.920  1.00  0.00            
ATOM     66  O16 ACD     1      19.830  19.660  15.470  1.00  0.00            
ATOM     67  C20 ACD     1      20.470  18.780  14.460  1.00  0.00            
ATOM     68  H32 ACD     1      19.670  18.260  13.920  1.00  0.00            
ATOM     69  C21 ACD     1      21.280  17.750  15.190  1.00  0.00            
ATOM     70  H33 ACD     1      21.710  17.210  14.340  1.00  0.00            
ATOM     71  H34 ACD     1      22.120  18.220  15.720  1.00  0.00            
ATOM     72  O17 ACD     1      20.550  16.950  16.140  1.00  0.00            
ATOM     73  H35 ACD     1      20.420  17.430  16.960  1.00  0.00            
ATOM     74  O18 ACD     1      17.950  20.290  14.300  1.00  0.00            
ATOM     75  C22 ACD     1      16.710  19.780  14.870  1.00  0.00            
ATOM     76  H36 ACD     1      16.120  20.570  15.360  1.00  0.00            
ATOM     77  C23 ACD     1      15.920  19.500  13.610  1.00  0.00            
ATOM     78  H37 ACD     1      16.620  18.970  12.940  1.00  0.00            
ATOM     79  O19 ACD     1      15.340  20.660  13.000  1.00  0.00            
ATOM     80  H38 ACD     1      16.050  21.260  12.750  1.00  0.00            
ATOM     81  C24 ACD     1      14.830  18.520  13.830  1.00  0.00            
ATOM     82  H39 ACD     1      14.070  18.920  14.520  1.00  0.00            
ATOM     83  O20 ACD     1      14.140  18.000  12.730  1.00  0.00            
ATOM     84  H40 ACD     1      13.760  18.770  12.300  1.00  0.00            
ATOM     85  C25 ACD     1      15.300  17.330  14.690  1.00  0.00            
ATOM     86  H41 ACD     1      14.370  16.790  14.930  1.00  0.00            
ATOM     87  O21 ACD     1      15.780  17.830  15.890  1.00  0.00            
ATOM     88  C26 ACD     1      16.900  18.650  15.850  1.00  0.00            
ATOM     89  H42 ACD     1      17.780  18.140  15.430  1.00  0.00            
ATOM     90  C27 ACD     1      17.200  19.090  17.290  1.00  0.00            
ATOM     91  H43 ACD     1      17.560  18.200  17.820  1.00  0.00            
ATOM     92  H44 ACD     1      18.080  19.760  17.330  1.00  0.00            
ATOM     93  O22 ACD     1      16.050  19.710  17.940  1.00  0.00            
ATOM     94  H45 ACD     1      15.300  19.120  17.840  1.00  0.00            
ATOM     95  O23 ACD     1      16.270  16.400  14.070  1.00  0.00            
ATOM     96  C28 ACD     1      16.000  15.000  14.320  1.00  0.00            
ATOM     97  H46 ACD     1      15.200  14.830  15.050  1.00  0.00            
ATOM     98  C29 ACD     1      17.200  14.190  14.780  1.00  0.00            
ATOM     99  H47 ACD     1      17.920  14.470  13.990  1.00  0.00            
ATOM    100  O24 ACD     1      16.810  12.800  14.930  1.00  0.00            
ATOM    101  C30 ACD     1      17.650  14.750  16.040  1.00  0.00            
ATOM    102  H48 ACD     1      18.490  14.150  16.410  1.00  0.00            
ATOM    103  H49 ACD     1      18.030  15.770  15.880  1.00  0.00            
ATOM    104  O25 ACD     1      16.650  14.660  17.030  1.00  0.00            
ATOM    105  H50 ACD     1      16.590  13.720  17.240  1.00  0.00            
ATOM    106  C31 ACD     1      15.520  14.390  13.020  1.00  0.00            
ATOM    107  H51 ACD     1      16.250  14.470  12.200  1.00  0.00            
ATOM    108  O26 ACD     1      14.470  15.250  12.540  1.00  0.00            
ATOM    109  H52 ACD     1      14.670  16.190  12.550  1.00  0.00            
ATOM    110  C32 ACD     1      15.200  12.860  13.180  1.00  0.00            
ATOM    111  H53 ACD     1      14.400  12.690  13.910  1.00  0.00            
ATOM    112  O27 ACD     1      14.870  12.210  11.950  1.00  0.00            
ATOM    113  H54 ACD     1      14.550  11.350  12.240  1.00  0.00            
ATOM    114  C33 ACD     1      16.440  12.150  13.720  1.00  0.00            
ATOM    115  H55 ACD     1      16.210  11.110  14.000  1.00  0.00            
ATOM    116  O28 ACD     1      17.550  12.250  12.800  1.00  0.00            
ATOM    117  C34 ACD     1      18.400  11.120  12.770  1.00  0.00            
ATOM    118  H56 ACD     1      17.940  10.220  13.190  1.00  0.00            
ATOM    119  C35 ACD     1      18.440  10.660  11.310  1.00  0.00            
ATOM    120  H57 ACD     1      18.860  11.570  10.870  1.00  0.00            
ATOM    121  O29 ACD     1      17.140  10.300  10.900  1.00  0.00            
ATOM    122  H58 ACD     1      16.550  11.050  10.970  1.00  0.00            
ATOM    123  C36 ACD     1      19.530   9.620  11.120  1.00  0.00            
ATOM    124  H59 ACD     1      19.300   8.770  11.770  1.00  0.00            
ATOM    125  O30 ACD     1      19.650   9.190   9.750  1.00  0.00            
ATOM    126  H60 ACD     1      18.790   9.090   9.350  1.00  0.00            
ATOM    127  C1  BB8     2      13.710  17.340   6.120  1.00  0.00            
ATOM    128  C2  BB8     2      14.390  16.120   6.700  1.00  0.00            
ATOM    129  O1  BB8     2      15.280  16.540   7.780  1.00  0.00            
ATOM    130  C3  BB8     2      16.200  15.510   8.220  1.00  0.00            
ATOM    131  O2  BB8     2      17.060  14.990   7.240  1.00  0.00            
ATOM    132  C4  BB8     2      17.940  15.950   6.630  1.00  0.00            
ATOM    133  C5  BB8     2      17.950  15.690   5.110  1.00  0.00            
ATOM    134  O3  BB8     2      17.180  16.330   4.310  1.00  0.00            
ATOM    135  C6  BB8     2      18.720  14.500   4.690  1.00  0.00            
ATOM    136  C7  BB8     2      18.720  14.040   3.420  1.00  0.00            
ATOM    137  O4  BB8     2      17.840  14.490   2.510  1.00  0.00            
ATOM    138  C8  BB8     2      19.670  13.140   2.940  1.00  0.00            
ATOM    139  C9  BB8     2      20.550  12.570   3.850  1.00  0.00            
ATOM    140  O5  BB8     2      21.570  11.870   3.310  1.00  0.00            
ATOM    141  C10 BB8     2      20.470  12.930   5.160  1.00  0.00            
ATOM    142  C11 BB8     2      19.640  13.910   5.610  1.00  0.00            
ATOM    143  O6  BB8     2      19.760  14.440   6.870  1.00  0.00            
ATOM    144  C12 BB8     2      19.310  15.780   7.210  1.00  0.00            
ATOM    145  C13 BB8     2      19.310  15.940   8.730  1.00  0.00            
ATOM    146  C14 BB8     2      19.390  14.760   9.580  1.00  0.00            
ATOM    147  C15 BB8     2      19.370  15.000  10.970  1.00  0.00            
ATOM    148  C16 BB8     2      19.090  16.260  11.520  1.00  0.00            
ATOM    149  O7  BB8     2      18.980  16.380  12.860  1.00  0.00            
ATOM    150  C17 BB8     2      18.940  17.370  10.640  1.00  0.00            
ATOM    151  O8  BB8     2      18.560  18.590  11.120  1.00  0.00            
ATOM    152  C18 BB8     2      19.140  17.230   9.260  1.00  0.00            
ATOM    153  C19 BB8     2      15.360  14.310   8.860  1.00  0.00            
ATOM    154  O9  BB8     2      16.260  13.280   9.390  1.00  0.00            
ATOM    155  C20 BB8     2      14.370  13.700   7.810  1.00  0.00            
ATOM    156  O10 BB8     2      13.470  12.760   8.380  1.00  0.00            
ATOM    157  C21 BB8     2      13.530  14.920   7.260  1.00  0.00            
ATOM    158  O11 BB8     2      12.640  15.570   8.260  1.00  0.00            
ATOM    159  H1  BB8     2      12.780  17.020   5.640  1.00  0.00            
ATOM    160  H2  BB8     2      13.360  17.950   6.970  1.00  0.00            
ATOM    161  H3  BB8     2      14.340  17.960   5.470  1.00  0.00            
ATOM    162  H4  BB8     2      15.040  15.750   5.900  1.00  0.00            
ATOM    163  H5  BB8     2      16.770  15.840   9.100  1.00  0.00            
ATOM    164  H6  BB8     2      17.510  16.960   6.690  1.00  0.00            
ATOM    165  H7  BB8     2      17.520  15.380   2.730  1.00  0.00            
ATOM    166  H8  BB8     2      19.610  12.760   1.930  1.00  0.00            
ATOM    167  H9  BB8     2      21.710  12.500   2.590  1.00  0.00            
ATOM    168  H10 BB8     2      21.290  12.550   5.760  1.00  0.00            
ATOM    169  H11 BB8     2      20.080  16.500   6.910  1.00  0.00            
ATOM    170  H12 BB8     2      19.500  13.770   9.160  1.00  0.00            
ATOM    171  H13 BB8     2      19.470  14.150  11.650  1.00  0.00            
ATOM    172  H14 BB8     2      18.370  17.140  12.920  1.00  0.00            
ATOM    173  H15 BB8     2      18.800  19.220  10.420  1.00  0.00            
ATOM    174  H16 BB8     2      18.940  18.060   8.590  1.00  0.00            
ATOM    175  H17 BB8     2      14.700  14.740   9.620  1.00  0.00            
ATOM    176  H18 BB8     2      15.760  12.820  10.080  1.00  0.00            
ATOM    177  H19 BB8     2      14.870  13.240   6.950  1.00  0.00            
ATOM    178  H20 BB8     2      12.790  12.540   7.730  1.00  0.00            
ATOM    179  H21 BB8     2      12.760  14.690   6.520  1.00  0.00            
ATOM    180  H22 BB8     2      12.010  14.880   8.530  1.00  0.00            
TER
ENDMDL
MODEL        1
ATOM      1  H1  ACD     1      19.350  10.130  21.330  1.00  0.00            
ATOM      2  O1  ACD     1      18.520  10.540  21.050  1.00  0.00            
ATOM      3  C1  ACD     1      17.710   9.560  20.390  1.00  0.00            
ATOM      4  H2  ACD     1      16.730  10.010  20.170  1.00  0.00            
ATOM      5  H3  ACD     1      17.500   8.740  21.090  1.00  0.00            
ATOM      6  C2  ACD     1      18.320   9.000  19.120  1.00  0.00            
ATOM      7  H4  ACD     1      18.730   9.860  18.580  1.00  0.00            
ATOM      8  O2  ACD     1      19.370   8.260  19.730  1.00  0.00            
ATOM      9  C3  ACD     1      19.910   7.160  18.980  1.00  0.00            
ATOM     10  H5  ACD     1      20.570   6.590  19.630  1.00  0.00            
ATOM     11  O3  ACD     1      20.580   7.650  17.780  1.00  0.00            
ATOM     12  C4  ACD     1      21.770   6.980  17.430  1.00  0.00            
ATOM     13  H6  ACD     1      21.950   6.090  18.060  1.00  0.00            
ATOM     14  C5  ACD     1      21.770   6.640  15.970  1.00  0.00            
ATOM     15  H7  ACD     1      21.380   7.490  15.400  1.00  0.00            
ATOM     16  O4  ACD     1      20.880   5.560  15.830  1.00  0.00            
ATOM     17  H8  ACD     1      20.060   5.650  16.330  1.00  0.00            
ATOM     18  C6  ACD     1      23.090   6.210  15.430  1.00  0.00            
ATOM     19  H9  ACD     1      23.490   5.320  15.930  1.00  0.00            
ATOM     20  O5  ACD     1      23.020   5.950  13.970  1.00  0.00            
ATOM     21  H10 ACD     1      22.160   5.570  13.770  1.00  0.00            
ATOM     22  C7  ACD     1      24.070   7.320  15.730  1.00  0.00            
ATOM     23  H11 ACD     1      25.020   6.920  15.370  1.00  0.00            
ATOM     24  O6  ACD     1      24.150   7.500  17.150  1.00  0.00            
ATOM     25  C8  ACD     1      22.950   7.850  17.830  1.00  0.00            
ATOM     26  H12 ACD     1      22.680   8.890  17.600  1.00  0.00            
ATOM     27  C9  ACD     1      23.260   7.720  19.300  1.00  0.00            
ATOM     28  H13 ACD     1      24.110   8.400  19.430  1.00  0.00            
ATOM     29  H14 ACD     1      22.460   8.160  19.900  1.00  0.00            
ATOM     30  O7  ACD     1      23.540   6.420  19.760  1.00  0.00            
ATOM     31  H15 ACD     1      23.700   6.390  20.700  1.00  0.00            
ATOM     32  O8  ACD     1      23.650   8.510  15.000  1.00  0.00            
ATOM     33  C10 ACD     1      24.640   9.120  14.190  1.00  0.00            
ATOM     34  H16 ACD     1      25.600   8.630  14.350  1.00  0.00            
ATOM     35  C11 ACD     1      24.200   9.080  12.760  1.00  0.00            
ATOM     36  H17 ACD     1      23.150   9.410  12.720  1.00  0.00            
ATOM     37  O9  ACD     1      24.390   7.810  12.240  1.00  0.00            
ATOM     38  H18 ACD     1      23.990   7.230  12.900  1.00  0.00            
ATOM     39  C12 ACD     1      25.040   9.940  11.800  1.00  0.00            
ATOM     40  H19 ACD     1      26.060   9.550  11.840  1.00  0.00            
ATOM     41  O10 ACD     1      24.450   9.880  10.450  1.00  0.00            
ATOM     42  H20 ACD     1      24.180   8.960  10.390  1.00  0.00            
ATOM     43  C13 ACD     1      25.180  11.380  12.360  1.00  0.00            
ATOM     44  H21 ACD     1      25.940  11.900  11.770  1.00  0.00            
ATOM     45  O11 ACD     1      25.470  11.380  13.740  1.00  0.00            
ATOM     46  C14 ACD     1      24.740  10.550  14.660  1.00  0.00            
ATOM     47  H22 ACD     1      23.770  11.040  14.790  1.00  0.00            
ATOM     48  C15 ACD     1      25.480  10.470  16.020  1.00  0.00            
ATOM     49  H23 ACD     1      24.860   9.890  16.700  1.00  0.00            
ATOM     50  H24 ACD     1      26.410   9.880  16.000  1.00  0.00            
ATOM     51  O12 ACD     1      25.690  11.780  16.560  1.00  0.00            
ATOM     52  H25 ACD     1      26.190  11.630  17.370  1.00  0.00            
ATOM     53  O13 ACD     1      23.890  11.970  12.120  1.00  0.00            
ATOM     54  C16 ACD     1      23.810  13.280  11.500  1.00  0.00            
ATOM     55  H26 ACD     1      24.710  13.570  10.950  1.00  0.00            
ATOM     56  C17 ACD     1      22.670  13.010  10.460  1.00  0.00            
ATOM     57  H27 ACD     1      21.960  12.350  10.980  1.00  0.00            
ATOM     58  O14 ACD     1      23.100  12.130   9.430  1.00  0.00            
ATOM     59  H28 ACD     1      23.530  11.340   9.790  1.00  0.00            
ATOM     60  C18 ACD     1      21.950  14.270  10.060  1.00  0.00            
ATOM     61  H29 ACD     1      22.670  14.860   9.480  1.00  0.00            
ATOM     62  O15 ACD     1      20.760  13.990   9.340  1.00  0.00            
ATOM     63  H30 ACD     1      20.900  13.630   8.460  1.00  0.00            
ATOM     64  C19 ACD     1      21.480  15.050  11.270  1.00  0.00            
ATOM     65  H31 ACD     1      21.050  16.010  10.930  1.00  0.00            
ATOM     66  O16 ACD     1      22.760  15.430  11.870  1.00  0.00            
ATOM     67  C20 ACD     1      23.520  14.340  12.510  1.00  0.00            
ATOM     68  H32 ACD     1      22.910  13.820  13.260  1.00  0.00            
ATOM     69  C21 ACD     1      24.770  14.990  13.060  1.00  0.00            
ATOM     70  H33 ACD     1      25.470  14.190  13.340  1.00  0.00            
ATOM     71  H34 ACD     1      25.310  15.580  12.320  1.00  0.00            
ATOM     72  O17 ACD     1      24.540  15.710  14.240  1.00  0.00            
ATOM     73  H35 ACD     1      23.970  16.420  13.950  1.00  0.00            
ATOM     74  O18 ACD     1      20.630  14.210  12.050  1.00  0.00            
ATOM     75  C22 ACD     1      19.460  14.740  12.720  1.00  0.00            
ATOM     76  H36 ACD     1      19.400  15.840  12.610  1.00  0.00            
ATOM     77  C23 ACD     1      18.320  13.960  12.050  1.00  0.00            
ATOM     78  H37 ACD     1      18.540  12.880  12.120  1.00  0.00            
ATOM     79  O19 ACD     1      18.130  14.350  10.660  1.00  0.00            
ATOM     80  H38 ACD     1      18.950  14.050  10.240  1.00  0.00            
ATOM     81  C24 ACD     1      16.970  14.190  12.760  1.00  0.00            
ATOM     82  H39 ACD     1      16.630  15.230  12.610  1.00  0.00            
ATOM     83  O20 ACD     1      16.090  13.230  12.260  1.00  0.00            
ATOM     84  H40 ACD     1      16.550  12.810  11.520  1.00  0.00            
ATOM     85  C25 ACD     1      17.150  13.960  14.250  1.00  0.00            
ATOM     86  H41 ACD     1      16.260  14.370  14.720  1.00  0.00            
ATOM     87  O21 ACD     1      18.290  14.740  14.770  1.00  0.00            
ATOM     88  C26 ACD     1      19.560  14.470  14.180  1.00  0.00            
ATOM     89  H42 ACD     1      19.700  13.390  14.300  1.00  0.00            
ATOM     90  C27 ACD     1      20.590  15.360  14.870  1.00  0.00            
ATOM     91  H43 ACD     1      21.590  15.370  14.420  1.00  0.00            
ATOM     92  H44 ACD     1      20.140  16.350  14.720  1.00  0.00            
ATOM     93  O22 ACD     1      20.840  15.020  16.270  1.00  0.00            
ATOM     94  H45 ACD     1      21.030  14.080  16.340  1.00  0.00            
ATOM     95  O23 ACD     1      17.200  12.590  14.560  1.00  0.00            
ATOM     96  C28 ACD     1      16.460  12.160  15.730  1.00  0.00            
ATOM     97  H46 ACD     1      15.930  13.030  16.150  1.00  0.00            
ATOM     98  C29 ACD     1      17.400  11.770  16.800  1.00  0.00            
ATOM     99  H47 ACD     1      18.040  10.970  16.390  1.00  0.00            
ATOM    100  O24 ACD     1      16.620  11.320  17.870  1.00  0.00            
ATOM    101  C30 ACD     1      18.270  12.870  17.340  1.00  0.00            
ATOM    102  H48 ACD     1      18.690  12.640  18.330  1.00  0.00            
ATOM    103  H49 ACD     1      19.130  12.950  16.660  1.00  0.00            
ATOM    104  O25 ACD     1      17.600  14.090  17.500  1.00  0.00            
ATOM    105  H50 ACD     1      17.960  14.770  16.930  1.00  0.00            
ATOM    106  C31 ACD     1      15.590  11.010  15.240  1.00  0.00            
ATOM    107  H51 ACD     1      16.290  10.280  14.810  1.00  0.00            
ATOM    108  O26 ACD     1      14.700  11.510  14.200  1.00  0.00            
ATOM    109  H52 ACD     1      15.210  12.210  13.810  1.00  0.00            
ATOM    110  C32 ACD     1      14.930  10.340  16.440  1.00  0.00            
ATOM    111  H53 ACD     1      14.110  10.970  16.810  1.00  0.00            
ATOM    112  O27 ACD     1      14.400   9.080  16.040  1.00  0.00            
ATOM    113  H54 ACD     1      15.010   8.370  16.270  1.00  0.00            
ATOM    114  C33 ACD     1      15.910  10.110  17.600  1.00  0.00            
ATOM    115  H55 ACD     1      15.160   9.920  18.370  1.00  0.00            
ATOM    116  O28 ACD     1      16.670   8.950  17.300  1.00  0.00            
ATOM    117  C34 ACD     1      17.240   8.220  18.330  1.00  0.00            
ATOM    118  H56 ACD     1      16.530   8.060  19.150  1.00  0.00            
ATOM    119  C35 ACD     1      17.680   6.900  17.760  1.00  0.00            
ATOM    120  H57 ACD     1      18.100   7.120  16.770  1.00  0.00            
ATOM    121  O29 ACD     1      16.530   6.010  17.580  1.00  0.00            
ATOM    122  H58 ACD     1      15.970   6.400  16.900  1.00  0.00            
ATOM    123  C36 ACD     1      18.720   6.250  18.640  1.00  0.00            
ATOM    124  H59 ACD     1      18.220   6.040  19.600  1.00  0.00            
ATOM    125  O30 ACD     1      19.290   5.020  18.100  1.00  0.00            
ATOM    126  H60 ACD     1      18.640   4.420  18.490  1.00  0.00            
ATOM    127  C1  BB8     2      16.450  12.440   8.770  1.00  0.00            
ATOM    128  C2  BB8     2      16.690  11.120   9.510  1.00  0.00            
ATOM    129  O1  BB8     2      17.250  11.380  10.790  1.00  0.00            
ATOM    130  C3  BB8     2      17.580  10.330  11.720  1.00  0.00            
ATOM    131  O2  BB8     2      18.590   9.560  11.010  1.00  0.00            
ATOM    132  C4  BB8     2      19.820  10.260  10.650  1.00  0.00            
ATOM    133  C5  BB8     2      20.210   9.910   9.210  1.00  0.00            
ATOM    134  O3  BB8     2      19.700  10.490   8.240  1.00  0.00            
ATOM    135  C6  BB8     2      21.110   8.730   8.990  1.00  0.00            
ATOM    136  C7  BB8     2      21.690   8.440   7.790  1.00  0.00            
ATOM    137  O4  BB8     2      21.340   9.100   6.670  1.00  0.00            
ATOM    138  C8  BB8     2      22.490   7.370   7.590  1.00  0.00            
ATOM    139  C9  BB8     2      22.870   6.630   8.700  1.00  0.00            
ATOM    140  O5  BB8     2      23.690   5.620   8.530  1.00  0.00            
ATOM    141  C10 BB8     2      22.420   6.980   9.970  1.00  0.00            
ATOM    142  C11 BB8     2      21.530   8.060  10.120  1.00  0.00            
ATOM    143  O6  BB8     2      21.180   8.410  11.370  1.00  0.00            
ATOM    144  C12 BB8     2      20.910   9.840  11.630  1.00  0.00            
ATOM    145  C13 BB8     2      20.610  10.020  13.080  1.00  0.00            
ATOM    146  C14 BB8     2      19.830   9.160  13.850  1.00  0.00            
ATOM    147  C15 BB8     2      19.850   9.280  15.300  1.00  0.00            
ATOM    148  C16 BB8     2      20.500  10.360  15.900  1.00  0.00            
ATOM    149  O7  BB8     2      20.490  10.490  17.210  1.00  0.00            
ATOM    150  C17 BB8     2      21.100  11.280  15.130  1.00  0.00            
ATOM    151  O8  BB8     2      21.620  12.400  15.760  1.00  0.00            
ATOM    152  C18 BB8     2      21.130  11.180  13.710  1.00  0.00            
ATOM    153  C19 BB8     2      16.280   9.540  12.030  1.00  0.00            
ATOM    154  O9  BB8     2      16.480   8.320  12.820  1.00  0.00            
ATOM    155  C20 BB8     2      15.630   9.120  10.680  1.00  0.00            
ATOM    156  O10 BB8     2      14.380   8.470  10.910  1.00  0.00            
ATOM    157  C21 BB8     2      15.390  10.280   9.820  1.00  0.00            
ATOM    158  O11 BB8     2      14.360  11.100  10.250  1.00  0.00            
ATOM    159  H1  BB8     2      17.450  12.900   8.740  1.00  0.00            
ATOM    160  H2  BB8     2      16.030  12.270   7.780  1.00  0.00            
ATOM    161  H3  BB8     2      15.810  13.120   9.350  1.00  0.00            
ATOM    162  H4  BB8     2      17.400  10.470   8.980  1.00  0.00            
ATOM    163  H5  BB8     2      18.010  10.780  12.620  1.00  0.00            
ATOM    164  H6  BB8     2      19.600  11.340  10.590  1.00  0.00            
ATOM    165  H7  BB8     2      20.460   9.480   6.820  1.00  0.00            
ATOM    166  H8  BB8     2      22.730   7.120   6.560  1.00  0.00            
ATOM    167  H9  BB8     2      24.550   5.770   8.960  1.00  0.00            
ATOM    168  H10 BB8     2      22.790   6.470  10.860  1.00  0.00            
ATOM    169  H11 BB8     2      21.820  10.420  11.400  1.00  0.00            
ATOM    170  H12 BB8     2      19.400   8.230  13.490  1.00  0.00            
ATOM    171  H13 BB8     2      19.430   8.450  15.870  1.00  0.00            
ATOM    172  H14 BB8     2      20.220   9.610  17.550  1.00  0.00            
ATOM    173  H15 BB8     2      21.480  12.180  16.700  1.00  0.00            
ATOM    174  H16 BB8     2      21.750  11.910  13.210  1.00  0.00            
ATOM    175  H17 BB8     2      15.560  10.220  12.500  1.00  0.00            
ATOM    176  H18 BB8     2      15.610   7.940  13.000  1.00  0.00            
ATOM    177  H19 BB8     2      16.360   8.440  10.220  1.00  0.00            
ATOM    178  H20 BB8     2      13.780   9.220  11.050  1.00  0.00            
ATOM    179  H21 BB8     2      15.220   9.780   8.860  1.00  0.00            
ATOM    180  H22 BB8     2      13.710  11.310   9.560  1.00  0.00            
TER
ENDMDL
MODEL        1
ATOM      1  H1  ACD     1      18.220  23.500   5.270  1.00  0.00            
ATOM      2  O1  ACD     1      17.500  23.860   5.800  1.00  0.00            
ATOM      3  C1  ACD     1      16.410  23.680   4.950  1.00  0.00            
ATOM      4  H2  ACD     1      16.780  23.670   3.910  1.00  0.00            
ATOM      5  H3  ACD     1      15.620  24.410   5.170  1.00  0.00            
ATOM      6  C2  ACD     1      15.830  22.320   5.160  1.00  0.00            
ATOM      7  H4  ACD     1      16.630  21.580   5.050  1.00  0.00            
ATOM      8  O2  ACD     1      15.250  22.280   6.510  1.00  0.00            
ATOM      9  C3  ACD     1      14.890  20.990   6.990  1.00  0.00            
ATOM     10  H5  ACD     1      14.520  21.060   8.020  1.00  0.00            
ATOM     11  O3  ACD     1      15.980  20.160   7.000  1.00  0.00            
ATOM     12  C4  ACD     1      16.450  19.690   8.240  1.00  0.00            
ATOM     13  H6  ACD     1      15.750  19.850   9.070  1.00  0.00            
ATOM     14  C5  ACD     1      16.630  18.150   8.140  1.00  0.00            
ATOM     15  H7  ACD     1      17.170  18.040   7.190  1.00  0.00            
ATOM     16  O4  ACD     1      15.310  17.590   8.050  1.00  0.00            
ATOM     17  H8  ACD     1      14.730  18.220   7.610  1.00  0.00            
ATOM     18  C6  ACD     1      17.460  17.580   9.230  1.00  0.00            
ATOM     19  H9  ACD     1      16.870  17.660  10.150  1.00  0.00            
ATOM     20  O5  ACD     1      17.890  16.330   8.850  1.00  0.00            
ATOM     21  H10 ACD     1      17.130  15.750   8.750  1.00  0.00            
ATOM     22  C7  ACD     1      18.770  18.390   9.410  1.00  0.00            
ATOM     23  H11 ACD     1      19.400  18.010  10.210  1.00  0.00            
ATOM     24  O6  ACD     1      18.350  19.730   9.790  1.00  0.00            
ATOM     25  C8  ACD     1      17.690  20.430   8.630  1.00  0.00            
ATOM     26  H12 ACD     1      18.430  20.390   7.820  1.00  0.00            
ATOM     27  C9  ACD     1      17.500  21.840   9.160  1.00  0.00            
ATOM     28  H13 ACD     1      16.940  22.430   8.420  1.00  0.00            
ATOM     29  H14 ACD     1      16.920  21.850  10.090  1.00  0.00            
ATOM     30  O7  ACD     1      18.730  22.500   9.330  1.00  0.00            
ATOM     31  H15 ACD     1      19.130  21.970  10.020  1.00  0.00            
ATOM     32  O8  ACD     1      19.510  18.410   8.120  1.00  0.00            
ATOM     33  C10 ACD     1      20.840  17.790   8.140  1.00  0.00            
ATOM     34  H16 ACD     1      21.030  17.100   8.970  1.00  0.00            
ATOM     35  C11 ACD     1      20.730  16.890   6.900  1.00  0.00            
ATOM     36  H17 ACD     1      20.280  17.460   6.070  1.00  0.00            
ATOM     37  O9  ACD     1      19.970  15.760   7.080  1.00  0.00            
ATOM     38  H18 ACD     1      19.260  16.070   7.660  1.00  0.00            
ATOM     39  C12 ACD     1      22.170  16.530   6.460  1.00  0.00            
ATOM     40  H19 ACD     1      22.640  15.950   7.260  1.00  0.00            
ATOM     41  O10 ACD     1      22.210  15.820   5.210  1.00  0.00            
ATOM     42  H20 ACD     1      21.620  15.080   5.360  1.00  0.00            
ATOM     43  C13 ACD     1      23.060  17.790   6.410  1.00  0.00            
ATOM     44  H21 ACD     1      24.110  17.500   6.230  1.00  0.00            
ATOM     45  O11 ACD     1      23.100  18.490   7.640  1.00  0.00            
ATOM     46  C14 ACD     1      21.840  18.960   8.040  1.00  0.00            
ATOM     47  H22 ACD     1      21.460  19.720   7.340  1.00  0.00            
ATOM     48  C15 ACD     1      22.070  19.590   9.410  1.00  0.00            
ATOM     49  H23 ACD     1      22.830  20.380   9.330  1.00  0.00            
ATOM     50  H24 ACD     1      21.110  19.910   9.840  1.00  0.00            
ATOM     51  O12 ACD     1      22.600  18.660  10.370  1.00  0.00            
ATOM     52  H25 ACD     1      22.730  19.180  11.170  1.00  0.00            
ATOM     53  O13 ACD     1      22.580  18.590   5.330  1.00  0.00            
ATOM     54  C16 ACD     1      23.560  19.150   4.380  1.00  0.00            
ATOM     55  H26 ACD     1      24.590  19.220   4.750  1.00  0.00            
ATOM     56  C17 ACD     1      23.460  18.290   3.110  1.00  0.00            
ATOM     57  H27 ACD     1      22.380  18.200   2.960  1.00  0.00            
ATOM     58  O14 ACD     1      24.020  16.960   3.310  1.00  0.00            
ATOM     59  H28 ACD     1      23.490  16.610   4.040  1.00  0.00            
ATOM     60  C18 ACD     1      24.060  18.940   1.830  1.00  0.00            
ATOM     61  H29 ACD     1      25.160  18.990   1.920  1.00  0.00            
ATOM     62  O15 ACD     1      23.590  18.200   0.680  1.00  0.00            
ATOM     63  H30 ACD     1      22.760  18.650   0.480  1.00  0.00            
ATOM     64  C19 ACD     1      23.490  20.370   1.640  1.00  0.00            
ATOM     65  H31 ACD     1      24.090  20.800   0.820  1.00  0.00            
ATOM     66  O16 ACD     1      23.750  21.120   2.830  1.00  0.00            
ATOM     67  C20 ACD     1      23.050  20.620   3.960  1.00  0.00            
ATOM     68  H32 ACD     1      21.990  20.470   3.720  1.00  0.00            
ATOM     69  C21 ACD     1      23.270  21.600   5.120  1.00  0.00            
ATOM     70  H33 ACD     1      22.960  22.620   4.900  1.00  0.00            
ATOM     71  H34 ACD     1      22.730  21.280   6.020  1.00  0.00            
ATOM     72  O17 ACD     1      24.650  21.700   5.430  1.00  0.00            
ATOM     73  H35 ACD     1      25.120  21.690   4.590  1.00  0.00            
ATOM     74  O18 ACD     1      22.100  20.270   1.320  1.00  0.00            
ATOM     75  C22 ACD     1      21.570  21.190   0.370  1.00  0.00            
ATOM     76  H36 ACD     1      22.330  21.750  -0.190  1.00  0.00            
ATOM     77  C23 ACD     1      20.900  20.460  -0.770  1.00  0.00            
ATOM     78  H37 ACD     1      20.120  19.830  -0.320  1.00  0.00            
ATOM     79  O19 ACD     1      21.860  19.610  -1.500  1.00  0.00            
ATOM     80  H38 ACD     1      21.360  18.890  -1.890  1.00  0.00            
ATOM     81  C24 ACD     1      20.180  21.410  -1.640  1.00  0.00            
ATOM     82  H39 ACD     1      20.840  22.170  -2.070  1.00  0.00            
ATOM     83  O20 ACD     1      19.490  20.680  -2.720  1.00  0.00            
ATOM     84  H40 ACD     1      18.980  19.960  -2.360  1.00  0.00            
ATOM     85  C25 ACD     1      19.130  22.270  -0.890  1.00  0.00            
ATOM     86  H41 ACD     1      18.670  22.990  -1.570  1.00  0.00            
ATOM     87  O21 ACD     1      20.040  23.000   0.010  1.00  0.00            
ATOM     88  C26 ACD     1      20.660  22.170   1.030  1.00  0.00            
ATOM     89  H42 ACD     1      19.860  21.600   1.530  1.00  0.00            
ATOM     90  C27 ACD     1      21.300  23.140   2.050  1.00  0.00            
ATOM     91  H43 ACD     1      21.740  22.450   2.790  1.00  0.00            
ATOM     92  H44 ACD     1      22.170  23.600   1.560  1.00  0.00            
ATOM     93  O22 ACD     1      20.530  24.090   2.720  1.00  0.00            
ATOM     94  H45 ACD     1      20.310  23.590   3.520  1.00  0.00            
ATOM     95  O23 ACD     1      18.100  21.550  -0.270  1.00  0.00            
ATOM     96  C28 ACD     1      16.860  22.270   0.030  1.00  0.00            
ATOM     97  H46 ACD     1      16.550  22.920  -0.790  1.00  0.00            
ATOM     98  C29 ACD     1      16.920  23.260   1.150  1.00  0.00            
ATOM     99  H47 ACD     1      17.330  22.790   2.050  1.00  0.00            
ATOM    100  O24 ACD     1      15.580  23.640   1.450  1.00  0.00            
ATOM    101  C30 ACD     1      17.560  24.610   0.720  1.00  0.00            
ATOM    102  H48 ACD     1      18.350  24.520  -0.040  1.00  0.00            
ATOM    103  H49 ACD     1      16.750  25.170   0.230  1.00  0.00            
ATOM    104  O25 ACD     1      18.140  25.320   1.830  1.00  0.00            
ATOM    105  H50 ACD     1      18.930  24.800   2.010  1.00  0.00            
ATOM    106  C31 ACD     1      15.760  21.190   0.250  1.00  0.00            
ATOM    107  H51 ACD     1      16.030  20.500   1.060  1.00  0.00            
ATOM    108  O26 ACD     1      15.640  20.450  -1.010  1.00  0.00            
ATOM    109  H52 ACD     1      14.820  19.960  -1.030  1.00  0.00            
ATOM    110  C32 ACD     1      14.440  21.810   0.740  1.00  0.00            
ATOM    111  H53 ACD     1      14.050  22.420  -0.090  1.00  0.00            
ATOM    112  O27 ACD     1      13.560  20.720   0.970  1.00  0.00            
ATOM    113  H54 ACD     1      13.760  20.450   1.870  1.00  0.00            
ATOM    114  C33 ACD     1      14.720  22.620   1.940  1.00  0.00            
ATOM    115  H55 ACD     1      13.760  23.080   2.230  1.00  0.00            
ATOM    116  O28 ACD     1      15.300  21.770   2.940  1.00  0.00            
ATOM    117  C34 ACD     1      14.750  21.900   4.210  1.00  0.00            
ATOM    118  H56 ACD     1      13.890  22.570   4.220  1.00  0.00            
ATOM    119  C35 ACD     1      14.290  20.500   4.620  1.00  0.00            
ATOM    120  H57 ACD     1      15.150  19.820   4.610  1.00  0.00            
ATOM    121  O29 ACD     1      13.280  19.900   3.750  1.00  0.00            
ATOM    122  H58 ACD     1      13.330  18.940   3.810  1.00  0.00            
ATOM    123  C36 ACD     1      13.750  20.510   6.090  1.00  0.00            
ATOM    124  H59 ACD     1      12.920  21.220   6.030  1.00  0.00            
ATOM    125  O30 ACD     1      13.440  19.150   6.470  1.00  0.00            
ATOM    126  H60 ACD     1      12.540  18.920   6.200  1.00  0.00            
ATOM    127  C1  BB8     2      13.400  14.100  -0.510  1.00  0.00            
ATOM    128  C2  BB8     2      13.290  14.790   0.890  1.00  0.00            
ATOM    129  O1  BB8     2      14.410  15.720   0.910  1.00  0.00            
ATOM    130  C3  BB8     2      14.760  16.250   2.220  1.00  0.00            
ATOM    131  O2  BB8     2      15.090  15.210   3.130  1.00  0.00            
ATOM    132  C4  BB8     2      16.260  14.350   2.820  1.00  0.00            
ATOM    133  C5  BB8     2      15.850  12.910   3.160  1.00  0.00            
ATOM    134  O3  BB8     2      15.350  12.270   2.290  1.00  0.00            
ATOM    135  C6  BB8     2      16.130  12.360   4.530  1.00  0.00            
ATOM    136  C7  BB8     2      15.870  11.050   4.890  1.00  0.00            
ATOM    137  O4  BB8     2      15.310  10.190   4.080  1.00  0.00            
ATOM    138  C8  BB8     2      16.280  10.610   6.120  1.00  0.00            
ATOM    139  C9  BB8     2      17.010  11.480   6.950  1.00  0.00            
ATOM    140  O5  BB8     2      17.440  11.080   8.190  1.00  0.00            
ATOM    141  C10 BB8     2      17.310  12.750   6.580  1.00  0.00            
ATOM    142  C11 BB8     2      16.820  13.200   5.380  1.00  0.00            
ATOM    143  O6  BB8     2      17.140  14.440   5.030  1.00  0.00            
ATOM    144  C12 BB8     2      17.420  14.760   3.650  1.00  0.00            
ATOM    145  C13 BB8     2      17.860  16.200   3.540  1.00  0.00            
ATOM    146  C14 BB8     2      17.420  17.160   4.510  1.00  0.00            
ATOM    147  C15 BB8     2      17.890  18.500   4.440  1.00  0.00            
ATOM    148  C16 BB8     2      18.880  18.810   3.460  1.00  0.00            
ATOM    149  O7  BB8     2      19.520  20.020   3.490  1.00  0.00            
ATOM    150  C17 BB8     2      19.300  17.820   2.550  1.00  0.00            
ATOM    151  O8  BB8     2      20.180  18.220   1.520  1.00  0.00            
ATOM    152  C18 BB8     2      18.860  16.500   2.610  1.00  0.00            
ATOM    153  C19 BB8     2      13.500  16.970   2.850  1.00  0.00            
ATOM    154  O9  BB8     2      13.700  17.370   4.180  1.00  0.00            
ATOM    155  C20 BB8     2      12.170  16.100   2.810  1.00  0.00            
ATOM    156  O10 BB8     2      11.030  16.850   3.180  1.00  0.00            
ATOM    157  C21 BB8     2      11.980  15.610   1.320  1.00  0.00            
ATOM    158  O11 BB8     2      11.700  16.670   0.340  1.00  0.00            
ATOM    159  H1  BB8     2      12.390  13.840  -0.840  1.00  0.00            
ATOM    160  H2  BB8     2      13.700  14.790  -1.300  1.00  0.00            
ATOM    161  H3  BB8     2      14.070  13.230  -0.460  1.00  0.00            
ATOM    162  H4  BB8     2      13.320  14.000   1.650  1.00  0.00            
ATOM    163  H5  BB8     2      15.560  17.000   2.110  1.00  0.00            
ATOM    164  H6  BB8     2      16.490  14.390   1.750  1.00  0.00            
ATOM    165  H7  BB8     2      14.630   9.730   4.600  1.00  0.00            
ATOM    166  H8  BB8     2      16.170   9.590   6.480  1.00  0.00            
ATOM    167  H9  BB8     2      17.720  11.800   8.780  1.00  0.00            
ATOM    168  H10 BB8     2      17.840  13.400   7.270  1.00  0.00            
ATOM    169  H11 BB8     2      18.290  14.150   3.370  1.00  0.00            
ATOM    170  H12 BB8     2      16.830  16.890   5.380  1.00  0.00            
ATOM    171  H13 BB8     2      17.600  19.250   5.160  1.00  0.00            
ATOM    172  H14 BB8     2      20.320  19.790   2.990  1.00  0.00            
ATOM    173  H15 BB8     2      20.220  17.420   0.970  1.00  0.00            
ATOM    174  H16 BB8     2      19.100  15.750   1.860  1.00  0.00            
ATOM    175  H17 BB8     2      13.160  17.820   2.240  1.00  0.00            
ATOM    176  H18 BB8     2      13.750  16.570   4.740  1.00  0.00            
ATOM    177  H19 BB8     2      12.240  15.240   3.490  1.00  0.00            
ATOM    178  H20 BB8     2      10.690  17.300   2.390  1.00  0.00            
ATOM    179  H21 BB8     2      11.170  14.890   1.190  1.00  0.00            
ATOM    180  H22 BB8     2      10.740  16.800   0.320  1.00  0.00            
TER
ENDMDL
MODEL        1
ATOM      1  H1  ACD     1      18.900  21.010  16.760  1.00  0.00            
ATOM      2  O1  ACD     1      18.240  21.300  17.400  1.00  0.00            
ATOM      3  C1  ACD     1      18.630  22.620  17.690  1.00  0.00            
ATOM      4  H2  ACD     1      19.710  22.480  17.840  1.00  0.00            
ATOM      5  H3  ACD     1      18.220  22.970  18.640  1.00  0.00            
ATOM      6  C2  ACD     1      18.410  23.530  16.400  1.00  0.00            
ATOM      7  H4  ACD     1      18.450  24.550  16.800  1.00  0.00            
ATOM      8  O2  ACD     1      19.550  23.250  15.520  1.00  0.00            
ATOM      9  C3  ACD     1      19.490  23.670  14.220  1.00  0.00            
ATOM     10  H5  ACD     1      20.340  23.310  13.640  1.00  0.00            
ATOM     11  O3  ACD     1      19.350  25.040  14.320  1.00  0.00            
ATOM     12  C4  ACD     1      20.590  25.810  14.050  1.00  0.00            
ATOM     13  H6  ACD     1      21.490  25.180  14.050  1.00  0.00            
ATOM     14  C5  ACD     1      20.410  26.410  12.720  1.00  0.00            
ATOM     15  H7  ACD     1      19.660  27.210  12.820  1.00  0.00            
ATOM     16  O4  ACD     1      20.070  25.400  11.690  1.00  0.00            
ATOM     17  H8  ACD     1      19.340  24.820  11.920  1.00  0.00            
ATOM     18  C6  ACD     1      21.640  27.260  12.420  1.00  0.00            
ATOM     19  H9  ACD     1      22.400  26.500  12.210  1.00  0.00            
ATOM     20  O5  ACD     1      21.440  28.080  11.300  1.00  0.00            
ATOM     21  H10 ACD     1      20.930  28.800  11.690  1.00  0.00            
ATOM     22  C7  ACD     1      21.970  28.250  13.560  1.00  0.00            
ATOM     23  H11 ACD     1      22.970  28.680  13.390  1.00  0.00            
ATOM     24  O6  ACD     1      22.020  27.530  14.790  1.00  0.00            
ATOM     25  C8  ACD     1      20.830  26.860  15.100  1.00  0.00            
ATOM     26  H12 ACD     1      19.940  27.510  15.090  1.00  0.00            
ATOM     27  C9  ACD     1      20.990  26.240  16.470  1.00  0.00            
ATOM     28  H13 ACD     1      21.030  27.120  17.120  1.00  0.00            
ATOM     29  H14 ACD     1      20.240  25.510  16.800  1.00  0.00            
ATOM     30  O7  ACD     1      22.270  25.590  16.610  1.00  0.00            
ATOM     31  H15 ACD     1      22.930  26.280  16.500  1.00  0.00            
ATOM     32  O8  ACD     1      20.970  29.300  13.660  1.00  0.00            
ATOM     33  C10 ACD     1      21.490  30.550  14.110  1.00  0.00            
ATOM     34  H16 ACD     1      22.450  30.340  14.600  1.00  0.00            
ATOM     35  C11 ACD     1      21.470  31.430  12.870  1.00  0.00            
ATOM     36  H17 ACD     1      20.500  31.200  12.420  1.00  0.00            
ATOM     37  O9  ACD     1      22.470  31.080  11.880  1.00  0.00            
ATOM     38  H18 ACD     1      23.290  31.470  12.190  1.00  0.00            
ATOM     39  C12 ACD     1      21.600  32.900  13.280  1.00  0.00            
ATOM     40  H19 ACD     1      22.610  33.020  13.680  1.00  0.00            
ATOM     41  O10 ACD     1      21.480  33.690  12.180  1.00  0.00            
ATOM     42  H20 ACD     1      20.780  33.370  11.600  1.00  0.00            
ATOM     43  C13 ACD     1      20.640  33.350  14.410  1.00  0.00            
ATOM     44  H21 ACD     1      21.070  34.300  14.720  1.00  0.00            
ATOM     45  O11 ACD     1      20.740  32.390  15.520  1.00  0.00            
ATOM     46  C14 ACD     1      20.380  31.090  15.110  1.00  0.00            
ATOM     47  H22 ACD     1      19.440  31.070  14.540  1.00  0.00            
ATOM     48  C15 ACD     1      20.150  30.210  16.330  1.00  0.00            
ATOM     49  H23 ACD     1      19.580  29.340  15.990  1.00  0.00            
ATOM     50  H24 ACD     1      21.120  29.780  16.610  1.00  0.00            
ATOM     51  O12 ACD     1      19.390  30.740  17.410  1.00  0.00            
ATOM     52  H25 ACD     1      19.560  30.140  18.150  1.00  0.00            
ATOM     53  O13 ACD     1      19.290  33.460  13.970  1.00  0.00            
ATOM     54  C16 ACD     1      18.260  34.270  14.650  1.00  0.00            
ATOM     55  H26 ACD     1      18.470  35.310  14.390  1.00  0.00            
ATOM     56  C17 ACD     1      17.000  33.850  13.920  1.00  0.00            
ATOM     57  H27 ACD     1      17.150  32.770  13.830  1.00  0.00            
ATOM     58  O14 ACD     1      16.900  34.500  12.590  1.00  0.00            
ATOM     59  H28 ACD     1      17.680  34.340  12.060  1.00  0.00            
ATOM     60  C18 ACD     1      15.690  34.120  14.590  1.00  0.00            
ATOM     61  H29 ACD     1      15.620  35.210  14.600  1.00  0.00            
ATOM     62  O15 ACD     1      14.520  33.410  14.050  1.00  0.00            
ATOM     63  H30 ACD     1      14.160  34.050  13.440  1.00  0.00            
ATOM     64  C19 ACD     1      15.700  33.720  16.100  1.00  0.00            
ATOM     65  H31 ACD     1      14.820  34.110  16.610  1.00  0.00            
ATOM     66  O16 ACD     1      16.820  34.350  16.720  1.00  0.00            
ATOM     67  C20 ACD     1      18.150  34.000  16.180  1.00  0.00            
ATOM     68  H32 ACD     1      18.440  32.970  16.430  1.00  0.00            
ATOM     69  C21 ACD     1      19.150  34.790  16.960  1.00  0.00            
ATOM     70  H33 ACD     1      18.930  34.600  18.020  1.00  0.00            
ATOM     71  H34 ACD     1      20.180  34.450  16.760  1.00  0.00            
ATOM     72  O17 ACD     1      19.050  36.200  16.700  1.00  0.00            
ATOM     73  H35 ACD     1      18.270  36.540  17.140  1.00  0.00            
ATOM     74  O18 ACD     1      15.830  32.280  16.270  1.00  0.00            
ATOM     75  C22 ACD     1      14.900  31.590  17.130  1.00  0.00            
ATOM     76  H36 ACD     1      14.240  32.300  17.640  1.00  0.00            
ATOM     77  C23 ACD     1      13.970  30.720  16.260  1.00  0.00            
ATOM     78  H37 ACD     1      14.610  30.010  15.710  1.00  0.00            
ATOM     79  O19 ACD     1      13.160  31.590  15.430  1.00  0.00            
ATOM     80  H38 ACD     1      13.730  32.190  14.940  1.00  0.00            
ATOM     81  C24 ACD     1      13.150  29.900  17.260  1.00  0.00            
ATOM     82  H39 ACD     1      12.720  30.630  17.960  1.00  0.00            
ATOM     83  O20 ACD     1      12.140  28.990  16.710  1.00  0.00            
ATOM     84  H40 ACD     1      11.850  29.310  15.860  1.00  0.00            
ATOM     85  C25 ACD     1      14.020  29.120  18.250  1.00  0.00            
ATOM     86  H41 ACD     1      13.310  28.650  18.940  1.00  0.00            
ATOM     87  O21 ACD     1      14.880  29.920  18.970  1.00  0.00            
ATOM     88  C26 ACD     1      15.730  30.780  18.100  1.00  0.00            
ATOM     89  H42 ACD     1      16.380  30.060  17.590  1.00  0.00            
ATOM     90  C27 ACD     1      16.650  31.660  18.950  1.00  0.00            
ATOM     91  H43 ACD     1      17.110  30.980  19.680  1.00  0.00            
ATOM     92  H44 ACD     1      17.450  32.120  18.360  1.00  0.00            
ATOM     93  O22 ACD     1      15.990  32.740  19.680  1.00  0.00            
ATOM     94  H45 ACD     1      15.240  32.440  20.210  1.00  0.00            
ATOM     95  O23 ACD     1      14.810  28.080  17.550  1.00  0.00            
ATOM     96  C28 ACD     1      15.020  26.870  18.230  1.00  0.00            
ATOM     97  H46 ACD     1      15.010  26.930  19.330  1.00  0.00            
ATOM     98  C29 ACD     1      16.480  26.420  17.840  1.00  0.00            
ATOM     99  H47 ACD     1      16.600  26.510  16.750  1.00  0.00            
ATOM    100  O24 ACD     1      16.680  25.150  18.300  1.00  0.00            
ATOM    101  C30 ACD     1      17.510  27.330  18.520  1.00  0.00            
ATOM    102  H48 ACD     1      18.520  26.980  18.260  1.00  0.00            
ATOM    103  H49 ACD     1      17.410  28.330  18.070  1.00  0.00            
ATOM    104  O25 ACD     1      17.450  27.460  19.890  1.00  0.00            
ATOM    105  H50 ACD     1      18.140  28.030  20.230  1.00  0.00            
ATOM    106  C31 ACD     1      13.960  25.860  17.770  1.00  0.00            
ATOM    107  H51 ACD     1      13.900  25.900  16.670  1.00  0.00            
ATOM    108  O26 ACD     1      12.660  26.170  18.320  1.00  0.00            
ATOM    109  H52 ACD     1      12.250  26.690  17.620  1.00  0.00            
ATOM    110  C32 ACD     1      14.410  24.440  18.100  1.00  0.00            
ATOM    111  H53 ACD     1      14.320  24.260  19.180  1.00  0.00            
ATOM    112  O27 ACD     1      13.560  23.440  17.520  1.00  0.00            
ATOM    113  H54 ACD     1      13.850  23.310  16.610  1.00  0.00            
ATOM    114  C33 ACD     1      15.810  24.130  17.680  1.00  0.00            
ATOM    115  H55 ACD     1      16.140  23.150  18.040  1.00  0.00            
ATOM    116  O28 ACD     1      16.010  24.130  16.230  1.00  0.00            
ATOM    117  C34 ACD     1      17.030  23.290  15.680  1.00  0.00            
ATOM    118  H56 ACD     1      16.730  22.250  15.830  1.00  0.00            
ATOM    119  C35 ACD     1      17.060  23.620  14.250  1.00  0.00            
ATOM    120  H57 ACD     1      17.000  24.710  14.120  1.00  0.00            
ATOM    121  O29 ACD     1      15.870  23.190  13.710  1.00  0.00            
ATOM    122  H58 ACD     1      15.190  23.610  14.250  1.00  0.00            
ATOM    123  C36 ACD     1      18.240  23.050  13.610  1.00  0.00            
ATOM    124  H59 ACD     1      18.220  21.970  13.780  1.00  0.00            
ATOM    125  O30 ACD     1      18.180  23.420  12.250  1.00  0.00            
ATOM    126  H60 ACD     1      17.270  23.490  11.960  1.00  0.00            
ATOM    127  C1  BB8     2      10.770  23.730  10.150  1.00  0.00            
ATOM    128  C2  BB8     2      11.420  25.060  10.500  1.00  0.00            
ATOM    129  O1  BB8     2      11.770  25.730   9.260  1.00  0.00            
ATOM    130  C3  BB8     2      12.340  27.120   9.450  1.00  0.00            
ATOM    131  O2  BB8     2      13.550  26.880  10.190  1.00  0.00            
ATOM    132  C4  BB8     2      14.790  26.600   9.430  1.00  0.00            
ATOM    133  C5  BB8     2      14.580  25.580   8.290  1.00  0.00            
ATOM    134  O3  BB8     2      14.340  26.070   7.230  1.00  0.00            
ATOM    135  C6  BB8     2      14.780  24.150   8.560  1.00  0.00            
ATOM    136  C7  BB8     2      14.520  23.170   7.580  1.00  0.00            
ATOM    137  O4  BB8     2      14.220  23.550   6.290  1.00  0.00            
ATOM    138  C8  BB8     2      14.710  21.880   7.930  1.00  0.00            
ATOM    139  C9  BB8     2      15.230  21.440   9.190  1.00  0.00            
ATOM    140  O5  BB8     2      15.330  20.170   9.420  1.00  0.00            
ATOM    141  C10 BB8     2      15.530  22.430  10.130  1.00  0.00            
ATOM    142  C11 BB8     2      15.310  23.780   9.830  1.00  0.00            
ATOM    143  O6  BB8     2      15.610  24.690  10.720  1.00  0.00            
ATOM    144  C12 BB8     2      15.860  26.080  10.400  1.00  0.00            
ATOM    145  C13 BB8     2      16.090  26.920  11.650  1.00  0.00            
ATOM    146  C14 BB8     2      15.350  26.690  12.820  1.00  0.00            
ATOM    147  C15 BB8     2      15.610  27.370  14.040  1.00  0.00            
ATOM    148  C16 BB8     2      16.630  28.340  13.950  1.00  0.00            
ATOM    149  O7  BB8     2      16.900  29.040  15.090  1.00  0.00            
ATOM    150  C17 BB8     2      17.310  28.670  12.760  1.00  0.00            
ATOM    151  O8  BB8     2      18.180  29.650  12.730  1.00  0.00            
ATOM    152  C18 BB8     2      17.060  27.970  11.640  1.00  0.00            
ATOM    153  C19 BB8     2      11.430  28.030  10.220  1.00  0.00            
ATOM    154  O9  BB8     2      12.140  29.250  10.420  1.00  0.00            
ATOM    155  C20 BB8     2      10.970  27.340  11.550  1.00  0.00            
ATOM    156  O10 BB8     2       9.830  28.020  12.030  1.00  0.00            
ATOM    157  C21 BB8     2      10.440  25.930  11.310  1.00  0.00            
ATOM    158  O11 BB8     2       9.140  26.080  10.770  1.00  0.00            
ATOM    159  H1  BB8     2      11.440  22.990   9.710  1.00  0.00            
ATOM    160  H2  BB8     2      10.360  23.320  11.080  1.00  0.00            
ATOM    161  H3  BB8     2       9.950  23.850   9.440  1.00  0.00            
ATOM    162  H4  BB8     2      12.340  24.970  11.090  1.00  0.00            
ATOM    163  H5  BB8     2      12.610  27.470   8.440  1.00  0.00            
ATOM    164  H6  BB8     2      15.110  27.560   8.990  1.00  0.00            
ATOM    165  H7  BB8     2      14.040  24.490   6.410  1.00  0.00            
ATOM    166  H8  BB8     2      14.480  21.060   7.250  1.00  0.00            
ATOM    167  H9  BB8     2      15.890  20.020  10.200  1.00  0.00            
ATOM    168  H10 BB8     2      15.940  22.120  11.080  1.00  0.00            
ATOM    169  H11 BB8     2      16.780  26.150   9.810  1.00  0.00            
ATOM    170  H12 BB8     2      14.560  25.940  12.810  1.00  0.00            
ATOM    171  H13 BB8     2      15.010  27.230  14.930  1.00  0.00            
ATOM    172  H14 BB8     2      17.440  29.810  14.840  1.00  0.00            
ATOM    173  H15 BB8     2      18.620  29.600  11.870  1.00  0.00            
ATOM    174  H16 BB8     2      17.510  28.300  10.710  1.00  0.00            
ATOM    175  H17 BB8     2      10.470  28.140   9.690  1.00  0.00            
ATOM    176  H18 BB8     2      12.840  29.050  11.070  1.00  0.00            
ATOM    177  H19 BB8     2      11.790  27.390  12.290  1.00  0.00            
ATOM    178  H20 BB8     2       9.130  27.450  11.670  1.00  0.00            
ATOM    179  H21 BB8     2      10.440  25.420  12.280  1.00  0.00            
ATOM    180  H22 BB8     2       8.670  25.250  10.990  1.00  0.00            
TER
ENDMDL
MODEL        1
ATOM      1  H1  ACD     1      33.230  16.810  14.780  1.00  0.00            
ATOM      2  O1  ACD     1      32.450  16.620  15.300  1.00  0.00            
ATOM      3  C1  ACD     1      32.380  15.200  15.340  1.00  0.00            
ATOM      4  H2  ACD     1      31.330  14.920  15.440  1.00  0.00            
ATOM      5  H3  ACD     1      32.960  14.880  16.220  1.00  0.00            
ATOM      6  C2  ACD     1      33.020  14.550  14.200  1.00  0.00            
ATOM      7  H4  ACD     1      32.350  14.710  13.340  1.00  0.00            
ATOM      8  O2  ACD     1      34.260  15.290  14.060  1.00  0.00            
ATOM      9  C3  ACD     1      35.210  14.820  13.200  1.00  0.00            
ATOM     10  H5  ACD     1      36.030  15.520  13.350  1.00  0.00            
ATOM     11  O3  ACD     1      34.820  14.570  11.870  1.00  0.00            
ATOM     12  C4  ACD     1      35.260  15.460  10.850  1.00  0.00            
ATOM     13  H6  ACD     1      36.120  16.090  11.110  1.00  0.00            
ATOM     14  C5  ACD     1      35.490  14.610   9.620  1.00  0.00            
ATOM     15  H7  ACD     1      34.590  14.060   9.340  1.00  0.00            
ATOM     16  O4  ACD     1      36.510  13.700   9.920  1.00  0.00            
ATOM     17  H8  ACD     1      36.410  13.310  10.790  1.00  0.00            
ATOM     18  C6  ACD     1      35.900  15.530   8.410  1.00  0.00            
ATOM     19  H9  ACD     1      36.890  15.980   8.620  1.00  0.00            
ATOM     20  O5  ACD     1      35.900  14.750   7.210  1.00  0.00            
ATOM     21  H10 ACD     1      35.070  14.990   6.790  1.00  0.00            
ATOM     22  C7  ACD     1      34.890  16.670   8.150  1.00  0.00            
ATOM     23  H11 ACD     1      35.260  17.500   7.540  1.00  0.00            
ATOM     24  O6  ACD     1      34.610  17.340   9.390  1.00  0.00            
ATOM     25  C8  ACD     1      34.220  16.570  10.480  1.00  0.00            
ATOM     26  H12 ACD     1      33.270  16.040  10.290  1.00  0.00            
ATOM     27  C9  ACD     1      33.890  17.450  11.730  1.00  0.00            
ATOM     28  H13 ACD     1      33.230  18.260  11.420  1.00  0.00            
ATOM     29  H14 ACD     1      33.410  16.830  12.500  1.00  0.00            
ATOM     30  O7  ACD     1      35.090  18.010  12.280  1.00  0.00            
ATOM     31  H15 ACD     1      35.470  18.450  11.510  1.00  0.00            
ATOM     32  O8  ACD     1      33.740  16.170   7.620  1.00  0.00            
ATOM     33  C10 ACD     1      33.030  16.820   6.560  1.00  0.00            
ATOM     34  H16 ACD     1      33.470  17.770   6.230  1.00  0.00            
ATOM     35  C11 ACD     1      32.970  15.820   5.410  1.00  0.00            
ATOM     36  H17 ACD     1      32.550  14.890   5.820  1.00  0.00            
ATOM     37  O9  ACD     1      34.280  15.700   4.740  1.00  0.00            
ATOM     38  H18 ACD     1      34.590  16.420   4.170  1.00  0.00            
ATOM     39  C12 ACD     1      31.900  16.100   4.440  1.00  0.00            
ATOM     40  H19 ACD     1      32.120  17.070   3.990  1.00  0.00            
ATOM     41  O10 ACD     1      31.810  15.080   3.550  1.00  0.00            
ATOM     42  H20 ACD     1      32.690  15.040   3.190  1.00  0.00            
ATOM     43  C13 ACD     1      30.560  16.390   5.080  1.00  0.00            
ATOM     44  H21 ACD     1      29.860  16.690   4.300  1.00  0.00            
ATOM     45  O11 ACD     1      30.740  17.460   5.970  1.00  0.00            
ATOM     46  C14 ACD     1      31.610  17.130   7.120  1.00  0.00            
ATOM     47  H22 ACD     1      31.220  16.220   7.590  1.00  0.00            
ATOM     48  C15 ACD     1      31.550  18.260   8.100  1.00  0.00            
ATOM     49  H23 ACD     1      32.350  18.120   8.840  1.00  0.00            
ATOM     50  H24 ACD     1      31.720  19.180   7.520  1.00  0.00            
ATOM     51  O12 ACD     1      30.290  18.140   8.710  1.00  0.00            
ATOM     52  H25 ACD     1      30.290  18.520   9.600  1.00  0.00            
ATOM     53  O13 ACD     1      30.020  15.270   5.720  1.00  0.00            
ATOM     54  C16 ACD     1      28.910  14.440   5.120  1.00  0.00            
ATOM     55  H26 ACD     1      28.570  14.810   4.150  1.00  0.00            
ATOM     56  C17 ACD     1      29.380  13.060   4.960  1.00  0.00            
ATOM     57  H27 ACD     1      30.010  12.920   5.850  1.00  0.00            
ATOM     58  O14 ACD     1      30.180  12.980   3.690  1.00  0.00            
ATOM     59  H28 ACD     1      30.820  13.690   3.690  1.00  0.00            
ATOM     60  C18 ACD     1      28.240  12.060   4.900  1.00  0.00            
ATOM     61  H29 ACD     1      27.900  12.080   3.860  1.00  0.00            
ATOM     62  O15 ACD     1      28.780  10.690   5.130  1.00  0.00            
ATOM     63  H30 ACD     1      29.110  10.340   4.290  1.00  0.00            
ATOM     64  C19 ACD     1      27.170  12.250   5.940  1.00  0.00            
ATOM     65  H31 ACD     1      26.340  11.570   5.700  1.00  0.00            
ATOM     66  O16 ACD     1      26.770  13.540   5.880  1.00  0.00            
ATOM     67  C20 ACD     1      27.750  14.600   6.120  1.00  0.00            
ATOM     68  H32 ACD     1      27.960  14.540   7.190  1.00  0.00            
ATOM     69  C21 ACD     1      26.990  16.000   5.980  1.00  0.00            
ATOM     70  H33 ACD     1      26.150  16.020   6.680  1.00  0.00            
ATOM     71  H34 ACD     1      27.770  16.690   6.310  1.00  0.00            
ATOM     72  O17 ACD     1      26.490  16.250   4.720  1.00  0.00            
ATOM     73  H35 ACD     1      25.910  15.530   4.460  1.00  0.00            
ATOM     74  O18 ACD     1      27.640  11.990   7.220  1.00  0.00            
ATOM     75  C22 ACD     1      27.150  10.950   8.030  1.00  0.00            
ATOM     76  H36 ACD     1      26.310  10.350   7.680  1.00  0.00            
ATOM     77  C23 ACD     1      28.350  10.040   8.400  1.00  0.00            
ATOM     78  H37 ACD     1      29.060  10.790   8.760  1.00  0.00            
ATOM     79  O19 ACD     1      28.830   9.250   7.330  1.00  0.00            
ATOM     80  H38 ACD     1      28.660   9.730   6.520  1.00  0.00            
ATOM     81  C24 ACD     1      28.080   9.210   9.630  1.00  0.00            
ATOM     82  H39 ACD     1      27.230   8.550   9.370  1.00  0.00            
ATOM     83  O20 ACD     1      29.210   8.580  10.100  1.00  0.00            
ATOM     84  H40 ACD     1      29.520   8.020   9.380  1.00  0.00            
ATOM     85  C25 ACD     1      27.600  10.070  10.790  1.00  0.00            
ATOM     86  H41 ACD     1      27.420   9.430  11.660  1.00  0.00            
ATOM     87  O21 ACD     1      26.470  10.760  10.420  1.00  0.00            
ATOM     88  C26 ACD     1      26.570  11.640   9.260  1.00  0.00            
ATOM     89  H42 ACD     1      27.290  12.400   9.600  1.00  0.00            
ATOM     90  C27 ACD     1      25.230  12.340   9.000  1.00  0.00            
ATOM     91  H43 ACD     1      25.110  12.590   7.940  1.00  0.00            
ATOM     92  H44 ACD     1      24.460  11.570   9.200  1.00  0.00            
ATOM     93  O22 ACD     1      24.990  13.570   9.780  1.00  0.00            
ATOM     94  H45 ACD     1      24.490  14.120   9.170  1.00  0.00            
ATOM     95  O23 ACD     1      28.610  10.990  11.170  1.00  0.00            
ATOM     96  C28 ACD     1      29.010  11.110  12.560  1.00  0.00            
ATOM     97  H46 ACD     1      28.170  10.880  13.240  1.00  0.00            
ATOM     98  C29 ACD     1      29.320  12.600  12.920  1.00  0.00            
ATOM     99  H47 ACD     1      30.120  12.950  12.270  1.00  0.00            
ATOM    100  O24 ACD     1      29.830  12.790  14.310  1.00  0.00            
ATOM    101  C30 ACD     1      28.070  13.490  12.780  1.00  0.00            
ATOM    102  H48 ACD     1      27.570  13.200  11.850  1.00  0.00            
ATOM    103  H49 ACD     1      27.400  13.290  13.620  1.00  0.00            
ATOM    104  O25 ACD     1      28.260  14.940  12.890  1.00  0.00            
ATOM    105  H50 ACD     1      28.430  15.150  13.810  1.00  0.00            
ATOM    106  C31 ACD     1      30.180  10.230  12.940  1.00  0.00            
ATOM    107  H51 ACD     1      31.000  10.510  12.270  1.00  0.00            
ATOM    108  O26 ACD     1      29.820   8.890  12.730  1.00  0.00            
ATOM    109  H52 ACD     1      29.580   8.850  11.800  1.00  0.00            
ATOM    110  C32 ACD     1      30.640  10.510  14.370  1.00  0.00            
ATOM    111  H53 ACD     1      29.880  10.130  15.070  1.00  0.00            
ATOM    112  O27 ACD     1      31.770   9.690  14.600  1.00  0.00            
ATOM    113  H54 ACD     1      31.590   8.890  14.100  1.00  0.00            
ATOM    114  C33 ACD     1      30.970  11.960  14.650  1.00  0.00            
ATOM    115  H55 ACD     1      31.300  12.100  15.680  1.00  0.00            
ATOM    116  O28 ACD     1      32.030  12.280  13.690  1.00  0.00            
ATOM    117  C34 ACD     1      33.150  13.000  14.240  1.00  0.00            
ATOM    118  H56 ACD     1      33.290  12.780  15.310  1.00  0.00            
ATOM    119  C35 ACD     1      34.450  12.460  13.630  1.00  0.00            
ATOM    120  H57 ACD     1      34.240  12.290  12.560  1.00  0.00            
ATOM    121  O29 ACD     1      34.750  11.090  14.150  1.00  0.00            
ATOM    122  H58 ACD     1      34.060  10.570  13.730  1.00  0.00            
ATOM    123  C36 ACD     1      35.640  13.430  13.810  1.00  0.00            
ATOM    124  H59 ACD     1      35.760  13.590  14.890  1.00  0.00            
ATOM    125  O30 ACD     1      36.780  13.070  13.100  1.00  0.00            
ATOM    126  H60 ACD     1      37.030  12.220  13.470  1.00  0.00            
ATOM    127  C1  BB8     2      36.210   7.980   7.010  1.00  0.00            
ATOM    128  C2  BB8     2      35.640   8.860   8.090  1.00  0.00            
ATOM    129  O1  BB8     2      34.400   8.260   8.620  1.00  0.00            
ATOM    130  C3  BB8     2      33.580   8.890   9.640  1.00  0.00            
ATOM    131  O2  BB8     2      33.140  10.140   9.040  1.00  0.00            
ATOM    132  C4  BB8     2      31.980  10.040   8.160  1.00  0.00            
ATOM    133  C5  BB8     2      32.270   9.210   6.930  1.00  0.00            
ATOM    134  O3  BB8     2      31.990   8.020   6.900  1.00  0.00            
ATOM    135  C6  BB8     2      32.980   9.830   5.770  1.00  0.00            
ATOM    136  C7  BB8     2      33.490   9.120   4.670  1.00  0.00            
ATOM    137  O4  BB8     2      33.370   7.810   4.540  1.00  0.00            
ATOM    138  C8  BB8     2      34.100   9.680   3.590  1.00  0.00            
ATOM    139  C9  BB8     2      34.350  11.000   3.690  1.00  0.00            
ATOM    140  O5  BB8     2      34.930  11.700   2.640  1.00  0.00            
ATOM    141  C10 BB8     2      33.990  11.800   4.760  1.00  0.00            
ATOM    142  C11 BB8     2      33.260  11.180   5.820  1.00  0.00            
ATOM    143  O6  BB8     2      32.780  11.930   6.800  1.00  0.00            
ATOM    144  C12 BB8     2      31.690  11.450   7.640  1.00  0.00            
ATOM    145  C13 BB8     2      31.380  12.500   8.730  1.00  0.00            
ATOM    146  C14 BB8     2      32.220  12.690   9.810  1.00  0.00            
ATOM    147  C15 BB8     2      31.960  13.790  10.720  1.00  0.00            
ATOM    148  C16 BB8     2      30.860  14.670  10.500  1.00  0.00            
ATOM    149  O7  BB8     2      30.670  15.740  11.270  1.00  0.00            
ATOM    150  C17 BB8     2      30.080  14.490   9.330  1.00  0.00            
ATOM    151  O8  BB8     2      29.060  15.400   9.050  1.00  0.00            
ATOM    152  C18 BB8     2      30.340  13.390   8.540  1.00  0.00            
ATOM    153  C19 BB8     2      34.510   9.180  10.910  1.00  0.00            
ATOM    154  O9  BB8     2      34.010   9.790  12.000  1.00  0.00            
ATOM    155  C20 BB8     2      35.880   9.730  10.470  1.00  0.00            
ATOM    156  O10 BB8     2      36.740   9.850  11.640  1.00  0.00            
ATOM    157  C21 BB8     2      36.590   9.080   9.280  1.00  0.00            
ATOM    158  O11 BB8     2      37.160   7.880   9.830  1.00  0.00            
ATOM    159  H1  BB8     2      35.670   8.070   6.060  1.00  0.00            
ATOM    160  H2  BB8     2      37.250   8.290   6.810  1.00  0.00            
ATOM    161  H3  BB8     2      36.160   6.910   7.230  1.00  0.00            
ATOM    162  H4  BB8     2      35.360   9.850   7.740  1.00  0.00            
ATOM    163  H5  BB8     2      32.760   8.180   9.760  1.00  0.00            
ATOM    164  H6  BB8     2      31.110   9.640   8.690  1.00  0.00            
ATOM    165  H7  BB8     2      32.700   7.670   5.240  1.00  0.00            
ATOM    166  H8  BB8     2      34.390   9.180   2.670  1.00  0.00            
ATOM    167  H9  BB8     2      34.520  12.580   2.650  1.00  0.00            
ATOM    168  H10 BB8     2      34.240  12.850   4.740  1.00  0.00            
ATOM    169  H11 BB8     2      30.780  11.370   7.020  1.00  0.00            
ATOM    170  H12 BB8     2      32.990  11.990  10.130  1.00  0.00            
ATOM    171  H13 BB8     2      32.540  13.840  11.640  1.00  0.00            
ATOM    172  H14 BB8     2      29.720  15.700  11.460  1.00  0.00            
ATOM    173  H15 BB8     2      29.590  16.210   9.000  1.00  0.00            
ATOM    174  H16 BB8     2      29.680  13.320   7.680  1.00  0.00            
ATOM    175  H17 BB8     2      34.710   8.160  11.270  1.00  0.00            
ATOM    176  H18 BB8     2      33.410   9.090  12.300  1.00  0.00            
ATOM    177  H19 BB8     2      35.770  10.800  10.310  1.00  0.00            
ATOM    178  H20 BB8     2      36.190  10.060  12.420  1.00  0.00            
ATOM    179  H21 BB8     2      37.360   9.830   9.060  1.00  0.00            
ATOM    180  H22 BB8     2      37.440   8.040  10.740  1.00  0.00            
TER
ENDMDL
MODEL        1
ATOM      1  H1  ACD     1       8.530  10.440  18.270  1.00  0.00            
ATOM      2  O1  ACD     1       8.110  11.180  17.830  1.00  0.00            
ATOM      3  C1  ACD     1       8.620  11.430  16.520  1.00  0.00            
ATOM      4  H2  ACD     1       9.690  11.590  16.680  1.00  0.00            
ATOM      5  H3  ACD     1       8.220  12.370  16.100  1.00  0.00            
ATOM      6  C2  ACD     1       8.530  10.280  15.560  1.00  0.00            
ATOM      7  H4  ACD     1       9.020  10.520  14.610  1.00  0.00            
ATOM      8  O2  ACD     1       9.150   9.190  16.310  1.00  0.00            
ATOM      9  C3  ACD     1       9.270   7.940  15.610  1.00  0.00            
ATOM     10  H5  ACD     1       9.740   7.230  16.300  1.00  0.00            
ATOM     11  O3  ACD     1       9.990   8.150  14.430  1.00  0.00            
ATOM     12  C4  ACD     1      11.220   7.450  14.250  1.00  0.00            
ATOM     13  H6  ACD     1      11.460   6.640  14.950  1.00  0.00            
ATOM     14  C5  ACD     1      11.050   6.850  12.880  1.00  0.00            
ATOM     15  H7  ACD     1      10.620   7.550  12.160  1.00  0.00            
ATOM     16  O4  ACD     1      10.210   5.650  12.950  1.00  0.00            
ATOM     17  H8  ACD     1       9.460   6.000  13.440  1.00  0.00            
ATOM     18  C6  ACD     1      12.390   6.660  12.100  1.00  0.00            
ATOM     19  H9  ACD     1      12.860   5.810  12.600  1.00  0.00            
ATOM     20  O5  ACD     1      12.150   6.460  10.700  1.00  0.00            
ATOM     21  H10 ACD     1      11.620   5.660  10.650  1.00  0.00            
ATOM     22  C7  ACD     1      13.300   7.890  12.210  1.00  0.00            
ATOM     23  H11 ACD     1      14.280   7.660  11.770  1.00  0.00            
ATOM     24  O6  ACD     1      13.500   8.130  13.590  1.00  0.00            
ATOM     25  C8  ACD     1      12.270   8.520  14.300  1.00  0.00            
ATOM     26  H12 ACD     1      11.770   9.300  13.700  1.00  0.00            
ATOM     27  C9  ACD     1      12.600   9.070  15.690  1.00  0.00            
ATOM     28  H13 ACD     1      13.380   9.830  15.530  1.00  0.00            
ATOM     29  H14 ACD     1      11.720   9.540  16.160  1.00  0.00            
ATOM     30  O7  ACD     1      13.160   8.070  16.490  1.00  0.00            
ATOM     31  H15 ACD     1      14.060   8.320  16.720  1.00  0.00            
ATOM     32  O8  ACD     1      12.750   9.050  11.550  1.00  0.00            
ATOM     33  C10 ACD     1      13.590   9.730  10.510  1.00  0.00            
ATOM     34  H16 ACD     1      14.540   9.200  10.400  1.00  0.00            
ATOM     35  C11 ACD     1      12.850   9.610   9.140  1.00  0.00            
ATOM     36  H17 ACD     1      11.790   9.840   9.290  1.00  0.00            
ATOM     37  O9  ACD     1      12.720   8.300   8.600  1.00  0.00            
ATOM     38  H18 ACD     1      12.400   7.740   9.320  1.00  0.00            
ATOM     39  C12 ACD     1      13.290  10.670   8.160  1.00  0.00            
ATOM     40  H19 ACD     1      14.360  10.570   7.930  1.00  0.00            
ATOM     41  O10 ACD     1      12.610  10.650   6.950  1.00  0.00            
ATOM     42  H20 ACD     1      12.510   9.710   6.740  1.00  0.00            
ATOM     43  C13 ACD     1      13.230  12.040   8.780  1.00  0.00            
ATOM     44  H21 ACD     1      13.670  12.710   8.040  1.00  0.00            
ATOM     45  O11 ACD     1      13.970  12.140   9.980  1.00  0.00            
ATOM     46  C14 ACD     1      13.650  11.150  11.010  1.00  0.00            
ATOM     47  H22 ACD     1      12.570  11.260  11.190  1.00  0.00            
ATOM     48  C15 ACD     1      14.460  11.370  12.330  1.00  0.00            
ATOM     49  H23 ACD     1      14.440  10.440  12.910  1.00  0.00            
ATOM     50  H24 ACD     1      15.500  11.560  12.030  1.00  0.00            
ATOM     51  O12 ACD     1      14.020  12.460  13.150  1.00  0.00            
ATOM     52  H25 ACD     1      13.100  12.330  13.380  1.00  0.00            
ATOM     53  O13 ACD     1      11.920  12.410   8.960  1.00  0.00            
ATOM     54  C16 ACD     1      11.590  13.740   8.510  1.00  0.00            
ATOM     55  H26 ACD     1      12.450  14.360   8.230  1.00  0.00            
ATOM     56  C17 ACD     1      10.700  13.620   7.270  1.00  0.00            
ATOM     57  H27 ACD     1       9.930  12.910   7.610  1.00  0.00            
ATOM     58  O14 ACD     1      11.380  13.140   6.110  1.00  0.00            
ATOM     59  H28 ACD     1      11.700  12.260   6.350  1.00  0.00            
ATOM     60  C18 ACD     1       9.970  14.950   6.890  1.00  0.00            
ATOM     61  H29 ACD     1      10.660  15.590   6.340  1.00  0.00            
ATOM     62  O15 ACD     1       8.920  14.590   6.090  1.00  0.00            
ATOM     63  H30 ACD     1       8.520  13.820   6.490  1.00  0.00            
ATOM     64  C19 ACD     1       9.520  15.800   8.080  1.00  0.00            
ATOM     65  H31 ACD     1       9.280  16.840   7.820  1.00  0.00            
ATOM     66  O16 ACD     1      10.640  15.800   9.090  1.00  0.00            
ATOM     67  C20 ACD     1      10.880  14.510   9.610  1.00  0.00            
ATOM     68  H32 ACD     1      10.000  13.960   9.980  1.00  0.00            
ATOM     69  C21 ACD     1      11.820  14.620  10.850  1.00  0.00            
ATOM     70  H33 ACD     1      12.030  13.610  11.230  1.00  0.00            
ATOM     71  H34 ACD     1      12.780  15.080  10.570  1.00  0.00            
ATOM     72  O17 ACD     1      11.310  15.470  11.900  1.00  0.00            
ATOM     73  H35 ACD     1      11.470  16.350  11.550  1.00  0.00            
ATOM     74  O18 ACD     1       8.350  15.170   8.690  1.00  0.00            
ATOM     75  C22 ACD     1       7.290  16.010   9.220  1.00  0.00            
ATOM     76  H36 ACD     1       7.180  16.870   8.550  1.00  0.00            
ATOM     77  C23 ACD     1       6.110  15.130   9.030  1.00  0.00            
ATOM     78  H37 ACD     1       6.430  14.130   9.350  1.00  0.00            
ATOM     79  O19 ACD     1       5.790  15.050   7.630  1.00  0.00            
ATOM     80  H38 ACD     1       4.960  14.550   7.550  1.00  0.00            
ATOM     81  C24 ACD     1       4.880  15.570   9.880  1.00  0.00            
ATOM     82  H39 ACD     1       4.550  16.560   9.570  1.00  0.00            
ATOM     83  O20 ACD     1       3.720  14.700   9.820  1.00  0.00            
ATOM     84  H40 ACD     1       3.860  13.810  10.180  1.00  0.00            
ATOM     85  C25 ACD     1       5.310  15.810  11.360  1.00  0.00            
ATOM     86  H41 ACD     1       4.400  16.060  11.910  1.00  0.00            
ATOM     87  O21 ACD     1       6.410  16.780  11.420  1.00  0.00            
ATOM     88  C26 ACD     1       7.620  16.450  10.620  1.00  0.00            
ATOM     89  H42 ACD     1       8.220  15.680  11.120  1.00  0.00            
ATOM     90  C27 ACD     1       8.570  17.650  10.650  1.00  0.00            
ATOM     91  H43 ACD     1       8.610  18.020  11.680  1.00  0.00            
ATOM     92  H44 ACD     1       9.600  17.280  10.520  1.00  0.00            
ATOM     93  O22 ACD     1       8.370  18.670   9.670  1.00  0.00            
ATOM     94  H45 ACD     1       7.750  19.320  10.000  1.00  0.00            
ATOM     95  O23 ACD     1       5.810  14.590  11.860  1.00  0.00            
ATOM     96  C28 ACD     1       5.060  13.900  12.860  1.00  0.00            
ATOM     97  H46 ACD     1       4.070  14.380  12.920  1.00  0.00            
ATOM     98  C29 ACD     1       5.880  13.890  14.200  1.00  0.00            
ATOM     99  H47 ACD     1       6.910  13.560  14.030  1.00  0.00            
ATOM    100  O24 ACD     1       5.270  12.970  15.080  1.00  0.00            
ATOM    101  C30 ACD     1       5.900  15.290  14.800  1.00  0.00            
ATOM    102  H48 ACD     1       6.500  15.860  14.080  1.00  0.00            
ATOM    103  H49 ACD     1       4.880  15.690  14.800  1.00  0.00            
ATOM    104  O25 ACD     1       6.540  15.280  15.960  1.00  0.00            
ATOM    105  H50 ACD     1       6.110  14.570  16.450  1.00  0.00            
ATOM    106  C31 ACD     1       4.950  12.470  12.310  1.00  0.00            
ATOM    107  H51 ACD     1       5.910  11.970  12.120  1.00  0.00            
ATOM    108  O26 ACD     1       4.170  12.360  11.060  1.00  0.00            
ATOM    109  H52 ACD     1       4.170  11.430  10.820  1.00  0.00            
ATOM    110  C32 ACD     1       4.330  11.580  13.380  1.00  0.00            
ATOM    111  H53 ACD     1       3.340  11.930  13.700  1.00  0.00            
ATOM    112  O27 ACD     1       4.250  10.260  12.910  1.00  0.00            
ATOM    113  H54 ACD     1       3.380  10.090  12.540  1.00  0.00            
ATOM    114  C33 ACD     1       5.210  11.570  14.630  1.00  0.00            
ATOM    115  H55 ACD     1       4.720  10.980  15.410  1.00  0.00            
ATOM    116  O28 ACD     1       6.560  11.010  14.420  1.00  0.00            
ATOM    117  C34 ACD     1       7.090   9.930  15.180  1.00  0.00            
ATOM    118  H56 ACD     1       6.470   9.840  16.070  1.00  0.00            
ATOM    119  C35 ACD     1       7.130   8.620  14.410  1.00  0.00            
ATOM    120  H57 ACD     1       7.670   8.780  13.470  1.00  0.00            
ATOM    121  O29 ACD     1       5.780   8.220  14.100  1.00  0.00            
ATOM    122  H58 ACD     1       5.430   8.930  13.550  1.00  0.00            
ATOM    123  C36 ACD     1       7.850   7.480  15.150  1.00  0.00            
ATOM    124  H59 ACD     1       7.260   7.210  16.040  1.00  0.00            
ATOM    125  O30 ACD     1       8.080   6.330  14.200  1.00  0.00            
ATOM    126  H60 ACD     1       7.190   6.040  13.970  1.00  0.00            
ATOM    127  C1  BB8     2       4.620   7.710   6.650  1.00  0.00            
ATOM    128  C2  BB8     2       5.180   8.990   7.280  1.00  0.00            
ATOM    129  O1  BB8     2       6.390   9.260   6.500  1.00  0.00            
ATOM    130  C3  BB8     2       7.220  10.360   6.930  1.00  0.00            
ATOM    131  O2  BB8     2       7.550  10.240   8.320  1.00  0.00            
ATOM    132  C4  BB8     2       8.740   9.560   8.620  1.00  0.00            
ATOM    133  C5  BB8     2       8.740   8.180   8.020  1.00  0.00            
ATOM    134  O3  BB8     2       9.480   7.900   7.030  1.00  0.00            
ATOM    135  C6  BB8     2       7.920   7.190   8.780  1.00  0.00            
ATOM    136  C7  BB8     2       7.620   5.960   8.220  1.00  0.00            
ATOM    137  O4  BB8     2       8.130   5.570   7.050  1.00  0.00            
ATOM    138  C8  BB8     2       6.790   5.040   8.920  1.00  0.00            
ATOM    139  C9  BB8     2       6.390   5.330  10.210  1.00  0.00            
ATOM    140  O5  BB8     2       5.640   4.510  10.930  1.00  0.00            
ATOM    141  C10 BB8     2       6.690   6.530  10.830  1.00  0.00            
ATOM    142  C11 BB8     2       7.430   7.430  10.060  1.00  0.00            
ATOM    143  O6  BB8     2       7.780   8.670  10.560  1.00  0.00            
ATOM    144  C12 BB8     2       8.960   9.410  10.140  1.00  0.00            
ATOM    145  C13 BB8     2       9.110  10.650  11.000  1.00  0.00            
ATOM    146  C14 BB8     2       8.320  11.780  10.850  1.00  0.00            
ATOM    147  C15 BB8     2       8.480  12.870  11.730  1.00  0.00            
ATOM    148  C16 BB8     2       9.480  12.940  12.740  1.00  0.00            
ATOM    149  O7  BB8     2       9.590  14.070  13.460  1.00  0.00            
ATOM    150  C17 BB8     2      10.300  11.790  12.840  1.00  0.00            
ATOM    151  O8  BB8     2      11.440  11.780  13.680  1.00  0.00            
ATOM    152  C18 BB8     2      10.080  10.660  12.030  1.00  0.00            
ATOM    153  C19 BB8     2       6.410  11.660   6.800  1.00  0.00            
ATOM    154  O9  BB8     2       7.200  12.810   7.270  1.00  0.00            
ATOM    155  C20 BB8     2       5.050  11.560   7.470  1.00  0.00            
ATOM    156  O10 BB8     2       4.260  12.730   7.080  1.00  0.00            
ATOM    157  C21 BB8     2       4.260  10.190   7.150  1.00  0.00            
ATOM    158  O11 BB8     2       3.610  10.360   5.820  1.00  0.00            
ATOM    159  H1  BB8     2       4.430   7.910   5.590  1.00  0.00            
ATOM    160  H2  BB8     2       5.290   6.870   6.840  1.00  0.00            
ATOM    161  H3  BB8     2       3.700   7.380   7.150  1.00  0.00            
ATOM    162  H4  BB8     2       5.440   8.910   8.350  1.00  0.00            
ATOM    163  H5  BB8     2       8.100  10.420   6.280  1.00  0.00            
ATOM    164  H6  BB8     2       9.590  10.020   8.090  1.00  0.00            
ATOM    165  H7  BB8     2       8.880   6.170   6.910  1.00  0.00            
ATOM    166  H8  BB8     2       6.650   4.050   8.500  1.00  0.00            
ATOM    167  H9  BB8     2       5.720   4.700  11.880  1.00  0.00            
ATOM    168  H10 BB8     2       6.240   6.790  11.780  1.00  0.00            
ATOM    169  H11 BB8     2       9.850   8.810  10.410  1.00  0.00            
ATOM    170  H12 BB8     2       7.470  11.890  10.170  1.00  0.00            
ATOM    171  H13 BB8     2       7.840  13.730  11.620  1.00  0.00            
ATOM    172  H14 BB8     2      10.410  14.530  13.190  1.00  0.00            
ATOM    173  H15 BB8     2      11.300  12.340  14.470  1.00  0.00            
ATOM    174  H16 BB8     2      10.620   9.730  12.220  1.00  0.00            
ATOM    175  H17 BB8     2       6.170  11.860   5.750  1.00  0.00            
ATOM    176  H18 BB8     2       6.560  13.530   7.410  1.00  0.00            
ATOM    177  H19 BB8     2       5.170  11.680   8.550  1.00  0.00            
ATOM    178  H20 BB8     2       3.650  12.520   6.350  1.00  0.00            
ATOM    179  H21 BB8     2       3.490  10.230   7.930  1.00  0.00            
ATOM    180  H22 BB8     2       2.870   9.730   5.800  1.00  0.00            
TER
ENDMDL
MODEL        1
ATOM      1  H1  ACD     1      21.800   8.150  22.540  1.00  0.00            
ATOM      2  O1  ACD     1      21.370   7.510  21.970  1.00  0.00            
ATOM      3  C1  ACD     1      20.740   8.350  20.970  1.00  0.00            
ATOM      4  H2  ACD     1      21.510   8.680  20.260  1.00  0.00            
ATOM      5  H3  ACD     1      20.330   9.290  21.360  1.00  0.00            
ATOM      6  C2  ACD     1      19.570   7.700  20.250  1.00  0.00            
ATOM      7  H4  ACD     1      19.050   8.360  19.550  1.00  0.00            
ATOM      8  O2  ACD     1      19.910   6.580  19.490  1.00  0.00            
ATOM      9  C3  ACD     1      18.910   6.030  18.650  1.00  0.00            
ATOM     10  H5  ACD     1      19.380   5.240  18.060  1.00  0.00            
ATOM     11  O3  ACD     1      18.310   6.990  17.780  1.00  0.00            
ATOM     12  C4  ACD     1      18.780   7.020  16.370  1.00  0.00            
ATOM     13  H6  ACD     1      18.860   5.990  16.010  1.00  0.00            
ATOM     14  C5  ACD     1      17.650   7.760  15.650  1.00  0.00            
ATOM     15  H7  ACD     1      17.450   8.710  16.180  1.00  0.00            
ATOM     16  O4  ACD     1      16.510   6.970  15.570  1.00  0.00            
ATOM     17  H8  ACD     1      15.990   7.070  16.370  1.00  0.00            
ATOM     18  C6  ACD     1      18.010   8.280  14.280  1.00  0.00            
ATOM     19  H9  ACD     1      17.990   7.320  13.750  1.00  0.00            
ATOM     20  O5  ACD     1      16.980   9.220  13.780  1.00  0.00            
ATOM     21  H10 ACD     1      16.120   8.810  13.840  1.00  0.00            
ATOM     22  C7  ACD     1      19.360   9.010  14.280  1.00  0.00            
ATOM     23  H11 ACD     1      19.600   9.250  13.240  1.00  0.00            
ATOM     24  O6  ACD     1      20.320   8.120  14.870  1.00  0.00            
ATOM     25  C8  ACD     1      20.110   7.750  16.260  1.00  0.00            
ATOM     26  H12 ACD     1      20.020   8.650  16.880  1.00  0.00            
ATOM     27  C9  ACD     1      21.320   6.880  16.740  1.00  0.00            
ATOM     28  H13 ACD     1      22.180   7.200  16.150  1.00  0.00            
ATOM     29  H14 ACD     1      21.510   7.040  17.810  1.00  0.00            
ATOM     30  O7  ACD     1      21.190   5.500  16.530  1.00  0.00            
ATOM     31  H15 ACD     1      22.020   5.060  16.320  1.00  0.00            
ATOM     32  O8  ACD     1      19.320  10.140  15.200  1.00  0.00            
ATOM     33  C10 ACD     1      19.970  11.350  14.810  1.00  0.00            
ATOM     34  H16 ACD     1      20.600  11.230  13.920  1.00  0.00            
ATOM     35  C11 ACD     1      18.850  12.310  14.530  1.00  0.00            
ATOM     36  H17 ACD     1      18.330  12.520  15.480  1.00  0.00            
ATOM     37  O9  ACD     1      17.940  11.800  13.520  1.00  0.00            
ATOM     38  H18 ACD     1      17.600  10.930  13.770  1.00  0.00            
ATOM     39  C12 ACD     1      19.490  13.640  14.180  1.00  0.00            
ATOM     40  H19 ACD     1      20.140  13.420  13.320  1.00  0.00            
ATOM     41  O10 ACD     1      18.610  14.730  13.920  1.00  0.00            
ATOM     42  H20 ACD     1      18.220  14.730  13.040  1.00  0.00            
ATOM     43  C13 ACD     1      20.370  14.170  15.340  1.00  0.00            
ATOM     44  H21 ACD     1      20.860  15.070  14.960  1.00  0.00            
ATOM     45  O11 ACD     1      21.390  13.240  15.710  1.00  0.00            
ATOM     46  C14 ACD     1      20.850  11.890  15.970  1.00  0.00            
ATOM     47  H22 ACD     1      20.200  12.080  16.830  1.00  0.00            
ATOM     48  C15 ACD     1      21.980  10.970  16.350  1.00  0.00            
ATOM     49  H23 ACD     1      21.570   9.950  16.410  1.00  0.00            
ATOM     50  H24 ACD     1      22.730  11.000  15.550  1.00  0.00            
ATOM     51  O12 ACD     1      22.620  11.350  17.610  1.00  0.00            
ATOM     52  H25 ACD     1      23.570  11.410  17.480  1.00  0.00            
ATOM     53  O13 ACD     1      19.590  14.520  16.440  1.00  0.00            
ATOM     54  C16 ACD     1      19.960  15.640  17.260  1.00  0.00            
ATOM     55  H26 ACD     1      20.680  16.290  16.750  1.00  0.00            
ATOM     56  C17 ACD     1      18.640  16.450  17.290  1.00  0.00            
ATOM     57  H27 ACD     1      17.880  15.710  17.570  1.00  0.00            
ATOM     58  O14 ACD     1      18.420  17.200  16.040  1.00  0.00            
ATOM     59  H28 ACD     1      18.190  16.500  15.430  1.00  0.00            
ATOM     60  C18 ACD     1      18.720  17.470  18.420  1.00  0.00            
ATOM     61  H29 ACD     1      19.600  18.100  18.210  1.00  0.00            
ATOM     62  O15 ACD     1      17.600  18.230  18.380  1.00  0.00            
ATOM     63  H30 ACD     1      17.570  18.520  17.460  1.00  0.00            
ATOM     64  C19 ACD     1      19.020  16.810  19.730  1.00  0.00            
ATOM     65  H31 ACD     1      19.110  17.510  20.560  1.00  0.00            
ATOM     66  O16 ACD     1      20.280  16.160  19.590  1.00  0.00            
ATOM     67  C20 ACD     1      20.400  15.170  18.620  1.00  0.00            
ATOM     68  H32 ACD     1      19.850  14.280  18.940  1.00  0.00            
ATOM     69  C21 ACD     1      21.840  14.760  18.580  1.00  0.00            
ATOM     70  H33 ACD     1      22.160  14.640  19.630  1.00  0.00            
ATOM     71  H34 ACD     1      21.970  13.760  18.150  1.00  0.00            
ATOM     72  O17 ACD     1      22.710  15.790  17.990  1.00  0.00            
ATOM     73  H35 ACD     1      23.580  15.440  17.810  1.00  0.00            
ATOM     74  O18 ACD     1      17.980  15.860  20.050  1.00  0.00            
ATOM     75  C22 ACD     1      17.450  15.790  21.360  1.00  0.00            
ATOM     76  H36 ACD     1      17.330  16.820  21.730  1.00  0.00            
ATOM     77  C23 ACD     1      16.070  15.070  21.230  1.00  0.00            
ATOM     78  H37 ACD     1      16.300  14.220  20.580  1.00  0.00            
ATOM     79  O19 ACD     1      15.100  16.000  20.590  1.00  0.00            
ATOM     80  H38 ACD     1      15.470  16.230  19.740  1.00  0.00            
ATOM     81  C24 ACD     1      15.600  14.590  22.630  1.00  0.00            
ATOM     82  H39 ACD     1      15.370  15.480  23.230  1.00  0.00            
ATOM     83  O20 ACD     1      14.400  13.760  22.530  1.00  0.00            
ATOM     84  H40 ACD     1      14.760  12.870  22.630  1.00  0.00            
ATOM     85  C25 ACD     1      16.690  13.910  23.360  1.00  0.00            
ATOM     86  H41 ACD     1      16.450  13.690  24.410  1.00  0.00            
ATOM     87  O21 ACD     1      17.890  14.620  23.410  1.00  0.00            
ATOM     88  C26 ACD     1      18.480  15.020  22.240  1.00  0.00            
ATOM     89  H42 ACD     1      18.820  14.180  21.610  1.00  0.00            
ATOM     90  C27 ACD     1      19.650  15.870  22.720  1.00  0.00            
ATOM     91  H43 ACD     1      20.140  15.250  23.490  1.00  0.00            
ATOM     92  H44 ACD     1      20.420  15.920  21.950  1.00  0.00            
ATOM     93  O22 ACD     1      19.280  17.140  23.240  1.00  0.00            
ATOM     94  H45 ACD     1      18.720  16.920  23.980  1.00  0.00            
ATOM     95  O23 ACD     1      16.900  12.720  22.590  1.00  0.00            
ATOM     96  C28 ACD     1      17.000  11.500  23.190  1.00  0.00            
ATOM     97  H46 ACD     1      16.950  11.580  24.280  1.00  0.00            
ATOM     98  C29 ACD     1      18.460  11.040  23.090  1.00  0.00            
ATOM     99  H47 ACD     1      18.760  10.940  22.040  1.00  0.00            
ATOM    100  O24 ACD     1      18.540   9.640  23.600  1.00  0.00            
ATOM    101  C30 ACD     1      19.470  11.880  23.850  1.00  0.00            
ATOM    102  H48 ACD     1      19.710  12.660  23.110  1.00  0.00            
ATOM    103  H49 ACD     1      18.990  12.280  24.750  1.00  0.00            
ATOM    104  O25 ACD     1      20.660  11.200  24.140  1.00  0.00            
ATOM    105  H50 ACD     1      20.420  10.410  24.620  1.00  0.00            
ATOM    106  C31 ACD     1      15.890  10.560  22.690  1.00  0.00            
ATOM    107  H51 ACD     1      15.980  10.430  21.610  1.00  0.00            
ATOM    108  O26 ACD     1      14.670  11.100  23.210  1.00  0.00            
ATOM    109  H52 ACD     1      13.980  10.460  23.010  1.00  0.00            
ATOM    110  C32 ACD     1      16.200   9.170  23.320  1.00  0.00            
ATOM    111  H53 ACD     1      16.080   9.230  24.410  1.00  0.00            
ATOM    112  O27 ACD     1      15.220   8.190  22.840  1.00  0.00            
ATOM    113  H54 ACD     1      15.780   7.670  22.260  1.00  0.00            
ATOM    114  C33 ACD     1      17.630   8.690  23.020  1.00  0.00            
ATOM    115  H55 ACD     1      17.790   7.740  23.540  1.00  0.00            
ATOM    116  O28 ACD     1      17.790   8.460  21.620  1.00  0.00            
ATOM    117  C34 ACD     1      18.450   7.280  21.230  1.00  0.00            
ATOM    118  H56 ACD     1      18.820   6.750  22.120  1.00  0.00            
ATOM    119  C35 ACD     1      17.350   6.540  20.500  1.00  0.00            
ATOM    120  H57 ACD     1      16.900   7.310  19.860  1.00  0.00            
ATOM    121  O29 ACD     1      16.270   6.120  21.350  1.00  0.00            
ATOM    122  H58 ACD     1      16.520   5.280  21.740  1.00  0.00            
ATOM    123  C36 ACD     1      17.880   5.440  19.600  1.00  0.00            
ATOM    124  H59 ACD     1      18.280   4.700  20.310  1.00  0.00            
ATOM    125  O30 ACD     1      16.890   4.810  18.790  1.00  0.00            
ATOM    126  H60 ACD     1      16.690   5.470  18.130  1.00  0.00            
ATOM    127  C1  BB8     2      13.510  11.310  19.880  1.00  0.00            
ATOM    128  C2  BB8     2      13.000  12.540  19.110  1.00  0.00            
ATOM    129  O1  BB8     2      12.530  12.010  17.820  1.00  0.00            
ATOM    130  C3  BB8     2      11.980  12.930  16.900  1.00  0.00            
ATOM    131  O2  BB8     2      13.070  13.850  16.610  1.00  0.00            
ATOM    132  C4  BB8     2      14.060  13.560  15.550  1.00  0.00            
ATOM    133  C5  BB8     2      14.520  12.150  15.650  1.00  0.00            
ATOM    134  O3  BB8     2      13.980  11.300  14.960  1.00  0.00            
ATOM    135  C6  BB8     2      15.570  11.810  16.600  1.00  0.00            
ATOM    136  C7  BB8     2      15.810  10.500  17.020  1.00  0.00            
ATOM    137  O4  BB8     2      15.110   9.480  16.590  1.00  0.00            
ATOM    138  C8  BB8     2      16.680  10.280  18.060  1.00  0.00            
ATOM    139  C9  BB8     2      17.390  11.320  18.590  1.00  0.00            
ATOM    140  O5  BB8     2      18.250  11.140  19.620  1.00  0.00            
ATOM    141  C10 BB8     2      17.180  12.650  18.200  1.00  0.00            
ATOM    142  C11 BB8     2      16.300  12.850  17.170  1.00  0.00            
ATOM    143  O6  BB8     2      15.960  14.160  16.900  1.00  0.00            
ATOM    144  C12 BB8     2      15.350  14.470  15.640  1.00  0.00            
ATOM    145  C13 BB8     2      15.150  16.000  15.570  1.00  0.00            
ATOM    146  C14 BB8     2      14.960  16.720  16.720  1.00  0.00            
ATOM    147  C15 BB8     2      14.770  18.080  16.580  1.00  0.00            
ATOM    148  C16 BB8     2      14.830  18.750  15.350  1.00  0.00            
ATOM    149  O7  BB8     2      14.810  20.090  15.430  1.00  0.00            
ATOM    150  C17 BB8     2      15.020  17.970  14.210  1.00  0.00            
ATOM    151  O8  BB8     2      15.030  18.470  12.950  1.00  0.00            
ATOM    152  C18 BB8     2      15.190  16.610  14.320  1.00  0.00            
ATOM    153  C19 BB8     2      10.720  13.600  17.540  1.00  0.00            
ATOM    154  O9  BB8     2      10.160  14.490  16.550  1.00  0.00            
ATOM    155  C20 BB8     2      11.180  14.360  18.830  1.00  0.00            
ATOM    156  O10 BB8     2      10.130  15.020  19.470  1.00  0.00            
ATOM    157  C21 BB8     2      11.850  13.340  19.820  1.00  0.00            
ATOM    158  O11 BB8     2      10.860  12.530  20.580  1.00  0.00            
ATOM    159  H1  BB8     2      14.500  11.030  19.500  1.00  0.00            
ATOM    160  H2  BB8     2      13.720  11.730  20.870  1.00  0.00            
ATOM    161  H3  BB8     2      12.770  10.500  19.800  1.00  0.00            
ATOM    162  H4  BB8     2      13.940  13.060  18.900  1.00  0.00            
ATOM    163  H5  BB8     2      11.650  12.340  16.030  1.00  0.00            
ATOM    164  H6  BB8     2      13.600  13.620  14.560  1.00  0.00            
ATOM    165  H7  BB8     2      14.500   9.800  15.900  1.00  0.00            
ATOM    166  H8  BB8     2      16.840   9.310  18.520  1.00  0.00            
ATOM    167  H9  BB8     2      18.590  12.050  19.700  1.00  0.00            
ATOM    168  H10 BB8     2      17.710  13.480  18.650  1.00  0.00            
ATOM    169  H11 BB8     2      15.940  14.250  14.740  1.00  0.00            
ATOM    170  H12 BB8     2      14.950  16.300  17.720  1.00  0.00            
ATOM    171  H13 BB8     2      14.820  18.750  17.430  1.00  0.00            
ATOM    172  H14 BB8     2      14.860  20.490  14.550  1.00  0.00            
ATOM    173  H15 BB8     2      15.680  17.900  12.510  1.00  0.00            
ATOM    174  H16 BB8     2      15.380  15.980  13.460  1.00  0.00            
ATOM    175  H17 BB8     2      10.100  12.740  17.820  1.00  0.00            
ATOM    176  H18 BB8     2       9.430  14.990  16.960  1.00  0.00            
ATOM    177  H19 BB8     2      11.960  15.110  18.660  1.00  0.00            
ATOM    178  H20 BB8     2       9.960  14.620  20.340  1.00  0.00            
ATOM    179  H21 BB8     2      12.330  14.000  20.550  1.00  0.00            
ATOM    180  H22 BB8     2      10.520  11.760  20.090  1.00  0.00            
TER
ENDMDL
MODEL        1
ATOM      1  H1  ACD     1      23.810   9.920  20.080  1.00  0.00            
ATOM      2  O1  ACD     1      23.070   9.360  20.340  1.00  0.00            
ATOM      3  C1  ACD     1      21.860  10.030  19.800  1.00  0.00            
ATOM      4  H2  ACD     1      21.890  10.030  18.700  1.00  0.00            
ATOM      5  H3  ACD     1      21.730  11.010  20.270  1.00  0.00            
ATOM      6  C2  ACD     1      20.680   9.080  20.130  1.00  0.00            
ATOM      7  H4  ACD     1      19.820   9.510  19.610  1.00  0.00            
ATOM      8  O2  ACD     1      20.830   7.810  19.530  1.00  0.00            
ATOM      9  C3  ACD     1      19.720   6.910  19.600  1.00  0.00            
ATOM     10  H5  ACD     1      19.920   5.980  19.060  1.00  0.00            
ATOM     11  O3  ACD     1      18.510   7.530  19.090  1.00  0.00            
ATOM     12  C4  ACD     1      18.210   7.480  17.630  1.00  0.00            
ATOM     13  H6  ACD     1      17.890   6.470  17.360  1.00  0.00            
ATOM     14  C5  ACD     1      16.980   8.480  17.500  1.00  0.00            
ATOM     15  H7  ACD     1      17.380   9.390  17.970  1.00  0.00            
ATOM     16  O4  ACD     1      15.800   8.140  18.350  1.00  0.00            
ATOM     17  H8  ACD     1      16.090   7.660  19.130  1.00  0.00            
ATOM     18  C6  ACD     1      16.610   8.860  16.050  1.00  0.00            
ATOM     19  H9  ACD     1      16.110   7.980  15.620  1.00  0.00            
ATOM     20  O5  ACD     1      15.620   9.970  15.910  1.00  0.00            
ATOM     21  H10 ACD     1      14.830   9.650  16.360  1.00  0.00            
ATOM     22  C7  ACD     1      17.880   9.260  15.260  1.00  0.00            
ATOM     23  H11 ACD     1      17.590   9.410  14.210  1.00  0.00            
ATOM     24  O6  ACD     1      18.830   8.200  15.310  1.00  0.00            
ATOM     25  C8  ACD     1      19.350   7.840  16.640  1.00  0.00            
ATOM     26  H12 ACD     1      19.880   8.710  17.030  1.00  0.00            
ATOM     27  C9  ACD     1      20.430   6.780  16.390  1.00  0.00            
ATOM     28  H13 ACD     1      21.140   7.180  15.660  1.00  0.00            
ATOM     29  H14 ACD     1      21.030   6.590  17.290  1.00  0.00            
ATOM     30  O7  ACD     1      19.830   5.530  16.000  1.00  0.00            
ATOM     31  H15 ACD     1      20.610   4.960  15.980  1.00  0.00            
ATOM     32  O8  ACD     1      18.400  10.520  15.800  1.00  0.00            
ATOM     33  C10 ACD     1      18.950  11.510  14.910  1.00  0.00            
ATOM     34  H16 ACD     1      19.120  11.000  13.950  1.00  0.00            
ATOM     35  C11 ACD     1      17.910  12.650  14.800  1.00  0.00            
ATOM     36  H17 ACD     1      17.770  12.980  15.840  1.00  0.00            
ATOM     37  O9  ACD     1      16.730  12.120  14.210  1.00  0.00            
ATOM     38  H18 ACD     1      16.560  11.240  14.570  1.00  0.00            
ATOM     39  C12 ACD     1      18.500  13.690  13.890  1.00  0.00            
ATOM     40  H19 ACD     1      18.580  13.210  12.910  1.00  0.00            
ATOM     41  O10 ACD     1      17.650  14.800  13.650  1.00  0.00            
ATOM     42  H20 ACD     1      16.800  14.410  13.450  1.00  0.00            
ATOM     43  C13 ACD     1      19.870  14.110  14.310  1.00  0.00            
ATOM     44  H21 ACD     1      20.250  14.860  13.620  1.00  0.00            
ATOM     45  O11 ACD     1      20.790  13.110  14.410  1.00  0.00            
ATOM     46  C14 ACD     1      20.310  12.030  15.330  1.00  0.00            
ATOM     47  H22 ACD     1      20.210  12.410  16.360  1.00  0.00            
ATOM     48  C15 ACD     1      21.330  10.900  15.210  1.00  0.00            
ATOM     49  H23 ACD     1      20.830  10.000  15.590  1.00  0.00            
ATOM     50  H24 ACD     1      21.540  10.700  14.150  1.00  0.00            
ATOM     51  O12 ACD     1      22.490  11.200  15.940  1.00  0.00            
ATOM     52  H25 ACD     1      22.480  12.150  15.840  1.00  0.00            
ATOM     53  O13 ACD     1      19.860  14.750  15.500  1.00  0.00            
ATOM     54  C16 ACD     1      20.430  16.030  15.630  1.00  0.00            
ATOM     55  H26 ACD     1      21.010  16.390  14.770  1.00  0.00            
ATOM     56  C17 ACD     1      19.290  16.910  16.220  1.00  0.00            
ATOM     57  H27 ACD     1      18.850  16.290  17.010  1.00  0.00            
ATOM     58  O14 ACD     1      18.370  17.150  15.200  1.00  0.00            
ATOM     59  H28 ACD     1      17.930  16.290  15.150  1.00  0.00            
ATOM     60  C18 ACD     1      19.810  18.150  16.930  1.00  0.00            
ATOM     61  H29 ACD     1      20.250  18.650  16.050  1.00  0.00            
ATOM     62  O15 ACD     1      18.780  18.870  17.510  1.00  0.00            
ATOM     63  H30 ACD     1      18.280  19.200  16.760  1.00  0.00            
ATOM     64  C19 ACD     1      20.860  17.770  17.940  1.00  0.00            
ATOM     65  H31 ACD     1      21.180  18.690  18.440  1.00  0.00            
ATOM     66  O16 ACD     1      21.960  17.190  17.270  1.00  0.00            
ATOM     67  C20 ACD     1      21.590  15.910  16.670  1.00  0.00            
ATOM     68  H32 ACD     1      21.280  15.130  17.370  1.00  0.00            
ATOM     69  C21 ACD     1      22.880  15.330  16.170  1.00  0.00            
ATOM     70  H33 ACD     1      23.600  15.180  16.980  1.00  0.00            
ATOM     71  H34 ACD     1      22.760  14.320  15.760  1.00  0.00            
ATOM     72  O17 ACD     1      23.600  16.150  15.160  1.00  0.00            
ATOM     73  H35 ACD     1      23.770  17.020  15.520  1.00  0.00            
ATOM     74  O18 ACD     1      20.240  16.820  18.830  1.00  0.00            
ATOM     75  C22 ACD     1      20.160  17.080  20.220  1.00  0.00            
ATOM     76  H36 ACD     1      20.380  18.150  20.370  1.00  0.00            
ATOM     77  C23 ACD     1      18.740  16.710  20.570  1.00  0.00            
ATOM     78  H37 ACD     1      18.380  15.690  20.370  1.00  0.00            
ATOM     79  O19 ACD     1      17.750  17.560  19.970  1.00  0.00            
ATOM     80  H38 ACD     1      18.070  17.940  19.140  1.00  0.00            
ATOM     81  C24 ACD     1      18.640  16.790  22.140  1.00  0.00            
ATOM     82  H39 ACD     1      18.760  17.840  22.440  1.00  0.00            
ATOM     83  O20 ACD     1      17.340  16.260  22.490  1.00  0.00            
ATOM     84  H40 ACD     1      17.530  15.340  22.660  1.00  0.00            
ATOM     85  C25 ACD     1      19.660  15.920  22.760  1.00  0.00            
ATOM     86  H41 ACD     1      19.560  16.030  23.850  1.00  0.00            
ATOM     87  O21 ACD     1      20.990  16.280  22.380  1.00  0.00            
ATOM     88  C26 ACD     1      21.200  16.270  20.940  1.00  0.00            
ATOM     89  H42 ACD     1      21.090  15.230  20.610  1.00  0.00            
ATOM     90  C27 ACD     1      22.620  16.680  20.540  1.00  0.00            
ATOM     91  H43 ACD     1      23.280  15.900  20.950  1.00  0.00            
ATOM     92  H44 ACD     1      22.740  16.550  19.460  1.00  0.00            
ATOM     93  O22 ACD     1      22.890  18.010  21.000  1.00  0.00            
ATOM     94  H45 ACD     1      23.750  18.220  20.630  1.00  0.00            
ATOM     95  O23 ACD     1      19.440  14.580  22.370  1.00  0.00            
ATOM     96  C28 ACD     1      19.880  13.550  23.240  1.00  0.00            
ATOM     97  H46 ACD     1      20.180  13.860  24.250  1.00  0.00            
ATOM     98  C29 ACD     1      20.910  12.650  22.540  1.00  0.00            
ATOM     99  H47 ACD     1      20.630  12.520  21.490  1.00  0.00            
ATOM    100  O24 ACD     1      20.960  11.430  23.380  1.00  0.00            
ATOM    101  C30 ACD     1      22.220  13.370  22.580  1.00  0.00            
ATOM    102  H48 ACD     1      22.130  14.260  21.950  1.00  0.00            
ATOM    103  H49 ACD     1      22.500  13.770  23.560  1.00  0.00            
ATOM    104  O25 ACD     1      23.230  12.450  22.070  1.00  0.00            
ATOM    105  H50 ACD     1      23.200  11.620  22.550  1.00  0.00            
ATOM    106  C31 ACD     1      18.550  12.800  23.310  1.00  0.00            
ATOM    107  H51 ACD     1      18.280  12.640  22.260  1.00  0.00            
ATOM    108  O26 ACD     1      17.580  13.600  24.000  1.00  0.00            
ATOM    109  H52 ACD     1      17.660  13.650  24.950  1.00  0.00            
ATOM    110  C32 ACD     1      18.690  11.360  23.880  1.00  0.00            
ATOM    111  H53 ACD     1      18.920  11.470  24.950  1.00  0.00            
ATOM    112  O27 ACD     1      17.500  10.680  23.750  1.00  0.00            
ATOM    113  H54 ACD     1      17.420  10.430  22.830  1.00  0.00            
ATOM    114  C33 ACD     1      19.840  10.610  23.390  1.00  0.00            
ATOM    115  H55 ACD     1      19.930   9.690  23.970  1.00  0.00            
ATOM    116  O28 ACD     1      19.620  10.180  22.040  1.00  0.00            
ATOM    117  C34 ACD     1      20.310   8.970  21.640  1.00  0.00            
ATOM    118  H56 ACD     1      21.270   8.800  22.150  1.00  0.00            
ATOM    119  C35 ACD     1      19.400   7.770  21.980  1.00  0.00            
ATOM    120  H57 ACD     1      18.380   8.160  21.950  1.00  0.00            
ATOM    121  O29 ACD     1      19.680   7.370  23.360  1.00  0.00            
ATOM    122  H58 ACD     1      18.870   6.970  23.710  1.00  0.00            
ATOM    123  C36 ACD     1      19.570   6.570  21.060  1.00  0.00            
ATOM    124  H59 ACD     1      20.540   6.160  21.350  1.00  0.00            
ATOM    125  O30 ACD     1      18.580   5.550  21.190  1.00  0.00            
ATOM    126  H60 ACD     1      17.830   5.990  20.780  1.00  0.00            
ATOM    127  C1  BB8     2      14.290  14.230  22.240  1.00  0.00            
ATOM    128  C2  BB8     2      14.170  15.380  21.180  1.00  0.00            
ATOM    129  O1  BB8     2      13.020  15.120  20.350  1.00  0.00            
ATOM    130  C3  BB8     2      12.850  16.000  19.220  1.00  0.00            
ATOM    131  O2  BB8     2      13.990  16.000  18.320  1.00  0.00            
ATOM    132  C4  BB8     2      14.160  14.990  17.330  1.00  0.00            
ATOM    133  C5  BB8     2      14.440  13.610  17.920  1.00  0.00            
ATOM    134  O3  BB8     2      13.450  12.850  17.910  1.00  0.00            
ATOM    135  C6  BB8     2      15.790  13.180  18.350  1.00  0.00            
ATOM    136  C7  BB8     2      16.120  11.970  18.990  1.00  0.00            
ATOM    137  O4  BB8     2      15.140  11.140  19.330  1.00  0.00            
ATOM    138  C8  BB8     2      17.380  11.710  19.460  1.00  0.00            
ATOM    139  C9  BB8     2      18.390  12.560  19.090  1.00  0.00            
ATOM    140  O5  BB8     2      19.710  12.180  19.220  1.00  0.00            
ATOM    141  C10 BB8     2      18.120  13.700  18.410  1.00  0.00            
ATOM    142  C11 BB8     2      16.830  14.030  18.010  1.00  0.00            
ATOM    143  O6  BB8     2      16.660  15.150  17.260  1.00  0.00            
ATOM    144  C12 BB8     2      15.450  15.380  16.550  1.00  0.00            
ATOM    145  C13 BB8     2      15.380  16.750  15.920  1.00  0.00            
ATOM    146  C14 BB8     2      15.770  17.940  16.590  1.00  0.00            
ATOM    147  C15 BB8     2      15.520  19.220  16.030  1.00  0.00            
ATOM    148  C16 BB8     2      14.980  19.270  14.770  1.00  0.00            
ATOM    149  O7  BB8     2      14.550  20.450  14.240  1.00  0.00            
ATOM    150  C17 BB8     2      14.690  18.090  14.050  1.00  0.00            
ATOM    151  O8  BB8     2      14.240  18.180  12.720  1.00  0.00            
ATOM    152  C18 BB8     2      14.910  16.820  14.570  1.00  0.00            
ATOM    153  C19 BB8     2      12.710  17.430  19.740  1.00  0.00            
ATOM    154  O9  BB8     2      12.350  18.370  18.660  1.00  0.00            
ATOM    155  C20 BB8     2      13.990  17.810  20.490  1.00  0.00            
ATOM    156  O10 BB8     2      13.950  19.170  20.910  1.00  0.00            
ATOM    157  C21 BB8     2      14.140  16.830  21.720  1.00  0.00            
ATOM    158  O11 BB8     2      13.150  16.970  22.760  1.00  0.00            
ATOM    159  H1  BB8     2      14.040  13.250  21.820  1.00  0.00            
ATOM    160  H2  BB8     2      15.320  14.120  22.590  1.00  0.00            
ATOM    161  H3  BB8     2      13.600  14.480  23.050  1.00  0.00            
ATOM    162  H4  BB8     2      15.040  15.290  20.520  1.00  0.00            
ATOM    163  H5  BB8     2      11.950  15.600  18.740  1.00  0.00            
ATOM    164  H6  BB8     2      13.270  14.840  16.720  1.00  0.00            
ATOM    165  H7  BB8     2      14.310  11.390  18.880  1.00  0.00            
ATOM    166  H8  BB8     2      17.570  10.780  19.990  1.00  0.00            
ATOM    167  H9  BB8     2      20.190  13.030  19.210  1.00  0.00            
ATOM    168  H10 BB8     2      18.910  14.420  18.200  1.00  0.00            
ATOM    169  H11 BB8     2      15.450  14.620  15.760  1.00  0.00            
ATOM    170  H12 BB8     2      16.190  17.830  17.590  1.00  0.00            
ATOM    171  H13 BB8     2      15.640  20.110  16.630  1.00  0.00            
ATOM    172  H14 BB8     2      14.260  20.130  13.370  1.00  0.00            
ATOM    173  H15 BB8     2      14.170  17.280  12.360  1.00  0.00            
ATOM    174  H16 BB8     2      14.380  15.950  14.220  1.00  0.00            
ATOM    175  H17 BB8     2      11.880  17.540  20.450  1.00  0.00            
ATOM    176  H18 BB8     2      12.260  19.200  19.150  1.00  0.00            
ATOM    177  H19 BB8     2      14.910  17.620  19.920  1.00  0.00            
ATOM    178  H20 BB8     2      13.230  19.160  21.560  1.00  0.00            
ATOM    179  H21 BB8     2      15.150  17.040  22.090  1.00  0.00            
ATOM    180  H22 BB8     2      13.310  16.380  23.520  1.00  0.00            
TER
ENDMDL
MODEL        1
ATOM      1  H1  ACD     1      27.760  14.630  13.570  1.00  0.00            
ATOM      2  O1  ACD     1      27.530  15.020  12.720  1.00  0.00            
ATOM      3  C1  ACD     1      27.140  16.340  13.110  1.00  0.00            
ATOM      4  H2  ACD     1      27.950  17.070  13.160  1.00  0.00            
ATOM      5  H3  ACD     1      26.620  16.250  14.070  1.00  0.00            
ATOM      6  C2  ACD     1      26.130  16.820  12.050  1.00  0.00            
ATOM      7  H4  ACD     1      26.630  16.560  11.110  1.00  0.00            
ATOM      8  O2  ACD     1      24.810  16.090  12.240  1.00  0.00            
ATOM      9  C3  ACD     1      23.850  16.480  11.320  1.00  0.00            
ATOM     10  H5  ACD     1      22.900  16.010  11.600  1.00  0.00            
ATOM     11  O3  ACD     1      24.200  16.060  10.070  1.00  0.00            
ATOM     12  C4  ACD     1      23.630  14.770   9.800  1.00  0.00            
ATOM     13  H6  ACD     1      23.310  14.310  10.750  1.00  0.00            
ATOM     14  C5  ACD     1      22.380  14.950   8.830  1.00  0.00            
ATOM     15  H7  ACD     1      22.750  15.630   8.050  1.00  0.00            
ATOM     16  O4  ACD     1      21.280  15.690   9.380  1.00  0.00            
ATOM     17  H8  ACD     1      20.930  15.220  10.140  1.00  0.00            
ATOM     18  C6  ACD     1      22.000  13.660   8.150  1.00  0.00            
ATOM     19  H9  ACD     1      21.650  13.010   8.970  1.00  0.00            
ATOM     20  O5  ACD     1      20.820  13.920   7.320  1.00  0.00            
ATOM     21  H10 ACD     1      20.390  14.730   7.590  1.00  0.00            
ATOM     22  C7  ACD     1      23.200  12.980   7.510  1.00  0.00            
ATOM     23  H11 ACD     1      23.000  11.980   7.130  1.00  0.00            
ATOM     24  O6  ACD     1      24.260  12.870   8.480  1.00  0.00            
ATOM     25  C8  ACD     1      24.750  14.030   9.120  1.00  0.00            
ATOM     26  H12 ACD     1      25.330  14.600   8.390  1.00  0.00            
ATOM     27  C9  ACD     1      25.800  13.600  10.100  1.00  0.00            
ATOM     28  H13 ACD     1      26.330  14.500  10.450  1.00  0.00            
ATOM     29  H14 ACD     1      25.330  13.100  10.960  1.00  0.00            
ATOM     30  O7  ACD     1      26.770  12.630   9.450  1.00  0.00            
ATOM     31  H15 ACD     1      27.340  13.230   8.970  1.00  0.00            
ATOM     32  O8  ACD     1      23.630  13.730   6.420  1.00  0.00            
ATOM     33  C10 ACD     1      24.450  13.050   5.350  1.00  0.00            
ATOM     34  H16 ACD     1      23.840  12.180   5.050  1.00  0.00            
ATOM     35  C11 ACD     1      24.400  14.020   4.170  1.00  0.00            
ATOM     36  H17 ACD     1      24.580  15.040   4.550  1.00  0.00            
ATOM     37  O9  ACD     1      23.070  14.210   3.660  1.00  0.00            
ATOM     38  H18 ACD     1      22.550  13.430   3.460  1.00  0.00            
ATOM     39  C12 ACD     1      25.330  13.620   3.060  1.00  0.00            
ATOM     40  H19 ACD     1      25.020  12.620   2.730  1.00  0.00            
ATOM     41  O10 ACD     1      25.410  14.490   1.860  1.00  0.00            
ATOM     42  H20 ACD     1      25.550  15.370   2.220  1.00  0.00            
ATOM     43  C13 ACD     1      26.740  13.540   3.620  1.00  0.00            
ATOM     44  H21 ACD     1      27.500  13.330   2.850  1.00  0.00            
ATOM     45  O11 ACD     1      26.660  12.370   4.510  1.00  0.00            
ATOM     46  C14 ACD     1      25.840  12.490   5.700  1.00  0.00            
ATOM     47  H22 ACD     1      26.270  13.200   6.420  1.00  0.00            
ATOM     48  C15 ACD     1      25.830  11.020   6.300  1.00  0.00            
ATOM     49  H23 ACD     1      26.880  10.910   6.560  1.00  0.00            
ATOM     50  H24 ACD     1      25.260  10.960   7.240  1.00  0.00            
ATOM     51  O12 ACD     1      25.390   9.990   5.400  1.00  0.00            
ATOM     52  H25 ACD     1      25.660   9.130   5.750  1.00  0.00            
ATOM     53  O13 ACD     1      27.040  14.720   4.390  1.00  0.00            
ATOM     54  C16 ACD     1      27.840  15.750   3.750  1.00  0.00            
ATOM     55  H26 ACD     1      28.060  15.580   2.680  1.00  0.00            
ATOM     56  C17 ACD     1      27.100  17.050   3.840  1.00  0.00            
ATOM     57  H27 ACD     1      26.640  17.130   4.840  1.00  0.00            
ATOM     58  O14 ACD     1      26.020  16.950   2.890  1.00  0.00            
ATOM     59  H28 ACD     1      25.610  17.820   2.910  1.00  0.00            
ATOM     60  C18 ACD     1      27.900  18.210   3.750  1.00  0.00            
ATOM     61  H29 ACD     1      28.120  18.310   2.680  1.00  0.00            
ATOM     62  O15 ACD     1      27.240  19.370   4.270  1.00  0.00            
ATOM     63  H30 ACD     1      27.380  19.390   5.220  1.00  0.00            
ATOM     64  C19 ACD     1      29.320  18.150   4.320  1.00  0.00            
ATOM     65  H31 ACD     1      29.770  19.010   3.820  1.00  0.00            
ATOM     66  O16 ACD     1      29.970  16.940   4.090  1.00  0.00            
ATOM     67  C20 ACD     1      29.190  15.780   4.460  1.00  0.00            
ATOM     68  H32 ACD     1      28.970  15.830   5.530  1.00  0.00            
ATOM     69  C21 ACD     1      30.100  14.560   4.250  1.00  0.00            
ATOM     70  H33 ACD     1      29.560  13.680   4.610  1.00  0.00            
ATOM     71  H34 ACD     1      30.370  14.380   3.210  1.00  0.00            
ATOM     72  O17 ACD     1      31.270  14.690   4.980  1.00  0.00            
ATOM     73  H35 ACD     1      31.620  15.530   4.670  1.00  0.00            
ATOM     74  O18 ACD     1      29.140  18.310   5.730  1.00  0.00            
ATOM     75  C22 ACD     1      30.310  18.850   6.390  1.00  0.00            
ATOM     76  H36 ACD     1      31.190  18.430   5.890  1.00  0.00            
ATOM     77  C23 ACD     1      30.270  20.360   6.300  1.00  0.00            
ATOM     78  H37 ACD     1      29.230  20.500   6.610  1.00  0.00            
ATOM     79  O19 ACD     1      30.600  20.800   5.020  1.00  0.00            
ATOM     80  H38 ACD     1      30.090  21.560   4.720  1.00  0.00            
ATOM     81  C24 ACD     1      31.210  20.980   7.310  1.00  0.00            
ATOM     82  H39 ACD     1      32.200  20.750   6.880  1.00  0.00            
ATOM     83  O20 ACD     1      31.030  22.410   7.410  1.00  0.00            
ATOM     84  H40 ACD     1      30.100  22.670   7.440  1.00  0.00            
ATOM     85  C25 ACD     1      31.150  20.450   8.720  1.00  0.00            
ATOM     86  H41 ACD     1      31.900  20.960   9.340  1.00  0.00            
ATOM     87  O21 ACD     1      31.260  19.100   8.620  1.00  0.00            
ATOM     88  C26 ACD     1      30.290  18.370   7.860  1.00  0.00            
ATOM     89  H42 ACD     1      29.280  18.520   8.260  1.00  0.00            
ATOM     90  C27 ACD     1      30.730  16.890   7.830  1.00  0.00            
ATOM     91  H43 ACD     1      30.130  16.320   7.110  1.00  0.00            
ATOM     92  H44 ACD     1      31.790  16.860   7.540  1.00  0.00            
ATOM     93  O22 ACD     1      30.480  16.290   9.080  1.00  0.00            
ATOM     94  H45 ACD     1      31.130  16.610   9.710  1.00  0.00            
ATOM     95  O23 ACD     1      29.890  20.680   9.370  1.00  0.00            
ATOM     96  C28 ACD     1      29.870  20.750  10.800  1.00  0.00            
ATOM     97  H46 ACD     1      30.760  21.310  11.140  1.00  0.00            
ATOM     98  C29 ACD     1      30.000  19.360  11.470  1.00  0.00            
ATOM     99  H47 ACD     1      29.510  18.620  10.820  1.00  0.00            
ATOM    100  O24 ACD     1      29.190  19.310  12.720  1.00  0.00            
ATOM    101  C30 ACD     1      31.480  18.850  11.670  1.00  0.00            
ATOM    102  H48 ACD     1      32.100  19.250  10.860  1.00  0.00            
ATOM    103  H49 ACD     1      31.980  19.270  12.550  1.00  0.00            
ATOM    104  O25 ACD     1      31.530  17.420  11.820  1.00  0.00            
ATOM    105  H50 ACD     1      31.150  17.240  12.690  1.00  0.00            
ATOM    106  C31 ACD     1      28.560  21.520  11.070  1.00  0.00            
ATOM    107  H51 ACD     1      27.870  21.200  10.280  1.00  0.00            
ATOM    108  O26 ACD     1      28.670  22.970  10.940  1.00  0.00            
ATOM    109  H52 ACD     1      27.800  23.370  10.790  1.00  0.00            
ATOM    110  C32 ACD     1      27.880  21.290  12.370  1.00  0.00            
ATOM    111  H53 ACD     1      28.400  21.880  13.140  1.00  0.00            
ATOM    112  O27 ACD     1      26.610  21.850  12.490  1.00  0.00            
ATOM    113  H54 ACD     1      26.070  21.240  11.980  1.00  0.00            
ATOM    114  C33 ACD     1      27.880  19.750  12.720  1.00  0.00            
ATOM    115  H55 ACD     1      27.530  19.520  13.730  1.00  0.00            
ATOM    116  O28 ACD     1      27.180  18.970  11.720  1.00  0.00            
ATOM    117  C34 ACD     1      25.980  18.380  12.090  1.00  0.00            
ATOM    118  H56 ACD     1      25.750  18.780  13.090  1.00  0.00            
ATOM    119  C35 ACD     1      24.860  18.830  11.180  1.00  0.00            
ATOM    120  H57 ACD     1      25.220  18.570  10.180  1.00  0.00            
ATOM    121  O29 ACD     1      24.630  20.210  11.360  1.00  0.00            
ATOM    122  H58 ACD     1      23.850  20.370  10.820  1.00  0.00            
ATOM    123  C36 ACD     1      23.540  17.990  11.440  1.00  0.00            
ATOM    124  H59 ACD     1      23.270  18.230  12.470  1.00  0.00            
ATOM    125  O30 ACD     1      22.430  18.230  10.500  1.00  0.00            
ATOM    126  H60 ACD     1      22.630  17.720   9.700  1.00  0.00            
ATOM    127  C1  BB8     2      24.590  18.340  -0.050  1.00  0.00            
ATOM    128  C2  BB8     2      23.690  19.180   0.920  1.00  0.00            
ATOM    129  O1  BB8     2      24.410  19.180   2.170  1.00  0.00            
ATOM    130  C3  BB8     2      23.670  19.700   3.370  1.00  0.00            
ATOM    131  O2  BB8     2      22.460  18.890   3.560  1.00  0.00            
ATOM    132  C4  BB8     2      22.580  17.420   3.810  1.00  0.00            
ATOM    133  C5  BB8     2      21.370  16.740   3.210  1.00  0.00            
ATOM    134  O3  BB8     2      21.110  16.780   1.970  1.00  0.00            
ATOM    135  C6  BB8     2      20.330  16.110   4.060  1.00  0.00            
ATOM    136  C7  BB8     2      19.330  15.280   3.550  1.00  0.00            
ATOM    137  O4  BB8     2      19.310  14.890   2.270  1.00  0.00            
ATOM    138  C8  BB8     2      18.320  14.840   4.380  1.00  0.00            
ATOM    139  C9  BB8     2      18.300  15.190   5.700  1.00  0.00            
ATOM    140  O5  BB8     2      17.340  14.780   6.470  1.00  0.00            
ATOM    141  C10 BB8     2      19.200  16.080   6.210  1.00  0.00            
ATOM    142  C11 BB8     2      20.300  16.460   5.440  1.00  0.00            
ATOM    143  O6  BB8     2      21.280  17.200   5.900  1.00  0.00            
ATOM    144  C12 BB8     2      22.530  17.040   5.340  1.00  0.00            
ATOM    145  C13 BB8     2      23.580  17.700   6.250  1.00  0.00            
ATOM    146  C14 BB8     2      23.440  19.040   6.670  1.00  0.00            
ATOM    147  C15 BB8     2      24.540  19.690   7.230  1.00  0.00            
ATOM    148  C16 BB8     2      25.660  18.960   7.640  1.00  0.00            
ATOM    149  O7  BB8     2      26.670  19.690   8.200  1.00  0.00            
ATOM    150  C17 BB8     2      25.720  17.620   7.390  1.00  0.00            
ATOM    151  O8  BB8     2      26.810  16.860   7.720  1.00  0.00            
ATOM    152  C18 BB8     2      24.690  17.000   6.650  1.00  0.00            
ATOM    153  C19 BB8     2      23.390  21.170   3.060  1.00  0.00            
ATOM    154  O9  BB8     2      22.690  21.690   4.210  1.00  0.00            
ATOM    155  C20 BB8     2      22.580  21.300   1.720  1.00  0.00            
ATOM    156  O10 BB8     2      22.180  22.660   1.440  1.00  0.00            
ATOM    157  C21 BB8     2      23.370  20.660   0.500  1.00  0.00            
ATOM    158  O11 BB8     2      24.610  21.340   0.090  1.00  0.00            
ATOM    159  H1  BB8     2      25.630  18.670  -0.080  1.00  0.00            
ATOM    160  H2  BB8     2      24.580  17.320   0.360  1.00  0.00            
ATOM    161  H3  BB8     2      24.200  18.390  -1.070  1.00  0.00            
ATOM    162  H4  BB8     2      22.720  18.690   1.090  1.00  0.00            
ATOM    163  H5  BB8     2      24.250  19.630   4.300  1.00  0.00            
ATOM    164  H6  BB8     2      23.420  16.970   3.280  1.00  0.00            
ATOM    165  H7  BB8     2      20.020  15.460   1.910  1.00  0.00            
ATOM    166  H8  BB8     2      17.650  14.050   4.040  1.00  0.00            
ATOM    167  H9  BB8     2      16.510  14.660   5.980  1.00  0.00            
ATOM    168  H10 BB8     2      19.310  16.290   7.270  1.00  0.00            
ATOM    169  H11 BB8     2      22.680  15.960   5.500  1.00  0.00            
ATOM    170  H12 BB8     2      22.570  19.650   6.410  1.00  0.00            
ATOM    171  H13 BB8     2      24.460  20.760   7.420  1.00  0.00            
ATOM    172  H14 BB8     2      26.590  20.640   8.040  1.00  0.00            
ATOM    173  H15 BB8     2      27.340  17.530   8.190  1.00  0.00            
ATOM    174  H16 BB8     2      24.800  15.940   6.470  1.00  0.00            
ATOM    175  H17 BB8     2      24.370  21.640   2.920  1.00  0.00            
ATOM    176  H18 BB8     2      23.070  22.560   4.440  1.00  0.00            
ATOM    177  H19 BB8     2      21.630  20.770   1.820  1.00  0.00            
ATOM    178  H20 BB8     2      22.920  23.280   1.590  1.00  0.00            
ATOM    179  H21 BB8     2      22.780  20.730  -0.420  1.00  0.00            
ATOM    180  H22 BB8     2      25.320  21.170   0.740  1.00  0.00            
TER
ENDMDL
MODEL        1
ATOM      1  H1  ACD     1      17.480  23.850  22.540  1.00  0.00            
ATOM      2  O1  ACD     1      17.480  24.740  22.910  1.00  0.00            
ATOM      3  C1  ACD     1      18.100  25.640  21.990  1.00  0.00            
ATOM      4  H2  ACD     1      19.150  25.340  21.950  1.00  0.00            
ATOM      5  H3  ACD     1      18.020  26.650  22.410  1.00  0.00            
ATOM      6  C2  ACD     1      17.280  25.600  20.690  1.00  0.00            
ATOM      7  H4  ACD     1      17.590  26.480  20.100  1.00  0.00            
ATOM      8  O2  ACD     1      17.580  24.360  20.100  1.00  0.00            
ATOM      9  C3  ACD     1      17.110  24.200  18.750  1.00  0.00            
ATOM     10  H5  ACD     1      17.500  23.300  18.250  1.00  0.00            
ATOM     11  O3  ACD     1      17.640  25.300  17.980  1.00  0.00            
ATOM     12  C4  ACD     1      18.990  25.350  17.490  1.00  0.00            
ATOM     13  H6  ACD     1      19.220  24.460  16.890  1.00  0.00            
ATOM     14  C5  ACD     1      18.890  26.420  16.440  1.00  0.00            
ATOM     15  H7  ACD     1      18.280  27.260  16.780  1.00  0.00            
ATOM     16  O4  ACD     1      18.290  25.880  15.220  1.00  0.00            
ATOM     17  H8  ACD     1      17.440  25.500  15.440  1.00  0.00            
ATOM     18  C6  ACD     1      20.260  27.130  16.150  1.00  0.00            
ATOM     19  H9  ACD     1      20.960  26.420  15.680  1.00  0.00            
ATOM     20  O5  ACD     1      20.070  28.230  15.350  1.00  0.00            
ATOM     21  H10 ACD     1      19.750  28.920  15.940  1.00  0.00            
ATOM     22  C7  ACD     1      20.940  27.570  17.440  1.00  0.00            
ATOM     23  H11 ACD     1      21.850  28.070  17.080  1.00  0.00            
ATOM     24  O6  ACD     1      21.170  26.420  18.210  1.00  0.00            
ATOM     25  C8  ACD     1      20.060  25.640  18.620  1.00  0.00            
ATOM     26  H12 ACD     1      19.600  26.200  19.440  1.00  0.00            
ATOM     27  C9  ACD     1      20.620  24.370  19.220  1.00  0.00            
ATOM     28  H13 ACD     1      21.510  24.690  19.780  1.00  0.00            
ATOM     29  H14 ACD     1      19.890  23.980  19.950  1.00  0.00            
ATOM     30  O7  ACD     1      21.030  23.370  18.270  1.00  0.00            
ATOM     31  H15 ACD     1      20.400  22.640  18.250  1.00  0.00            
ATOM     32  O8  ACD     1      20.170  28.540  18.120  1.00  0.00            
ATOM     33  C10 ACD     1      20.830  29.550  18.880  1.00  0.00            
ATOM     34  H16 ACD     1      21.760  29.130  19.280  1.00  0.00            
ATOM     35  C11 ACD     1      21.230  30.700  17.860  1.00  0.00            
ATOM     36  H17 ACD     1      20.450  31.070  17.190  1.00  0.00            
ATOM     37  O9  ACD     1      22.340  30.290  16.950  1.00  0.00            
ATOM     38  H18 ACD     1      22.200  30.760  16.120  1.00  0.00            
ATOM     39  C12 ACD     1      21.720  31.910  18.680  1.00  0.00            
ATOM     40  H19 ACD     1      22.670  31.740  19.200  1.00  0.00            
ATOM     41  O10 ACD     1      21.820  33.080  17.820  1.00  0.00            
ATOM     42  H20 ACD     1      20.960  33.370  17.510  1.00  0.00            
ATOM     43  C13 ACD     1      20.730  32.250  19.820  1.00  0.00            
ATOM     44  H21 ACD     1      21.040  33.090  20.450  1.00  0.00            
ATOM     45  O11 ACD     1      20.500  31.150  20.670  1.00  0.00            
ATOM     46  C14 ACD     1      20.000  29.980  20.080  1.00  0.00            
ATOM     47  H22 ACD     1      18.990  30.180  19.700  1.00  0.00            
ATOM     48  C15 ACD     1      19.990  28.760  21.050  1.00  0.00            
ATOM     49  H23 ACD     1      19.320  27.940  20.770  1.00  0.00            
ATOM     50  H24 ACD     1      20.980  28.280  21.160  1.00  0.00            
ATOM     51  O12 ACD     1      19.390  29.150  22.290  1.00  0.00            
ATOM     52  H25 ACD     1      19.550  30.090  22.360  1.00  0.00            
ATOM     53  O13 ACD     1      19.490  32.590  19.220  1.00  0.00            
ATOM     54  C16 ACD     1      19.060  33.980  19.380  1.00  0.00            
ATOM     55  H26 ACD     1      19.890  34.690  19.480  1.00  0.00            
ATOM     56  C17 ACD     1      18.490  34.410  18.020  1.00  0.00            
ATOM     57  H27 ACD     1      17.960  33.510  17.680  1.00  0.00            
ATOM     58  O14 ACD     1      19.570  34.590  17.020  1.00  0.00            
ATOM     59  H28 ACD     1      19.110  34.730  16.190  1.00  0.00            
ATOM     60  C18 ACD     1      17.580  35.650  18.270  1.00  0.00            
ATOM     61  H29 ACD     1      18.210  36.500  18.580  1.00  0.00            
ATOM     62  O15 ACD     1      16.900  35.990  16.980  1.00  0.00            
ATOM     63  H30 ACD     1      16.250  35.320  16.740  1.00  0.00            
ATOM     64  C19 ACD     1      16.580  35.420  19.380  1.00  0.00            
ATOM     65  H31 ACD     1      15.990  36.340  19.500  1.00  0.00            
ATOM     66  O16 ACD     1      17.320  35.290  20.570  1.00  0.00            
ATOM     67  C20 ACD     1      18.120  34.040  20.580  1.00  0.00            
ATOM     68  H32 ACD     1      17.500  33.130  20.540  1.00  0.00            
ATOM     69  C21 ACD     1      18.840  34.080  21.930  1.00  0.00            
ATOM     70  H33 ACD     1      18.100  34.010  22.740  1.00  0.00            
ATOM     71  H34 ACD     1      19.540  33.240  22.020  1.00  0.00            
ATOM     72  O17 ACD     1      19.710  35.260  22.060  1.00  0.00            
ATOM     73  H35 ACD     1      19.820  35.430  23.000  1.00  0.00            
ATOM     74  O18 ACD     1      15.710  34.290  19.200  1.00  0.00            
ATOM     75  C22 ACD     1      14.380  34.200  19.680  1.00  0.00            
ATOM     76  H36 ACD     1      13.900  35.170  19.470  1.00  0.00            
ATOM     77  C23 ACD     1      13.840  33.020  18.870  1.00  0.00            
ATOM     78  H37 ACD     1      14.620  32.270  18.710  1.00  0.00            
ATOM     79  O19 ACD     1      13.440  33.430  17.590  1.00  0.00            
ATOM     80  H38 ACD     1      13.330  32.650  17.040  1.00  0.00            
ATOM     81  C24 ACD     1      12.590  32.290  19.550  1.00  0.00            
ATOM     82  H39 ACD     1      11.760  33.010  19.530  1.00  0.00            
ATOM     83  O20 ACD     1      12.250  31.100  18.910  1.00  0.00            
ATOM     84  H40 ACD     1      11.980  30.540  19.640  1.00  0.00            
ATOM     85  C25 ACD     1      12.930  32.050  20.990  1.00  0.00            
ATOM     86  H41 ACD     1      12.050  31.670  21.520  1.00  0.00            
ATOM     87  O21 ACD     1      13.310  33.160  21.670  1.00  0.00            
ATOM     88  C26 ACD     1      14.390  33.930  21.170  1.00  0.00            
ATOM     89  H42 ACD     1      15.380  33.490  21.370  1.00  0.00            
ATOM     90  C27 ACD     1      14.360  35.230  21.940  1.00  0.00            
ATOM     91  H43 ACD     1      14.170  34.920  22.970  1.00  0.00            
ATOM     92  H44 ACD     1      15.400  35.560  22.030  1.00  0.00            
ATOM     93  O22 ACD     1      13.310  36.180  21.580  1.00  0.00            
ATOM     94  H45 ACD     1      12.480  35.880  21.960  1.00  0.00            
ATOM     95  O23 ACD     1      13.930  31.090  20.990  1.00  0.00            
ATOM     96  C28 ACD     1      14.010  30.080  22.060  1.00  0.00            
ATOM     97  H46 ACD     1      13.730  30.530  23.020  1.00  0.00            
ATOM     98  C29 ACD     1      15.480  29.750  22.230  1.00  0.00            
ATOM     99  H47 ACD     1      15.970  29.620  21.260  1.00  0.00            
ATOM    100  O24 ACD     1      15.580  28.590  23.030  1.00  0.00            
ATOM    101  C30 ACD     1      16.170  30.870  23.020  1.00  0.00            
ATOM    102  H48 ACD     1      17.220  30.570  23.070  1.00  0.00            
ATOM    103  H49 ACD     1      16.130  31.770  22.400  1.00  0.00            
ATOM    104  O25 ACD     1      15.670  31.060  24.290  1.00  0.00            
ATOM    105  H50 ACD     1      15.980  30.270  24.750  1.00  0.00            
ATOM    106  C31 ACD     1      13.100  28.930  21.640  1.00  0.00            
ATOM    107  H51 ACD     1      13.350  28.660  20.600  1.00  0.00            
ATOM    108  O26 ACD     1      11.700  29.260  21.670  1.00  0.00            
ATOM    109  H52 ACD     1      11.180  28.490  21.410  1.00  0.00            
ATOM    110  C32 ACD     1      13.420  27.700  22.470  1.00  0.00            
ATOM    111  H53 ACD     1      13.120  27.880  23.520  1.00  0.00            
ATOM    112  O27 ACD     1      12.680  26.580  21.880  1.00  0.00            
ATOM    113  H54 ACD     1      12.890  25.810  22.410  1.00  0.00            
ATOM    114  C33 ACD     1      14.950  27.380  22.570  1.00  0.00            
ATOM    115  H55 ACD     1      15.090  26.530  23.250  1.00  0.00            
ATOM    116  O28 ACD     1      15.460  27.020  21.240  1.00  0.00            
ATOM    117  C34 ACD     1      15.740  25.640  20.890  1.00  0.00            
ATOM    118  H56 ACD     1      15.310  24.850  21.510  1.00  0.00            
ATOM    119  C35 ACD     1      15.110  25.500  19.490  1.00  0.00            
ATOM    120  H57 ACD     1      15.630  26.260  18.890  1.00  0.00            
ATOM    121  O29 ACD     1      13.620  25.590  19.480  1.00  0.00            
ATOM    122  H58 ACD     1      13.330  25.980  20.300  1.00  0.00            
ATOM    123  C36 ACD     1      15.550  24.190  18.850  1.00  0.00            
ATOM    124  H59 ACD     1      15.310  23.420  19.590  1.00  0.00            
ATOM    125  O30 ACD     1      14.900  23.850  17.650  1.00  0.00            
ATOM    126  H60 ACD     1      14.230  24.520  17.550  1.00  0.00            
ATOM    127  C1  BB8     2      11.630  24.340  16.180  1.00  0.00            
ATOM    128  C2  BB8     2      11.860  25.850  16.360  1.00  0.00            
ATOM    129  O1  BB8     2      11.410  26.410  15.050  1.00  0.00            
ATOM    130  C3  BB8     2      11.500  27.820  14.910  1.00  0.00            
ATOM    131  O2  BB8     2      12.860  28.170  15.200  1.00  0.00            
ATOM    132  C4  BB8     2      13.910  27.970  14.150  1.00  0.00            
ATOM    133  C5  BB8     2      13.600  26.860  13.090  1.00  0.00            
ATOM    134  O3  BB8     2      12.920  27.150  12.110  1.00  0.00            
ATOM    135  C6  BB8     2      14.080  25.540  13.320  1.00  0.00            
ATOM    136  C7  BB8     2      13.590  24.470  12.530  1.00  0.00            
ATOM    137  O4  BB8     2      12.800  24.550  11.450  1.00  0.00            
ATOM    138  C8  BB8     2      14.000  23.120  12.920  1.00  0.00            
ATOM    139  C9  BB8     2      14.650  22.940  14.070  1.00  0.00            
ATOM    140  O5  BB8     2      14.950  21.690  14.490  1.00  0.00            
ATOM    141  C10 BB8     2      15.230  23.970  14.730  1.00  0.00            
ATOM    142  C11 BB8     2      14.880  25.240  14.390  1.00  0.00            
ATOM    143  O6  BB8     2      15.400  26.200  15.150  1.00  0.00            
ATOM    144  C12 BB8     2      15.250  27.590  14.780  1.00  0.00            
ATOM    145  C13 BB8     2      15.740  28.510  15.910  1.00  0.00            
ATOM    146  C14 BB8     2      14.980  28.620  17.080  1.00  0.00            
ATOM    147  C15 BB8     2      15.420  29.430  18.110  1.00  0.00            
ATOM    148  C16 BB8     2      16.470  30.260  17.970  1.00  0.00            
ATOM    149  O7  BB8     2      16.830  30.970  19.060  1.00  0.00            
ATOM    150  C17 BB8     2      17.210  30.270  16.760  1.00  0.00            
ATOM    151  O8  BB8     2      18.210  31.220  16.580  1.00  0.00            
ATOM    152  C18 BB8     2      16.870  29.350  15.760  1.00  0.00            
ATOM    153  C19 BB8     2      10.520  28.460  15.960  1.00  0.00            
ATOM    154  O9  BB8     2      10.530  29.910  15.910  1.00  0.00            
ATOM    155  C20 BB8     2      10.990  27.920  17.370  1.00  0.00            
ATOM    156  O10 BB8     2      10.030  28.510  18.260  1.00  0.00            
ATOM    157  C21 BB8     2      10.890  26.370  17.420  1.00  0.00            
ATOM    158  O11 BB8     2       9.530  25.910  17.320  1.00  0.00            
ATOM    159  H1  BB8     2      10.880  24.100  15.420  1.00  0.00            
ATOM    160  H2  BB8     2      12.510  23.800  15.800  1.00  0.00            
ATOM    161  H3  BB8     2      11.360  23.960  17.170  1.00  0.00            
ATOM    162  H4  BB8     2      12.930  26.080  16.490  1.00  0.00            
ATOM    163  H5  BB8     2      11.240  28.120  13.890  1.00  0.00            
ATOM    164  H6  BB8     2      14.020  28.880  13.540  1.00  0.00            
ATOM    165  H7  BB8     2      12.960  23.730  10.950  1.00  0.00            
ATOM    166  H8  BB8     2      13.770  22.260  12.300  1.00  0.00            
ATOM    167  H9  BB8     2      15.480  21.870  15.280  1.00  0.00            
ATOM    168  H10 BB8     2      15.960  23.740  15.500  1.00  0.00            
ATOM    169  H11 BB8     2      16.090  27.760  14.100  1.00  0.00            
ATOM    170  H12 BB8     2      14.130  27.950  17.190  1.00  0.00            
ATOM    171  H13 BB8     2      14.710  29.520  18.920  1.00  0.00            
ATOM    172  H14 BB8     2      17.500  31.630  18.800  1.00  0.00            
ATOM    173  H15 BB8     2      18.540  31.110  15.670  1.00  0.00            
ATOM    174  H16 BB8     2      17.420  29.290  14.830  1.00  0.00            
ATOM    175  H17 BB8     2       9.520  28.070  15.780  1.00  0.00            
ATOM    176  H18 BB8     2      10.480  30.090  16.870  1.00  0.00            
ATOM    177  H19 BB8     2      11.980  28.290  17.680  1.00  0.00            
ATOM    178  H20 BB8     2      10.010  27.940  19.040  1.00  0.00            
ATOM    179  H21 BB8     2      11.340  26.040  18.360  1.00  0.00            
ATOM    180  H22 BB8     2       9.070  26.080  16.490  1.00  0.00            
TER
ENDMDL
MODEL        1
ATOM      1  H1  ACD     1      28.090   8.060  18.140  1.00  0.00            
ATOM      2  O1  ACD     1      27.180   7.990  18.420  1.00  0.00            
ATOM      3  C1  ACD     1      26.420   8.960  17.720  1.00  0.00            
ATOM      4  H2  ACD     1      26.460   8.700  16.660  1.00  0.00            
ATOM      5  H3  ACD     1      26.870   9.960  17.830  1.00  0.00            
ATOM      6  C2  ACD     1      25.000   9.080  18.160  1.00  0.00            
ATOM      7  H4  ACD     1      24.640   9.930  17.560  1.00  0.00            
ATOM      8  O2  ACD     1      24.320   7.940  17.680  1.00  0.00            
ATOM      9  C3  ACD     1      22.980   7.670  18.100  1.00  0.00            
ATOM     10  H5  ACD     1      22.590   6.700  17.790  1.00  0.00            
ATOM     11  O3  ACD     1      22.210   8.690  17.450  1.00  0.00            
ATOM     12  C4  ACD     1      21.530   8.330  16.230  1.00  0.00            
ATOM     13  H6  ACD     1      21.690   7.280  15.970  1.00  0.00            
ATOM     14  C5  ACD     1      20.060   8.580  16.580  1.00  0.00            
ATOM     15  H7  ACD     1      19.960   9.670  16.660  1.00  0.00            
ATOM     16  O4  ACD     1      19.660   8.010  17.830  1.00  0.00            
ATOM     17  H8  ACD     1      20.440   7.940  18.390  1.00  0.00            
ATOM     18  C6  ACD     1      19.230   8.100  15.390  1.00  0.00            
ATOM     19  H9  ACD     1      19.540   7.070  15.200  1.00  0.00            
ATOM     20  O5  ACD     1      17.810   8.210  15.540  1.00  0.00            
ATOM     21  H10 ACD     1      17.780   7.530  16.220  1.00  0.00            
ATOM     22  C7  ACD     1      19.640   8.990  14.190  1.00  0.00            
ATOM     23  H11 ACD     1      19.020   8.590  13.380  1.00  0.00            
ATOM     24  O6  ACD     1      21.040   8.800  13.900  1.00  0.00            
ATOM     25  C8  ACD     1      21.940   9.110  15.030  1.00  0.00            
ATOM     26  H12 ACD     1      21.880  10.190  15.260  1.00  0.00            
ATOM     27  C9  ACD     1      23.390   8.950  14.740  1.00  0.00            
ATOM     28  H13 ACD     1      23.770   9.560  13.910  1.00  0.00            
ATOM     29  H14 ACD     1      23.990   9.320  15.580  1.00  0.00            
ATOM     30  O7  ACD     1      23.700   7.610  14.490  1.00  0.00            
ATOM     31  H15 ACD     1      23.220   7.230  13.750  1.00  0.00            
ATOM     32  O8  ACD     1      19.390  10.400  14.420  1.00  0.00            
ATOM     33  C10 ACD     1      18.520  11.110  13.540  1.00  0.00            
ATOM     34  H16 ACD     1      18.350  10.560  12.600  1.00  0.00            
ATOM     35  C11 ACD     1      17.250  11.300  14.440  1.00  0.00            
ATOM     36  H17 ACD     1      17.500  11.490  15.490  1.00  0.00            
ATOM     37  O9  ACD     1      16.520  10.120  14.370  1.00  0.00            
ATOM     38  H18 ACD     1      17.030   9.520  14.910  1.00  0.00            
ATOM     39  C12 ACD     1      16.420  12.500  13.960  1.00  0.00            
ATOM     40  H19 ACD     1      15.960  12.270  12.990  1.00  0.00            
ATOM     41  O10 ACD     1      15.310  12.670  14.860  1.00  0.00            
ATOM     42  H20 ACD     1      15.100  11.840  15.290  1.00  0.00            
ATOM     43  C13 ACD     1      17.270  13.700  13.880  1.00  0.00            
ATOM     44  H21 ACD     1      16.620  14.520  13.570  1.00  0.00            
ATOM     45  O11 ACD     1      18.220  13.460  12.850  1.00  0.00            
ATOM     46  C14 ACD     1      19.200  12.420  13.160  1.00  0.00            
ATOM     47  H22 ACD     1      19.810  12.730  14.010  1.00  0.00            
ATOM     48  C15 ACD     1      20.080  12.210  12.030  1.00  0.00            
ATOM     49  H23 ACD     1      20.730  11.350  12.230  1.00  0.00            
ATOM     50  H24 ACD     1      19.470  12.110  11.130  1.00  0.00            
ATOM     51  O12 ACD     1      20.950  13.320  11.870  1.00  0.00            
ATOM     52  H25 ACD     1      20.550  14.080  11.430  1.00  0.00            
ATOM     53  O13 ACD     1      17.790  13.940  15.170  1.00  0.00            
ATOM     54  C16 ACD     1      17.820  15.360  15.790  1.00  0.00            
ATOM     55  H26 ACD     1      17.060  15.980  15.310  1.00  0.00            
ATOM     56  C17 ACD     1      17.390  15.210  17.270  1.00  0.00            
ATOM     57  H27 ACD     1      18.110  14.540  17.760  1.00  0.00            
ATOM     58  O14 ACD     1      16.090  14.590  17.390  1.00  0.00            
ATOM     59  H28 ACD     1      16.020  13.740  16.950  1.00  0.00            
ATOM     60  C18 ACD     1      17.610  16.510  18.010  1.00  0.00            
ATOM     61  H29 ACD     1      16.890  17.260  17.650  1.00  0.00            
ATOM     62  O15 ACD     1      17.370  16.290  19.340  1.00  0.00            
ATOM     63  H30 ACD     1      16.490  15.900  19.350  1.00  0.00            
ATOM     64  C19 ACD     1      19.050  16.970  17.770  1.00  0.00            
ATOM     65  H31 ACD     1      19.160  17.960  18.240  1.00  0.00            
ATOM     66  O16 ACD     1      19.290  17.120  16.380  1.00  0.00            
ATOM     67  C20 ACD     1      19.250  15.950  15.590  1.00  0.00            
ATOM     68  H32 ACD     1      20.100  15.270  15.750  1.00  0.00            
ATOM     69  C21 ACD     1      19.370  16.390  14.130  1.00  0.00            
ATOM     70  H33 ACD     1      20.350  16.870  13.950  1.00  0.00            
ATOM     71  H34 ACD     1      19.450  15.450  13.570  1.00  0.00            
ATOM     72  O17 ACD     1      18.330  17.160  13.630  1.00  0.00            
ATOM     73  H35 ACD     1      18.230  16.910  12.710  1.00  0.00            
ATOM     74  O18 ACD     1      19.940  16.080  18.410  1.00  0.00            
ATOM     75  C22 ACD     1      21.040  16.620  19.200  1.00  0.00            
ATOM     76  H36 ACD     1      21.050  17.710  19.260  1.00  0.00            
ATOM     77  C23 ACD     1      20.910  16.000  20.570  1.00  0.00            
ATOM     78  H37 ACD     1      20.820  14.920  20.450  1.00  0.00            
ATOM     79  O19 ACD     1      19.660  16.480  21.120  1.00  0.00            
ATOM     80  H38 ACD     1      18.960  16.450  20.460  1.00  0.00            
ATOM     81  C24 ACD     1      22.130  16.340  21.470  1.00  0.00            
ATOM     82  H39 ACD     1      22.250  17.390  21.760  1.00  0.00            
ATOM     83  O20 ACD     1      22.080  15.420  22.600  1.00  0.00            
ATOM     84  H40 ACD     1      22.560  14.730  22.140  1.00  0.00            
ATOM     85  C25 ACD     1      23.400  15.920  20.790  1.00  0.00            
ATOM     86  H41 ACD     1      24.260  16.330  21.330  1.00  0.00            
ATOM     87  O21 ACD     1      23.430  16.490  19.510  1.00  0.00            
ATOM     88  C26 ACD     1      22.390  16.110  18.620  1.00  0.00            
ATOM     89  H42 ACD     1      22.330  15.020  18.600  1.00  0.00            
ATOM     90  C27 ACD     1      22.870  16.600  17.260  1.00  0.00            
ATOM     91  H43 ACD     1      23.820  16.150  16.940  1.00  0.00            
ATOM     92  H44 ACD     1      22.060  16.450  16.540  1.00  0.00            
ATOM     93  O22 ACD     1      23.030  18.060  17.230  1.00  0.00            
ATOM     94  H45 ACD     1      23.440  18.360  16.420  1.00  0.00            
ATOM     95  O23 ACD     1      23.540  14.490  20.720  1.00  0.00            
ATOM     96  C28 ACD     1      24.760  13.840  20.980  1.00  0.00            
ATOM     97  H46 ACD     1      25.370  14.540  21.580  1.00  0.00            
ATOM     98  C29 ACD     1      25.430  13.580  19.550  1.00  0.00            
ATOM     99  H47 ACD     1      24.670  13.300  18.810  1.00  0.00            
ATOM    100  O24 ACD     1      26.460  12.550  19.800  1.00  0.00            
ATOM    101  C30 ACD     1      26.130  14.760  19.020  1.00  0.00            
ATOM    102  H48 ACD     1      25.380  15.520  18.760  1.00  0.00            
ATOM    103  H49 ACD     1      26.720  15.270  19.790  1.00  0.00            
ATOM    104  O25 ACD     1      26.920  14.570  17.910  1.00  0.00            
ATOM    105  H50 ACD     1      26.320  14.610  17.160  1.00  0.00            
ATOM    106  C31 ACD     1      24.440  12.590  21.870  1.00  0.00            
ATOM    107  H51 ACD     1      23.640  12.050  21.370  1.00  0.00            
ATOM    108  O26 ACD     1      24.050  12.920  23.190  1.00  0.00            
ATOM    109  H52 ACD     1      24.410  12.180  23.680  1.00  0.00            
ATOM    110  C32 ACD     1      25.660  11.690  21.940  1.00  0.00            
ATOM    111  H53 ACD     1      26.510  12.230  22.360  1.00  0.00            
ATOM    112  O27 ACD     1      25.350  10.520  22.640  1.00  0.00            
ATOM    113  H54 ACD     1      24.610  10.120  22.180  1.00  0.00            
ATOM    114  C33 ACD     1      26.020  11.320  20.510  1.00  0.00            
ATOM    115  H55 ACD     1      26.820  10.570  20.540  1.00  0.00            
ATOM    116  O28 ACD     1      24.880  10.790  19.880  1.00  0.00            
ATOM    117  C34 ACD     1      24.770   9.410  19.680  1.00  0.00            
ATOM    118  H56 ACD     1      25.480   8.820  20.270  1.00  0.00            
ATOM    119  C35 ACD     1      23.440   8.920  20.260  1.00  0.00            
ATOM    120  H57 ACD     1      22.700   9.690  20.000  1.00  0.00            
ATOM    121  O29 ACD     1      23.610   8.700  21.680  1.00  0.00            
ATOM    122  H58 ACD     1      22.750   8.430  22.000  1.00  0.00            
ATOM    123  C36 ACD     1      22.890   7.660  19.560  1.00  0.00            
ATOM    124  H59 ACD     1      23.450   6.810  19.960  1.00  0.00            
ATOM    125  O30 ACD     1      21.510   7.480  19.840  1.00  0.00            
ATOM    126  H60 ACD     1      21.420   7.610  20.790  1.00  0.00            
ATOM    127  C1  BB8     2      18.900  13.650  22.730  1.00  0.00            
ATOM    128  C2  BB8     2      17.510  13.740  22.090  1.00  0.00            
ATOM    129  O1  BB8     2      16.940  12.510  22.340  1.00  0.00            
ATOM    130  C3  BB8     2      15.690  12.130  21.780  1.00  0.00            
ATOM    131  O2  BB8     2      15.980  11.840  20.380  1.00  0.00            
ATOM    132  C4  BB8     2      16.640  10.620  20.090  1.00  0.00            
ATOM    133  C5  BB8     2      18.080  10.540  20.530  1.00  0.00            
ATOM    134  O3  BB8     2      18.410   9.950  21.610  1.00  0.00            
ATOM    135  C6  BB8     2      19.110  11.250  19.720  1.00  0.00            
ATOM    136  C7  BB8     2      20.480  11.470  20.100  1.00  0.00            
ATOM    137  O4  BB8     2      20.810  11.260  21.370  1.00  0.00            
ATOM    138  C8  BB8     2      21.420  12.080  19.320  1.00  0.00            
ATOM    139  C9  BB8     2      21.070  12.470  18.030  1.00  0.00            
ATOM    140  O5  BB8     2      21.990  12.970  17.180  1.00  0.00            
ATOM    141  C10 BB8     2      19.750  12.300  17.660  1.00  0.00            
ATOM    142  C11 BB8     2      18.800  11.620  18.460  1.00  0.00            
ATOM    143  O6  BB8     2      17.560  11.430  17.900  1.00  0.00            
ATOM    144  C12 BB8     2      16.610  10.520  18.510  1.00  0.00            
ATOM    145  C13 BB8     2      15.220  10.540  17.770  1.00  0.00            
ATOM    146  C14 BB8     2      14.340  11.650  17.890  1.00  0.00            
ATOM    147  C15 BB8     2      13.170  11.720  17.100  1.00  0.00            
ATOM    148  C16 BB8     2      12.870  10.610  16.240  1.00  0.00            
ATOM    149  O7  BB8     2      11.840  10.630  15.410  1.00  0.00            
ATOM    150  C17 BB8     2      13.780   9.580  16.100  1.00  0.00            
ATOM    151  O8  BB8     2      13.500   8.570  15.160  1.00  0.00            
ATOM    152  C18 BB8     2      14.970   9.470  16.870  1.00  0.00            
ATOM    153  C19 BB8     2      14.680  13.310  21.940  1.00  0.00            
ATOM    154  O9  BB8     2      13.420  12.970  21.300  1.00  0.00            
ATOM    155  C20 BB8     2      15.310  14.760  21.680  1.00  0.00            
ATOM    156  O10 BB8     2      14.400  15.760  21.870  1.00  0.00            
ATOM    157  C21 BB8     2      16.540  14.900  22.580  1.00  0.00            
ATOM    158  O11 BB8     2      16.230  14.680  24.040  1.00  0.00            
ATOM    159  H1  BB8     2      19.630  13.310  21.980  1.00  0.00            
ATOM    160  H2  BB8     2      19.230  14.670  22.970  1.00  0.00            
ATOM    161  H3  BB8     2      18.940  12.960  23.580  1.00  0.00            
ATOM    162  H4  BB8     2      17.710  13.870  21.020  1.00  0.00            
ATOM    163  H5  BB8     2      15.320  11.210  22.260  1.00  0.00            
ATOM    164  H6  BB8     2      16.170   9.750  20.580  1.00  0.00            
ATOM    165  H7  BB8     2      20.010  10.780  21.650  1.00  0.00            
ATOM    166  H8  BB8     2      22.450  12.260  19.620  1.00  0.00            
ATOM    167  H9  BB8     2      21.470  13.600  16.650  1.00  0.00            
ATOM    168  H10 BB8     2      19.460  12.650  16.670  1.00  0.00            
ATOM    169  H11 BB8     2      17.030   9.520  18.320  1.00  0.00            
ATOM    170  H12 BB8     2      14.690  12.520  18.430  1.00  0.00            
ATOM    171  H13 BB8     2      12.420  12.500  17.220  1.00  0.00            
ATOM    172  H14 BB8     2      12.140   9.890  14.870  1.00  0.00            
ATOM    173  H15 BB8     2      14.380   8.140  15.100  1.00  0.00            
ATOM    174  H16 BB8     2      15.650   8.660  16.630  1.00  0.00            
ATOM    175  H17 BB8     2      14.640  13.280  23.040  1.00  0.00            
ATOM    176  H18 BB8     2      12.790  13.700  21.440  1.00  0.00            
ATOM    177  H19 BB8     2      15.520  14.880  20.610  1.00  0.00            
ATOM    178  H20 BB8     2      13.580  15.640  21.350  1.00  0.00            
ATOM    179  H21 BB8     2      16.930  15.900  22.360  1.00  0.00            
ATOM    180  H22 BB8     2      16.960  15.020  24.580  1.00  0.00            
TER
ENDMDL
MODEL        1
ATOM      1  H1  ACD     1      34.600  22.650  13.670  1.00  0.00            
ATOM      2  O1  ACD     1      35.200  21.910  13.530  1.00  0.00            
ATOM      3  C1  ACD     1      34.840  21.270  12.330  1.00  0.00            
ATOM      4  H2  ACD     1      35.200  21.800  11.440  1.00  0.00            
ATOM      5  H3  ACD     1      33.750  21.360  12.310  1.00  0.00            
ATOM      6  C2  ACD     1      35.430  19.890  12.320  1.00  0.00            
ATOM      7  H4  ACD     1      35.070  19.280  11.480  1.00  0.00            
ATOM      8  O2  ACD     1      36.880  20.030  12.260  1.00  0.00            
ATOM      9  C3  ACD     1      37.570  18.840  12.080  1.00  0.00            
ATOM     10  H5  ACD     1      38.640  19.060  11.990  1.00  0.00            
ATOM     11  O3  ACD     1      37.150  18.200  10.890  1.00  0.00            
ATOM     12  C4  ACD     1      38.180  18.000   9.880  1.00  0.00            
ATOM     13  H6  ACD     1      39.180  18.310  10.210  1.00  0.00            
ATOM     14  C5  ACD     1      38.160  16.550   9.500  1.00  0.00            
ATOM     15  H7  ACD     1      37.100  16.280   9.470  1.00  0.00            
ATOM     16  O4  ACD     1      38.850  15.650  10.380  1.00  0.00            
ATOM     17  H8  ACD     1      39.780  15.830  10.230  1.00  0.00            
ATOM     18  C6  ACD     1      38.610  16.260   8.070  1.00  0.00            
ATOM     19  H9  ACD     1      39.690  16.450   8.140  1.00  0.00            
ATOM     20  O5  ACD     1      38.440  14.800   7.720  1.00  0.00            
ATOM     21  H10 ACD     1      38.210  14.300   8.510  1.00  0.00            
ATOM     22  C7  ACD     1      38.030  17.220   7.020  1.00  0.00            
ATOM     23  H11 ACD     1      38.340  17.030   5.990  1.00  0.00            
ATOM     24  O6  ACD     1      38.400  18.570   7.370  1.00  0.00            
ATOM     25  C8  ACD     1      37.850  18.980   8.710  1.00  0.00            
ATOM     26  H12 ACD     1      36.760  19.030   8.630  1.00  0.00            
ATOM     27  C9  ACD     1      38.190  20.420   9.060  1.00  0.00            
ATOM     28  H13 ACD     1      37.870  20.940   8.140  1.00  0.00            
ATOM     29  H14 ACD     1      37.680  20.870   9.920  1.00  0.00            
ATOM     30  O7  ACD     1      39.570  20.560   9.260  1.00  0.00            
ATOM     31  H15 ACD     1      40.110  20.290   8.510  1.00  0.00            
ATOM     32  O8  ACD     1      36.640  17.050   7.110  1.00  0.00            
ATOM     33  C10 ACD     1      35.880  16.980   5.890  1.00  0.00            
ATOM     34  H16 ACD     1      36.410  16.840   4.940  1.00  0.00            
ATOM     35  C11 ACD     1      35.100  15.680   6.160  1.00  0.00            
ATOM     36  H17 ACD     1      34.750  15.710   7.200  1.00  0.00            
ATOM     37  O9  ACD     1      36.040  14.540   6.090  1.00  0.00            
ATOM     38  H18 ACD     1      36.730  14.780   6.720  1.00  0.00            
ATOM     39  C12 ACD     1      33.870  15.480   5.260  1.00  0.00            
ATOM     40  H19 ACD     1      34.240  15.420   4.230  1.00  0.00            
ATOM     41  O10 ACD     1      33.040  14.300   5.630  1.00  0.00            
ATOM     42  H20 ACD     1      32.730  14.380   6.530  1.00  0.00            
ATOM     43  C13 ACD     1      32.910  16.640   5.110  1.00  0.00            
ATOM     44  H21 ACD     1      32.120  16.490   4.370  1.00  0.00            
ATOM     45  O11 ACD     1      33.760  17.760   4.740  1.00  0.00            
ATOM     46  C14 ACD     1      34.800  18.110   5.680  1.00  0.00            
ATOM     47  H22 ACD     1      34.300  18.330   6.630  1.00  0.00            
ATOM     48  C15 ACD     1      35.460  19.360   5.140  1.00  0.00            
ATOM     49  H23 ACD     1      34.620  19.970   4.760  1.00  0.00            
ATOM     50  H24 ACD     1      36.020  19.790   5.980  1.00  0.00            
ATOM     51  O12 ACD     1      36.430  19.120   4.150  1.00  0.00            
ATOM     52  H25 ACD     1      36.020  18.640   3.420  1.00  0.00            
ATOM     53  O13 ACD     1      32.300  17.040   6.310  1.00  0.00            
ATOM     54  C16 ACD     1      30.920  17.450   6.170  1.00  0.00            
ATOM     55  H26 ACD     1      30.590  17.550   5.130  1.00  0.00            
ATOM     56  C17 ACD     1      30.070  16.360   6.940  1.00  0.00            
ATOM     57  H27 ACD     1      30.300  16.270   8.010  1.00  0.00            
ATOM     58  O14 ACD     1      30.150  15.050   6.400  1.00  0.00            
ATOM     59  H28 ACD     1      29.630  15.010   5.590  1.00  0.00            
ATOM     60  C18 ACD     1      28.670  16.920   6.870  1.00  0.00            
ATOM     61  H29 ACD     1      28.370  17.070   5.830  1.00  0.00            
ATOM     62  O15 ACD     1      27.740  16.050   7.480  1.00  0.00            
ATOM     63  H30 ACD     1      27.680  16.200   8.430  1.00  0.00            
ATOM     64  C19 ACD     1      28.530  18.270   7.520  1.00  0.00            
ATOM     65  H31 ACD     1      27.560  18.780   7.530  1.00  0.00            
ATOM     66  O16 ACD     1      29.460  19.170   6.800  1.00  0.00            
ATOM     67  C20 ACD     1      30.810  18.810   6.830  1.00  0.00            
ATOM     68  H32 ACD     1      30.980  18.780   7.910  1.00  0.00            
ATOM     69  C21 ACD     1      31.570  19.940   6.100  1.00  0.00            
ATOM     70  H33 ACD     1      31.370  20.910   6.570  1.00  0.00            
ATOM     71  H34 ACD     1      32.650  19.770   6.230  1.00  0.00            
ATOM     72  O17 ACD     1      31.270  19.920   4.700  1.00  0.00            
ATOM     73  H35 ACD     1      32.040  20.030   4.140  1.00  0.00            
ATOM     74  O18 ACD     1      28.860  18.330   8.900  1.00  0.00            
ATOM     75  C22 ACD     1      27.840  18.340   9.880  1.00  0.00            
ATOM     76  H36 ACD     1      26.870  18.220   9.360  1.00  0.00            
ATOM     77  C23 ACD     1      27.970  17.010  10.740  1.00  0.00            
ATOM     78  H37 ACD     1      29.050  16.840  10.670  1.00  0.00            
ATOM     79  O19 ACD     1      27.280  15.880  10.120  1.00  0.00            
ATOM     80  H38 ACD     1      27.600  15.110  10.600  1.00  0.00            
ATOM     81  C24 ACD     1      27.550  17.220  12.140  1.00  0.00            
ATOM     82  H39 ACD     1      26.460  17.190  12.220  1.00  0.00            
ATOM     83  O20 ACD     1      28.000  16.060  12.920  1.00  0.00            
ATOM     84  H40 ACD     1      27.550  15.300  12.520  1.00  0.00            
ATOM     85  C25 ACD     1      28.100  18.520  12.770  1.00  0.00            
ATOM     86  H41 ACD     1      27.740  18.760  13.770  1.00  0.00            
ATOM     87  O21 ACD     1      27.520  19.530  11.920  1.00  0.00            
ATOM     88  C26 ACD     1      28.060  19.670  10.630  1.00  0.00            
ATOM     89  H42 ACD     1      29.140  19.840  10.680  1.00  0.00            
ATOM     90  C27 ACD     1      27.400  20.850   9.990  1.00  0.00            
ATOM     91  H43 ACD     1      27.660  20.950   8.930  1.00  0.00            
ATOM     92  H44 ACD     1      26.320  20.660   9.910  1.00  0.00            
ATOM     93  O22 ACD     1      27.630  22.040  10.690  1.00  0.00            
ATOM     94  H45 ACD     1      27.400  22.710  10.040  1.00  0.00            
ATOM     95  O23 ACD     1      29.520  18.560  12.740  1.00  0.00            
ATOM     96  C28 ACD     1      30.250  19.020  13.800  1.00  0.00            
ATOM     97  H46 ACD     1      29.550  19.370  14.580  1.00  0.00            
ATOM     98  C29 ACD     1      31.140  20.220  13.470  1.00  0.00            
ATOM     99  H47 ACD     1      31.720  20.140  12.540  1.00  0.00            
ATOM    100  O24 ACD     1      32.110  20.490  14.600  1.00  0.00            
ATOM    101  C30 ACD     1      30.340  21.480  13.200  1.00  0.00            
ATOM    102  H48 ACD     1      29.620  21.260  12.400  1.00  0.00            
ATOM    103  H49 ACD     1      29.710  21.820  14.040  1.00  0.00            
ATOM    104  O25 ACD     1      31.120  22.630  12.750  1.00  0.00            
ATOM    105  H50 ACD     1      30.520  23.380  12.720  1.00  0.00            
ATOM    106  C31 ACD     1      31.060  17.860  14.230  1.00  0.00            
ATOM    107  H51 ACD     1      31.710  17.520  13.410  1.00  0.00            
ATOM    108  O26 ACD     1      30.270  16.790  14.530  1.00  0.00            
ATOM    109  H52 ACD     1      29.790  16.530  13.740  1.00  0.00            
ATOM    110  C32 ACD     1      32.170  18.110  15.310  1.00  0.00            
ATOM    111  H53 ACD     1      31.760  18.240  16.320  1.00  0.00            
ATOM    112  O27 ACD     1      33.010  17.030  15.300  1.00  0.00            
ATOM    113  H54 ACD     1      32.560  16.230  15.600  1.00  0.00            
ATOM    114  C33 ACD     1      33.030  19.360  14.790  1.00  0.00            
ATOM    115  H55 ACD     1      33.780  19.750  15.480  1.00  0.00            
ATOM    116  O28 ACD     1      33.720  18.970  13.570  1.00  0.00            
ATOM    117  C34 ACD     1      35.110  19.150  13.570  1.00  0.00            
ATOM    118  H56 ACD     1      35.410  19.750  14.440  1.00  0.00            
ATOM    119  C35 ACD     1      35.840  17.800  13.640  1.00  0.00            
ATOM    120  H57 ACD     1      35.400  17.200  12.840  1.00  0.00            
ATOM    121  O29 ACD     1      35.640  17.180  14.840  1.00  0.00            
ATOM    122  H58 ACD     1      34.700  17.180  15.050  1.00  0.00            
ATOM    123  C36 ACD     1      37.320  17.940  13.350  1.00  0.00            
ATOM    124  H59 ACD     1      37.770  18.430  14.220  1.00  0.00            
ATOM    125  O30 ACD     1      37.910  16.550  13.160  1.00  0.00            
ATOM    126  H60 ACD     1      37.240  16.140  12.620  1.00  0.00            
ATOM    127  C1  BB8     2      33.750  10.120  11.230  1.00  0.00            
ATOM    128  C2  BB8     2      34.190  11.620  11.020  1.00  0.00            
ATOM    129  O1  BB8     2      34.210  12.240  12.270  1.00  0.00            
ATOM    130  C3  BB8     2      34.620  13.630  12.270  1.00  0.00            
ATOM    131  O2  BB8     2      33.640  14.340  11.510  1.00  0.00            
ATOM    132  C4  BB8     2      32.530  14.960  12.240  1.00  0.00            
ATOM    133  C5  BB8     2      31.650  13.940  12.910  1.00  0.00            
ATOM    134  O3  BB8     2      32.020  13.450  13.960  1.00  0.00            
ATOM    135  C6  BB8     2      30.460  13.340  12.120  1.00  0.00            
ATOM    136  C7  BB8     2      29.690  12.340  12.640  1.00  0.00            
ATOM    137  O4  BB8     2      29.690  11.940  13.920  1.00  0.00            
ATOM    138  C8  BB8     2      28.690  11.800  11.880  1.00  0.00            
ATOM    139  C9  BB8     2      28.590  12.050  10.540  1.00  0.00            
ATOM    140  O5  BB8     2      27.510  11.570   9.920  1.00  0.00            
ATOM    141  C10 BB8     2      29.450  13.000   9.960  1.00  0.00            
ATOM    142  C11 BB8     2      30.320  13.730  10.750  1.00  0.00            
ATOM    143  O6  BB8     2      31.060  14.730  10.220  1.00  0.00            
ATOM    144  C12 BB8     2      31.610  15.710  11.130  1.00  0.00            
ATOM    145  C13 BB8     2      32.360  16.820  10.420  1.00  0.00            
ATOM    146  C14 BB8     2      33.540  16.660   9.760  1.00  0.00            
ATOM    147  C15 BB8     2      34.270  17.740   9.230  1.00  0.00            
ATOM    148  C16 BB8     2      33.770  19.010   9.220  1.00  0.00            
ATOM    149  O7  BB8     2      34.600  19.980   8.690  1.00  0.00            
ATOM    150  C17 BB8     2      32.510  19.220   9.880  1.00  0.00            
ATOM    151  O8  BB8     2      31.880  20.420   9.870  1.00  0.00            
ATOM    152  C18 BB8     2      31.870  18.130  10.490  1.00  0.00            
ATOM    153  C19 BB8     2      36.000  13.760  11.610  1.00  0.00            
ATOM    154  O9  BB8     2      36.330  15.120  11.520  1.00  0.00            
ATOM    155  C20 BB8     2      36.080  13.120  10.230  1.00  0.00            
ATOM    156  O10 BB8     2      37.370  13.260   9.610  1.00  0.00            
ATOM    157  C21 BB8     2      35.530  11.670  10.310  1.00  0.00            
ATOM    158  O11 BB8     2      36.430  10.820  10.980  1.00  0.00            
ATOM    159  H1  BB8     2      34.080   9.810  12.230  1.00  0.00            
ATOM    160  H2  BB8     2      32.670  10.090  11.090  1.00  0.00            
ATOM    161  H3  BB8     2      34.180   9.530  10.410  1.00  0.00            
ATOM    162  H4  BB8     2      33.430  12.140  10.430  1.00  0.00            
ATOM    163  H5  BB8     2      34.730  14.060  13.270  1.00  0.00            
ATOM    164  H6  BB8     2      32.790  15.680  13.020  1.00  0.00            
ATOM    165  H7  BB8     2      30.490  12.220  14.390  1.00  0.00            
ATOM    166  H8  BB8     2      28.080  11.030  12.330  1.00  0.00            
ATOM    167  H9  BB8     2      27.650  11.810   8.990  1.00  0.00            
ATOM    168  H10 BB8     2      29.300  13.240   8.910  1.00  0.00            
ATOM    169  H11 BB8     2      30.800  16.210  11.670  1.00  0.00            
ATOM    170  H12 BB8     2      33.960  15.660   9.730  1.00  0.00            
ATOM    171  H13 BB8     2      35.270  17.600   8.840  1.00  0.00            
ATOM    172  H14 BB8     2      34.110  20.820   8.640  1.00  0.00            
ATOM    173  H15 BB8     2      32.480  21.170   9.730  1.00  0.00            
ATOM    174  H16 BB8     2      30.860  18.360  10.840  1.00  0.00            
ATOM    175  H17 BB8     2      36.770  13.270  12.200  1.00  0.00            
ATOM    176  H18 BB8     2      37.080  15.070  10.910  1.00  0.00            
ATOM    177  H19 BB8     2      35.420  13.670   9.550  1.00  0.00            
ATOM    178  H20 BB8     2      37.660  12.340   9.450  1.00  0.00            
ATOM    179  H21 BB8     2      35.390  11.320   9.280  1.00  0.00            
ATOM    180  H22 BB8     2      36.640  10.070  10.400  1.00  0.00            
TER
ENDMDL
MODEL        1
ATOM      1  H1  ACD     1      36.610  21.210  15.460  1.00  0.00            
ATOM      2  O1  ACD     1      35.700  21.300  15.160  1.00  0.00            
ATOM      3  C1  ACD     1      35.520  20.290  14.190  1.00  0.00            
ATOM      4  H2  ACD     1      36.050  20.580  13.270  1.00  0.00            
ATOM      5  H3  ACD     1      34.490  20.210  13.820  1.00  0.00            
ATOM      6  C2  ACD     1      35.890  18.910  14.640  1.00  0.00            
ATOM      7  H4  ACD     1      35.530  18.180  13.890  1.00  0.00            
ATOM      8  O2  ACD     1      37.280  18.810  14.770  1.00  0.00            
ATOM      9  C3  ACD     1      37.820  17.490  15.040  1.00  0.00            
ATOM     10  H5  ACD     1      38.870  17.700  15.270  1.00  0.00            
ATOM     11  O3  ACD     1      37.740  16.680  13.870  1.00  0.00            
ATOM     12  C4  ACD     1      38.900  16.640  12.980  1.00  0.00            
ATOM     13  H6  ACD     1      39.740  16.740  13.680  1.00  0.00            
ATOM     14  C5  ACD     1      38.890  15.280  12.400  1.00  0.00            
ATOM     15  H7  ACD     1      37.830  15.060  12.250  1.00  0.00            
ATOM     16  O4  ACD     1      39.510  14.430  13.420  1.00  0.00            
ATOM     17  H8  ACD     1      40.380  14.780  13.640  1.00  0.00            
ATOM     18  C6  ACD     1      39.620  15.170  11.070  1.00  0.00            
ATOM     19  H9  ACD     1      40.660  15.390  11.320  1.00  0.00            
ATOM     20  O5  ACD     1      39.550  13.830  10.460  1.00  0.00            
ATOM     21  H10 ACD     1      40.240  13.840   9.790  1.00  0.00            
ATOM     22  C7  ACD     1      39.110  16.270  10.140  1.00  0.00            
ATOM     23  H11 ACD     1      39.640  16.190   9.180  1.00  0.00            
ATOM     24  O6  ACD     1      39.370  17.580  10.640  1.00  0.00            
ATOM     25  C8  ACD     1      38.960  17.860  12.020  1.00  0.00            
ATOM     26  H12 ACD     1      37.920  18.170  11.910  1.00  0.00            
ATOM     27  C9  ACD     1      39.770  19.090  12.450  1.00  0.00            
ATOM     28  H13 ACD     1      39.940  19.820  11.650  1.00  0.00            
ATOM     29  H14 ACD     1      39.280  19.560  13.310  1.00  0.00            
ATOM     30  O7  ACD     1      41.100  18.740  12.810  1.00  0.00            
ATOM     31  H15 ACD     1      41.620  18.630  12.010  1.00  0.00            
ATOM     32  O8  ACD     1      37.720  16.060   9.930  1.00  0.00            
ATOM     33  C10 ACD     1      37.190  15.560   8.730  1.00  0.00            
ATOM     34  H16 ACD     1      38.040  15.110   8.200  1.00  0.00            
ATOM     35  C11 ACD     1      36.230  14.460   9.240  1.00  0.00            
ATOM     36  H17 ACD     1      35.800  14.760  10.190  1.00  0.00            
ATOM     37  O9  ACD     1      36.920  13.160   9.520  1.00  0.00            
ATOM     38  H18 ACD     1      37.520  13.280  10.250  1.00  0.00            
ATOM     39  C12 ACD     1      35.110  14.250   8.240  1.00  0.00            
ATOM     40  H19 ACD     1      35.620  13.710   7.430  1.00  0.00            
ATOM     41  O10 ACD     1      34.050  13.390   8.650  1.00  0.00            
ATOM     42  H20 ACD     1      34.390  12.580   9.050  1.00  0.00            
ATOM     43  C13 ACD     1      34.560  15.520   7.630  1.00  0.00            
ATOM     44  H21 ACD     1      33.910  15.170   6.810  1.00  0.00            
ATOM     45  O11 ACD     1      35.540  16.340   7.070  1.00  0.00            
ATOM     46  C14 ACD     1      36.540  16.740   8.060  1.00  0.00            
ATOM     47  H22 ACD     1      36.060  17.400   8.790  1.00  0.00            
ATOM     48  C15 ACD     1      37.590  17.570   7.410  1.00  0.00            
ATOM     49  H23 ACD     1      37.110  18.270   6.710  1.00  0.00            
ATOM     50  H24 ACD     1      37.980  18.220   8.210  1.00  0.00            
ATOM     51  O12 ACD     1      38.630  16.840   6.760  1.00  0.00            
ATOM     52  H25 ACD     1      38.250  16.370   6.010  1.00  0.00            
ATOM     53  O13 ACD     1      33.750  16.260   8.530  1.00  0.00            
ATOM     54  C16 ACD     1      32.460  16.690   7.990  1.00  0.00            
ATOM     55  H26 ACD     1      32.510  16.880   6.910  1.00  0.00            
ATOM     56  C17 ACD     1      31.390  15.600   8.350  1.00  0.00            
ATOM     57  H27 ACD     1      31.480  15.580   9.450  1.00  0.00            
ATOM     58  O14 ACD     1      31.710  14.320   7.760  1.00  0.00            
ATOM     59  H28 ACD     1      32.530  14.050   8.190  1.00  0.00            
ATOM     60  C18 ACD     1      29.990  16.020   7.860  1.00  0.00            
ATOM     61  H29 ACD     1      29.920  16.170   6.780  1.00  0.00            
ATOM     62  O15 ACD     1      28.970  15.110   8.230  1.00  0.00            
ATOM     63  H30 ACD     1      28.750  15.410   9.120  1.00  0.00            
ATOM     64  C19 ACD     1      29.690  17.370   8.580  1.00  0.00            
ATOM     65  H31 ACD     1      28.740  17.800   8.230  1.00  0.00            
ATOM     66  O16 ACD     1      30.660  18.290   8.280  1.00  0.00            
ATOM     67  C20 ACD     1      32.010  17.970   8.510  1.00  0.00            
ATOM     68  H32 ACD     1      32.220  18.070   9.580  1.00  0.00            
ATOM     69  C21 ACD     1      32.820  19.160   7.920  1.00  0.00            
ATOM     70  H33 ACD     1      32.440  20.100   8.320  1.00  0.00            
ATOM     71  H34 ACD     1      33.850  19.130   8.300  1.00  0.00            
ATOM     72  O17 ACD     1      32.820  19.260   6.450  1.00  0.00            
ATOM     73  H35 ACD     1      33.130  20.140   6.220  1.00  0.00            
ATOM     74  O18 ACD     1      29.660  17.180  10.000  1.00  0.00            
ATOM     75  C22 ACD     1      28.540  17.600  10.780  1.00  0.00            
ATOM     76  H36 ACD     1      27.610  17.510  10.210  1.00  0.00            
ATOM     77  C23 ACD     1      28.540  16.510  11.840  1.00  0.00            
ATOM     78  H37 ACD     1      29.600  16.460  12.140  1.00  0.00            
ATOM     79  O19 ACD     1      27.990  15.370  11.290  1.00  0.00            
ATOM     80  H38 ACD     1      28.080  14.630  11.890  1.00  0.00            
ATOM     81  C24 ACD     1      27.930  16.900  13.200  1.00  0.00            
ATOM     82  H39 ACD     1      26.880  17.130  13.010  1.00  0.00            
ATOM     83  O20 ACD     1      28.140  15.930  14.160  1.00  0.00            
ATOM     84  H40 ACD     1      27.550  15.180  14.020  1.00  0.00            
ATOM     85  C25 ACD     1      28.400  18.280  13.700  1.00  0.00            
ATOM     86  H41 ACD     1      27.900  18.610  14.610  1.00  0.00            
ATOM     87  O21 ACD     1      28.140  19.130  12.630  1.00  0.00            
ATOM     88  C26 ACD     1      28.820  19.000  11.340  1.00  0.00            
ATOM     89  H42 ACD     1      29.870  19.030  11.660  1.00  0.00            
ATOM     90  C27 ACD     1      28.610  20.180  10.380  1.00  0.00            
ATOM     91  H43 ACD     1      28.990  19.850   9.400  1.00  0.00            
ATOM     92  H44 ACD     1      27.570  20.530  10.390  1.00  0.00            
ATOM     93  O22 ACD     1      29.420  21.270  10.840  1.00  0.00            
ATOM     94  H45 ACD     1      29.170  21.380  11.760  1.00  0.00            
ATOM     95  O23 ACD     1      29.780  18.330  13.900  1.00  0.00            
ATOM     96  C28 ACD     1      30.320  18.690  15.200  1.00  0.00            
ATOM     97  H46 ACD     1      29.660  19.020  16.020  1.00  0.00            
ATOM     98  C29 ACD     1      31.470  19.700  15.010  1.00  0.00            
ATOM     99  H47 ACD     1      32.240  19.360  14.300  1.00  0.00            
ATOM    100  O24 ACD     1      32.150  19.960  16.200  1.00  0.00            
ATOM    101  C30 ACD     1      30.890  20.980  14.380  1.00  0.00            
ATOM    102  H48 ACD     1      30.140  20.720  13.630  1.00  0.00            
ATOM    103  H49 ACD     1      30.580  21.430  15.330  1.00  0.00            
ATOM    104  O25 ACD     1      31.860  21.710  13.700  1.00  0.00            
ATOM    105  H50 ACD     1      31.470  22.550  13.450  1.00  0.00            
ATOM    106  C31 ACD     1      31.050  17.420  15.770  1.00  0.00            
ATOM    107  H51 ACD     1      31.700  17.170  14.930  1.00  0.00            
ATOM    108  O26 ACD     1      30.040  16.460  15.960  1.00  0.00            
ATOM    109  H52 ACD     1      29.340  16.540  15.300  1.00  0.00            
ATOM    110  C32 ACD     1      31.840  17.780  17.050  1.00  0.00            
ATOM    111  H53 ACD     1      31.100  18.130  17.770  1.00  0.00            
ATOM    112  O27 ACD     1      32.360  16.610  17.640  1.00  0.00            
ATOM    113  H54 ACD     1      31.490  16.260  17.850  1.00  0.00            
ATOM    114  C33 ACD     1      32.810  18.820  16.660  1.00  0.00            
ATOM    115  H55 ACD     1      33.340  19.210  17.540  1.00  0.00            
ATOM    116  O28 ACD     1      33.760  18.280  15.770  1.00  0.00            
ATOM    117  C34 ACD     1      35.210  18.460  15.940  1.00  0.00            
ATOM    118  H56 ACD     1      35.440  19.130  16.780  1.00  0.00            
ATOM    119  C35 ACD     1      35.760  17.030  16.350  1.00  0.00            
ATOM    120  H57 ACD     1      35.300  16.350  15.620  1.00  0.00            
ATOM    121  O29 ACD     1      35.120  16.600  17.590  1.00  0.00            
ATOM    122  H58 ACD     1      34.170  16.660  17.470  1.00  0.00            
ATOM    123  C36 ACD     1      37.250  16.970  16.360  1.00  0.00            
ATOM    124  H59 ACD     1      37.700  17.620  17.120  1.00  0.00            
ATOM    125  O30 ACD     1      37.700  15.640  16.370  1.00  0.00            
ATOM    126  H60 ACD     1      37.390  15.290  15.530  1.00  0.00            
ATOM    127  C1  BB8     2      32.830  10.370  12.320  1.00  0.00            
ATOM    128  C2  BB8     2      33.780  11.500  12.660  1.00  0.00            
ATOM    129  O1  BB8     2      33.700  11.850  14.070  1.00  0.00            
ATOM    130  C3  BB8     2      34.540  13.010  14.440  1.00  0.00            
ATOM    131  O2  BB8     2      34.120  14.130  13.660  1.00  0.00            
ATOM    132  C4  BB8     2      32.940  14.830  14.090  1.00  0.00            
ATOM    133  C5  BB8     2      31.840  13.880  14.560  1.00  0.00            
ATOM    134  O3  BB8     2      31.770  13.560  15.700  1.00  0.00            
ATOM    135  C6  BB8     2      31.020  13.290  13.520  1.00  0.00            
ATOM    136  C7  BB8     2      30.160  12.160  13.720  1.00  0.00            
ATOM    137  O4  BB8     2      30.100  11.480  14.870  1.00  0.00            
ATOM    138  C8  BB8     2      29.320  11.720  12.750  1.00  0.00            
ATOM    139  C9  BB8     2      29.420  12.250  11.470  1.00  0.00            
ATOM    140  O5  BB8     2      28.660  11.750  10.540  1.00  0.00            
ATOM    141  C10 BB8     2      30.280  13.300  11.220  1.00  0.00            
ATOM    142  C11 BB8     2      31.120  13.780  12.240  1.00  0.00            
ATOM    143  O6  BB8     2      31.940  14.870  11.920  1.00  0.00            
ATOM    144  C12 BB8     2      32.330  15.740  13.000  1.00  0.00            
ATOM    145  C13 BB8     2      33.170  16.860  12.390  1.00  0.00            
ATOM    146  C14 BB8     2      34.470  16.650  11.980  1.00  0.00            
ATOM    147  C15 BB8     2      35.190  17.590  11.280  1.00  0.00            
ATOM    148  C16 BB8     2      34.670  18.860  11.100  1.00  0.00            
ATOM    149  O7  BB8     2      35.460  19.760  10.500  1.00  0.00            
ATOM    150  C17 BB8     2      33.420  19.160  11.580  1.00  0.00            
ATOM    151  O8  BB8     2      32.860  20.400  11.420  1.00  0.00            
ATOM    152  C18 BB8     2      32.650  18.120  12.110  1.00  0.00            
ATOM    153  C19 BB8     2      36.040  12.710  14.190  1.00  0.00            
ATOM    154  O9  BB8     2      36.810  13.870  14.430  1.00  0.00            
ATOM    155  C20 BB8     2      36.200  12.200  12.750  1.00  0.00            
ATOM    156  O10 BB8     2      37.530  11.700  12.620  1.00  0.00            
ATOM    157  C21 BB8     2      35.290  11.070  12.390  1.00  0.00            
ATOM    158  O11 BB8     2      35.780   9.830  13.030  1.00  0.00            
ATOM    159  H1  BB8     2      32.710   9.770  13.230  1.00  0.00            
ATOM    160  H2  BB8     2      31.800  10.680  12.130  1.00  0.00            
ATOM    161  H3  BB8     2      33.200   9.840  11.430  1.00  0.00            
ATOM    162  H4  BB8     2      33.520  12.350  12.020  1.00  0.00            
ATOM    163  H5  BB8     2      34.510  13.310  15.490  1.00  0.00            
ATOM    164  H6  BB8     2      33.180  15.530  14.900  1.00  0.00            
ATOM    165  H7  BB8     2      30.080  10.530  14.640  1.00  0.00            
ATOM    166  H8  BB8     2      28.570  10.960  12.950  1.00  0.00            
ATOM    167  H9  BB8     2      29.090  12.100   9.740  1.00  0.00            
ATOM    168  H10 BB8     2      30.240  13.640  10.190  1.00  0.00            
ATOM    169  H11 BB8     2      31.370  16.220  13.230  1.00  0.00            
ATOM    170  H12 BB8     2      34.930  15.670  12.100  1.00  0.00            
ATOM    171  H13 BB8     2      36.230  17.490  11.000  1.00  0.00            
ATOM    172  H14 BB8     2      35.300  20.580  11.000  1.00  0.00            
ATOM    173  H15 BB8     2      32.740  20.940  12.230  1.00  0.00            
ATOM    174  H16 BB8     2      31.590  18.310  12.280  1.00  0.00            
ATOM    175  H17 BB8     2      36.460  11.910  14.810  1.00  0.00            
ATOM    176  H18 BB8     2      37.750  13.690  14.230  1.00  0.00            
ATOM    177  H19 BB8     2      36.000  13.000  12.030  1.00  0.00            
ATOM    178  H20 BB8     2      37.410  10.730  12.590  1.00  0.00            
ATOM    179  H21 BB8     2      35.410  10.930  11.300  1.00  0.00            
ATOM    180  H22 BB8     2      35.120   9.120  12.950  1.00  0.00            
TER
ENDMDL
MODEL        1
ATOM      1  H1  ACD     1      18.000  23.670  11.800  1.00  0.00            
ATOM      2  O1  ACD     1      18.920  23.530  12.060  1.00  0.00            
ATOM      3  C1  ACD     1      19.010  23.240  13.470  1.00  0.00            
ATOM      4  H2  ACD     1      18.320  22.430  13.730  1.00  0.00            
ATOM      5  H3  ACD     1      18.880  24.120  14.130  1.00  0.00            
ATOM      6  C2  ACD     1      20.280  22.480  13.810  1.00  0.00            
ATOM      7  H4  ACD     1      20.610  21.730  13.080  1.00  0.00            
ATOM      8  O2  ACD     1      21.200  23.590  13.880  1.00  0.00            
ATOM      9  C3  ACD     1      22.540  23.160  14.240  1.00  0.00            
ATOM     10  H5  ACD     1      23.150  24.060  14.310  1.00  0.00            
ATOM     11  O3  ACD     1      23.000  22.190  13.310  1.00  0.00            
ATOM     12  C4  ACD     1      24.150  22.570  12.450  1.00  0.00            
ATOM     13  H6  ACD     1      24.620  23.530  12.710  1.00  0.00            
ATOM     14  C5  ACD     1      25.130  21.490  12.590  1.00  0.00            
ATOM     15  H7  ACD     1      24.500  20.600  12.430  1.00  0.00            
ATOM     16  O4  ACD     1      25.740  21.620  13.890  1.00  0.00            
ATOM     17  H8  ACD     1      26.370  22.330  13.880  1.00  0.00            
ATOM     18  C6  ACD     1      26.050  21.480  11.450  1.00  0.00            
ATOM     19  H9  ACD     1      26.810  22.270  11.390  1.00  0.00            
ATOM     20  O5  ACD     1      26.710  20.310  11.440  1.00  0.00            
ATOM     21  H10 ACD     1      26.070  19.590  11.420  1.00  0.00            
ATOM     22  C7  ACD     1      25.260  21.480  10.180  1.00  0.00            
ATOM     23  H11 ACD     1      25.950  21.560   9.340  1.00  0.00            
ATOM     24  O6  ACD     1      24.500  22.630  10.100  1.00  0.00            
ATOM     25  C8  ACD     1      23.390  22.630  11.070  1.00  0.00            
ATOM     26  H12 ACD     1      22.750  21.760  10.870  1.00  0.00            
ATOM     27  C9  ACD     1      22.600  23.870  10.940  1.00  0.00            
ATOM     28  H13 ACD     1      22.400  23.940   9.860  1.00  0.00            
ATOM     29  H14 ACD     1      21.680  23.790  11.530  1.00  0.00            
ATOM     30  O7  ACD     1      23.100  25.090  11.320  1.00  0.00            
ATOM     31  H15 ACD     1      22.350  25.600  11.640  1.00  0.00            
ATOM     32  O8  ACD     1      24.370  20.370   9.920  1.00  0.00            
ATOM     33  C10 ACD     1      24.650  19.440   8.980  1.00  0.00            
ATOM     34  H16 ACD     1      25.680  19.480   8.610  1.00  0.00            
ATOM     35  C11 ACD     1      24.520  18.030   9.680  1.00  0.00            
ATOM     36  H17 ACD     1      23.550  18.060  10.190  1.00  0.00            
ATOM     37  O9  ACD     1      25.590  17.750  10.580  1.00  0.00            
ATOM     38  H18 ACD     1      26.440  17.630  10.130  1.00  0.00            
ATOM     39  C12 ACD     1      24.430  16.840   8.710  1.00  0.00            
ATOM     40  H19 ACD     1      25.360  16.760   8.140  1.00  0.00            
ATOM     41  O10 ACD     1      24.270  15.630   9.480  1.00  0.00            
ATOM     42  H20 ACD     1      23.630  15.780  10.180  1.00  0.00            
ATOM     43  C13 ACD     1      23.220  17.090   7.760  1.00  0.00            
ATOM     44  H21 ACD     1      23.160  16.200   7.120  1.00  0.00            
ATOM     45  O11 ACD     1      23.540  18.250   6.980  1.00  0.00            
ATOM     46  C14 ACD     1      23.600  19.470   7.820  1.00  0.00            
ATOM     47  H22 ACD     1      22.630  19.650   8.300  1.00  0.00            
ATOM     48  C15 ACD     1      23.810  20.750   7.020  1.00  0.00            
ATOM     49  H23 ACD     1      23.100  20.670   6.190  1.00  0.00            
ATOM     50  H24 ACD     1      23.530  21.560   7.700  1.00  0.00            
ATOM     51  O12 ACD     1      25.150  20.970   6.570  1.00  0.00            
ATOM     52  H25 ACD     1      25.060  21.510   5.780  1.00  0.00            
ATOM     53  O13 ACD     1      21.990  17.350   8.400  1.00  0.00            
ATOM     54  C16 ACD     1      20.770  16.870   7.800  1.00  0.00            
ATOM     55  H26 ACD     1      21.050  16.500   6.800  1.00  0.00            
ATOM     56  C17 ACD     1      20.320  15.710   8.710  1.00  0.00            
ATOM     57  H27 ACD     1      20.250  16.120   9.730  1.00  0.00            
ATOM     58  O14 ACD     1      21.090  14.590   8.590  1.00  0.00            
ATOM     59  H28 ACD     1      20.630  13.910   9.090  1.00  0.00            
ATOM     60  C18 ACD     1      18.900  15.330   8.450  1.00  0.00            
ATOM     61  H29 ACD     1      18.880  14.840   7.470  1.00  0.00            
ATOM     62  O15 ACD     1      18.410  14.640   9.480  1.00  0.00            
ATOM     63  H30 ACD     1      18.260  15.250  10.200  1.00  0.00            
ATOM     64  C19 ACD     1      18.010  16.630   8.380  1.00  0.00            
ATOM     65  H31 ACD     1      17.030  16.290   8.050  1.00  0.00            
ATOM     66  O16 ACD     1      18.470  17.480   7.410  1.00  0.00            
ATOM     67  C20 ACD     1      19.740  18.030   7.680  1.00  0.00            
ATOM     68  H32 ACD     1      19.720  18.600   8.620  1.00  0.00            
ATOM     69  C21 ACD     1      20.070  19.020   6.560  1.00  0.00            
ATOM     70  H33 ACD     1      21.150  18.990   6.340  1.00  0.00            
ATOM     71  H34 ACD     1      19.490  18.740   5.670  1.00  0.00            
ATOM     72  O17 ACD     1      19.860  20.390   7.070  1.00  0.00            
ATOM     73  H35 ACD     1      20.300  21.010   6.470  1.00  0.00            
ATOM     74  O18 ACD     1      17.880  17.300   9.630  1.00  0.00            
ATOM     75  C22 ACD     1      16.610  17.900   9.960  1.00  0.00            
ATOM     76  H36 ACD     1      16.120  18.150   9.010  1.00  0.00            
ATOM     77  C23 ACD     1      15.850  16.890  10.740  1.00  0.00            
ATOM     78  H37 ACD     1      16.500  16.460  11.510  1.00  0.00            
ATOM     79  O19 ACD     1      15.380  15.850   9.940  1.00  0.00            
ATOM     80  H38 ACD     1      15.070  15.200  10.570  1.00  0.00            
ATOM     81  C24 ACD     1      14.640  17.470  11.450  1.00  0.00            
ATOM     82  H39 ACD     1      13.920  17.920  10.750  1.00  0.00            
ATOM     83  O20 ACD     1      14.020  16.440  12.210  1.00  0.00            
ATOM     84  H40 ACD     1      14.660  16.320  12.920  1.00  0.00            
ATOM     85  C25 ACD     1      15.100  18.630  12.270  1.00  0.00            
ATOM     86  H41 ACD     1      14.250  19.180  12.700  1.00  0.00            
ATOM     87  O21 ACD     1      15.660  19.570  11.400  1.00  0.00            
ATOM     88  C26 ACD     1      16.830  19.220  10.730  1.00  0.00            
ATOM     89  H42 ACD     1      17.640  19.000  11.450  1.00  0.00            
ATOM     90  C27 ACD     1      17.250  20.400   9.890  1.00  0.00            
ATOM     91  H43 ACD     1      17.420  21.280  10.520  1.00  0.00            
ATOM     92  H44 ACD     1      18.210  20.250   9.380  1.00  0.00            
ATOM     93  O22 ACD     1      16.210  20.790   8.980  1.00  0.00            
ATOM     94  H45 ACD     1      16.180  20.280   8.160  1.00  0.00            
ATOM     95  O23 ACD     1      16.050  18.090  13.210  1.00  0.00            
ATOM     96  C28 ACD     1      16.420  18.820  14.460  1.00  0.00            
ATOM     97  H46 ACD     1      15.610  18.710  15.180  1.00  0.00            
ATOM     98  C29 ACD     1      16.740  20.330  14.460  1.00  0.00            
ATOM     99  H47 ACD     1      17.430  20.600  13.650  1.00  0.00            
ATOM    100  O24 ACD     1      17.320  20.740  15.700  1.00  0.00            
ATOM    101  C30 ACD     1      15.560  21.240  14.200  1.00  0.00            
ATOM    102  H48 ACD     1      15.800  22.290  14.380  1.00  0.00            
ATOM    103  H49 ACD     1      15.440  21.060  13.120  1.00  0.00            
ATOM    104  O25 ACD     1      14.370  20.820  14.880  1.00  0.00            
ATOM    105  H50 ACD     1      14.480  20.850  15.830  1.00  0.00            
ATOM    106  C31 ACD     1      17.690  17.980  14.870  1.00  0.00            
ATOM    107  H51 ACD     1      18.460  18.080  14.100  1.00  0.00            
ATOM    108  O26 ACD     1      17.270  16.650  15.130  1.00  0.00            
ATOM    109  H52 ACD     1      17.980  16.230  15.620  1.00  0.00            
ATOM    110  C32 ACD     1      18.310  18.610  16.150  1.00  0.00            
ATOM    111  H53 ACD     1      17.580  18.540  16.970  1.00  0.00            
ATOM    112  O27 ACD     1      19.550  18.010  16.520  1.00  0.00            
ATOM    113  H54 ACD     1      20.300  18.470  16.140  1.00  0.00            
ATOM    114  C33 ACD     1      18.580  20.100  16.020  1.00  0.00            
ATOM    115  H55 ACD     1      18.950  20.480  16.980  1.00  0.00            
ATOM    116  O28 ACD     1      19.520  20.470  15.000  1.00  0.00            
ATOM    117  C34 ACD     1      20.210  21.750  15.180  1.00  0.00            
ATOM    118  H56 ACD     1      19.660  22.440  15.830  1.00  0.00            
ATOM    119  C35 ACD     1      21.650  21.330  15.740  1.00  0.00            
ATOM    120  H57 ACD     1      22.120  20.500  15.190  1.00  0.00            
ATOM    121  O29 ACD     1      21.480  20.980  17.190  1.00  0.00            
ATOM    122  H58 ACD     1      22.330  21.030  17.630  1.00  0.00            
ATOM    123  C36 ACD     1      22.560  22.560  15.630  1.00  0.00            
ATOM    124  H59 ACD     1      22.250  23.310  16.370  1.00  0.00            
ATOM    125  O30 ACD     1      23.860  22.070  15.890  1.00  0.00            
ATOM    126  H60 ACD     1      24.270  21.790  15.070  1.00  0.00            
ATOM    127  C1  BB8     2      27.240  15.620  18.150  1.00  0.00            
ATOM    128  C2  BB8     2      26.320  15.170  17.040  1.00  0.00            
ATOM    129  O1  BB8     2      27.000  15.350  15.760  1.00  0.00            
ATOM    130  C3  BB8     2      26.170  15.150  14.570  1.00  0.00            
ATOM    131  O2  BB8     2      25.010  16.040  14.620  1.00  0.00            
ATOM    132  C4  BB8     2      25.090  17.400  14.140  1.00  0.00            
ATOM    133  C5  BB8     2      26.290  18.190  14.740  1.00  0.00            
ATOM    134  O3  BB8     2      27.350  18.200  14.110  1.00  0.00            
ATOM    135  C6  BB8     2      26.150  18.880  16.060  1.00  0.00            
ATOM    136  C7  BB8     2      27.120  19.450  16.870  1.00  0.00            
ATOM    137  O4  BB8     2      28.270  19.790  16.270  1.00  0.00            
ATOM    138  C8  BB8     2      26.880  19.800  18.220  1.00  0.00            
ATOM    139  C9  BB8     2      25.600  19.720  18.790  1.00  0.00            
ATOM    140  O5  BB8     2      25.410  20.210  20.040  1.00  0.00            
ATOM    141  C10 BB8     2      24.570  19.320  17.920  1.00  0.00            
ATOM    142  C11 BB8     2      24.850  18.870  16.650  1.00  0.00            
ATOM    143  O6  BB8     2      23.790  18.300  15.920  1.00  0.00            
ATOM    144  C12 BB8     2      23.850  18.280  14.460  1.00  0.00            
ATOM    145  C13 BB8     2      22.550  17.750  13.860  1.00  0.00            
ATOM    146  C14 BB8     2      22.030  16.480  14.070  1.00  0.00            
ATOM    147  C15 BB8     2      20.810  15.990  13.440  1.00  0.00            
ATOM    148  C16 BB8     2      20.170  16.880  12.560  1.00  0.00            
ATOM    149  O7  BB8     2      18.970  16.550  12.030  1.00  0.00            
ATOM    150  C17 BB8     2      20.690  18.130  12.240  1.00  0.00            
ATOM    151  O8  BB8     2      20.110  18.890  11.360  1.00  0.00            
ATOM    152  C18 BB8     2      21.860  18.570  12.930  1.00  0.00            
ATOM    153  C19 BB8     2      25.620  13.720  14.650  1.00  0.00            
ATOM    154  O9  BB8     2      24.800  13.360  13.510  1.00  0.00            
ATOM    155  C20 BB8     2      24.880  13.420  15.990  1.00  0.00            
ATOM    156  O10 BB8     2      24.480  12.030  16.050  1.00  0.00            
ATOM    157  C21 BB8     2      25.820  13.640  17.230  1.00  0.00            
ATOM    158  O11 BB8     2      26.910  12.680  17.250  1.00  0.00            
ATOM    159  H1  BB8     2      26.740  15.360  19.100  1.00  0.00            
ATOM    160  H2  BB8     2      28.220  15.140  18.220  1.00  0.00            
ATOM    161  H3  BB8     2      27.340  16.710  18.180  1.00  0.00            
ATOM    162  H4  BB8     2      25.370  15.700  17.000  1.00  0.00            
ATOM    163  H5  BB8     2      26.700  15.320  13.620  1.00  0.00            
ATOM    164  H6  BB8     2      25.320  17.450  13.070  1.00  0.00            
ATOM    165  H7  BB8     2      28.620  20.490  16.840  1.00  0.00            
ATOM    166  H8  BB8     2      27.680  20.240  18.810  1.00  0.00            
ATOM    167  H9  BB8     2      26.170  20.640  20.480  1.00  0.00            
ATOM    168  H10 BB8     2      23.530  19.260  18.220  1.00  0.00            
ATOM    169  H11 BB8     2      24.000  19.310  14.100  1.00  0.00            
ATOM    170  H12 BB8     2      22.510  16.020  14.930  1.00  0.00            
ATOM    171  H13 BB8     2      20.360  15.030  13.690  1.00  0.00            
ATOM    172  H14 BB8     2      18.910  17.120  11.250  1.00  0.00            
ATOM    173  H15 BB8     2      20.640  19.690  11.180  1.00  0.00            
ATOM    174  H16 BB8     2      22.290  19.490  12.540  1.00  0.00            
ATOM    175  H17 BB8     2      26.480  13.040  14.560  1.00  0.00            
ATOM    176  H18 BB8     2      24.560  12.450  13.770  1.00  0.00            
ATOM    177  H19 BB8     2      23.970  14.030  15.940  1.00  0.00            
ATOM    178  H20 BB8     2      23.760  12.000  16.710  1.00  0.00            
ATOM    179  H21 BB8     2      25.290  13.640  18.190  1.00  0.00            
ATOM    180  H22 BB8     2      26.630  12.030  17.920  1.00  0.00            
TER
ENDMDL
MODEL        1
ATOM      1  H1  ACD     1      17.970  23.100  22.230  1.00  0.00            
ATOM      2  O1  ACD     1      17.680  23.600  21.460  1.00  0.00            
ATOM      3  C1  ACD     1      18.100  24.990  21.590  1.00  0.00            
ATOM      4  H2  ACD     1      19.180  24.970  21.750  1.00  0.00            
ATOM      5  H3  ACD     1      17.640  25.320  22.530  1.00  0.00            
ATOM      6  C2  ACD     1      17.660  25.890  20.400  1.00  0.00            
ATOM      7  H4  ACD     1      18.100  26.890  20.500  1.00  0.00            
ATOM      8  O2  ACD     1      18.350  25.310  19.250  1.00  0.00            
ATOM      9  C3  ACD     1      18.170  26.080  18.130  1.00  0.00            
ATOM     10  H5  ACD     1      18.720  25.570  17.320  1.00  0.00            
ATOM     11  O3  ACD     1      18.530  27.430  18.250  1.00  0.00            
ATOM     12  C4  ACD     1      19.810  27.700  17.670  1.00  0.00            
ATOM     13  H6  ACD     1      20.160  26.860  17.050  1.00  0.00            
ATOM     14  C5  ACD     1      19.590  28.940  16.880  1.00  0.00            
ATOM     15  H7  ACD     1      18.990  29.640  17.490  1.00  0.00            
ATOM     16  O4  ACD     1      18.800  28.550  15.700  1.00  0.00            
ATOM     17  H8  ACD     1      19.110  29.120  14.990  1.00  0.00            
ATOM     18  C6  ACD     1      20.930  29.720  16.600  1.00  0.00            
ATOM     19  H9  ACD     1      21.590  29.060  16.020  1.00  0.00            
ATOM     20  O5  ACD     1      20.780  30.990  15.920  1.00  0.00            
ATOM     21  H10 ACD     1      20.650  31.720  16.530  1.00  0.00            
ATOM     22  C7  ACD     1      21.730  29.890  17.920  1.00  0.00            
ATOM     23  H11 ACD     1      22.670  30.400  17.720  1.00  0.00            
ATOM     24  O6  ACD     1      22.000  28.580  18.370  1.00  0.00            
ATOM     25  C8  ACD     1      20.840  27.860  18.820  1.00  0.00            
ATOM     26  H12 ACD     1      20.300  28.410  19.600  1.00  0.00            
ATOM     27  C9  ACD     1      21.330  26.610  19.530  1.00  0.00            
ATOM     28  H13 ACD     1      22.050  26.850  20.320  1.00  0.00            
ATOM     29  H14 ACD     1      20.490  26.110  20.040  1.00  0.00            
ATOM     30  O7  ACD     1      21.850  25.650  18.600  1.00  0.00            
ATOM     31  H15 ACD     1      21.600  24.790  18.940  1.00  0.00            
ATOM     32  O8  ACD     1      20.910  30.680  18.750  1.00  0.00            
ATOM     33  C10 ACD     1      21.700  31.730  19.310  1.00  0.00            
ATOM     34  H16 ACD     1      22.660  31.960  18.830  1.00  0.00            
ATOM     35  C11 ACD     1      20.640  32.860  19.010  1.00  0.00            
ATOM     36  H17 ACD     1      19.650  32.550  19.350  1.00  0.00            
ATOM     37  O9  ACD     1      20.610  33.240  17.590  1.00  0.00            
ATOM     38  H18 ACD     1      20.030  33.990  17.470  1.00  0.00            
ATOM     39  C12 ACD     1      20.990  33.990  19.940  1.00  0.00            
ATOM     40  H19 ACD     1      21.970  34.310  19.550  1.00  0.00            
ATOM     41  O10 ACD     1      20.060  35.070  19.990  1.00  0.00            
ATOM     42  H20 ACD     1      19.370  34.830  20.610  1.00  0.00            
ATOM     43  C13 ACD     1      21.210  33.560  21.390  1.00  0.00            
ATOM     44  H21 ACD     1      21.640  34.450  21.860  1.00  0.00            
ATOM     45  O11 ACD     1      22.130  32.480  21.580  1.00  0.00            
ATOM     46  C14 ACD     1      21.890  31.370  20.770  1.00  0.00            
ATOM     47  H22 ACD     1      21.030  30.800  21.120  1.00  0.00            
ATOM     48  C15 ACD     1      23.000  30.390  20.980  1.00  0.00            
ATOM     49  H23 ACD     1      23.160  30.240  22.060  1.00  0.00            
ATOM     50  H24 ACD     1      22.710  29.410  20.580  1.00  0.00            
ATOM     51  O12 ACD     1      24.190  30.860  20.420  1.00  0.00            
ATOM     52  H25 ACD     1      24.690  31.290  21.120  1.00  0.00            
ATOM     53  O13 ACD     1      20.000  33.230  22.030  1.00  0.00            
ATOM     54  C16 ACD     1      19.580  33.950  23.200  1.00  0.00            
ATOM     55  H26 ACD     1      20.150  34.870  23.400  1.00  0.00            
ATOM     56  C17 ACD     1      18.220  34.350  22.970  1.00  0.00            
ATOM     57  H27 ACD     1      17.640  33.450  22.750  1.00  0.00            
ATOM     58  O14 ACD     1      18.040  35.290  21.890  1.00  0.00            
ATOM     59  H28 ACD     1      17.090  35.380  21.780  1.00  0.00            
ATOM     60  C18 ACD     1      17.710  34.970  24.290  1.00  0.00            
ATOM     61  H29 ACD     1      18.250  35.870  24.620  1.00  0.00            
ATOM     62  O15 ACD     1      16.260  35.200  24.120  1.00  0.00            
ATOM     63  H30 ACD     1      15.950  34.300  24.290  1.00  0.00            
ATOM     64  C19 ACD     1      17.880  33.940  25.440  1.00  0.00            
ATOM     65  H31 ACD     1      17.440  34.400  26.340  1.00  0.00            
ATOM     66  O16 ACD     1      19.260  33.620  25.580  1.00  0.00            
ATOM     67  C20 ACD     1      19.780  33.090  24.420  1.00  0.00            
ATOM     68  H32 ACD     1      19.270  32.150  24.180  1.00  0.00            
ATOM     69  C21 ACD     1      21.300  32.880  24.780  1.00  0.00            
ATOM     70  H33 ACD     1      21.810  32.530  23.880  1.00  0.00            
ATOM     71  H34 ACD     1      21.660  33.890  25.040  1.00  0.00            
ATOM     72  O17 ACD     1      21.620  31.960  25.850  1.00  0.00            
ATOM     73  H35 ACD     1      21.120  32.150  26.640  1.00  0.00            
ATOM     74  O18 ACD     1      17.080  32.790  25.130  1.00  0.00            
ATOM     75  C22 ACD     1      16.580  31.970  26.230  1.00  0.00            
ATOM     76  H36 ACD     1      16.840  32.430  27.200  1.00  0.00            
ATOM     77  C23 ACD     1      15.060  31.920  26.060  1.00  0.00            
ATOM     78  H37 ACD     1      14.850  31.840  24.990  1.00  0.00            
ATOM     79  O19 ACD     1      14.450  33.200  26.380  1.00  0.00            
ATOM     80  H38 ACD     1      13.530  33.290  26.110  1.00  0.00            
ATOM     81  C24 ACD     1      14.380  30.720  26.600  1.00  0.00            
ATOM     82  H39 ACD     1      14.310  30.770  27.690  1.00  0.00            
ATOM     83  O20 ACD     1      13.110  30.600  26.000  1.00  0.00            
ATOM     84  H40 ACD     1      12.610  31.420  26.040  1.00  0.00            
ATOM     85  C25 ACD     1      15.160  29.470  26.220  1.00  0.00            
ATOM     86  H41 ACD     1      14.690  28.620  26.730  1.00  0.00            
ATOM     87  O21 ACD     1      16.490  29.580  26.820  1.00  0.00            
ATOM     88  C26 ACD     1      17.320  30.610  26.260  1.00  0.00            
ATOM     89  H42 ACD     1      17.460  30.430  25.190  1.00  0.00            
ATOM     90  C27 ACD     1      18.610  30.610  26.930  1.00  0.00            
ATOM     91  H43 ACD     1      19.020  31.630  26.900  1.00  0.00            
ATOM     92  H44 ACD     1      18.510  30.410  28.000  1.00  0.00            
ATOM     93  O22 ACD     1      19.550  29.730  26.310  1.00  0.00            
ATOM     94  H45 ACD     1      20.430  30.000  26.580  1.00  0.00            
ATOM     95  O23 ACD     1      15.210  29.270  24.820  1.00  0.00            
ATOM     96  C28 ACD     1      14.390  28.260  24.240  1.00  0.00            
ATOM     97  H46 ACD     1      13.510  28.170  24.900  1.00  0.00            
ATOM     98  C29 ACD     1      15.240  26.940  24.190  1.00  0.00            
ATOM     99  H47 ACD     1      16.240  27.210  23.830  1.00  0.00            
ATOM    100  O24 ACD     1      14.610  25.980  23.260  1.00  0.00            
ATOM    101  C30 ACD     1      15.460  26.330  25.540  1.00  0.00            
ATOM    102  H48 ACD     1      16.050  25.400  25.500  1.00  0.00            
ATOM    103  H49 ACD     1      16.060  27.110  26.030  1.00  0.00            
ATOM    104  O25 ACD     1      14.200  26.140  26.220  1.00  0.00            
ATOM    105  H50 ACD     1      13.750  25.380  25.830  1.00  0.00            
ATOM    106  C31 ACD     1      13.950  28.690  22.860  1.00  0.00            
ATOM    107  H51 ACD     1      14.800  29.210  22.410  1.00  0.00            
ATOM    108  O26 ACD     1      12.980  29.650  23.120  1.00  0.00            
ATOM    109  H52 ACD     1      13.130  30.070  23.980  1.00  0.00            
ATOM    110  C32 ACD     1      13.450  27.590  22.000  1.00  0.00            
ATOM    111  H53 ACD     1      12.580  27.080  22.440  1.00  0.00            
ATOM    112  O27 ACD     1      13.170  28.000  20.650  1.00  0.00            
ATOM    113  H54 ACD     1      13.560  28.870  20.520  1.00  0.00            
ATOM    114  C33 ACD     1      14.410  26.450  21.920  1.00  0.00            
ATOM    115  H55 ACD     1      13.910  25.620  21.430  1.00  0.00            
ATOM    116  O28 ACD     1      15.670  26.820  21.370  1.00  0.00            
ATOM    117  C34 ACD     1      16.110  26.020  20.220  1.00  0.00            
ATOM    118  H56 ACD     1      15.750  24.990  20.310  1.00  0.00            
ATOM    119  C35 ACD     1      15.760  26.690  18.820  1.00  0.00            
ATOM    120  H57 ACD     1      15.960  27.770  18.840  1.00  0.00            
ATOM    121  O29 ACD     1      14.420  26.370  18.500  1.00  0.00            
ATOM    122  H58 ACD     1      13.870  26.790  19.170  1.00  0.00            
ATOM    123  C36 ACD     1      16.670  26.020  17.760  1.00  0.00            
ATOM    124  H59 ACD     1      16.380  24.970  17.630  1.00  0.00            
ATOM    125  O30 ACD     1      16.510  26.700  16.540  1.00  0.00            
ATOM    126  H60 ACD     1      17.120  27.430  16.510  1.00  0.00            
ATOM    127  C1  BB8     2      16.210  31.130  13.130  1.00  0.00            
ATOM    128  C2  BB8     2      15.630  30.750  14.520  1.00  0.00            
ATOM    129  O1  BB8     2      14.450  31.590  14.550  1.00  0.00            
ATOM    130  C3  BB8     2      13.800  31.510  15.880  1.00  0.00            
ATOM    131  O2  BB8     2      14.850  31.940  16.920  1.00  0.00            
ATOM    132  C4  BB8     2      15.110  33.350  17.080  1.00  0.00            
ATOM    133  C5  BB8     2      14.970  34.180  15.850  1.00  0.00            
ATOM    134  O3  BB8     2      13.910  34.690  15.560  1.00  0.00            
ATOM    135  C6  BB8     2      16.200  34.520  15.190  1.00  0.00            
ATOM    136  C7  BB8     2      16.150  35.220  14.000  1.00  0.00            
ATOM    137  O4  BB8     2      15.140  35.850  13.420  1.00  0.00            
ATOM    138  C8  BB8     2      17.360  35.380  13.270  1.00  0.00            
ATOM    139  C9  BB8     2      18.530  34.860  13.760  1.00  0.00            
ATOM    140  O5  BB8     2      19.660  35.090  13.040  1.00  0.00            
ATOM    141  C10 BB8     2      18.560  34.130  14.940  1.00  0.00            
ATOM    142  C11 BB8     2      17.410  34.000  15.700  1.00  0.00            
ATOM    143  O6  BB8     2      17.510  33.310  16.900  1.00  0.00            
ATOM    144  C12 BB8     2      16.430  33.480  17.890  1.00  0.00            
ATOM    145  C13 BB8     2      16.600  32.490  19.060  1.00  0.00            
ATOM    146  C14 BB8     2      17.350  31.350  18.960  1.00  0.00            
ATOM    147  C15 BB8     2      17.560  30.610  20.090  1.00  0.00            
ATOM    148  C16 BB8     2      16.950  30.890  21.320  1.00  0.00            
ATOM    149  O7  BB8     2      17.200  30.070  22.400  1.00  0.00            
ATOM    150  C17 BB8     2      16.090  31.990  21.340  1.00  0.00            
ATOM    151  O8  BB8     2      15.470  32.250  22.530  1.00  0.00            
ATOM    152  C18 BB8     2      15.840  32.770  20.180  1.00  0.00            
ATOM    153  C19 BB8     2      13.150  30.180  16.100  1.00  0.00            
ATOM    154  O9  BB8     2      12.530  30.150  17.410  1.00  0.00            
ATOM    155  C20 BB8     2      14.350  29.190  16.030  1.00  0.00            
ATOM    156  O10 BB8     2      13.950  27.840  16.110  1.00  0.00            
ATOM    157  C21 BB8     2      15.120  29.260  14.700  1.00  0.00            
ATOM    158  O11 BB8     2      14.410  28.810  13.500  1.00  0.00            
ATOM    159  H1  BB8     2      16.680  32.120  13.130  1.00  0.00            
ATOM    160  H2  BB8     2      16.940  30.350  12.900  1.00  0.00            
ATOM    161  H3  BB8     2      15.490  31.140  12.300  1.00  0.00            
ATOM    162  H4  BB8     2      16.330  30.860  15.350  1.00  0.00            
ATOM    163  H5  BB8     2      13.030  32.280  15.930  1.00  0.00            
ATOM    164  H6  BB8     2      14.320  33.740  17.740  1.00  0.00            
ATOM    165  H7  BB8     2      14.370  35.850  14.020  1.00  0.00            
ATOM    166  H8  BB8     2      17.380  35.940  12.340  1.00  0.00            
ATOM    167  H9  BB8     2      20.370  34.590  13.480  1.00  0.00            
ATOM    168  H10 BB8     2      19.510  33.780  15.330  1.00  0.00            
ATOM    169  H11 BB8     2      16.290  34.510  18.240  1.00  0.00            
ATOM    170  H12 BB8     2      17.910  31.160  18.050  1.00  0.00            
ATOM    171  H13 BB8     2      18.090  29.670  19.970  1.00  0.00            
ATOM    172  H14 BB8     2      16.660  30.390  23.150  1.00  0.00            
ATOM    173  H15 BB8     2      14.890  33.030  22.470  1.00  0.00            
ATOM    174  H16 BB8     2      15.120  33.580  20.190  1.00  0.00            
ATOM    175  H17 BB8     2      12.480  30.040  15.250  1.00  0.00            
ATOM    176  H18 BB8     2      11.610  29.830  17.310  1.00  0.00            
ATOM    177  H19 BB8     2      14.950  29.370  16.930  1.00  0.00            
ATOM    178  H20 BB8     2      14.610  27.360  16.630  1.00  0.00            
ATOM    179  H21 BB8     2      16.090  28.780  14.910  1.00  0.00            
ATOM    180  H22 BB8     2      14.110  27.920  13.750  1.00  0.00            
TER
ENDMDL
MODEL        1
ATOM      1  H1  ACD     1      34.990  31.840   9.170  1.00  0.00            
ATOM      2  O1  ACD     1      34.800  31.200   9.860  1.00  0.00            
ATOM      3  C1  ACD     1      33.710  31.620  10.620  1.00  0.00            
ATOM      4  H2  ACD     1      33.200  30.700  10.930  1.00  0.00            
ATOM      5  H3  ACD     1      32.890  32.120  10.100  1.00  0.00            
ATOM      6  C2  ACD     1      34.080  32.420  11.820  1.00  0.00            
ATOM      7  H4  ACD     1      33.180  32.750  12.360  1.00  0.00            
ATOM      8  O2  ACD     1      34.880  31.500  12.640  1.00  0.00            
ATOM      9  C3  ACD     1      35.940  31.970  13.450  1.00  0.00            
ATOM     10  H5  ACD     1      36.510  31.090  13.770  1.00  0.00            
ATOM     11  O3  ACD     1      35.350  32.480  14.620  1.00  0.00            
ATOM     12  C4  ACD     1      35.970  32.130  15.860  1.00  0.00            
ATOM     13  H6  ACD     1      36.940  31.610  15.780  1.00  0.00            
ATOM     14  C5  ACD     1      36.130  33.390  16.700  1.00  0.00            
ATOM     15  H7  ACD     1      35.200  33.920  16.430  1.00  0.00            
ATOM     16  O4  ACD     1      37.270  34.160  16.220  1.00  0.00            
ATOM     17  H8  ACD     1      37.390  33.980  15.280  1.00  0.00            
ATOM     18  C6  ACD     1      36.330  33.050  18.150  1.00  0.00            
ATOM     19  H9  ACD     1      37.280  32.580  18.440  1.00  0.00            
ATOM     20  O5  ACD     1      36.370  34.280  18.840  1.00  0.00            
ATOM     21  H10 ACD     1      37.110  34.650  18.340  1.00  0.00            
ATOM     22  C7  ACD     1      35.210  32.140  18.640  1.00  0.00            
ATOM     23  H11 ACD     1      35.470  31.900  19.680  1.00  0.00            
ATOM     24  O6  ACD     1      35.260  30.980  17.840  1.00  0.00            
ATOM     25  C8  ACD     1      35.040  31.110  16.470  1.00  0.00            
ATOM     26  H12 ACD     1      34.050  31.590  16.370  1.00  0.00            
ATOM     27  C9  ACD     1      34.970  29.660  15.840  1.00  0.00            
ATOM     28  H13 ACD     1      33.990  29.230  16.100  1.00  0.00            
ATOM     29  H14 ACD     1      35.090  29.590  14.750  1.00  0.00            
ATOM     30  O7  ACD     1      36.020  28.870  16.380  1.00  0.00            
ATOM     31  H15 ACD     1      36.070  29.210  17.280  1.00  0.00            
ATOM     32  O8  ACD     1      33.990  32.810  18.620  1.00  0.00            
ATOM     33  C10 ACD     1      33.200  32.740  19.830  1.00  0.00            
ATOM     34  H16 ACD     1      33.690  32.130  20.600  1.00  0.00            
ATOM     35  C11 ACD     1      33.040  34.180  20.350  1.00  0.00            
ATOM     36  H17 ACD     1      32.670  34.780  19.500  1.00  0.00            
ATOM     37  O9  ACD     1      34.340  34.820  20.760  1.00  0.00            
ATOM     38  H18 ACD     1      35.030  34.790  20.080  1.00  0.00            
ATOM     39  C12 ACD     1      32.040  34.290  21.450  1.00  0.00            
ATOM     40  H19 ACD     1      32.250  33.630  22.300  1.00  0.00            
ATOM     41  O10 ACD     1      31.950  35.620  21.880  1.00  0.00            
ATOM     42  H20 ACD     1      31.600  35.920  21.040  1.00  0.00            
ATOM     43  C13 ACD     1      30.690  33.800  21.020  1.00  0.00            
ATOM     44  H21 ACD     1      30.090  33.780  21.930  1.00  0.00            
ATOM     45  O11 ACD     1      30.890  32.490  20.470  1.00  0.00            
ATOM     46  C14 ACD     1      31.840  32.210  19.470  1.00  0.00            
ATOM     47  H22 ACD     1      31.400  32.810  18.670  1.00  0.00            
ATOM     48  C15 ACD     1      31.760  30.730  19.060  1.00  0.00            
ATOM     49  H23 ACD     1      30.710  30.410  18.970  1.00  0.00            
ATOM     50  H24 ACD     1      32.150  30.650  18.030  1.00  0.00            
ATOM     51  O12 ACD     1      32.530  29.880  19.890  1.00  0.00            
ATOM     52  H25 ACD     1      32.360  28.950  19.720  1.00  0.00            
ATOM     53  O13 ACD     1      30.120  34.730  20.070  1.00  0.00            
ATOM     54  C16 ACD     1      28.740  35.090  20.180  1.00  0.00            
ATOM     55  H26 ACD     1      28.360  35.150  21.210  1.00  0.00            
ATOM     56  C17 ACD     1      28.620  36.560  19.760  1.00  0.00            
ATOM     57  H27 ACD     1      29.360  36.650  18.960  1.00  0.00            
ATOM     58  O14 ACD     1      29.060  37.540  20.710  1.00  0.00            
ATOM     59  H28 ACD     1      29.350  38.300  20.200  1.00  0.00            
ATOM     60  C18 ACD     1      27.260  36.970  19.200  1.00  0.00            
ATOM     61  H29 ACD     1      26.560  36.880  20.050  1.00  0.00            
ATOM     62  O15 ACD     1      27.220  38.330  18.680  1.00  0.00            
ATOM     63  H30 ACD     1      27.730  38.340  17.880  1.00  0.00            
ATOM     64  C19 ACD     1      26.930  35.930  18.110  1.00  0.00            
ATOM     65  H31 ACD     1      25.960  36.140  17.640  1.00  0.00            
ATOM     66  O16 ACD     1      26.680  34.720  18.720  1.00  0.00            
ATOM     67  C20 ACD     1      27.840  34.170  19.340  1.00  0.00            
ATOM     68  H32 ACD     1      28.420  33.790  18.490  1.00  0.00            
ATOM     69  C21 ACD     1      27.350  33.000  20.110  1.00  0.00            
ATOM     70  H33 ACD     1      26.780  32.270  19.520  1.00  0.00            
ATOM     71  H34 ACD     1      28.210  32.460  20.500  1.00  0.00            
ATOM     72  O17 ACD     1      26.420  33.390  21.210  1.00  0.00            
ATOM     73  H35 ACD     1      25.630  33.650  20.730  1.00  0.00            
ATOM     74  O18 ACD     1      28.000  35.840  17.140  1.00  0.00            
ATOM     75  C22 ACD     1      27.660  36.500  15.890  1.00  0.00            
ATOM     76  H36 ACD     1      26.740  37.090  15.960  1.00  0.00            
ATOM     77  C23 ACD     1      28.820  37.590  15.500  1.00  0.00            
ATOM     78  H37 ACD     1      29.810  37.150  15.690  1.00  0.00            
ATOM     79  O19 ACD     1      28.710  38.740  16.370  1.00  0.00            
ATOM     80  H38 ACD     1      29.600  39.110  16.390  1.00  0.00            
ATOM     81  C24 ACD     1      28.640  38.020  14.060  1.00  0.00            
ATOM     82  H39 ACD     1      27.710  38.610  14.030  1.00  0.00            
ATOM     83  O20 ACD     1      29.660  38.960  13.630  1.00  0.00            
ATOM     84  H40 ACD     1      29.440  39.780  14.090  1.00  0.00            
ATOM     85  C25 ACD     1      28.440  36.820  13.130  1.00  0.00            
ATOM     86  H41 ACD     1      28.260  37.190  12.120  1.00  0.00            
ATOM     87  O21 ACD     1      27.360  36.000  13.580  1.00  0.00            
ATOM     88  C26 ACD     1      27.390  35.460  14.860  1.00  0.00            
ATOM     89  H42 ACD     1      28.260  34.790  14.840  1.00  0.00            
ATOM     90  C27 ACD     1      26.200  34.520  15.130  1.00  0.00            
ATOM     91  H43 ACD     1      25.970  33.930  14.230  1.00  0.00            
ATOM     92  H44 ACD     1      26.600  33.840  15.890  1.00  0.00            
ATOM     93  O22 ACD     1      25.100  35.260  15.490  1.00  0.00            
ATOM     94  H45 ACD     1      24.440  34.560  15.480  1.00  0.00            
ATOM     95  O23 ACD     1      29.540  35.970  13.150  1.00  0.00            
ATOM     96  C28 ACD     1      30.200  35.660  11.880  1.00  0.00            
ATOM     97  H46 ACD     1      29.460  35.480  11.100  1.00  0.00            
ATOM     98  C29 ACD     1      30.790  34.200  11.980  1.00  0.00            
ATOM     99  H47 ACD     1      31.480  34.250  12.830  1.00  0.00            
ATOM    100  O24 ACD     1      31.630  33.830  10.860  1.00  0.00            
ATOM    101  C30 ACD     1      29.720  33.170  12.220  1.00  0.00            
ATOM    102  H48 ACD     1      30.350  32.280  12.120  1.00  0.00            
ATOM    103  H49 ACD     1      29.330  33.310  13.240  1.00  0.00            
ATOM    104  O25 ACD     1      28.640  33.090  11.340  1.00  0.00            
ATOM    105  H50 ACD     1      28.040  32.420  11.670  1.00  0.00            
ATOM    106  C31 ACD     1      31.310  36.680  11.510  1.00  0.00            
ATOM    107  H51 ACD     1      31.970  36.800  12.380  1.00  0.00            
ATOM    108  O26 ACD     1      30.700  37.990  11.220  1.00  0.00            
ATOM    109  H52 ACD     1      30.290  38.350  12.020  1.00  0.00            
ATOM    110  C32 ACD     1      32.070  36.180  10.330  1.00  0.00            
ATOM    111  H53 ACD     1      31.380  36.020   9.490  1.00  0.00            
ATOM    112  O27 ACD     1      33.090  37.150   9.990  1.00  0.00            
ATOM    113  H54 ACD     1      33.740  37.290  10.670  1.00  0.00            
ATOM    114  C33 ACD     1      32.720  34.780  10.570  1.00  0.00            
ATOM    115  H55 ACD     1      33.240  34.530   9.650  1.00  0.00            
ATOM    116  O28 ACD     1      33.830  34.770  11.520  1.00  0.00            
ATOM    117  C34 ACD     1      34.770  33.710  11.450  1.00  0.00            
ATOM    118  H56 ACD     1      35.160  33.620  10.430  1.00  0.00            
ATOM    119  C35 ACD     1      36.040  34.080  12.270  1.00  0.00            
ATOM    120  H57 ACD     1      35.740  34.680  13.140  1.00  0.00            
ATOM    121  O29 ACD     1      36.880  34.770  11.310  1.00  0.00            
ATOM    122  H58 ACD     1      36.750  35.710  11.230  1.00  0.00            
ATOM    123  C36 ACD     1      36.830  32.890  12.670  1.00  0.00            
ATOM    124  H59 ACD     1      37.220  32.490  11.730  1.00  0.00            
ATOM    125  O30 ACD     1      37.810  33.310  13.680  1.00  0.00            
ATOM    126  H60 ACD     1      38.390  33.950  13.260  1.00  0.00            
ATOM    127  C1  BB8     2      37.480  39.410  19.070  1.00  0.00            
ATOM    128  C2  BB8     2      35.990  39.230  18.910  1.00  0.00            
ATOM    129  O1  BB8     2      35.790  37.820  18.930  1.00  0.00            
ATOM    130  C3  BB8     2      34.370  37.400  18.840  1.00  0.00            
ATOM    131  O2  BB8     2      33.980  37.690  17.480  1.00  0.00            
ATOM    132  C4  BB8     2      34.640  37.040  16.380  1.00  0.00            
ATOM    133  C5  BB8     2      35.720  37.950  15.860  1.00  0.00            
ATOM    134  O3  BB8     2      36.870  37.820  16.140  1.00  0.00            
ATOM    135  C6  BB8     2      35.180  39.050  14.990  1.00  0.00            
ATOM    136  C7  BB8     2      35.950  40.160  14.700  1.00  0.00            
ATOM    137  O4  BB8     2      37.180  40.250  15.180  1.00  0.00            
ATOM    138  C8  BB8     2      35.370  41.180  13.940  1.00  0.00            
ATOM    139  C9  BB8     2      34.050  41.140  13.550  1.00  0.00            
ATOM    140  O5  BB8     2      33.520  42.230  12.950  1.00  0.00            
ATOM    141  C10 BB8     2      33.290  40.090  13.880  1.00  0.00            
ATOM    142  C11 BB8     2      33.810  39.070  14.620  1.00  0.00            
ATOM    143  O6  BB8     2      33.020  37.980  14.920  1.00  0.00            
ATOM    144  C12 BB8     2      33.670  36.730  15.280  1.00  0.00            
ATOM    145  C13 BB8     2      32.690  35.590  15.560  1.00  0.00            
ATOM    146  C14 BB8     2      31.770  35.700  16.550  1.00  0.00            
ATOM    147  C15 BB8     2      30.860  34.670  16.840  1.00  0.00            
ATOM    148  C16 BB8     2      30.980  33.490  16.100  1.00  0.00            
ATOM    149  O7  BB8     2      30.070  32.520  16.290  1.00  0.00            
ATOM    150  C17 BB8     2      32.000  33.290  15.220  1.00  0.00            
ATOM    151  O8  BB8     2      32.300  32.170  14.440  1.00  0.00            
ATOM    152  C18 BB8     2      32.840  34.320  14.900  1.00  0.00            
ATOM    153  C19 BB8     2      33.410  38.120  19.820  1.00  0.00            
ATOM    154  O9  BB8     2      32.000  37.750  19.750  1.00  0.00            
ATOM    155  C20 BB8     2      33.660  39.680  19.750  1.00  0.00            
ATOM    156  O10 BB8     2      32.800  40.390  20.620  1.00  0.00            
ATOM    157  C21 BB8     2      35.200  39.970  20.030  1.00  0.00            
ATOM    158  O11 BB8     2      35.560  39.770  21.440  1.00  0.00            
ATOM    159  H1  BB8     2      38.090  39.130  18.200  1.00  0.00            
ATOM    160  H2  BB8     2      37.720  40.470  19.230  1.00  0.00            
ATOM    161  H3  BB8     2      37.780  38.870  19.980  1.00  0.00            
ATOM    162  H4  BB8     2      35.740  39.670  17.940  1.00  0.00            
ATOM    163  H5  BB8     2      34.340  36.310  18.960  1.00  0.00            
ATOM    164  H6  BB8     2      35.020  36.060  16.690  1.00  0.00            
ATOM    165  H7  BB8     2      37.310  39.420  15.670  1.00  0.00            
ATOM    166  H8  BB8     2      35.940  42.090  13.810  1.00  0.00            
ATOM    167  H9  BB8     2      34.210  42.900  13.090  1.00  0.00            
ATOM    168  H10 BB8     2      32.230  39.960  13.660  1.00  0.00            
ATOM    169  H11 BB8     2      34.240  36.420  14.390  1.00  0.00            
ATOM    170  H12 BB8     2      31.610  36.660  17.040  1.00  0.00            
ATOM    171  H13 BB8     2      30.090  34.810  17.600  1.00  0.00            
ATOM    172  H14 BB8     2      30.270  31.780  15.690  1.00  0.00            
ATOM    173  H15 BB8     2      33.250  32.200  14.230  1.00  0.00            
ATOM    174  H16 BB8     2      33.650  34.120  14.210  1.00  0.00            
ATOM    175  H17 BB8     2      33.760  37.810  20.810  1.00  0.00            
ATOM    176  H18 BB8     2      31.500  38.580  19.670  1.00  0.00            
ATOM    177  H19 BB8     2      33.370  40.100  18.780  1.00  0.00            
ATOM    178  H20 BB8     2      32.960  41.350  20.570  1.00  0.00            
ATOM    179  H21 BB8     2      35.300  41.060  19.890  1.00  0.00            
ATOM    180  H22 BB8     2      34.760  40.080  21.900  1.00  0.00            
TER
ENDMDL
MODEL        1
ATOM      1  H1  ACD     1      29.740   7.370  10.200  1.00  0.00            
ATOM      2  O1  ACD     1      29.370   7.500  11.080  1.00  0.00            
ATOM      3  C1  ACD     1      30.130   6.710  12.050  1.00  0.00            
ATOM      4  H2  ACD     1      30.820   7.410  12.540  1.00  0.00            
ATOM      5  H3  ACD     1      30.710   5.920  11.570  1.00  0.00            
ATOM      6  C2  ACD     1      29.270   6.140  13.130  1.00  0.00            
ATOM      7  H4  ACD     1      28.250   6.520  13.090  1.00  0.00            
ATOM      8  O2  ACD     1      29.210   4.770  12.830  1.00  0.00            
ATOM      9  C3  ACD     1      28.350   4.050  13.620  1.00  0.00            
ATOM     10  H5  ACD     1      28.250   3.020  13.250  1.00  0.00            
ATOM     11  O3  ACD     1      27.030   4.680  13.690  1.00  0.00            
ATOM     12  C4  ACD     1      25.940   3.810  13.330  1.00  0.00            
ATOM     13  H6  ACD     1      26.190   2.740  13.390  1.00  0.00            
ATOM     14  C5  ACD     1      24.980   4.000  14.440  1.00  0.00            
ATOM     15  H7  ACD     1      24.780   5.080  14.560  1.00  0.00            
ATOM     16  O4  ACD     1      25.540   3.360  15.630  1.00  0.00            
ATOM     17  H8  ACD     1      26.480   3.570  15.590  1.00  0.00            
ATOM     18  C6  ACD     1      23.620   3.370  14.110  1.00  0.00            
ATOM     19  H9  ACD     1      23.790   2.320  13.830  1.00  0.00            
ATOM     20  O5  ACD     1      22.650   3.590  15.200  1.00  0.00            
ATOM     21  H10 ACD     1      22.890   3.210  16.050  1.00  0.00            
ATOM     22  C7  ACD     1      23.120   3.960  12.820  1.00  0.00            
ATOM     23  H11 ACD     1      22.180   3.470  12.560  1.00  0.00            
ATOM     24  O6  ACD     1      24.070   3.720  11.750  1.00  0.00            
ATOM     25  C8  ACD     1      25.400   4.250  12.000  1.00  0.00            
ATOM     26  H12 ACD     1      25.280   5.350  12.030  1.00  0.00            
ATOM     27  C9  ACD     1      26.470   3.890  10.920  1.00  0.00            
ATOM     28  H13 ACD     1      26.110   4.330   9.980  1.00  0.00            
ATOM     29  H14 ACD     1      27.340   4.510  11.180  1.00  0.00            
ATOM     30  O7  ACD     1      26.790   2.470  10.940  1.00  0.00            
ATOM     31  H15 ACD     1      26.150   2.000  10.400  1.00  0.00            
ATOM     32  O8  ACD     1      22.880   5.310  13.010  1.00  0.00            
ATOM     33  C10 ACD     1      21.680   5.760  12.430  1.00  0.00            
ATOM     34  H16 ACD     1      21.330   5.110  11.620  1.00  0.00            
ATOM     35  C11 ACD     1      20.580   5.830  13.470  1.00  0.00            
ATOM     36  H17 ACD     1      20.940   6.390  14.340  1.00  0.00            
ATOM     37  O9  ACD     1      20.280   4.530  13.910  1.00  0.00            
ATOM     38  H18 ACD     1      21.060   4.150  14.310  1.00  0.00            
ATOM     39  C12 ACD     1      19.370   6.440  12.890  1.00  0.00            
ATOM     40  H19 ACD     1      19.150   5.920  11.950  1.00  0.00            
ATOM     41  O10 ACD     1      18.310   6.370  13.870  1.00  0.00            
ATOM     42  H20 ACD     1      18.440   5.530  14.320  1.00  0.00            
ATOM     43  C13 ACD     1      19.770   7.860  12.490  1.00  0.00            
ATOM     44  H21 ACD     1      18.900   8.350  12.050  1.00  0.00            
ATOM     45  O11 ACD     1      20.740   7.770  11.440  1.00  0.00            
ATOM     46  C14 ACD     1      22.000   7.170  11.810  1.00  0.00            
ATOM     47  H22 ACD     1      22.430   7.760  12.630  1.00  0.00            
ATOM     48  C15 ACD     1      22.880   7.040  10.600  1.00  0.00            
ATOM     49  H23 ACD     1      23.740   6.410  10.860  1.00  0.00            
ATOM     50  H24 ACD     1      22.230   6.530   9.870  1.00  0.00            
ATOM     51  O12 ACD     1      23.180   8.320  10.080  1.00  0.00            
ATOM     52  H25 ACD     1      22.360   8.620   9.660  1.00  0.00            
ATOM     53  O13 ACD     1      20.360   8.590  13.590  1.00  0.00            
ATOM     54  C16 ACD     1      20.020   9.980  13.680  1.00  0.00            
ATOM     55  H26 ACD     1      18.980  10.250  13.450  1.00  0.00            
ATOM     56  C17 ACD     1      20.330  10.270  15.160  1.00  0.00            
ATOM     57  H27 ACD     1      21.320   9.860  15.390  1.00  0.00            
ATOM     58  O14 ACD     1      19.400   9.690  16.010  1.00  0.00            
ATOM     59  H28 ACD     1      19.580   8.760  16.100  1.00  0.00            
ATOM     60  C18 ACD     1      20.510  11.790  15.430  1.00  0.00            
ATOM     61  H29 ACD     1      19.550  12.320  15.420  1.00  0.00            
ATOM     62  O15 ACD     1      21.020  11.890  16.710  1.00  0.00            
ATOM     63  H30 ACD     1      20.410  11.350  17.230  1.00  0.00            
ATOM     64  C19 ACD     1      21.490  12.400  14.440  1.00  0.00            
ATOM     65  H31 ACD     1      21.520  13.470  14.670  1.00  0.00            
ATOM     66  O16 ACD     1      20.920  12.240  13.150  1.00  0.00            
ATOM     67  C20 ACD     1      20.860  10.900  12.720  1.00  0.00            
ATOM     68  H32 ACD     1      21.900  10.540  12.690  1.00  0.00            
ATOM     69  C21 ACD     1      20.210  10.960  11.250  1.00  0.00            
ATOM     70  H33 ACD     1      20.990  11.270  10.550  1.00  0.00            
ATOM     71  H34 ACD     1      19.920   9.930  11.020  1.00  0.00            
ATOM     72  O17 ACD     1      18.960  11.790  11.250  1.00  0.00            
ATOM     73  H35 ACD     1      19.040  12.650  11.670  1.00  0.00            
ATOM     74  O18 ACD     1      22.870  11.820  14.590  1.00  0.00            
ATOM     75  C22 ACD     1      23.970  12.680  14.880  1.00  0.00            
ATOM     76  H36 ACD     1      23.620  13.720  14.910  1.00  0.00            
ATOM     77  C23 ACD     1      24.500  12.300  16.280  1.00  0.00            
ATOM     78  H37 ACD     1      24.530  11.210  16.360  1.00  0.00            
ATOM     79  O19 ACD     1      23.540  12.710  17.300  1.00  0.00            
ATOM     80  H38 ACD     1      22.680  12.290  17.190  1.00  0.00            
ATOM     81  C24 ACD     1      25.920  12.790  16.620  1.00  0.00            
ATOM     82  H39 ACD     1      25.770  13.820  16.950  1.00  0.00            
ATOM     83  O20 ACD     1      26.380  12.080  17.760  1.00  0.00            
ATOM     84  H40 ACD     1      25.760  12.150  18.490  1.00  0.00            
ATOM     85  C25 ACD     1      26.820  12.700  15.350  1.00  0.00            
ATOM     86  H41 ACD     1      27.730  13.290  15.520  1.00  0.00            
ATOM     87  O21 ACD     1      26.190  13.230  14.220  1.00  0.00            
ATOM     88  C26 ACD     1      25.010  12.530  13.790  1.00  0.00            
ATOM     89  H42 ACD     1      25.230  11.500  13.500  1.00  0.00            
ATOM     90  C27 ACD     1      24.540  13.190  12.480  1.00  0.00            
ATOM     91  H43 ACD     1      25.330  12.990  11.740  1.00  0.00            
ATOM     92  H44 ACD     1      23.570  12.800  12.140  1.00  0.00            
ATOM     93  O22 ACD     1      24.260  14.610  12.560  1.00  0.00            
ATOM     94  H45 ACD     1      25.100  15.010  12.770  1.00  0.00            
ATOM     95  O23 ACD     1      27.140  11.380  15.100  1.00  0.00            
ATOM     96  C28 ACD     1      28.450  11.020  14.910  1.00  0.00            
ATOM     97  H46 ACD     1      29.060  11.910  14.760  1.00  0.00            
ATOM     98  C29 ACD     1      28.570  10.070  13.670  1.00  0.00            
ATOM     99  H47 ACD     1      27.920   9.200  13.820  1.00  0.00            
ATOM    100  O24 ACD     1      29.950   9.600  13.570  1.00  0.00            
ATOM    101  C30 ACD     1      28.200  10.810  12.420  1.00  0.00            
ATOM    102  H48 ACD     1      27.100  10.830  12.440  1.00  0.00            
ATOM    103  H49 ACD     1      28.540  11.850  12.440  1.00  0.00            
ATOM    104  O25 ACD     1      28.590  10.110  11.240  1.00  0.00            
ATOM    105  H50 ACD     1      29.010   9.290  11.530  1.00  0.00            
ATOM    106  C31 ACD     1      29.040  10.280  16.180  1.00  0.00            
ATOM    107  H51 ACD     1      28.430   9.430  16.520  1.00  0.00            
ATOM    108  O26 ACD     1      29.060  11.180  17.330  1.00  0.00            
ATOM    109  H52 ACD     1      28.140  11.440  17.450  1.00  0.00            
ATOM    110  C32 ACD     1      30.410   9.800  15.880  1.00  0.00            
ATOM    111  H53 ACD     1      31.030  10.680  15.650  1.00  0.00            
ATOM    112  O27 ACD     1      31.020   9.120  17.010  1.00  0.00            
ATOM    113  H54 ACD     1      30.320   8.670  17.490  1.00  0.00            
ATOM    114  C33 ACD     1      30.400   8.810  14.670  1.00  0.00            
ATOM    115  H55 ACD     1      31.450   8.580  14.460  1.00  0.00            
ATOM    116  O28 ACD     1      29.560   7.680  14.970  1.00  0.00            
ATOM    117  C34 ACD     1      29.840   6.340  14.540  1.00  0.00            
ATOM    118  H56 ACD     1      30.930   6.250  14.440  1.00  0.00            
ATOM    119  C35 ACD     1      29.240   5.370  15.640  1.00  0.00            
ATOM    120  H57 ACD     1      28.200   5.660  15.870  1.00  0.00            
ATOM    121  O29 ACD     1      29.960   5.370  16.870  1.00  0.00            
ATOM    122  H58 ACD     1      29.740   6.140  17.390  1.00  0.00            
ATOM    123  C36 ACD     1      29.000   4.010  15.070  1.00  0.00            
ATOM    124  H59 ACD     1      30.000   3.610  14.880  1.00  0.00            
ATOM    125  O30 ACD     1      28.230   3.130  15.850  1.00  0.00            
ATOM    126  H60 ACD     1      28.580   3.260  16.740  1.00  0.00            
ATOM    127  C1  BB8     2      26.030   8.950  19.280  1.00  0.00            
ATOM    128  C2  BB8     2      24.510   8.870  19.420  1.00  0.00            
ATOM    129  O1  BB8     2      24.200   7.630  20.160  1.00  0.00            
ATOM    130  C3  BB8     2      22.810   7.470  20.550  1.00  0.00            
ATOM    131  O2  BB8     2      21.930   7.380  19.320  1.00  0.00            
ATOM    132  C4  BB8     2      21.940   6.170  18.590  1.00  0.00            
ATOM    133  C5  BB8     2      23.340   5.760  18.100  1.00  0.00            
ATOM    134  O3  BB8     2      24.070   4.960  18.700  1.00  0.00            
ATOM    135  C6  BB8     2      23.850   6.550  16.970  1.00  0.00            
ATOM    136  C7  BB8     2      25.210   6.520  16.620  1.00  0.00            
ATOM    137  O4  BB8     2      26.070   5.990  17.480  1.00  0.00            
ATOM    138  C8  BB8     2      25.670   7.160  15.560  1.00  0.00            
ATOM    139  C9  BB8     2      24.780   7.940  14.820  1.00  0.00            
ATOM    140  O5  BB8     2      25.180   8.690  13.810  1.00  0.00            
ATOM    141  C10 BB8     2      23.430   7.970  15.110  1.00  0.00            
ATOM    142  C11 BB8     2      22.970   7.220  16.170  1.00  0.00            
ATOM    143  O6  BB8     2      21.640   7.370  16.500  1.00  0.00            
ATOM    144  C12 BB8     2      21.050   6.280  17.330  1.00  0.00            
ATOM    145  C13 BB8     2      19.610   6.460  17.380  1.00  0.00            
ATOM    146  C14 BB8     2      18.960   7.610  17.880  1.00  0.00            
ATOM    147  C15 BB8     2      17.550   7.820  17.810  1.00  0.00            
ATOM    148  C16 BB8     2      16.750   6.790  17.240  1.00  0.00            
ATOM    149  O7  BB8     2      15.370   6.870  17.230  1.00  0.00            
ATOM    150  C17 BB8     2      17.370   5.650  16.680  1.00  0.00            
ATOM    151  O8  BB8     2      16.710   4.760  15.920  1.00  0.00            
ATOM    152  C18 BB8     2      18.810   5.500  16.730  1.00  0.00            
ATOM    153  C19 BB8     2      22.340   8.770  21.280  1.00  0.00            
ATOM    154  O9  BB8     2      20.970   8.550  21.740  1.00  0.00            
ATOM    155  C20 BB8     2      22.520   9.960  20.400  1.00  0.00            
ATOM    156  O10 BB8     2      22.120  11.160  21.060  1.00  0.00            
ATOM    157  C21 BB8     2      23.990  10.180  20.100  1.00  0.00            
ATOM    158  O11 BB8     2      24.700  10.540  21.290  1.00  0.00            
ATOM    159  H1  BB8     2      26.520   8.990  20.260  1.00  0.00            
ATOM    160  H2  BB8     2      26.500   8.080  18.810  1.00  0.00            
ATOM    161  H3  BB8     2      26.460   9.730  18.650  1.00  0.00            
ATOM    162  H4  BB8     2      23.980   8.840  18.460  1.00  0.00            
ATOM    163  H5  BB8     2      22.760   6.580  21.190  1.00  0.00            
ATOM    164  H6  BB8     2      21.530   5.340  19.170  1.00  0.00            
ATOM    165  H7  BB8     2      25.470   5.810  18.220  1.00  0.00            
ATOM    166  H8  BB8     2      26.730   7.190  15.360  1.00  0.00            
ATOM    167  H9  BB8     2      25.860   8.190  13.330  1.00  0.00            
ATOM    168  H10 BB8     2      22.710   8.510  14.500  1.00  0.00            
ATOM    169  H11 BB8     2      21.260   5.420  16.680  1.00  0.00            
ATOM    170  H12 BB8     2      19.580   8.270  18.480  1.00  0.00            
ATOM    171  H13 BB8     2      17.040   8.580  18.390  1.00  0.00            
ATOM    172  H14 BB8     2      15.110   7.710  17.640  1.00  0.00            
ATOM    173  H15 BB8     2      15.760   4.990  16.020  1.00  0.00            
ATOM    174  H16 BB8     2      19.240   4.550  16.450  1.00  0.00            
ATOM    175  H17 BB8     2      23.040   8.900  22.120  1.00  0.00            
ATOM    176  H18 BB8     2      20.570   9.420  21.540  1.00  0.00            
ATOM    177  H19 BB8     2      21.950   9.750  19.490  1.00  0.00            
ATOM    178  H20 BB8     2      22.920  11.560  21.440  1.00  0.00            
ATOM    179  H21 BB8     2      24.020  11.010  19.390  1.00  0.00            
ATOM    180  H22 BB8     2      25.400  11.210  21.160  1.00  0.00            
TER
ENDMDL
MODEL        1
ATOM      1  H1  ACD     1      21.090  25.560   6.840  1.00  0.00            
ATOM      2  O1  ACD     1      21.310  24.920   7.520  1.00  0.00            
ATOM      3  C1  ACD     1      20.830  25.460   8.740  1.00  0.00            
ATOM      4  H2  ACD     1      19.780  25.190   8.920  1.00  0.00            
ATOM      5  H3  ACD     1      20.860  26.560   8.620  1.00  0.00            
ATOM      6  C2  ACD     1      21.620  25.100   9.970  1.00  0.00            
ATOM      7  H4  ACD     1      22.100  24.140   9.720  1.00  0.00            
ATOM      8  O2  ACD     1      22.680  26.000  10.060  1.00  0.00            
ATOM      9  C3  ACD     1      23.490  25.820  11.200  1.00  0.00            
ATOM     10  H5  ACD     1      24.180  26.670  11.230  1.00  0.00            
ATOM     11  O3  ACD     1      24.190  24.580  11.080  1.00  0.00            
ATOM     12  C4  ACD     1      25.440  24.510  10.390  1.00  0.00            
ATOM     13  H6  ACD     1      25.890  25.490  10.210  1.00  0.00            
ATOM     14  C5  ACD     1      26.220  23.710  11.410  1.00  0.00            
ATOM     15  H7  ACD     1      25.570  22.860  11.630  1.00  0.00            
ATOM     16  O4  ACD     1      26.280  24.490  12.610  1.00  0.00            
ATOM     17  H8  ACD     1      25.450  24.930  12.830  1.00  0.00            
ATOM     18  C6  ACD     1      27.580  23.060  10.920  1.00  0.00            
ATOM     19  H9  ACD     1      28.270  23.860  10.630  1.00  0.00            
ATOM     20  O5  ACD     1      28.030  22.160  11.940  1.00  0.00            
ATOM     21  H10 ACD     1      27.320  21.530  11.810  1.00  0.00            
ATOM     22  C7  ACD     1      27.170  22.270   9.740  1.00  0.00            
ATOM     23  H11 ACD     1      28.020  21.730   9.300  1.00  0.00            
ATOM     24  O6  ACD     1      26.570  23.120   8.740  1.00  0.00            
ATOM     25  C8  ACD     1      25.310  23.750   9.060  1.00  0.00            
ATOM     26  H12 ACD     1      24.550  22.960   9.150  1.00  0.00            
ATOM     27  C9  ACD     1      24.820  24.610   7.960  1.00  0.00            
ATOM     28  H13 ACD     1      24.550  23.940   7.140  1.00  0.00            
ATOM     29  H14 ACD     1      23.890  25.160   8.170  1.00  0.00            
ATOM     30  O7  ACD     1      25.800  25.580   7.450  1.00  0.00            
ATOM     31  H15 ACD     1      26.530  25.120   7.030  1.00  0.00            
ATOM     32  O8  ACD     1      26.170  21.240   9.990  1.00  0.00            
ATOM     33  C10 ACD     1      26.510  19.830   9.880  1.00  0.00            
ATOM     34  H16 ACD     1      27.590  19.850  10.030  1.00  0.00            
ATOM     35  C11 ACD     1      25.860  19.010  11.010  1.00  0.00            
ATOM     36  H17 ACD     1      24.800  19.300  11.070  1.00  0.00            
ATOM     37  O9  ACD     1      26.390  19.480  12.320  1.00  0.00            
ATOM     38  H18 ACD     1      25.920  18.960  12.980  1.00  0.00            
ATOM     39  C12 ACD     1      26.200  17.590  10.790  1.00  0.00            
ATOM     40  H19 ACD     1      27.250  17.390  11.000  1.00  0.00            
ATOM     41  O10 ACD     1      25.350  16.810  11.640  1.00  0.00            
ATOM     42  H20 ACD     1      24.480  16.960  11.280  1.00  0.00            
ATOM     43  C13 ACD     1      25.760  17.200   9.390  1.00  0.00            
ATOM     44  H21 ACD     1      26.020  16.140   9.260  1.00  0.00            
ATOM     45  O11 ACD     1      26.530  17.950   8.470  1.00  0.00            
ATOM     46  C14 ACD     1      26.190  19.340   8.420  1.00  0.00            
ATOM     47  H22 ACD     1      25.120  19.520   8.240  1.00  0.00            
ATOM     48  C15 ACD     1      27.040  19.970   7.310  1.00  0.00            
ATOM     49  H23 ACD     1      26.800  19.430   6.390  1.00  0.00            
ATOM     50  H24 ACD     1      26.710  21.020   7.240  1.00  0.00            
ATOM     51  O12 ACD     1      28.430  19.990   7.490  1.00  0.00            
ATOM     52  H25 ACD     1      28.750  20.430   6.690  1.00  0.00            
ATOM     53  O13 ACD     1      24.360  17.330   9.190  1.00  0.00            
ATOM     54  C16 ACD     1      23.580  16.330   8.480  1.00  0.00            
ATOM     55  H26 ACD     1      24.220  15.900   7.690  1.00  0.00            
ATOM     56  C17 ACD     1      23.120  15.290   9.520  1.00  0.00            
ATOM     57  H27 ACD     1      22.670  15.850  10.350  1.00  0.00            
ATOM     58  O14 ACD     1      24.190  14.450  10.010  1.00  0.00            
ATOM     59  H28 ACD     1      24.710  14.170   9.240  1.00  0.00            
ATOM     60  C18 ACD     1      21.960  14.500   8.830  1.00  0.00            
ATOM     61  H29 ACD     1      22.500  13.800   8.170  1.00  0.00            
ATOM     62  O15 ACD     1      21.330  13.790   9.880  1.00  0.00            
ATOM     63  H30 ACD     1      21.020  14.420  10.530  1.00  0.00            
ATOM     64  C19 ACD     1      20.960  15.270   7.980  1.00  0.00            
ATOM     65  H31 ACD     1      20.370  14.510   7.450  1.00  0.00            
ATOM     66  O16 ACD     1      21.670  16.080   7.040  1.00  0.00            
ATOM     67  C20 ACD     1      22.530  17.060   7.750  1.00  0.00            
ATOM     68  H32 ACD     1      21.910  17.600   8.480  1.00  0.00            
ATOM     69  C21 ACD     1      22.960  18.020   6.680  1.00  0.00            
ATOM     70  H33 ACD     1      23.810  18.620   7.040  1.00  0.00            
ATOM     71  H34 ACD     1      23.270  17.480   5.780  1.00  0.00            
ATOM     72  O17 ACD     1      21.820  18.860   6.320  1.00  0.00            
ATOM     73  H35 ACD     1      21.950  19.320   5.490  1.00  0.00            
ATOM     74  O18 ACD     1      20.100  16.060   8.890  1.00  0.00            
ATOM     75  C22 ACD     1      18.820  16.530   8.510  1.00  0.00            
ATOM     76  H36 ACD     1      18.310  15.670   8.060  1.00  0.00            
ATOM     77  C23 ACD     1      18.200  16.900   9.850  1.00  0.00            
ATOM     78  H37 ACD     1      18.980  17.490  10.350  1.00  0.00            
ATOM     79  O19 ACD     1      17.660  15.770  10.490  1.00  0.00            
ATOM     80  H38 ACD     1      18.310  15.080  10.670  1.00  0.00            
ATOM     81  C24 ACD     1      17.060  17.790   9.600  1.00  0.00            
ATOM     82  H39 ACD     1      16.380  17.280   8.910  1.00  0.00            
ATOM     83  O20 ACD     1      16.380  18.360  10.780  1.00  0.00            
ATOM     84  H40 ACD     1      16.950  19.000  11.230  1.00  0.00            
ATOM     85  C25 ACD     1      17.430  19.020   8.740  1.00  0.00            
ATOM     86  H41 ACD     1      16.580  19.640   8.420  1.00  0.00            
ATOM     87  O21 ACD     1      18.020  18.570   7.570  1.00  0.00            
ATOM     88  C26 ACD     1      19.060  17.650   7.550  1.00  0.00            
ATOM     89  H42 ACD     1      19.970  18.200   7.800  1.00  0.00            
ATOM     90  C27 ACD     1      19.040  17.170   6.120  1.00  0.00            
ATOM     91  H43 ACD     1      19.290  18.010   5.470  1.00  0.00            
ATOM     92  H44 ACD     1      19.710  16.320   5.970  1.00  0.00            
ATOM     93  O22 ACD     1      17.730  16.700   5.730  1.00  0.00            
ATOM     94  H45 ACD     1      17.100  17.380   5.970  1.00  0.00            
ATOM     95  O23 ACD     1      18.400  19.870   9.470  1.00  0.00            
ATOM     96  C28 ACD     1      17.900  21.080  10.020  1.00  0.00            
ATOM     97  H46 ACD     1      16.810  21.110  10.090  1.00  0.00            
ATOM     98  C29 ACD     1      18.410  22.270   9.200  1.00  0.00            
ATOM     99  H47 ACD     1      19.470  22.020   9.080  1.00  0.00            
ATOM    100  O24 ACD     1      18.140  23.590   9.850  1.00  0.00            
ATOM    101  C30 ACD     1      17.950  22.340   7.750  1.00  0.00            
ATOM    102  H48 ACD     1      18.040  21.370   7.260  1.00  0.00            
ATOM    103  H49 ACD     1      16.890  22.650   7.750  1.00  0.00            
ATOM    104  O25 ACD     1      18.670  23.320   6.990  1.00  0.00            
ATOM    105  H50 ACD     1      18.400  24.230   7.130  1.00  0.00            
ATOM    106  C31 ACD     1      18.490  21.200  11.490  1.00  0.00            
ATOM    107  H51 ACD     1      19.590  21.210  11.430  1.00  0.00            
ATOM    108  O26 ACD     1      17.990  20.090  12.290  1.00  0.00            
ATOM    109  H52 ACD     1      18.530  20.020  13.080  1.00  0.00            
ATOM    110  C32 ACD     1      18.190  22.580  12.050  1.00  0.00            
ATOM    111  H53 ACD     1      17.090  22.530  12.110  1.00  0.00            
ATOM    112  O27 ACD     1      18.870  22.780  13.330  1.00  0.00            
ATOM    113  H54 ACD     1      19.650  23.310  13.150  1.00  0.00            
ATOM    114  C33 ACD     1      18.650  23.750  11.170  1.00  0.00            
ATOM    115  H55 ACD     1      18.200  24.670  11.540  1.00  0.00            
ATOM    116  O28 ACD     1      20.050  23.680  11.160  1.00  0.00            
ATOM    117  C34 ACD     1      20.760  24.920  11.260  1.00  0.00            
ATOM    118  H56 ACD     1      20.270  25.890  11.410  1.00  0.00            
ATOM    119  C35 ACD     1      21.600  24.800  12.540  1.00  0.00            
ATOM    120  H57 ACD     1      22.000  23.780  12.470  1.00  0.00            
ATOM    121  O29 ACD     1      20.770  24.890  13.730  1.00  0.00            
ATOM    122  H58 ACD     1      20.780  25.790  14.070  1.00  0.00            
ATOM    123  C36 ACD     1      22.670  25.830  12.520  1.00  0.00            
ATOM    124  H59 ACD     1      22.270  26.840  12.700  1.00  0.00            
ATOM    125  O30 ACD     1      23.530  25.580  13.610  1.00  0.00            
ATOM    126  H60 ACD     1      22.980  25.530  14.390  1.00  0.00            
ATOM    127  C1  BB8     2      25.180  21.200  19.310  1.00  0.00            
ATOM    128  C2  BB8     2      24.860  20.400  17.970  1.00  0.00            
ATOM    129  O1  BB8     2      26.110  20.650  17.270  1.00  0.00            
ATOM    130  C3  BB8     2      26.160  20.060  15.910  1.00  0.00            
ATOM    131  O2  BB8     2      24.960  20.550  15.230  1.00  0.00            
ATOM    132  C4  BB8     2      25.040  21.840  14.500  1.00  0.00            
ATOM    133  C5  BB8     2      25.460  22.930  15.490  1.00  0.00            
ATOM    134  O3  BB8     2      26.650  23.210  15.600  1.00  0.00            
ATOM    135  C6  BB8     2      24.390  23.660  16.310  1.00  0.00            
ATOM    136  C7  BB8     2      24.630  24.630  17.270  1.00  0.00            
ATOM    137  O4  BB8     2      25.920  24.910  17.630  1.00  0.00            
ATOM    138  C8  BB8     2      23.620  25.360  17.880  1.00  0.00            
ATOM    139  C9  BB8     2      22.290  25.040  17.670  1.00  0.00            
ATOM    140  O5  BB8     2      21.300  25.840  18.100  1.00  0.00            
ATOM    141  C10 BB8     2      21.990  24.080  16.720  1.00  0.00            
ATOM    142  C11 BB8     2      23.030  23.370  16.050  1.00  0.00            
ATOM    143  O6  BB8     2      22.730  22.480  15.080  1.00  0.00            
ATOM    144  C12 BB8     2      23.680  22.200  13.990  1.00  0.00            
ATOM    145  C13 BB8     2      23.100  21.100  13.050  1.00  0.00            
ATOM    146  C14 BB8     2      22.640  19.910  13.690  1.00  0.00            
ATOM    147  C15 BB8     2      22.070  18.880  12.940  1.00  0.00            
ATOM    148  C16 BB8     2      22.020  18.950  11.580  1.00  0.00            
ATOM    149  O7  BB8     2      21.370  17.990  10.840  1.00  0.00            
ATOM    150  C17 BB8     2      22.490  20.130  10.930  1.00  0.00            
ATOM    151  O8  BB8     2      22.510  20.320   9.590  1.00  0.00            
ATOM    152  C18 BB8     2      23.060  21.170  11.650  1.00  0.00            
ATOM    153  C19 BB8     2      26.040  18.550  16.070  1.00  0.00            
ATOM    154  O9  BB8     2      26.230  17.980  14.760  1.00  0.00            
ATOM    155  C20 BB8     2      24.760  18.140  16.740  1.00  0.00            
ATOM    156  O10 BB8     2      24.670  16.680  16.870  1.00  0.00            
ATOM    157  C21 BB8     2      24.600  18.840  18.150  1.00  0.00            
ATOM    158  O11 BB8     2      25.350  18.150  19.130  1.00  0.00            
ATOM    159  H1  BB8     2      25.810  20.560  19.950  1.00  0.00            
ATOM    160  H2  BB8     2      25.750  22.140  19.250  1.00  0.00            
ATOM    161  H3  BB8     2      24.260  21.490  19.840  1.00  0.00            
ATOM    162  H4  BB8     2      24.020  20.910  17.480  1.00  0.00            
ATOM    163  H5  BB8     2      27.090  20.290  15.370  1.00  0.00            
ATOM    164  H6  BB8     2      25.790  21.870  13.700  1.00  0.00            
ATOM    165  H7  BB8     2      26.410  24.510  16.890  1.00  0.00            
ATOM    166  H8  BB8     2      23.850  26.120  18.620  1.00  0.00            
ATOM    167  H9  BB8     2      20.560  25.210  18.040  1.00  0.00            
ATOM    168  H10 BB8     2      20.930  23.870  16.610  1.00  0.00            
ATOM    169  H11 BB8     2      23.700  23.120  13.390  1.00  0.00            
ATOM    170  H12 BB8     2      22.680  19.800  14.770  1.00  0.00            
ATOM    171  H13 BB8     2      21.650  18.090  13.550  1.00  0.00            
ATOM    172  H14 BB8     2      21.090  18.500  10.070  1.00  0.00            
ATOM    173  H15 BB8     2      22.400  21.200   9.180  1.00  0.00            
ATOM    174  H16 BB8     2      23.480  22.070  11.190  1.00  0.00            
ATOM    175  H17 BB8     2      26.880  18.280  16.720  1.00  0.00            
ATOM    176  H18 BB8     2      26.090  17.020  14.760  1.00  0.00            
ATOM    177  H19 BB8     2      23.970  18.430  16.040  1.00  0.00            
ATOM    178  H20 BB8     2      25.240  16.350  17.590  1.00  0.00            
ATOM    179  H21 BB8     2      23.580  18.710  18.510  1.00  0.00            
ATOM    180  H22 BB8     2      24.780  18.050  19.920  1.00  0.00            
TER
ENDMDL
MODEL        1
ATOM      1  H1  ACD     1       7.980  11.940  33.420  1.00  0.00            
ATOM      2  O1  ACD     1       7.530  12.030  32.570  1.00  0.00            
ATOM      3  C1  ACD     1       8.510  12.520  31.720  1.00  0.00            
ATOM      4  H2  ACD     1       9.500  12.460  32.180  1.00  0.00            
ATOM      5  H3  ACD     1       8.380  13.560  31.410  1.00  0.00            
ATOM      6  C2  ACD     1       8.660  11.690  30.460  1.00  0.00            
ATOM      7  H4  ACD     1       9.370  12.260  29.840  1.00  0.00            
ATOM      8  O2  ACD     1       9.230  10.450  30.830  1.00  0.00            
ATOM      9  C3  ACD     1       9.210   9.410  29.860  1.00  0.00            
ATOM     10  H5  ACD     1       9.760   8.590  30.340  1.00  0.00            
ATOM     11  O3  ACD     1       9.800   9.870  28.640  1.00  0.00            
ATOM     12  C4  ACD     1      10.830   9.190  28.000  1.00  0.00            
ATOM     13  H6  ACD     1      10.840   8.140  28.300  1.00  0.00
[truncated: 1,736,971 more chars]
