# Supplementary material for: Achieving Chemical Accuracy in Cyclodextrin Host–Guest Binding via Integrative Atomistic Modelling
Source: Adv Sci (Weinh). 2025 Dec 14;13(10):e19782. doi: 10.1002/advs.202519782 (PMC12915143; doi:10.1002/advs.202519782)
Supplement: Supplementary file 1 — Supporting Information [file ADVS-13-e19782-s003.zip › all_poses/ACD.BC3.pdb]

MODEL        1
ATOM      1  H1  ACD     1      27.130  15.300  18.920  1.00  0.00            
ATOM      2  O1  ACD     1      27.980  14.860  18.800  1.00  0.00            
ATOM      3  C1  ACD     1      28.500  14.640  20.090  1.00  0.00            
ATOM      4  H2  ACD     1      27.980  13.820  20.600  1.00  0.00            
ATOM      5  H3  ACD     1      28.270  15.460  20.790  1.00  0.00            
ATOM      6  C2  ACD     1      29.970  14.290  20.130  1.00  0.00            
ATOM      7  H4  ACD     1      30.320  14.740  21.060  1.00  0.00            
ATOM      8  O2  ACD     1      30.110  12.860  20.180  1.00  0.00            
ATOM      9  C3  ACD     1      31.460  12.340  20.070  1.00  0.00            
ATOM     10  H5  ACD     1      31.410  11.240  20.060  1.00  0.00            
ATOM     11  O3  ACD     1      32.290  12.760  21.180  1.00  0.00            
ATOM     12  C4  ACD     1      32.940  11.690  21.840  1.00  0.00            
ATOM     13  H6  ACD     1      32.970  10.790  21.210  1.00  0.00            
ATOM     14  C5  ACD     1      34.430  12.020  22.190  1.00  0.00            
ATOM     15  H7  ACD     1      34.300  13.050  22.540  1.00  0.00            
ATOM     16  O4  ACD     1      35.110  11.990  20.910  1.00  0.00            
ATOM     17  H8  ACD     1      35.560  11.140  20.900  1.00  0.00            
ATOM     18  C6  ACD     1      35.060  11.190  23.320  1.00  0.00            
ATOM     19  H9  ACD     1      35.100  10.180  22.890  1.00  0.00            
ATOM     20  O5  ACD     1      36.340  11.760  23.670  1.00  0.00            
ATOM     21  H10 ACD     1      36.270  12.220  24.510  1.00  0.00            
ATOM     22  C7  ACD     1      34.130  11.220  24.570  1.00  0.00            
ATOM     23  H11 ACD     1      34.650  10.560  25.280  1.00  0.00            
ATOM     24  O6  ACD     1      32.870  10.700  24.150  1.00  0.00            
ATOM     25  C8  ACD     1      32.150  11.460  23.160  1.00  0.00            
ATOM     26  H12 ACD     1      31.950  12.470  23.530  1.00  0.00            
ATOM     27  C9  ACD     1      30.780  10.840  22.840  1.00  0.00            
ATOM     28  H13 ACD     1      30.080  11.360  22.170  1.00  0.00            
ATOM     29  H14 ACD     1      31.040   9.880  22.370  1.00  0.00            
ATOM     30  O7  ACD     1      30.090  10.680  24.040  1.00  0.00            
ATOM     31  H15 ACD     1      30.810  10.610  24.680  1.00  0.00            
ATOM     32  O8  ACD     1      33.910  12.560  25.030  1.00  0.00            
ATOM     33  C10 ACD     1      33.900  12.690  26.430  1.00  0.00            
ATOM     34  H16 ACD     1      33.960  11.700  26.900  1.00  0.00            
ATOM     35  C11 ACD     1      35.190  13.470  26.720  1.00  0.00            
ATOM     36  H17 ACD     1      35.210  14.370  26.100  1.00  0.00            
ATOM     37  O9  ACD     1      36.350  12.630  26.480  1.00  0.00            
ATOM     38  H18 ACD     1      37.020  12.940  27.100  1.00  0.00            
ATOM     39  C12 ACD     1      35.140  13.900  28.190  1.00  0.00            
ATOM     40  H19 ACD     1      35.130  12.990  28.800  1.00  0.00            
ATOM     41  O10 ACD     1      36.300  14.730  28.520  1.00  0.00            
ATOM     42  H20 ACD     1      35.910  15.600  28.630  1.00  0.00            
ATOM     43  C13 ACD     1      33.840  14.570  28.560  1.00  0.00            
ATOM     44  H21 ACD     1      33.720  14.740  29.640  1.00  0.00            
ATOM     45  O11 ACD     1      32.740  13.690  28.230  1.00  0.00            
ATOM     46  C14 ACD     1      32.670  13.410  26.870  1.00  0.00            
ATOM     47  H22 ACD     1      32.500  14.300  26.260  1.00  0.00            
ATOM     48  C15 ACD     1      31.400  12.600  26.770  1.00  0.00            
ATOM     49  H23 ACD     1      30.580  13.180  27.210  1.00  0.00            
ATOM     50  H24 ACD     1      31.300  12.490  25.680  1.00  0.00            
ATOM     51  O12 ACD     1      31.390  11.310  27.450  1.00  0.00            
ATOM     52  H25 ACD     1      31.330  11.610  28.360  1.00  0.00            
ATOM     53  O13 ACD     1      33.650  15.870  27.870  1.00  0.00            
ATOM     54  C16 ACD     1      33.600  16.990  28.710  1.00  0.00            
ATOM     55  H26 ACD     1      33.810  16.850  29.780  1.00  0.00            
ATOM     56  C17 ACD     1      34.680  17.930  28.220  1.00  0.00            
ATOM     57  H27 ACD     1      34.610  18.010  27.120  1.00  0.00            
ATOM     58  O14 ACD     1      35.910  17.390  28.700  1.00  0.00            
ATOM     59  H28 ACD     1      36.650  17.950  28.450  1.00  0.00            
ATOM     60  C18 ACD     1      34.380  19.380  28.550  1.00  0.00            
ATOM     61  H29 ACD     1      34.440  19.400  29.650  1.00  0.00            
ATOM     62  O15 ACD     1      35.270  20.290  27.980  1.00  0.00            
ATOM     63  H30 ACD     1      35.230  20.410  27.030  1.00  0.00            
ATOM     64  C19 ACD     1      32.950  19.770  28.190  1.00  0.00            
ATOM     65  H31 ACD     1      32.950  20.810  28.540  1.00  0.00            
ATOM     66  O16 ACD     1      32.050  18.960  28.950  1.00  0.00            
ATOM     67  C20 ACD     1      32.110  17.500  28.680  1.00  0.00            
ATOM     68  H32 ACD     1      31.750  17.420  27.650  1.00  0.00            
ATOM     69  C21 ACD     1      31.160  16.750  29.540  1.00  0.00            
ATOM     70  H33 ACD     1      30.090  16.840  29.310  1.00  0.00            
ATOM     71  H34 ACD     1      31.260  15.670  29.350  1.00  0.00            
ATOM     72  O17 ACD     1      31.320  17.010  30.950  1.00  0.00            
ATOM     73  H35 ACD     1      30.920  17.830  31.240  1.00  0.00            
ATOM     74  O18 ACD     1      32.740  19.610  26.830  1.00  0.00            
ATOM     75  C22 ACD     1      32.300  20.680  25.890  1.00  0.00            
ATOM     76  H36 ACD     1      32.220  21.580  26.510  1.00  0.00            
ATOM     77  C23 ACD     1      33.410  20.620  24.830  1.00  0.00            
ATOM     78  H37 ACD     1      33.510  19.550  24.580  1.00  0.00            
ATOM     79  O19 ACD     1      34.650  21.130  25.390  1.00  0.00            
ATOM     80  H38 ACD     1      34.790  22.060  25.210  1.00  0.00            
ATOM     81  C24 ACD     1      33.110  21.310  23.540  1.00  0.00            
ATOM     82  H39 ACD     1      33.020  22.400  23.690  1.00  0.00            
ATOM     83  O20 ACD     1      34.120  21.040  22.500  1.00  0.00            
ATOM     84  H40 ACD     1      34.880  21.630  22.590  1.00  0.00            
ATOM     85  C25 ACD     1      31.780  20.820  23.100  1.00  0.00            
ATOM     86  H41 ACD     1      31.430  21.500  22.310  1.00  0.00            
ATOM     87  O21 ACD     1      30.720  20.900  24.070  1.00  0.00            
ATOM     88  C26 ACD     1      31.000  20.190  25.310  1.00  0.00            
ATOM     89  H42 ACD     1      31.060  19.120  25.080  1.00  0.00            
ATOM     90  C27 ACD     1      29.870  20.320  26.350  1.00  0.00            
ATOM     91  H43 ACD     1      30.180  19.770  27.240  1.00  0.00            
ATOM     92  H44 ACD     1      29.790  21.390  26.580  1.00  0.00            
ATOM     93  O22 ACD     1      28.590  20.040  25.910  1.00  0.00            
ATOM     94  H45 ACD     1      28.440  20.880  25.480  1.00  0.00            
ATOM     95  O23 ACD     1      31.840  19.460  22.620  1.00  0.00            
ATOM     96  C28 ACD     1      31.100  19.230  21.420  1.00  0.00            
ATOM     97  H46 ACD     1      30.450  20.060  21.150  1.00  0.00            
ATOM     98  C29 ACD     1      30.030  18.040  21.630  1.00  0.00            
ATOM     99  H47 ACD     1      30.630  17.170  21.930  1.00  0.00            
ATOM    100  O24 ACD     1      29.420  17.820  20.360  1.00  0.00            
ATOM    101  C30 ACD     1      28.930  18.180  22.670  1.00  0.00            
ATOM    102  H48 ACD     1      28.190  17.380  22.530  1.00  0.00            
ATOM    103  H49 ACD     1      29.220  18.040  23.720  1.00  0.00            
ATOM    104  O25 ACD     1      28.290  19.480  22.450  1.00  0.00            
ATOM    105  H50 ACD     1      29.020  20.100  22.570  1.00  0.00            
ATOM    106  C31 ACD     1      32.070  19.010  20.270  1.00  0.00            
ATOM    107  H51 ACD     1      32.740  18.170  20.490  1.00  0.00            
ATOM    108  O26 ACD     1      32.890  20.200  20.070  1.00  0.00            
ATOM    109  H52 ACD     1      33.420  20.250  20.870  1.00  0.00            
ATOM    110  C32 ACD     1      31.360  18.590  18.990  1.00  0.00            
ATOM    111  H53 ACD     1      30.900  19.460  18.520  1.00  0.00            
ATOM    112  O27 ACD     1      32.300  17.870  18.130  1.00  0.00            
ATOM    113  H54 ACD     1      32.520  17.050  18.560  1.00  0.00            
ATOM    114  C33 ACD     1      30.330  17.450  19.310  1.00  0.00            
ATOM    115  H55 ACD     1      29.780  17.130  18.420  1.00  0.00            
ATOM    116  O28 ACD     1      31.120  16.300  19.740  1.00  0.00            
ATOM    117  C34 ACD     1      30.790  15.030  19.040  1.00  0.00            
ATOM    118  H56 ACD     1      30.280  15.150  18.070  1.00  0.00            
ATOM    119  C35 ACD     1      32.130  14.400  18.820  1.00  0.00            
ATOM    120  H57 ACD     1      32.780  14.590  19.680  1.00  0.00            
ATOM    121  O29 ACD     1      32.830  14.830  17.650  1.00  0.00            
ATOM    122  H58 ACD     1      32.470  14.380  16.880  1.00  0.00            
ATOM    123  C36 ACD     1      32.020  12.870  18.790  1.00  0.00            
ATOM    124  H59 ACD     1      31.300  12.580  18.010  1.00  0.00            
ATOM    125  O30 ACD     1      33.350  12.310  18.610  1.00  0.00            
ATOM    126  H60 ACD     1      33.750  12.370  19.480  1.00  0.00            
ATOM    127  C1  BC3     2      36.320  18.050  24.880  1.00  0.00            
ATOM    128  C2  BC3     2      36.430  18.130  23.350  1.00  0.00            
ATOM    129  O1  BC3     2      37.450  18.910  22.820  1.00  0.00            
ATOM    130  N1  BC3     2      37.380  18.770  21.420  1.00  0.00            
ATOM    131  C3  BC3     2      36.330  17.940  21.160  1.00  0.00            
ATOM    132  C4  BC3     2      35.690  17.560  22.380  1.00  0.00            
ATOM    133  C5  BC3     2      34.540  16.630  22.410  1.00  0.00            
ATOM    134  O2  BC3     2      34.060  16.030  21.470  1.00  0.00            
ATOM    135  N2  BC3     2      33.880  16.660  23.620  1.00  0.00            
ATOM    136  C6  BC3     2      32.550  16.200  23.980  1.00  0.00            
ATOM    137  C7  BC3     2      31.840  15.210  23.270  1.00  0.00            
ATOM    138  C8  BC3     2      30.550  14.760  23.790  1.00  0.00            
ATOM    139  C9  BC3     2      29.920  15.350  24.890  1.00  0.00            
ATOM    140  C10 BC3     2      28.510  14.960  25.390  1.00  0.00            
ATOM    141  F1  BC3     2      27.570  15.750  24.820  1.00  0.00            
ATOM    142  F2  BC3     2      28.130  13.680  25.130  1.00  0.00            
ATOM    143  F3  BC3     2      28.270  15.060  26.680  1.00  0.00            
ATOM    144  C11 BC3     2      30.630  16.410  25.540  1.00  0.00            
ATOM    145  C12 BC3     2      31.910  16.790  25.070  1.00  0.00            
ATOM    146  H1  BC3     2      36.230  17.010  25.210  1.00  0.00            
ATOM    147  H2  BC3     2      37.290  18.470  25.180  1.00  0.00            
ATOM    148  H3  BC3     2      35.480  18.680  25.220  1.00  0.00            
ATOM    149  H4  BC3     2      35.950  17.700  20.180  1.00  0.00            
ATOM    150  H5  BC3     2      34.310  17.230  24.330  1.00  0.00            
ATOM    151  H6  BC3     2      32.180  14.770  22.340  1.00  0.00            
ATOM    152  H7  BC3     2      30.030  14.040  23.150  1.00  0.00            
ATOM    153  H8  BC3     2      30.180  16.990  26.340  1.00  0.00            
ATOM    154  H9  BC3     2      32.400  17.610  25.590  1.00  0.00            
TER
ENDMDL
MODEL        1
ATOM      1  H1  ACD     1      26.560  14.290  23.660  1.00  0.00            
ATOM      2  O1  ACD     1      26.610  15.030  24.270  1.00  0.00            
ATOM      3  C1  ACD     1      27.050  14.420  25.530  1.00  0.00            
ATOM      4  H2  ACD     1      27.010  13.330  25.390  1.00  0.00            
ATOM      5  H3  ACD     1      26.270  14.660  26.260  1.00  0.00            
ATOM      6  C2  ACD     1      28.450  14.850  25.940  1.00  0.00            
ATOM      7  H4  ACD     1      28.600  14.110  26.740  1.00  0.00            
ATOM      8  O2  ACD     1      29.290  14.630  24.750  1.00  0.00            
ATOM      9  C3  ACD     1      30.660  15.070  24.950  1.00  0.00            
ATOM     10  H5  ACD     1      31.310  14.770  24.120  1.00  0.00            
ATOM     11  O3  ACD     1      31.170  14.350  26.120  1.00  0.00            
ATOM     12  C4  ACD     1      32.230  13.390  25.970  1.00  0.00            
ATOM     13  H6  ACD     1      32.380  13.300  24.890  1.00  0.00            
ATOM     14  C5  ACD     1      33.470  13.860  26.830  1.00  0.00            
ATOM     15  H7  ACD     1      33.180  14.020  27.880  1.00  0.00            
ATOM     16  O4  ACD     1      33.970  15.070  26.180  1.00  0.00            
ATOM     17  H8  ACD     1      34.880  14.920  25.910  1.00  0.00            
ATOM     18  C6  ACD     1      34.530  12.750  26.930  1.00  0.00            
ATOM     19  H9  ACD     1      34.860  12.470  25.930  1.00  0.00            
ATOM     20  O5  ACD     1      35.640  13.110  27.700  1.00  0.00            
ATOM     21  H10 ACD     1      36.340  12.460  27.600  1.00  0.00            
ATOM     22  C7  ACD     1      33.920  11.550  27.460  1.00  0.00            
ATOM     23  H11 ACD     1      34.690  10.770  27.460  1.00  0.00            
ATOM     24  O6  ACD     1      32.780  11.130  26.670  1.00  0.00            
ATOM     25  C8  ACD     1      31.720  12.110  26.560  1.00  0.00            
ATOM     26  H12 ACD     1      31.280  12.250  27.560  1.00  0.00            
ATOM     27  C9  ACD     1      30.690  11.430  25.630  1.00  0.00            
ATOM     28  H13 ACD     1      30.390  10.440  26.010  1.00  0.00            
ATOM     29  H14 ACD     1      29.740  11.970  25.750  1.00  0.00            
ATOM     30  O7  ACD     1      31.090  11.360  24.320  1.00  0.00            
ATOM     31  H15 ACD     1      31.770  10.690  24.470  1.00  0.00            
ATOM     32  O8  ACD     1      33.380  11.720  28.840  1.00  0.00            
ATOM     33  C10 ACD     1      33.570  10.680  29.850  1.00  0.00            
ATOM     34  H16 ACD     1      33.720   9.680  29.420  1.00  0.00            
ATOM     35  C11 ACD     1      34.720  11.100  30.790  1.00  0.00            
ATOM     36  H17 ACD     1      34.550  12.140  31.120  1.00  0.00            
ATOM     37  O9  ACD     1      35.920  10.920  30.080  1.00  0.00            
ATOM     38  H18 ACD     1      36.520  11.630  30.300  1.00  0.00            
ATOM     39  C12 ACD     1      34.790  10.320  32.090  1.00  0.00            
ATOM     40  H19 ACD     1      35.020   9.260  31.900  1.00  0.00            
ATOM     41  O10 ACD     1      35.630  10.950  33.020  1.00  0.00            
ATOM     42  H20 ACD     1      35.140  11.750  33.240  1.00  0.00            
ATOM     43  C13 ACD     1      33.400  10.320  32.750  1.00  0.00            
ATOM     44  H21 ACD     1      33.360   9.730  33.670  1.00  0.00            
ATOM     45  O11 ACD     1      32.470   9.830  31.830  1.00  0.00            
ATOM     46  C14 ACD     1      32.340  10.650  30.660  1.00  0.00            
ATOM     47  H22 ACD     1      31.990  11.660  30.910  1.00  0.00            
ATOM     48  C15 ACD     1      31.200  10.070  29.820  1.00  0.00            
ATOM     49  H23 ACD     1      30.330   9.940  30.490  1.00  0.00            
ATOM     50  H24 ACD     1      31.010  10.920  29.150  1.00  0.00            
ATOM     51  O12 ACD     1      31.460   8.860  29.190  1.00  0.00            
ATOM     52  H25 ACD     1      30.640   8.520  28.840  1.00  0.00            
ATOM     53  O13 ACD     1      33.020  11.660  33.150  1.00  0.00            
ATOM     54  C16 ACD     1      33.140  12.100  34.520  1.00  0.00            
ATOM     55  H26 ACD     1      33.890  11.580  35.130  1.00  0.00            
ATOM     56  C17 ACD     1      33.700  13.540  34.370  1.00  0.00            
ATOM     57  H27 ACD     1      33.110  13.970  33.550  1.00  0.00            
ATOM     58  O14 ACD     1      35.070  13.570  34.080  1.00  0.00            
ATOM     59  H28 ACD     1      35.510  13.300  34.880  1.00  0.00            
ATOM     60  C18 ACD     1      33.470  14.450  35.610  1.00  0.00            
ATOM     61  H29 ACD     1      33.960  14.050  36.510  1.00  0.00            
ATOM     62  O15 ACD     1      33.790  15.790  35.260  1.00  0.00            
ATOM     63  H30 ACD     1      34.580  15.770  34.710  1.00  0.00            
ATOM     64  C19 ACD     1      31.990  14.410  35.940  1.00  0.00            
ATOM     65  H31 ACD     1      31.760  15.090  36.770  1.00  0.00            
ATOM     66  O16 ACD     1      31.700  13.070  36.330  1.00  0.00            
ATOM     67  C20 ACD     1      31.800  12.080  35.260  1.00  0.00            
ATOM     68  H32 ACD     1      30.980  12.120  34.540  1.00  0.00            
ATOM     69  C21 ACD     1      31.560  10.660  35.870  1.00  0.00            
ATOM     70  H33 ACD     1      30.560  10.640  36.320  1.00  0.00            
ATOM     71  H34 ACD     1      31.500   9.940  35.050  1.00  0.00            
ATOM     72  O17 ACD     1      32.570  10.300  36.800  1.00  0.00            
ATOM     73  H35 ACD     1      32.400  10.970  37.470  1.00  0.00            
ATOM     74  O18 ACD     1      31.180  14.710  34.790  1.00  0.00            
ATOM     75  C22 ACD     1      30.300  15.810  34.900  1.00  0.00            
ATOM     76  H36 ACD     1      30.250  16.170  35.940  1.00  0.00            
ATOM     77  C23 ACD     1      30.910  16.900  34.070  1.00  0.00            
ATOM     78  H37 ACD     1      31.310  16.470  33.140  1.00  0.00            
ATOM     79  O19 ACD     1      32.030  17.470  34.730  1.00  0.00            
ATOM     80  H38 ACD     1      32.590  16.780  35.070  1.00  0.00            
ATOM     81  C24 ACD     1      29.930  18.030  33.700  1.00  0.00            
ATOM     82  H39 ACD     1      29.790  18.580  34.640  1.00  0.00            
ATOM     83  O20 ACD     1      30.380  18.940  32.690  1.00  0.00            
ATOM     84  H40 ACD     1      30.080  18.560  31.860  1.00  0.00            
ATOM     85  C25 ACD     1      28.580  17.480  33.260  1.00  0.00            
ATOM     86  H41 ACD     1      27.910  18.340  33.300  1.00  0.00            
ATOM     87  O21 ACD     1      28.150  16.580  34.240  1.00  0.00            
ATOM     88  C26 ACD     1      28.950  15.480  34.320  1.00  0.00            
ATOM     89  H42 ACD     1      29.150  15.080  33.320  1.00  0.00            
ATOM     90  C27 ACD     1      28.270  14.300  35.110  1.00  0.00            
ATOM     91  H43 ACD     1      27.350  13.990  34.590  1.00  0.00            
ATOM     92  H44 ACD     1      28.940  13.430  35.140  1.00  0.00            
ATOM     93  O22 ACD     1      27.760  14.600  36.390  1.00  0.00            
ATOM     94  H45 ACD     1      28.020  13.890  36.980  1.00  0.00            
ATOM     95  O23 ACD     1      28.620  16.880  31.930  1.00  0.00            
ATOM     96  C28 ACD     1      27.580  17.190  31.070  1.00  0.00            
ATOM     97  H46 ACD     1      26.740  17.650  31.600  1.00  0.00            
ATOM     98  C29 ACD     1      27.140  15.800  30.470  1.00  0.00            
ATOM     99  H47 ACD     1      28.060  15.280  30.180  1.00  0.00            
ATOM    100  O24 ACD     1      26.370  15.980  29.280  1.00  0.00            
ATOM    101  C30 ACD     1      26.490  14.790  31.440  1.00  0.00            
ATOM    102  H48 ACD     1      26.170  13.960  30.800  1.00  0.00            
ATOM    103  H49 ACD     1      27.270  14.480  32.150  1.00  0.00            
ATOM    104  O25 ACD     1      25.420  15.420  32.080  1.00  0.00            
ATOM    105  H50 ACD     1      24.970  16.070  31.540  1.00  0.00            
ATOM    106  C31 ACD     1      27.990  18.180  30.010  1.00  0.00            
ATOM    107  H51 ACD     1      28.900  17.700  29.630  1.00  0.00            
ATOM    108  O26 ACD     1      28.300  19.490  30.500  1.00  0.00            
ATOM    109  H52 ACD     1      28.620  20.050  29.780  1.00  0.00            
ATOM    110  C32 ACD     1      27.000  18.280  28.800  1.00  0.00            
ATOM    111  H53 ACD     1      25.960  18.630  28.930  1.00  0.00            
ATOM    112  O27 ACD     1      27.470  19.190  27.770  1.00  0.00            
ATOM    113  H54 ACD     1      28.220  18.700  27.420  1.00  0.00            
ATOM    114  C33 ACD     1      26.900  16.850  28.290  1.00  0.00            
ATOM    115  H55 ACD     1      26.210  16.870  27.430  1.00  0.00            
ATOM    116  O28 ACD     1      28.150  16.270  27.870  1.00  0.00            
ATOM    117  C34 ACD     1      28.510  16.280  26.440  1.00  0.00            
ATOM    118  H56 ACD     1      27.820  16.980  25.950  1.00  0.00            
ATOM    119  C35 ACD     1      29.890  16.860  26.510  1.00  0.00            
ATOM    120  H57 ACD     1      30.430  16.450  27.370  1.00  0.00            
ATOM    121  O29 ACD     1      29.720  18.250  26.670  1.00  0.00            
ATOM    122  H58 ACD     1      30.580  18.680  26.660  1.00  0.00            
ATOM    123  C36 ACD     1      30.620  16.550  25.220  1.00  0.00            
ATOM    124  H59 ACD     1      30.020  17.080  24.460  1.00  0.00            
ATOM    125  O30 ACD     1      31.970  16.990  25.320  1.00  0.00            
ATOM    126  H60 ACD     1      32.400  16.190  25.630  1.00  0.00            
ATOM    127  C1  BC3     2      34.990  14.620  30.610  1.00  0.00            
ATOM    128  C2  BC3     2      34.640  15.800  29.760  1.00  0.00            
ATOM    129  O1  BC3     2      35.570  16.670  29.410  1.00  0.00            
ATOM    130  N1  BC3     2      34.910  17.770  28.850  1.00  0.00            
ATOM    131  C3  BC3     2      33.600  17.530  29.060  1.00  0.00            
ATOM    132  C4  BC3     2      33.380  16.290  29.660  1.00  0.00            
ATOM    133  C5  BC3     2      32.070  15.850  30.040  1.00  0.00            
ATOM    134  O2  BC3     2      31.190  16.620  30.020  1.00  0.00            
ATOM    135  N2  BC3     2      31.950  14.570  30.520  1.00  0.00            
ATOM    136  C6  BC3     2      30.740  13.910  30.530  1.00  0.00            
ATOM    137  C7  BC3     2      30.050  13.690  29.360  1.00  0.00            
ATOM    138  C8  BC3     2      28.900  12.880  29.350  1.00  0.00            
ATOM    139  C9  BC3     2      28.410  12.330  30.550  1.00  0.00            
ATOM    140  C10 BC3     2      27.190  11.390  30.520  1.00  0.00            
ATOM    141  F1  BC3     2      26.550  11.390  31.710  1.00  0.00            
ATOM    142  F2  BC3     2      26.340  11.780  29.500  1.00  0.00            
ATOM    143  F3  BC3     2      27.530  10.140  30.270  1.00  0.00            
ATOM    144  C11 BC3     2      29.010  12.670  31.770  1.00  0.00            
ATOM    145  C12 BC3     2      30.200  13.510  31.730  1.00  0.00            
ATOM    146  H1  BC3     2      34.940  13.750  29.950  1.00  0.00            
ATOM    147  H2  BC3     2      36.020  14.630  30.970  1.00  0.00            
ATOM    148  H3  BC3     2      34.280  14.530  31.430  1.00  0.00            
ATOM    149  H4  BC3     2      32.850  18.240  28.740  1.00  0.00            
ATOM    150  H5  BC3     2      32.770  14.040  30.240  1.00  0.00            
ATOM    151  H6  BC3     2      30.330  14.290  28.500  1.00  0.00            
ATOM    152  H7  BC3     2      28.480  12.640  28.380  1.00  0.00            
ATOM    153  H8  BC3     2      28.680  12.320  32.740  1.00  0.00            
ATOM    154  H9  BC3     2      30.800  13.750  32.610  1.00  0.00            
TER
ENDMDL
MODEL        1
ATOM      1  H1  ACD     1      30.150  20.290  18.280  1.00  0.00            
ATOM      2  O1  ACD     1      30.950  19.840  18.580  1.00  0.00            
ATOM      3  C1  ACD     1      30.630  18.810  19.500  1.00  0.00            
ATOM      4  H2  ACD     1      30.010  18.010  19.060  1.00  0.00            
ATOM      5  H3  ACD     1      30.050  19.260  20.310  1.00  0.00            
ATOM      6  C2  ACD     1      31.910  18.200  20.110  1.00  0.00            
ATOM      7  H4  ACD     1      31.540  17.440  20.810  1.00  0.00            
ATOM      8  O2  ACD     1      32.590  17.540  19.050  1.00  0.00            
ATOM      9  C3  ACD     1      33.790  16.900  19.540  1.00  0.00            
ATOM     10  H5  ACD     1      34.310  16.380  18.740  1.00  0.00            
ATOM     11  O3  ACD     1      33.340  15.950  20.540  1.00  0.00            
ATOM     12  C4  ACD     1      33.800  14.560  20.500  1.00  0.00            
ATOM     13  H6  ACD     1      34.550  14.560  19.700  1.00  0.00            
ATOM     14  C5  ACD     1      34.480  14.250  21.800  1.00  0.00            
ATOM     15  H7  ACD     1      33.790  14.470  22.620  1.00  0.00            
ATOM     16  O4  ACD     1      35.750  15.000  21.930  1.00  0.00            
ATOM     17  H8  ACD     1      35.750  15.810  21.400  1.00  0.00            
ATOM     18  C6  ACD     1      34.750  12.750  21.900  1.00  0.00            
ATOM     19  H9  ACD     1      35.470  12.400  21.150  1.00  0.00            
ATOM     20  O5  ACD     1      35.330  12.340  23.160  1.00  0.00            
ATOM     21  H10 ACD     1      36.210  12.720  23.260  1.00  0.00            
ATOM     22  C7  ACD     1      33.470  11.950  21.720  1.00  0.00            
ATOM     23  H11 ACD     1      33.770  10.890  21.810  1.00  0.00            
ATOM     24  O6  ACD     1      32.890  12.240  20.460  1.00  0.00            
ATOM     25  C8  ACD     1      32.560  13.660  20.360  1.00  0.00            
ATOM     26  H12 ACD     1      31.790  13.900  21.100  1.00  0.00            
ATOM     27  C9  ACD     1      31.920  13.780  19.000  1.00  0.00            
ATOM     28  H13 ACD     1      31.120  13.050  18.820  1.00  0.00            
ATOM     29  H14 ACD     1      31.450  14.770  18.890  1.00  0.00            
ATOM     30  O7  ACD     1      32.910  13.780  17.970  1.00  0.00            
ATOM     31  H15 ACD     1      32.570  13.190  17.290  1.00  0.00            
ATOM     32  O8  ACD     1      32.470  12.310  22.730  1.00  0.00            
ATOM     33  C10 ACD     1      31.920  11.220  23.460  1.00  0.00            
ATOM     34  H16 ACD     1      32.140  10.270  22.960  1.00  0.00            
ATOM     35  C11 ACD     1      32.500  11.200  24.880  1.00  0.00            
ATOM     36  H17 ACD     1      32.510  12.230  25.260  1.00  0.00            
ATOM     37  O9  ACD     1      33.890  10.650  24.760  1.00  0.00            
ATOM     38  H18 ACD     1      34.210  11.320  24.150  1.00  0.00            
ATOM     39  C12 ACD     1      31.680  10.410  25.890  1.00  0.00            
ATOM     40  H19 ACD     1      31.950   9.360  25.670  1.00  0.00            
ATOM     41  O10 ACD     1      32.160  10.650  27.220  1.00  0.00            
ATOM     42  H20 ACD     1      31.470  11.040  27.770  1.00  0.00            
ATOM     43  C13 ACD     1      30.150  10.760  25.830  1.00  0.00            
ATOM     44  H21 ACD     1      29.490  10.140  26.430  1.00  0.00            
ATOM     45  O11 ACD     1      29.760  10.610  24.420  1.00  0.00            
ATOM     46  C14 ACD     1      30.390  11.560  23.550  1.00  0.00            
ATOM     47  H22 ACD     1      30.220  12.580  23.920  1.00  0.00            
ATOM     48  C15 ACD     1      29.650  11.400  22.240  1.00  0.00            
ATOM     49  H23 ACD     1      30.070  12.070  21.470  1.00  0.00            
ATOM     50  H24 ACD     1      29.680  10.350  21.940  1.00  0.00            
ATOM     51  O12 ACD     1      28.310  11.870  22.400  1.00  0.00            
ATOM     52  H25 ACD     1      27.910  11.200  22.950  1.00  0.00            
ATOM     53  O13 ACD     1      29.910  12.130  26.240  1.00  0.00            
ATOM     54  C16 ACD     1      29.010  12.420  27.270  1.00  0.00            
ATOM     55  H26 ACD     1      28.570  11.490  27.640  1.00  0.00            
ATOM     56  C17 ACD     1      29.790  13.170  28.370  1.00  0.00            
ATOM     57  H27 ACD     1      30.420  13.950  27.910  1.00  0.00            
ATOM     58  O14 ACD     1      30.560  12.220  29.110  1.00  0.00            
ATOM     59  H28 ACD     1      31.280  12.700  29.530  1.00  0.00            
ATOM     60  C18 ACD     1      28.820  14.000  29.230  1.00  0.00            
ATOM     61  H29 ACD     1      28.230  13.230  29.750  1.00  0.00            
ATOM     62  O15 ACD     1      29.470  14.820  30.210  1.00  0.00            
ATOM     63  H30 ACD     1      29.990  15.530  29.820  1.00  0.00            
ATOM     64  C19 ACD     1      27.910  14.840  28.380  1.00  0.00            
ATOM     65  H31 ACD     1      27.230  15.380  29.050  1.00  0.00            
ATOM     66  O16 ACD     1      27.110  14.060  27.590  1.00  0.00            
ATOM     67  C20 ACD     1      27.810  13.280  26.650  1.00  0.00            
ATOM     68  H32 ACD     1      28.270  13.940  25.910  1.00  0.00            
ATOM     69  C21 ACD     1      26.920  12.380  25.870  1.00  0.00            
ATOM     70  H33 ACD     1      27.540  11.790  25.200  1.00  0.00            
ATOM     71  H34 ACD     1      26.370  11.710  26.550  1.00  0.00            
ATOM     72  O17 ACD     1      25.940  13.080  25.160  1.00  0.00            
ATOM     73  H35 ACD     1      25.400  13.600  25.760  1.00  0.00            
ATOM     74  O18 ACD     1      28.670  15.730  27.530  1.00  0.00            
ATOM     75  C22 ACD     1      28.630  17.040  27.940  1.00  0.00            
ATOM     76  H36 ACD     1      28.240  17.200  28.950  1.00  0.00            
ATOM     77  C23 ACD     1      30.130  17.490  27.930  1.00  0.00            
ATOM     78  H37 ACD     1      30.450  17.170  26.930  1.00  0.00            
ATOM     79  O19 ACD     1      30.860  16.690  28.950  1.00  0.00            
ATOM     80  H38 ACD     1      31.780  16.910  28.790  1.00  0.00            
ATOM     81  C24 ACD     1      30.260  18.950  28.240  1.00  0.00            
ATOM     82  H39 ACD     1      29.740  19.160  29.180  1.00  0.00            
ATOM     83  O20 ACD     1      31.670  19.340  28.150  1.00  0.00            
ATOM     84  H40 ACD     1      31.760  19.720  27.270  1.00  0.00            
ATOM     85  C25 ACD     1      29.570  19.720  27.070  1.00  0.00            
ATOM     86  H41 ACD     1      29.610  20.790  27.310  1.00  0.00            
ATOM     87  O21 ACD     1      28.200  19.280  26.980  1.00  0.00            
ATOM     88  C26 ACD     1      27.930  17.870  26.820  1.00  0.00            
ATOM     89  H42 ACD     1      28.370  17.480  25.890  1.00  0.00            
ATOM     90  C27 ACD     1      26.410  17.660  26.800  1.00  0.00            
ATOM     91  H43 ACD     1      26.070  16.720  27.250  1.00  0.00            
ATOM     92  H44 ACD     1      25.980  18.460  27.420  1.00  0.00            
ATOM     93  O22 ACD     1      25.750  17.790  25.480  1.00  0.00            
ATOM     94  H45 ACD     1      24.900  18.200  25.620  1.00  0.00            
ATOM     95  O23 ACD     1      30.300  19.410  25.880  1.00  0.00            
ATOM     96  C28 ACD     1      30.660  20.470  24.940  1.00  0.00            
ATOM     97  H46 ACD     1      30.260  21.430  25.280  1.00  0.00            
ATOM     98  C29 ACD     1      29.970  20.190  23.640  1.00  0.00            
ATOM     99  H47 ACD     1      30.080  19.100  23.550  1.00  0.00            
ATOM    100  O24 ACD     1      30.430  21.030  22.640  1.00  0.00            
ATOM    101  C30 ACD     1      28.450  20.410  23.780  1.00  0.00            
ATOM    102  H48 ACD     1      27.950  20.140  22.840  1.00  0.00            
ATOM    103  H49 ACD     1      28.060  19.810  24.600  1.00  0.00            
ATOM    104  O25 ACD     1      28.130  21.800  23.960  1.00  0.00            
ATOM    105  H50 ACD     1      27.330  21.720  24.490  1.00  0.00            
ATOM    106  C31 ACD     1      32.220  20.570  24.820  1.00  0.00            
ATOM    107  H51 ACD     1      32.580  19.570  24.540  1.00  0.00            
ATOM    108  O26 ACD     1      32.800  21.000  26.080  1.00  0.00            
ATOM    109  H52 ACD     1      33.690  20.630  26.130  1.00  0.00            
ATOM    110  C32 ACD     1      32.580  21.450  23.640  1.00  0.00            
ATOM    111  H53 ACD     1      32.190  22.450  23.870  1.00  0.00            
ATOM    112  O27 ACD     1      33.990  21.480  23.350  1.00  0.00            
ATOM    113  H54 ACD     1      34.350  21.630  24.230  1.00  0.00            
ATOM    114  C33 ACD     1      31.850  20.920  22.420  1.00  0.00            
ATOM    115  H55 ACD     1      32.070  21.480  21.510  1.00  0.00            
ATOM    116  O28 ACD     1      32.260  19.540  22.150  1.00  0.00            
ATOM    117  C34 ACD     1      32.760  19.270  20.820  1.00  0.00            
ATOM    118  H56 ACD     1      32.720  20.170  20.200  1.00  0.00            
ATOM    119  C35 ACD     1      34.220  18.800  21.120  1.00  0.00            
ATOM    120  H57 ACD     1      34.200  18.180  22.030  1.00  0.00            
ATOM    121  O29 ACD     1      35.020  19.990  21.230  1.00  0.00            
ATOM    122  H58 ACD     1      34.680  20.530  21.950  1.00  0.00            
ATOM    123  C36 ACD     1      34.760  17.970  20.000  1.00  0.00            
ATOM    124  H59 ACD     1      35.010  18.630  19.160  1.00  0.00            
ATOM    125  O30 ACD     1      35.950  17.290  20.370  1.00  0.00            
ATOM    126  H60 ACD     1      36.740  17.820  20.230  1.00  0.00            
ATOM    127  C1  BC3     2      35.850  12.620  27.250  1.00  0.00            
ATOM    128  C2  BC3     2      36.620  13.800  27.870  1.00  0.00            
ATOM    129  O1  BC3     2      37.710  13.540  28.640  1.00  0.00            
ATOM    130  N1  BC3     2      38.210  14.760  29.090  1.00  0.00            
ATOM    131  C3  BC3     2      37.330  15.670  28.680  1.00  0.00            
ATOM    132  C4  BC3     2      36.420  15.130  27.730  1.00  0.00            
ATOM    133  C5  BC3     2      35.510  15.770  26.880  1.00  0.00            
ATOM    134  O2  BC3     2      35.330  16.970  26.920  1.00  0.00            
ATOM    135  N2  BC3     2      34.690  14.990  26.180  1.00  0.00            
ATOM    136  C6  BC3     2      33.440  15.380  25.580  1.00  0.00            
ATOM    137  C7  BC3     2      32.250  14.750  25.970  1.00  0.00            
ATOM    138  C8  BC3     2      31.090  14.930  25.220  1.00  0.00            
ATOM    139  C9  BC3     2      31.070  15.830  24.130  1.00  0.00            
ATOM    140  C10 BC3     2      29.800  15.930  23.340  1.00  0.00            
ATOM    141  F1  BC3     2      28.820  16.260  24.180  1.00  0.00            
ATOM    142  F2  BC3     2      29.750  16.870  22.380  1.00  0.00            
ATOM    143  F3  BC3     2      29.390  14.820  22.790  1.00  0.00            
ATOM    144  C11 BC3     2      32.240  16.490  23.800  1.00  0.00            
ATOM    145  C12 BC3     2      33.460  16.300  24.530  1.00  0.00            
ATOM    146  H1  BC3     2      34.760  12.570  27.430  1.00  0.00            
ATOM    147  H2  BC3     2      35.940  12.570  26.160  1.00  0.00            
ATOM    148  H3  BC3     2      36.320  11.770  27.750  1.00  0.00            
ATOM    149  H4  BC3     2      37.470  16.700  29.000  1.00  0.00            
ATOM    150  H5  BC3     2      34.910  14.010  26.220  1.00  0.00            
ATOM    151  H6  BC3     2      32.220  14.110  26.840  1.00  0.00            
ATOM    152  H7  BC3     2      30.270  14.270  25.480  1.00  0.00            
ATOM    153  H8  BC3     2      32.300  17.060  22.880  1.00  0.00            
ATOM    154  H9  BC3     2      34.400  16.690  24.150  1.00  0.00            
TER
ENDMDL
MODEL        1
ATOM      1  H1  ACD     1      28.780  21.530  23.670  1.00  0.00            
ATOM      2  O1  ACD     1      28.950  20.630  23.370  1.00  0.00            
ATOM      3  C1  ACD     1      29.960  20.070  24.220  1.00  0.00            
ATOM      4  H2  ACD     1      29.510  19.310  24.870  1.00  0.00            
ATOM      5  H3  ACD     1      30.400  20.800  24.910  1.00  0.00            
ATOM      6  C2  ACD     1      30.890  19.200  23.440  1.00  0.00            
ATOM      7  H4  ACD     1      31.590  18.750  24.150  1.00  0.00            
ATOM      8  O2  ACD     1      30.020  18.170  22.860  1.00  0.00            
ATOM      9  C3  ACD     1      30.490  17.330  21.840  1.00  0.00            
ATOM     10  H5  ACD     1      29.750  16.600  21.520  1.00  0.00            
ATOM     11  O3  ACD     1      31.660  16.610  22.350  1.00  0.00            
ATOM     12  C4  ACD     1      31.910  15.260  21.930  1.00  0.00            
ATOM     13  H6  ACD     1      31.370  15.100  20.990  1.00  0.00            
ATOM     14  C5  ACD     1      33.420  15.070  21.730  1.00  0.00            
ATOM     15  H7  ACD     1      33.950  15.600  22.530  1.00  0.00            
ATOM     16  O4  ACD     1      33.740  15.840  20.460  1.00  0.00            
ATOM     17  H8  ACD     1      34.620  15.570  20.180  1.00  0.00            
ATOM     18  C6  ACD     1      33.750  13.530  21.670  1.00  0.00            
ATOM     19  H9  ACD     1      33.240  13.100  20.800  1.00  0.00            
ATOM     20  O5  ACD     1      35.150  13.230  21.730  1.00  0.00            
ATOM     21  H10 ACD     1      35.530  13.600  20.930  1.00  0.00            
ATOM     22  C7  ACD     1      33.160  12.860  22.940  1.00  0.00            
ATOM     23  H11 ACD     1      33.280  11.780  22.880  1.00  0.00            
ATOM     24  O6  ACD     1      31.760  13.060  22.970  1.00  0.00            
ATOM     25  C8  ACD     1      31.220  14.410  23.040  1.00  0.00            
ATOM     26  H12 ACD     1      31.450  14.840  24.020  1.00  0.00            
ATOM     27  C9  ACD     1      29.710  14.400  23.020  1.00  0.00            
ATOM     28  H13 ACD     1      29.420  13.610  23.730  1.00  0.00            
ATOM     29  H14 ACD     1      29.360  15.330  23.490  1.00  0.00            
ATOM     30  O7  ACD     1      29.170  14.100  21.680  1.00  0.00            
ATOM     31  H15 ACD     1      29.290  13.140  21.640  1.00  0.00            
ATOM     32  O8  ACD     1      33.630  13.430  24.120  1.00  0.00            
ATOM     33  C10 ACD     1      33.930  12.620  25.240  1.00  0.00            
ATOM     34  H16 ACD     1      33.340  11.690  25.210  1.00  0.00            
ATOM     35  C11 ACD     1      35.410  12.350  25.200  1.00  0.00            
ATOM     36  H17 ACD     1      35.960  13.300  25.240  1.00  0.00            
ATOM     37  O9  ACD     1      35.860  11.560  24.010  1.00  0.00            
ATOM     38  H18 ACD     1      35.690  12.090  23.230  1.00  0.00            
ATOM     39  C12 ACD     1      35.840  11.630  26.510  1.00  0.00            
ATOM     40  H19 ACD     1      35.610  10.560  26.570  1.00  0.00            
ATOM     41  O10 ACD     1      37.200  11.660  26.580  1.00  0.00            
ATOM     42  H20 ACD     1      37.370  12.610  26.630  1.00  0.00            
ATOM     43  C13 ACD     1      35.410  12.370  27.740  1.00  0.00            
ATOM     44  H21 ACD     1      35.620  11.820  28.670  1.00  0.00            
ATOM     45  O11 ACD     1      34.050  12.430  27.580  1.00  0.00            
ATOM     46  C14 ACD     1      33.580  13.320  26.520  1.00  0.00            
ATOM     47  H22 ACD     1      34.050  14.310  26.560  1.00  0.00            
ATOM     48  C15 ACD     1      32.060  13.610  26.680  1.00  0.00            
ATOM     49  H23 ACD     1      31.940  14.150  27.630  1.00  0.00            
ATOM     50  H24 ACD     1      31.610  14.300  25.950  1.00  0.00            
ATOM     51  O12 ACD     1      31.250  12.460  26.900  1.00  0.00            
ATOM     52  H25 ACD     1      31.620  11.850  27.550  1.00  0.00            
ATOM     53  O13 ACD     1      36.140  13.590  27.860  1.00  0.00            
ATOM     54  C16 ACD     1      36.670  13.970  29.170  1.00  0.00            
ATOM     55  H26 ACD     1      36.820  13.080  29.800  1.00  0.00            
ATOM     56  C17 ACD     1      38.000  14.570  28.680  1.00  0.00            
ATOM     57  H27 ACD     1      37.770  15.170  27.790  1.00  0.00            
ATOM     58  O14 ACD     1      38.950  13.520  28.420  1.00  0.00            
ATOM     59  H28 ACD     1      39.000  13.050  29.250  1.00  0.00            
ATOM     60  C18 ACD     1      38.560  15.600  29.680  1.00  0.00            
ATOM     61  H29 ACD     1      38.880  15.020  30.560  1.00  0.00            
ATOM     62  O15 ACD     1      39.720  16.250  29.190  1.00  0.00            
ATOM     63  H30 ACD     1      39.500  16.740  28.400  1.00  0.00            
ATOM     64  C19 ACD     1      37.550  16.610  30.160  1.00  0.00            
ATOM     65  H31 ACD     1      37.980  17.160  31.010  1.00  0.00            
ATOM     66  O16 ACD     1      36.590  15.750  30.790  1.00  0.00            
ATOM     67  C20 ACD     1      35.810  14.970  29.880  1.00  0.00            
ATOM     68  H32 ACD     1      35.340  15.710  29.210  1.00  0.00            
ATOM     69  C21 ACD     1      34.650  14.250  30.700  1.00  0.00            
ATOM     70  H33 ACD     1      34.210  13.470  30.060  1.00  0.00            
ATOM     71  H34 ACD     1      34.950  13.640  31.560  1.00  0.00            
ATOM     72  O17 ACD     1      33.670  15.140  31.210  1.00  0.00            
ATOM     73  H35 ACD     1      34.100  15.780  31.790  1.00  0.00            
ATOM     74  O18 ACD     1      36.870  17.360  29.250  1.00  0.00            
ATOM     75  C22 ACD     1      37.450  18.500  28.700  1.00  0.00            
ATOM     76  H36 ACD     1      38.380  18.750  29.240  1.00  0.00            
ATOM     77  C23 ACD     1      37.770  18.220  27.210  1.00  0.00            
ATOM     78  H37 ACD     1      36.810  17.860  26.810  1.00  0.00            
ATOM     79  O19 ACD     1      38.820  17.360  26.930  1.00  0.00            
ATOM     80  H38 ACD     1      39.060  17.560  26.020  1.00  0.00            
ATOM     81  C24 ACD     1      38.110  19.500  26.420  1.00  0.00            
ATOM     82  H39 ACD     1      39.080  19.860  26.790  1.00  0.00            
ATOM     83  O20 ACD     1      38.140  19.150  25.060  1.00  0.00            
ATOM     84  H40 ACD     1      37.250  19.370  24.760  1.00  0.00            
ATOM     85  C25 ACD     1      37.160  20.630  26.670  1.00  0.00            
ATOM     86  H41 ACD     1      37.640  21.480  26.180  1.00  0.00            
ATOM     87  O21 ACD     1      37.010  20.780  28.100  1.00  0.00            
ATOM     88  C26 ACD     1      36.470  19.650  28.810  1.00  0.00            
ATOM     89  H42 ACD     1      35.490  19.430  28.380  1.00  0.00            
ATOM     90  C27 ACD     1      36.210  20.040  30.300  1.00  0.00            
ATOM     91  H43 ACD     1      35.600  20.930  30.070  1.00  0.00            
ATOM     92  H44 ACD     1      35.520  19.320  30.750  1.00  0.00            
ATOM     93  O22 ACD     1      37.400  20.250  31.040  1.00  0.00            
ATOM     94  H45 ACD     1      37.150  20.810  31.780  1.00  0.00            
ATOM     95  O23 ACD     1      36.000  20.130  25.990  1.00  0.00            
ATOM     96  C28 ACD     1      34.950  21.140  25.690  1.00  0.00            
ATOM     97  H46 ACD     1      34.950  21.970  26.410  1.00  0.00            
ATOM     98  C29 ACD     1      33.520  20.600  25.730  1.00  0.00            
ATOM     99  H47 ACD     1      33.640  19.610  25.280  1.00  0.00            
ATOM    100  O24 ACD     1      32.630  21.390  25.070  1.00  0.00            
ATOM    101  C30 ACD     1      33.110  20.370  27.130  1.00  0.00            
ATOM    102  H48 ACD     1      32.150  19.840  27.190  1.00  0.00            
ATOM    103  H49 ACD     1      33.890  19.680  27.470  1.00  0.00            
ATOM    104  O25 ACD     1      33.070  21.490  28.010  1.00  0.00            
ATOM    105  H50 ACD     1      32.530  21.160  28.740  1.00  0.00            
ATOM    106  C31 ACD     1      35.380  21.660  24.300  1.00  0.00            
ATOM    107  H51 ACD     1      35.610  20.820  23.630  1.00  0.00            
ATOM    108  O26 ACD     1      36.490  22.510  24.370  1.00  0.00            
ATOM    109  H52 ACD     1      36.900  22.590  23.510  1.00  0.00            
ATOM    110  C32 ACD     1      34.190  22.350  23.630  1.00  0.00            
ATOM    111  H53 ACD     1      34.150  23.260  24.250  1.00  0.00            
ATOM    112  O27 ACD     1      34.460  22.670  22.300  1.00  0.00            
ATOM    113  H54 ACD     1      34.890  21.900  21.910  1.00  0.00            
ATOM    114  C33 ACD     1      32.910  21.560  23.680  1.00  0.00            
ATOM    115  H55 ACD     1      32.110  22.160  23.230  1.00  0.00            
ATOM    116  O28 ACD     1      32.970  20.410  22.910  1.00  0.00            
ATOM    117  C34 ACD     1      31.700  19.980  22.380  1.00  0.00            
ATOM    118  H56 ACD     1      31.060  20.800  22.050  1.00  0.00            
ATOM    119  C35 ACD     1      32.070  19.190  21.150  1.00  0.00            
ATOM    120  H57 ACD     1      32.940  18.570  21.400  1.00  0.00            
ATOM    121  O29 ACD     1      32.360  20.100  20.070  1.00  0.00            
ATOM    122  H58 ACD     1      31.660  20.750  19.940  1.00  0.00            
ATOM    123  C36 ACD     1      30.990  18.210  20.680  1.00  0.00            
ATOM    124  H59 ACD     1      30.160  18.730  20.200  1.00  0.00            
ATOM    125  O30 ACD     1      31.550  17.270  19.680  1.00  0.00            
ATOM    126  H60 ACD     1      32.210  16.630  19.950  1.00  0.00            
ATOM    127  C1  BC3     2      38.000  15.500  23.280  1.00  0.00            
ATOM    128  C2  BC3     2      37.080  16.570  22.900  1.00  0.00            
ATOM    129  O1  BC3     2      37.230  17.270  21.750  1.00  0.00            
ATOM    130  N1  BC3     2      36.130  18.140  21.700  1.00  0.00            
ATOM    131  C3  BC3     2      35.340  17.910  22.710  1.00  0.00            
ATOM    132  C4  BC3     2      35.950  16.960  23.570  1.00  0.00            
ATOM    133  C5  BC3     2      35.440  16.470  24.810  1.00  0.00            
ATOM    134  O2  BC3     2      36.100  15.790  25.600  1.00  0.00            
ATOM    135  N2  BC3     2      34.150  16.980  24.980  1.00  0.00            
ATOM    136  C6  BC3     2      33.310  16.900  26.100  1.00  0.00            
ATOM    137  C7  BC3     2      31.920  16.950  25.890  1.00  0.00            
ATOM    138  C8  BC3     2      31.020  17.010  26.950  1.00  0.00            
ATOM    139  C9  BC3     2      31.470  16.920  28.290  1.00  0.00            
ATOM    140  C10 BC3     2      30.490  16.630  29.500  1.00  0.00            
ATOM    141  F1  BC3     2      31.120  16.220  30.620  1.00  0.00            
ATOM    142  F2  BC3     2      29.750  17.670  29.770  1.00  0.00            
ATOM    143  F3  BC3     2      29.620  15.710  29.020  1.00  0.00            
ATOM    144  C11 BC3     2      32.870  17.090  28.470  1.00  0.00            
ATOM    145  C12 BC3     2      33.790  17.010  27.400  1.00  0.00            
ATOM    146  H1  BC3     2      38.560  15.800  24.180  1.00  0.00            
ATOM    147  H2  BC3     2      37.400  14.650  23.640  1.00  0.00            
ATOM    148  H3  BC3     2      38.600  15.170  22.420  1.00  0.00            
ATOM    149  H4  BC3     2      34.450  18.510  22.840  1.00  0.00            
ATOM    150  H5  BC3     2      33.860  17.530  24.180  1.00  0.00            
ATOM    151  H6  BC3     2      31.540  16.810  24.880  1.00  0.00            
ATOM    152  H7  BC3     2      29.960  16.980  26.710  1.00  0.00            
ATOM    153  H8  BC3     2      33.260  17.130  29.490  1.00  0.00            
ATOM    154  H9  BC3     2      34.860  17.080  27.540  1.00  0.00            
TER
ENDMDL
MODEL        1
ATOM      1  H1  ACD     1      30.370  10.370  22.530  1.00  0.00            
ATOM      2  O1  ACD     1      29.430  10.170  22.520  1.00  0.00            
ATOM      3  C1  ACD     1      28.740  11.450  22.460  1.00  0.00            
ATOM      4  H2  ACD     1      27.730  11.360  22.860  1.00  0.00            
ATOM      5  H3  ACD     1      28.790  11.660  21.380  1.00  0.00            
ATOM      6  C2  ACD     1      29.470  12.600  23.160  1.00  0.00            
ATOM      7  H4  ACD     1      29.270  12.430  24.220  1.00  0.00            
ATOM      8  O2  ACD     1      30.890  12.580  22.840  1.00  0.00            
ATOM      9  C3  ACD     1      31.660  13.550  23.420  1.00  0.00            
ATOM     10  H5  ACD     1      32.700  13.430  23.090  1.00  0.00            
ATOM     11  O3  ACD     1      31.480  13.570  24.870  1.00  0.00            
ATOM     12  C4  ACD     1      32.610  12.960  25.470  1.00  0.00            
ATOM     13  H6  ACD     1      33.320  12.480  24.780  1.00  0.00            
ATOM     14  C5  ACD     1      33.260  14.110  26.270  1.00  0.00            
ATOM     15  H7  ACD     1      32.480  14.570  26.900  1.00  0.00            
ATOM     16  O4  ACD     1      33.700  15.180  25.460  1.00  0.00            
ATOM     17  H8  ACD     1      33.050  15.430  24.790  1.00  0.00            
ATOM     18  C6  ACD     1      34.380  13.500  27.060  1.00  0.00            
ATOM     19  H9  ACD     1      35.100  13.050  26.370  1.00  0.00            
ATOM     20  O5  ACD     1      35.070  14.480  27.880  1.00  0.00            
ATOM     21  H10 ACD     1      35.260  15.150  27.220  1.00  0.00            
ATOM     22  C7  ACD     1      33.920  12.360  27.970  1.00  0.00            
ATOM     23  H11 ACD     1      34.740  11.810  28.440  1.00  0.00            
ATOM     24  O6  ACD     1      33.220  11.390  27.190  1.00  0.00            
ATOM     25  C8  ACD     1      32.130  11.800  26.380  1.00  0.00            
ATOM     26  H12 ACD     1      31.380  12.130  27.120  1.00  0.00            
ATOM     27  C9  ACD     1      31.590  10.600  25.600  1.00  0.00            
ATOM     28  H13 ACD     1      31.380   9.870  26.390  1.00  0.00            
ATOM     29  H14 ACD     1      30.650  10.830  25.100  1.00  0.00            
ATOM     30  O7  ACD     1      32.570  10.070  24.690  1.00  0.00            
ATOM     31  H15 ACD     1      33.390   9.930  25.180  1.00  0.00            
ATOM     32  O8  ACD     1      33.120  12.850  28.920  1.00  0.00            
ATOM     33  C10 ACD     1      33.340  12.720  30.300  1.00  0.00            
ATOM     34  H16 ACD     1      34.340  12.340  30.550  1.00  0.00            
ATOM     35  C11 ACD     1      33.330  14.150  30.860  1.00  0.00            
ATOM     36  H17 ACD     1      32.650  14.800  30.280  1.00  0.00            
ATOM     37  O9  ACD     1      34.600  14.730  30.540  1.00  0.00            
ATOM     38  H18 ACD     1      34.720  14.560  29.600  1.00  0.00            
ATOM     39  C12 ACD     1      32.970  14.140  32.320  1.00  0.00            
ATOM     40  H19 ACD     1      33.850  13.730  32.830  1.00  0.00            
ATOM     41  O10 ACD     1      32.720  15.520  32.770  1.00  0.00            
ATOM     42  H20 ACD     1      31.850  15.700  32.400  1.00  0.00            
ATOM     43  C13 ACD     1      31.630  13.480  32.540  1.00  0.00            
ATOM     44  H21 ACD     1      31.300  13.590  33.570  1.00  0.00            
ATOM     45  O11 ACD     1      31.880  12.140  32.270  1.00  0.00            
ATOM     46  C14 ACD     1      32.180  11.830  30.880  1.00  0.00            
ATOM     47  H22 ACD     1      31.290  12.030  30.270  1.00  0.00            
ATOM     48  C15 ACD     1      32.470  10.370  30.650  1.00  0.00            
ATOM     49  H23 ACD     1      33.150  10.290  29.790  1.00  0.00            
ATOM     50  H24 ACD     1      33.010  10.080  31.560  1.00  0.00            
ATOM     51  O12 ACD     1      31.250   9.570  30.470  1.00  0.00            
ATOM     52  H25 ACD     1      31.480   8.710  30.090  1.00  0.00            
ATOM     53  O13 ACD     1      30.640  14.040  31.660  1.00  0.00            
ATOM     54  C16 ACD     1      29.370  14.300  32.200  1.00  0.00            
ATOM     55  H26 ACD     1      29.520  14.340  33.290  1.00  0.00            
ATOM     56  C17 ACD     1      29.010  15.690  31.830  1.00  0.00            
ATOM     57  H27 ACD     1      29.110  15.830  30.740  1.00  0.00            
ATOM     58  O14 ACD     1      30.000  16.480  32.490  1.00  0.00            
ATOM     59  H28 ACD     1      29.830  17.380  32.200  1.00  0.00            
ATOM     60  C18 ACD     1      27.560  16.000  32.210  1.00  0.00            
ATOM     61  H29 ACD     1      27.510  15.980  33.300  1.00  0.00            
ATOM     62  O15 ACD     1      27.140  17.300  31.820  1.00  0.00            
ATOM     63  H30 ACD     1      26.840  17.320  30.900  1.00  0.00            
ATOM     64  C19 ACD     1      26.610  14.950  31.570  1.00  0.00            
ATOM     65  H31 ACD     1      25.580  15.150  31.850  1.00  0.00            
ATOM     66  O16 ACD     1      26.990  13.630  32.040  1.00  0.00            
ATOM     67  C20 ACD     1      28.350  13.250  31.800  1.00  0.00            
ATOM     68  H32 ACD     1      28.440  13.110  30.710  1.00  0.00            
ATOM     69  C21 ACD     1      28.480  11.940  32.550  1.00  0.00            
ATOM     70  H33 ACD     1      27.800  11.250  32.030  1.00  0.00            
ATOM     71  H34 ACD     1      29.470  11.510  32.340  1.00  0.00            
ATOM     72  O17 ACD     1      28.150  12.010  33.930  1.00  0.00            
ATOM     73  H35 ACD     1      28.360  11.150  34.310  1.00  0.00            
ATOM     74  O18 ACD     1      26.600  15.160  30.220  1.00  0.00            
ATOM     75  C22 ACD     1      25.320  15.470  29.600  1.00  0.00            
ATOM     76  H36 ACD     1      24.580  15.750  30.370  1.00  0.00            
ATOM     77  C23 ACD     1      25.560  16.630  28.610  1.00  0.00            
ATOM     78  H37 ACD     1      26.380  16.320  27.960  1.00  0.00            
ATOM     79  O19 ACD     1      25.840  17.900  29.370  1.00  0.00            
ATOM     80  H38 ACD     1      25.140  18.540  29.260  1.00  0.00            
ATOM     81  C24 ACD     1      24.290  16.760  27.790  1.00  0.00            
ATOM     82  H39 ACD     1      23.480  17.000  28.490  1.00  0.00            
ATOM     83  O20 ACD     1      24.500  17.820  26.830  1.00  0.00            
ATOM     84  H40 ACD     1      24.710  17.280  26.070  1.00  0.00            
ATOM     85  C25 ACD     1      23.980  15.450  27.030  1.00  0.00            
ATOM     86  H41 ACD     1      23.060  15.510  26.440  1.00  0.00            
ATOM     87  O21 ACD     1      23.720  14.480  28.030  1.00  0.00            
ATOM     88  C26 ACD     1      24.910  14.150  28.860  1.00  0.00            
ATOM     89  H42 ACD     1      25.680  13.800  28.160  1.00  0.00            
ATOM     90  C27 ACD     1      24.460  13.000  29.740  1.00  0.00            
ATOM     91  H43 ACD     1      25.140  12.910  30.600  1.00  0.00            
ATOM     92  H44 ACD     1      23.460  13.200  30.160  1.00  0.00            
ATOM     93  O22 ACD     1      24.300  11.810  29.000  1.00  0.00            
ATOM     94  H45 ACD     1      24.540  11.080  29.570  1.00  0.00            
ATOM     95  O23 ACD     1      25.050  14.950  26.170  1.00  0.00            
ATOM     96  C28 ACD     1      24.700  14.790  24.810  1.00  0.00            
ATOM     97  H46 ACD     1      23.650  14.900  24.520  1.00  0.00            
ATOM     98  C29 ACD     1      24.980  13.320  24.330  1.00  0.00            
ATOM     99  H47 ACD     1      25.780  12.960  25.000  1.00  0.00            
ATOM    100  O24 ACD     1      25.440  13.250  22.910  1.00  0.00            
ATOM    101  C30 ACD     1      23.810  12.330  24.520  1.00  0.00            
ATOM    102  H48 ACD     1      23.280  12.560  25.450  1.00  0.00            
ATOM    103  H49 ACD     1      23.080  12.610  23.750  1.00  0.00            
ATOM    104  O25 ACD     1      24.260  10.900  24.360  1.00  0.00            
ATOM    105  H50 ACD     1      24.600  10.610  25.210  1.00  0.00            
ATOM    106  C31 ACD     1      25.440  15.890  24.060  1.00  0.00            
ATOM    107  H51 ACD     1      26.410  15.920  24.570  1.00  0.00            
ATOM    108  O26 ACD     1      24.640  17.130  24.170  1.00  0.00            
ATOM    109  H52 ACD     1      23.950  17.150  23.500  1.00  0.00            
ATOM    110  C32 ACD     1      25.740  15.560  22.610  1.00  0.00            
ATOM    111  H53 ACD     1      24.890  15.750  21.940  1.00  0.00            
ATOM    112  O27 ACD     1      26.640  16.500  22.050  1.00  0.00            
ATOM    113  H54 ACD     1      27.440  16.280  22.540  1.00  0.00            
ATOM    114  C33 ACD     1      26.380  14.170  22.560  1.00  0.00            
ATOM    115  H55 ACD     1      26.630  13.860  21.540  1.00  0.00            
ATOM    116  O28 ACD     1      27.520  14.070  23.340  1.00  0.00            
ATOM    117  C34 ACD     1      28.840  13.960  22.780  1.00  0.00            
ATOM    118  H56 ACD     1      28.850  14.030  21.680  1.00  0.00            
ATOM    119  C35 ACD     1      29.640  15.160  23.280  1.00  0.00            
ATOM    120  H57 ACD     1      29.610  15.170  24.380  1.00  0.00            
ATOM    121  O29 ACD     1      29.180  16.500  22.830  1.00  0.00            
ATOM    122  H58 ACD     1      29.670  17.220  23.250  1.00  0.00            
ATOM    123  C36 ACD     1      31.220  14.950  22.950  1.00  0.00            
ATOM    124  H59 ACD     1      31.340  15.010  21.860  1.00  0.00            
ATOM    125  O30 ACD     1      32.040  15.880  23.610  1.00  0.00            
ATOM    126  H60 ACD     1      31.890  16.690  23.120  1.00  0.00            
ATOM    127  C1  BC3     2      29.740  20.000  28.840  1.00  0.00            
ATOM    128  C2  BC3     2      30.200  20.400  27.490  1.00  0.00            
ATOM    129  O1  BC3     2      30.440  21.720  27.190  1.00  0.00            
ATOM    130  N1  BC3     2      30.780  21.780  25.820  1.00  0.00            
ATOM    131  C3  BC3     2      30.690  20.550  25.300  1.00  0.00            
ATOM    132  C4  BC3     2      30.350  19.630  26.360  1.00  0.00            
ATOM    133  C5  BC3     2      30.190  18.220  26.090  1.00  0.00            
ATOM    134  O2  BC3     2      30.390  17.710  25.040  1.00  0.00            
ATOM    135  N2  BC3     2      29.740  17.520  27.120  1.00  0.00            
ATOM    136  C6  BC3     2      29.470  16.190  27.180  1.00  0.00            
ATOM    137  C7  BC3     2      30.220  15.450  28.040  1.00  0.00            
ATOM    138  C8  BC3     2      29.950  14.060  28.200  1.00  0.00            
ATOM    139  C9  BC3     2      28.830  13.460  27.600  1.00  0.00            
ATOM    140  C10 BC3     2      28.500  11.940  27.850  1.00  0.00            
ATOM    141  F1  BC3     2      27.200  11.720  27.990  1.00  0.00            
ATOM    142  F2  BC3     2      29.020  11.090  26.920  1.00  0.00            
ATOM    143  F3  BC3     2      28.970  11.510  28.980  1.00  0.00            
ATOM    144  C11 BC3     2      28.120  14.240  26.630  1.00  0.00            
ATOM    145  C12 BC3     2      28.410  15.580  26.530  1.00  0.00            
ATOM    146  H1  BC3     2      29.590  20.920  29.410  1.00  0.00            
ATOM    147  H2  BC3     2      28.740  19.540  28.740  1.00  0.00            
ATOM    148  H3  BC3     2      30.460  19.340  29.340  1.00  0.00            
ATOM    149  H4  BC3     2      30.750  20.390  24.230  1.00  0.00            
ATOM    150  H5  BC3     2      29.560  18.090  27.940  1.00  0.00            
ATOM    151  H6  BC3     2      31.050  15.910  28.580  1.00  0.00            
ATOM    152  H7  BC3     2      30.510  13.470  28.920  1.00  0.00            
ATOM    153  H8  BC3     2      27.360  13.740  26.040  1.00  0.00            
ATOM    154  H9  BC3     2      27.850  16.110  25.770  1.00  0.00            
TER
ENDMDL
MODEL        1
ATOM      1  H1  ACD     1      24.480   1.330  22.320  1.00  0.00            
ATOM      2  O1  ACD     1      25.390   1.270  22.650  1.00  0.00            
ATOM      3  C1  ACD     1      25.610   2.310  23.590  1.00  0.00            
ATOM      4  H2  ACD     1      25.290   2.040  24.610  1.00  0.00            
ATOM      5  H3  ACD     1      25.070   3.250  23.410  1.00  0.00            
ATOM      6  C2  ACD     1      27.060   2.600  23.750  1.00  0.00            
ATOM      7  H4  ACD     1      27.210   3.450  24.420  1.00  0.00            
ATOM      8  O2  ACD     1      27.790   1.460  24.180  1.00  0.00            
ATOM      9  C3  ACD     1      29.230   1.670  24.370  1.00  0.00            
ATOM     10  H5  ACD     1      29.650   0.690  24.640  1.00  0.00            
ATOM     11  O3  ACD     1      29.350   2.670  25.410  1.00  0.00            
ATOM     12  C4  ACD     1      29.840   2.260  26.740  1.00  0.00            
ATOM     13  H6  ACD     1      29.770   1.170  26.830  1.00  0.00            
ATOM     14  C5  ACD     1      31.350   2.500  26.790  1.00  0.00            
ATOM     15  H7  ACD     1      31.540   3.450  26.280  1.00  0.00            
ATOM     16  O4  ACD     1      32.040   1.470  26.040  1.00  0.00            
ATOM     17  H8  ACD     1      32.880   1.210  26.420  1.00  0.00            
ATOM     18  C6  ACD     1      31.800   2.600  28.280  1.00  0.00            
ATOM     19  H9  ACD     1      31.600   1.650  28.790  1.00  0.00            
ATOM     20  O5  ACD     1      33.210   2.870  28.400  1.00  0.00            
ATOM     21  H10 ACD     1      33.300   3.800  28.160  1.00  0.00            
ATOM     22  C7  ACD     1      31.000   3.650  28.930  1.00  0.00            
ATOM     23  H11 ACD     1      31.320   3.810  29.970  1.00  0.00            
ATOM     24  O6  ACD     1      29.670   3.160  29.010  1.00  0.00            
ATOM     25  C8  ACD     1      29.050   3.120  27.750  1.00  0.00            
ATOM     26  H12 ACD     1      28.850   4.130  27.360  1.00  0.00            
ATOM     27  C9  ACD     1      27.650   2.620  28.090  1.00  0.00            
ATOM     28  H13 ACD     1      27.230   3.300  28.830  1.00  0.00            
ATOM     29  H14 ACD     1      26.960   2.640  27.240  1.00  0.00            
ATOM     30  O7  ACD     1      27.650   1.280  28.560  1.00  0.00            
ATOM     31  H15 ACD     1      27.350   0.750  27.810  1.00  0.00            
ATOM     32  O8  ACD     1      31.180   4.880  28.170  1.00  0.00            
ATOM     33  C10 ACD     1      31.760   6.110  28.730  1.00  0.00            
ATOM     34  H16 ACD     1      32.270   5.850  29.670  1.00  0.00            
ATOM     35  C11 ACD     1      32.800   6.670  27.720  1.00  0.00            
ATOM     36  H17 ACD     1      32.250   6.730  26.770  1.00  0.00            
ATOM     37  O9  ACD     1      33.860   5.720  27.540  1.00  0.00            
ATOM     38  H18 ACD     1      34.500   6.050  26.900  1.00  0.00            
ATOM     39  C12 ACD     1      33.210   8.120  28.030  1.00  0.00            
ATOM     40  H19 ACD     1      33.810   8.000  28.940  1.00  0.00            
ATOM     41  O10 ACD     1      33.980   8.750  26.970  1.00  0.00            
ATOM     42  H20 ACD     1      33.360   9.220  26.400  1.00  0.00            
ATOM     43  C13 ACD     1      32.050   8.980  28.290  1.00  0.00            
ATOM     44  H21 ACD     1      32.380   9.900  28.780  1.00  0.00            
ATOM     45  O11 ACD     1      31.270   8.410  29.350  1.00  0.00            
ATOM     46  C14 ACD     1      30.710   7.110  29.150  1.00  0.00            
ATOM     47  H22 ACD     1      30.010   7.170  28.310  1.00  0.00            
ATOM     48  C15 ACD     1      30.000   6.690  30.420  1.00  0.00            
ATOM     49  H23 ACD     1      29.340   7.530  30.660  1.00  0.00            
ATOM     50  H24 ACD     1      29.310   5.860  30.220  1.00  0.00            
ATOM     51  O12 ACD     1      30.810   6.340  31.600  1.00  0.00            
ATOM     52  H25 ACD     1      30.250   5.860  32.210  1.00  0.00            
ATOM     53  O13 ACD     1      31.310   9.110  27.040  1.00  0.00            
ATOM     54  C16 ACD     1      31.030  10.470  26.600  1.00  0.00            
ATOM     55  H26 ACD     1      31.630  11.230  27.130  1.00  0.00            
ATOM     56  C17 ACD     1      31.550  10.580  25.160  1.00  0.00            
ATOM     57  H27 ACD     1      31.030   9.740  24.680  1.00  0.00            
ATOM     58  O14 ACD     1      32.930  10.400  25.070  1.00  0.00            
ATOM     59  H28 ACD     1      33.160  10.350  24.140  1.00  0.00            
ATOM     60  C18 ACD     1      31.070  11.930  24.640  1.00  0.00            
ATOM     61  H29 ACD     1      31.450  12.730  25.290  1.00  0.00            
ATOM     62  O15 ACD     1      31.350  12.040  23.260  1.00  0.00            
ATOM     63  H30 ACD     1      30.710  11.510  22.780  1.00  0.00            
ATOM     64  C19 ACD     1      29.560  12.030  24.710  1.00  0.00            
ATOM     65  H31 ACD     1      29.230  12.930  24.180  1.00  0.00            
ATOM     66  O16 ACD     1      29.260  12.000  26.070  1.00  0.00            
ATOM     67  C20 ACD     1      29.560  10.870  26.860  1.00  0.00            
ATOM     68  H32 ACD     1      28.990   9.950  26.670  1.00  0.00            
ATOM     69  C21 ACD     1      29.250  11.210  28.330  1.00  0.00            
ATOM     70  H33 ACD     1      28.200  11.440  28.550  1.00  0.00            
ATOM     71  H34 ACD     1      29.380  10.240  28.820  1.00  0.00            
ATOM     72  O17 ACD     1      30.140  12.080  28.920  1.00  0.00            
ATOM     73  H35 ACD     1      29.680  12.720  29.470  1.00  0.00            
ATOM     74  O18 ACD     1      28.970  10.920  23.960  1.00  0.00            
ATOM     75  C22 ACD     1      27.890  11.160  23.070  1.00  0.00            
ATOM     76  H36 ACD     1      27.620  12.220  23.090  1.00  0.00            
ATOM     77  C23 ACD     1      28.290  10.780  21.620  1.00  0.00            
ATOM     78  H37 ACD     1      28.770   9.790  21.570  1.00  0.00            
ATOM     79  O19 ACD     1      29.280  11.670  21.220  1.00  0.00            
ATOM     80  H38 ACD     1      29.530  11.350  20.350  1.00  0.00            
ATOM     81  C24 ACD     1      27.150  10.710  20.690  1.00  0.00            
ATOM     82  H39 ACD     1      26.820  11.760  20.660  1.00  0.00            
ATOM     83  O20 ACD     1      27.560  10.210  19.440  1.00  0.00            
ATOM     84  H40 ACD     1      27.770   9.270  19.540  1.00  0.00            
ATOM     85  C25 ACD     1      26.060   9.820  21.180  1.00  0.00            
ATOM     86  H41 ACD     1      25.200   9.710  20.510  1.00  0.00            
ATOM     87  O21 ACD     1      25.650  10.270  22.500  1.00  0.00            
ATOM     88  C26 ACD     1      26.660  10.380  23.500  1.00  0.00            
ATOM     89  H42 ACD     1      26.970   9.390  23.860  1.00  0.00            
ATOM     90  C27 ACD     1      26.000  11.130  24.720  1.00  0.00            
ATOM     91  H43 ACD     1      25.130  10.520  25.000  1.00  0.00            
ATOM     92  H44 ACD     1      26.700  11.170  25.560  1.00  0.00            
ATOM     93  O22 ACD     1      25.620  12.490  24.410  1.00  0.00            
ATOM     94  H45 ACD     1      25.200  12.450  23.550  1.00  0.00            
ATOM     95  O23 ACD     1      26.680   8.580  21.380  1.00  0.00            
ATOM     96  C28 ACD     1      26.070   7.380  20.840  1.00  0.00            
ATOM     97  H46 ACD     1      25.330   7.570  20.050  1.00  0.00            
ATOM     98  C29 ACD     1      25.370   6.600  22.030  1.00  0.00            
ATOM     99  H47 ACD     1      26.040   6.510  22.890  1.00  0.00            
ATOM    100  O24 ACD     1      25.000   5.270  21.470  1.00  0.00            
ATOM    101  C30 ACD     1      24.190   7.410  22.640  1.00  0.00            
ATOM    102  H48 ACD     1      23.650   6.730  23.310  1.00  0.00            
ATOM    103  H49 ACD     1      24.570   8.270  23.220  1.00  0.00            
ATOM    104  O25 ACD     1      23.340   7.990  21.720  1.00  0.00            
ATOM    105  H50 ACD     1      22.690   8.500  22.220  1.00  0.00            
ATOM    106  C31 ACD     1      27.230   6.470  20.240  1.00  0.00            
ATOM    107  H51 ACD     1      27.950   6.350  21.060  1.00  0.00            
ATOM    108  O26 ACD     1      27.830   7.220  19.110  1.00  0.00            
ATOM    109  H52 ACD     1      27.180   7.250  18.400  1.00  0.00            
ATOM    110  C32 ACD     1      26.720   5.090  19.880  1.00  0.00            
ATOM    111  H53 ACD     1      25.980   5.170  19.070  1.00  0.00            
ATOM    112  O27 ACD     1      27.760   4.230  19.520  1.00  0.00            
ATOM    113  H54 ACD     1      28.390   4.230  20.240  1.00  0.00            
ATOM    114  C33 ACD     1      26.070   4.440  21.110  1.00  0.00            
ATOM    115  H55 ACD     1      25.700   3.440  20.870  1.00  0.00            
ATOM    116  O28 ACD     1      27.050   4.320  22.200  1.00  0.00            
ATOM    117  C34 ACD     1      27.570   3.040  22.390  1.00  0.00            
ATOM    118  H56 ACD     1      27.330   2.330  21.590  1.00  0.00            
ATOM    119  C35 ACD     1      29.060   3.220  22.550  1.00  0.00            
ATOM    120  H57 ACD     1      29.180   4.070  23.230  1.00  0.00            
ATOM    121  O29 ACD     1      29.660   3.660  21.320  1.00  0.00            
ATOM    122  H58 ACD     1      30.620   3.620  21.360  1.00  0.00            
ATOM    123  C36 ACD     1      29.760   2.020  23.060  1.00  0.00            
ATOM    124  H59 ACD     1      29.540   1.100  22.500  1.00  0.00            
ATOM    125  O30 ACD     1      31.130   2.180  23.320  1.00  0.00            
ATOM    126  H60 ACD     1      31.230   2.490  24.220  1.00  0.00            
ATOM    127  C1  BC3     2      34.810   5.150  23.010  1.00  0.00            
ATOM    128  C2  BC3     2      34.900   5.930  21.760  1.00  0.00            
ATOM    129  O1  BC3     2      36.050   5.890  21.100  1.00  0.00            
ATOM    130  N1  BC3     2      35.980   6.840  20.020  1.00  0.00            
ATOM    131  C3  BC3     2      34.810   7.430  20.160  1.00  0.00            
ATOM    132  C4  BC3     2      34.120   6.840  21.210  1.00  0.00            
ATOM    133  C5  BC3     2      32.750   7.250  21.710  1.00  0.00            
ATOM    134  O2  BC3     2      32.260   8.360  21.410  1.00  0.00            
ATOM    135  N2  BC3     2      32.120   6.330  22.420  1.00  0.00            
ATOM    136  C6  BC3     2      31.030   6.480  23.220  1.00  0.00            
ATOM    137  C7  BC3     2      29.860   7.160  22.800  1.00  0.00            
ATOM    138  C8  BC3     2      28.750   7.200  23.640  1.00  0.00            
ATOM    139  C9  BC3     2      28.720   6.460  24.860  1.00  0.00            
ATOM    140  C10 BC3     2      27.540   6.510  25.880  1.00  0.00            
ATOM    141  F1  BC3     2      26.490   7.100  25.240  1.00  0.00            
ATOM    142  F2  BC3     2      27.100   5.340  26.300  1.00  0.00            
ATOM    143  F3  BC3     2      27.810   7.360  26.930  1.00  0.00            
ATOM    144  C11 BC3     2      29.890   5.720  25.240  1.00  0.00            
ATOM    145  C12 BC3     2      31.030   5.730  24.390  1.00  0.00            
ATOM    146  H1  BC3     2      34.390   5.710  23.850  1.00  0.00            
ATOM    147  H2  BC3     2      34.270   4.210  22.810  1.00  0.00            
ATOM    148  H3  BC3     2      35.840   4.840  23.260  1.00  0.00            
ATOM    149  H4  BC3     2      34.560   8.250  19.490  1.00  0.00            
ATOM    150  H5  BC3     2      32.580   5.430  22.450  1.00  0.00            
ATOM    151  H6  BC3     2      29.910   7.760  21.900  1.00  0.00            
ATOM    152  H7  BC3     2      27.900   7.770  23.270  1.00  0.00            
ATOM    153  H8  BC3     2      29.920   5.120  26.140  1.00  0.00            
ATOM    154  H9  BC3     2      31.950   5.220  24.650  1.00  0.00            
TER
ENDMDL
MODEL        1
ATOM      1  H1  ACD     1      33.850  24.400  13.660  1.00  0.00            
ATOM      2  O1  ACD     1      33.810  24.690  14.570  1.00  0.00            
ATOM      3  C1  ACD     1      34.260  23.600  15.410  1.00  0.00            
ATOM      4  H2  ACD     1      33.640  22.730  15.120  1.00  0.00            
ATOM      5  H3  ACD     1      34.130  23.900  16.460  1.00  0.00            
ATOM      6  C2  ACD     1      35.740  23.240  15.040  1.00  0.00            
ATOM      7  H4  ACD     1      35.990  22.500  15.820  1.00  0.00            
ATOM      8  O2  ACD     1      35.750  22.600  13.800  1.00  0.00            
ATOM      9  C3  ACD     1      37.010  22.020  13.520  1.00  0.00            
ATOM     10  H5  ACD     1      36.760  21.430  12.630  1.00  0.00            
ATOM     11  O3  ACD     1      37.410  21.140  14.630  1.00  0.00            
ATOM     12  C4  ACD     1      37.340  19.680  14.340  1.00  0.00            
ATOM     13  H6  ACD     1      36.730  19.450  13.460  1.00  0.00            
ATOM     14  C5  ACD     1      38.720  19.070  14.100  1.00  0.00            
ATOM     15  H7  ACD     1      39.340  19.470  14.910  1.00  0.00            
ATOM     16  O4  ACD     1      39.210  19.510  12.820  1.00  0.00            
ATOM     17  H8  ACD     1      39.900  18.860  12.640  1.00  0.00            
ATOM     18  C6  ACD     1      38.860  17.550  14.290  1.00  0.00            
ATOM     19  H9  ACD     1      38.360  17.120  13.410  1.00  0.00            
ATOM     20  O5  ACD     1      40.260  17.170  14.290  1.00  0.00            
ATOM     21  H10 ACD     1      40.640  17.710  14.990  1.00  0.00            
ATOM     22  C7  ACD     1      38.190  17.220  15.640  1.00  0.00            
ATOM     23  H11 ACD     1      38.060  16.140  15.660  1.00  0.00            
ATOM     24  O6  ACD     1      36.850  17.730  15.700  1.00  0.00            
ATOM     25  C8  ACD     1      36.670  19.150  15.540  1.00  0.00            
ATOM     26  H12 ACD     1      37.170  19.570  16.420  1.00  0.00            
ATOM     27  C9  ACD     1      35.250  19.610  15.780  1.00  0.00            
ATOM     28  H13 ACD     1      34.950  19.050  16.680  1.00  0.00            
ATOM     29  H14 ACD     1      35.240  20.660  16.080  1.00  0.00            
ATOM     30  O7  ACD     1      34.290  19.240  14.720  1.00  0.00            
ATOM     31  H15 ACD     1      33.420  19.310  15.130  1.00  0.00            
ATOM     32  O8  ACD     1      38.950  17.750  16.740  1.00  0.00            
ATOM     33  C10 ACD     1      39.750  16.860  17.490  1.00  0.00            
ATOM     34  H16 ACD     1      40.130  16.010  16.910  1.00  0.00            
ATOM     35  C11 ACD     1      40.990  17.700  17.810  1.00  0.00            
ATOM     36  H17 ACD     1      40.630  18.700  18.080  1.00  0.00            
ATOM     37  O9  ACD     1      41.880  17.710  16.660  1.00  0.00            
ATOM     38  H18 ACD     1      42.590  18.280  16.960  1.00  0.00            
ATOM     39  C12 ACD     1      41.800  17.160  19.040  1.00  0.00            
ATOM     40  H19 ACD     1      42.060  16.140  18.730  1.00  0.00            
ATOM     41  O10 ACD     1      42.970  17.950  19.310  1.00  0.00            
ATOM     42  H20 ACD     1      42.630  18.770  19.680  1.00  0.00            
ATOM     43  C13 ACD     1      40.810  17.250  20.250  1.00  0.00            
ATOM     44  H21 ACD     1      41.260  16.970  21.210  1.00  0.00            
ATOM     45  O11 ACD     1      39.840  16.190  19.920  1.00  0.00            
ATOM     46  C14 ACD     1      38.970  16.490  18.800  1.00  0.00            
ATOM     47  H22 ACD     1      38.360  17.370  19.030  1.00  0.00            
ATOM     48  C15 ACD     1      38.030  15.320  18.470  1.00  0.00            
ATOM     49  H23 ACD     1      37.440  15.180  19.380  1.00  0.00            
ATOM     50  H24 ACD     1      37.230  15.690  17.810  1.00  0.00            
ATOM     51  O12 ACD     1      38.770  14.200  17.950  1.00  0.00            
ATOM     52  H25 ACD     1      39.680  14.310  18.230  1.00  0.00            
ATOM     53  O13 ACD     1      40.170  18.510  20.440  1.00  0.00            
ATOM     54  C16 ACD     1      40.580  19.300  21.610  1.00  0.00            
ATOM     55  H26 ACD     1      41.300  18.800  22.280  1.00  0.00            
ATOM     56  C17 ACD     1      41.170  20.600  21.110  1.00  0.00            
ATOM     57  H27 ACD     1      40.510  20.960  20.300  1.00  0.00            
ATOM     58  O14 ACD     1      42.470  20.370  20.580  1.00  0.00            
ATOM     59  H28 ACD     1      42.810  21.200  20.240  1.00  0.00            
ATOM     60  C18 ACD     1      41.260  21.690  22.200  1.00  0.00            
ATOM     61  H29 ACD     1      42.000  21.290  22.910  1.00  0.00            
ATOM     62  O15 ACD     1      41.640  22.930  21.680  1.00  0.00            
ATOM     63  H30 ACD     1      42.380  23.180  22.250  1.00  0.00            
ATOM     64  C19 ACD     1      40.000  21.790  23.100  1.00  0.00            
ATOM     65  H31 ACD     1      40.180  22.520  23.890  1.00  0.00            
ATOM     66  O16 ACD     1      39.530  20.490  23.530  1.00  0.00            
ATOM     67  C20 ACD     1      39.300  19.510  22.440  1.00  0.00            
ATOM     68  H32 ACD     1      38.450  19.910  21.870  1.00  0.00            
ATOM     69  C21 ACD     1      38.870  18.280  23.210  1.00  0.00            
ATOM     70  H33 ACD     1      38.770  17.380  22.590  1.00  0.00            
ATOM     71  H34 ACD     1      39.660  18.200  23.970  1.00  0.00            
ATOM     72  O17 ACD     1      37.640  18.570  23.930  1.00  0.00            
ATOM     73  H35 ACD     1      36.980  17.950  23.620  1.00  0.00            
ATOM     74  O18 ACD     1      39.030  22.510  22.280  1.00  0.00            
ATOM     75  C22 ACD     1      38.250  23.530  22.730  1.00  0.00            
ATOM     76  H36 ACD     1      38.230  23.600  23.830  1.00  0.00            
ATOM     77  C23 ACD     1      38.860  24.860  22.140  1.00  0.00            
ATOM     78  H37 ACD     1      38.990  24.580  21.090  1.00  0.00            
ATOM     79  O19 ACD     1      40.190  25.210  22.710  1.00  0.00            
ATOM     80  H38 ACD     1      40.800  24.610  22.290  1.00  0.00            
ATOM     81  C24 ACD     1      37.870  26.000  22.280  1.00  0.00            
ATOM     82  H39 ACD     1      37.740  26.060  23.360  1.00  0.00            
ATOM     83  O20 ACD     1      38.390  27.250  21.860  1.00  0.00            
ATOM     84  H40 ACD     1      38.690  27.010  20.980  1.00  0.00            
ATOM     85  C25 ACD     1      36.530  25.590  21.690  1.00  0.00            
ATOM     86  H41 ACD     1      35.850  26.450  21.820  1.00  0.00            
ATOM     87  O21 ACD     1      36.030  24.400  22.300  1.00  0.00            
ATOM     88  C26 ACD     1      36.850  23.220  22.220  1.00  0.00            
ATOM     89  H42 ACD     1      36.870  22.890  21.170  1.00  0.00            
ATOM     90  C27 ACD     1      36.210  22.090  22.990  1.00  0.00            
ATOM     91  H43 ACD     1      35.280  21.770  22.490  1.00  0.00            
ATOM     92  H44 ACD     1      36.800  21.170  22.950  1.00  0.00            
ATOM     93  O22 ACD     1      36.180  22.370  24.390  1.00  0.00            
ATOM     94  H45 ACD     1      35.770  23.230  24.540  1.00  0.00            
ATOM     95  O23 ACD     1      36.710  25.350  20.310  1.00  0.00            
ATOM     96  C28 ACD     1      36.720  26.460  19.380  1.00  0.00            
ATOM     97  H46 ACD     1      36.750  27.450  19.840  1.00  0.00            
ATOM     98  C29 ACD     1      35.430  26.390  18.510  1.00  0.00            
ATOM     99  H47 ACD     1      35.120  25.350  18.420  1.00  0.00            
ATOM    100  O24 ACD     1      35.770  26.910  17.200  1.00  0.00            
ATOM    101  C30 ACD     1      34.260  27.200  19.110  1.00  0.00            
ATOM    102  H48 ACD     1      33.640  27.360  18.220  1.00  0.00            
ATOM    103  H49 ACD     1      33.720  26.700  19.920  1.00  0.00            
ATOM    104  O25 ACD     1      34.670  28.530  19.510  1.00  0.00            
ATOM    105  H50 ACD     1      35.180  28.960  18.820  1.00  0.00            
ATOM    106  C31 ACD     1      38.040  26.190  18.650  1.00  0.00            
ATOM    107  H51 ACD     1      38.130  25.120  18.420  1.00  0.00            
ATOM    108  O26 ACD     1      39.180  26.710  19.430  1.00  0.00            
ATOM    109  H52 ACD     1      39.920  26.830  18.840  1.00  0.00            
ATOM    110  C32 ACD     1      38.080  26.750  17.250  1.00  0.00            
ATOM    111  H53 ACD     1      38.090  27.840  17.370  1.00  0.00            
ATOM    112  O27 ACD     1      39.250  26.280  16.610  1.00  0.00            
ATOM    113  H54 ACD     1      40.080  26.660  16.910  1.00  0.00            
ATOM    114  C33 ACD     1      36.840  26.350  16.440  1.00  0.00            
ATOM    115  H55 ACD     1      36.860  26.780  15.440  1.00  0.00            
ATOM    116  O28 ACD     1      36.650  24.900  16.350  1.00  0.00            
ATOM    117  C34 ACD     1      36.680  24.400  15.020  1.00  0.00            
ATOM    118  H56 ACD     1      36.290  25.210  14.390  1.00  0.00            
ATOM    119  C35 ACD     1      38.140  24.040  14.510  1.00  0.00            
ATOM    120  H57 ACD     1      38.580  23.400  15.280  1.00  0.00            
ATOM    121  O29 ACD     1      38.900  25.170  14.200  1.00  0.00            
ATOM    122  H58 ACD     1      39.100  25.630  15.020  1.00  0.00            
ATOM    123  C36 ACD     1      38.050  23.100  13.260  1.00  0.00            
ATOM    124  H59 ACD     1      37.780  23.650  12.360  1.00  0.00            
ATOM    125  O30 ACD     1      39.310  22.520  13.110  1.00  0.00            
ATOM    126  H60 ACD     1      39.280  21.800  13.740  1.00  0.00            
ATOM    127  C1  BC3     2      42.000  21.990  15.620  1.00  0.00            
ATOM    128  C2  BC3     2      41.700  22.890  16.830  1.00  0.00            
ATOM    129  O1  BC3     2      42.680  23.740  17.210  1.00  0.00            
ATOM    130  N1  BC3     2      42.150  24.450  18.350  1.00  0.00            
ATOM    131  C3  BC3     2      40.960  24.010  18.620  1.00  0.00            
ATOM    132  C4  BC3     2      40.650  22.940  17.710  1.00  0.00            
ATOM    133  C5  BC3     2      39.530  22.040  17.700  1.00  0.00            
ATOM    134  O2  BC3     2      39.420  21.020  17.090  1.00  0.00            
ATOM    135  N2  BC3     2      38.620  22.440  18.600  1.00  0.00            
ATOM    136  C6  BC3     2      37.440  21.740  18.820  1.00  0.00            
ATOM    137  C7  BC3     2      36.200  22.370  18.660  1.00  0.00            
ATOM    138  C8  BC3     2      34.950  21.720  18.880  1.00  0.00            
ATOM    139  C9  BC3     2      34.990  20.320  19.040  1.00  0.00            
ATOM    140  C10 BC3     2      33.730  19.540  19.240  1.00  0.00            
ATOM    141  F1  BC3     2      32.800  20.220  19.950  1.00  0.00            
ATOM    142  F2  BC3     2      33.120  19.060  18.190  1.00  0.00            
ATOM    143  F3  BC3     2      34.010  18.460  20.050  1.00  0.00            
ATOM    144  C11 BC3     2      36.210  19.640  19.160  1.00  0.00            
ATOM    145  C12 BC3     2      37.430  20.330  19.020  1.00  0.00            
ATOM    146  H1  BC3     2      41.770  20.940  15.850  1.00  0.00            
ATOM    147  H2  BC3     2      41.440  22.360  14.750  1.00  0.00            
ATOM    148  H3  BC3     2      43.080  21.990  15.460  1.00  0.00            
ATOM    149  H4  BC3     2      40.430  24.330  19.510  1.00  0.00            
ATOM    150  H5  BC3     2      38.850  23.220  19.200  1.00  0.00            
ATOM    151  H6  BC3     2      36.230  23.420  18.380  1.00  0.00            
ATOM    152  H7  BC3     2      34.020  22.260  18.740  1.00  0.00            
ATOM    153  H8  BC3     2      36.280  18.570  19.340  1.00  0.00            
ATOM    154  H9  BC3     2      38.410  19.850  19.050  1.00  0.00            
TER
ENDMDL
MODEL        1
ATOM      1  H1  ACD     1      26.300  13.540  24.140  1.00  0.00            
ATOM      2  O1  ACD     1      25.400  13.820  23.930  1.00  0.00            
ATOM      3  C1  ACD     1      24.730  14.180  25.130  1.00  0.00            
ATOM      4  H2  ACD     1      24.120  13.320  25.430  1.00  0.00            
ATOM      5  H3  ACD     1      23.990  14.960  24.930  1.00  0.00            
ATOM      6  C2  ACD     1      25.640  14.610  26.310  1.00  0.00            
ATOM      7  H4  ACD     1      24.940  14.630  27.160  1.00  0.00            
ATOM      8  O2  ACD     1      26.550  13.600  26.510  1.00  0.00            
ATOM      9  C3  ACD     1      27.370  13.640  27.630  1.00  0.00            
ATOM     10  H5  ACD     1      28.050  12.790  27.470  1.00  0.00            
ATOM     11  O3  ACD     1      26.590  13.490  28.770  1.00  0.00            
ATOM     12  C4  ACD     1      26.730  12.200  29.390  1.00  0.00            
ATOM     13  H6  ACD     1      27.570  11.610  29.010  1.00  0.00            
ATOM     14  C5  ACD     1      27.130  12.380  30.870  1.00  0.00            
ATOM     15  H7  ACD     1      26.470  13.170  31.250  1.00  0.00            
ATOM     16  O4  ACD     1      28.490  12.810  30.890  1.00  0.00            
ATOM     17  H8  ACD     1      28.780  13.050  31.770  1.00  0.00            
ATOM     18  C6  ACD     1      26.940  11.140  31.670  1.00  0.00            
ATOM     19  H9  ACD     1      27.520  10.290  31.270  1.00  0.00            
ATOM     20  O5  ACD     1      27.310  11.310  33.050  1.00  0.00            
ATOM     21  H10 ACD     1      26.580  11.820  33.420  1.00  0.00            
ATOM     22  C7  ACD     1      25.450  10.720  31.540  1.00  0.00            
ATOM     23  H11 ACD     1      25.200   9.820  32.110  1.00  0.00            
ATOM     24  O6  ACD     1      25.290  10.400  30.180  1.00  0.00            
ATOM     25  C8  ACD     1      25.380  11.530  29.310  1.00  0.00            
ATOM     26  H12 ACD     1      24.640  12.270  29.650  1.00  0.00            
ATOM     27  C9  ACD     1      24.870  11.160  27.960  1.00  0.00            
ATOM     28  H13 ACD     1      24.920  12.060  27.330  1.00  0.00            
ATOM     29  H14 ACD     1      25.580  10.460  27.500  1.00  0.00            
ATOM     30  O7  ACD     1      23.570  10.580  28.050  1.00  0.00            
ATOM     31  H15 ACD     1      23.740   9.770  28.530  1.00  0.00            
ATOM     32  O8  ACD     1      24.620  11.820  31.900  1.00  0.00            
ATOM     33  C10 ACD     1      23.660  11.750  32.980  1.00  0.00            
ATOM     34  H16 ACD     1      23.650  10.760  33.460  1.00  0.00            
ATOM     35  C11 ACD     1      24.090  12.830  34.030  1.00  0.00            
ATOM     36  H17 ACD     1      24.360  13.690  33.420  1.00  0.00            
ATOM     37  O9  ACD     1      25.250  12.190  34.690  1.00  0.00            
ATOM     38  H18 ACD     1      25.570  12.710  35.430  1.00  0.00            
ATOM     39  C12 ACD     1      22.890  13.100  35.010  1.00  0.00            
ATOM     40  H19 ACD     1      22.610  12.250  35.640  1.00  0.00            
ATOM     41  O10 ACD     1      23.150  14.240  35.920  1.00  0.00            
ATOM     42  H20 ACD     1      23.310  15.050  35.430  1.00  0.00            
ATOM     43  C13 ACD     1      21.670  13.500  34.190  1.00  0.00            
ATOM     44  H21 ACD     1      20.780  13.670  34.810  1.00  0.00            
ATOM     45  O11 ACD     1      21.260  12.390  33.370  1.00  0.00            
ATOM     46  C14 ACD     1      22.240  12.110  32.310  1.00  0.00            
ATOM     47  H22 ACD     1      22.350  13.000  31.680  1.00  0.00            
ATOM     48  C15 ACD     1      21.730  10.930  31.420  1.00  0.00            
ATOM     49  H23 ACD     1      22.620  10.690  30.840  1.00  0.00            
ATOM     50  H24 ACD     1      21.630  10.040  32.050  1.00  0.00            
ATOM     51  O12 ACD     1      20.580  11.210  30.700  1.00  0.00            
ATOM     52  H25 ACD     1      20.750  11.630  29.850  1.00  0.00            
ATOM     53  O13 ACD     1      21.890  14.640  33.450  1.00  0.00            
ATOM     54  C16 ACD     1      21.530  15.950  33.910  1.00  0.00            
ATOM     55  H26 ACD     1      21.290  15.850  34.970  1.00  0.00            
ATOM     56  C17 ACD     1      22.720  16.900  33.800  1.00  0.00            
ATOM     57  H27 ACD     1      23.100  16.800  32.770  1.00  0.00            
ATOM     58  O14 ACD     1      23.790  16.700  34.750  1.00  0.00            
ATOM     59  H28 ACD     1      24.490  17.310  34.520  1.00  0.00            
ATOM     60  C18 ACD     1      22.270  18.400  33.760  1.00  0.00            
ATOM     61  H29 ACD     1      21.940  18.810  34.730  1.00  0.00            
ATOM     62  O15 ACD     1      23.270  19.300  33.290  1.00  0.00            
ATOM     63  H30 ACD     1      23.310  19.330  32.330  1.00  0.00            
ATOM     64  C19 ACD     1      21.090  18.580  32.850  1.00  0.00            
ATOM     65  H31 ACD     1      20.650  19.580  32.930  1.00  0.00            
ATOM     66  O16 ACD     1      19.980  17.720  33.180  1.00  0.00            
ATOM     67  C20 ACD     1      20.340  16.320  33.000  1.00  0.00            
ATOM     68  H32 ACD     1      20.710  16.360  31.970  1.00  0.00            
ATOM     69  C21 ACD     1      19.120  15.340  33.140  1.00  0.00            
ATOM     70  H33 ACD     1      18.280  15.660  32.500  1.00  0.00            
ATOM     71  H34 ACD     1      19.390  14.330  32.790  1.00  0.00            
ATOM     72  O17 ACD     1      18.710  15.290  34.450  1.00  0.00            
ATOM     73  H35 ACD     1      18.350  16.150  34.700  1.00  0.00            
ATOM     74  O18 ACD     1      21.490  18.490  31.480  1.00  0.00            
ATOM     75  C22 ACD     1      20.890  19.380  30.520  1.00  0.00            
ATOM     76  H36 ACD     1      20.000  19.870  30.920  1.00  0.00            
ATOM     77  C23 ACD     1      21.900  20.440  30.300  1.00  0.00            
ATOM     78  H37 ACD     1      22.840  19.890  30.150  1.00  0.00            
ATOM     79  O19 ACD     1      22.020  21.330  31.460  1.00  0.00            
ATOM     80  H38 ACD     1      22.970  21.490  31.510  1.00  0.00            
ATOM     81  C24 ACD     1      21.670  21.260  29.020  1.00  0.00            
ATOM     82  H39 ACD     1      20.720  21.810  29.040  1.00  0.00            
ATOM     83  O20 ACD     1      22.650  22.180  28.660  1.00  0.00            
ATOM     84  H40 ACD     1      23.330  21.540  28.430  1.00  0.00            
ATOM     85  C25 ACD     1      21.450  20.350  27.840  1.00  0.00            
ATOM     86  H41 ACD     1      21.140  20.960  26.980  1.00  0.00            
ATOM     87  O21 ACD     1      20.320  19.560  28.130  1.00  0.00            
ATOM     88  C26 ACD     1      20.540  18.620  29.240  1.00  0.00            
ATOM     89  H42 ACD     1      21.450  18.060  29.000  1.00  0.00            
ATOM     90  C27 ACD     1      19.240  17.780  29.290  1.00  0.00            
ATOM     91  H43 ACD     1      19.280  17.270  30.260  1.00  0.00            
ATOM     92  H44 ACD     1      18.370  18.450  29.220  1.00  0.00            
ATOM     93  O22 ACD     1      19.320  16.710  28.350  1.00  0.00            
ATOM     94  H45 ACD     1      20.080  16.220  28.680  1.00  0.00            
ATOM     95  O23 ACD     1      22.590  19.550  27.600  1.00  0.00            
ATOM     96  C28 ACD     1      22.940  19.410  26.260  1.00  0.00            
ATOM     97  H46 ACD     1      22.450  20.110  25.570  1.00  0.00            
ATOM     98  C29 ACD     1      22.750  17.960  25.760  1.00  0.00            
ATOM     99  H47 ACD     1      23.020  17.190  26.500  1.00  0.00            
ATOM    100  O24 ACD     1      23.700  17.660  24.710  1.00  0.00            
ATOM    101  C30 ACD     1      21.330  17.700  25.250  1.00  0.00            
ATOM    102  H48 ACD     1      21.450  16.640  24.970  1.00  0.00            
ATOM    103  H49 ACD     1      20.640  17.770  26.100  1.00  0.00            
ATOM    104  O25 ACD     1      20.870  18.530  24.150  1.00  0.00            
ATOM    105  H50 ACD     1      19.950  18.280  24.030  1.00  0.00            
ATOM    106  C31 ACD     1      24.440  19.810  26.280  1.00  0.00            
ATOM    107  H51 ACD     1      24.870  19.350  27.180  1.00  0.00            
ATOM    108  O26 ACD     1      24.570  21.240  26.230  1.00  0.00            
ATOM    109  H52 ACD     1      25.470  21.490  26.430  1.00  0.00            
ATOM    110  C32 ACD     1      25.400  19.200  25.230  1.00  0.00            
ATOM    111  H53 ACD     1      25.390  19.740  24.270  1.00  0.00            
ATOM    112  O27 ACD     1      26.760  19.250  25.690  1.00  0.00            
ATOM    113  H54 ACD     1      26.900  18.630  26.410  1.00  0.00            
ATOM    114  C33 ACD     1      25.050  17.730  25.030  1.00  0.00            
ATOM    115  H55 ACD     1      25.580  17.300  24.170  1.00  0.00            
ATOM    116  O28 ACD     1      25.260  17.040  26.270  1.00  0.00            
ATOM    117  C34 ACD     1      26.280  16.010  26.230  1.00  0.00            
ATOM    118  H56 ACD     1      26.960  16.060  25.370  1.00  0.00            
ATOM    119  C35 ACD     1      27.240  16.180  27.420  1.00  0.00            
ATOM    120  H57 ACD     1      26.650  16.230  28.350  1.00  0.00            
ATOM    121  O29 ACD     1      27.920  17.410  27.440  1.00  0.00            
ATOM    122  H58 ACD     1      28.340  17.580  28.290  1.00  0.00            
ATOM    123  C36 ACD     1      28.170  14.970  27.600  1.00  0.00            
ATOM    124  H59 ACD     1      28.810  14.890  26.710  1.00  0.00            
ATOM    125  O30 ACD     1      28.920  14.990  28.850  1.00  0.00            
ATOM    126  H60 ACD     1      28.310  14.560  29.460  1.00  0.00            
ATOM    127  C1  BC3     2      29.110  17.530  33.980  1.00  0.00            
ATOM    128  C2  BC3     2      29.620  18.670  33.130  1.00  0.00            
ATOM    129  O1  BC3     2      30.710  19.420  33.530  1.00  0.00            
ATOM    130  N1  BC3     2      31.110  20.070  32.410  1.00  0.00            
ATOM    131  C3  BC3     2      30.150  20.100  31.550  1.00  0.00            
ATOM    132  C4  BC3     2      29.230  19.110  31.920  1.00  0.00            
ATOM    133  C5  BC3     2      28.060  18.810  31.150  1.00  0.00            
ATOM    134  O2  BC3     2      27.940  19.230  30.050  1.00  0.00            
ATOM    135  N2  BC3     2      27.110  18.050  31.760  1.00  0.00            
ATOM    136  C6  BC3     2      26.070  17.460  31.100  1.00  0.00            
ATOM    137  C7  BC3     2      25.860  16.120  31.460  1.00  0.00            
ATOM    138  C8  BC3     2      24.800  15.440  30.930  1.00  0.00            
ATOM    139  C9  BC3     2      23.910  16.130  30.030  1.00  0.00            
ATOM    140  C10 BC3     2      22.720  15.300  29.440  1.00  0.00            
ATOM    141  F1  BC3     2      22.440  15.710  28.120  1.00  0.00            
ATOM    142  F2  BC3     2      22.930  13.970  29.350  1.00  0.00            
ATOM    143  F3  BC3     2      21.590  15.400  30.160  1.00  0.00            
ATOM    144  C11 BC3     2      24.060  17.470  29.780  1.00  0.00            
ATOM    145  C12 BC3     2      25.220  18.170  30.220  1.00  0.00            
ATOM    146  H1  BC3     2      29.820  17.260  34.770  1.00  0.00            
ATOM    147  H2  BC3     2      28.180  17.810  34.500  1.00  0.00            
ATOM    148  H3  BC3     2      28.880  16.680  33.330  1.00  0.00            
ATOM    149  H4  BC3     2      30.380  20.600  30.620  1.00  0.00            
ATOM    150  H5  BC3     2      27.350  17.660  32.670  1.00  0.00            
ATOM    151  H6  BC3     2      26.560  15.580  32.090  1.00  0.00            
ATOM    152  H7  BC3     2      24.690  14.380  31.110  1.00  0.00            
ATOM    153  H8  BC3     2      23.450  17.970  29.040  1.00  0.00            
ATOM    154  H9  BC3     2      25.430  19.170  29.860  1.00  0.00            
TER
ENDMDL
MODEL        1
ATOM      1  H1  ACD     1      23.370   8.730  27.170  1.00  0.00            
ATOM      2  O1  ACD     1      23.240   9.340  26.440  1.00  0.00            
ATOM      3  C1  ACD     1      23.960  10.480  26.920  1.00  0.00            
ATOM      4  H2  ACD     1      23.400  10.930  27.750  1.00  0.00            
ATOM      5  H3  ACD     1      24.140  11.240  26.150  1.00  0.00            
ATOM      6  C2  ACD     1      25.390  10.050  27.320  1.00  0.00            
ATOM      7  H4  ACD     1      25.950  10.990  27.400  1.00  0.00            
ATOM      8  O2  ACD     1      25.240   9.350  28.620  1.00  0.00            
ATOM      9  C3  ACD     1      26.530   9.010  29.110  1.00  0.00            
ATOM     10  H5  ACD     1      26.400   8.490  30.070  1.00  0.00            
ATOM     11  O3  ACD     1      27.290  10.220  29.350  1.00  0.00            
ATOM     12  C4  ACD     1      27.590  10.490  30.730  1.00  0.00            
ATOM     13  H6  ACD     1      27.120   9.770  31.410  1.00  0.00            
ATOM     14  C5  ACD     1      29.100  10.560  30.880  1.00  0.00            
ATOM     15  H7  ACD     1      29.460  11.210  30.070  1.00  0.00            
ATOM     16  O4  ACD     1      29.770   9.240  30.490  1.00  0.00            
ATOM     17  H8  ACD     1      29.290   8.820  29.780  1.00  0.00            
ATOM     18  C6  ACD     1      29.440  11.080  32.250  1.00  0.00            
ATOM     19  H9  ACD     1      29.140  10.330  33.000  1.00  0.00            
ATOM     20  O5  ACD     1      30.840  11.270  32.120  1.00  0.00            
ATOM     21  H10 ACD     1      30.970  12.220  32.030  1.00  0.00            
ATOM     22  C7  ACD     1      28.730  12.370  32.500  1.00  0.00            
ATOM     23  H11 ACD     1      28.860  12.640  33.550  1.00  0.00            
ATOM     24  O6  ACD     1      27.320  12.200  32.330  1.00  0.00            
ATOM     25  C8  ACD     1      26.960  11.900  30.990  1.00  0.00            
ATOM     26  H12 ACD     1      27.350  12.750  30.410  1.00  0.00            
ATOM     27  C9  ACD     1      25.410  11.870  30.990  1.00  0.00            
ATOM     28  H13 ACD     1      25.010  12.810  31.400  1.00  0.00            
ATOM     29  H14 ACD     1      25.090  11.770  29.950  1.00  0.00            
ATOM     30  O7  ACD     1      24.840  10.830  31.800  1.00  0.00            
ATOM     31  H15 ACD     1      23.880  10.800  31.700  1.00  0.00            
ATOM     32  O8  ACD     1      29.270  13.340  31.600  1.00  0.00            
ATOM     33  C10 ACD     1      29.750  14.550  32.120  1.00  0.00            
ATOM     34  H16 ACD     1      29.880  14.500  33.210  1.00  0.00            
ATOM     35  C11 ACD     1      31.140  14.760  31.390  1.00  0.00            
ATOM     36  H17 ACD     1      31.210  14.200  30.450  1.00  0.00            
ATOM     37  O9  ACD     1      32.050  13.920  32.140  1.00  0.00            
ATOM     38  H18 ACD     1      32.770  13.580  31.610  1.00  0.00            
ATOM     39  C12 ACD     1      31.670  16.140  31.290  1.00  0.00            
ATOM     40  H19 ACD     1      31.750  16.550  32.310  1.00  0.00            
ATOM     41  O10 ACD     1      32.860  16.140  30.510  1.00  0.00            
ATOM     42  H20 ACD     1      32.680  15.770  29.640  1.00  0.00            
ATOM     43  C13 ACD     1      30.590  16.840  30.580  1.00  0.00            
ATOM     44  H21 ACD     1      30.960  17.860  30.410  1.00  0.00            
ATOM     45  O11 ACD     1      29.450  16.950  31.530  1.00  0.00            
ATOM     46  C14 ACD     1      28.770  15.710  31.820  1.00  0.00            
ATOM     47  H22 ACD     1      28.270  15.420  30.880  1.00  0.00            
ATOM     48  C15 ACD     1      27.760  15.990  32.940  1.00  0.00            
ATOM     49  H23 ACD     1      27.380  17.000  32.760  1.00  0.00            
ATOM     50  H24 ACD     1      26.940  15.270  33.030  1.00  0.00            
ATOM     51  O12 ACD     1      28.380  16.080  34.210  1.00  0.00            
ATOM     52  H25 ACD     1      28.620  17.000  34.340  1.00  0.00            
ATOM     53  O13 ACD     1      30.170  16.310  29.330  1.00  0.00            
ATOM     54  C16 ACD     1      30.920  16.820  28.180  1.00  0.00            
ATOM     55  H26 ACD     1      31.710  17.490  28.550  1.00  0.00            
ATOM     56  C17 ACD     1      31.460  15.640  27.340  1.00  0.00            
ATOM     57  H27 ACD     1      30.540  15.030  27.300  1.00  0.00            
ATOM     58  O14 ACD     1      32.380  14.980  28.240  1.00  0.00            
ATOM     59  H28 ACD     1      32.740  14.180  27.830  1.00  0.00            
ATOM     60  C18 ACD     1      31.960  15.980  25.900  1.00  0.00            
ATOM     61  H29 ACD     1      32.820  16.630  26.110  1.00  0.00            
ATOM     62  O15 ACD     1      32.400  14.840  25.180  1.00  0.00            
ATOM     63  H30 ACD     1      33.260  14.610  25.550  1.00  0.00            
ATOM     64  C19 ACD     1      30.900  16.760  25.160  1.00  0.00            
ATOM     65  H31 ACD     1      31.270  17.120  24.190  1.00  0.00            
ATOM     66  O16 ACD     1      30.550  17.880  25.970  1.00  0.00            
ATOM     67  C20 ACD     1      29.940  17.580  27.270  1.00  0.00            
ATOM     68  H32 ACD     1      29.070  16.930  27.150  1.00  0.00            
ATOM     69  C21 ACD     1      29.510  18.870  27.880  1.00  0.00            
ATOM     70  H33 ACD     1      28.590  19.200  27.380  1.00  0.00            
ATOM     71  H34 ACD     1      29.220  18.600  28.900  1.00  0.00            
ATOM     72  O17 ACD     1      30.520  19.880  27.880  1.00  0.00            
ATOM     73  H35 ACD     1      30.220  20.710  28.250  1.00  0.00            
ATOM     74  O18 ACD     1      29.730  15.950  24.990  1.00  0.00            
ATOM     75  C22 ACD     1      29.090  16.040  23.690  1.00  0.00            
ATOM     76  H36 ACD     1      29.250  17.050  23.290  1.00  0.00            
ATOM     77  C23 ACD     1      29.800  14.960  22.840  1.00  0.00            
ATOM     78  H37 ACD     1      29.780  14.040  23.430  1.00  0.00            
ATOM     79  O19 ACD     1      31.110  15.350  22.490  1.00  0.00            
ATOM     80  H38 ACD     1      31.610  15.030  23.240  1.00  0.00            
ATOM     81  C24 ACD     1      28.960  14.680  21.560  1.00  0.00            
ATOM     82  H39 ACD     1      28.950  15.530  20.860  1.00  0.00            
ATOM     83  O20 ACD     1      29.370  13.500  20.920  1.00  0.00            
ATOM     84  H40 ACD     1      30.230  13.740  20.560  1.00  0.00            
ATOM     85  C25 ACD     1      27.510  14.400  21.970  1.00  0.00            
ATOM     86  H41 ACD     1      26.840  14.290  21.100  1.00  0.00            
ATOM     87  O21 ACD     1      27.020  15.540  22.630  1.00  0.00            
ATOM     88  C26 ACD     1      27.650  15.760  23.890  1.00  0.00            
ATOM     89  H42 ACD     1      27.530  14.910  24.560  1.00  0.00            
ATOM     90  C27 ACD     1      26.960  17.020  24.420  1.00  0.00            
ATOM     91  H43 ACD     1      25.890  16.840  24.580  1.00  0.00            
ATOM     92  H44 ACD     1      27.350  17.250  25.420  1.00  0.00            
ATOM     93  O22 ACD     1      27.160  18.140  23.500  1.00  0.00            
ATOM     94  H45 ACD     1      26.500  18.830  23.610  1.00  0.00            
ATOM     95  O23 ACD     1      27.340  13.320  22.840  1.00  0.00            
ATOM     96  C28 ACD     1      26.660  12.150  22.560  1.00  0.00            
ATOM     97  H46 ACD     1      26.340  12.190  21.510  1.00  0.00            
ATOM     98  C29 ACD     1      25.480  12.090  23.490  1.00  0.00            
ATOM     99  H47 ACD     1      25.790  12.470  24.470  1.00  0.00            
ATOM    100  O24 ACD     1      24.920  10.740  23.640  1.00  0.00            
ATOM    101  C30 ACD     1      24.340  12.890  22.890  1.00  0.00            
ATOM    102  H48 ACD     1      23.480  12.740  23.550  1.00  0.00            
ATOM    103  H49 ACD     1      24.520  13.970  22.760  1.00  0.00            
ATOM    104  O25 ACD     1      23.890  12.330  21.610  1.00  0.00            
ATOM    105  H50 ACD     1      23.690  11.410  21.810  1.00  0.00            
ATOM    106  C31 ACD     1      27.660  10.990  22.720  1.00  0.00            
ATOM    107  H51 ACD     1      28.330  11.110  23.580  1.00  0.00            
ATOM    108  O26 ACD     1      28.560  10.980  21.550  1.00  0.00            
ATOM    109  H52 ACD     1      28.810  11.890  21.360  1.00  0.00            
ATOM    110  C32 ACD     1      26.940   9.610  22.900  1.00  0.00            
ATOM    111  H53 ACD     1      26.520   9.270  21.950  1.00  0.00            
ATOM    112  O27 ACD     1      27.920   8.710  23.300  1.00  0.00            
ATOM    113  H54 ACD     1      28.400   8.510  22.490  1.00  0.00            
ATOM    114  C33 ACD     1      25.860   9.710  23.970  1.00  0.00            
ATOM    115  H55 ACD     1      25.300   8.770  23.980  1.00  0.00            
ATOM    116  O28 ACD     1      26.460   9.980  25.210  1.00  0.00            
ATOM    117  C34 ACD     1      26.030   9.170  26.250  1.00  0.00            
ATOM    118  H56 ACD     1      25.390   8.380  25.850  1.00  0.00            
ATOM    119  C35 ACD     1      27.310   8.650  26.770  1.00  0.00            
ATOM    120  H57 ACD     1      27.980   9.510  26.950  1.00  0.00            
ATOM    121  O29 ACD     1      27.930   7.800  25.890  1.00  0.00            
ATOM    122  H58 ACD     1      27.940   8.170  25.000  1.00  0.00            
ATOM    123  C36 ACD     1      27.180   7.970  28.140  1.00  0.00            
ATOM    124  H59 ACD     1      26.620   7.040  28.040  1.00  0.00            
ATOM    125  O30 ACD     1      28.470   7.700  28.700  1.00  0.00            
ATOM    126  H60 ACD     1      28.940   7.280  27.970  1.00  0.00            
ATOM    127  C1  BC3     2      33.360   9.340  24.830  1.00  0.00            
ATOM    128  C2  BC3     2      34.410   9.840  25.810  1.00  0.00            
ATOM    129  O1  BC3     2      35.630   9.290  25.760  1.00  0.00            
ATOM    130  N1  BC3     2      36.440  10.000  26.650  1.00  0.00            
ATOM    131  C3  BC3     2      35.610  10.850  27.330  1.00  0.00            
ATOM    132  C4  BC3     2      34.300  10.800  26.770  1.00  0.00            
ATOM    133  C5  BC3     2      33.160  11.600  27.180  1.00  0.00            
ATOM    134  O2  BC3     2      33.240  12.520  27.990  1.00  0.00            
ATOM    135  N2  BC3     2      32.020  11.280  26.540  1.00  0.00            
ATOM    136  C6  BC3     2      30.770  11.880  26.750  1.00  0.00            
ATOM    137  C7  BC3     2      29.940  12.090  25.620  1.00  0.00            
ATOM    138  C8  BC3     2      28.690  12.740  25.790  1.00  0.00            
ATOM    139  C9  BC3     2      28.340  13.230  27.050  1.00  0.00            
ATOM    140  C10 BC3     2      27.020  14.010  27.200  1.00  0.00            
ATOM    141  F1  BC3     2      26.500  13.830  28.440  1.00  0.00            
ATOM    142  F2  BC3     2      27.040  15.330  26.940  1.00  0.00            
ATOM    143  F3  BC3     2      26.080  13.620  26.350  1.00  0.00            
ATOM    144  C11 BC3     2      29.120  12.990  28.200  1.00  0.00            
ATOM    145  C12 BC3     2      30.340  12.300  28.060  1.00  0.00            
ATOM    146  H1  BC3     2      32.440   8.960  25.280  1.00  0.00            
ATOM    147  H2  BC3     2      33.130  10.190  24.170  1.00  0.00            
ATOM    148  H3  BC3     2      33.790   8.530  24.210  1.00  0.00            
ATOM    149  H4  BC3     2      35.950  11.460  28.160  1.00  0.00            
ATOM    150  H5  BC3     2      32.130  10.540  25.860  1.00  0.00            
ATOM    151  H6  BC3     2      30.250  11.660  24.670  1.00  0.00            
ATOM    152  H7  BC3     2      28.060  13.030  24.950  1.00  0.00            
ATOM    153  H8  BC3     2      28.840  13.460  29.130  1.00  0.00            
ATOM    154  H9  BC3     2      30.970  12.180  28.930  1.00  0.00            
TER
ENDMDL
MODEL        1
ATOM      1  H1  ACD     1      29.090  14.570  21.180  1.00  0.00            
ATOM      2  O1  ACD     1      29.700  13.850  21.390  1.00  0.00            
ATOM      3  C1  ACD     1      30.650  14.620  22.050  1.00  0.00            
ATOM      4  H2  ACD     1      30.210  14.980  22.980  1.00  0.00            
ATOM      5  H3  ACD     1      30.920  15.500  21.450  1.00  0.00            
ATOM      6  C2  ACD     1      31.820  13.770  22.350  1.00  0.00            
ATOM      7  H4  ACD     1      32.550  14.400  22.880  1.00  0.00            
ATOM      8  O2  ACD     1      31.460  12.640  23.060  1.00  0.00            
ATOM      9  C3  ACD     1      32.620  11.930  23.550  1.00  0.00            
ATOM     10  H5  ACD     1      32.270  11.070  24.140  1.00  0.00            
ATOM     11  O3  ACD     1      33.520  12.760  24.330  1.00  0.00            
ATOM     12  C4  ACD     1      33.930  12.370  25.630  1.00  0.00            
ATOM     13  H6  ACD     1      33.460  11.440  25.970  1.00  0.00            
ATOM     14  C5  ACD     1      35.400  12.090  25.650  1.00  0.00            
ATOM     15  H7  ACD     1      35.840  12.820  24.950  1.00  0.00            
ATOM     16  O4  ACD     1      35.740  10.830  25.110  1.00  0.00            
ATOM     17  H8  ACD     1      36.650  10.990  24.840  1.00  0.00            
ATOM     18  C6  ACD     1      36.000  12.130  27.070  1.00  0.00            
ATOM     19  H9  ACD     1      35.510  11.440  27.780  1.00  0.00            
ATOM     20  O5  ACD     1      37.420  11.980  27.080  1.00  0.00            
ATOM     21  H10 ACD     1      37.800  12.710  26.580  1.00  0.00            
ATOM     22  C7  ACD     1      35.590  13.520  27.600  1.00  0.00            
ATOM     23  H11 ACD     1      35.920  13.780  28.620  1.00  0.00            
ATOM     24  O6  ACD     1      34.280  13.380  27.780  1.00  0.00            
ATOM     25  C8  ACD     1      33.460  13.450  26.540  1.00  0.00            
ATOM     26  H12 ACD     1      33.520  14.440  26.070  1.00  0.00            
ATOM     27  C9  ACD     1      31.990  13.270  26.920  1.00  0.00            
ATOM     28  H13 ACD     1      31.380  12.800  26.150  1.00  0.00            
ATOM     29  H14 ACD     1      31.920  12.560  27.760  1.00  0.00            
ATOM     30  O7  ACD     1      31.490  14.580  27.370  1.00  0.00            
ATOM     31  H15 ACD     1      31.920  14.870  28.180  1.00  0.00            
ATOM     32  O8  ACD     1      36.020  14.510  26.620  1.00  0.00            
ATOM     33  C10 ACD     1      37.110  15.330  27.150  1.00  0.00            
ATOM     34  H16 ACD     1      37.620  14.840  27.990  1.00  0.00            
ATOM     35  C11 ACD     1      38.130  15.520  26.010  1.00  0.00            
ATOM     36  H17 ACD     1      37.570  15.670  25.080  1.00  0.00            
ATOM     37  O9  ACD     1      38.750  14.190  25.950  1.00  0.00            
ATOM     38  H18 ACD     1      39.470  14.240  25.320  1.00  0.00            
ATOM     39  C12 ACD     1      39.180  16.510  26.320  1.00  0.00            
ATOM     40  H19 ACD     1      39.720  16.100  27.180  1.00  0.00            
ATOM     41  O10 ACD     1      39.980  16.660  25.110  1.00  0.00            
ATOM     42  H20 ACD     1      40.110  17.590  24.900  1.00  0.00            
ATOM     43  C13 ACD     1      38.520  17.910  26.630  1.00  0.00            
ATOM     44  H21 ACD     1      39.330  18.630  26.830  1.00  0.00            
ATOM     45  O11 ACD     1      37.690  17.720  27.740  1.00  0.00            
ATOM     46  C14 ACD     1      36.570  16.750  27.590  1.00  0.00            
ATOM     47  H22 ACD     1      35.960  17.100  26.750  1.00  0.00            
ATOM     48  C15 ACD     1      35.680  16.670  28.850  1.00  0.00            
ATOM     49  H23 ACD     1      34.860  15.940  28.820  1.00  0.00            
ATOM     50  H24 ACD     1      36.330  16.420  29.690  1.00  0.00            
ATOM     51  O12 ACD     1      35.100  17.950  29.080  1.00  0.00            
ATOM     52  H25 ACD     1      35.870  18.510  29.180  1.00  0.00            
ATOM     53  O13 ACD     1      37.830  18.370  25.460  1.00  0.00            
ATOM     54  C16 ACD     1      38.090  19.760  25.100  1.00  0.00            
ATOM     55  H26 ACD     1      38.560  20.320  25.920  1.00  0.00            
ATOM     56  C17 ACD     1      39.030  19.710  23.810  1.00  0.00            
ATOM     57  H27 ACD     1      38.530  18.930  23.230  1.00  0.00            
ATOM     58  O14 ACD     1      40.340  19.200  24.030  1.00  0.00            
ATOM     59  H28 ACD     1      40.740  19.440  23.190  1.00  0.00            
ATOM     60  C18 ACD     1      39.000  21.040  23.050  1.00  0.00            
ATOM     61  H29 ACD     1      39.580  21.730  23.670  1.00  0.00            
ATOM     62  O15 ACD     1      39.700  20.930  21.810  1.00  0.00            
ATOM     63  H30 ACD     1      39.000  20.950  21.150  1.00  0.00            
ATOM     64  C19 ACD     1      37.600  21.590  22.880  1.00  0.00            
ATOM     65  H31 ACD     1      37.700  22.600  22.470  1.00  0.00            
ATOM     66  O16 ACD     1      36.960  21.640  24.190  1.00  0.00            
ATOM     67  C20 ACD     1      36.720  20.410  24.900  1.00  0.00            
ATOM     68  H32 ACD     1      36.110  19.700  24.320  1.00  0.00            
ATOM     69  C21 ACD     1      35.960  20.770  26.130  1.00  0.00            
ATOM     70  H33 ACD     1      35.840  19.810  26.660  1.00  0.00            
ATOM     71  H34 ACD     1      36.480  21.550  26.710  1.00  0.00            
ATOM     72  O17 ACD     1      34.670  21.250  25.810  1.00  0.00            
ATOM     73  H35 ACD     1      34.150  21.410  26.600  1.00  0.00            
ATOM     74  O18 ACD     1      37.030  20.730  21.870  1.00  0.00            
ATOM     75  C22 ACD     1      36.170  21.340  20.930  1.00  0.00            
ATOM     76  H36 ACD     1      36.480  22.350  20.640  1.00  0.00            
ATOM     77  C23 ACD     1      36.460  20.350  19.740  1.00  0.00            
ATOM     78  H37 ACD     1      36.410  19.350  20.180  1.00  0.00            
ATOM     79  O19 ACD     1      37.820  20.690  19.260  1.00  0.00            
ATOM     80  H38 ACD     1      37.900  20.230  18.420  1.00  0.00            
ATOM     81  C24 ACD     1      35.410  20.410  18.640  1.00  0.00            
ATOM     82  H39 ACD     1      35.340  21.460  18.320  1.00  0.00            
ATOM     83  O20 ACD     1      35.760  19.550  17.620  1.00  0.00            
ATOM     84  H40 ACD     1      35.870  18.650  17.940  1.00  0.00            
ATOM     85  C25 ACD     1      34.110  20.050  19.230  1.00  0.00            
ATOM     86  H41 ACD     1      33.320  20.190  18.490  1.00  0.00            
ATOM     87  O21 ACD     1      33.890  21.010  20.260  1.00  0.00            
ATOM     88  C26 ACD     1      34.720  21.230  21.360  1.00  0.00            
ATOM     89  H42 ACD     1      34.770  20.370  22.040  1.00  0.00            
ATOM     90  C27 ACD     1      34.180  22.360  22.190  1.00  0.00            
ATOM     91  H43 ACD     1      33.260  22.030  22.690  1.00  0.00            
ATOM     92  H44 ACD     1      34.930  22.590  22.950  1.00  0.00            
ATOM     93  O22 ACD     1      33.910  23.500  21.460  1.00  0.00            
ATOM     94  H45 ACD     1      33.350  23.390  20.690  1.00  0.00            
ATOM     95  O23 ACD     1      34.080  18.740  19.840  1.00  0.00            
ATOM     96  C28 ACD     1      33.760  17.670  19.000  1.00  0.00            
ATOM     97  H46 ACD     1      33.610  18.000  17.960  1.00  0.00            
ATOM     98  C29 ACD     1      32.410  17.120  19.560  1.00  0.00            
ATOM     99  H47 ACD     1      32.490  17.110  20.660  1.00  0.00            
ATOM    100  O24 ACD     1      32.120  15.820  19.060  1.00  0.00            
ATOM    101  C30 ACD     1      31.320  18.070  19.250  1.00  0.00            
ATOM    102  H48 ACD     1      30.330  17.640  19.460  1.00  0.00            
ATOM    103  H49 ACD     1      31.480  18.950  19.900  1.00  0.00            
ATOM    104  O25 ACD     1      31.250  18.480  17.890  1.00  0.00            
ATOM    105  H50 ACD     1      30.470  18.970  17.630  1.00  0.00            
ATOM    106  C31 ACD     1      34.810  16.650  19.180  1.00  0.00            
ATOM    107  H51 ACD     1      34.820  16.550  20.270  1.00  0.00            
ATOM    108  O26 ACD     1      36.170  17.160  18.780  1.00  0.00            
ATOM    109  H52 ACD     1      36.790  16.450  18.950  1.00  0.00            
ATOM    110  C32 ACD     1      34.420  15.280  18.590  1.00  0.00            
ATOM    111  H53 ACD     1      34.320  15.530  17.530  1.00  0.00            
ATOM    112  O27 ACD     1      35.500  14.310  18.730  1.00  0.00            
ATOM    113  H54 ACD     1      36.220  14.530  18.120  1.00  0.00            
ATOM    114  C33 ACD     1      33.060  14.800  19.200  1.00  0.00            
ATOM    115  H55 ACD     1      32.660  13.930  18.680  1.00  0.00            
ATOM    116  O28 ACD     1      33.250  14.510  20.550  1.00  0.00            
ATOM    117  C34 ACD     1      32.610  13.350  21.100  1.00  0.00            
ATOM    118  H56 ACD     1      31.960  12.800  20.410  1.00  0.00            
ATOM    119  C35 ACD     1      33.780  12.440  21.400  1.00  0.00            
ATOM    120  H57 ACD     1      34.490  12.990  22.030  1.00  0.00            
ATOM    121  O29 ACD     1      34.570  12.090  20.240  1.00  0.00            
ATOM    122  H58 ACD     1      34.770  12.910  19.780  1.00  0.00            
ATOM    123  C36 ACD     1      33.330  11.270  22.310  1.00  0.00            
ATOM    124  H59 ACD     1      32.610  10.610  21.810  1.00  0.00            
ATOM    125  O30 ACD     1      34.450  10.440  22.790  1.00  0.00            
ATOM    126  H60 ACD     1      34.730  10.770  23.650  1.00  0.00            
ATOM    127  C1  BC3     2      40.050  14.410  17.280  1.00  0.00            
ATOM    128  C2  BC3     2      40.230  13.460  18.380  1.00  0.00            
ATOM    129  O1  BC3     2      41.070  12.400  18.300  1.00  0.00            
ATOM    130  N1  BC3     2      40.920  11.740  19.570  1.00  0.00            
ATOM    131  C3  BC3     2      40.110  12.480  20.300  1.00  0.00            
ATOM    132  C4  BC3     2      39.620  13.570  19.590  1.00  0.00            
ATOM    133  C5  BC3     2      38.720  14.640  20.050  1.00  0.00            
ATOM    134  O2  BC3     2      38.240  15.570  19.370  1.00  0.00            
ATOM    135  N2  BC3     2      38.420  14.470  21.390  1.00  0.00            
ATOM    136  C6  BC3     2      37.460  15.220  22.060  1.00  0.00            
ATOM    137  C7  BC3     2      36.430  14.560  22.730  1.00  0.00            
ATOM    138  C8  BC3     2      35.440  15.330  23.340  1.00  0.00            
ATOM    139  C9  BC3     2      35.370  16.690  23.270  1.00  0.00            
ATOM    140  C10 BC3     2      34.110  17.370  23.910  1.00  0.00            
ATOM    141  F1  BC3     2      33.030  16.590  23.950  1.00  0.00            
ATOM    142  F2  BC3     2      34.300  17.860  25.180  1.00  0.00            
ATOM    143  F3  BC3     2      33.820  18.500  23.230  1.00  0.00            
ATOM    144  C11 BC3     2      36.350  17.300  22.510  1.00  0.00            
ATOM    145  C12 BC3     2      37.430  16.560  21.980  1.00  0.00            
ATOM    146  H1  BC3     2      39.050  14.860  17.360  1.00  0.00            
ATOM    147  H2  BC3     2      40.880  15.120  17.370  1.00  0.00            
ATOM    148  H3  BC3     2      40.040  13.920  16.300  1.00  0.00            
ATOM    149  H4  BC3     2      39.850  12.220  21.320  1.00  0.00            
ATOM    150  H5  BC3     2      38.640  13.610  21.880  1.00  0.00            
ATOM    151  H6  BC3     2      36.350  13.480  22.850  1.00  0.00            
ATOM    152  H7  BC3     2      34.700  14.730  23.860  1.00  0.00            
ATOM    153  H8  BC3     2      36.340  18.390  22.520  1.00  0.00            
ATOM    154  H9  BC3     2      38.210  17.020  21.380  1.00  0.00            
TER
ENDMDL
MODEL        1
ATOM      1  H1  ACD     1      29.280  12.930  23.370  1.00  0.00            
ATOM      2  O1  ACD     1      29.250  13.690  22.780  1.00  0.00            
ATOM      3  C1  ACD     1      30.350  14.450  23.220  1.00  0.00            
ATOM      4  H2  ACD     1      30.160  14.800  24.240  1.00  0.00            
ATOM      5  H3  ACD     1      30.360  15.420  22.710  1.00  0.00            
ATOM      6  C2  ACD     1      31.680  13.670  23.210  1.00  0.00            
ATOM      7  H4  ACD     1      32.460  14.420  23.420  1.00  0.00            
ATOM      8  O2  ACD     1      31.680  12.740  24.290  1.00  0.00            
ATOM      9  C3  ACD     1      32.930  12.160  24.520  1.00  0.00            
ATOM     10  H5  ACD     1      33.020  11.480  25.370  1.00  0.00            
ATOM     11  O3  ACD     1      34.020  13.060  24.510  1.00  0.00            
ATOM     12  C4  ACD     1      34.650  13.410  25.720  1.00  0.00            
ATOM     13  H6  ACD     1      34.420  12.890  26.660  1.00  0.00            
ATOM     14  C5  ACD     1      36.150  13.250  25.470  1.00  0.00            
ATOM     15  H7  ACD     1      36.310  13.820  24.540  1.00  0.00            
ATOM     16  O4  ACD     1      36.470  11.860  25.190  1.00  0.00            
ATOM     17  H8  ACD     1      37.420  11.740  25.090  1.00  0.00            
ATOM     18  C6  ACD     1      36.970  13.920  26.600  1.00  0.00            
ATOM     19  H9  ACD     1      36.720  13.380  27.530  1.00  0.00            
ATOM     20  O5  ACD     1      38.350  13.710  26.350  1.00  0.00            
ATOM     21  H10 ACD     1      38.530  14.160  25.520  1.00  0.00            
ATOM     22  C7  ACD     1      36.550  15.350  26.820  1.00  0.00            
ATOM     23  H11 ACD     1      36.970  15.850  27.700  1.00  0.00            
ATOM     24  O6  ACD     1      35.200  15.430  27.050  1.00  0.00            
ATOM     25  C8  ACD     1      34.310  14.870  26.050  1.00  0.00            
ATOM     26  H12 ACD     1      34.620  15.410  25.140  1.00  0.00            
ATOM     27  C9  ACD     1      32.950  15.130  26.610  1.00  0.00            
ATOM     28  H13 ACD     1      32.200  14.590  26.010  1.00  0.00            
ATOM     29  H14 ACD     1      32.910  14.680  27.600  1.00  0.00            
ATOM     30  O7  ACD     1      32.840  16.550  26.730  1.00  0.00            
ATOM     31  H15 ACD     1      33.430  16.620  27.490  1.00  0.00            
ATOM     32  O8  ACD     1      36.900  16.100  25.700  1.00  0.00            
ATOM     33  C10 ACD     1      38.150  16.660  25.530  1.00  0.00            
ATOM     34  H16 ACD     1      38.930  16.150  26.110  1.00  0.00            
ATOM     35  C11 ACD     1      38.470  16.280  24.100  1.00  0.00            
ATOM     36  H17 ACD     1      37.540  16.420  23.530  1.00  0.00            
ATOM     37  O9  ACD     1      38.880  14.930  24.000  1.00  0.00            
ATOM     38  H18 ACD     1      39.230  14.840  23.110  1.00  0.00            
ATOM     39  C12 ACD     1      39.630  17.200  23.480  1.00  0.00            
ATOM     40  H19 ACD     1      40.580  17.010  24.000  1.00  0.00            
ATOM     41  O10 ACD     1      39.870  16.790  22.140  1.00  0.00            
ATOM     42  H20 ACD     1      40.100  17.620  21.710  1.00  0.00            
ATOM     43  C13 ACD     1      39.230  18.670  23.710  1.00  0.00            
ATOM     44  H21 ACD     1      40.070  19.320  23.440  1.00  0.00            
ATOM     45  O11 ACD     1      39.020  18.930  25.050  1.00  0.00            
ATOM     46  C14 ACD     1      37.920  18.170  25.600  1.00  0.00            
ATOM     47  H22 ACD     1      37.050  18.380  24.970  1.00  0.00            
ATOM     48  C15 ACD     1      37.690  18.680  27.020  1.00  0.00            
ATOM     49  H23 ACD     1      36.860  18.120  27.470  1.00  0.00            
ATOM     50  H24 ACD     1      38.600  18.540  27.600  1.00  0.00            
ATOM     51  O12 ACD     1      37.200  19.970  26.930  1.00  0.00            
ATOM     52  H25 ACD     1      37.820  20.440  26.380  1.00  0.00            
ATOM     53  O13 ACD     1      38.140  19.050  22.850  1.00  0.00            
ATOM     54  C16 ACD     1      38.460  20.030  21.830  1.00  0.00            
ATOM     55  H26 ACD     1      39.130  20.780  22.250  1.00  0.00            
ATOM     56  C17 ACD     1      38.930  19.380  20.580  1.00  0.00            
ATOM     57  H27 ACD     1      38.240  18.560  20.330  1.00  0.00            
ATOM     58  O14 ACD     1      40.270  18.870  20.800  1.00  0.00            
ATOM     59  H28 ACD     1      40.730  18.710  19.980  1.00  0.00            
ATOM     60  C18 ACD     1      38.880  20.340  19.400  1.00  0.00            
ATOM     61  H29 ACD     1      39.500  21.240  19.460  1.00  0.00            
ATOM     62  O15 ACD     1      39.200  19.710  18.190  1.00  0.00            
ATOM     63  H30 ACD     1      38.640  18.990  17.870  1.00  0.00            
ATOM     64  C19 ACD     1      37.470  20.800  19.280  1.00  0.00            
ATOM     65  H31 ACD     1      37.410  21.540  18.480  1.00  0.00            
ATOM     66  O16 ACD     1      37.110  21.500  20.440  1.00  0.00            
ATOM     67  C20 ACD     1      37.120  20.720  21.590  1.00  0.00            
ATOM     68  H32 ACD     1      36.360  19.930  21.520  1.00  0.00            
ATOM     69  C21 ACD     1      36.780  21.680  22.790  1.00  0.00            
ATOM     70  H33 ACD     1      37.360  21.350  23.660  1.00  0.00            
ATOM     71  H34 ACD     1      37.300  22.620  22.550  1.00  0.00            
ATOM     72  O17 ACD     1      35.370  21.920  22.960  1.00  0.00            
ATOM     73  H35 ACD     1      35.150  21.520  23.800  1.00  0.00            
ATOM     74  O18 ACD     1      36.690  19.610  19.020  1.00  0.00            
ATOM     75  C22 ACD     1      35.660  19.670  18.000  1.00  0.00            
ATOM     76  H36 ACD     1      35.890  20.540  17.380  1.00  0.00            
ATOM     77  C23 ACD     1      35.760  18.350  17.260  1.00  0.00            
ATOM     78  H37 ACD     1      35.950  17.620  18.060  1.00  0.00            
ATOM     79  O19 ACD     1      36.930  18.290  16.450  1.00  0.00            
ATOM     80  H38 ACD     1      37.090  17.360  16.290  1.00  0.00            
ATOM     81  C24 ACD     1      34.570  18.090  16.320  1.00  0.00            
ATOM     82  H39 ACD     1      34.610  18.870  15.550  1.00  0.00            
ATOM     83  O20 ACD     1      34.690  16.820  15.690  1.00  0.00            
ATOM     84  H40 ACD     1      34.840  16.210  16.420  1.00  0.00            
ATOM     85  C25 ACD     1      33.250  18.220  17.100  1.00  0.00            
ATOM     86  H41 ACD     1      32.320  18.140  16.530  1.00  0.00            
ATOM     87  O21 ACD     1      33.270  19.500  17.730  1.00  0.00            
ATOM     88  C26 ACD     1      34.290  19.920  18.670  1.00  0.00            
ATOM     89  H42 ACD     1      34.200  19.160  19.460  1.00  0.00            
ATOM     90  C27 ACD     1      34.000  21.380  19.150  1.00  0.00            
ATOM     91  H43 ACD     1      33.040  21.300  19.680  1.00  0.00            
ATOM     92  H44 ACD     1      34.750  21.700  19.880  1.00  0.00            
ATOM     93  O22 ACD     1      33.880  22.260  18.040  1.00  0.00            
ATOM     94  H45 ACD     1      33.160  21.810  17.590  1.00  0.00            
ATOM     95  O23 ACD     1      33.380  17.270  18.220  1.00  0.00            
ATOM     96  C28 ACD     1      32.790  16.030  18.130  1.00  0.00            
ATOM     97  H46 ACD     1      32.470  15.840  17.100  1.00  0.00            
ATOM     98  C29 ACD     1      31.570  16.050  19.100  1.00  0.00            
ATOM     99  H47 ACD     1      31.890  16.320  20.120  1.00  0.00            
ATOM    100  O24 ACD     1      31.010  14.660  19.180  1.00  0.00            
ATOM    101  C30 ACD     1      30.490  17.140  18.920  1.00  0.00            
ATOM    102  H48 ACD     1      29.640  17.010  19.620  1.00  0.00            
ATOM    103  H49 ACD     1      30.910  18.130  19.150  1.00  0.00            
ATOM    104  O25 ACD     1      30.070  16.890  17.600  1.00  0.00            
ATOM    105  H50 ACD     1      29.640  16.020  17.600  1.00  0.00            
ATOM    106  C31 ACD     1      33.830  14.960  18.490  1.00  0.00            
ATOM    107  H51 ACD     1      34.210  15.110  19.510  1.00  0.00            
ATOM    108  O26 ACD     1      34.970  14.900  17.620  1.00  0.00            
ATOM    109  H52 ACD     1      35.640  14.310  17.990  1.00  0.00            
ATOM    110  C32 ACD     1      33.050  13.650  18.500  1.00  0.00            
ATOM    111  H53 ACD     1      32.640  13.550  17.490  1.00  0.00            
ATOM    112  O27 ACD     1      33.820  12.450  18.740  1.00  0.00            
ATOM    113  H54 ACD     1      34.600  12.440  18.180  1.00  0.00            
ATOM    114  C33 ACD     1      31.980  13.670  19.540  1.00  0.00            
ATOM    115  H55 ACD     1      31.470  12.700  19.620  1.00  0.00            
ATOM    116  O28 ACD     1      32.430  13.920  20.900  1.00  0.00            
ATOM    117  C34 ACD     1      31.980  12.950  21.860  1.00  0.00            
ATOM    118  H56 ACD     1      31.030  12.520  21.510  1.00  0.00            
ATOM    119  C35 ACD     1      33.110  11.920  21.980  1.00  0.00            
ATOM    120  H57 ACD     1      34.060  12.460  22.040  1.00  0.00            
ATOM    121  O29 ACD     1      33.190  11.000  20.880  1.00  0.00            
ATOM    122  H58 ACD     1      33.430  11.500  20.100  1.00  0.00            
ATOM    123  C36 ACD     1      33.080  11.200  23.370  1.00  0.00            
ATOM    124  H59 ACD     1      32.250  10.480  23.500  1.00  0.00            
ATOM    125  O30 ACD     1      34.300  10.510  23.600  1.00  0.00            
ATOM    126  H60 ACD     1      34.940  11.220  23.710  1.00  0.00            
ATOM    127  C1  BC3     2      38.300  11.930  15.790  1.00  0.00            
ATOM    128  C2  BC3     2      39.330  12.040  16.830  1.00  0.00            
ATOM    129  O1  BC3     2      40.600  11.630  16.620  1.00  0.00            
ATOM    130  N1  BC3     2      41.260  11.980  17.800  1.00  0.00            
ATOM    131  C3  BC3     2      40.420  12.560  18.660  1.00  0.00            
ATOM    132  C4  BC3     2      39.150  12.530  18.080  1.00  0.00            
ATOM    133  C5  BC3     2      37.930  13.060  18.650  1.00  0.00            
ATOM    134  O2  BC3     2      36.900  13.130  18.030  1.00  0.00            
ATOM    135  N2  BC3     2      38.140  13.640  19.890  1.00  0.00            
ATOM    136  C6  BC3     2      37.280  14.530  20.550  1.00  0.00            
ATOM    137  C7  BC3     2      36.540  14.120  21.620  1.00  0.00            
ATOM    138  C8  BC3     2      35.610  15.070  22.220  1.00  0.00            
ATOM    139  C9  BC3     2      35.480  16.390  21.770  1.00  0.00            
ATOM    140  C10 BC3     2      34.490  17.320  22.450  1.00  0.00            
ATOM    141  F1  BC3     2      34.890  17.610  23.760  1.00  0.00            
ATOM    142  F2  BC3     2      34.330  18.430  21.710  1.00  0.00            
ATOM    143  F3  BC3     2      33.290  16.710  22.570  1.00  0.00            
ATOM    144  C11 BC3     2      36.310  16.810  20.690  1.00  0.00            
ATOM    145  C12 BC3     2      37.220  15.860  20.180  1.00  0.00            
ATOM    146  H1  BC3     2      37.670  12.830  15.830  1.00  0.00            
ATOM    147  H2  BC3     2      38.730  11.870  14.790  1.00  0.00            
ATOM    148  H3  BC3     2      37.560  11.140  16.010  1.00  0.00            
ATOM    149  H4  BC3     2      40.760  12.910  19.630  1.00  0.00            
ATOM    150  H5  BC3     2      39.110  13.620  20.170  1.00  0.00            
ATOM    151  H6  BC3     2      36.840  13.220  22.150  1.00  0.00            
ATOM    152  H7  BC3     2      34.960  14.740  23.030  1.00  0.00            
ATOM    153  H8  BC3     2      36.300  17.850  20.390  1.00  0.00            
ATOM    154  H9  BC3     2      37.950  16.300  19.500  1.00  0.00            
TER
ENDMDL
MODEL        1
ATOM      1  H1  ACD     1      29.820  13.800  19.770  1.00  0.00            
ATOM      2  O1  ACD     1      30.100  13.770  18.860  1.00  0.00            
ATOM      3  C1  ACD     1      31.310  14.570  18.840  1.00  0.00            
ATOM      4  H2  ACD     1      31.090  15.570  19.230  1.00  0.00            
ATOM      5  H3  ACD     1      31.660  14.610  17.800  1.00  0.00            
ATOM      6  C2  ACD     1      32.400  14.030  19.750  1.00  0.00            
ATOM      7  H4  ACD     1      33.210  14.770  19.700  1.00  0.00            
ATOM      8  O2  ACD     1      32.030  14.080  21.110  1.00  0.00            
ATOM      9  C3  ACD     1      32.950  13.450  21.970  1.00  0.00            
ATOM     10  H5  ACD     1      32.480  13.370  22.960  1.00  0.00            
ATOM     11  O3  ACD     1      34.050  14.340  21.990  1.00  0.00            
ATOM     12  C4  ACD     1      34.560  14.820  23.250  1.00  0.00            
ATOM     13  H6  ACD     1      34.160  14.190  24.050  1.00  0.00            
ATOM     14  C5  ACD     1      36.070  14.710  23.110  1.00  0.00            
ATOM     15  H7  ACD     1      36.340  15.110  22.120  1.00  0.00            
ATOM     16  O4  ACD     1      36.510  13.310  23.070  1.00  0.00            
ATOM     17  H8  ACD     1      37.450  13.190  22.880  1.00  0.00            
ATOM     18  C6  ACD     1      36.720  15.490  24.210  1.00  0.00            
ATOM     19  H9  ACD     1      36.420  15.090  25.190  1.00  0.00            
ATOM     20  O5  ACD     1      38.140  15.420  24.130  1.00  0.00            
ATOM     21  H10 ACD     1      38.410  16.270  23.780  1.00  0.00            
ATOM     22  C7  ACD     1      36.230  16.920  24.200  1.00  0.00            
ATOM     23  H11 ACD     1      36.710  17.490  25.000  1.00  0.00            
ATOM     24  O6  ACD     1      34.910  16.880  24.510  1.00  0.00            
ATOM     25  C8  ACD     1      33.980  16.280  23.530  1.00  0.00            
ATOM     26  H12 ACD     1      33.890  16.970  22.670  1.00  0.00            
ATOM     27  C9  ACD     1      32.680  16.150  24.260  1.00  0.00            
ATOM     28  H13 ACD     1      32.020  15.550  23.620  1.00  0.00            
ATOM     29  H14 ACD     1      32.860  15.630  25.220  1.00  0.00            
ATOM     30  O7  ACD     1      31.990  17.380  24.520  1.00  0.00            
ATOM     31  H15 ACD     1      32.390  17.560  25.380  1.00  0.00            
ATOM     32  O8  ACD     1      36.470  17.560  22.970  1.00  0.00            
ATOM     33  C10 ACD     1      37.140  18.860  23.130  1.00  0.00            
ATOM     34  H16 ACD     1      36.890  19.290  24.110  1.00  0.00            
ATOM     35  C11 ACD     1      38.640  18.690  23.010  1.00  0.00            
ATOM     36  H17 ACD     1      38.850  18.350  21.990  1.00  0.00            
ATOM     37  O9  ACD     1      39.240  17.810  23.960  1.00  0.00            
ATOM     38  H18 ACD     1      40.130  18.080  24.190  1.00  0.00            
ATOM     39  C12 ACD     1      39.290  20.090  23.070  1.00  0.00            
ATOM     40  H19 ACD     1      39.040  20.550  24.030  1.00  0.00            
ATOM     41  O10 ACD     1      40.750  20.010  22.790  1.00  0.00            
ATOM     42  H20 ACD     1      40.850  19.990  21.830  1.00  0.00            
ATOM     43  C13 ACD     1      38.660  20.920  21.990  1.00  0.00            
ATOM     44  H21 ACD     1      39.130  21.900  22.130  1.00  0.00            
ATOM     45  O11 ACD     1      37.300  21.100  22.240  1.00  0.00            
ATOM     46  C14 ACD     1      36.540  19.880  22.130  1.00  0.00            
ATOM     47  H22 ACD     1      36.600  19.450  21.120  1.00  0.00            
ATOM     48  C15 ACD     1      35.100  20.210  22.540  1.00  0.00            
ATOM     49  H23 ACD     1      34.520  19.280  22.630  1.00  0.00            
ATOM     50  H24 ACD     1      35.320  20.640  23.520  1.00  0.00            
ATOM     51  O12 ACD     1      34.510  21.220  21.770  1.00  0.00            
ATOM     52  H25 ACD     1      35.190  21.890  21.630  1.00  0.00            
ATOM     53  O13 ACD     1      38.900  20.440  20.700  1.00  0.00            
ATOM     54  C16 ACD     1      38.890  21.330  19.560  1.00  0.00            
ATOM     55  H26 ACD     1      39.360  22.230  19.950  1.00  0.00            
ATOM     56  C17 ACD     1      39.850  20.680  18.530  1.00  0.00            
ATOM     57  H27 ACD     1      39.700  19.590  18.580  1.00  0.00            
ATOM     58  O14 ACD     1      41.170  20.940  18.900  1.00  0.00            
ATOM     59  H28 ACD     1      41.780  20.420  18.350  1.00  0.00            
ATOM     60  C18 ACD     1      39.620  21.140  17.130  1.00  0.00            
ATOM     61  H29 ACD     1      39.660  22.230  17.040  1.00  0.00            
ATOM     62  O15 ACD     1      40.500  20.460  16.150  1.00  0.00            
ATOM     63  H30 ACD     1      40.320  19.520  16.060  1.00  0.00            
ATOM     64  C19 ACD     1      38.210  20.780  16.770  1.00  0.00            
ATOM     65  H31 ACD     1      38.010  21.110  15.750  1.00  0.00            
ATOM     66  O16 ACD     1      37.320  21.570  17.530  1.00  0.00            
ATOM     67  C20 ACD     1      37.390  21.510  18.990  1.00  0.00            
ATOM     68  H32 ACD     1      36.690  20.780  19.400  1.00  0.00            
ATOM     69  C21 ACD     1      36.890  22.900  19.480  1.00  0.00            
ATOM     70  H33 ACD     1      36.990  23.020  20.560  1.00  0.00            
ATOM     71  H34 ACD     1      37.620  23.620  19.090  1.00  0.00            
ATOM     72  O17 ACD     1      35.570  23.120  19.060  1.00  0.00            
ATOM     73  H35 ACD     1      35.570  23.260  18.110  1.00  0.00            
ATOM     74  O18 ACD     1      38.020  19.340  16.860  1.00  0.00            
ATOM     75  C22 ACD     1      37.650  18.640  15.680  1.00  0.00            
ATOM     76  H36 ACD     1      37.920  19.220  14.780  1.00  0.00            
ATOM     77  C23 ACD     1      38.470  17.400  15.660  1.00  0.00            
ATOM     78  H37 ACD     1      38.350  16.930  16.650  1.00  0.00            
ATOM     79  O19 ACD     1      39.820  17.850  15.500  1.00  0.00            
ATOM     80  H38 ACD     1      40.480  17.170  15.360  1.00  0.00            
ATOM     81  C24 ACD     1      38.070  16.420  14.530  1.00  0.00            
ATOM     82  H39 ACD     1      38.320  16.860  13.560  1.00  0.00            
ATOM     83  O20 ACD     1      38.650  15.120  14.680  1.00  0.00            
ATOM     84  H40 ACD     1      37.960  14.530  14.980  1.00  0.00            
ATOM     85  C25 ACD     1      36.620  16.130  14.520  1.00  0.00            
ATOM     86  H41 ACD     1      36.450  15.640  13.550  1.00  0.00            
ATOM     87  O21 ACD     1      35.870  17.340  14.470  1.00  0.00            
ATOM     88  C26 ACD     1      36.160  18.200  15.570  1.00  0.00            
ATOM     89  H42 ACD     1      35.890  17.630  16.460  1.00  0.00            
ATOM     90  C27 ACD     1      35.190  19.350  15.730  1.00  0.00            
ATOM     91  H43 ACD     1      34.210  18.860  15.820  1.00  0.00            
ATOM     92  H44 ACD     1      35.340  19.890  16.670  1.00  0.00            
ATOM     93  O22 ACD     1      35.300  20.280  14.610  1.00  0.00            
ATOM     94  H45 ACD     1      35.120  19.830  13.780  1.00  0.00            
ATOM     95  O23 ACD     1      36.230  15.420  15.670  1.00  0.00            
ATOM     96  C28 ACD     1      35.360  14.260  15.360  1.00  0.00            
ATOM     97  H46 ACD     1      35.430  13.980  14.300  1.00  0.00            
ATOM     98  C29 ACD     1      33.900  14.630  15.670  1.00  0.00            
ATOM     99  H47 ACD     1      33.820  15.140  16.640  1.00  0.00            
ATOM    100  O24 ACD     1      33.070  13.450  15.910  1.00  0.00            
ATOM    101  C30 ACD     1      33.130  15.470  14.700  1.00  0.00            
ATOM    102  H48 ACD     1      32.130  15.760  15.050  1.00  0.00            
ATOM    103  H49 ACD     1      33.730  16.350  14.440  1.00  0.00            
ATOM    104  O25 ACD     1      32.930  14.790  13.480  1.00  0.00            
ATOM    105  H50 ACD     1      32.080  14.350  13.580  1.00  0.00            
ATOM    106  C31 ACD     1      35.940  13.050  16.100  1.00  0.00            
ATOM    107  H51 ACD     1      36.160  13.350  17.130  1.00  0.00            
ATOM    108  O26 ACD     1      37.140  12.700  15.480  1.00  0.00            
ATOM    109  H52 ACD     1      37.730  12.370  16.160  1.00  0.00            
ATOM    110  C32 ACD     1      34.920  11.960  16.110  1.00  0.00            
ATOM    111  H53 ACD     1      34.640  11.670  15.090  1.00  0.00            
ATOM    112  O27 ACD     1      35.320  10.780  16.830  1.00  0.00            
ATOM    113  H54 ACD     1      35.990  10.340  16.300  1.00  0.00            
ATOM    114  C33 ACD     1      33.630  12.490  16.740  1.00  0.00            
ATOM    115  H55 ACD     1      32.900  11.680  16.840  1.00  0.00            
ATOM    116  O28 ACD     1      33.900  13.040  18.080  1.00  0.00            
ATOM    117  C34 ACD     1      33.000  12.730  19.160  1.00  0.00            
ATOM    118  H56 ACD     1      32.170  12.040  18.950  1.00  0.00            
ATOM    119  C35 ACD     1      33.920  12.070  20.160  1.00  0.00            
ATOM    120  H57 ACD     1      34.800  12.710  20.280  1.00  0.00            
ATOM    121  O29 ACD     1      34.240  10.750  19.690  1.00  0.00            
ATOM    122  H58 ACD     1      34.680  10.680  18.840  1.00  0.00            
ATOM    123  C36 ACD     1      33.340  12.060  21.560  1.00  0.00            
ATOM    124  H59 ACD     1      32.440  11.450  21.410  1.00  0.00            
ATOM    125  O30 ACD     1      34.210  11.590  22.530  1.00  0.00            
ATOM    126  H60 ACD     1      34.780  12.350  22.660  1.00  0.00            
ATOM    127  C1  BC3     2      42.520  12.780  15.930  1.00  0.00            
ATOM    128  C2  BC3     2      42.620  12.680  17.400  1.00  0.00            
ATOM    129  O1  BC3     2      43.400  11.690  17.790  1.00  0.00            
ATOM    130  N1  BC3     2      43.330  11.620  19.220  1.00  0.00            
ATOM    131  C3  BC3     2      42.310  12.460  19.520  1.00  0.00            
ATOM    132  C4  BC3     2      41.880  13.190  18.380  1.00  0.00            
ATOM    133  C5  BC3     2      40.870  14.220  18.210  1.00  0.00            
ATOM    134  O2  BC3     2      40.620  14.810  17.200  1.00  0.00            
ATOM    135  N2  BC3     2      40.040  14.300  19.260  1.00  0.00            
ATOM    136  C6  BC3     2      38.900  15.060  19.220  1.00  0.00            
ATOM    137  C7  BC3     2      37.670  14.420  19.460  1.00  0.00            
ATOM    138  C8  BC3     2      36.460  15.190  19.600  1.00  0.00            
ATOM    139  C9  BC3     2      36.490  16.580  19.390  1.00  0.00            
ATOM    140  C10 BC3     2      35.150  17.370  19.320  1.00  0.00            
ATOM    141  F1  BC3     2      35.380  18.640  18.860  1.00  0.00            
ATOM    142  F2  BC3     2      34.200  16.820  18.460  1.00  0.00            
ATOM    143  F3  BC3     2      34.590  17.400  20.530  1.00  0.00            
ATOM    144  C11 BC3     2      37.710  17.200  19.360  1.00  0.00            
ATOM    145  C12 BC3     2      38.850  16.490  19.330  1.00  0.00            
ATOM    146  H1  BC3     2      41.610  13.340  15.670  1.00  0.00            
ATOM    147  H2  BC3     2      43.270  13.490  15.540  1.00  0.00            
ATOM    148  H3  BC3     2      42.520  11.870  15.320  1.00  0.00            
ATOM    149  H4  BC3     2      41.950  12.610  20.520  1.00  0.00            
ATOM    150  H5  BC3     2      40.250  13.590  19.950  1.00  0.00            
ATOM    151  H6  BC3     2      37.640  13.340  19.490  1.00  0.00            
ATOM    152  H7  BC3     2      35.490  14.710  19.720  1.00  0.00            
ATOM    153  H8  BC3     2      37.840  18.270  19.350  1.00  0.00            
ATOM    154  H9  BC3     2      39.770  17.070  19.400  1.00  0.00            
TER
ENDMDL
MODEL        1
ATOM      1  H1  ACD     1      36.940   6.050  19.800  1.00  0.00            
ATOM      2  O1  ACD     1      36.950   6.970  19.520  1.00  0.00            
ATOM      3  C1  ACD     1      37.670   6.960  18.280  1.00  0.00            
ATOM      4  H2  ACD     1      37.290   7.700  17.560  1.00  0.00            
ATOM      5  H3  ACD     1      37.530   5.980  17.790  1.00  0.00            
ATOM      6  C2  ACD     1      39.190   7.150  18.470  1.00  0.00            
ATOM      7  H4  ACD     1      39.360   7.490  19.490  1.00  0.00            
ATOM      8  O2  ACD     1      39.890   5.870  18.240  1.00  0.00            
ATOM      9  C3  ACD     1      41.320   5.900  18.330  1.00  0.00            
ATOM     10  H5  ACD     1      41.610   4.850  18.210  1.00  0.00            
ATOM     11  O3  ACD     1      41.690   6.460  19.560  1.00  0.00            
ATOM     12  C4  ACD     1      42.630   5.890  20.400  1.00  0.00            
ATOM     13  H6  ACD     1      42.990   4.910  20.040  1.00  0.00            
ATOM     14  C5  ACD     1      43.860   6.800  20.610  1.00  0.00            
ATOM     15  H7  ACD     1      43.450   7.800  20.820  1.00  0.00            
ATOM     16  O4  ACD     1      44.580   6.840  19.430  1.00  0.00            
ATOM     17  H8  ACD     1      45.100   6.030  19.420  1.00  0.00            
ATOM     18  C6  ACD     1      44.660   6.260  21.770  1.00  0.00            
ATOM     19  H9  ACD     1      45.100   5.250  21.700  1.00  0.00            
ATOM     20  O5  ACD     1      45.750   7.100  22.160  1.00  0.00            
ATOM     21  H10 ACD     1      46.500   6.900  21.590  1.00  0.00            
ATOM     22  C7  ACD     1      43.760   6.210  23.050  1.00  0.00            
ATOM     23  H11 ACD     1      44.370   5.740  23.840  1.00  0.00            
ATOM     24  O6  ACD     1      42.750   5.300  22.840  1.00  0.00            
ATOM     25  C8  ACD     1      41.870   5.650  21.740  1.00  0.00            
ATOM     26  H12 ACD     1      41.420   6.610  22.040  1.00  0.00            
ATOM     27  C9  ACD     1      40.820   4.540  21.660  1.00  0.00            
ATOM     28  H13 ACD     1      40.340   4.540  22.650  1.00  0.00            
ATOM     29  H14 ACD     1      40.090   4.730  20.860  1.00  0.00            
ATOM     30  O7  ACD     1      41.410   3.260  21.460  1.00  0.00            
ATOM     31  H15 ACD     1      40.790   2.600  21.160  1.00  0.00            
ATOM     32  O8  ACD     1      43.230   7.450  23.360  1.00  0.00            
ATOM     33  C10 ACD     1      43.820   7.990  24.540  1.00  0.00            
ATOM     34  H16 ACD     1      44.780   7.610  24.890  1.00  0.00            
ATOM     35  C11 ACD     1      43.960   9.490  24.240  1.00  0.00            
ATOM     36  H17 ACD     1      42.990   9.920  23.960  1.00  0.00            
ATOM     37  O9  ACD     1      44.880   9.730  23.180  1.00  0.00            
ATOM     38  H18 ACD     1      44.960   8.880  22.740  1.00  0.00            
ATOM     39  C12 ACD     1      44.350  10.220  25.540  1.00  0.00            
ATOM     40  H19 ACD     1      45.310   9.890  25.980  1.00  0.00            
ATOM     41  O10 ACD     1      44.540  11.670  25.450  1.00  0.00            
ATOM     42  H20 ACD     1      44.570  11.880  24.510  1.00  0.00            
ATOM     43  C13 ACD     1      43.250   9.890  26.610  1.00  0.00            
ATOM     44  H21 ACD     1      43.420  10.480  27.520  1.00  0.00            
ATOM     45  O11 ACD     1      43.340   8.530  26.950  1.00  0.00            
ATOM     46  C14 ACD     1      42.840   7.750  25.750  1.00  0.00            
ATOM     47  H22 ACD     1      41.770   7.980  25.670  1.00  0.00            
ATOM     48  C15 ACD     1      42.920   6.310  26.100  1.00  0.00            
ATOM     49  H23 ACD     1      42.670   5.650  25.270  1.00  0.00            
ATOM     50  H24 ACD     1      43.980   6.110  26.280  1.00  0.00            
ATOM     51  O12 ACD     1      42.240   5.980  27.330  1.00  0.00            
ATOM     52  H25 ACD     1      42.740   5.260  27.720  1.00  0.00            
ATOM     53  O13 ACD     1      41.940  10.270  26.190  1.00  0.00            
ATOM     54  C16 ACD     1      41.180  11.130  27.040  1.00  0.00            
ATOM     55  H26 ACD     1      41.470  10.970  28.090  1.00  0.00            
ATOM     56  C17 ACD     1      41.470  12.570  26.620  1.00  0.00            
ATOM     57  H27 ACD     1      41.480  12.530  25.530  1.00  0.00            
ATOM     58  O14 ACD     1      42.690  13.220  27.020  1.00  0.00            
ATOM     59  H28 ACD     1      43.370  12.910  26.420  1.00  0.00            
ATOM     60  C18 ACD     1      40.350  13.580  27.060  1.00  0.00            
ATOM     61  H29 ACD     1      40.390  13.610  28.160  1.00  0.00            
ATOM     62  O15 ACD     1      40.400  14.950  26.590  1.00  0.00            
ATOM     63  H30 ACD     1      40.470  14.810  25.640  1.00  0.00            
ATOM     64  C19 ACD     1      39.000  13.110  26.600  1.00  0.00            
ATOM     65  H31 ACD     1      38.210  13.860  26.780  1.00  0.00            
ATOM     66  O16 ACD     1      38.910  11.980  27.390  1.00  0.00            
ATOM     67  C20 ACD     1      39.710  10.830  26.960  1.00  0.00            
ATOM     68  H32 ACD     1      39.450  10.590  25.920  1.00  0.00            
ATOM     69  C21 ACD     1      39.330   9.640  27.850  1.00  0.00            
ATOM     70  H33 ACD     1      39.850   8.720  27.560  1.00  0.00            
ATOM     71  H34 ACD     1      39.480   9.780  28.930  1.00  0.00            
ATOM     72  O17 ACD     1      37.900   9.450  27.770  1.00  0.00            
ATOM     73  H35 ACD     1      37.520  10.230  28.190  1.00  0.00            
ATOM     74  O18 ACD     1      39.010  12.840  25.210  1.00  0.00            
ATOM     75  C22 ACD     1      38.170  13.570  24.320  1.00  0.00            
ATOM     76  H36 ACD     1      37.670  14.380  24.870  1.00  0.00            
ATOM     77  C23 ACD     1      39.010  14.210  23.260  1.00  0.00            
ATOM     78  H37 ACD     1      39.600  13.430  22.760  1.00  0.00            
ATOM     79  O19 ACD     1      39.760  15.330  23.790  1.00  0.00            
ATOM     80  H38 ACD     1      40.280  15.720  23.080  1.00  0.00            
ATOM     81  C24 ACD     1      38.240  14.690  22.070  1.00  0.00            
ATOM     82  H39 ACD     1      37.680  15.560  22.440  1.00  0.00            
ATOM     83  O20 ACD     1      39.130  15.150  21.090  1.00  0.00            
ATOM     84  H40 ACD     1      39.240  14.410  20.480  1.00  0.00            
ATOM     85  C25 ACD     1      37.300  13.700  21.530  1.00  0.00            
ATOM     86  H41 ACD     1      36.690  14.110  20.720  1.00  0.00            
ATOM     87  O21 ACD     1      36.410  13.260  22.560  1.00  0.00            
ATOM     88  C26 ACD     1      37.060  12.670  23.690  1.00  0.00            
ATOM     89  H42 ACD     1      37.550  11.730  23.380  1.00  0.00            
ATOM     90  C27 ACD     1      36.070  12.220  24.720  1.00  0.00            
ATOM     91  H43 ACD     1      35.280  11.510  24.410  1.00  0.00            
ATOM     92  H44 ACD     1      36.640  11.600  25.420  1.00  0.00            
ATOM     93  O22 ACD     1      35.400  13.290  25.490  1.00  0.00            
ATOM     94  H45 ACD     1      34.500  13.030  25.680  1.00  0.00            
ATOM     95  O23 ACD     1      38.090  12.600  21.070  1.00  0.00            
ATOM     96  C28 ACD     1      37.780  12.170  19.730  1.00  0.00            
ATOM     97  H46 ACD     1      36.840  12.550  19.300  1.00  0.00            
ATOM     98  C29 ACD     1      37.610  10.670  19.880  1.00  0.00            
ATOM     99  H47 ACD     1      38.470  10.170  20.340  1.00  0.00            
ATOM    100  O24 ACD     1      37.310  10.050  18.610  1.00  0.00            
ATOM    101  C30 ACD     1      36.320  10.420  20.620  1.00  0.00            
ATOM    102  H48 ACD     1      36.170   9.340  20.740  1.00  0.00            
ATOM    103  H49 ACD     1      36.420  10.890  21.600  1.00  0.00            
ATOM    104  O25 ACD     1      35.210  11.060  19.980  1.00  0.00            
ATOM    105  H50 ACD     1      34.880  10.420  19.340  1.00  0.00            
ATOM    106  C31 ACD     1      38.970  12.400  18.820  1.00  0.00            
ATOM    107  H51 ACD     1      39.880  11.940  19.240  1.00  0.00            
ATOM    108  O26 ACD     1      39.140  13.800  18.680  1.00  0.00            
ATOM    109  H52 ACD     1      38.460  14.180  18.120  1.00  0.00            
ATOM    110  C32 ACD     1      38.690  11.740  17.470  1.00  0.00            
ATOM    111  H53 ACD     1      37.780  12.250  17.130  1.00  0.00            
ATOM    112  O27 ACD     1      39.670  11.960  16.420  1.00  0.00            
ATOM    113  H54 ACD     1      40.040  12.830  16.550  1.00  0.00            
ATOM    114  C33 ACD     1      38.330  10.280  17.590  1.00  0.00            
ATOM    115  H55 ACD     1      37.960  10.050  16.590  1.00  0.00            
ATOM    116  O28 ACD     1      39.540   9.550  17.930  1.00  0.00            
ATOM    117  C34 ACD     1      39.770   8.250  17.520  1.00  0.00            
ATOM    118  H56 ACD     1      39.370   8.090  16.510  1.00  0.00            
ATOM    119  C35 ACD     1      41.320   8.120  17.340  1.00  0.00            
ATOM    120  H57 ACD     1      41.780   8.460  18.270  1.00  0.00            
ATOM    121  O29 ACD     1      41.780   9.000  16.300  1.00  0.00            
ATOM    122  H58 ACD     1      41.220   9.780  16.290  1.00  0.00            
ATOM    123  C36 ACD     1      41.770   6.730  17.170  1.00  0.00            
ATOM    124  H59 ACD     1      41.220   6.370  16.290  1.00  0.00            
ATOM    125  O30 ACD     1      43.160   6.590  17.080  1.00  0.00            
ATOM    126  H60 ACD     1      43.510   6.840  17.940  1.00  0.00            
ATOM    127  C1  BC3     2       4.670  15.220  23.160  1.00  0.00            
ATOM    128  C2  BC3     2       3.920  15.480  21.870  1.00  0.00            
ATOM    129  O1  BC3     2       4.310  16.490  21.070  1.00  0.00            
ATOM    130  N1  BC3     2       3.650  16.420  19.860  1.00  0.00            
ATOM    131  C3  BC3     2       2.890  15.340  19.960  1.00  0.00            
ATOM    132  C4  BC3     2       3.050  14.650  21.230  1.00  0.00            
ATOM    133  C5  BC3     2       2.400  13.510  21.860  1.00  0.00            
ATOM    134  O2  BC3     2       2.550  13.130  23.040  1.00  0.00            
ATOM    135  N2  BC3     2       1.610  12.730  21.060  1.00  0.00            
ATOM    136  C6  BC3     2       0.670  11.720  21.480  1.00  0.00            
ATOM    137  C7  BC3     2       0.530  10.490  20.790  1.00  0.00            
ATOM    138  C8  BC3     2      -0.460   9.520  21.220  1.00  0.00            
ATOM    139  C9  BC3     2      -1.240   9.750  22.340  1.00  0.00            
ATOM    140  C10 BC3     2      -2.230   8.750  22.920  1.00  0.00            
ATOM    141  F1  BC3     2      -1.810   8.050  24.010  1.00  0.00            
ATOM    142  F2  BC3     2      -3.390   9.350  23.300  1.00  0.00            
ATOM    143  F3  BC3     2      -2.660   7.740  22.110  1.00  0.00            
ATOM    144  C11 BC3     2      -1.010  10.940  23.090  1.00  0.00            
ATOM    145  C12 BC3     2      -0.080  11.920  22.650  1.00  0.00            
ATOM    146  H1  BC3     2       3.910  14.930  23.900  1.00  0.00            
ATOM    147  H2  BC3     2       5.400  14.420  22.990  1.00  0.00            
ATOM    148  H3  BC3     2       5.230  16.020  23.650  1.00  0.00            
ATOM    149  H4  BC3     2       2.290  14.920  19.160  1.00  0.00            
ATOM    150  H5  BC3     2       1.540  12.920  20.070  1.00  0.00            
ATOM    151  H6  BC3     2       0.960  10.470  19.790  1.00  0.00            
ATOM    152  H7  BC3     2      -0.610   8.610  20.640  1.00  0.00            
ATOM    153  H8  BC3     2      -1.670  11.160  23.920  1.00  0.00            
ATOM    154  H9  BC3     2      -0.080  12.830  23.240  1.00  0.00            
TER
ENDMDL
MODEL        1
ATOM      1  H1  ACD     1      38.960   6.670  20.020  1.00  0.00            
ATOM      2  O1  ACD     1      39.610   7.370  19.880  1.00  0.00            
ATOM      3  C1  ACD     1      40.050   7.770  21.180  1.00  0.00            
ATOM      4  H2  ACD     1      40.480   6.950  21.780  1.00  0.00            
ATOM      5  H3  ACD     1      39.140   8.160  21.630  1.00  0.00            
ATOM      6  C2  ACD     1      40.930   9.000  21.010  1.00  0.00            
ATOM      7  H4  ACD     1      41.120   9.400  22.010  1.00  0.00            
ATOM      8  O2  ACD     1      42.140   8.760  20.240  1.00  0.00            
ATOM      9  C3  ACD     1      43.050  10.010  20.280  1.00  0.00            
ATOM     10  H5  ACD     1      43.960   9.780  19.720  1.00  0.00            
ATOM     11  O3  ACD     1      43.390  10.230  21.660  1.00  0.00            
ATOM     12  C4  ACD     1      44.660   9.870  22.170  1.00  0.00            
ATOM     13  H6  ACD     1      45.330   9.580  21.360  1.00  0.00            
ATOM     14  C5  ACD     1      45.040  11.200  22.860  1.00  0.00            
ATOM     15  H7  ACD     1      44.150  11.540  23.400  1.00  0.00            
ATOM     16  O4  ACD     1      45.280  12.220  21.860  1.00  0.00            
ATOM     17  H8  ACD     1      44.510  12.130  21.290  1.00  0.00            
ATOM     18  C6  ACD     1      46.220  11.030  23.870  1.00  0.00            
ATOM     19  H9  ACD     1      47.040  10.620  23.280  1.00  0.00            
ATOM     20  O5  ACD     1      46.620  12.210  24.580  1.00  0.00            
ATOM     21  H10 ACD     1      45.900  12.500  25.150  1.00  0.00            
ATOM     22  C7  ACD     1      45.760   9.940  24.840  1.00  0.00            
ATOM     23  H11 ACD     1      46.540   9.730  25.580  1.00  0.00            
ATOM     24  O6  ACD     1      45.570   8.680  24.150  1.00  0.00            
ATOM     25  C8  ACD     1      44.450   8.730  23.170  1.00  0.00            
ATOM     26  H12 ACD     1      43.570   8.840  23.830  1.00  0.00            
ATOM     27  C9  ACD     1      44.400   7.330  22.600  1.00  0.00            
ATOM     28  H13 ACD     1      44.340   6.660  23.460  1.00  0.00            
ATOM     29  H14 ACD     1      43.580   7.180  21.870  1.00  0.00            
ATOM     30  O7  ACD     1      45.440   6.950  21.690  1.00  0.00            
ATOM     31  H15 ACD     1      45.340   6.000  21.560  1.00  0.00            
ATOM     32  O8  ACD     1      44.550  10.280  25.530  1.00  0.00            
ATOM     33  C10 ACD     1      44.720  11.030  26.730  1.00  0.00            
ATOM     34  H16 ACD     1      45.720  11.490  26.790  1.00  0.00            
ATOM     35  C11 ACD     1      43.780  12.270  26.610  1.00  0.00            
ATOM     36  H17 ACD     1      42.840  11.830  26.270  1.00  0.00            
ATOM     37  O9  ACD     1      44.380  13.230  25.780  1.00  0.00            
ATOM     38  H18 ACD     1      43.760  13.950  25.920  1.00  0.00            
ATOM     39  C12 ACD     1      43.450  12.880  28.000  1.00  0.00            
ATOM     40  H19 ACD     1      44.360  13.350  28.400  1.00  0.00            
ATOM     41  O10 ACD     1      42.480  13.910  27.870  1.00  0.00            
ATOM     42  H20 ACD     1      41.710  13.790  28.430  1.00  0.00            
ATOM     43  C13 ACD     1      42.910  11.770  28.960  1.00  0.00            
ATOM     44  H21 ACD     1      42.820  12.350  29.890  1.00  0.00            
ATOM     45  O11 ACD     1      44.000  10.890  29.100  1.00  0.00            
ATOM     46  C14 ACD     1      44.310  10.110  27.930  1.00  0.00            
ATOM     47  H22 ACD     1      43.480   9.510  27.550  1.00  0.00            
ATOM     48  C15 ACD     1      45.510   9.110  28.250  1.00  0.00            
ATOM     49  H23 ACD     1      45.360   8.440  29.110  1.00  0.00            
ATOM     50  H24 ACD     1      45.610   8.510  27.340  1.00  0.00            
ATOM     51  O12 ACD     1      46.700   9.890  28.400  1.00  0.00            
ATOM     52  H25 ACD     1      47.340   9.490  27.820  1.00  0.00            
ATOM     53  O13 ACD     1      41.590  11.140  28.600  1.00  0.00            
ATOM     54  C16 ACD     1      40.550  11.190  29.620  1.00  0.00            
ATOM     55  H26 ACD     1      41.160  11.300  30.520  1.00  0.00            
ATOM     56  C17 ACD     1      39.720  12.470  29.360  1.00  0.00            
ATOM     57  H27 ACD     1      39.420  12.400  28.310  1.00  0.00            
ATOM     58  O14 ACD     1      40.520  13.680  29.560  1.00  0.00            
ATOM     59  H28 ACD     1      40.070  14.500  29.330  1.00  0.00            
ATOM     60  C18 ACD     1      38.500  12.400  30.290  1.00  0.00            
ATOM     61  H29 ACD     1      38.830  12.490  31.330  1.00  0.00            
ATOM     62  O15 ACD     1      37.520  13.370  30.010  1.00  0.00            
ATOM     63  H30 ACD     1      37.880  14.240  30.220  1.00  0.00            
ATOM     64  C19 ACD     1      37.710  11.150  30.060  1.00  0.00            
ATOM     65  H31 ACD     1      36.850  11.130  30.740  1.00  0.00            
ATOM     66  O16 ACD     1      38.490  10.050  30.310  1.00  0.00            
ATOM     67  C20 ACD     1      39.690   9.930  29.570  1.00  0.00            
ATOM     68  H32 ACD     1      39.370   9.800  28.530  1.00  0.00            
ATOM     69  C21 ACD     1      40.400   8.710  29.950  1.00  0.00            
ATOM     70  H33 ACD     1      39.730   7.890  29.670  1.00  0.00            
ATOM     71  H34 ACD     1      41.280   8.600  29.300  1.00  0.00            
ATOM     72  O17 ACD     1      40.840   8.660  31.320  1.00  0.00            
ATOM     73  H35 ACD     1      41.330   7.840  31.470  1.00  0.00            
ATOM     74  O18 ACD     1      37.390  11.000  28.640  1.00  0.00            
ATOM     75  C22 ACD     1      36.070  10.860  28.190  1.00  0.00            
ATOM     76  H36 ACD     1      35.380  10.750  29.040  1.00  0.00            
ATOM     77  C23 ACD     1      35.850  12.140  27.370  1.00  0.00            
ATOM     78  H37 ACD     1      36.760  12.310  26.790  1.00  0.00            
ATOM     79  O19 ACD     1      35.600  13.280  28.290  1.00  0.00            
ATOM     80  H38 ACD     1      36.420  13.290  28.790  1.00  0.00            
ATOM     81  C24 ACD     1      34.700  11.900  26.370  1.00  0.00            
ATOM     82  H39 ACD     1      33.760  11.820  26.930  1.00  0.00            
ATOM     83  O20 ACD     1      34.500  13.030  25.580  1.00  0.00            
ATOM     84  H40 ACD     1      34.790  13.740  26.150  1.00  0.00            
ATOM     85  C25 ACD     1      35.030  10.620  25.520  1.00  0.00            
ATOM     86  H41 ACD     1      34.260  10.400  24.770  1.00  0.00            
ATOM     87  O21 ACD     1      35.010   9.530  26.380  1.00  0.00            
ATOM     88  C26 ACD     1      36.080   9.550  27.310  1.00  0.00            
ATOM     89  H42 ACD     1      37.010   9.410  26.730  1.00  0.00            
ATOM     90  C27 ACD     1      35.940   8.280  28.230  1.00  0.00            
ATOM     91  H43 ACD     1      36.690   8.410  29.030  1.00  0.00            
ATOM     92  H44 ACD     1      34.900   8.220  28.560  1.00  0.00            
ATOM     93  O22 ACD     1      36.300   7.140  27.500  1.00  0.00            
ATOM     94  H45 ACD     1      36.150   6.430  28.120  1.00  0.00            
ATOM     95  O23 ACD     1      36.320  10.710  24.850  1.00  0.00            
ATOM     96  C28 ACD     1      36.270  10.620  23.400  1.00  0.00            
ATOM     97  H46 ACD     1      35.240  10.540  23.020  1.00  0.00            
ATOM     98  C29 ACD     1      37.080   9.400  23.030  1.00  0.00            
ATOM     99  H47 ACD     1      38.070   9.440  23.500  1.00  0.00            
ATOM    100  O24 ACD     1      37.070   9.430  21.550  1.00  0.00            
ATOM    101  C30 ACD     1      36.320   8.130  23.470  1.00  0.00            
ATOM    102  H48 ACD     1      36.260   8.120  24.560  1.00  0.00            
ATOM    103  H49 ACD     1      35.290   8.150  23.070  1.00  0.00            
ATOM    104  O25 ACD     1      37.010   6.980  23.000  1.00  0.00            
ATOM    105  H50 ACD     1      36.890   6.780  22.070  1.00  0.00            
ATOM    106  C31 ACD     1      36.830  11.840  22.820  1.00  0.00            
ATOM    107  H51 ACD     1      37.790  12.020  23.330  1.00  0.00            
ATOM    108  O26 ACD     1      35.960  12.900  23.280  1.00  0.00            
ATOM    109  H52 ACD     1      35.750  12.660  24.180  1.00  0.00            
ATOM    110  C32 ACD     1      37.030  11.840  21.290  1.00  0.00            
ATOM    111  H53 ACD     1      36.060  11.700  20.800  1.00  0.00            
ATOM    112  O27 ACD     1      37.760  12.920  20.790  1.00  0.00            
ATOM    113  H54 ACD     1      37.360  13.770  20.990  1.00  0.00            
ATOM    114  C33 ACD     1      37.810  10.610  21.010  1.00  0.00            
ATOM    115  H55 ACD     1      37.860  10.500  19.920  1.00  0.00            
ATOM    116  O28 ACD     1      39.160  10.580  21.520  1.00  0.00            
ATOM    117  C34 ACD     1      40.180  10.200  20.530  1.00  0.00            
ATOM    118  H56 ACD     1      39.700  10.020  19.560  1.00  0.00            
ATOM    119  C35 ACD     1      41.020  11.500  20.380  1.00  0.00            
ATOM    120  H57 ACD     1      41.230  11.820  21.410  1.00  0.00            
ATOM    121  O29 ACD     1      40.200  12.450  19.720  1.00  0.00            
ATOM    122  H58 ACD     1      39.420  12.660  20.250  1.00  0.00            
ATOM    123  C36 ACD     1      42.360  11.180  19.690  1.00  0.00            
ATOM    124  H59 ACD     1      42.150  10.960  18.630  1.00  0.00            
ATOM    125  O30 ACD     1      43.210  12.310  19.790  1.00  0.00            
ATOM    126  H60 ACD     1      42.680  13.070  19.550  1.00  0.00            
ATOM    127  C1  BC3     2      38.980  17.550  25.120  1.00  0.00            
ATOM    128  C2  BC3     2      40.310  18.070  25.610  1.00  0.00            
ATOM    129  O1  BC3     2      40.420  19.180  26.400  1.00  0.00            
ATOM    130  N1  BC3     2      41.740  19.210  26.750  1.00  0.00            
ATOM    131  C3  BC3     2      42.340  18.090  26.360  1.00  0.00            
ATOM    132  C4  BC3     2      41.420  17.300  25.620  1.00  0.00            
ATOM    133  C5  BC3     2      41.790  15.900  25.240  1.00  0.00            
ATOM    134  O2  BC3     2      42.850  15.500  25.550  1.00  0.00            
ATOM    135  N2  BC3     2      40.820  15.110  24.690  1.00  0.00            
ATOM    136  C6  BC3     2      40.760  13.690  24.810  1.00  0.00            
ATOM    137  C7  BC3     2      39.780  13.190  25.700  1.00  0.00            
ATOM    138  C8  BC3     2      39.600  11.780  25.790  1.00  0.00            
ATOM    139  C9  BC3     2      40.460  10.840  25.100  1.00  0.00            
ATOM    140  C10 BC3     2      40.340   9.310  25.300  1.00  0.00            
ATOM    141  F1  BC3     2      41.130   8.750  26.270  1.00  0.00            
ATOM    142  F2  BC3     2      39.120   8.860  25.470  1.00  0.00            
ATOM    143  F3  BC3     2      40.820   8.600  24.240  1.00  0.00            
ATOM    144  C11 BC3     2      41.400  11.410  24.200  1.00  0.00            
ATOM    145  C12 BC3     2      41.410  12.830  23.920  1.00  0.00            
ATOM    146  H1  BC3     2      38.620  16.770  25.790  1.00  0.00            
ATOM    147  H2  BC3     2      38.260  18.370  25.250  1.00  0.00            
ATOM    148  H3  BC3     2      39.020  17.420  24.030  1.00  0.00            
ATOM    149  H4  BC3     2      43.320  17.830  26.730  1.00  0.00            
ATOM    150  H5  BC3     2      39.880  15.490  24.750  1.00  0.00            
ATOM    151  H6  BC3     2      39.100  13.820  26.250  1.00  0.00            
ATOM    152  H7  BC3     2      38.860  11.360  26.450  1.00  0.00            
ATOM    153  H8  BC3     2      42.090  10.760  23.660  1.00  0.00            
ATOM    154  H9  BC3     2      42.130  13.270  23.250  1.00  0.00            
TER
ENDMDL
MODEL        1
ATOM      1  H1  ACD     1      34.310  17.600  18.040  1.00  0.00            
ATOM      2  O1  ACD     1      34.070  17.880  17.150  1.00  0.00            
ATOM      3  C1  ACD     1      34.740  19.090  16.900  1.00  0.00            
ATOM      4  H2  ACD     1      34.430  19.750  17.720  1.00  0.00            
ATOM      5  H3  ACD     1      34.390  19.530  15.950  1.00  0.00            
ATOM      6  C2  ACD     1      36.230  19.010  16.810  1.00  0.00            
ATOM      7  H4  ACD     1      36.510  19.990  16.410  1.00  0.00            
ATOM      8  O2  ACD     1      36.820  18.810  18.110  1.00  0.00            
ATOM      9  C3  ACD     1      38.150  18.310  18.200  1.00  0.00            
ATOM     10  H5  ACD     1      38.270  18.050  19.260  1.00  0.00            
ATOM     11  O3  ACD     1      38.970  19.310  17.760  1.00  0.00            
ATOM     12  C4  ACD     1      39.680  19.980  18.790  1.00  0.00            
ATOM     13  H6  ACD     1      39.530  19.610  19.810  1.00  0.00            
ATOM     14  C5  ACD     1      41.090  19.860  18.510  1.00  0.00            
ATOM     15  H7  ACD     1      41.120  20.170  17.450  1.00  0.00            
ATOM     16  O4  ACD     1      41.490  18.470  18.760  1.00  0.00            
ATOM     17  H8  ACD     1      40.760  17.990  18.360  1.00  0.00            
ATOM     18  C6  ACD     1      41.840  20.840  19.310  1.00  0.00            
ATOM     19  H9  ACD     1      41.730  20.640  20.380  1.00  0.00            
ATOM     20  O5  ACD     1      43.220  20.890  18.960  1.00  0.00            
ATOM     21  H10 ACD     1      43.200  21.500  18.220  1.00  0.00            
ATOM     22  C7  ACD     1      41.350  22.280  19.090  1.00  0.00            
ATOM     23  H11 ACD     1      41.810  22.990  19.790  1.00  0.00            
ATOM     24  O6  ACD     1      40.040  22.380  19.330  1.00  0.00            
ATOM     25  C8  ACD     1      39.150  21.450  18.650  1.00  0.00            
ATOM     26  H12 ACD     1      39.100  21.630  17.570  1.00  0.00            
ATOM     27  C9  ACD     1      37.800  21.570  19.300  1.00  0.00            
ATOM     28  H13 ACD     1      37.070  21.100  18.640  1.00  0.00            
ATOM     29  H14 ACD     1      37.630  21.050  20.250  1.00  0.00            
ATOM     30  O7  ACD     1      37.510  22.980  19.410  1.00  0.00            
ATOM     31  H15 ACD     1      38.300  23.460  19.130  1.00  0.00            
ATOM     32  O8  ACD     1      41.720  22.650  17.700  1.00  0.00            
ATOM     33  C10 ACD     1      42.520  23.910  17.570  1.00  0.00            
ATOM     34  H16 ACD     1      43.100  24.040  18.500  1.00  0.00            
ATOM     35  C11 ACD     1      43.450  23.620  16.410  1.00  0.00            
ATOM     36  H17 ACD     1      42.830  23.220  15.600  1.00  0.00            
ATOM     37  O9  ACD     1      44.340  22.590  16.790  1.00  0.00            
ATOM     38  H18 ACD     1      44.730  22.110  16.050  1.00  0.00            
ATOM     39  C12 ACD     1      44.260  24.880  15.980  1.00  0.00            
ATOM     40  H19 ACD     1      44.870  25.140  16.850  1.00  0.00            
ATOM     41  O10 ACD     1      44.860  24.710  14.660  1.00  0.00            
ATOM     42  H20 ACD     1      44.120  24.790  14.060  1.00  0.00            
ATOM     43  C13 ACD     1      43.260  26.000  15.730  1.00  0.00            
ATOM     44  H21 ACD     1      43.800  26.890  15.400  1.00  0.00            
ATOM     45  O11 ACD     1      42.420  26.230  16.850  1.00  0.00            
ATOM     46  C14 ACD     1      41.640  25.160  17.390  1.00  0.00            
ATOM     47  H22 ACD     1      40.840  24.930  16.670  1.00  0.00            
ATOM     48  C15 ACD     1      40.900  25.610  18.660  1.00  0.00            
ATOM     49  H23 ACD     1      40.190  24.840  18.970  1.00  0.00            
ATOM     50  H24 ACD     1      41.620  25.760  19.470  1.00  0.00            
ATOM     51  O12 ACD     1      40.170  26.810  18.410  1.00  0.00            
ATOM     52  H25 ACD     1      40.750  27.390  17.910  1.00  0.00            
ATOM     53  O13 ACD     1      42.350  25.600  14.600  1.00  0.00            
ATOM     54  C16 ACD     1      41.970  26.500  13.550  1.00  0.00            
ATOM     55  H26 ACD     1      42.550  27.430  13.540  1.00  0.00            
ATOM     56  C17 ACD     1      42.270  25.710  12.250  1.00  0.00            
ATOM     57  H27 ACD     1      41.870  24.710  12.440  1.00  0.00            
ATOM     58  O14 ACD     1      43.670  25.560  12.050  1.00  0.00            
ATOM     59  H28 ACD     1      43.990  26.170  11.390  1.00  0.00            
ATOM     60  C18 ACD     1      41.580  26.350  11.080  1.00  0.00            
ATOM     61  H29 ACD     1      42.010  27.320  10.790  1.00  0.00            
ATOM     62  O15 ACD     1      41.820  25.550   9.910  1.00  0.00            
ATOM     63  H30 ACD     1      41.430  24.680  10.010  1.00  0.00            
ATOM     64  C19 ACD     1      40.070  26.510  11.400  1.00  0.00            
ATOM     65  H31 ACD     1      39.710  27.070  10.530  1.00  0.00            
ATOM     66  O16 ACD     1      39.910  27.370  12.490  1.00  0.00            
ATOM     67  C20 ACD     1      40.510  26.850  13.710  1.00  0.00            
ATOM     68  H32 ACD     1      39.870  26.000  13.980  1.00  0.00            
ATOM     69  C21 ACD     1      40.300  27.920  14.730  1.00  0.00            
ATOM     70  H33 ACD     1      39.220  27.950  14.950  1.00  0.00            
ATOM     71  H34 ACD     1      40.810  27.590  15.650  1.00  0.00            
ATOM     72  O17 ACD     1      40.880  29.150  14.310  1.00  0.00            
ATOM     73  H35 ACD     1      40.410  29.470  13.530  1.00  0.00            
ATOM     74  O18 ACD     1      39.400  25.240  11.670  1.00  0.00            
ATOM     75  C22 ACD     1      38.920  24.560  10.540  1.00  0.00            
ATOM     76  H36 ACD     1      39.260  25.100   9.650  1.00  0.00            
ATOM     77  C23 ACD     1      39.570  23.120  10.600  1.00  0.00            
ATOM     78  H37 ACD     1      39.490  22.850  11.660  1.00  0.00            
ATOM     79  O19 ACD     1      40.870  23.210  10.120  1.00  0.00            
ATOM     80  H38 ACD     1      41.310  22.360  10.100  1.00  0.00            
ATOM     81  C24 ACD     1      38.750  22.140   9.750  1.00  0.00            
ATOM     82  H39 ACD     1      38.820  22.540   8.730  1.00  0.00            
ATOM     83  O20 ACD     1      39.370  20.870   9.740  1.00  0.00            
ATOM     84  H40 ACD     1      40.140  21.010   9.170  1.00  0.00            
ATOM     85  C25 ACD     1      37.300  22.130  10.140  1.00  0.00            
ATOM     86  H41 ACD     1      36.730  21.440   9.510  1.00  0.00            
ATOM     87  O21 ACD     1      36.800  23.490   9.870  1.00  0.00            
ATOM     88  C26 ACD     1      37.440  24.530  10.670  1.00  0.00            
ATOM     89  H42 ACD     1      37.190  24.240  11.700  1.00  0.00            
ATOM     90  C27 ACD     1      36.890  25.910  10.450  1.00  0.00            
ATOM     91  H43 ACD     1      35.820  25.680  10.420  1.00  0.00            
ATOM     92  H44 ACD     1      37.130  26.550  11.320  1.00  0.00            
ATOM     93  O22 ACD     1      37.250  26.500   9.220  1.00  0.00            
ATOM     94  H45 ACD     1      36.650  26.100   8.590  1.00  0.00            
ATOM     95  O23 ACD     1      37.110  21.750  11.530  1.00  0.00            
ATOM     96  C28 ACD     1      36.310  20.660  11.780  1.00  0.00            
ATOM     97  H46 ACD     1      35.560  20.570  10.990  1.00  0.00            
ATOM     98  C29 ACD     1      35.650  20.840  13.160  1.00  0.00            
ATOM     99  H47 ACD     1      36.470  20.840  13.900  1.00  0.00            
ATOM    100  O24 ACD     1      34.830  19.690  13.590  1.00  0.00            
ATOM    101  C30 ACD     1      34.760  22.100  13.290  1.00  0.00            
ATOM    102  H48 ACD     1      34.230  21.990  14.250  1.00  0.00            
ATOM    103  H49 ACD     1      35.340  23.030  13.350  1.00  0.00            
ATOM    104  O25 ACD     1      33.860  22.300  12.200  1.00  0.00            
ATOM    105  H50 ACD     1      33.250  21.580  12.050  1.00  0.00            
ATOM    106  C31 ACD     1      37.170  19.390  11.730  1.00  0.00            
ATOM    107  H51 ACD     1      38.060  19.470  12.360  1.00  0.00            
ATOM    108  O26 ACD     1      37.600  19.100  10.380  1.00  0.00            
ATOM    109  H52 ACD     1      38.190  19.830  10.160  1.00  0.00            
ATOM    110  C32 ACD     1      36.250  18.290  12.160  1.00  0.00            
ATOM    111  H53 ACD     1      35.510  18.300  11.350  1.00  0.00            
ATOM    112  O27 ACD     1      36.900  17.030  12.170  1.00  0.00            
ATOM    113  H54 ACD     1      37.620  17.240  11.570  1.00  0.00            
ATOM    114  C33 ACD     1      35.550  18.430  13.540  1.00  0.00            
ATOM    115  H55 ACD     1      34.840  17.650  13.840  1.00  0.00            
ATOM    116  O28 ACD     1      36.610  18.520  14.430  1.00  0.00            
ATOM    117  C34 ACD     1      36.580  17.870  15.730  1.00  0.00            
ATOM    118  H56 ACD     1      35.760  17.140  15.750  1.00  0.00            
ATOM    119  C35 ACD     1      37.970  17.220  15.860  1.00  0.00            
ATOM    120  H57 ACD     1      38.730  17.920  15.510  1.00  0.00            
ATOM    121  O29 ACD     1      38.100  16.000  15.030  1.00  0.00            
ATOM    122  H58 ACD     1      38.280  16.300  14.140  1.00  0.00            
ATOM    123  C36 ACD     1      38.280  17.030  17.360  1.00  0.00            
ATOM    124  H59 ACD     1      37.590  16.320  17.820  1.00  0.00            
ATOM    125  O30 ACD     1      39.630  16.510  17.460  1.00  0.00            
ATOM    126  H60 ACD     1      39.530  15.550  17.520  1.00  0.00            
ATOM    127  C1  BC3     2      44.580  19.580   9.290  1.00  0.00            
ATOM    128  C2  BC3     2      44.790  18.850  10.610  1.00  0.00            
ATOM    129  O1  BC3     2      45.680  17.820  10.720  1.00  0.00            
ATOM    130  N1  BC3     2      45.610  17.500  12.140  1.00  0.00            
ATOM    131  C3  BC3     2      44.570  18.220  12.680  1.00  0.00            
ATOM    132  C4  BC3     2      44.060  19.120  11.700  1.00  0.00            
ATOM    133  C5  BC3     2      42.870  20.070  11.850  1.00  0.00            
ATOM    134  O2  BC3     2      42.430  20.750  10.930  1.00  0.00            
ATOM    135  N2  BC3     2      42.360  20.090  13.120  1.00  0.00            
ATOM    136  C6  BC3     2      41.360  20.900  13.670  1.00  0.00            
ATOM    137  C7  BC3     2      40.370  20.280  14.510  1.00  0.00            
ATOM    138  C8  BC3     2      39.420  21.090  15.050  1.00  0.00            
ATOM    139  C9  BC3     2      39.470  22.510  14.900  1.00  0.00            
ATOM    140  C10 BC3     2      38.370  23.430  15.450  1.00  0.00            
ATOM    141  F1  BC3     2      38.780  24.410  16.280  1.00  0.00            
ATOM    142  F2  BC3     2      37.790  24.070  14.370  1.00  0.00            
ATOM    143  F3  BC3     2      37.410  22.780  16.120  1.00  0.00            
ATOM    144  C11 BC3     2      40.360  23.090  14.030  1.00  0.00            
ATOM    145  C12 BC3     2      41.370  22.270  13.440  1.00  0.00            
ATOM    146  H1  BC3     2      44.870  18.910   8.470  1.00  0.00            
ATOM    147  H2  BC3     2      43.520  19.740   9.100  1.00  0.00            
ATOM    148  H3  BC3     2      45.080  20.550   9.310  1.00  0.00            
ATOM    149  H4  BC3     2      44.250  18.080  13.700  1.00  0.00            
ATOM    150  H5  BC3     2      42.670  19.470  13.860  1.00  0.00            
ATOM    151  H6  BC3     2      40.280  19.220  14.700  1.00  0.00            
ATOM    152  H7  BC3     2      38.530  20.620  15.440  1.00  0.00            
ATOM    153  H8  BC3     2      40.210  24.150  13.850  1.00  0.00            
ATOM    154  H9  BC3     2      42.110  22.650  12.740  1.00  0.00            
TER
ENDMDL
MODEL        1
ATOM      1  H1  ACD     1      38.520  11.430  15.700  1.00  0.00            
ATOM      2  O1  ACD     1      38.320  12.340  15.490  1.00  0.00            
ATOM      3  C1  ACD     1      37.010  12.600  15.950  1.00  0.00            
ATOM      4  H2  ACD     1      36.330  11.830  15.570  1.00  0.00            
ATOM      5  H3  ACD     1      36.650  13.560  15.580  1.00  0.00            
ATOM      6  C2  ACD     1      36.870  12.570  17.460  1.00  0.00            
ATOM      7  H4  ACD     1      35.830  12.780  17.740  1.00  0.00            
ATOM      8  O2  ACD     1      37.220  11.240  17.780  1.00  0.00            
ATOM      9  C3  ACD     1      37.090  10.970  19.230  1.00  0.00            
ATOM     10  H5  ACD     1      37.290   9.910  19.450  1.00  0.00            
ATOM     11  O3  ACD     1      35.750  11.260  19.750  1.00  0.00            
ATOM     12  C4  ACD     1      34.780  10.180  19.860  1.00  0.00            
ATOM     13  H6  ACD     1      35.110   9.360  19.220  1.00  0.00            
ATOM     14  C5  ACD     1      34.810   9.680  21.340  1.00  0.00            
ATOM     15  H7  ACD     1      34.870  10.510  22.050  1.00  0.00            
ATOM     16  O4  ACD     1      36.130   9.040  21.540  1.00  0.00            
ATOM     17  H8  ACD     1      36.140   8.780  22.460  1.00  0.00            
ATOM     18  C6  ACD     1      33.610   8.860  21.680  1.00  0.00            
ATOM     19  H9  ACD     1      33.660   7.950  21.070  1.00  0.00            
ATOM     20  O5  ACD     1      33.660   8.360  22.980  1.00  0.00            
ATOM     21  H10 ACD     1      33.280   8.990  23.600  1.00  0.00            
ATOM     22  C7  ACD     1      32.240   9.580  21.340  1.00  0.00            
ATOM     23  H11 ACD     1      31.420   8.920  21.620  1.00  0.00            
ATOM     24  O6  ACD     1      32.300   9.810  19.960  1.00  0.00            
ATOM     25  C8  ACD     1      33.360  10.620  19.450  1.00  0.00            
ATOM     26  H12 ACD     1      33.230  11.550  20.030  1.00  0.00            
ATOM     27  C9  ACD     1      33.210  10.960  18.000  1.00  0.00            
ATOM     28  H13 ACD     1      32.260  11.490  17.890  1.00  0.00            
ATOM     29  H14 ACD     1      33.940  11.760  17.810  1.00  0.00            
ATOM     30  O7  ACD     1      33.420   9.900  17.120  1.00  0.00            
ATOM     31  H15 ACD     1      32.960   9.120  17.450  1.00  0.00            
ATOM     32  O8  ACD     1      32.170  10.780  22.110  1.00  0.00            
ATOM     33  C10 ACD     1      31.160  10.890  23.140  1.00  0.00            
ATOM     34  H16 ACD     1      30.800   9.900  23.460  1.00  0.00            
ATOM     35  C11 ACD     1      31.810  11.490  24.390  1.00  0.00            
ATOM     36  H17 ACD     1      32.620  12.120  24.000  1.00  0.00            
ATOM     37  O9  ACD     1      32.470  10.390  25.050  1.00  0.00            
ATOM     38  H18 ACD     1      33.020  10.730  25.770  1.00  0.00            
ATOM     39  C12 ACD     1      30.840  12.260  25.210  1.00  0.00            
ATOM     40  H19 ACD     1      30.130  11.560  25.660  1.00  0.00            
ATOM     41  O10 ACD     1      31.520  12.970  26.290  1.00  0.00            
ATOM     42  H20 ACD     1      32.150  12.370  26.700  1.00  0.00            
ATOM     43  C13 ACD     1      30.100  13.250  24.360  1.00  0.00            
ATOM     44  H21 ACD     1      29.470  13.840  25.040  1.00  0.00            
ATOM     45  O11 ACD     1      29.260  12.430  23.450  1.00  0.00            
ATOM     46  C14 ACD     1      30.000  11.680  22.520  1.00  0.00            
ATOM     47  H22 ACD     1      30.420  12.420  21.830  1.00  0.00            
ATOM     48  C15 ACD     1      29.120  10.840  21.660  1.00  0.00            
ATOM     49  H23 ACD     1      29.800  10.310  20.980  1.00  0.00            
ATOM     50  H24 ACD     1      28.580  10.120  22.290  1.00  0.00            
ATOM     51  O12 ACD     1      28.170  11.640  20.910  1.00  0.00            
ATOM     52  H25 ACD     1      27.780  11.130  20.190  1.00  0.00            
ATOM     53  O13 ACD     1      31.090  14.040  23.720  1.00  0.00            
ATOM     54  C16 ACD     1      30.970  15.510  23.790  1.00  0.00            
ATOM     55  H26 ACD     1      30.270  15.800  24.590  1.00  0.00            
ATOM     56  C17 ACD     1      32.320  15.920  24.340  1.00  0.00            
ATOM     57  H27 ACD     1      33.210  15.570  23.810  1.00  0.00            
ATOM     58  O14 ACD     1      32.410  15.560  25.750  1.00  0.00            
ATOM     59  H28 ACD     1      32.400  14.600  25.780  1.00  0.00            
ATOM     60  C18 ACD     1      32.500  17.460  24.280  1.00  0.00            
ATOM     61  H29 ACD     1      31.740  17.920  24.920  1.00  0.00            
ATOM     62  O15 ACD     1      33.760  17.900  24.750  1.00  0.00            
ATOM     63  H30 ACD     1      33.570  18.280  25.610  1.00  0.00            
ATOM     64  C19 ACD     1      32.080  17.900  22.810  1.00  0.00            
ATOM     65  H31 ACD     1      32.000  18.990  22.870  1.00  0.00            
ATOM     66  O16 ACD     1      30.790  17.450  22.450  1.00  0.00            
ATOM     67  C20 ACD     1      30.640  16.030  22.380  1.00  0.00            
ATOM     68  H32 ACD     1      31.350  15.570  21.680  1.00  0.00            
ATOM     69  C21 ACD     1      29.210  15.750  22.110  1.00  0.00            
ATOM     70  H33 ACD     1      28.970  14.690  22.230  1.00  0.00            
ATOM     71  H34 ACD     1      28.490  16.300  22.750  1.00  0.00            
ATOM     72  O17 ACD     1      28.910  16.040  20.690  1.00  0.00            
ATOM     73  H35 ACD     1      28.160  15.530  20.380  1.00  0.00            
ATOM     74  O18 ACD     1      33.100  17.590  21.850  1.00  0.00            
ATOM     75  C22 ACD     1      33.430  18.710  21.020  1.00  0.00            
ATOM     76  H36 ACD     1      32.670  19.500  21.050  1.00  0.00            
ATOM     77  C23 ACD     1      34.750  19.180  21.640  1.00  0.00            
ATOM     78  H37 ACD     1      35.370  18.270  21.680  1.00  0.00            
ATOM     79  O19 ACD     1      34.550  19.670  22.960  1.00  0.00            
ATOM     80  H38 ACD     1      34.300  18.940  23.530  1.00  0.00            
ATOM     81  C24 ACD     1      35.460  20.100  20.640  1.00  0.00            
ATOM     82  H39 ACD     1      34.780  20.960  20.580  1.00  0.00            
ATOM     83  O20 ACD     1      36.730  20.560  21.070  1.00  0.00            
ATOM     84  H40 ACD     1      37.250  20.010  21.660  1.00  0.00            
ATOM     85  C25 ACD     1      35.560  19.540  19.240  1.00  0.00            
ATOM     86  H41 ACD     1      36.010  20.270  18.560  1.00  0.00            
ATOM     87  O21 ACD     1      34.300  19.150  18.850  1.00  0.00            
ATOM     88  C26 ACD     1      33.550  18.260  19.620  1.00  0.00            
ATOM     89  H42 ACD     1      34.090  17.310  19.640  1.00  0.00            
ATOM     90  C27 ACD     1      32.270  18.030  18.930  1.00  0.00            
ATOM     91  H43 ACD     1      32.530  17.630  17.940  1.00  0.00            
ATOM     92  H44 ACD     1      31.680  17.250  19.420  1.00  0.00            
ATOM     93  O22 ACD     1      31.510  19.250  18.760  1.00  0.00            
ATOM     94  H45 ACD     1      30.710  18.850  18.400  1.00  0.00            
ATOM     95  O23 ACD     1      36.470  18.430  19.280  1.00  0.00            
ATOM     96  C28 ACD     1      37.220  18.240  18.080  1.00  0.00            
ATOM     97  H46 ACD     1      37.680  19.180  17.760  1.00  0.00            
ATOM     98  C29 ACD     1      36.430  17.520  16.990  1.00  0.00            
ATOM     99  H47 ACD     1      35.570  17.010  17.440  1.00  0.00            
ATOM    100  O24 ACD     1      37.250  16.590  16.240  1.00  0.00            
ATOM    101  C30 ACD     1      35.780  18.420  15.970  1.00  0.00            
ATOM    102  H48 ACD     1      35.160  17.770  15.330  1.00  0.00            
ATOM    103  H49 ACD     1      35.150  19.060  16.600  1.00  0.00            
ATOM    104  O25 ACD     1      36.830  19.080  15.340  1.00  0.00            
ATOM    105  H50 ACD     1      36.530  19.960  15.110  1.00  0.00            
ATOM    106  C31 ACD     1      38.400  17.510  18.720  1.00  0.00            
ATOM    107  H51 ACD     1      38.050  16.890  19.560  1.00  0.00            
ATOM    108  O26 ACD     1      39.280  18.490  19.310  1.00  0.00            
ATOM    109  H52 ACD     1      38.820  18.970  20.000  1.00  0.00            
ATOM    110  C32 ACD     1      39.140  16.610  17.770  1.00  0.00            
ATOM    111  H53 ACD     1      39.650  17.360  17.150  1.00  0.00            
ATOM    112  O27 ACD     1      40.050  15.820  18.520  1.00  0.00            
ATOM    113  H54 ACD     1      40.850  16.350  18.390  1.00  0.00            
ATOM    114  C33 ACD     1      38.110  15.730  17.080  1.00  0.00            
ATOM    115  H55 ACD     1      38.770  15.120  16.440  1.00  0.00            
ATOM    116  O28 ACD     1      37.320  14.910  17.940  1.00  0.00            
ATOM    117  C34 ACD     1      37.800  13.540  18.190  1.00  0.00            
ATOM    118  H56 ACD     1      38.860  13.450  17.920  1.00  0.00            
ATOM    119  C35 ACD     1      37.850  13.320  19.660  1.00  0.00            
ATOM    120  H57 ACD     1      36.890  13.650  20.090  1.00  0.00            
ATOM    121  O29 ACD     1      38.820  14.210  20.190  1.00  0.00            
ATOM    122  H58 ACD     1      39.030  14.850  19.510  1.00  0.00            
ATOM    123  C36 ACD     1      38.050  11.840  20.010  1.00  0.00            
ATOM    124  H59 ACD     1      39.070  11.530  19.730  1.00  0.00            
ATOM    125  O30 ACD     1      37.870  11.600  21.400  1.00  0.00            
ATOM    126  H60 ACD     1      36.980  11.260  21.470  1.00  0.00            
ATOM    127  C1  BC3     2      35.780  13.690  24.520  1.00  0.00            
ATOM    128  C2  BC3     2      36.180  14.720  23.550  1.00  0.00            
ATOM    129  O1  BC3     2      37.280  15.460  23.730  1.00  0.00            
ATOM    130  N1  BC3     2      37.450  16.370  22.630  1.00  0.00            
ATOM    131  C3  BC3     2      36.550  15.930  21.720  1.00  0.00            
ATOM    132  C4  BC3     2      35.710  14.920  22.290  1.00  0.00            
ATOM    133  C5  BC3     2      34.640  14.110  21.660  1.00  0.00            
ATOM    134  O2  BC3     2      34.020  13.200  22.190  1.00  0.00            
ATOM    135  N2  BC3     2      34.350  14.500  20.400  1.00  0.00            
ATOM    136  C6  BC3     2      33.260  14.280  19.600  1.00  0.00            
ATOM    137  C7  BC3     2      32.000  13.740  20.040  1.00  0.00            
ATOM    138  C8  BC3     2      30.930  13.710  19.170  1.00  0.00            
ATOM    139  C9  BC3     2      31.070  14.100  17.860  1.00  0.00            
ATOM    140  C10 BC3     2      29.890  14.020  17.000  1.00  0.00            
ATOM    141  F1  BC3     2      29.590  12.710  16.590  1.00  0.00            
ATOM    142  F2  BC3     2      28.720  14.370  17.660  1.00  0.00            
ATOM    143  F3  BC3     2      29.960  14.890  15.950  1.00  0.00            
ATOM    144  C11 BC3     2      32.310  14.660  17.430  1.00  0.00            
ATOM    145  C12 BC3     2      33.390  14.780  18.310  1.00  0.00            
ATOM    146  H1  BC3     2      34.830  14.000  24.960  1.00  0.00            
ATOM    147  H2  BC3     2      35.700  12.720  24.010  1.00  0.00            
ATOM    148  H3  BC3     2      36.600  13.570  25.230  1.00  0.00            
ATOM    149  H4  BC3     2      36.490  16.420  20.760  1.00  0.00            
ATOM    150  H5  BC3     2      34.910  15.220  19.960  1.00  0.00            
ATOM    151  H6  BC3     2      31.890  13.360  21.050  1.00  0.00            
ATOM    152  H7  BC3     2      29.990  13.310  19.530  1.00  0.00            
ATOM    153  H8  BC3     2      32.410  14.960  16.390  1.00  0.00            
ATOM    154  H9  BC3     2      34.350  15.150  17.990  1.00  0.00            
TER
ENDMDL
MODEL        1
ATOM      1  H1  ACD     1      36.350  16.740  37.590  1.00  0.00            
ATOM      2  O1  ACD     1      35.770  17.380  37.160  1.00  0.00            
ATOM      3  C1  ACD     1      36.680  18.160  36.330  1.00  0.00            
ATOM      4  H2  ACD     1      37.240  17.490  35.670  1.00  0.00            
ATOM      5  H3  ACD     1      37.470  18.660  36.910  1.00  0.00            
ATOM      6  C2  ACD     1      36.040  19.050  35.360  1.00  0.00            
ATOM      7  H4  ACD     1      35.310  18.470  34.770  1.00  0.00            
ATOM      8  O2  ACD     1      35.340  20.110  36.040  1.00  0.00            
ATOM      9  C3  ACD     1      34.700  21.060  35.180  1.00  0.00            
ATOM     10  H5  ACD     1      34.260  21.860  35.780  1.00  0.00            
ATOM     11  O3  ACD     1      33.710  20.400  34.470  1.00  0.00            
ATOM     12  C4  ACD     1      32.420  20.240  35.040  1.00  0.00            
ATOM     13  H6  ACD     1      32.220  20.970  35.830  1.00  0.00            
ATOM     14  C5  ACD     1      31.540  20.500  33.830  1.00  0.00            
ATOM     15  H7  ACD     1      32.030  20.110  32.920  1.00  0.00            
ATOM     16  O4  ACD     1      31.370  21.890  33.590  1.00  0.00            
ATOM     17  H8  ACD     1      30.710  22.280  34.170  1.00  0.00            
ATOM     18  C6  ACD     1      30.190  19.840  33.940  1.00  0.00            
ATOM     19  H9  ACD     1      29.620  20.260  34.780  1.00  0.00            
ATOM     20  O5  ACD     1      29.400  20.000  32.820  1.00  0.00            
ATOM     21  H10 ACD     1      29.840  19.460  32.160  1.00  0.00            
ATOM     22  C7  ACD     1      30.380  18.350  34.300  1.00  0.00            
ATOM     23  H11 ACD     1      29.360  17.960  34.390  1.00  0.00            
ATOM     24  O6  ACD     1      31.000  18.300  35.570  1.00  0.00            
ATOM     25  C8  ACD     1      32.270  18.880  35.680  1.00  0.00            
ATOM     26  H12 ACD     1      32.920  18.200  35.120  1.00  0.00            
ATOM     27  C9  ACD     1      32.620  18.800  37.170  1.00  0.00            
ATOM     28  H13 ACD     1      33.400  19.540  37.400  1.00  0.00            
ATOM     29  H14 ACD     1      31.730  19.090  37.730  1.00  0.00            
ATOM     30  O7  ACD     1      33.030  17.430  37.540  1.00  0.00            
ATOM     31  H15 ACD     1      33.970  17.430  37.360  1.00  0.00            
ATOM     32  O8  ACD     1      31.230  17.660  33.390  1.00  0.00            
ATOM     33  C10 ACD     1      30.490  17.040  32.320  1.00  0.00            
ATOM     34  H16 ACD     1      29.440  17.350  32.330  1.00  0.00            
ATOM     35  C11 ACD     1      31.090  17.540  31.020  1.00  0.00            
ATOM     36  H17 ACD     1      32.140  17.230  31.140  1.00  0.00            
ATOM     37  O9  ACD     1      31.030  18.950  30.770  1.00  0.00            
ATOM     38  H18 ACD     1      31.660  19.070  30.060  1.00  0.00            
ATOM     39  C12 ACD     1      30.680  16.730  29.770  1.00  0.00            
ATOM     40  H19 ACD     1      29.640  16.980  29.520  1.00  0.00            
ATOM     41  O10 ACD     1      31.450  17.100  28.590  1.00  0.00            
ATOM     42  H20 ACD     1      31.980  16.350  28.310  1.00  0.00            
ATOM     43  C13 ACD     1      30.710  15.250  29.990  1.00  0.00            
ATOM     44  H21 ACD     1      30.290  14.730  29.130  1.00  0.00            
ATOM     45  O11 ACD     1      29.940  14.980  31.130  1.00  0.00            
ATOM     46  C14 ACD     1      30.430  15.500  32.350  1.00  0.00            
ATOM     47  H22 ACD     1      31.470  15.210  32.530  1.00  0.00            
ATOM     48  C15 ACD     1      29.680  14.980  33.540  1.00  0.00            
ATOM     49  H23 ACD     1      30.310  15.110  34.440  1.00  0.00            
ATOM     50  H24 ACD     1      28.730  15.520  33.590  1.00  0.00            
ATOM     51  O12 ACD     1      29.400  13.630  33.450  1.00  0.00            
ATOM     52  H25 ACD     1      29.210  13.490  32.510  1.00  0.00            
ATOM     53  O13 ACD     1      32.070  14.860  30.150  1.00  0.00            
ATOM     54  C16 ACD     1      32.450  13.510  29.670  1.00  0.00            
ATOM     55  H26 ACD     1      31.540  13.030  29.280  1.00  0.00            
ATOM     56  C17 ACD     1      33.330  13.730  28.450  1.00  0.00            
ATOM     57  H27 ACD     1      34.180  14.320  28.820  1.00  0.00            
ATOM     58  O14 ACD     1      32.690  14.470  27.400  1.00  0.00            
ATOM     59  H28 ACD     1      32.220  13.810  26.880  1.00  0.00            
ATOM     60  C18 ACD     1      33.860  12.380  28.110  1.00  0.00            
ATOM     61  H29 ACD     1      33.040  11.700  27.840  1.00  0.00            
ATOM     62  O15 ACD     1      34.830  12.510  27.090  1.00  0.00            
ATOM     63  H30 ACD     1      35.580  12.900  27.550  1.00  0.00            
ATOM     64  C19 ACD     1      34.680  11.720  29.160  1.00  0.00            
ATOM     65  H31 ACD     1      34.990  10.780  28.690  1.00  0.00            
ATOM     66  O16 ACD     1      33.840  11.520  30.190  1.00  0.00            
ATOM     67  C20 ACD     1      33.170  12.640  30.780  1.00  0.00            
ATOM     68  H32 ACD     1      33.930  13.320  31.180  1.00  0.00            
ATOM     69  C21 ACD     1      32.130  12.180  31.880  1.00  0.00            
ATOM     70  H33 ACD     1      32.640  11.680  32.710  1.00  0.00            
ATOM     71  H34 ACD     1      31.860  13.130  32.360  1.00  0.00            
ATOM     72  O17 ACD     1      31.060  11.340  31.440  1.00  0.00            
ATOM     73  H35 ACD     1      31.560  10.520  31.440  1.00  0.00            
ATOM     74  O18 ACD     1      35.690  12.570  29.520  1.00  0.00            
ATOM     75  C22 ACD     1      36.980  12.120  30.000  1.00  0.00            
ATOM     76  H36 ACD     1      37.290  11.110  29.670  1.00  0.00            
ATOM     77  C23 ACD     1      37.930  13.160  29.340  1.00  0.00            
ATOM     78  H37 ACD     1      37.470  14.150  29.430  1.00  0.00            
ATOM     79  O19 ACD     1      38.100  12.870  27.920  1.00  0.00            
ATOM     80  H38 ACD     1      38.560  13.600  27.500  1.00  0.00            
ATOM     81  C24 ACD     1      39.260  13.270  29.940  1.00  0.00            
ATOM     82  H39 ACD     1      39.780  12.310  29.830  1.00  0.00            
ATOM     83  O20 ACD     1      40.100  14.290  29.340  1.00  0.00            
ATOM     84  H40 ACD     1      39.810  15.180  29.560  1.00  0.00            
ATOM     85  C25 ACD     1      39.130  13.330  31.470  1.00  0.00            
ATOM     86  H41 ACD     1      40.080  13.060  31.930  1.00  0.00            
ATOM     87  O21 ACD     1      38.350  12.180  31.920  1.00  0.00            
ATOM     88  C26 ACD     1      37.020  12.220  31.510  1.00  0.00            
ATOM     89  H42 ACD     1      36.530  13.140  31.850  1.00  0.00            
ATOM     90  C27 ACD     1      36.390  10.990  32.090  1.00  0.00            
ATOM     91  H43 ACD     1      36.300  11.080  33.170  1.00  0.00            
ATOM     92  H44 ACD     1      35.360  10.960  31.710  1.00  0.00            
ATOM     93  O22 ACD     1      37.040   9.770  31.800  1.00  0.00            
ATOM     94  H45 ACD     1      36.320   9.150  31.910  1.00  0.00            
ATOM     95  O23 ACD     1      38.700  14.580  32.050  1.00  0.00            
ATOM     96  C28 ACD     1      39.400  15.790  32.080  1.00  0.00            
ATOM     97  H46 ACD     1      40.340  15.700  31.510  1.00  0.00            
ATOM     98  C29 ACD     1      39.400  16.280  33.560  1.00  0.00            
ATOM     99  H47 ACD     1      38.380  16.170  33.950  1.00  0.00            
ATOM    100  O24 ACD     1      39.650  17.660  33.740  1.00  0.00            
ATOM    101  C30 ACD     1      40.450  15.420  34.240  1.00  0.00            
ATOM    102  H48 ACD     1      40.670  14.580  33.580  1.00  0.00            
ATOM    103  H49 ACD     1      41.360  16.030  34.330  1.00  0.00            
ATOM    104  O25 ACD     1      39.860  15.030  35.470  1.00  0.00            
ATOM    105  H50 ACD     1      39.280  14.280  35.350  1.00  0.00            
ATOM    106  C31 ACD     1      38.590  16.730  31.230  1.00  0.00            
ATOM    107  H51 ACD     1      37.520  16.600  31.440  1.00  0.00            
ATOM    108  O26 ACD     1      38.830  16.500  29.800  1.00  0.00            
ATOM    109  H52 ACD     1      38.550  17.270  29.300  1.00  0.00            
ATOM    110  C32 ACD     1      38.970  18.200  31.620  1.00  0.00            
ATOM    111  H53 ACD     1      40.010  18.440  31.360  1.00  0.00            
ATOM    112  O27 ACD     1      38.280  19.180  30.870  1.00  0.00            
ATOM    113  H54 ACD     1      37.570  19.460  31.450  1.00  0.00            
ATOM    114  C33 ACD     1      38.820  18.540  33.030  1.00  0.00            
ATOM    115  H55 ACD     1      39.160  19.570  33.150  1.00  0.00            
ATOM    116  O28 ACD     1      37.420  18.530  33.400  1.00  0.00            
ATOM    117  C34 ACD     1      37.080  19.600  34.330  1.00  0.00            
ATOM    118  H56 ACD     1      37.980  19.930  34.860  1.00  0.00            
ATOM    119  C35 ACD     1      36.420  20.730  33.440  1.00  0.00            
ATOM    120  H57 ACD     1      35.720  20.230  32.750  1.00  0.00            
ATOM    121  O29 ACD     1      37.430  21.340  32.620  1.00  0.00            
ATOM    122  H58 ACD     1      36.920  21.910  32.040  1.00  0.00            
ATOM    123  C36 ACD     1      35.660  21.780  34.260  1.00  0.00            
ATOM    124  H59 ACD     1      36.370  22.240  34.950  1.00  0.00            
ATOM    125  O30 ACD     1      35.000  22.670  33.380  1.00  0.00            
ATOM    126  H60 ACD     1      34.250  22.180  33.030  1.00  0.00            
ATOM    127  C1  BC3     2      34.910  17.920  25.990  1.00  0.00            
ATOM    128  C2  BC3     2      34.380  19.300  25.980  1.00  0.00            
ATOM    129  O1  BC3     2      34.070  19.870  24.770  1.00  0.00            
ATOM    130  N1  BC3     2      33.180  20.900  24.950  1.00  0.00            
ATOM    131  C3  BC3     2      32.930  20.880  26.250  1.00  0.00            
ATOM    132  C4  BC3     2      33.710  19.910  26.970  1.00  0.00            
ATOM    133  C5  BC3     2      33.690  19.580  28.380  1.00  0.00            
ATOM    134  O2  BC3     2      32.850  20.080  29.130  1.00  0.00            
ATOM    135  N2  BC3     2      34.630  18.700  28.800  1.00  0.00            
ATOM    136  C6  BC3     2      34.660  17.970  29.980  1.00  0.00            
ATOM    137  C7  BC3     2      35.140  16.660  29.880  1.00  0.00            
ATOM    138  C8  BC3     2      34.980  15.830  31.060  1.00  0.00            
ATOM    139  C9  BC3     2      34.630  16.390  32.280  1.00  0.00            
ATOM    140  C10 BC3     2      34.760  15.490  33.520  1.00  0.00            
ATOM    141  F1  BC3     2      33.610  15.520  34.190  1.00  0.00            
ATOM    142  F2  BC3     2      34.920  14.230  33.110  1.00  0.00            
ATOM    143  F3  BC3     2      35.790  15.840  34.300  1.00  0.00            
ATOM    144  C11 BC3     2      34.160  17.730  32.350  1.00  0.00            
ATOM    145  C12 BC3     2      34.250  18.500  31.190  1.00  0.00            
ATOM    146  H1  BC3     2      34.820  17.440  25.000  1.00  0.00            
ATOM    147  H2  BC3     2      35.960  17.770  26.270  1.00  0.00            
ATOM    148  H3  BC3     2      34.320  17.330  26.690  1.00  0.00            
ATOM    149  H4  BC3     2      32.220  21.620  26.590  1.00  0.00            
ATOM    150  H5  BC3     2      35.360  18.450  28.140  1.00  0.00            
ATOM    151  H6  BC3     2      35.500  16.180  28.970  1.00  0.00            
ATOM    152  H7  BC3     2      35.410  14.850  30.900  1.00  0.00            
ATOM    153  H8  BC3     2      33.700  18.230  33.190  1.00  0.00            
ATOM    154  H9  BC3     2      33.910  19.530  31.170  1.00  0.00            
TER
ENDMDL
MODEL        1
ATOM      1  H1  ACD     1      35.130  19.210  24.090  1.00  0.00            
ATOM      2  O1  ACD     1      36.070  19.180  23.890  1.00  0.00            
ATOM      3  C1  ACD     1      36.050  18.160  22.850  1.00  0.00            
ATOM      4  H2  ACD     1      35.250  18.350  22.130  1.00  0.00            
ATOM      5  H3  ACD     1      35.900  17.170  23.300  1.00  0.00            
ATOM      6  C2  ACD     1      37.280  18.060  22.000  1.00  0.00            
ATOM      7  H4  ACD     1      37.370  17.070  21.530  1.00  0.00            
ATOM      8  O2  ACD     1      37.070  18.930  20.860  1.00  0.00            
ATOM      9  C3  ACD     1      38.130  18.950  19.830  1.00  0.00            
ATOM     10  H5  ACD     1      37.890  19.680  19.050  1.00  0.00            
ATOM     11  O3  ACD     1      38.220  17.650  19.240  1.00  0.00            
ATOM     12  C4  ACD     1      37.530  17.540  18.000  1.00  0.00            
ATOM     13  H6  ACD     1      36.900  18.430  17.900  1.00  0.00            
ATOM     14  C5  ACD     1      38.600  17.600  16.890  1.00  0.00            
ATOM     15  H7  ACD     1      39.370  16.840  17.100  1.00  0.00            
ATOM     16  O4  ACD     1      39.170  18.920  16.760  1.00  0.00            
ATOM     17  H8  ACD     1      39.920  18.830  16.160  1.00  0.00            
ATOM     18  C6  ACD     1      37.960  17.140  15.560  1.00  0.00            
ATOM     19  H9  ACD     1      37.160  17.890  15.430  1.00  0.00            
ATOM     20  O5  ACD     1      38.860  17.120  14.540  1.00  0.00            
ATOM     21  H10 ACD     1      39.430  16.370  14.680  1.00  0.00            
ATOM     22  C7  ACD     1      37.220  15.790  15.620  1.00  0.00            
ATOM     23  H11 ACD     1      36.720  15.540  14.680  1.00  0.00            
ATOM     24  O6  ACD     1      36.260  15.910  16.650  1.00  0.00            
ATOM     25  C8  ACD     1      36.650  16.210  18.020  1.00  0.00            
ATOM     26  H12 ACD     1      37.230  15.370  18.430  1.00  0.00            
ATOM     27  C9  ACD     1      35.350  16.300  18.880  1.00  0.00            
ATOM     28  H13 ACD     1      35.730  16.570  19.880  1.00  0.00            
ATOM     29  H14 ACD     1      34.610  17.040  18.570  1.00  0.00            
ATOM     30  O7  ACD     1      34.880  14.980  19.080  1.00  0.00            
ATOM     31  H15 ACD     1      34.380  15.030  19.900  1.00  0.00            
ATOM     32  O8  ACD     1      38.120  14.750  16.010  1.00  0.00            
ATOM     33  C10 ACD     1      37.930  13.430  15.570  1.00  0.00            
ATOM     34  H16 ACD     1      37.600  13.480  14.530  1.00  0.00            
ATOM     35  C11 ACD     1      39.300  12.720  15.670  1.00  0.00            
ATOM     36  H17 ACD     1      39.800  12.980  16.610  1.00  0.00            
ATOM     37  O9  ACD     1      40.110  13.120  14.490  1.00  0.00            
ATOM     38  H18 ACD     1      39.720  13.000  13.620  1.00  0.00            
ATOM     39  C12 ACD     1      39.220  11.210  15.770  1.00  0.00            
ATOM     40  H19 ACD     1      38.770  10.890  14.820  1.00  0.00            
ATOM     41  O10 ACD     1      40.540  10.570  15.920  1.00  0.00            
ATOM     42  H20 ACD     1      41.010  11.020  16.630  1.00  0.00            
ATOM     43  C13 ACD     1      38.340  10.890  16.990  1.00  0.00            
ATOM     44  H21 ACD     1      38.190   9.810  17.090  1.00  0.00            
ATOM     45  O11 ACD     1      37.070  11.400  16.660  1.00  0.00            
ATOM     46  C14 ACD     1      36.810  12.790  16.470  1.00  0.00            
ATOM     47  H22 ACD     1      36.840  13.320  17.430  1.00  0.00            
ATOM     48  C15 ACD     1      35.410  12.990  15.810  1.00  0.00            
ATOM     49  H23 ACD     1      35.400  13.990  15.350  1.00  0.00            
ATOM     50  H24 ACD     1      35.320  12.250  15.000  1.00  0.00            
ATOM     51  O12 ACD     1      34.380  12.940  16.760  1.00  0.00            
ATOM     52  H25 ACD     1      34.520  13.700  17.330  1.00  0.00            
ATOM     53  O13 ACD     1      38.780  11.400  18.240  1.00  0.00            
ATOM     54  C16 ACD     1      39.580  10.590  19.060  1.00  0.00            
ATOM     55  H26 ACD     1      39.920   9.710  18.500  1.00  0.00            
ATOM     56  C17 ACD     1      40.750  11.440  19.450  1.00  0.00            
ATOM     57  H27 ACD     1      40.370  12.250  20.100  1.00  0.00            
ATOM     58  O14 ACD     1      41.510  11.930  18.320  1.00  0.00            
ATOM     59  H28 ACD     1      42.370  12.220  18.620  1.00  0.00            
ATOM     60  C18 ACD     1      41.650  10.720  20.500  1.00  0.00            
ATOM     61  H29 ACD     1      42.070   9.800  20.090  1.00  0.00            
ATOM     62  O15 ACD     1      42.640  11.620  20.900  1.00  0.00            
ATOM     63  H30 ACD     1      42.670  11.500  21.860  1.00  0.00            
ATOM     64  C19 ACD     1      40.800  10.290  21.690  1.00  0.00            
ATOM     65  H31 ACD     1      41.350   9.620  22.360  1.00  0.00            
ATOM     66  O16 ACD     1      39.690   9.500  21.130  1.00  0.00            
ATOM     67  C20 ACD     1      38.750  10.210  20.290  1.00  0.00            
ATOM     68  H32 ACD     1      38.370  11.050  20.890  1.00  0.00            
ATOM     69  C21 ACD     1      37.620   9.170  20.030  1.00  0.00            
ATOM     70  H33 ACD     1      37.210   8.840  20.990  1.00  0.00            
ATOM     71  H34 ACD     1      36.790   9.700  19.540  1.00  0.00            
ATOM     72  O17 ACD     1      38.050   8.120  19.200  1.00  0.00            
ATOM     73  H35 ACD     1      37.330   7.480  19.130  1.00  0.00            
ATOM     74  O18 ACD     1      40.430  11.480  22.420  1.00  0.00            
ATOM     75  C22 ACD     1      40.490  11.460  23.880  1.00  0.00            
ATOM     76  H36 ACD     1      40.460  10.420  24.260  1.00  0.00            
ATOM     77  C23 ACD     1      41.880  12.040  24.280  1.00  0.00            
ATOM     78  H37 ACD     1      41.900  13.050  23.850  1.00  0.00            
ATOM     79  O19 ACD     1      42.990  11.250  23.650  1.00  0.00            
ATOM     80  H38 ACD     1      43.140  10.390  24.040  1.00  0.00            
ATOM     81  C24 ACD     1      41.890  12.110  25.830  1.00  0.00            
ATOM     82  H39 ACD     1      41.860  11.120  26.300  1.00  0.00            
ATOM     83  O20 ACD     1      43.100  12.730  26.260  1.00  0.00            
ATOM     84  H40 ACD     1      43.210  13.490  25.700  1.00  0.00            
ATOM     85  C25 ACD     1      40.740  13.060  26.260  1.00  0.00            
ATOM     86  H41 ACD     1      40.780  13.200  27.340  1.00  0.00            
ATOM     87  O21 ACD     1      39.490  12.430  25.840  1.00  0.00            
ATOM     88  C26 ACD     1      39.330  12.270  24.460  1.00  0.00            
ATOM     89  H42 ACD     1      39.280  13.290  24.030  1.00  0.00            
ATOM     90  C27 ACD     1      37.900  11.760  24.090  1.00  0.00            
ATOM     91  H43 ACD     1      37.110  12.410  24.480  1.00  0.00            
ATOM     92  H44 ACD     1      37.920  11.630  23.000  1.00  0.00            
ATOM     93  O22 ACD     1      37.720  10.400  24.490  1.00  0.00            
ATOM     94  H45 ACD     1      36.930   9.960  24.160  1.00  0.00            
ATOM     95  O23 ACD     1      40.840  14.400  25.590  1.00  0.00            
ATOM     96  C28 ACD     1      40.110  15.570  26.120  1.00  0.00            
ATOM     97  H46 ACD     1      40.230  15.780  27.190  1.00  0.00            
ATOM     98  C29 ACD     1      38.630  15.510  25.730  1.00  0.00            
ATOM     99  H47 ACD     1      38.470  15.060  24.740  1.00  0.00            
ATOM    100  O24 ACD     1      38.150  16.840  25.780  1.00  0.00            
ATOM    101  C30 ACD     1      37.820  14.720  26.850  1.00  0.00            
ATOM    102  H48 ACD     1      38.430  13.910  27.270  1.00  0.00            
ATOM    103  H49 ACD     1      37.590  15.420  27.660  1.00  0.00            
ATOM    104  O25 ACD     1      36.590  14.200  26.290  1.00  0.00            
ATOM    105  H50 ACD     1      36.300  13.610  26.990  1.00  0.00            
ATOM    106  C31 ACD     1      40.860  16.740  25.450  1.00  0.00            
ATOM    107  H51 ACD     1      40.910  16.650  24.360  1.00  0.00            
ATOM    108  O26 ACD     1      42.190  16.890  25.990  1.00  0.00            
ATOM    109  H52 ACD     1      42.670  17.410  25.330  1.00  0.00            
ATOM    110  C32 ACD     1      40.120  18.060  25.680  1.00  0.00            
ATOM    111  H53 ACD     1      40.110  18.270  26.760  1.00  0.00            
ATOM    112  O27 ACD     1      40.760  19.170  24.950  1.00  0.00            
ATOM    113  H54 ACD     1      40.700  18.880  24.040  1.00  0.00            
ATOM    114  C33 ACD     1      38.760  17.830  25.040  1.00  0.00            
ATOM    115  H55 ACD     1      38.130  18.720  25.170  1.00  0.00            
ATOM    116  O28 ACD     1      38.950  17.470  23.680  1.00  0.00            
ATOM    117  C34 ACD     1      38.600  18.480  22.690  1.00  0.00            
ATOM    118  H56 ACD     1      38.330  19.390  23.250  1.00  0.00            
ATOM    119  C35 ACD     1      39.800  18.590  21.720  1.00  0.00            
ATOM    120  H57 ACD     1      39.980  17.570  21.370  1.00  0.00            
ATOM    121  O29 ACD     1      41.000  19.010  22.280  1.00  0.00            
ATOM    122  H58 ACD     1      41.700  18.910  21.640  1.00  0.00            
ATOM    123  C36 ACD     1      39.480  19.360  20.450  1.00  0.00            
ATOM    124  H59 ACD     1      39.420  20.430  20.690  1.00  0.00            
ATOM    125  O30 ACD     1      40.430  19.290  19.440  1.00  0.00            
ATOM    126  H60 ACD     1      39.980  18.960  18.650  1.00  0.00            
ATOM    127  C1  BC3     2      42.140  15.170  21.570  1.00  0.00            
ATOM    128  C2  BC3     2      41.390  15.220  20.320  1.00  0.00            
ATOM    129  O1  BC3     2      42.130  15.200  19.190  1.00  0.00            
ATOM    130  N1  BC3     2      41.220  14.840  18.130  1.00  0.00            
ATOM    131  C3  BC3     2      39.990  14.810  18.670  1.00  0.00            
ATOM    132  C4  BC3     2      40.080  14.850  20.130  1.00  0.00            
ATOM    133  C5  BC3     2      39.010  14.610  21.100  1.00  0.00            
ATOM    134  O2  BC3     2      39.190  14.880  22.240  1.00  0.00            
ATOM    135  N2  BC3     2      37.880  14.020  20.640  1.00  0.00            
ATOM    136  C6  BC3     2      36.700  13.610  21.350  1.00  0.00            
ATOM    137  C7  BC3     2      36.110  12.420  20.820  1.00  0.00            
ATOM    138  C8  BC3     2      35.040  11.730  21.490  1.00  0.00            
ATOM    139  C9  BC3     2      34.580  12.300  22.630  1.00  0.00            
ATOM    140  C10 BC3     2      33.330  11.870  23.400  1.00  0.00            
ATOM    141  F1  BC3     2      33.390  11.890  24.740  1.00  0.00            
ATOM    142  F2  BC3     2      32.300  12.650  22.980  1.00  0.00            
ATOM    143  F3  BC3     2      33.000  10.610  23.130  1.00  0.00            
ATOM    144  C11 BC3     2      35.170  13.500  23.140  1.00  0.00            
ATOM    145  C12 BC3     2      36.210  14.160  22.480  1.00  0.00            
ATOM    146  H1  BC3     2      43.190  15.370  21.350  1.00  0.00            
ATOM    147  H2  BC3     2      41.840  15.990  22.240  1.00  0.00            
ATOM    148  H3  BC3     2      42.060  14.250  22.150  1.00  0.00            
ATOM    149  H4  BC3     2      39.100  14.570  18.090  1.00  0.00            
ATOM    150  H5  BC3     2      37.900  13.740  19.660  1.00  0.00            
ATOM    151  H6  BC3     2      36.490  12.100  19.850  1.00  0.00            
ATOM    152  H7  BC3     2      34.600  10.820  21.100  1.00  0.00            
ATOM    153  H8  BC3     2      34.810  13.940  24.060  1.00  0.00            
ATOM    154  H9  BC3     2      36.680  15.070  22.820  1.00  0.00            
TER
ENDMDL
MODEL        1
ATOM      1  H1  ACD     1       7.770  13.340  26.580  1.00  0.00            
ATOM      2  O1  ACD     1       7.510  13.080  25.690  1.00  0.00            
ATOM      3  C1  ACD     1       6.300  13.730  25.270  1.00  0.00            
ATOM      4  H2  ACD     1       6.290  13.630  24.180  1.00  0.00            
ATOM      5  H3  ACD     1       6.290  14.790  25.540  1.00  0.00            
ATOM      6  C2  ACD     1       5.120  13.130  25.910  1.00  0.00            
ATOM      7  H4  ACD     1       5.090  12.050  25.680  1.00  0.00            
ATOM      8  O2  ACD     1       5.300  13.330  27.350  1.00  0.00            
ATOM      9  C3  ACD     1       4.330  12.730  28.170  1.00  0.00            
ATOM     10  H5  ACD     1       4.670  12.850  29.200  1.00  0.00            
ATOM     11  O3  ACD     1       4.250  11.300  27.820  1.00  0.00            
ATOM     12  C4  ACD     1       4.120  10.380  28.880  1.00  0.00            
ATOM     13  H6  ACD     1       3.890  10.870  29.840  1.00  0.00            
ATOM     14  C5  ACD     1       3.040   9.440  28.470  1.00  0.00            
ATOM     15  H7  ACD     1       3.280   9.080  27.460  1.00  0.00            
ATOM     16  O4  ACD     1       1.780  10.140  28.360  1.00  0.00            
ATOM     17  H8  ACD     1       1.090   9.580  27.990  1.00  0.00            
ATOM     18  C6  ACD     1       2.990   8.280  29.410  1.00  0.00            
ATOM     19  H9  ACD     1       2.830   8.740  30.400  1.00  0.00            
ATOM     20  O5  ACD     1       2.040   7.250  29.010  1.00  0.00            
ATOM     21  H10 ACD     1       2.520   6.610  28.470  1.00  0.00            
ATOM     22  C7  ACD     1       4.370   7.600  29.390  1.00  0.00            
ATOM     23  H11 ACD     1       4.380   6.800  30.140  1.00  0.00            
ATOM     24  O6  ACD     1       5.380   8.440  29.820  1.00  0.00            
ATOM     25  C8  ACD     1       5.500   9.650  28.940  1.00  0.00            
ATOM     26  H12 ACD     1       5.800   9.350  27.930  1.00  0.00            
ATOM     27  C9  ACD     1       6.560  10.600  29.480  1.00  0.00            
ATOM     28  H13 ACD     1       7.460   9.990  29.610  1.00  0.00            
ATOM     29  H14 ACD     1       6.820  11.420  28.800  1.00  0.00            
ATOM     30  O7  ACD     1       6.130  11.290  30.630  1.00  0.00            
ATOM     31  H15 ACD     1       6.730  12.000  30.910  1.00  0.00            
ATOM     32  O8  ACD     1       4.760   7.070  28.100  1.00  0.00            
ATOM     33  C10 ACD     1       5.360   5.730  28.140  1.00  0.00            
ATOM     34  H16 ACD     1       5.630   5.530  29.190  1.00  0.00            
ATOM     35  C11 ACD     1       4.320   4.720  27.600  1.00  0.00            
ATOM     36  H17 ACD     1       3.720   5.130  26.780  1.00  0.00            
ATOM     37  O9  ACD     1       3.390   4.440  28.610  1.00  0.00            
ATOM     38  H18 ACD     1       2.760   3.790  28.290  1.00  0.00            
ATOM     39  C12 ACD     1       4.950   3.520  27.040  1.00  0.00            
ATOM     40  H19 ACD     1       5.360   2.990  27.910  1.00  0.00            
ATOM     41  O10 ACD     1       4.030   2.680  26.290  1.00  0.00            
ATOM     42  H20 ACD     1       4.260   2.930  25.400  1.00  0.00            
ATOM     43  C13 ACD     1       6.100   3.790  26.120  1.00  0.00            
ATOM     44  H21 ACD     1       6.640   2.880  25.830  1.00  0.00            
ATOM     45  O11 ACD     1       7.100   4.580  26.830  1.00  0.00            
ATOM     46  C14 ACD     1       6.580   5.820  27.230  1.00  0.00            
ATOM     47  H22 ACD     1       6.180   6.300  26.330  1.00  0.00            
ATOM     48  C15 ACD     1       7.790   6.610  27.870  1.00  0.00            
ATOM     49  H23 ACD     1       8.630   6.680  27.170  1.00  0.00            
ATOM     50  H24 ACD     1       7.470   7.620  28.170  1.00  0.00            
ATOM     51  O12 ACD     1       8.300   6.010  29.120  1.00  0.00            
ATOM     52  H25 ACD     1       9.230   6.230  29.040  1.00  0.00            
ATOM     53  O13 ACD     1       5.570   4.490  25.000  1.00  0.00            
ATOM     54  C16 ACD     1       5.980   4.010  23.730  1.00  0.00            
ATOM     55  H26 ACD     1       6.450   3.030  23.860  1.00  0.00            
ATOM     56  C17 ACD     1       4.710   3.790  23.040  1.00  0.00            
ATOM     57  H27 ACD     1       4.040   4.610  23.330  1.00  0.00            
ATOM     58  O14 ACD     1       4.180   2.590  23.470  1.00  0.00            
ATOM     59  H28 ACD     1       4.830   1.900  23.310  1.00  0.00            
ATOM     60  C18 ACD     1       4.850   3.750  21.560  1.00  0.00            
ATOM     61  H29 ACD     1       5.410   2.870  21.230  1.00  0.00            
ATOM     62  O15 ACD     1       3.610   3.640  20.910  1.00  0.00            
ATOM     63  H30 ACD     1       3.140   2.900  21.300  1.00  0.00            
ATOM     64  C19 ACD     1       5.630   5.000  21.070  1.00  0.00            
ATOM     65  H31 ACD     1       5.840   4.890  20.000  1.00  0.00            
ATOM     66  O16 ACD     1       6.880   5.000  21.760  1.00  0.00            
ATOM     67  C20 ACD     1       6.980   5.010  23.150  1.00  0.00            
ATOM     68  H32 ACD     1       6.680   6.050  23.340  1.00  0.00            
ATOM     69  C21 ACD     1       8.440   4.880  23.670  1.00  0.00            
ATOM     70  H33 ACD     1       8.270   4.700  24.740  1.00  0.00            
ATOM     71  H34 ACD     1       8.960   4.010  23.250  1.00  0.00            
ATOM     72  O17 ACD     1       9.190   6.080  23.410  1.00  0.00            
ATOM     73  H35 ACD     1       9.520   6.120  22.510  1.00  0.00            
ATOM     74  O18 ACD     1       4.940   6.180  21.400  1.00  0.00            
ATOM     75  C22 ACD     1       4.390   6.940  20.300  1.00  0.00            
ATOM     76  H36 ACD     1       4.430   6.370  19.370  1.00  0.00            
ATOM     77  C23 ACD     1       2.950   7.160  20.820  1.00  0.00            
ATOM     78  H37 ACD     1       3.050   7.490  21.860  1.00  0.00            
ATOM     79  O19 ACD     1       2.100   5.940  20.680  1.00  0.00            
ATOM     80  H38 ACD     1       2.690   5.180  20.600  1.00  0.00            
ATOM     81  C24 ACD     1       2.290   8.310  20.060  1.00  0.00            
ATOM     82  H39 ACD     1       2.100   7.960  19.040  1.00  0.00            
ATOM     83  O20 ACD     1       1.050   8.730  20.630  1.00  0.00            
ATOM     84  H40 ACD     1       0.490   7.950  20.720  1.00  0.00            
ATOM     85  C25 ACD     1       3.160   9.510  19.840  1.00  0.00            
ATOM     86  H41 ACD     1       2.770  10.210  19.100  1.00  0.00            
ATOM     87  O21 ACD     1       4.530   9.110  19.320  1.00  0.00            
ATOM     88  C26 ACD     1       5.180   8.210  20.130  1.00  0.00            
ATOM     89  H42 ACD     1       5.400   8.660  21.110  1.00  0.00            
ATOM     90  C27 ACD     1       6.520   7.990  19.330  1.00  0.00            
ATOM     91  H43 ACD     1       7.150   7.230  19.790  1.00  0.00            
ATOM     92  H44 ACD     1       6.300   7.750  18.280  1.00  0.00            
ATOM     93  O22 ACD     1       7.280   9.220  19.220  1.00  0.00            
ATOM     94  H45 ACD     1       6.710   9.770  18.660  1.00  0.00            
ATOM     95  O23 ACD     1       3.310  10.150  21.120  1.00  0.00            
ATOM     96  C28 ACD     1       3.140  11.530  21.180  1.00  0.00            
ATOM     97  H46 ACD     1       3.150  12.000  20.180  1.00  0.00            
ATOM     98  C29 ACD     1       4.350  12.100  21.910  1.00  0.00            
ATOM     99  H47 ACD     1       4.510  11.520  22.830  1.00  0.00            
ATOM    100  O24 ACD     1       4.090  13.500  22.180  1.00  0.00            
ATOM    101  C30 ACD     1       5.560  11.920  21.010  1.00  0.00            
ATOM    102  H48 ACD     1       6.390  12.350  21.580  1.00  0.00            
ATOM    103  H49 ACD     1       5.760  10.840  20.970  1.00  0.00            
ATOM    104  O25 ACD     1       5.450  12.500  19.680  1.00  0.00            
ATOM    105  H50 ACD     1       5.040  13.330  19.940  1.00  0.00            
ATOM    106  C31 ACD     1       1.860  11.800  22.060  1.00  0.00            
ATOM    107  H51 ACD     1       2.010  11.240  22.990  1.00  0.00            
ATOM    108  O26 ACD     1       0.650  11.320  21.440  1.00  0.00            
ATOM    109  H52 ACD     1       0.810  10.390  21.250  1.00  0.00            
ATOM    110  C32 ACD     1       1.780  13.260  22.480  1.00  0.00            
ATOM    111  H53 ACD     1       1.510  13.860  21.600  1.00  0.00            
ATOM    112  O27 ACD     1       0.770  13.460  23.480  1.00  0.00            
ATOM    113  H54 ACD     1       1.200  13.820  24.260  1.00  0.00            
ATOM    114  C33 ACD     1       3.060  13.750  23.140  1.00  0.00            
ATOM    115  H55 ACD     1       2.960  14.810  23.370  1.00  0.00            
ATOM    116  O28 ACD     1       3.300  12.990  24.270  1.00  0.00            
ATOM    117  C34 ACD     1       3.720  13.680  25.490  1.00  0.00            
ATOM    118  H56 ACD     1       3.780  14.770  25.350  1.00  0.00            
ATOM    119  C35 ACD     1       2.640  13.270  26.460  1.00  0.00            
ATOM    120  H57 ACD     1       2.500  12.200  26.280  1.00  0.00            
ATOM    121  O29 ACD     1       1.340  13.890  26.200  1.00  0.00            
ATOM    122  H58 ACD     1       0.600  13.380  26.540  1.00  0.00            
ATOM    123  C36 ACD     1       2.980  13.380  27.930  1.00  0.00            
ATOM    124  H59 ACD     1       3.060  14.440  28.200  1.00  0.00            
ATOM    125  O30 ACD     1       1.980  12.750  28.680  1.00  0.00            
ATOM    126  H60 ACD     1       2.090  11.810  28.490  1.00  0.00            
ATOM    127  C1  BC3     2      -3.080   8.840  27.610  1.00  0.00            
ATOM    128  C2  BC3     2      -3.000   7.840  26.570  1.00  0.00            
ATOM    129  O1  BC3     2      -4.130   7.190  26.250  1.00  0.00            
ATOM    130  N1  BC3     2      -3.630   6.330  25.220  1.00  0.00            
ATOM    131  C3  BC3     2      -2.330   6.510  24.950  1.00  0.00            
ATOM    132  C4  BC3     2      -1.930   7.600  25.810  1.00  0.00            
ATOM    133  C5  BC3     2      -0.620   8.190  25.920  1.00  0.00            
ATOM    134  O2  BC3     2      -0.260   8.800  26.890  1.00  0.00            
ATOM    135  N2  BC3     2       0.150   7.880  24.820  1.00  0.00            
ATOM    136  C6  BC3     2       1.490   8.190  24.680  1.00  0.00            
ATOM    137  C7  BC3     2       1.980   9.450  25.060  1.00  0.00            
ATOM    138  C8  BC3     2       3.400   9.620  25.090  1.00  0.00            
ATOM    139  C9  BC3     2       4.270   8.630  24.640  1.00  0.00            
ATOM    140  C10 BC3     2       5.760   8.980  24.620  1.00  0.00            
ATOM    141  F1  BC3     2       6.440   7.870  24.520  1.00  0.00            
ATOM    142  F2  BC3     2       6.060   9.780  23.620  1.00  0.00            
ATOM    143  F3  BC3     2       6.250   9.530  25.770  1.00  0.00            
ATOM    144  C11 BC3     2       3.770   7.320  24.340  1.00  0.00            
ATOM    145  C12 BC3     2       2.370   7.090  24.320  1.00  0.00            
ATOM    146  H1  BC3     2      -4.120   8.840  27.950  1.00  0.00            
ATOM    147  H2  BC3     2      -2.270   8.740  28.340  1.00  0.00            
ATOM    148  H3  BC3     2      -2.880   9.800  27.120  1.00  0.00            
ATOM    149  H4  BC3     2      -1.870   5.760  24.320  1.00  0.00            
ATOM    150  H5  BC3     2      -0.380   7.550  24.020  1.00  0.00            
ATOM    151  H6  BC3     2       1.250  10.230  25.280  1.00  0.00            
ATOM    152  H7  BC3     2       3.760  10.590  25.400  1.00  0.00            
ATOM    153  H8  BC3     2       4.440   6.580  23.900  1.00  0.00            
ATOM    154  H9  BC3     2       1.950   6.200  23.860  1.00  0.00            
TER
ENDMDL
MODEL        1
ATOM      1  H1  ACD     1      42.100  15.050  35.980  1.00  0.00            
ATOM      2  O1  ACD     1      41.950  15.990  35.910  1.00  0.00            
ATOM      3  C1  ACD     1      42.090  16.410  34.560  1.00  0.00            
ATOM      4  H2  ACD     1      42.390  15.550  33.950  1.00  0.00            
ATOM      5  H3  ACD     1      43.030  16.950  34.370  1.00  0.00            
ATOM      6  C2  ACD     1      40.940  17.040  33.830  1.00  0.00            
ATOM      7  H4  ACD     1      40.160  16.270  33.810  1.00  0.00            
ATOM      8  O2  ACD     1      40.470  18.140  34.680  1.00  0.00            
ATOM      9  C3  ACD     1      39.420  18.880  34.160  1.00  0.00            
ATOM     10  H5  ACD     1      39.020  19.590  34.890  1.00  0.00            
ATOM     11  O3  ACD     1      38.290  18.140  33.780  1.00  0.00            
ATOM     12  C4  ACD     1      37.110  17.990  34.540  1.00  0.00            
ATOM     13  H6  ACD     1      37.040  18.750  35.330  1.00  0.00            
ATOM     14  C5  ACD     1      36.060  18.150  33.470  1.00  0.00            
ATOM     15  H7  ACD     1      36.390  17.480  32.660  1.00  0.00            
ATOM     16  O4  ACD     1      36.040  19.550  33.090  1.00  0.00            
ATOM     17  H8  ACD     1      35.820  19.670  32.160  1.00  0.00            
ATOM     18  C6  ACD     1      34.680  17.780  34.030  1.00  0.00            
ATOM     19  H9  ACD     1      34.450  18.480  34.840  1.00  0.00            
ATOM     20  O5  ACD     1      33.660  17.920  33.010  1.00  0.00            
ATOM     21  H10 ACD     1      33.860  17.310  32.300  1.00  0.00            
ATOM     22  C7  ACD     1      34.770  16.370  34.550  1.00  0.00            
ATOM     23  H11 ACD     1      33.800  16.120  34.990  1.00  0.00            
ATOM     24  O6  ACD     1      35.740  16.330  35.600  1.00  0.00            
ATOM     25  C8  ACD     1      37.080  16.580  35.250  1.00  0.00            
ATOM     26  H12 ACD     1      37.480  15.790  34.610  1.00  0.00            
ATOM     27  C9  ACD     1      37.960  16.560  36.480  1.00  0.00            
ATOM     28  H13 ACD     1      38.830  17.130  36.130  1.00  0.00            
ATOM     29  H14 ACD     1      37.490  17.090  37.320  1.00  0.00            
ATOM     30  O7  ACD     1      38.290  15.280  36.930  1.00  0.00            
ATOM     31  H15 ACD     1      37.450  14.800  36.910  1.00  0.00            
ATOM     32  O8  ACD     1      35.150  15.440  33.570  1.00  0.00            
ATOM     33  C10 ACD     1      34.040  14.820  32.810  1.00  0.00            
ATOM     34  H16 ACD     1      33.120  15.390  32.960  1.00  0.00            
ATOM     35  C11 ACD     1      34.350  14.950  31.380  1.00  0.00            
ATOM     36  H17 ACD     1      35.360  14.530  31.320  1.00  0.00            
ATOM     37  O9  ACD     1      34.390  16.330  30.860  1.00  0.00            
ATOM     38  H18 ACD     1      34.390  16.330  29.900  1.00  0.00            
ATOM     39  C12 ACD     1      33.390  14.100  30.520  1.00  0.00            
ATOM     40  H19 ACD     1      32.360  14.450  30.670  1.00  0.00            
ATOM     41  O10 ACD     1      33.680  14.260  29.130  1.00  0.00            
ATOM     42  H20 ACD     1      34.570  13.970  28.920  1.00  0.00            
ATOM     43  C13 ACD     1      33.550  12.710  30.920  1.00  0.00            
ATOM     44  H21 ACD     1      32.860  12.100  30.330  1.00  0.00            
ATOM     45  O11 ACD     1      33.280  12.580  32.330  1.00  0.00            
ATOM     46  C14 ACD     1      33.980  13.350  33.250  1.00  0.00            
ATOM     47  H22 ACD     1      35.020  12.990  33.280  1.00  0.00            
ATOM     48  C15 ACD     1      33.370  13.110  34.660  1.00  0.00            
ATOM     49  H23 ACD     1      33.820  13.750  35.420  1.00  0.00            
ATOM     50  H24 ACD     1      32.300  13.350  34.670  1.00  0.00            
ATOM     51  O12 ACD     1      33.610  11.780  35.050  1.00  0.00            
ATOM     52  H25 ACD     1      33.000  11.260  34.520  1.00  0.00            
ATOM     53  O13 ACD     1      34.890  12.310  30.570  1.00  0.00            
ATOM     54  C16 ACD     1      35.010  10.920  30.390  1.00  0.00            
ATOM     55  H26 ACD     1      34.170  10.250  30.620  1.00  0.00            
ATOM     56  C17 ACD     1      35.220  10.720  28.890  1.00  0.00            
ATOM     57  H27 ACD     1      35.790  11.520  28.400  1.00  0.00            
ATOM     58  O14 ACD     1      33.830  10.730  28.370  1.00  0.00            
ATOM     59  H28 ACD     1      33.920  10.690  27.410  1.00  0.00            
ATOM     60  C18 ACD     1      35.990   9.410  28.490  1.00  0.00            
ATOM     61  H29 ACD     1      35.360   8.550  28.740  1.00  0.00            
ATOM     62  O15 ACD     1      36.310   9.360  27.050  1.00  0.00            
ATOM     63  H30 ACD     1      36.970  10.030  26.850  1.00  0.00            
ATOM     64  C19 ACD     1      37.290   9.340  29.300  1.00  0.00            
ATOM     65  H31 ACD     1      37.900   8.450  29.100  1.00  0.00            
ATOM     66  O16 ACD     1      36.890   9.250  30.660  1.00  0.00            
ATOM     67  C20 ACD     1      36.290  10.480  31.200  1.00  0.00            
ATOM     68  H32 ACD     1      37.040  11.280  31.240  1.00  0.00            
ATOM     69  C21 ACD     1      35.850  10.050  32.620  1.00  0.00            
ATOM     70  H33 ACD     1      36.700   9.610  33.160  1.00  0.00            
ATOM     71  H34 ACD     1      35.470  10.940  33.140  1.00  0.00            
ATOM     72  O17 ACD     1      34.750   9.080  32.720  1.00  0.00            
ATOM     73  H35 ACD     1      34.620   8.950  33.660  1.00  0.00            
ATOM     74  O18 ACD     1      38.120  10.460  29.030  1.00  0.00            
ATOM     75  C22 ACD     1      39.290  10.460  28.240  1.00  0.00            
ATOM     76  H36 ACD     1      39.280   9.520  27.680  1.00  0.00            
ATOM     77  C23 ACD     1      39.350  11.670  27.300  1.00  0.00            
ATOM     78  H37 ACD     1      39.020  12.540  27.880  1.00  0.00            
ATOM     79  O19 ACD     1      38.450  11.350  26.130  1.00  0.00            
ATOM     80  H38 ACD     1      38.070  12.160  25.750  1.00  0.00            
ATOM     81  C24 ACD     1      40.770  11.920  26.820  1.00  0.00            
ATOM     82  H39 ACD     1      41.230  11.130  26.220  1.00  0.00            
ATOM     83  O20 ACD     1      40.980  13.150  26.150  1.00  0.00            
ATOM     84  H40 ACD     1      41.240  13.790  26.810  1.00  0.00            
ATOM     85  C25 ACD     1      41.690  11.890  27.950  1.00  0.00            
ATOM     86  H41 ACD     1      42.660  12.190  27.540  1.00  0.00            
ATOM     87  O21 ACD     1      41.740  10.590  28.560  1.00  0.00            
ATOM     88  C26 ACD     1      40.490  10.340  29.220  1.00  0.00            
ATOM     89  H42 ACD     1      40.190  11.020  30.020  1.00  0.00            
ATOM     90  C27 ACD     1      40.580   8.900  29.790  1.00  0.00            
ATOM     91  H43 ACD     1      41.220   9.060  30.660  1.00  0.00            
ATOM     92  H44 ACD     1      39.590   8.560  30.110  1.00  0.00            
ATOM     93  O22 ACD     1      41.080   7.850  28.970  1.00  0.00            
ATOM     94  H45 ACD     1      41.750   8.320  28.470  1.00  0.00            
ATOM     95  O23 ACD     1      41.260  12.910  28.890  1.00  0.00            
ATOM     96  C28 ACD     1      42.310  13.780  29.500  1.00  0.00            
ATOM     97  H46 ACD     1      43.260  13.300  29.260  1.00  0.00            
ATOM     98  C29 ACD     1      42.160  13.780  31.030  1.00  0.00            
ATOM     99  H47 ACD     1      41.100  13.980  31.260  1.00  0.00            
ATOM    100  O24 ACD     1      43.090  14.770  31.570  1.00  0.00            
ATOM    101  C30 ACD     1      42.440  12.370  31.570  1.00  0.00            
ATOM    102  H48 ACD     1      42.060  11.700  30.800  1.00  0.00            
ATOM    103  H49 ACD     1      43.540  12.350  31.580  1.00  0.00            
ATOM    104  O25 ACD     1      41.810  12.020  32.830  1.00  0.00            
ATOM    105  H50 ACD     1      42.300  12.470  33.520  1.00  0.00            
ATOM    106  C31 ACD     1      42.010  15.180  28.960  1.00  0.00            
ATOM    107  H51 ACD     1      41.000  15.490  29.270  1.00  0.00            
ATOM    108  O26 ACD     1      42.180  15.220  27.520  1.00  0.00            
ATOM    109  H52 ACD     1      42.060  16.110  27.160  1.00  0.00            
ATOM    110  C32 ACD     1      42.970  16.190  29.650  1.00  0.00            
ATOM    111  H53 ACD     1      43.990  15.940  29.350  1.00  0.00            
ATOM    112  O27 ACD     1      42.580  17.520  29.160  1.00  0.00            
ATOM    113  H54 ACD     1      41.820  17.760  29.710  1.00  0.00            
ATOM    114  C33 ACD     1      42.800  16.130  31.220  1.00  0.00            
ATOM    115  H55 ACD     1      43.590  16.780  31.600  1.00  0.00            
ATOM    116  O28 ACD     1      41.520  16.580  31.590  1.00  0.00            
ATOM    117  C34 ACD     1      41.350  17.650  32.490  1.00  0.00            
ATOM    118  H56 ACD     1      42.260  18.230  32.740  1.00  0.00            
ATOM    119  C35 ACD     1      40.360  18.700  31.880  1.00  0.00            
ATOM    120  H57 ACD     1      39.550  18.020  31.610  1.00  0.00            
ATOM    121  O29 ACD     1      40.830  19.290  30.690  1.00  0.00            
ATOM    122  H58 ACD     1      40.180  19.940  30.410  1.00  0.00            
ATOM    123  C36 ACD     1      39.930  19.650  32.930  1.00  0.00            
ATOM    124  H59 ACD     1      40.850  20.220  33.140  1.00  0.00            
ATOM    125  O30 ACD     1      38.830  20.500  32.500  1.00  0.00            
ATOM    126  H60 ACD     1      37.980  20.060  32.570  1.00  0.00            
ATOM    127  C1  BC3     2      36.980  17.220  24.660  1.00  0.00            
ATOM    128  C2  BC3     2      35.590  17.700  24.970  1.00  0.00            
ATOM    129  O1  BC3     2      34.940  18.460  24.090  1.00  0.00            
ATOM    130  N1  BC3     2      33.820  18.930  24.860  1.00  0.00            
ATOM    131  C3  BC3     2      33.960  18.550  26.150  1.00  0.00            
ATOM    132  C4  BC3     2      35.130  17.820  26.220  1.00  0.00            
ATOM    133  C5  BC3     2      35.570  17.210  27.470  1.00  0.00            
ATOM    134  O2  BC3     2      34.900  17.360  28.520  1.00  0.00            
ATOM    135  N2  BC3     2      36.680  16.500  27.490  1.00  0.00            
ATOM    136  C6  BC3     2      37.220  15.850  28.600  1.00  0.00            
ATOM    137  C7  BC3     2      37.060  14.470  28.660  1.00  0.00            
ATOM    138  C8  BC3     2      37.620  13.730  29.740  1.00  0.00            
ATOM    139  C9  BC3     2      38.120  14.330  30.910  1.00  0.00            
ATOM    140  C10 BC3     2      38.570  13.480  32.060  1.00  0.00            
ATOM    141  F1  BC3     2      37.590  13.080  32.820  1.00  0.00            
ATOM    142  F2  BC3     2      39.240  12.380  31.630  1.00  0.00            
ATOM    143  F3  BC3     2      39.490  14.140  32.820  1.00  0.00            
ATOM    144  C11 BC3     2      38.070  15.780  30.890  1.00  0.00            
ATOM    145  C12 BC3     2      37.780  16.570  29.710  1.00  0.00            
ATOM    146  H1  BC3     2      37.740  17.650  25.330  1.00  0.00            
ATOM    147  H2  BC3     2      37.080  16.130  24.770  1.00  0.00            
ATOM    148  H3  BC3     2      37.180  17.620  23.660  1.00  0.00            
ATOM    149  H4  BC3     2      33.300  18.850  26.950  1.00  0.00            
ATOM    150  H5  BC3     2      37.090  16.340  26.580  1.00  0.00            
ATOM    151  H6  BC3     2      36.620  14.020  27.770  1.00  0.00            
ATOM    152  H7  BC3     2      37.680  12.650  29.660  1.00  0.00            
ATOM    153  H8  BC3     2      38.280  16.370  31.780  1.00  0.00            
ATOM    154  H9  BC3     2      37.900  17.650  29.710  1.00  0.00            
TER
ENDMDL
MODEL        1
ATOM      1  H1  ACD     1      34.160   2.040  27.250  1.00  0.00            
ATOM      2  O1  ACD     1      34.170   2.680  26.530  1.00  0.00            
ATOM      3  C1  ACD     1      35.440   2.510  25.960  1.00  0.00            
ATOM      4  H2  ACD     1      35.720   3.500  25.580  1.00  0.00            
ATOM      5  H3  ACD     1      35.320   1.850  25.090  1.00  0.00            
ATOM      6  C2  ACD     1      36.560   1.980  26.910  1.00  0.00            
ATOM      7  H4  ACD     1      36.810   2.660  27.740  1.00  0.00            
ATOM      8  O2  ACD     1      36.170   0.690  27.360  1.00  0.00            
ATOM      9  C3  ACD     1      37.090   0.170  28.280  1.00  0.00            
ATOM     10  H5  ACD     1      36.670  -0.790  28.590  1.00  0.00            
ATOM     11  O3  ACD     1      37.290   1.030  29.420  1.00  0.00            
ATOM     12  C4  ACD     1      36.860   0.780  30.700  1.00  0.00            
ATOM     13  H6  ACD     1      35.900   0.270  30.590  1.00  0.00            
ATOM     14  C5  ACD     1      37.800  -0.220  31.450  1.00  0.00            
ATOM     15  H7  ACD     1      38.830   0.150  31.500  1.00  0.00            
ATOM     16  O4  ACD     1      37.760  -1.530  30.830  1.00  0.00            
ATOM     17  H8  ACD     1      38.450  -1.550  30.160  1.00  0.00            
ATOM     18  C6  ACD     1      37.390  -0.320  32.960  1.00  0.00            
ATOM     19  H9  ACD     1      36.370  -0.730  33.010  1.00  0.00            
ATOM     20  O5  ACD     1      38.300  -1.070  33.670  1.00  0.00            
ATOM     21  H10 ACD     1      39.190  -0.750  33.480  1.00  0.00            
ATOM     22  C7  ACD     1      37.300   1.090  33.570  1.00  0.00            
ATOM     23  H11 ACD     1      36.990   1.050  34.610  1.00  0.00            
ATOM     24  O6  ACD     1      36.410   1.880  32.850  1.00  0.00            
ATOM     25  C8  ACD     1      36.610   2.090  31.460  1.00  0.00            
ATOM     26  H12 ACD     1      37.540   2.610  31.200  1.00  0.00            
ATOM     27  C9  ACD     1      35.560   3.120  30.970  1.00  0.00            
ATOM     28  H13 ACD     1      35.570   3.890  31.760  1.00  0.00            
ATOM     29  H14 ACD     1      36.020   3.570  30.080  1.00  0.00            
ATOM     30  O7  ACD     1      34.260   2.540  31.000  1.00  0.00            
ATOM     31  H15 ACD     1      33.650   3.210  30.660  1.00  0.00            
ATOM     32  O8  ACD     1      38.600   1.720  33.490  1.00  0.00            
ATOM     33  C10 ACD     1      39.080   2.600  34.600  1.00  0.00            
ATOM     34  H16 ACD     1      38.610   2.340  35.550  1.00  0.00            
ATOM     35  C11 ACD     1      40.630   2.470  34.610  1.00  0.00            
ATOM     36  H17 ACD     1      40.870   2.410  33.540  1.00  0.00            
ATOM     37  O9  ACD     1      40.840   1.260  35.360  1.00  0.00            
ATOM     38  H18 ACD     1      40.830   0.470  34.810  1.00  0.00            
ATOM     39  C12 ACD     1      41.290   3.710  35.210  1.00  0.00            
ATOM     40  H19 ACD     1      40.950   3.820  36.250  1.00  0.00            
ATOM     41  O10 ACD     1      42.700   3.560  35.090  1.00  0.00            
ATOM     42  H20 ACD     1      42.880   3.770  34.170  1.00  0.00            
ATOM     43  C13 ACD     1      40.770   4.920  34.440  1.00  0.00            
ATOM     44  H21 ACD     1      41.340   5.750  34.860  1.00  0.00            
ATOM     45  O11 ACD     1      39.450   5.080  34.730  1.00  0.00            
ATOM     46  C14 ACD     1      38.550   4.090  34.230  1.00  0.00            
ATOM     47  H22 ACD     1      38.500   4.090  33.130  1.00  0.00            
ATOM     48  C15 ACD     1      37.190   4.450  34.780  1.00  0.00            
ATOM     49  H23 ACD     1      36.950   5.500  34.530  1.00  0.00            
ATOM     50  H24 ACD     1      36.450   4.010  34.100  1.00  0.00            
ATOM     51  O12 ACD     1      37.020   4.110  36.130  1.00  0.00            
ATOM     52  H25 ACD     1      37.710   4.520  36.650  1.00  0.00            
ATOM     53  O13 ACD     1      41.080   4.820  33.050  1.00  0.00            
ATOM     54  C16 ACD     1      42.250   5.590  32.750  1.00  0.00            
ATOM     55  H26 ACD     1      42.860   5.670  33.650  1.00  0.00            
ATOM     56  C17 ACD     1      43.070   4.710  31.780  1.00  0.00            
ATOM     57  H27 ACD     1      42.410   4.430  30.950  1.00  0.00            
ATOM     58  O14 ACD     1      43.620   3.480  32.400  1.00  0.00            
ATOM     59  H28 ACD     1      43.930   2.900  31.700  1.00  0.00            
ATOM     60  C18 ACD     1      44.240   5.460  31.060  1.00  0.00            
ATOM     61  H29 ACD     1      45.030   5.660  31.790  1.00  0.00            
ATOM     62  O15 ACD     1      44.720   4.670  29.990  1.00  0.00            
ATOM     63  H30 ACD     1      44.340   5.140  29.240  1.00  0.00            
ATOM     64  C19 ACD     1      43.710   6.740  30.470  1.00  0.00            
ATOM     65  H31 ACD     1      44.510   7.330  30.010  1.00  0.00            
ATOM     66  O16 ACD     1      43.070   7.500  31.480  1.00  0.00            
ATOM     67  C20 ACD     1      41.860   6.850  32.030  1.00  0.00            
ATOM     68  H32 ACD     1      41.130   6.580  31.250  1.00  0.00            
ATOM     69  C21 ACD     1      41.200   7.900  32.880  1.00  0.00            
ATOM     70  H33 ACD     1      41.090   8.750  32.190  1.00  0.00            
ATOM     71  H34 ACD     1      40.200   7.550  33.150  1.00  0.00            
ATOM     72  O17 ACD     1      41.990   8.190  34.060  1.00  0.00            
ATOM     73  H35 ACD     1      41.530   8.880  34.550  1.00  0.00            
ATOM     74  O18 ACD     1      42.680   6.490  29.550  1.00  0.00            
ATOM     75  C22 ACD     1      42.700   7.290  28.360  1.00  0.00            
ATOM     76  H36 ACD     1      43.380   8.140  28.490  1.00  0.00            
ATOM     77  C23 ACD     1      43.330   6.470  27.230  1.00  0.00            
ATOM     78  H37 ACD     1      42.880   5.490  27.050  1.00  0.00            
ATOM     79  O19 ACD     1      44.710   6.280  27.450  1.00  0.00            
ATOM     80  H38 ACD     1      45.150   5.720  26.810  1.00  0.00            
ATOM     81  C24 ACD     1      43.110   7.170  25.920  1.00  0.00            
ATOM     82  H39 ACD     1      43.580   8.160  25.840  1.00  0.00            
ATOM     83  O20 ACD     1      43.490   6.290  24.840  1.00  0.00            
ATOM     84  H40 ACD     1      44.340   6.680  24.660  1.00  0.00            
ATOM     85  C25 ACD     1      41.610   7.490  25.660  1.00  0.00            
ATOM     86  H41 ACD     1      41.530   7.980  24.680  1.00  0.00            
ATOM     87  O21 ACD     1      41.160   8.360  26.730  1.00  0.00            
ATOM     88  C26 ACD     1      41.260   7.870  28.090  1.00  0.00            
ATOM     89  H42 ACD     1      40.380   7.250  28.300  1.00  0.00            
ATOM     90  C27 ACD     1      41.070   9.100  28.960  1.00  0.00            
ATOM     91  H43 ACD     1      41.560   9.040  29.940  1.00  0.00            
ATOM     92  H44 ACD     1      41.490  10.020  28.540  1.00  0.00            
ATOM     93  O22 ACD     1      39.730   9.370  29.260  1.00  0.00            
ATOM     94  H45 ACD     1      39.150   9.550  28.510  1.00  0.00            
ATOM     95  O23 ACD     1      40.810   6.370  25.720  1.00  0.00            
ATOM     96  C28 ACD     1      39.950   5.930  24.710  1.00  0.00            
ATOM     97  H46 ACD     1      39.960   6.590  23.830  1.00  0.00            
ATOM     98  C29 ACD     1      38.530   6.030  25.300  1.00  0.00            
ATOM     99  H47 ACD     1      38.590   5.820  26.380  1.00  0.00            
ATOM    100  O24 ACD     1      37.650   5.160  24.680  1.00  0.00            
ATOM    101  C30 ACD     1      38.080   7.470  25.130  1.00  0.00            
ATOM    102  H48 ACD     1      38.790   8.110  25.660  1.00  0.00            
ATOM    103  H49 ACD     1      37.980   7.770  24.080  1.00  0.00            
ATOM    104  O25 ACD     1      36.770   7.680  25.700  1.00  0.00            
ATOM    105  H50 ACD     1      36.380   6.850  25.400  1.00  0.00            
ATOM    106  C31 ACD     1      40.370   4.570  24.330  1.00  0.00            
ATOM    107  H51 ACD     1      40.750   3.990  25.180  1.00  0.00            
ATOM    108  O26 ACD     1      41.450   4.680  23.390  1.00  0.00            
ATOM    109  H52 ACD     1      42.170   4.980  23.950  1.00  0.00            
ATOM    110  C32 ACD     1      39.210   3.720  23.720  1.00  0.00            
ATOM    111  H53 ACD     1      38.820   4.150  22.790  1.00  0.00            
ATOM    112  O27 ACD     1      39.630   2.380  23.540  1.00  0.00            
ATOM    113  H54 ACD     1      40.280   2.430  22.830  1.00  0.00            
ATOM    114  C33 ACD     1      38.060   3.840  24.650  1.00  0.00            
ATOM    115  H55 ACD     1      37.220   3.340  24.140  1.00  0.00            
ATOM    116  O28 ACD     1      38.270   3.270  25.950  1.00  0.00            
ATOM    117  C34 ACD     1      37.880   1.860  26.180  1.00  0.00            
ATOM    118  H56 ACD     1      37.720   1.370  25.210  1.00  0.00            
ATOM    119  C35 ACD     1      38.990   1.170  27.020  1.00  0.00            
ATOM    120  H57 ACD     1      39.290   1.850  27.830  1.00  0.00            
ATOM    121  O29 ACD     1      40.130   0.940  26.100  1.00  0.00            
ATOM    122  H58 ACD     1      40.180   1.640  25.440  1.00  0.00            
ATOM    123  C36 ACD     1      38.410  -0.120  27.530  1.00  0.00            
ATOM    124  H59 ACD     1      38.270  -0.700  26.610  1.00  0.00            
ATOM    125  O30 ACD     1      39.190  -0.790  28.490  1.00  0.00            
ATOM    126  H60 ACD     1      39.900  -1.330  28.120  1.00  0.00            
ATOM    127  C1  BC3     2      43.170   2.550  27.720  1.00  0.00            
ATOM    128  C2  BC3     2      42.310   2.020  28.820  1.00  0.00            
ATOM    129  O1  BC3     2      42.530   0.820  29.310  1.00  0.00            
ATOM    130  N1  BC3     2      41.570   0.580  30.330  1.00  0.00            
ATOM    131  C3  BC3     2      40.840   1.660  30.390  1.00  0.00            
ATOM    132  C4  BC3     2      41.250   2.590  29.410  1.00  0.00            
ATOM    133  C5  BC3     2      40.630   3.870  29.170  1.00  0.00            
ATOM    134  O2  BC3     2      40.770   4.430  28.120  1.00  0.00            
ATOM    135  N2  BC3     2      39.830   4.370  30.160  1.00  0.00            
ATOM    136  C6  BC3     2      38.720   5.100  30.020  1.00  0.00            
ATOM    137  C7  BC3     2      38.270   5.870  31.090  1.00  0.00            
ATOM    138  C8  BC3     2      37.120   6.670  30.930  1.00  0.00            
ATOM    139  C9  BC3     2      36.360   6.590  29.710  1.00  0.00            
ATOM    140  C10 BC3     2      35.200   7.520  29.520  1.00  0.00            
ATOM    141  F1  BC3     2      34.590   7.460  28.290  1.00  0.00            
ATOM    142  F2  BC3     2      34.190   7.150  30.310  1.00  0.00            
ATOM    143  F3  BC3     2      35.540   8.740  29.730  1.00  0.00            
ATOM    144  C11 BC3     2      36.770   5.720  28.680  1.00  0.00            
ATOM    145  C12 BC3     2      37.940   5.010  28.820  1.00  0.00            
ATOM    146  H1  BC3     2      44.100   2.000  27.550  1.00  0.00            
ATOM    147  H2  BC3     2      42.580   2.650  26.800  1.00  0.00            
ATOM    148  H3  BC3     2      43.350   3.600  27.980  1.00  0.00            
ATOM    149  H4  BC3     2      40.190   1.850  31.230  1.00  0.00            
ATOM    150  H5  BC3     2      39.960   3.940  31.070  1.00  0.00            
ATOM    151  H6  BC3     2      38.880   5.900  31.990  1.00  0.00            
ATOM    152  H7  BC3     2      36.710   7.250  31.750  1.00  0.00            
ATOM    153  H8  BC3     2      36.110   5.540  27.830  1.00  0.00            
ATOM    154  H9  BC3     2      38.360   4.420  28.020  1.00  0.00            
TER
ENDMDL
MODEL        1
ATOM      1  H1  ACD     1       7.780  13.100  19.940  1.00  0.00            
ATOM      2  O1  ACD     1       7.210  12.420  19.590  1.00  0.00            
ATOM      3  C1  ACD     1       5.930  12.580  20.070  1.00  0.00            
ATOM      4  H2  ACD     1       5.250  12.600  19.200  1.00  0.00            
ATOM      5  H3  ACD     1       5.850  13.640  20.330  1.00  0.00            
ATOM      6  C2  ACD     1       5.420  11.560  21.040  1.00  0.00            
ATOM      7  H4  ACD     1       5.210  10.580  20.590  1.00  0.00            
ATOM      8  O2  ACD     1       6.490  11.420  21.980  1.00  0.00            
ATOM      9  C3  ACD     1       6.200  10.840  23.240  1.00  0.00            
ATOM     10  H5  ACD     1       7.110  10.800  23.840  1.00  0.00            
ATOM     11  O3  ACD     1       5.790   9.560  23.190  1.00  0.00            
ATOM     12  C4  ACD     1       6.300   8.490  24.010  1.00  0.00            
ATOM     13  H6  ACD     1       6.760   9.000  24.870  1.00  0.00            
ATOM     14  C5  ACD     1       5.190   7.550  24.490  1.00  0.00            
ATOM     15  H7  ACD     1       4.640   7.270  23.590  1.00  0.00            
ATOM     16  O4  ACD     1       4.420   8.410  25.450  1.00  0.00            
ATOM     17  H8  ACD     1       3.730   7.900  25.880  1.00  0.00            
ATOM     18  C6  ACD     1       5.810   6.360  25.210  1.00  0.00            
ATOM     19  H9  ACD     1       6.370   6.700  26.090  1.00  0.00            
ATOM     20  O5  ACD     1       4.770   5.380  25.610  1.00  0.00            
ATOM     21  H10 ACD     1       4.990   4.530  25.250  1.00  0.00            
ATOM     22  C7  ACD     1       6.840   5.700  24.280  1.00  0.00            
ATOM     23  H11 ACD     1       7.360   4.850  24.740  1.00  0.00            
ATOM     24  O6  ACD     1       7.870   6.580  23.890  1.00  0.00            
ATOM     25  C8  ACD     1       7.410   7.740  23.230  1.00  0.00            
ATOM     26  H12 ACD     1       6.900   7.400  22.320  1.00  0.00            
ATOM     27  C9  ACD     1       8.630   8.590  22.890  1.00  0.00            
ATOM     28  H13 ACD     1       9.410   7.880  22.580  1.00  0.00            
ATOM     29  H14 ACD     1       8.400   9.340  22.130  1.00  0.00            
ATOM     30  O7  ACD     1       9.270   9.360  23.900  1.00  0.00            
ATOM     31  H15 ACD     1       9.760   8.770  24.480  1.00  0.00            
ATOM     32  O8  ACD     1       6.210   5.150  23.150  1.00  0.00            
ATOM     33  C10 ACD     1       6.540   3.830  22.790  1.00  0.00            
ATOM     34  H16 ACD     1       7.380   3.430  23.380  1.00  0.00            
ATOM     35  C11 ACD     1       5.330   2.950  23.050  1.00  0.00            
ATOM     36  H17 ACD     1       4.450   3.440  22.600  1.00  0.00            
ATOM     37  O9  ACD     1       5.290   2.730  24.500  1.00  0.00            
ATOM     38  H18 ACD     1       4.420   2.460  24.810  1.00  0.00            
ATOM     39  C12 ACD     1       5.460   1.530  22.370  1.00  0.00            
ATOM     40  H19 ACD     1       6.360   1.020  22.730  1.00  0.00            
ATOM     41  O10 ACD     1       4.300   0.770  22.640  1.00  0.00            
ATOM     42  H20 ACD     1       4.180   0.710  23.590  1.00  0.00            
ATOM     43  C13 ACD     1       5.720   1.700  20.930  1.00  0.00            
ATOM     44  H21 ACD     1       5.930   0.760  20.420  1.00  0.00            
ATOM     45  O11 ACD     1       6.920   2.490  20.800  1.00  0.00            
ATOM     46  C14 ACD     1       6.860   3.870  21.310  1.00  0.00            
ATOM     47  H22 ACD     1       6.210   4.500  20.690  1.00  0.00            
ATOM     48  C15 ACD     1       8.240   4.520  21.120  1.00  0.00            
ATOM     49  H23 ACD     1       8.450   4.500  20.050  1.00  0.00            
ATOM     50  H24 ACD     1       8.120   5.530  21.540  1.00  0.00            
ATOM     51  O12 ACD     1       9.230   3.910  21.960  1.00  0.00            
ATOM     52  H25 ACD     1       9.820   4.590  22.300  1.00  0.00            
ATOM     53  O13 ACD     1       4.620   2.430  20.290  1.00  0.00            
ATOM     54  C16 ACD     1       3.800   1.880  19.310  1.00  0.00            
ATOM     55  H26 ACD     1       3.970   0.810  19.140  1.00  0.00            
ATOM     56  C17 ACD     1       2.370   2.000  19.850  1.00  0.00            
ATOM     57  H27 ACD     1       2.240   2.990  20.310  1.00  0.00            
ATOM     58  O14 ACD     1       2.100   1.140  21.010  1.00  0.00            
ATOM     59  H28 ACD     1       2.930   0.950  21.460  1.00  0.00            
ATOM     60  C18 ACD     1       1.330   1.880  18.840  1.00  0.00            
ATOM     61  H29 ACD     1       1.360   0.860  18.440  1.00  0.00            
ATOM     62  O15 ACD     1       0.050   2.250  19.270  1.00  0.00            
ATOM     63  H30 ACD     1      -0.280   1.590  19.880  1.00  0.00            
ATOM     64  C19 ACD     1       1.710   2.920  17.780  1.00  0.00            
ATOM     65  H31 ACD     1       0.980   2.730  16.990  1.00  0.00            
ATOM     66  O16 ACD     1       2.950   2.600  17.200  1.00  0.00            
ATOM     67  C20 ACD     1       4.040   2.710  18.090  1.00  0.00            
ATOM     68  H32 ACD     1       4.200   3.740  18.440  1.00  0.00            
ATOM     69  C21 ACD     1       5.330   2.260  17.370  1.00  0.00            
ATOM     70  H33 ACD     1       6.180   2.220  18.060  1.00  0.00            
ATOM     71  H34 ACD     1       5.240   1.190  17.140  1.00  0.00            
ATOM     72  O17 ACD     1       5.530   3.020  16.060  1.00  0.00            
ATOM     73  H35 ACD     1       6.420   2.830  15.740  1.00  0.00            
ATOM     74  O18 ACD     1       1.740   4.250  18.320  1.00  0.00            
ATOM     75  C22 ACD     1       1.040   5.230  17.570  1.00  0.00            
ATOM     76  H36 ACD     1       0.320   4.800  16.860  1.00  0.00            
ATOM     77  C23 ACD     1       0.110   5.870  18.580  1.00  0.00            
ATOM     78  H37 ACD     1       0.760   6.360  19.310  1.00  0.00            
ATOM     79  O19 ACD     1      -0.900   4.950  19.040  1.00  0.00            
ATOM     80  H38 ACD     1      -0.430   4.120  18.890  1.00  0.00            
ATOM     81  C24 ACD     1      -0.580   7.090  18.020  1.00  0.00            
ATOM     82  H39 ACD     1      -1.160   6.780  17.140  1.00  0.00            
ATOM     83  O20 ACD     1      -1.530   7.750  18.970  1.00  0.00            
ATOM     84  H40 ACD     1      -2.150   7.100  19.310  1.00  0.00            
ATOM     85  C25 ACD     1       0.480   8.110  17.470  1.00  0.00            
ATOM     86  H41 ACD     1      -0.050   8.840  16.850  1.00  0.00            
ATOM     87  O21 ACD     1       1.380   7.420  16.520  1.00  0.00            
ATOM     88  C26 ACD     1       2.050   6.210  16.950  1.00  0.00            
ATOM     89  H42 ACD     1       2.730   6.590  17.720  1.00  0.00            
ATOM     90  C27 ACD     1       2.730   5.630  15.740  1.00  0.00            
ATOM     91  H43 ACD     1       3.080   4.660  16.120  1.00  0.00            
ATOM     92  H44 ACD     1       1.950   5.410  15.000  1.00  0.00            
ATOM     93  O22 ACD     1       3.770   6.460  15.140  1.00  0.00            
ATOM     94  H45 ACD     1       3.300   7.160  14.680  1.00  0.00            
ATOM     95  O23 ACD     1       1.200   8.830  18.500  1.00  0.00            
ATOM     96  C28 ACD     1       1.300  10.250  18.310  1.00  0.00            
ATOM     97  H46 ACD     1       0.850  10.730  17.430  1.00  0.00            
ATOM     98  C29 ACD     1       2.780  10.630  18.300  1.00  0.00            
ATOM     99  H47 ACD     1       3.190  10.000  19.110  1.00  0.00            
ATOM    100  O24 ACD     1       3.110  12.000  18.640  1.00  0.00            
ATOM    101  C30 ACD     1       3.510  10.220  17.000  1.00  0.00            
ATOM    102  H48 ACD     1       4.580  10.480  17.040  1.00  0.00            
ATOM    103  H49 ACD     1       3.580   9.130  16.900  1.00  0.00            
ATOM    104  O25 ACD     1       2.730  10.840  15.970  1.00  0.00            
ATOM    105  H50 ACD     1       2.890  11.780  15.940  1.00  0.00            
ATOM    106  C31 ACD     1       0.680  10.770  19.590  1.00  0.00            
ATOM    107  H51 ACD     1       1.100  10.120  20.370  1.00  0.00            
ATOM    108  O26 ACD     1      -0.650  10.490  19.480  1.00  0.00            
ATOM    109  H52 ACD     1      -0.740   9.530  19.440  1.00  0.00            
ATOM    110  C32 ACD     1       0.980  12.240  19.810  1.00  0.00            
ATOM    111  H53 ACD     1       0.620  12.800  18.930  1.00  0.00            
ATOM    112  O27 ACD     1       0.390  12.800  20.970  1.00  0.00            
ATOM    113  H54 ACD     1       0.700  12.220  21.670  1.00  0.00            
ATOM    114  C33 ACD     1       2.530  12.450  19.830  1.00  0.00            
ATOM    115  H55 ACD     1       2.630  13.490  20.150  1.00  0.00            
ATOM    116  O28 ACD     1       3.040  11.630  20.880  1.00  0.00            
ATOM    117  C34 ACD     1       4.160  12.130  21.700  1.00  0.00            
ATOM    118  H56 ACD     1       4.120  13.220  21.670  1.00  0.00            
ATOM    119  C35 ACD     1       3.900  11.660  23.110  1.00  0.00            
ATOM    120  H57 ACD     1       3.500  10.640  23.130  1.00  0.00            
ATOM    121  O29 ACD     1       2.890  12.500  23.680  1.00  0.00            
ATOM    122  H58 ACD     1       2.530  12.040  24.440  1.00  0.00            
ATOM    123  C36 ACD     1       5.170  11.740  23.900  1.00  0.00            
ATOM    124  H59 ACD     1       5.600  12.750  23.840  1.00  0.00            
ATOM    125  O30 ACD     1       4.930  11.260  25.230  1.00  0.00            
ATOM    126  H60 ACD     1       4.590  10.370  25.110  1.00  0.00            
ATOM    127  C1  BC3     2      -2.280   8.920  25.140  1.00  0.00            
ATOM    128  C2  BC3     2      -1.860   7.510  25.450  1.00  0.00            
ATOM    129  O1  BC3     2      -2.320   6.830  26.540  1.00  0.00            
ATOM    130  N1  BC3     2      -1.620   5.560  26.700  1.00  0.00            
ATOM    131  C3  BC3     2      -0.780   5.520  25.680  1.00  0.00            
ATOM    132  C4  BC3     2      -0.830   6.740  24.890  1.00  0.00            
ATOM    133  C5  BC3     2       0.000   7.140  23.760  1.00  0.00            
ATOM    134  O2  BC3     2      -0.300   8.160  23.170  1.00  0.00            
ATOM    135  N2  BC3     2       1.100   6.280  23.470  1.00  0.00            
ATOM    136  C6  BC3     2       2.050   6.570  22.460  1.00  0.00            
ATOM    137  C7  BC3     2       2.580   7.840  22.270  1.00  0.00            
ATOM    138  C8  BC3     2       3.570   8.050  21.300  1.00  0.00            
ATOM    139  C9  BC3     2       4.010   7.000  20.500  1.00  0.00            
ATOM    140  C10 BC3     2       5.110   7.330  19.430  1.00  0.00            
ATOM    141  F1  BC3     2       6.340   7.160  19.960  1.00  0.00            
ATOM    142  F2  BC3     2       5.160   6.340  18.550  1.00  0.00            
ATOM    143  F3  BC3     2       5.180   8.570  18.910  1.00  0.00            
ATOM    144  C11 BC3     2       3.450   5.690  20.700  1.00  0.00            
ATOM    145  C12 BC3     2       2.430   5.490  21.590  1.00  0.00            
ATOM    146  H1  BC3     2      -2.870   8.830  24.220  1.00  0.00            
ATOM    147  H2  BC3     2      -2.980   9.330  25.880  1.00  0.00            
ATOM    148  H3  BC3     2      -1.500   9.690  25.050  1.00  0.00            
ATOM    149  H4  BC3     2      -0.110   4.680  25.580  1.00  0.00            
ATOM    150  H5  BC3     2       1.130   5.400  23.980  1.00  0.00            
ATOM    151  H6  BC3     2       2.340   8.610  23.000  1.00  0.00            
ATOM    152  H7  BC3     2       4.140   8.970  21.230  1.00  0.00            
ATOM    153  H8  BC3     2       3.730   4.910  20.000  1.00  0.00            
ATOM    154  H9  BC3     2       1.950   4.520  21.670  1.00  0.00            
TER
ENDMDL
MODEL        1
ATOM      1  H1  ACD     1       0.490  13.120  23.010  1.00  0.00            
ATOM      2  O1  ACD     1       0.860  13.890  22.580  1.00  0.00            
ATOM      3  C1  ACD     1       1.450  13.310  21.400  1.00  0.00            
ATOM      4  H2  ACD     1       0.690  12.990  20.670  1.00  0.00            
ATOM      5  H3  ACD     1       2.050  12.450  21.740  1.00  0.00            
ATOM      6  C2  ACD     1       2.370  14.310  20.710  1.00  0.00            
ATOM      7  H4  ACD     1       1.890  15.300  20.680  1.00  0.00            
ATOM      8  O2  ACD     1       3.600  14.500  21.490  1.00  0.00            
ATOM      9  C3  ACD     1       4.490  15.400  20.930  1.00  0.00            
ATOM     10  H5  ACD     1       5.280  15.460  21.690  1.00  0.00            
ATOM     11  O3  ACD     1       4.040  16.680  20.520  1.00  0.00            
ATOM     12  C4  ACD     1       4.260  17.740  21.360  1.00  0.00            
ATOM     13  H6  ACD     1       5.050  17.650  22.110  1.00  0.00            
ATOM     14  C5  ACD     1       4.660  18.820  20.390  1.00  0.00            
ATOM     15  H7  ACD     1       3.990  18.780  19.530  1.00  0.00            
ATOM     16  O4  ACD     1       5.980  18.500  19.890  1.00  0.00            
ATOM     17  H8  ACD     1       6.310  19.220  19.350  1.00  0.00            
ATOM     18  C6  ACD     1       4.580  20.190  20.970  1.00  0.00            
ATOM     19  H9  ACD     1       5.380  20.260  21.720  1.00  0.00            
ATOM     20  O5  ACD     1       4.860  21.190  19.990  1.00  0.00            
ATOM     21  H10 ACD     1       4.020  21.600  19.780  1.00  0.00            
ATOM     22  C7  ACD     1       3.380  20.510  21.660  1.00  0.00            
ATOM     23  H11 ACD     1       3.470  21.520  22.070  1.00  0.00            
ATOM     24  O6  ACD     1       3.160  19.520  22.670  1.00  0.00            
ATOM     25  C8  ACD     1       3.000  18.170  22.190  1.00  0.00            
ATOM     26  H12 ACD     1       2.070  18.010  21.620  1.00  0.00            
ATOM     27  C9  ACD     1       2.760  17.360  23.380  1.00  0.00            
ATOM     28  H13 ACD     1       2.750  16.320  23.030  1.00  0.00            
ATOM     29  H14 ACD     1       3.580  17.380  24.100  1.00  0.00            
ATOM     30  O7  ACD     1       1.600  17.640  24.050  1.00  0.00            
ATOM     31  H15 ACD     1       1.530  18.600  24.110  1.00  0.00            
ATOM     32  O8  ACD     1       2.230  20.550  20.840  1.00  0.00            
ATOM     33  C10 ACD     1       1.400  21.750  20.830  1.00  0.00            
ATOM     34  H16 ACD     1       1.820  22.530  21.480  1.00  0.00            
ATOM     35  C11 ACD     1       1.300  22.230  19.330  1.00  0.00            
ATOM     36  H17 ACD     1       0.930  21.400  18.720  1.00  0.00            
ATOM     37  O9  ACD     1       2.650  22.690  19.020  1.00  0.00            
ATOM     38  H18 ACD     1       2.770  22.630  18.060  1.00  0.00            
ATOM     39  C12 ACD     1       0.250  23.410  19.270  1.00  0.00            
ATOM     40  H19 ACD     1       0.570  24.280  19.860  1.00  0.00            
ATOM     41  O10 ACD     1       0.040  23.740  17.940  1.00  0.00            
ATOM     42  H20 ACD     1       0.680  24.460  17.900  1.00  0.00            
ATOM     43  C13 ACD     1      -1.060  22.980  19.970  1.00  0.00            
ATOM     44  H21 ACD     1      -1.780  23.790  20.150  1.00  0.00            
ATOM     45  O11 ACD     1      -0.780  22.520  21.310  1.00  0.00            
ATOM     46  C14 ACD     1       0.070  21.400  21.430  1.00  0.00            
ATOM     47  H22 ACD     1      -0.370  20.510  20.960  1.00  0.00            
ATOM     48  C15 ACD     1       0.250  21.150  22.940  1.00  0.00            
ATOM     49  H23 ACD     1       0.810  20.210  23.030  1.00  0.00            
ATOM     50  H24 ACD     1       0.930  21.900  23.360  1.00  0.00            
ATOM     51  O12 ACD     1      -1.000  21.100  23.700  1.00  0.00            
ATOM     52  H25 ACD     1      -1.420  20.260  23.490  1.00  0.00            
ATOM     53  O13 ACD     1      -1.610  21.890  19.190  1.00  0.00            
ATOM     54  C16 ACD     1      -2.960  22.120  18.660  1.00  0.00            
ATOM     55  H26 ACD     1      -3.340  23.040  19.110  1.00  0.00            
ATOM     56  C17 ACD     1      -2.810  22.290  17.110  1.00  0.00            
ATOM     57  H27 ACD     1      -2.090  21.550  16.740  1.00  0.00            
ATOM     58  O14 ACD     1      -2.420  23.650  16.800  1.00  0.00            
ATOM     59  H28 ACD     1      -1.620  23.850  17.290  1.00  0.00            
ATOM     60  C18 ACD     1      -3.990  21.830  16.240  1.00  0.00            
ATOM     61  H29 ACD     1      -4.790  22.570  16.270  1.00  0.00            
ATOM     62  O15 ACD     1      -3.700  21.730  14.830  1.00  0.00            
ATOM     63  H30 ACD     1      -3.250  20.910  14.620  1.00  0.00            
ATOM     64  C19 ACD     1      -4.630  20.600  16.800  1.00  0.00            
ATOM     65  H31 ACD     1      -5.560  20.260  16.330  1.00  0.00            
ATOM     66  O16 ACD     1      -4.940  20.880  18.140  1.00  0.00            
ATOM     67  C20 ACD     1      -3.850  20.910  19.080  1.00  0.00            
ATOM     68  H32 ACD     1      -3.300  19.950  19.060  1.00  0.00            
ATOM     69  C21 ACD     1      -4.390  21.140  20.470  1.00  0.00            
ATOM     70  H33 ACD     1      -3.560  20.990  21.180  1.00  0.00            
ATOM     71  H34 ACD     1      -4.860  22.120  20.600  1.00  0.00            
ATOM     72  O17 ACD     1      -5.360  20.180  20.850  1.00  0.00            
ATOM     73  H35 ACD     1      -4.960  19.310  20.900  1.00  0.00            
ATOM     74  O18 ACD     1      -3.660  19.580  16.600  1.00  0.00            
ATOM     75  C22 ACD     1      -3.940  18.420  15.820  1.00  0.00            
ATOM     76  H36 ACD     1      -4.800  18.540  15.140  1.00  0.00            
ATOM     77  C23 ACD     1      -2.840  18.360  14.720  1.00  0.00            
ATOM     78  H37 ACD     1      -1.910  18.500  15.280  1.00  0.00            
ATOM     79  O19 ACD     1      -2.940  19.400  13.710  1.00  0.00            
ATOM     80  H38 ACD     1      -2.130  19.490  13.200  1.00  0.00            
ATOM     81  C24 ACD     1      -2.720  16.970  14.160  1.00  0.00            
ATOM     82  H39 ACD     1      -3.470  16.890  13.360  1.00  0.00            
ATOM     83  O20 ACD     1      -1.380  16.950  13.610  1.00  0.00            
ATOM     84  H40 ACD     1      -1.400  17.630  12.930  1.00  0.00            
ATOM     85  C25 ACD     1      -2.880  15.800  15.180  1.00  0.00            
ATOM     86  H41 ACD     1      -2.940  14.940  14.510  1.00  0.00            
ATOM     87  O21 ACD     1      -3.990  16.050  15.910  1.00  0.00            
ATOM     88  C26 ACD     1      -4.010  17.210  16.690  1.00  0.00            
ATOM     89  H42 ACD     1      -3.090  17.440  17.230  1.00  0.00            
ATOM     90  C27 ACD     1      -5.390  17.360  17.450  1.00  0.00            
ATOM     91  H43 ACD     1      -5.360  18.330  17.960  1.00  0.00            
ATOM     92  H44 ACD     1      -6.190  17.480  16.710  1.00  0.00            
ATOM     93  O22 ACD     1      -5.620  16.390  18.440  1.00  0.00            
ATOM     94  H45 ACD     1      -5.800  15.600  17.920  1.00  0.00            
ATOM     95  O23 ACD     1      -1.810  15.720  16.090  1.00  0.00            
ATOM     96  C28 ACD     1      -1.030  14.490  16.180  1.00  0.00            
ATOM     97  H46 ACD     1      -1.530  13.720  15.580  1.00  0.00            
ATOM     98  C29 ACD     1      -1.130  13.960  17.580  1.00  0.00            
ATOM     99  H47 ACD     1      -0.890  14.720  18.330  1.00  0.00            
ATOM    100  O24 ACD     1      -0.130  12.840  17.680  1.00  0.00            
ATOM    101  C30 ACD     1      -2.530  13.420  17.800  1.00  0.00            
ATOM    102  H48 ACD     1      -3.240  14.240  17.610  1.00  0.00            
ATOM    103  H49 ACD     1      -2.680  12.620  17.060  1.00  0.00            
ATOM    104  O25 ACD     1      -2.700  12.880  19.130  1.00  0.00            
ATOM    105  H50 ACD     1      -2.860  13.610  19.730  1.00  0.00            
ATOM    106  C31 ACD     1       0.380  14.880  15.770  1.00  0.00            
ATOM    107  H51 ACD     1       0.800  15.790  16.210  1.00  0.00            
ATOM    108  O26 ACD     1       0.320  15.100  14.320  1.00  0.00            
ATOM    109  H52 ACD     1      -0.320  15.810  14.170  1.00  0.00            
ATOM    110  C32 ACD     1       1.330  13.740  16.060  1.00  0.00            
ATOM    111  H53 ACD     1       1.110  12.920  15.360  1.00  0.00            
ATOM    112  O27 ACD     1       2.680  14.110  15.700  1.00  0.00            
ATOM    113  H54 ACD     1       2.630  14.500  14.830  1.00  0.00            
ATOM    114  C33 ACD     1       1.240  13.160  17.440  1.00  0.00            
ATOM    115  H55 ACD     1       1.740  12.180  17.460  1.00  0.00            
ATOM    116  O28 ACD     1       1.590  14.100  18.410  1.00  0.00            
ATOM    117  C34 ACD     1       2.690  13.820  19.340  1.00  0.00            
ATOM    118  H56 ACD     1       2.900  12.750  19.500  1.00  0.00            
ATOM    119  C35 ACD     1       3.940  14.410  18.710  1.00  0.00            
ATOM    120  H57 ACD     1       3.660  15.420  18.390  1.00  0.00            
ATOM    121  O29 ACD     1       4.460  13.670  17.590  1.00  0.00            
ATOM    122  H58 ACD     1       3.740  13.750  16.960  1.00  0.00            
ATOM    123  C36 ACD     1       5.070  14.650  19.740  1.00  0.00            
ATOM    124  H59 ACD     1       5.480  13.700  20.100  1.00  0.00            
ATOM    125  O30 ACD     1       6.170  15.430  19.210  1.00  0.00            
ATOM    126  H60 ACD     1       5.840  16.330  19.170  1.00  0.00            
ATOM    127  C1  BC3     2       6.440  19.370  13.730  1.00  0.00            
ATOM    128  C2  BC3     2       5.270  20.170  13.370  1.00  0.00            
ATOM    129  O1  BC3     2       5.390  21.170  12.480  1.00  0.00            
ATOM    130  N1  BC3     2       4.190  21.790  12.440  1.00  0.00            
ATOM    131  C3  BC3     2       3.370  21.200  13.280  1.00  0.00            
ATOM    132  C4  BC3     2       4.040  20.090  13.880  1.00  0.00            
ATOM    133  C5  BC3     2       3.480  19.110  14.810  1.00  0.00            
ATOM    134  O2  BC3     2       3.930  18.020  15.020  1.00  0.00            
ATOM    135  N2  BC3     2       2.460  19.650  15.460  1.00  0.00            
ATOM    136  C6  BC3     2       1.630  19.090  16.450  1.00  0.00            
ATOM    137  C7  BC3     2       2.150  18.150  17.330  1.00  0.00            
ATOM    138  C8  BC3     2       1.340  17.650  18.390  1.00  0.00            
ATOM    139  C9  BC3     2       0.010  18.140  18.510  1.00  0.00            
ATOM    140  C10 BC3     2      -0.950  17.560  19.550  1.00  0.00            
ATOM    141  F1  BC3     2      -1.700  18.510  20.170  1.00  0.00            
ATOM    142  F2  BC3     2      -1.910  16.790  19.110  1.00  0.00            
ATOM    143  F3  BC3     2      -0.240  16.910  20.470  1.00  0.00            
ATOM    144  C11 BC3     2      -0.530  18.940  17.480  1.00  0.00            
ATOM    145  C12 BC3     2       0.340  19.460  16.510  1.00  0.00            
ATOM    146  H1  BC3     2       6.410  18.350  13.350  1.00  0.00            
ATOM    147  H2  BC3     2       7.270  19.970  13.320  1.00  0.00            
ATOM    148  H3  BC3     2       6.470  19.350  14.830  1.00  0.00            
ATOM    149  H4  BC3     2       2.370  21.600  13.410  1.00  0.00            
ATOM    150  H5  BC3     2       2.140  20.550  15.120  1.00  0.00            
ATOM    151  H6  BC3     2       3.200  17.890  17.320  1.00  0.00            
ATOM    152  H7  BC3     2       1.790  16.940  19.090  1.00  0.00            
ATOM    153  H8  BC3     2      -1.580  19.220  17.510  1.00  0.00            
ATOM    154  H9  BC3     2      -0.080  19.980  15.660  1.00  0.00            
TER
ENDMDL
MODEL        1
ATOM      1  H1  ACD     1      29.880  23.070  38.490  1.00  0.00            
ATOM      2  O1  ACD     1      30.300  23.700  39.080  1.00  0.00            
ATOM      3  C1  ACD     1      31.320  23.080  39.880  1.00  0.00            
ATOM      4  H2  ACD     1      30.950  22.230  40.470  1.00  0.00            
ATOM      5  H3  ACD     1      31.630  23.820  40.620  1.00  0.00            
ATOM      6  C2  ACD     1      32.510  22.470  39.080  1.00  0.00            
ATOM      7  H4  ACD     1      33.290  21.920  39.620  1.00  0.00            
ATOM      8  O2  ACD     1      31.910  21.620  38.100  1.00  0.00            
ATOM      9  C3  ACD     1      32.650  21.160  36.940  1.00  0.00            
ATOM     10  H5  ACD     1      31.940  20.520  36.390  1.00  0.00            
ATOM     11  O3  ACD     1      33.680  20.280  37.250  1.00  0.00            
ATOM     12  C4  ACD     1      33.620  18.960  36.620  1.00  0.00            
ATOM     13  H6  ACD     1      32.800  18.820  35.910  1.00  0.00            
ATOM     14  C5  ACD     1      35.020  18.890  36.030  1.00  0.00            
ATOM     15  H7  ACD     1      35.800  19.460  36.560  1.00  0.00            
ATOM     16  O4  ACD     1      34.950  19.510  34.710  1.00  0.00            
ATOM     17  H8  ACD     1      34.520  20.360  34.820  1.00  0.00            
ATOM     18  C6  ACD     1      35.450  17.450  36.010  1.00  0.00            
ATOM     19  H9  ACD     1      34.770  17.070  35.230  1.00  0.00            
ATOM     20  O5  ACD     1      36.780  17.240  35.590  1.00  0.00            
ATOM     21  H10 ACD     1      37.460  17.300  36.260  1.00  0.00            
ATOM     22  C7  ACD     1      35.310  16.760  37.390  1.00  0.00            
ATOM     23  H11 ACD     1      35.630  15.730  37.200  1.00  0.00            
ATOM     24  O6  ACD     1      33.910  16.770  37.690  1.00  0.00            
ATOM     25  C8  ACD     1      33.370  18.010  37.780  1.00  0.00            
ATOM     26  H12 ACD     1      33.920  18.460  38.610  1.00  0.00            
ATOM     27  C9  ACD     1      31.860  17.880  38.260  1.00  0.00            
ATOM     28  H13 ACD     1      31.780  17.290  39.180  1.00  0.00            
ATOM     29  H14 ACD     1      31.500  18.880  38.530  1.00  0.00            
ATOM     30  O7  ACD     1      31.100  17.180  37.250  1.00  0.00            
ATOM     31  H15 ACD     1      30.220  17.080  37.620  1.00  0.00            
ATOM     32  O8  ACD     1      36.130  17.350  38.340  1.00  0.00            
ATOM     33  C10 ACD     1      37.010  16.440  39.010  1.00  0.00            
ATOM     34  H16 ACD     1      37.010  15.390  38.720  1.00  0.00            
ATOM     35  C11 ACD     1      38.410  17.010  38.760  1.00  0.00            
ATOM     36  H17 ACD     1      38.330  18.100  38.880  1.00  0.00            
ATOM     37  O9  ACD     1      38.950  16.870  37.400  1.00  0.00            
ATOM     38  H18 ACD     1      39.740  17.420  37.320  1.00  0.00            
ATOM     39  C12 ACD     1      39.370  16.490  39.740  1.00  0.00            
ATOM     40  H19 ACD     1      39.450  15.420  39.490  1.00  0.00            
ATOM     41  O10 ACD     1      40.590  17.130  39.620  1.00  0.00            
ATOM     42  H20 ACD     1      40.560  17.980  40.050  1.00  0.00            
ATOM     43  C13 ACD     1      38.920  16.590  41.250  1.00  0.00            
ATOM     44  H21 ACD     1      39.510  16.020  41.970  1.00  0.00            
ATOM     45  O11 ACD     1      37.630  15.980  41.280  1.00  0.00            
ATOM     46  C14 ACD     1      36.660  16.670  40.490  1.00  0.00            
ATOM     47  H22 ACD     1      36.700  17.740  40.730  1.00  0.00            
ATOM     48  C15 ACD     1      35.300  16.030  40.750  1.00  0.00            
ATOM     49  H23 ACD     1      34.460  16.380  40.130  1.00  0.00            
ATOM     50  H24 ACD     1      35.320  14.940  40.600  1.00  0.00            
ATOM     51  O12 ACD     1      34.830  16.170  42.120  1.00  0.00            
ATOM     52  H25 ACD     1      35.510  15.970  42.770  1.00  0.00            
ATOM     53  O13 ACD     1      38.720  17.980  41.570  1.00  0.00            
ATOM     54  C16 ACD     1      39.690  18.660  42.300  1.00  0.00            
ATOM     55  H26 ACD     1      40.620  18.080  42.250  1.00  0.00            
ATOM     56  C17 ACD     1      40.010  19.920  41.580  1.00  0.00            
ATOM     57  H27 ACD     1      39.010  20.330  41.380  1.00  0.00            
ATOM     58  O14 ACD     1      40.700  19.590  40.440  1.00  0.00            
ATOM     59  H28 ACD     1      40.870  20.480  40.110  1.00  0.00            
ATOM     60  C18 ACD     1      40.790  20.890  42.450  1.00  0.00            
ATOM     61  H29 ACD     1      41.770  20.480  42.760  1.00  0.00            
ATOM     62  O15 ACD     1      40.930  22.080  41.750  1.00  0.00            
ATOM     63  H30 ACD     1      40.920  22.770  42.420  1.00  0.00            
ATOM     64  C19 ACD     1      40.040  21.000  43.800  1.00  0.00            
ATOM     65  H31 ACD     1      40.680  21.470  44.560  1.00  0.00            
ATOM     66  O16 ACD     1      40.000  19.730  44.420  1.00  0.00            
ATOM     67  C20 ACD     1      39.140  18.830  43.720  1.00  0.00            
ATOM     68  H32 ACD     1      38.150  19.280  43.620  1.00  0.00            
ATOM     69  C21 ACD     1      38.920  17.510  44.440  1.00  0.00            
ATOM     70  H33 ACD     1      38.780  17.750  45.500  1.00  0.00            
ATOM     71  H34 ACD     1      37.950  17.130  44.110  1.00  0.00            
ATOM     72  O17 ACD     1      39.890  16.530  44.210  1.00  0.00            
ATOM     73  H35 ACD     1      39.450  15.760  44.570  1.00  0.00            
ATOM     74  O18 ACD     1      38.750  21.570  43.750  1.00  0.00            
ATOM     75  C22 ACD     1      38.640  22.790  44.530  1.00  0.00            
ATOM     76  H36 ACD     1      39.220  22.820  45.460  1.00  0.00            
ATOM     77  C23 ACD     1      39.190  23.910  43.690  1.00  0.00            
ATOM     78  H37 ACD     1      38.860  23.700  42.660  1.00  0.00            
ATOM     79  O19 ACD     1      40.650  23.970  43.740  1.00  0.00            
ATOM     80  H38 ACD     1      40.880  24.160  44.660  1.00  0.00            
ATOM     81  C24 ACD     1      38.670  25.200  44.180  1.00  0.00            
ATOM     82  H39 ACD     1      39.040  25.420  45.190  1.00  0.00            
ATOM     83  O20 ACD     1      39.040  26.230  43.330  1.00  0.00            
ATOM     84  H40 ACD     1      38.720  27.080  43.650  1.00  0.00            
ATOM     85  C25 ACD     1      37.140  25.170  44.090  1.00  0.00            
ATOM     86  H41 ACD     1      36.670  26.140  44.280  1.00  0.00            
ATOM     87  O21 ACD     1      36.650  24.200  45.050  1.00  0.00            
ATOM     88  C26 ACD     1      37.150  22.880  44.970  1.00  0.00            
ATOM     89  H42 ACD     1      36.530  22.380  44.220  1.00  0.00            
ATOM     90  C27 ACD     1      36.830  22.160  46.290  1.00  0.00            
ATOM     91  H43 ACD     1      35.740  22.090  46.420  1.00  0.00            
ATOM     92  H44 ACD     1      37.330  21.180  46.310  1.00  0.00            
ATOM     93  O22 ACD     1      37.460  22.930  47.370  1.00  0.00            
ATOM     94  H45 ACD     1      37.310  23.870  47.250  1.00  0.00            
ATOM     95  O23 ACD     1      36.660  24.720  42.830  1.00  0.00            
ATOM     96  C28 ACD     1      35.760  25.470  42.000  1.00  0.00            
ATOM     97  H46 ACD     1      35.510  26.430  42.470  1.00  0.00            
ATOM     98  C29 ACD     1      34.390  24.720  41.990  1.00  0.00            
ATOM     99  H47 ACD     1      34.590  23.680  41.690  1.00  0.00            
ATOM    100  O24 ACD     1      33.500  25.370  41.060  1.00  0.00            
ATOM    101  C30 ACD     1      33.810  24.580  43.430  1.00  0.00            
ATOM    102  H48 ACD     1      32.830  24.090  43.420  1.00  0.00            
ATOM    103  H49 ACD     1      34.550  24.000  44.000  1.00  0.00            
ATOM    104  O25 ACD     1      33.720  25.810  44.100  1.00  0.00            
ATOM    105  H50 ACD     1      32.950  26.230  43.710  1.00  0.00            
ATOM    106  C31 ACD     1      36.380  25.650  40.570  1.00  0.00            
ATOM    107  H51 ACD     1      36.460  24.610  40.220  1.00  0.00            
ATOM    108  O26 ACD     1      37.610  26.440  40.680  1.00  0.00            
ATOM    109  H52 ACD     1      38.170  25.980  41.320  1.00  0.00            
ATOM    110  C32 ACD     1      35.320  26.350  39.750  1.00  0.00            
ATOM    111  H53 ACD     1      35.050  27.300  40.230  1.00  0.00            
ATOM    112  O27 ACD     1      35.910  26.440  38.380  1.00  0.00            
ATOM    113  H54 ACD     1      36.570  27.130  38.520  1.00  0.00            
ATOM    114  C33 ACD     1      34.020  25.470  39.730  1.00  0.00            
ATOM    115  H55 ACD     1      33.360  26.020  39.050  1.00  0.00            
ATOM    116  O28 ACD     1      34.230  24.130  39.250  1.00  0.00            
ATOM    117  C34 ACD     1      33.290  23.570  38.340  1.00  0.00            
ATOM    118  H56 ACD     1      32.560  24.360  38.100  1.00  0.00            
ATOM    119  C35 ACD     1      34.140  23.170  37.160  1.00  0.00            
ATOM    120  H57 ACD     1      34.970  22.480  37.380  1.00  0.00            
ATOM    121  O29 ACD     1      34.620  24.370  36.690  1.00  0.00            
ATOM    122  H58 ACD     1      35.050  24.910  37.370  1.00  0.00            
ATOM    123  C36 ACD     1      33.290  22.350  36.190  1.00  0.00            
ATOM    124  H59 ACD     1      32.480  23.040  35.910  1.00  0.00            
ATOM    125  O30 ACD     1      34.040  21.980  34.990  1.00  0.00            
ATOM    126  H60 ACD     1      34.930  22.300  35.130  1.00  0.00            
ATOM    127  C1  BC3     2      43.780  22.190  37.220  1.00  0.00            
ATOM    128  C2  BC3     2      42.770  23.150  36.690  1.00  0.00            
ATOM    129  O1  BC3     2      43.160  24.070  35.760  1.00  0.00            
ATOM    130  N1  BC3     2      42.040  24.780  35.370  1.00  0.00            
ATOM    131  C3  BC3     2      40.990  24.150  35.870  1.00  0.00            
ATOM    132  C4  BC3     2      41.410  23.100  36.740  1.00  0.00            
ATOM    133  C5  BC3     2      40.660  22.260  37.670  1.00  0.00            
ATOM    134  O2  BC3     2      41.210  21.470  38.430  1.00  0.00            
ATOM    135  N2  BC3     2      39.310  22.520  37.590  1.00  0.00            
ATOM    136  C6  BC3     2      38.380  22.050  38.490  1.00  0.00            
ATOM    137  C7  BC3     2      38.370  22.550  39.770  1.00  0.00            
ATOM    138  C8  BC3     2      37.380  22.080  40.710  1.00  0.00            
ATOM    139  C9  BC3     2      36.480  21.080  40.380  1.00  0.00            
ATOM    140  C10 BC3     2      35.430  20.540  41.380  1.00  0.00            
ATOM    141  F1  BC3     2      34.270  20.020  40.830  1.00  0.00            
ATOM    142  F2  BC3     2      35.990  19.540  42.100  1.00  0.00            
ATOM    143  F3  BC3     2      35.060  21.530  42.290  1.00  0.00            
ATOM    144  C11 BC3     2      36.470  20.690  39.040  1.00  0.00            
ATOM    145  C12 BC3     2      37.420  21.140  38.110  1.00  0.00            
ATOM    146  H1  BC3     2      43.420  21.200  37.530  1.00  0.00            
ATOM    147  H2  BC3     2      44.570  22.030  36.470  1.00  0.00            
ATOM    148  H3  BC3     2      44.140  22.580  38.180  1.00  0.00            
ATOM    149  H4  BC3     2      40.020  24.570  35.640  1.00  0.00            
ATOM    150  H5  BC3     2      39.090  23.450  37.260  1.00  0.00            
ATOM    151  H6  BC3     2      39.070  23.350  40.020  1.00  0.00            
ATOM    152  H7  BC3     2      37.410  22.490  41.720  1.00  0.00            
ATOM    153  H8  BC3     2      35.720  19.980  38.710  1.00  0.00            
ATOM    154  H9  BC3     2      37.490  20.890  37.060  1.00  0.00            
TER
ENDMDL
MODEL        1
ATOM      1  H1  ACD     1      41.090  10.550  29.280  1.00  0.00            
ATOM      2  O1  ACD     1      41.050  11.230  29.960  1.00  0.00            
ATOM      3  C1  ACD     1      40.180  10.680  31.010  1.00  0.00            
ATOM      4  H2  ACD     1      40.090  11.440  31.790  1.00  0.00            
ATOM      5  H3  ACD     1      40.770   9.820  31.360  1.00  0.00            
ATOM      6  C2  ACD     1      38.820  10.200  30.530  1.00  0.00            
ATOM      7  H4  ACD     1      38.450  10.890  29.750  1.00  0.00            
ATOM      8  O2  ACD     1      38.970   8.940  29.890  1.00  0.00            
ATOM      9  C3  ACD     1      37.870   8.280  29.420  1.00  0.00            
ATOM     10  H5  ACD     1      38.220   7.380  28.900  1.00  0.00            
ATOM     11  O3  ACD     1      37.180   9.150  28.540  1.00  0.00            
ATOM     12  C4  ACD     1      36.400   8.610  27.490  1.00  0.00            
ATOM     13  H6  ACD     1      36.480   7.530  27.620  1.00  0.00            
ATOM     14  C5  ACD     1      34.960   9.030  27.760  1.00  0.00            
ATOM     15  H7  ACD     1      34.980  10.090  28.060  1.00  0.00            
ATOM     16  O4  ACD     1      34.450   8.340  28.890  1.00  0.00            
ATOM     17  H8  ACD     1      33.500   8.380  29.000  1.00  0.00            
ATOM     18  C6  ACD     1      34.100   8.740  26.540  1.00  0.00            
ATOM     19  H9  ACD     1      33.990   7.680  26.270  1.00  0.00            
ATOM     20  O5  ACD     1      32.800   9.300  26.610  1.00  0.00            
ATOM     21  H10 ACD     1      32.600   9.740  25.780  1.00  0.00            
ATOM     22  C7  ACD     1      34.700   9.390  25.230  1.00  0.00            
ATOM     23  H11 ACD     1      34.030   9.060  24.430  1.00  0.00            
ATOM     24  O6  ACD     1      36.070   9.020  25.030  1.00  0.00            
ATOM     25  C8  ACD     1      36.980   9.220  26.190  1.00  0.00            
ATOM     26  H12 ACD     1      37.290  10.260  26.350  1.00  0.00            
ATOM     27  C9  ACD     1      38.290   8.480  25.920  1.00  0.00            
ATOM     28  H13 ACD     1      38.880   8.470  26.850  1.00  0.00            
ATOM     29  H14 ACD     1      38.080   7.450  25.590  1.00  0.00            
ATOM     30  O7  ACD     1      39.070   9.090  24.900  1.00  0.00            
ATOM     31  H15 ACD     1      39.780   8.470  24.710  1.00  0.00            
ATOM     32  O8  ACD     1      34.630  10.820  25.290  1.00  0.00            
ATOM     33  C10 ACD     1      34.310  11.460  24.150  1.00  0.00            
ATOM     34  H16 ACD     1      34.560  10.940  23.220  1.00  0.00            
ATOM     35  C11 ACD     1      32.790  11.720  24.220  1.00  0.00            
ATOM     36  H17 ACD     1      32.460  12.220  25.130  1.00  0.00            
ATOM     37  O9  ACD     1      32.000  10.510  24.110  1.00  0.00            
ATOM     38  H18 ACD     1      31.060  10.590  23.960  1.00  0.00            
ATOM     39  C12 ACD     1      32.370  12.710  23.140  1.00  0.00            
ATOM     40  H19 ACD     1      32.440  12.270  22.140  1.00  0.00            
ATOM     41  O10 ACD     1      31.050  13.140  23.310  1.00  0.00            
ATOM     42  H20 ACD     1      31.030  14.040  22.990  1.00  0.00            
ATOM     43  C13 ACD     1      33.250  13.990  23.120  1.00  0.00            
ATOM     44  H21 ACD     1      33.170  14.540  22.170  1.00  0.00            
ATOM     45  O11 ACD     1      34.670  13.620  23.140  1.00  0.00            
ATOM     46  C14 ACD     1      35.170  12.760  24.160  1.00  0.00            
ATOM     47  H22 ACD     1      35.100  13.310  25.110  1.00  0.00            
ATOM     48  C15 ACD     1      36.620  12.500  23.820  1.00  0.00            
ATOM     49  H23 ACD     1      37.120  11.790  24.500  1.00  0.00            
ATOM     50  H24 ACD     1      36.610  12.180  22.780  1.00  0.00            
ATOM     51  O12 ACD     1      37.370  13.660  23.920  1.00  0.00            
ATOM     52  H25 ACD     1      38.240  13.370  23.640  1.00  0.00            
ATOM     53  O13 ACD     1      32.790  14.810  24.140  1.00  0.00            
ATOM     54  C16 ACD     1      33.210  16.170  24.150  1.00  0.00            
ATOM     55  H26 ACD     1      32.910  16.530  23.160  1.00  0.00            
ATOM     56  C17 ACD     1      32.250  16.880  25.160  1.00  0.00            
ATOM     57  H27 ACD     1      32.320  16.300  26.090  1.00  0.00            
ATOM     58  O14 ACD     1      30.900  16.800  24.720  1.00  0.00            
ATOM     59  H28 ACD     1      30.540  15.900  24.720  1.00  0.00            
ATOM     60  C18 ACD     1      32.770  18.210  25.610  1.00  0.00            
ATOM     61  H29 ACD     1      32.760  18.870  24.740  1.00  0.00            
ATOM     62  O15 ACD     1      31.990  18.680  26.720  1.00  0.00            
ATOM     63  H30 ACD     1      32.040  17.950  27.360  1.00  0.00            
ATOM     64  C19 ACD     1      34.250  18.020  26.120  1.00  0.00            
ATOM     65  H31 ACD     1      34.610  19.030  26.340  1.00  0.00            
ATOM     66  O16 ACD     1      35.030  17.710  24.970  1.00  0.00            
ATOM     67  C20 ACD     1      34.730  16.390  24.370  1.00  0.00            
ATOM     68  H32 ACD     1      35.080  15.700  25.150  1.00  0.00            
ATOM     69  C21 ACD     1      35.650  16.430  23.110  1.00  0.00            
ATOM     70  H33 ACD     1      35.450  15.610  22.410  1.00  0.00            
ATOM     71  H34 ACD     1      35.400  17.430  22.720  1.00  0.00            
ATOM     72  O17 ACD     1      37.010  16.400  23.450  1.00  0.00            
ATOM     73  H35 ACD     1      37.210  15.530  23.800  1.00  0.00            
ATOM     74  O18 ACD     1      34.430  17.030  27.060  1.00  0.00            
ATOM     75  C22 ACD     1      34.310  17.400  28.430  1.00  0.00            
ATOM     76  H36 ACD     1      33.920  18.420  28.540  1.00  0.00            
ATOM     77  C23 ACD     1      33.380  16.390  29.060  1.00  0.00            
ATOM     78  H37 ACD     1      33.890  15.450  28.830  1.00  0.00            
ATOM     79  O19 ACD     1      32.040  16.460  28.560  1.00  0.00            
ATOM     80  H38 ACD     1      31.460  15.830  29.000  1.00  0.00            
ATOM     81  C24 ACD     1      33.380  16.580  30.550  1.00  0.00            
ATOM     82  H39 ACD     1      33.000  17.560  30.850  1.00  0.00            
ATOM     83  O20 ACD     1      32.600  15.630  31.320  1.00  0.00            
ATOM     84  H40 ACD     1      31.670  15.700  31.090  1.00  0.00            
ATOM     85  C25 ACD     1      34.760  16.560  31.080  1.00  0.00            
ATOM     86  H41 ACD     1      34.750  16.740  32.160  1.00  0.00            
ATOM     87  O21 ACD     1      35.620  17.440  30.450  1.00  0.00            
ATOM     88  C26 ACD     1      35.720  17.230  29.070  1.00  0.00            
ATOM     89  H42 ACD     1      36.030  16.190  28.930  1.00  0.00            
ATOM     90  C27 ACD     1      36.880  18.100  28.530  1.00  0.00            
ATOM     91  H43 ACD     1      37.690  17.860  29.230  1.00  0.00            
ATOM     92  H44 ACD     1      37.010  17.940  27.450  1.00  0.00            
ATOM     93  O22 ACD     1      36.580  19.520  28.630  1.00  0.00            
ATOM     94  H45 ACD     1      36.720  19.740  29.550  1.00  0.00            
ATOM     95  O23 ACD     1      35.310  15.190  30.880  1.00  0.00            
ATOM     96  C28 ACD     1      36.110  14.600  31.840  1.00  0.00            
ATOM     97  H46 ACD     1      36.260  15.380  32.610  1.00  0.00            
ATOM     98  C29 ACD     1      37.340  14.090  31.160  1.00  0.00            
ATOM     99  H47 ACD     1      37.200  13.530  30.230  1.00  0.00            
ATOM    100  O24 ACD     1      38.060  13.330  32.110  1.00  0.00            
ATOM    101  C30 ACD     1      38.380  15.160  30.780  1.00  0.00            
ATOM    102  H48 ACD     1      39.290  14.670  30.400  1.00  0.00            
ATOM    103  H49 ACD     1      37.850  15.800  30.070  1.00  0.00            
ATOM    104  O25 ACD     1      38.700  16.040  31.830  1.00  0.00            
ATOM    105  H50 ACD     1      38.680  15.550  32.660  1.00  0.00            
ATOM    106  C31 ACD     1      35.270  13.510  32.420  1.00  0.00            
ATOM    107  H51 ACD     1      34.970  12.900  31.560  1.00  0.00            
ATOM    108  O26 ACD     1      34.200  14.040  33.110  1.00  0.00            
ATOM    109  H52 ACD     1      33.850  14.770  32.590  1.00  0.00            
ATOM    110  C32 ACD     1      36.130  12.650  33.360  1.00  0.00            
ATOM    111  H53 ACD     1      36.350  13.310  34.210  1.00  0.00            
ATOM    112  O27 ACD     1      35.280  11.590  33.820  1.00  0.00            
ATOM    113  H54 ACD     1      35.270  10.960  33.100  1.00  0.00            
ATOM    114  C33 ACD     1      37.380  12.230  32.750  1.00  0.00            
ATOM    115  H55 ACD     1      38.020  11.730  33.490  1.00  0.00            
ATOM    116  O28 ACD     1      36.990  11.260  31.780  1.00  0.00            
ATOM    117  C34 ACD     1      37.790  10.060  31.670  1.00  0.00            
ATOM    118  H56 ACD     1      38.210   9.650  32.600  1.00  0.00            
ATOM    119  C35 ACD     1      36.630   9.110  31.380  1.00  0.00            
ATOM    120  H57 ACD     1      35.880   9.570  30.730  1.00  0.00            
ATOM    121  O29 ACD     1      36.000   8.660  32.610  1.00  0.00            
ATOM    122  H58 ACD     1      35.270   8.100  32.330  1.00  0.00            
ATOM    123  C36 ACD     1      37.190   7.860  30.690  1.00  0.00            
ATOM    124  H59 ACD     1      37.930   7.320  31.300  1.00  0.00            
ATOM    125  O30 ACD     1      36.150   6.930  30.360  1.00  0.00            
ATOM    126  H60 ACD     1      35.560   7.250  29.670  1.00  0.00            
ATOM    127  C1  BC3     2      32.340  11.500  30.570  1.00  0.00            
ATOM    128  C2  BC3     2      32.270  12.230  29.300  1.00  0.00            
ATOM    129  O1  BC3     2      31.070  12.530  28.780  1.00  0.00            
ATOM    130  N1  BC3     2      31.190  13.110  27.530  1.00  0.00            
ATOM    131  C3  BC3     2      32.460  13.250  27.410  1.00  0.00            
ATOM    132  C4  BC3     2      33.190  12.700  28.460  1.00  0.00            
ATOM    133  C5  BC3     2      34.650  12.700  28.540  1.00  0.00            
ATOM    134  O2  BC3     2      35.230  12.060  29.370  1.00  0.00            
ATOM    135  N2  BC3     2      35.340  13.490  27.630  1.00  0.00            
ATOM    136  C6  BC3     2      36.710  13.500  27.370  1.00  0.00            
ATOM    137  C7  BC3     2      37.480  12.410  27.620  1.00  0.00            
ATOM    138  C8  BC3     2      38.880  12.380  27.350  1.00  0.00            
ATOM    139  C9  BC3     2      39.510  13.500  26.870  1.00  0.00            
ATOM    140  C10 BC3     2      41.010  13.430  26.530  1.00  0.00            
ATOM    141  F1  BC3     2      41.140  13.670  25.180  1.00  0.00            
ATOM    142  F2  BC3     2      41.780  14.310  27.240  1.00  0.00            
ATOM    143  F3  BC3     2      41.570  12.200  26.740  1.00  0.00            
ATOM    144  C11 BC3     2      38.760  14.710  26.640  1.00  0.00            
ATOM    145  C12 BC3     2      37.350  14.670  26.860  1.00  0.00            
ATOM    146  H1  BC3     2      31.400  10.960  30.700  1.00  0.00            
ATOM    147  H2  BC3     2      33.190  10.820  30.710  1.00  0.00            
ATOM    148  H3  BC3     2      32.390  12.230  31.390  1.00  0.00            
ATOM    149  H4  BC3     2      32.810  13.750  26.520  1.00  0.00            
ATOM    150  H5  BC3     2      34.730  14.010  27.010  1.00  0.00            
ATOM    151  H6  BC3     2      37.110  11.580  28.220  1.00  0.00            
ATOM    152  H7  BC3     2      39.400  11.460  27.610  1.00  0.00            
ATOM    153  H8  BC3     2      39.240  15.630  26.330  1.00  0.00            
ATOM    154  H9  BC3     2      36.820  15.600  26.700  1.00  0.00            
TER
ENDMDL
MODEL        1
ATOM      1  H1  ACD     1       7.540  13.570  29.890  1.00  0.00            
ATOM      2  O1  ACD     1       6.830  13.110  29.430  1.00  0.00            
ATOM      3  C1  ACD     1       5.750  14.040  29.270  1.00  0.00            
ATOM      4  H2  ACD     1       5.240  13.780  28.330  1.00  0.00            
ATOM      5  H3  ACD     1       6.020  15.100  29.180  1.00  0.00            
ATOM      6  C2  ACD     1       4.760  13.830  30.420  1.00  0.00            
ATOM      7  H4  ACD     1       4.200  12.890  30.290  1.00  0.00            
ATOM      8  O2  ACD     1       5.530  13.870  31.670  1.00  0.00            
ATOM      9  C3  ACD     1       4.670  13.630  32.750  1.00  0.00            
ATOM     10  H5  ACD     1       5.300  13.720  33.640  1.00  0.00            
ATOM     11  O3  ACD     1       4.100  12.310  32.760  1.00  0.00            
ATOM     12  C4  ACD     1       4.760  11.160  33.350  1.00  0.00            
ATOM     13  H6  ACD     1       5.210  11.350  34.330  1.00  0.00            
ATOM     14  C5  ACD     1       3.690  10.120  33.550  1.00  0.00            
ATOM     15  H7  ACD     1       2.950  10.140  32.730  1.00  0.00            
ATOM     16  O4  ACD     1       2.970  10.480  34.740  1.00  0.00            
ATOM     17  H8  ACD     1       2.750   9.710  35.270  1.00  0.00            
ATOM     18  C6  ACD     1       4.210   8.690  33.640  1.00  0.00            
ATOM     19  H9  ACD     1       4.950   8.580  34.440  1.00  0.00            
ATOM     20  O5  ACD     1       3.110   7.830  33.950  1.00  0.00            
ATOM     21  H10 ACD     1       2.600   8.010  33.160  1.00  0.00            
ATOM     22  C7  ACD     1       5.000   8.350  32.380  1.00  0.00            
ATOM     23  H11 ACD     1       5.510   7.380  32.450  1.00  0.00            
ATOM     24  O6  ACD     1       6.090   9.300  32.230  1.00  0.00            
ATOM     25  C8  ACD     1       5.840  10.720  32.320  1.00  0.00            
ATOM     26  H12 ACD     1       5.610  10.930  31.260  1.00  0.00            
ATOM     27  C9  ACD     1       7.160  11.280  32.680  1.00  0.00            
ATOM     28  H13 ACD     1       7.920  11.010  31.930  1.00  0.00            
ATOM     29  H14 ACD     1       7.160  12.370  32.580  1.00  0.00            
ATOM     30  O7  ACD     1       7.590  10.810  33.950  1.00  0.00            
ATOM     31  H15 ACD     1       8.520  11.060  34.020  1.00  0.00            
ATOM     32  O8  ACD     1       4.210   8.380  31.210  1.00  0.00            
ATOM     33  C10 ACD     1       3.300   7.230  31.010  1.00  0.00            
ATOM     34  H16 ACD     1       3.420   6.530  31.840  1.00  0.00            
ATOM     35  C11 ACD     1       1.800   7.500  30.850  1.00  0.00            
ATOM     36  H17 ACD     1       1.750   8.190  30.000  1.00  0.00            
ATOM     37  O9  ACD     1       1.210   8.050  32.040  1.00  0.00            
ATOM     38  H18 ACD     1       0.260   7.970  32.010  1.00  0.00            
ATOM     39  C12 ACD     1       1.070   6.230  30.570  1.00  0.00            
ATOM     40  H19 ACD     1       1.230   5.490  31.360  1.00  0.00            
ATOM     41  O10 ACD     1      -0.280   6.310  30.380  1.00  0.00            
ATOM     42  H20 ACD     1      -0.470   6.800  29.570  1.00  0.00            
ATOM     43  C13 ACD     1       1.580   5.620  29.320  1.00  0.00            
ATOM     44  H21 ACD     1       1.120   4.650  29.100  1.00  0.00            
ATOM     45  O11 ACD     1       2.970   5.380  29.560  1.00  0.00            
ATOM     46  C14 ACD     1       3.750   6.520  29.740  1.00  0.00            
ATOM     47  H22 ACD     1       3.660   7.100  28.810  1.00  0.00            
ATOM     48  C15 ACD     1       5.200   6.000  29.790  1.00  0.00            
ATOM     49  H23 ACD     1       5.420   5.620  28.790  1.00  0.00            
ATOM     50  H24 ACD     1       5.820   6.890  29.940  1.00  0.00            
ATOM     51  O12 ACD     1       5.450   5.020  30.800  1.00  0.00            
ATOM     52  H25 ACD     1       6.380   4.880  30.990  1.00  0.00            
ATOM     53  O13 ACD     1       1.320   6.600  28.330  1.00  0.00            
ATOM     54  C16 ACD     1       0.850   6.230  27.060  1.00  0.00            
ATOM     55  H26 ACD     1       0.550   5.170  27.020  1.00  0.00            
ATOM     56  C17 ACD     1      -0.430   6.980  26.790  1.00  0.00            
ATOM     57  H27 ACD     1      -0.150   8.020  27.020  1.00  0.00            
ATOM     58  O14 ACD     1      -1.460   6.350  27.560  1.00  0.00            
ATOM     59  H28 ACD     1      -2.250   6.150  27.060  1.00  0.00            
ATOM     60  C18 ACD     1      -0.780   7.070  25.330  1.00  0.00            
ATOM     61  H29 ACD     1      -1.110   6.070  25.010  1.00  0.00            
ATOM     62  O15 ACD     1      -1.800   8.040  25.080  1.00  0.00            
ATOM     63  H30 ACD     1      -2.340   7.630  24.400  1.00  0.00            
ATOM     64  C19 ACD     1       0.380   7.520  24.510  1.00  0.00            
ATOM     65  H31 ACD     1      -0.000   7.490  23.480  1.00  0.00            
ATOM     66  O16 ACD     1       1.460   6.670  24.710  1.00  0.00            
ATOM     67  C20 ACD     1       1.960   6.600  26.050  1.00  0.00            
ATOM     68  H32 ACD     1       2.290   7.600  26.360  1.00  0.00            
ATOM     69  C21 ACD     1       3.160   5.640  26.130  1.00  0.00            
ATOM     70  H33 ACD     1       3.360   5.420  27.190  1.00  0.00            
ATOM     71  H34 ACD     1       2.850   4.660  25.740  1.00  0.00            
ATOM     72  O17 ACD     1       4.380   6.120  25.530  1.00  0.00            
ATOM     73  H35 ACD     1       4.150   6.210  24.600  1.00  0.00            
ATOM     74  O18 ACD     1       0.750   8.820  24.860  1.00  0.00            
ATOM     75  C22 ACD     1       0.990   9.800  23.890  1.00  0.00            
ATOM     76  H36 ACD     1       0.620   9.390  22.940  1.00  0.00            
ATOM     77  C23 ACD     1       0.050  10.890  24.330  1.00  0.00            
ATOM     78  H37 ACD     1       0.030  11.030  25.420  1.00  0.00            
ATOM     79  O19 ACD     1      -1.270  10.390  23.940  1.00  0.00            
ATOM     80  H38 ACD     1      -1.370   9.570  24.430  1.00  0.00            
ATOM     81  C24 ACD     1       0.330  12.220  23.610  1.00  0.00            
ATOM     82  H39 ACD     1       0.300  12.090  22.530  1.00  0.00            
ATOM     83  O20 ACD     1      -0.550  13.230  24.020  1.00  0.00            
ATOM     84  H40 ACD     1      -0.560  13.150  24.980  1.00  0.00            
ATOM     85  C25 ACD     1       1.720  12.630  23.900  1.00  0.00            
ATOM     86  H41 ACD     1       1.930  13.600  23.430  1.00  0.00            
ATOM     87  O21 ACD     1       2.650  11.610  23.410  1.00  0.00            
ATOM     88  C26 ACD     1       2.500  10.280  23.880  1.00  0.00            
ATOM     89  H42 ACD     1       2.860  10.330  24.920  1.00  0.00            
ATOM     90  C27 ACD     1       3.390   9.300  23.190  1.00  0.00            
ATOM     91  H43 ACD     1       4.420   9.690  23.270  1.00  0.00            
ATOM     92  H44 ACD     1       3.370   8.340  23.710  1.00  0.00            
ATOM     93  O22 ACD     1       3.100   9.190  21.810  1.00  0.00            
ATOM     94  H45 ACD     1       3.070  10.080  21.460  1.00  0.00            
ATOM     95  O23 ACD     1       2.020  12.850  25.240  1.00  0.00            
ATOM     96  C28 ACD     1       1.720  14.080  25.940  1.00  0.00            
ATOM     97  H46 ACD     1       1.240  14.770  25.230  1.00  0.00            
ATOM     98  C29 ACD     1       3.010  14.620  26.530  1.00  0.00            
ATOM     99  H47 ACD     1       3.560  13.780  26.980  1.00  0.00            
ATOM    100  O24 ACD     1       2.800  15.690  27.440  1.00  0.00            
ATOM    101  C30 ACD     1       3.960  15.100  25.440  1.00  0.00            
ATOM    102  H48 ACD     1       4.700  15.740  25.930  1.00  0.00            
ATOM    103  H49 ACD     1       4.460  14.290  24.900  1.00  0.00            
ATOM    104  O25 ACD     1       3.250  15.890  24.470  1.00  0.00            
ATOM    105  H50 ACD     1       3.370  16.830  24.640  1.00  0.00            
ATOM    106  C31 ACD     1       0.820  13.690  27.110  1.00  0.00            
ATOM    107  H51 ACD     1       1.410  12.960  27.680  1.00  0.00            
ATOM    108  O26 ACD     1      -0.480  13.300  26.670  1.00  0.00            
ATOM    109  H52 ACD     1      -0.890  12.920  27.450  1.00  0.00            
ATOM    110  C32 ACD     1       0.630  14.820  28.090  1.00  0.00            
ATOM    111  H53 ACD     1       0.130  15.670  27.610  1.00  0.00            
ATOM    112  O27 ACD     1       0.070  14.440  29.320  1.00  0.00            
ATOM    113  H54 ACD     1       0.870  14.190  29.790  1.00  0.00            
ATOM    114  C33 ACD     1       1.990  15.370  28.560  1.00  0.00            
ATOM    115  H55 ACD     1       1.800  16.200  29.250  1.00  0.00            
ATOM    116  O28 ACD     1       2.580  14.350  29.380  1.00  0.00            
ATOM    117  C34 ACD     1       3.600  14.810  30.320  1.00  0.00            
ATOM    118  H56 ACD     1       3.940  15.810  30.040  1.00  0.00            
ATOM    119  C35 ACD     1       2.800  14.910  31.620  1.00  0.00            
ATOM    120  H57 ACD     1       2.060  14.100  31.590  1.00  0.00            
ATOM    121  O29 ACD     1       2.180  16.240  31.710  1.00  0.00            
ATOM    122  H58 ACD     1       2.910  16.860  31.600  1.00  0.00            
ATOM    123  C36 ACD     1       3.700  14.830  32.850  1.00  0.00            
ATOM    124  H59 ACD     1       4.400  15.680  32.900  1.00  0.00            
ATOM    125  O30 ACD     1       2.910  14.700  33.990  1.00  0.00            
ATOM    126  H60 ACD     1       2.600  13.790  33.920  1.00  0.00            
ATOM    127  C1  BC3     2      -5.050  12.550  28.940  1.00  0.00            
ATOM    128  C2  BC3     2      -4.360  12.290  30.260  1.00  0.00            
ATOM    129  O1  BC3     2      -5.120  12.490  31.360  1.00  0.00            
ATOM    130  N1  BC3     2      -4.300  12.230  32.460  1.00  0.00            
ATOM    131  C3  BC3     2      -3.110  11.810  31.970  1.00  0.00            
ATOM    132  C4  BC3     2      -3.130  11.920  30.590  1.00  0.00            
ATOM    133  C5  BC3     2      -2.050  11.770  29.620  1.00  0.00            
ATOM    134  O2  BC3     2      -2.180  12.010  28.440  1.00  0.00            
ATOM    135  N2  BC3     2      -0.860  11.360  30.250  1.00  0.00            
ATOM    136  C6  BC3     2       0.400  11.080  29.670  1.00  0.00            
ATOM    137  C7  BC3     2       0.480  10.430  28.470  1.00  0.00            
ATOM    138  C8  BC3     2       1.680  10.260  27.860  1.00  0.00            
ATOM    139  C9  BC3     2       2.830  10.380  28.620  1.00  0.00            
ATOM    140  C10 BC3     2       4.240  10.170  28.040  1.00  0.00            
ATOM    141  F1  BC3     2       5.190   9.710  28.880  1.00  0.00            
ATOM    142  F2  BC3     2       4.160   9.170  27.100  1.00  0.00            
ATOM    143  F3  BC3     2       4.650  11.300  27.350  1.00  0.00            
ATOM    144  C11 BC3     2       2.750  10.890  29.970  1.00  0.00            
ATOM    145  C12 BC3     2       1.530  11.210  30.480  1.00  0.00            
ATOM    146  H1  BC3     2      -4.390  13.090  28.240  1.00  0.00            
ATOM    147  H2  BC3     2      -5.340  11.620  28.440  1.00  0.00            
ATOM    148  H3  BC3     2      -5.990  13.100  29.070  1.00  0.00            
ATOM    149  H4  BC3     2      -2.320  11.470  32.630  1.00  0.00            
ATOM    150  H5  BC3     2      -1.020  11.030  31.190  1.00  0.00            
ATOM    151  H6  BC3     2      -0.430  10.250  27.910  1.00  0.00            
ATOM    152  H7  BC3     2       1.670  10.010  26.810  1.00  0.00            
ATOM    153  H8  BC3     2       3.650  10.970  30.570  1.00  0.00            
ATOM    154  H9  BC3     2       1.490  11.690  31.450  1.00  0.00            
TER
ENDMDL
MODEL        1
ATOM      1  H1  ACD     1      25.340  20.950  22.630  1.00  0.00            
ATOM      2  O1  ACD     1      26.050  20.640  22.060  1.00  0.00            
ATOM      3  C1  ACD     1      25.580  19.350  21.610  1.00  0.00            
ATOM      4  H2  ACD     1      24.490  19.350  21.470  1.00  0.00            
ATOM      5  H3  ACD     1      25.760  18.600  22.390  1.00  0.00            
ATOM      6  C2  ACD     1      26.300  19.030  20.270  1.00  0.00            
ATOM      7  H4  ACD     1      26.020  19.730  19.480  1.00  0.00            
ATOM      8  O2  ACD     1      27.740  19.010  20.400  1.00  0.00            
ATOM      9  C3  ACD     1      28.510  18.600  19.270  1.00  0.00            
ATOM     10  H5  ACD     1      29.590  18.670  19.420  1.00  0.00            
ATOM     11  O3  ACD     1      28.240  19.590  18.290  1.00  0.00            
ATOM     12  C4  ACD     1      29.200  20.570  18.010  1.00  0.00            
ATOM     13  H6  ACD     1      29.850  20.740  18.880  1.00  0.00            
ATOM     14  C5  ACD     1      30.040  20.100  16.820  1.00  0.00            
ATOM     15  H7  ACD     1      29.380  19.860  15.980  1.00  0.00            
ATOM     16  O4  ACD     1      30.810  18.930  17.210  1.00  0.00            
ATOM     17  H8  ACD     1      30.130  18.290  17.430  1.00  0.00            
ATOM     18  C6  ACD     1      30.940  21.300  16.470  1.00  0.00            
ATOM     19  H9  ACD     1      31.530  21.400  17.380  1.00  0.00            
ATOM     20  O5  ACD     1      31.660  20.950  15.350  1.00  0.00            
ATOM     21  H10 ACD     1      30.990  20.960  14.670  1.00  0.00            
ATOM     22  C7  ACD     1      30.210  22.580  16.250  1.00  0.00            
ATOM     23  H11 ACD     1      30.930  23.390  16.110  1.00  0.00            
ATOM     24  O6  ACD     1      29.350  22.870  17.310  1.00  0.00            
ATOM     25  C8  ACD     1      28.450  21.850  17.710  1.00  0.00            
ATOM     26  H12 ACD     1      27.760  21.750  16.860  1.00  0.00            
ATOM     27  C9  ACD     1      27.690  22.400  18.920  1.00  0.00            
ATOM     28  H13 ACD     1      27.410  23.430  18.670  1.00  0.00            
ATOM     29  H14 ACD     1      26.740  21.910  19.170  1.00  0.00            
ATOM     30  O7  ACD     1      28.410  22.410  20.130  1.00  0.00            
ATOM     31  H15 ACD     1      28.080  23.100  20.710  1.00  0.00            
ATOM     32  O8  ACD     1      29.510  22.450  15.030  1.00  0.00            
ATOM     33  C10 ACD     1      29.040  23.690  14.440  1.00  0.00            
ATOM     34  H16 ACD     1      29.900  24.360  14.410  1.00  0.00            
ATOM     35  C11 ACD     1      28.570  23.380  12.920  1.00  0.00            
ATOM     36  H17 ACD     1      28.040  22.430  13.030  1.00  0.00            
ATOM     37  O9  ACD     1      29.740  23.100  12.160  1.00  0.00            
ATOM     38  H18 ACD     1      30.000  22.190  12.330  1.00  0.00            
ATOM     39  C12 ACD     1      27.670  24.390  12.230  1.00  0.00            
ATOM     40  H19 ACD     1      28.200  25.350  12.160  1.00  0.00            
ATOM     41  O10 ACD     1      27.230  23.950  10.900  1.00  0.00            
ATOM     42  H20 ACD     1      27.970  23.890  10.300  1.00  0.00            
ATOM     43  C13 ACD     1      26.510  24.600  13.200  1.00  0.00            
ATOM     44  H21 ACD     1      25.860  25.380  12.780  1.00  0.00            
ATOM     45  O11 ACD     1      27.030  25.240  14.350  1.00  0.00            
ATOM     46  C14 ACD     1      27.980  24.420  15.170  1.00  0.00            
ATOM     47  H22 ACD     1      27.470  23.690  15.820  1.00  0.00            
ATOM     48  C15 ACD     1      28.560  25.400  15.980  1.00  0.00            
ATOM     49  H23 ACD     1      29.350  25.040  16.650  1.00  0.00            
ATOM     50  H24 ACD     1      28.950  26.240  15.390  1.00  0.00            
ATOM     51  O12 ACD     1      27.530  25.950  16.870  1.00  0.00            
ATOM     52  H25 ACD     1      27.860  26.780  17.220  1.00  0.00            
ATOM     53  O13 ACD     1      25.710  23.430  13.520  1.00  0.00            
ATOM     54  C16 ACD     1      24.520  23.260  12.710  1.00  0.00            
ATOM     55  H26 ACD     1      24.450  23.900  11.820  1.00  0.00            
ATOM     56  C17 ACD     1      24.480  21.810  12.290  1.00  0.00            
ATOM     57  H27 ACD     1      24.900  21.240  13.130  1.00  0.00            
ATOM     58  O14 ACD     1      25.350  21.750  11.120  1.00  0.00            
ATOM     59  H28 ACD     1      26.130  22.260  11.320  1.00  0.00            
ATOM     60  C18 ACD     1      23.130  21.270  12.000  1.00  0.00            
ATOM     61  H29 ACD     1      22.770  21.450  10.970  1.00  0.00            
ATOM     62  O15 ACD     1      23.190  19.850  12.130  1.00  0.00            
ATOM     63  H30 ACD     1      22.330  19.600  12.480  1.00  0.00            
ATOM     64  C19 ACD     1      22.080  21.760  12.900  1.00  0.00            
ATOM     65  H31 ACD     1      21.080  21.560  12.500  1.00  0.00            
ATOM     66  O16 ACD     1      22.190  23.110  13.030  1.00  0.00            
ATOM     67  C20 ACD     1      23.330  23.600  13.610  1.00  0.00            
ATOM     68  H32 ACD     1      23.570  23.130  14.570  1.00  0.00            
ATOM     69  C21 ACD     1      23.260  25.110  13.790  1.00  0.00            
ATOM     70  H33 ACD     1      24.260  25.470  14.080  1.00  0.00            
ATOM     71  H34 ACD     1      23.050  25.600  12.830  1.00  0.00            
ATOM     72  O17 ACD     1      22.160  25.440  14.700  1.00  0.00            
ATOM     73  H35 ACD     1      21.380  25.000  14.340  1.00  0.00            
ATOM     74  O18 ACD     1      22.260  21.160  14.200  1.00  0.00            
ATOM     75  C22 ACD     1      21.040  20.550  14.710  1.00  0.00            
ATOM     76  H36 ACD     1      20.130  20.880  14.200  1.00  0.00            
ATOM     77  C23 ACD     1      21.070  19.030  14.540  1.00  0.00            
ATOM     78  H37 ACD     1      22.060  18.640  14.790  1.00  0.00            
ATOM     79  O19 ACD     1      20.950  18.710  13.150  1.00  0.00            
ATOM     80  H38 ACD     1      20.080  19.090  12.960  1.00  0.00            
ATOM     81  C24 ACD     1      19.950  18.300  15.330  1.00  0.00            
ATOM     82  H39 ACD     1      19.000  18.560  14.850  1.00  0.00            
ATOM     83  O20 ACD     1      20.220  16.900  15.320  1.00  0.00            
ATOM     84  H40 ACD     1      20.820  16.810  16.070  1.00  0.00            
ATOM     85  C25 ACD     1      19.950  18.770  16.800  1.00  0.00            
ATOM     86  H41 ACD     1      19.140  18.280  17.350  1.00  0.00            
ATOM     87  O21 ACD     1      19.840  20.240  16.900  1.00  0.00            
ATOM     88  C26 ACD     1      20.950  20.880  16.160  1.00  0.00            
ATOM     89  H42 ACD     1      21.880  20.590  16.650  1.00  0.00            
ATOM     90  C27 ACD     1      20.740  22.390  16.360  1.00  0.00            
ATOM     91  H43 ACD     1      21.640  22.770  15.870  1.00  0.00            
ATOM     92  H44 ACD     1      19.780  22.780  15.990  1.00  0.00            
ATOM     93  O22 ACD     1      20.840  22.650  17.720  1.00  0.00            
ATOM     94  H45 ACD     1      20.060  22.210  18.060  1.00  0.00            
ATOM     95  O23 ACD     1      21.170  18.310  17.390  1.00  0.00            
ATOM     96  C28 ACD     1      21.170  17.580  18.660  1.00  0.00            
ATOM     97  H46 ACD     1      20.190  17.190  18.950  1.00  0.00            
ATOM     98  C29 ACD     1      21.720  18.530  19.650  1.00  0.00            
ATOM     99  H47 ACD     1      22.370  19.300  19.210  1.00  0.00            
ATOM    100  O24 ACD     1      22.470  18.040  20.780  1.00  0.00            
ATOM    101  C30 ACD     1      20.580  19.320  20.300  1.00  0.00            
ATOM    102  H48 ACD     1      21.080  20.140  20.830  1.00  0.00            
ATOM    103  H49 ACD     1      19.920  19.730  19.530  1.00  0.00            
ATOM    104  O25 ACD     1      19.700  18.580  21.110  1.00  0.00            
ATOM    105  H50 ACD     1      20.300  18.150  21.720  1.00  0.00            
ATOM    106  C31 ACD     1      22.160  16.390  18.440  1.00  0.00            
ATOM    107  H51 ACD     1      23.020  16.760  17.860  1.00  0.00            
ATOM    108  O26 ACD     1      21.530  15.330  17.720  1.00  0.00            
ATOM    109  H52 ACD     1      20.740  15.040  18.190  1.00  0.00            
ATOM    110  C32 ACD     1      22.880  15.950  19.760  1.00  0.00            
ATOM    111  H53 ACD     1      22.120  15.440  20.370  1.00  0.00            
ATOM    112  O27 ACD     1      23.880  14.950  19.560  1.00  0.00            
ATOM    113  H54 ACD     1      24.500  15.340  18.940  1.00  0.00            
ATOM    114  C33 ACD     1      23.490  17.120  20.490  1.00  0.00            
ATOM    115  H55 ACD     1      23.880  16.780  21.460  1.00  0.00            
ATOM    116  O28 ACD     1      24.440  17.810  19.690  1.00  0.00            
ATOM    117  C34 ACD     1      25.830  17.620  19.870  1.00  0.00            
ATOM    118  H56 ACD     1      26.020  16.950  20.720  1.00  0.00            
ATOM    119  C35 ACD     1      26.530  17.150  18.590  1.00  0.00            
ATOM    120  H57 ACD     1      26.420  17.880  17.780  1.00  0.00            
ATOM    121  O29 ACD     1      26.090  15.810  18.220  1.00  0.00            
ATOM    122  H58 ACD     1      26.430  15.650  17.340  1.00  0.00            
ATOM    123  C36 ACD     1      28.040  17.220  18.800  1.00  0.00            
ATOM    124  H59 ACD     1      28.250  16.530  19.620  1.00  0.00            
ATOM    125  O30 ACD     1      28.840  16.820  17.670  1.00  0.00            
ATOM    126  H60 ACD     1      28.540  16.020  17.230  1.00  0.00            
ATOM    127  C1  BC3     2      25.000  17.130  14.410  1.00  0.00            
ATOM    128  C2  BC3     2      26.000  18.200  14.380  1.00  0.00            
ATOM    129  O1  BC3     2      26.970  18.100  13.400  1.00  0.00            
ATOM    130  N1  BC3     2      27.540  19.410  13.380  1.00  0.00            
ATOM    131  C3  BC3     2      27.020  20.080  14.390  1.00  0.00            
ATOM    132  C4  BC3     2      26.000  19.380  15.000  1.00  0.00            
ATOM    133  C5  BC3     2      25.020  19.920  15.910  1.00  0.00            
ATOM    134  O2  BC3     2      24.100  19.260  16.220  1.00  0.00            
ATOM    135  N2  BC3     2      25.220  21.190  16.340  1.00  0.00            
ATOM    136  C6  BC3     2      24.600  21.950  17.350  1.00  0.00            
ATOM    137  C7  BC3     2      24.280  21.350  18.580  1.00  0.00            
ATOM    138  C8  BC3     2      23.990  22.150  19.680  1.00  0.00            
ATOM    139  C9  BC3     2      24.170  23.550  19.560  1.00  0.00            
ATOM    140  C10 BC3     2      23.890  24.470  20.770  1.00  0.00            
ATOM    141  F1  BC3     2      22.540  24.590  21.110  1.00  0.00            
ATOM    142  F2  BC3     2      24.510  23.930  21.880  1.00  0.00            
ATOM    143  F3  BC3     2      24.300  25.730  20.670  1.00  0.00            
ATOM    144  C11 BC3     2      24.600  24.120  18.330  1.00  0.00            
ATOM    145  C12 BC3     2      24.800  23.270  17.260  1.00  0.00            
ATOM    146  H1  BC3     2      24.260  17.160  13.600  1.00  0.00            
ATOM    147  H2  BC3     2      25.510  16.160  14.390  1.00  0.00            
ATOM    148  H3  BC3     2      24.450  17.170  15.360  1.00  0.00            
ATOM    149  H4  BC3     2      27.360  21.100  14.510  1.00  0.00            
ATOM    150  H5  BC3     2      26.010  21.650  15.920  1.00  0.00            
ATOM    151  H6  BC3     2      24.290  20.270  18.640  1.00  0.00            
ATOM    152  H7  BC3     2      23.610  21.710  20.600  1.00  0.00            
ATOM    153  H8  BC3     2      24.840  25.170  18.260  1.00  0.00            
ATOM    154  H9  BC3     2      24.940  23.730  16.290  1.00  0.00            
TER
ENDMDL
MODEL        1
ATOM      1  H1  ACD     1       0.660   3.320   7.390  1.00  0.00            
ATOM      2  O1  ACD     1       1.200   3.880   7.960  1.00  0.00            
ATOM      3  C1  ACD     1       2.390   3.410   8.450  1.00  0.00            
ATOM      4  H2  ACD     1       2.630   4.230   9.140  1.00  0.00            
ATOM      5  H3  ACD     1       3.130   3.350   7.650  1.00  0.00            
ATOM      6  C2  ACD     1       2.380   2.090   9.290  1.00  0.00            
ATOM      7  H4  ACD     1       1.630   2.340  10.040  1.00  0.00            
ATOM      8  O2  ACD     1       1.900   1.010   8.460  1.00  0.00            
ATOM      9  C3  ACD     1       1.820  -0.180   9.210  1.00  0.00            
ATOM     10  H5  ACD     1       1.470  -1.030   8.610  1.00  0.00            
ATOM     11  O3  ACD     1       0.930   0.000  10.250  1.00  0.00            
ATOM     12  C4  ACD     1      -0.260  -0.760  10.280  1.00  0.00            
ATOM     13  H6  ACD     1      -0.320  -1.360   9.360  1.00  0.00            
ATOM     14  C5  ACD     1      -0.110  -1.720  11.480  1.00  0.00            
ATOM     15  H7  ACD     1       0.310  -1.080  12.260  1.00  0.00            
ATOM     16  O4  ACD     1       0.780  -2.770  10.970  1.00  0.00            
ATOM     17  H8  ACD     1       1.540  -2.320  10.580  1.00  0.00            
ATOM     18  C6  ACD     1      -1.470  -2.280  11.920  1.00  0.00            
ATOM     19  H9  ACD     1      -1.790  -2.970  11.140  1.00  0.00            
ATOM     20  O5  ACD     1      -1.450  -2.950  13.210  1.00  0.00            
ATOM     21  H10 ACD     1      -1.200  -2.290  13.860  1.00  0.00            
ATOM     22  C7  ACD     1      -2.360  -1.060  12.180  1.00  0.00            
ATOM     23  H11 ACD     1      -3.350  -1.340  12.550  1.00  0.00            
ATOM     24  O6  ACD     1      -2.530  -0.420  10.910  1.00  0.00            
ATOM     25  C8  ACD     1      -1.420   0.240  10.350  1.00  0.00            
ATOM     26  H12 ACD     1      -1.130   1.030  11.070  1.00  0.00            
ATOM     27  C9  ACD     1      -1.850   0.990   9.050  1.00  0.00            
ATOM     28  H13 ACD     1      -1.040   1.020   8.310  1.00  0.00            
ATOM     29  H14 ACD     1      -2.570   0.290   8.610  1.00  0.00            
ATOM     30  O7  ACD     1      -2.310   2.300   9.310  1.00  0.00            
ATOM     31  H15 ACD     1      -2.380   2.760   8.470  1.00  0.00            
ATOM     32  O8  ACD     1      -1.820  -0.090  13.110  1.00  0.00            
ATOM     33  C10 ACD     1      -2.240  -0.100  14.460  1.00  0.00            
ATOM     34  H16 ACD     1      -2.870  -0.980  14.620  1.00  0.00            
ATOM     35  C11 ACD     1      -0.980  -0.250  15.390  1.00  0.00            
ATOM     36  H17 ACD     1      -0.230   0.500  15.130  1.00  0.00            
ATOM     37  O9  ACD     1      -0.480  -1.590  15.290  1.00  0.00            
ATOM     38  H18 ACD     1       0.470  -1.530  15.390  1.00  0.00            
ATOM     39  C12 ACD     1      -1.320   0.060  16.850  1.00  0.00            
ATOM     40  H19 ACD     1      -2.000  -0.730  17.210  1.00  0.00            
ATOM     41  O10 ACD     1      -0.160   0.090  17.640  1.00  0.00            
ATOM     42  H20 ACD     1       0.060  -0.830  17.810  1.00  0.00            
ATOM     43  C13 ACD     1      -2.120   1.360  16.930  1.00  0.00            
ATOM     44  H21 ACD     1      -2.570   1.460  17.920  1.00  0.00            
ATOM     45  O11 ACD     1      -3.220   1.320  16.040  1.00  0.00            
ATOM     46  C14 ACD     1      -2.860   1.210  14.710  1.00  0.00            
ATOM     47  H22 ACD     1      -2.220   2.080  14.500  1.00  0.00            
ATOM     48  C15 ACD     1      -4.190   1.340  14.010  1.00  0.00            
ATOM     49  H23 ACD     1      -4.160   0.980  12.970  1.00  0.00            
ATOM     50  H24 ACD     1      -4.910   0.730  14.570  1.00  0.00            
ATOM     51  O12 ACD     1      -4.650   2.680  13.940  1.00  0.00            
ATOM     52  H25 ACD     1      -4.660   2.930  14.870  1.00  0.00            
ATOM     53  O13 ACD     1      -1.230   2.450  16.600  1.00  0.00            
ATOM     54  C16 ACD     1      -1.110   3.480  17.550  1.00  0.00            
ATOM     55  H26 ACD     1      -1.920   3.530  18.300  1.00  0.00            
ATOM     56  C17 ACD     1       0.190   3.280  18.370  1.00  0.00            
ATOM     57  H27 ACD     1       1.060   3.080  17.740  1.00  0.00            
ATOM     58  O14 ACD     1       0.070   2.200  19.210  1.00  0.00            
ATOM     59  H28 ACD     1      -0.230   1.450  18.700  1.00  0.00            
ATOM     60  C18 ACD     1       0.570   4.480  19.180  1.00  0.00            
ATOM     61  H29 ACD     1      -0.120   4.470  20.040  1.00  0.00            
ATOM     62  O15 ACD     1       1.890   4.280  19.800  1.00  0.00            
ATOM     63  H30 ACD     1       1.860   3.380  20.120  1.00  0.00            
ATOM     64  C19 ACD     1       0.470   5.760  18.400  1.00  0.00            
ATOM     65  H31 ACD     1       0.700   6.650  18.990  1.00  0.00            
ATOM     66  O16 ACD     1      -0.770   5.810  17.780  1.00  0.00            
ATOM     67  C20 ACD     1      -1.080   4.790  16.770  1.00  0.00            
ATOM     68  H32 ACD     1      -0.290   4.680  16.020  1.00  0.00            
ATOM     69  C21 ACD     1      -2.310   5.210  16.040  1.00  0.00            
ATOM     70  H33 ACD     1      -2.210   6.200  15.580  1.00  0.00            
ATOM     71  H34 ACD     1      -2.300   4.490  15.220  1.00  0.00            
ATOM     72  O17 ACD     1      -3.500   5.320  16.820  1.00  0.00            
ATOM     73  H35 ACD     1      -4.200   5.620  16.220  1.00  0.00            
ATOM     74  O18 ACD     1       1.390   5.630  17.300  1.00  0.00            
ATOM     75  C22 ACD     1       2.370   6.680  17.100  1.00  0.00            
ATOM     76  H36 ACD     1       2.310   7.570  17.740  1.00  0.00            
ATOM     77  C23 ACD     1       3.720   5.980  17.280  1.00  0.00            
ATOM     78  H37 ACD     1       3.520   4.950  16.970  1.00  0.00            
ATOM     79  O19 ACD     1       4.110   5.900  18.650  1.00  0.00            
ATOM     80  H38 ACD     1       3.460   5.330  19.070  1.00  0.00            
ATOM     81  C24 ACD     1       4.900   6.590  16.440  1.00  0.00            
ATOM     82  H39 ACD     1       5.260   7.520  16.890  1.00  0.00            
ATOM     83  O20 ACD     1       6.010   5.630  16.410  1.00  0.00            
ATOM     84  H40 ACD     1       6.080   5.390  17.340  1.00  0.00            
ATOM     85  C25 ACD     1       4.440   6.920  15.030  1.00  0.00            
ATOM     86  H41 ACD     1       5.280   7.360  14.470  1.00  0.00            
ATOM     87  O21 ACD     1       3.280   7.770  15.070  1.00  0.00            
ATOM     88  C26 ACD     1       2.060   7.210  15.660  1.00  0.00            
ATOM     89  H42 ACD     1       1.570   6.340  15.200  1.00  0.00            
ATOM     90  C27 ACD     1       0.990   8.270  15.600  1.00  0.00            
ATOM     91  H43 ACD     1       0.060   8.020  16.110  1.00  0.00            
ATOM     92  H44 ACD     1       1.360   9.170  16.100  1.00  0.00            
ATOM     93  O22 ACD     1       0.670   8.510  14.280  1.00  0.00            
ATOM     94  H45 ACD     1       1.510   8.800  13.920  1.00  0.00            
ATOM     95  O23 ACD     1       4.080   5.650  14.390  1.00  0.00            
ATOM     96  C28 ACD     1       4.800   5.370  13.160  1.00  0.00            
ATOM     97  H46 ACD     1       5.610   6.080  12.970  1.00  0.00            
ATOM     98  C29 ACD     1       3.870   5.390  11.950  1.00  0.00            
ATOM     99  H47 ACD     1       3.030   4.710  12.150  1.00  0.00            
ATOM    100  O24 ACD     1       4.660   4.970  10.860  1.00  0.00            
ATOM    101  C30 ACD     1       3.390   6.780  11.650  1.00  0.00            
ATOM    102  H48 ACD     1       2.750   6.690  10.760  1.00  0.00            
ATOM    103  H49 ACD     1       2.710   7.120  12.450  1.00  0.00            
ATOM    104  O25 ACD     1       4.430   7.720  11.380  1.00  0.00            
ATOM    105  H50 ACD     1       4.780   7.580  10.500  1.00  0.00            
ATOM    106  C31 ACD     1       5.320   3.950  13.330  1.00  0.00            
ATOM    107  H51 ACD     1       4.550   3.270  13.710  1.00  0.00            
ATOM    108  O26 ACD     1       6.360   3.990  14.320  1.00  0.00            
ATOM    109  H52 ACD     1       6.160   4.520  15.100  1.00  0.00            
ATOM    110  C32 ACD     1       5.970   3.410  12.090  1.00  0.00            
ATOM    111  H53 ACD     1       6.920   3.890  11.820  1.00  0.00            
ATOM    112  O27 ACD     1       6.310   2.080  12.210  1.00  0.00            
ATOM    113  H54 ACD     1       6.970   1.990  12.900  1.00  0.00            
ATOM    114  C33 ACD     1       5.070   3.600  10.930  1.00  0.00            
ATOM    115  H55 ACD     1       5.660   3.390  10.030  1.00  0.00            
ATOM    116  O28 ACD     1       3.890   2.700  10.980  1.00  0.00            
ATOM    117  C34 ACD     1       3.760   1.770   9.930  1.00  0.00            
ATOM    118  H56 ACD     1       4.530   2.010   9.190  1.00  0.00            
ATOM    119  C35 ACD     1       3.890   0.390  10.530  1.00  0.00            
ATOM    120  H57 ACD     1       3.280   0.300  11.440  1.00  0.00            
ATOM    121  O29 ACD     1       5.220   0.040  10.860  1.00  0.00            
ATOM    122  H58 ACD     1       5.510   0.680  11.520  1.00  0.00            
ATOM    123  C36 ACD     1       3.250  -0.590   9.580  1.00  0.00            
ATOM    124  H59 ACD     1       3.890  -0.610   8.680  1.00  0.00            
ATOM    125  O30 ACD     1       3.160  -1.910  10.230  1.00  0.00            
ATOM    126  H60 ACD     1       3.980  -2.250  10.600  1.00  0.00            
ATOM    127  C1  BC3     2       2.510  -4.150  17.280  1.00  0.00            
ATOM    128  C2  BC3     2       3.860  -3.440  17.320  1.00  0.00            
ATOM    129  O1  BC3     2       4.960  -4.120  17.530  1.00  0.00            
ATOM    130  N1  BC3     2       6.080  -3.220  17.210  1.00  0.00            
ATOM    131  C3  BC3     2       5.480  -2.060  16.940  1.00  0.00            
ATOM    132  C4  BC3     2       4.070  -2.240  16.820  1.00  0.00            
ATOM    133  C5  BC3     2       3.100  -1.300  16.210  1.00  0.00            
ATOM    134  O2  BC3     2       1.910  -1.530  16.150  1.00  0.00            
ATOM    135  N2  BC3     2       3.740  -0.190  15.720  1.00  0.00            
ATOM    136  C6  BC3     2       3.090   0.820  15.030  1.00  0.00            
ATOM    137  C7  BC3     2       3.030   2.140  15.570  1.00  0.00            
ATOM    138  C8  BC3     2       2.260   3.120  14.880  1.00  0.00            
ATOM    139  C9  BC3     2       1.480   2.730  13.770  1.00  0.00            
ATOM    140  C10 BC3     2       0.540   3.770  13.090  1.00  0.00            
ATOM    141  F1  BC3     2       0.760   3.920  11.790  1.00  0.00            
ATOM    142  F2  BC3     2      -0.740   3.490  13.320  1.00  0.00            
ATOM    143  F3  BC3     2       0.780   5.030  13.560  1.00  0.00            
ATOM    144  C11 BC3     2       1.480   1.420  13.330  1.00  0.00            
ATOM    145  C12 BC3     2       2.360   0.480  13.870  1.00  0.00            
ATOM    146  H1  BC3     2       1.760  -3.620  17.890  1.00  0.00            
ATOM    147  H2  BC3     2       2.100  -4.200  16.270  1.00  0.00            
ATOM    148  H3  BC3     2       2.710  -5.170  17.630  1.00  0.00            
ATOM    149  H4  BC3     2       6.120  -1.230  16.660  1.00  0.00            
ATOM    150  H5  BC3     2       4.720  -0.040  15.930  1.00  0.00            
ATOM    151  H6  BC3     2       3.560   2.390  16.480  1.00  0.00            
ATOM    152  H7  BC3     2       2.180   4.120  15.300  1.00  0.00            
ATOM    153  H8  BC3     2       0.790   1.180  12.530  1.00  0.00            
ATOM    154  H9  BC3     2       2.380  -0.570  13.590  1.00  0.00            
TER
ENDMDL
MODEL        1
ATOM      1  H1  ACD     1      31.000   6.870  31.460  1.00  0.00            
ATOM      2  O1  ACD     1      31.620   6.210  31.780  1.00  0.00            
ATOM      3  C1  ACD     1      32.680   6.930  32.340  1.00  0.00            
ATOM      4  H2  ACD     1      33.470   6.210  32.580  1.00  0.00            
ATOM      5  H3  ACD     1      32.330   7.490  33.210  1.00  0.00            
ATOM      6  C2  ACD     1      33.110   8.030  31.320  1.00  0.00            
ATOM      7  H4  ACD     1      33.240   7.550  30.350  1.00  0.00            
ATOM      8  O2  ACD     1      32.110   8.980  31.220  1.00  0.00            
ATOM      9  C3  ACD     1      32.240  10.020  30.240  1.00  0.00            
ATOM     10  H5  ACD     1      31.390  10.700  30.310  1.00  0.00            
ATOM     11  O3  ACD     1      32.370   9.550  28.940  1.00  0.00            
ATOM     12  C4  ACD     1      31.400   9.900  28.000  1.00  0.00            
ATOM     13  H6  ACD     1      30.730  10.620  28.490  1.00  0.00            
ATOM     14  C5  ACD     1      32.120  10.580  26.840  1.00  0.00            
ATOM     15  H7  ACD     1      32.920   9.920  26.470  1.00  0.00            
ATOM     16  O4  ACD     1      32.730  11.800  27.070  1.00  0.00            
ATOM     17  H8  ACD     1      33.130  12.090  26.240  1.00  0.00            
ATOM     18  C6  ACD     1      31.080  10.730  25.700  1.00  0.00            
ATOM     19  H9  ACD     1      30.230  11.290  26.110  1.00  0.00            
ATOM     20  O5  ACD     1      31.630  11.330  24.560  1.00  0.00            
ATOM     21  H10 ACD     1      32.330  10.720  24.310  1.00  0.00            
ATOM     22  C7  ACD     1      30.540   9.330  25.340  1.00  0.00            
ATOM     23  H11 ACD     1      29.850   9.390  24.500  1.00  0.00            
ATOM     24  O6  ACD     1      29.940   8.790  26.400  1.00  0.00            
ATOM     25  C8  ACD     1      30.740   8.580  27.570  1.00  0.00            
ATOM     26  H12 ACD     1      31.550   7.880  27.310  1.00  0.00            
ATOM     27  C9  ACD     1      29.890   7.970  28.650  1.00  0.00            
ATOM     28  H13 ACD     1      29.420   7.040  28.310  1.00  0.00            
ATOM     29  H14 ACD     1      30.570   7.690  29.460  1.00  0.00            
ATOM     30  O7  ACD     1      28.860   8.870  29.010  1.00  0.00            
ATOM     31  H15 ACD     1      28.680   8.630  29.920  1.00  0.00            
ATOM     32  O8  ACD     1      31.660   8.550  24.880  1.00  0.00            
ATOM     33  C10 ACD     1      31.600   7.610  23.750  1.00  0.00            
ATOM     34  H16 ACD     1      30.790   7.840  23.050  1.00  0.00            
ATOM     35  C11 ACD     1      32.920   7.740  23.040  1.00  0.00            
ATOM     36  H17 ACD     1      33.770   7.720  23.750  1.00  0.00            
ATOM     37  O9  ACD     1      33.000   9.000  22.410  1.00  0.00            
ATOM     38  H18 ACD     1      33.930   9.140  22.180  1.00  0.00            
ATOM     39  C12 ACD     1      33.070   6.600  22.010  1.00  0.00            
ATOM     40  H19 ACD     1      32.260   6.700  21.270  1.00  0.00            
ATOM     41  O10 ACD     1      34.370   6.580  21.410  1.00  0.00            
ATOM     42  H20 ACD     1      34.950   6.520  22.170  1.00  0.00            
ATOM     43  C13 ACD     1      32.950   5.310  22.810  1.00  0.00            
ATOM     44  H21 ACD     1      32.970   4.420  22.170  1.00  0.00            
ATOM     45  O11 ACD     1      31.710   5.140  23.480  1.00  0.00            
ATOM     46  C14 ACD     1      31.430   6.230  24.400  1.00  0.00            
ATOM     47  H22 ACD     1      32.140   6.170  25.230  1.00  0.00            
ATOM     48  C15 ACD     1      30.000   5.990  25.000  1.00  0.00            
ATOM     49  H23 ACD     1      29.910   4.940  25.300  1.00  0.00            
ATOM     50  H24 ACD     1      29.850   6.600  25.900  1.00  0.00            
ATOM     51  O12 ACD     1      28.960   6.240  23.960  1.00  0.00            
ATOM     52  H25 ACD     1      28.400   6.950  24.260  1.00  0.00            
ATOM     53  O13 ACD     1      33.960   5.170  23.860  1.00  0.00            
ATOM     54  C16 ACD     1      35.250   4.440  23.730  1.00  0.00            
ATOM     55  H26 ACD     1      35.460   4.120  22.710  1.00  0.00            
ATOM     56  C17 ACD     1      36.350   5.380  24.210  1.00  0.00            
ATOM     57  H27 ACD     1      36.250   5.710  25.250  1.00  0.00            
ATOM     58  O14 ACD     1      36.370   6.440  23.250  1.00  0.00            
ATOM     59  H28 ACD     1      37.000   7.140  23.420  1.00  0.00            
ATOM     60  C18 ACD     1      37.710   4.690  24.220  1.00  0.00            
ATOM     61  H29 ACD     1      38.040   4.460  23.200  1.00  0.00            
ATOM     62  O15 ACD     1      38.560   5.670  24.830  1.00  0.00            
ATOM     63  H30 ACD     1      38.390   5.680  25.770  1.00  0.00            
ATOM     64  C19 ACD     1      37.700   3.410  25.110  1.00  0.00            
ATOM     65  H31 ACD     1      38.710   3.000  24.970  1.00  0.00            
ATOM     66  O16 ACD     1      36.630   2.610  24.740  1.00  0.00            
ATOM     67  C20 ACD     1      35.300   3.190  24.640  1.00  0.00            
ATOM     68  H32 ACD     1      35.020   3.530  25.640  1.00  0.00            
ATOM     69  C21 ACD     1      34.380   2.090  24.120  1.00  0.00            
ATOM     70  H33 ACD     1      33.390   2.460  23.850  1.00  0.00            
ATOM     71  H34 ACD     1      34.840   1.780  23.180  1.00  0.00            
ATOM     72  O17 ACD     1      34.440   0.980  25.010  1.00  0.00            
ATOM     73  H35 ACD     1      35.390   0.830  25.050  1.00  0.00            
ATOM     74  O18 ACD     1      37.490   3.870  26.460  1.00  0.00            
ATOM     75  C22 ACD     1      38.120   3.160  27.540  1.00  0.00            
ATOM     76  H36 ACD     1      38.540   2.190  27.250  1.00  0.00            
ATOM     77  C23 ACD     1      39.320   3.950  28.050  1.00  0.00            
ATOM     78  H37 ACD     1      38.870   4.950  28.170  1.00  0.00            
ATOM     79  O19 ACD     1      40.450   3.900  27.190  1.00  0.00            
ATOM     80  H38 ACD     1      40.580   4.820  26.950  1.00  0.00            
ATOM     81  C24 ACD     1      39.720   3.500  29.450  1.00  0.00            
ATOM     82  H39 ACD     1      40.170   2.500  29.370  1.00  0.00            
ATOM     83  O20 ACD     1      40.620   4.320  30.110  1.00  0.00            
ATOM     84  H40 ACD     1      41.510   4.030  29.880  1.00  0.00            
ATOM     85  C25 ACD     1      38.530   3.370  30.300  1.00  0.00            
ATOM     86  H41 ACD     1      38.830   3.000  31.280  1.00  0.00            
ATOM     87  O21 ACD     1      37.670   2.450  29.720  1.00  0.00            
ATOM     88  C26 ACD     1      37.030   2.930  28.520  1.00  0.00            
ATOM     89  H42 ACD     1      36.540   3.910  28.570  1.00  0.00            
ATOM     90  C27 ACD     1      36.100   1.790  27.980  1.00  0.00            
ATOM     91  H43 ACD     1      35.610   2.150  27.060  1.00  0.00            
ATOM     92  H44 ACD     1      36.760   0.980  27.650  1.00  0.00            
ATOM     93  O22 ACD     1      35.070   1.330  28.910  1.00  0.00            
ATOM     94  H45 ACD     1      34.650   2.150  29.170  1.00  0.00            
ATOM     95  O23 ACD     1      37.850   4.690  30.430  1.00  0.00            
ATOM     96  C28 ACD     1      37.810   5.220  31.690  1.00  0.00            
ATOM     97  H46 ACD     1      38.480   4.760  32.420  1.00  0.00            
ATOM     98  C29 ACD     1      36.280   5.160  32.150  1.00  0.00            
ATOM     99  H47 ACD     1      35.600   5.410  31.330  1.00  0.00            
ATOM    100  O24 ACD     1      36.050   6.160  33.210  1.00  0.00            
ATOM    101  C30 ACD     1      35.930   3.720  32.670  1.00  0.00            
ATOM    102  H48 ACD     1      34.840   3.780  32.710  1.00  0.00            
ATOM    103  H49 ACD     1      36.310   2.950  31.990  1.00  0.00            
ATOM    104  O25 ACD     1      36.380   3.530  33.970  1.00  0.00            
ATOM    105  H50 ACD     1      35.860   2.750  34.200  1.00  0.00            
ATOM    106  C31 ACD     1      38.330   6.730  31.440  1.00  0.00            
ATOM    107  H51 ACD     1      37.940   7.060  30.470  1.00  0.00            
ATOM    108  O26 ACD     1      39.770   6.720  31.410  1.00  0.00            
ATOM    109  H52 ACD     1      40.100   5.950  30.930  1.00  0.00            
ATOM    110  C32 ACD     1      37.800   7.690  32.530  1.00  0.00            
ATOM    111  H53 ACD     1      38.380   7.550  33.460  1.00  0.00            
ATOM    112  O27 ACD     1      38.020   9.130  32.190  1.00  0.00            
ATOM    113  H54 ACD     1      38.950   9.260  32.410  1.00  0.00            
ATOM    114  C33 ACD     1      36.330   7.510  32.740  1.00  0.00            
ATOM    115  H55 ACD     1      36.100   8.240  33.530  1.00  0.00            
ATOM    116  O28 ACD     1      35.570   7.790  31.600  1.00  0.00            
ATOM    117  C34 ACD     1      34.420   8.690  31.740  1.00  0.00            
ATOM    118  H56 ACD     1      34.350   9.070  32.760  1.00  0.00            
ATOM    119  C35 ACD     1      34.760   9.910  30.790  1.00  0.00            
ATOM    120  H57 ACD     1      35.080   9.540  29.810  1.00  0.00            
ATOM    121  O29 ACD     1      35.880  10.530  31.450  1.00  0.00            
ATOM    122  H58 ACD     1      36.510   9.850  31.700  1.00  0.00            
ATOM    123  C36 ACD     1      33.490  10.840  30.660  1.00  0.00            
ATOM    124  H59 ACD     1      33.280  11.270  31.640  1.00  0.00            
ATOM    125  O30 ACD     1      33.750  11.860  29.730  1.00  0.00            
ATOM    126  H60 ACD     1      33.280  11.630  28.920  1.00  0.00            
ATOM    127  C1  BC3     2      39.150   9.890  21.800  1.00  0.00            
ATOM    128  C2  BC3     2      39.860  10.100  23.150  1.00  0.00            
ATOM    129  O1  BC3     2      41.130  10.640  23.210  1.00  0.00            
ATOM    130  N1  BC3     2      41.400  10.760  24.630  1.00  0.00            
ATOM    131  C3  BC3     2      40.300  10.370  25.250  1.00  0.00            
ATOM    132  C4  BC3     2      39.290   9.900  24.350  1.00  0.00            
ATOM    133  C5  BC3     2      38.030   9.390  24.670  1.00  0.00            
ATOM    134  O2  BC3     2      37.270   8.910  23.820  1.00  0.00            
ATOM    135  N2  BC3     2      37.790   9.300  26.010  1.00  0.00            
ATOM    136  C6  BC3     2      36.820   8.460  26.680  1.00  0.00            
ATOM    137  C7  BC3     2      37.180   7.640  27.710  1.00  0.00            
ATOM    138  C8  BC3     2      36.230   6.840  28.340  1.00  0.00            
ATOM    139  C9  BC3     2      34.960   6.670  27.790  1.00  0.00            
ATOM    140  C10 BC3     2      33.880   5.730  28.350  1.00  0.00            
ATOM    141  F1  BC3     2      34.070   5.380  29.650  1.00  0.00            
ATOM    142  F2  BC3     2      32.620   6.160  28.220  1.00  0.00            
ATOM    143  F3  BC3     2      33.970   4.580  27.680  1.00  0.00            
ATOM    144  C11 BC3     2      34.590   7.500  26.680  1.00  0.00            
ATOM    145  C12 BC3     2      35.520   8.420  26.190  1.00  0.00            
ATOM    146  H1  BC3     2      39.300   8.830  21.540  1.00  0.00            
ATOM    147  H2  BC3     2      38.080  10.080  21.920  1.00  0.00            
ATOM    148  H3  BC3     2      39.430  10.600  21.010  1.00  0.00            
ATOM    149  H4  BC3     2      40.270  10.370  26.330  1.00  0.00            
ATOM    150  H5  BC3     2      38.420   9.710  26.690  1.00  0.00            
ATOM    151  H6  BC3     2      38.210   7.610  28.070  1.00  0.00            
ATOM    152  H7  BC3     2      36.450   6.350  29.290  1.00  0.00            
ATOM    153  H8  BC3     2      33.600   7.480  26.240  1.00  0.00            
ATOM    154  H9  BC3     2      35.180   9.030  25.370  1.00  0.00            
TER
ENDMDL
MODEL        1
ATOM      1  H1  ACD     1      40.700   2.120   8.470  1.00  0.00            
ATOM      2  O1  ACD     1      40.440   2.740   9.160  1.00  0.00            
ATOM      3  C1  ACD     1      41.240   2.540  10.350  1.00  0.00            
ATOM      4  H2  ACD     1      40.770   3.130  11.150  1.00  0.00            
ATOM      5  H3  ACD     1      42.270   2.910  10.250  1.00  0.00            
ATOM      6  C2  ACD     1      41.300   1.110  10.770  1.00  0.00            
ATOM      7  H4  ACD     1      40.270   0.840  11.050  1.00  0.00            
ATOM      8  O2  ACD     1      41.690   0.330   9.640  1.00  0.00            
ATOM      9  C3  ACD     1      41.710  -1.030   9.940  1.00  0.00            
ATOM     10  H5  ACD     1      41.980  -1.610   9.050  1.00  0.00            
ATOM     11  O3  ACD     1      40.400  -1.440  10.350  1.00  0.00            
ATOM     12  C4  ACD     1      39.630  -2.340   9.580  1.00  0.00            
ATOM     13  H6  ACD     1      40.150  -2.410   8.620  1.00  0.00            
ATOM     14  C5  ACD     1      39.460  -3.650  10.300  1.00  0.00            
ATOM     15  H7  ACD     1      39.100  -3.490  11.330  1.00  0.00            
ATOM     16  O4  ACD     1      40.690  -4.420  10.200  1.00  0.00            
ATOM     17  H8  ACD     1      41.380  -3.880  10.600  1.00  0.00            
ATOM     18  C6  ACD     1      38.260  -4.390   9.810  1.00  0.00            
ATOM     19  H9  ACD     1      38.420  -4.660   8.760  1.00  0.00            
ATOM     20  O5  ACD     1      38.050  -5.560  10.630  1.00  0.00            
ATOM     21  H10 ACD     1      38.890  -6.030  10.540  1.00  0.00            
ATOM     22  C7  ACD     1      37.040  -3.510  10.000  1.00  0.00            
ATOM     23  H11 ACD     1      36.220  -4.140   9.670  1.00  0.00            
ATOM     24  O6  ACD     1      37.240  -2.520   9.020  1.00  0.00            
ATOM     25  C8  ACD     1      38.320  -1.590   9.220  1.00  0.00            
ATOM     26  H12 ACD     1      38.010  -1.080  10.150  1.00  0.00            
ATOM     27  C9  ACD     1      38.620  -0.600   8.070  1.00  0.00            
ATOM     28  H13 ACD     1      39.560  -0.040   8.170  1.00  0.00            
ATOM     29  H14 ACD     1      38.750  -1.070   7.090  1.00  0.00            
ATOM     30  O7  ACD     1      37.490   0.260   8.080  1.00  0.00            
ATOM     31  H15 ACD     1      36.720  -0.170   7.700  1.00  0.00            
ATOM     32  O8  ACD     1      36.860  -2.930  11.330  1.00  0.00            
ATOM     33  C10 ACD     1      35.820  -3.570  12.140  1.00  0.00            
ATOM     34  H16 ACD     1      35.460  -4.510  11.710  1.00  0.00            
ATOM     35  C11 ACD     1      36.430  -3.850  13.530  1.00  0.00            
ATOM     36  H17 ACD     1      37.050  -3.020  13.890  1.00  0.00            
ATOM     37  O9  ACD     1      37.270  -5.000  13.490  1.00  0.00            
ATOM     38  H18 ACD     1      37.910  -4.870  12.780  1.00  0.00            
ATOM     39  C12 ACD     1      35.280  -3.940  14.550  1.00  0.00            
ATOM     40  H19 ACD     1      34.890  -4.950  14.380  1.00  0.00            
ATOM     41  O10 ACD     1      35.760  -3.850  15.850  1.00  0.00            
ATOM     42  H20 ACD     1      36.300  -4.640  15.820  1.00  0.00            
ATOM     43  C13 ACD     1      34.170  -2.950  14.460  1.00  0.00            
ATOM     44  H21 ACD     1      33.330  -3.250  15.090  1.00  0.00            
ATOM     45  O11 ACD     1      33.690  -2.970  13.180  1.00  0.00            
ATOM     46  C14 ACD     1      34.610  -2.650  12.120  1.00  0.00            
ATOM     47  H22 ACD     1      34.880  -1.600  12.300  1.00  0.00            
ATOM     48  C15 ACD     1      33.810  -2.890  10.820  1.00  0.00            
ATOM     49  H23 ACD     1      34.410  -3.020   9.910  1.00  0.00            
ATOM     50  H24 ACD     1      33.290  -3.850  10.820  1.00  0.00            
ATOM     51  O12 ACD     1      32.890  -1.770  10.660  1.00  0.00            
ATOM     52  H25 ACD     1      32.310  -1.700  11.410  1.00  0.00            
ATOM     53  O13 ACD     1      34.700  -1.650  14.800  1.00  0.00            
ATOM     54  C16 ACD     1      33.830  -0.890  15.640  1.00  0.00            
ATOM     55  H26 ACD     1      32.800  -1.280  15.570  1.00  0.00            
ATOM     56  C17 ACD     1      34.250  -1.150  17.090  1.00  0.00            
ATOM     57  H27 ACD     1      35.310  -0.940  17.230  1.00  0.00            
ATOM     58  O14 ACD     1      33.990  -2.590  17.530  1.00  0.00            
ATOM     59  H28 ACD     1      34.520  -3.180  16.980  1.00  0.00            
ATOM     60  C18 ACD     1      33.630  -0.270  18.090  1.00  0.00            
ATOM     61  H29 ACD     1      32.540  -0.430  18.070  1.00  0.00            
ATOM     62  O15 ACD     1      34.110  -0.550  19.390  1.00  0.00            
ATOM     63  H30 ACD     1      33.590  -1.350  19.450  1.00  0.00            
ATOM     64  C19 ACD     1      33.800   1.170  17.680  1.00  0.00            
ATOM     65  H31 ACD     1      33.150   1.650  18.430  1.00  0.00            
ATOM     66  O16 ACD     1      33.200   1.360  16.410  1.00  0.00            
ATOM     67  C20 ACD     1      33.810   0.610  15.350  1.00  0.00            
ATOM     68  H32 ACD     1      34.830   0.980  15.210  1.00  0.00            
ATOM     69  C21 ACD     1      33.100   0.850  14.060  1.00  0.00            
ATOM     70  H33 ACD     1      33.330   1.880  13.760  1.00  0.00            
ATOM     71  H34 ACD     1      33.580   0.290  13.250  1.00  0.00            
ATOM     72  O17 ACD     1      31.680   0.490  14.050  1.00  0.00            
ATOM     73  H35 ACD     1      31.220   1.010  14.710  1.00  0.00            
ATOM     74  O18 ACD     1      35.200   1.490  17.590  1.00  0.00            
ATOM     75  C22 ACD     1      35.700   2.800  17.850  1.00  0.00            
ATOM     76  H36 ACD     1      35.000   3.370  18.470  1.00  0.00            
ATOM     77  C23 ACD     1      37.040   2.650  18.640  1.00  0.00            
ATOM     78  H37 ACD     1      37.640   1.860  18.200  1.00  0.00            
ATOM     79  O19 ACD     1      36.760   2.330  20.000  1.00  0.00            
ATOM     80  H38 ACD     1      37.560   2.030  20.460  1.00  0.00            
ATOM     81  C24 ACD     1      37.970   3.880  18.560  1.00  0.00            
ATOM     82  H39 ACD     1      37.430   4.710  19.050  1.00  0.00            
ATOM     83  O20 ACD     1      39.200   3.800  19.290  1.00  0.00            
ATOM     84  H40 ACD     1      39.080   3.460  20.180  1.00  0.00            
ATOM     85  C25 ACD     1      38.180   4.260  17.120  1.00  0.00            
ATOM     86  H41 ACD     1      38.760   5.160  16.880  1.00  0.00            
ATOM     87  O21 ACD     1      36.840   4.660  16.620  1.00  0.00            
ATOM     88  C26 ACD     1      35.830   3.640  16.570  1.00  0.00            
ATOM     89  H42 ACD     1      36.060   2.910  15.780  1.00  0.00            
ATOM     90  C27 ACD     1      34.530   4.350  16.250  1.00  0.00            
ATOM     91  H43 ACD     1      33.720   3.780  16.720  1.00  0.00            
ATOM     92  H44 ACD     1      34.580   5.360  16.670  1.00  0.00            
ATOM     93  O22 ACD     1      34.450   4.470  14.820  1.00  0.00            
ATOM     94  H45 ACD     1      33.580   4.200  14.510  1.00  0.00            
ATOM     95  O23 ACD     1      38.680   3.170  16.280  1.00  0.00            
ATOM     96  C28 ACD     1      39.960   3.440  15.770  1.00  0.00            
ATOM     97  H46 ACD     1      40.390   4.400  16.090  1.00  0.00            
ATOM     98  C29 ACD     1      39.790   3.620  14.220  1.00  0.00            
ATOM     99  H47 ACD     1      39.200   2.820  13.750  1.00  0.00            
ATOM    100  O24 ACD     1      41.030   3.590  13.640  1.00  0.00            
ATOM    101  C30 ACD     1      39.100   4.890  13.850  1.00  0.00            
ATOM    102  H48 ACD     1      38.990   5.060  12.770  1.00  0.00            
ATOM    103  H49 ACD     1      38.060   4.930  14.220  1.00  0.00            
ATOM    104  O25 ACD     1      39.770   6.050  14.340  1.00  0.00            
ATOM    105  H50 ACD     1      40.680   5.850  14.120  1.00  0.00            
ATOM    106  C31 ACD     1      40.740   2.210  16.140  1.00  0.00            
ATOM    107  H51 ACD     1      40.250   1.290  15.790  1.00  0.00            
ATOM    108  O26 ACD     1      41.060   2.290  17.530  1.00  0.00            
ATOM    109  H52 ACD     1      40.410   2.870  17.940  1.00  0.00            
ATOM    110  C32 ACD     1      42.070   2.150  15.320  1.00  0.00            
ATOM    111  H53 ACD     1      42.670   2.960  15.760  1.00  0.00            
ATOM    112  O27 ACD     1      42.530   0.840  15.490  1.00  0.00            
ATOM    113  H54 ACD     1      42.780   0.740  16.410  1.00  0.00            
ATOM    114  C33 ACD     1      41.860   2.420  13.810  1.00  0.00            
ATOM    115  H55 ACD     1      42.830   2.590  13.340  1.00  0.00            
ATOM    116  O28 ACD     1      41.370   1.350  13.140  1.00  0.00            
ATOM    117  C34 ACD     1      42.110   0.890  11.990  1.00  0.00            
ATOM    118  H56 ACD     1      43.040   1.440  11.830  1.00  0.00            
ATOM    119  C35 ACD     1      42.280  -0.610  12.290  1.00  0.00            
ATOM    120  H57 ACD     1      41.290  -0.930  12.620  1.00  0.00            
ATOM    121  O29 ACD     1      43.210  -0.700  13.360  1.00  0.00            
ATOM    122  H58 ACD     1      42.830  -0.220  14.100  1.00  0.00            
ATOM    123  C36 ACD     1      42.660  -1.410  11.100  1.00  0.00            
ATOM    124  H59 ACD     1      43.630  -1.090  10.690  1.00  0.00            
ATOM    125  O30 ACD     1      42.610  -2.800  11.300  1.00  0.00            
ATOM    126  H60 ACD     1      43.130  -3.100  12.050  1.00  0.00            
ATOM    127  C1  BC3     2      41.590  35.800  17.420  1.00  0.00            
ATOM    128  C2  BC3     2      41.990  37.080  18.010  1.00  0.00            
ATOM    129  O1  BC3     2      42.920  37.200  18.980  1.00  0.00            
ATOM    130  N1  BC3     2      42.880  38.540  19.350  1.00  0.00            
ATOM    131  C3  BC3     2      41.950  39.150  18.630  1.00  0.00            
ATOM    132  C4  BC3     2      41.380  38.220  17.710  1.00  0.00            
ATOM    133  C5  BC3     2      40.460  38.540  16.560  1.00  0.00            
ATOM    134  O2  BC3     2      40.140  37.740  15.740  1.00  0.00            
ATOM    135  N2  BC3     2      40.080  39.860  16.550  1.00  0.00            
ATOM    136  C6  BC3     2      39.220  40.410  15.540  1.00  0.00            
ATOM    137  C7  BC3     2      38.340  41.390  15.920  1.00  0.00            
ATOM    138  C8  BC3     2      37.670  42.180  14.940  1.00  0.00            
ATOM    139  C9  BC3     2      37.800  42.010  13.610  1.00  0.00            
ATOM    140  C10 BC3     2      36.990  42.750  12.550  1.00  0.00            
ATOM    141  F1  BC3     2      36.210  41.930  11.740  1.00  0.00            
ATOM    142  F2  BC3     2      36.110  43.610  13.110  1.00  0.00            
ATOM    143  F3  BC3     2      37.780  43.480  11.730  1.00  0.00            
ATOM    144  C11 BC3     2      38.720  41.020  13.230  1.00  0.00            
ATOM    145  C12 BC3     2      39.430  40.220  14.140  1.00  0.00            
ATOM    146  H1  BC3     2      41.870  35.040  18.160  1.00  0.00            
ATOM    147  H2  BC3     2      40.500  35.660  17.420  1.00  0.00            
ATOM    148  H3  BC3     2      42.060  35.620  16.450  1.00  0.00            
ATOM    149  H4  BC3     2      41.760  40.190  18.870  1.00  0.00            
ATOM    150  H5  BC3     2      40.210  40.460  17.360  1.00  0.00            
ATOM    151  H6  BC3     2      38.130  41.490  16.980  1.00  0.00            
ATOM    152  H7  BC3     2      37.070  43.010  15.320  1.00  0.00            
ATOM    153  H8  BC3     2      38.970  40.910  12.180  1.00  0.00            
ATOM    154  H9  BC3     2      40.160  39.460  13.870  1.00  0.00            
TER
ENDMDL
MODEL        1
ATOM      1  H1  ACD     1      19.540  24.700  18.790  1.00  0.00            
ATOM      2  O1  ACD     1      19.870  25.440  19.310  1.00  0.00            
ATOM      3  C1  ACD     1      21.170  25.910  18.960  1.00  0.00            
ATOM      4  H2  ACD     1      21.360  26.950  19.240  1.00  0.00            
ATOM      5  H3  ACD     1      21.230  25.840  17.860  1.00  0.00            
ATOM      6  C2  ACD     1      22.260  25.040  19.630  1.00  0.00            
ATOM      7  H4  ACD     1      21.950  24.550  20.570  1.00  0.00            
ATOM      8  O2  ACD     1      22.420  23.910  18.710  1.00  0.00            
ATOM      9  C3  ACD     1      23.520  22.990  18.970  1.00  0.00            
ATOM     10  H5  ACD     1      23.520  22.330  18.100  1.00  0.00            
ATOM     11  O3  ACD     1      23.320  22.320  20.240  1.00  0.00            
ATOM     12  C4  ACD     1      22.790  21.050  20.220  1.00  0.00            
ATOM     13  H6  ACD     1      22.540  20.770  19.180  1.00  0.00            
ATOM     14  C5  ACD     1      23.990  20.040  20.670  1.00  0.00            
ATOM     15  H7  ACD     1      24.360  20.350  21.660  1.00  0.00            
ATOM     16  O4  ACD     1      25.090  20.030  19.730  1.00  0.00            
ATOM     17  H8  ACD     1      25.360  20.950  19.610  1.00  0.00            
ATOM     18  C6  ACD     1      23.450  18.610  20.870  1.00  0.00            
ATOM     19  H9  ACD     1      23.130  18.350  19.850  1.00  0.00            
ATOM     20  O5  ACD     1      24.450  17.690  21.320  1.00  0.00            
ATOM     21  H10 ACD     1      24.910  17.410  20.530  1.00  0.00            
ATOM     22  C7  ACD     1      22.260  18.600  21.800  1.00  0.00            
ATOM     23  H11 ACD     1      21.810  17.600  21.880  1.00  0.00            
ATOM     24  O6  ACD     1      21.260  19.440  21.230  1.00  0.00            
ATOM     25  C8  ACD     1      21.570  20.850  21.100  1.00  0.00            
ATOM     26  H12 ACD     1      21.980  21.260  22.020  1.00  0.00            
ATOM     27  C9  ACD     1      20.380  21.680  20.600  1.00  0.00            
ATOM     28  H13 ACD     1      20.620  22.750  20.680  1.00  0.00            
ATOM     29  H14 ACD     1      20.180  21.340  19.570  1.00  0.00            
ATOM     30  O7  ACD     1      19.210  21.420  21.320  1.00  0.00            
ATOM     31  H15 ACD     1      18.860  20.620  20.930  1.00  0.00            
ATOM     32  O8  ACD     1      22.590  19.110  23.080  1.00  0.00            
ATOM     33  C10 ACD     1      22.270  18.350  24.180  1.00  0.00            
ATOM     34  H16 ACD     1      21.750  17.420  23.920  1.00  0.00            
ATOM     35  C11 ACD     1      23.630  18.010  24.820  1.00  0.00            
ATOM     36  H17 ACD     1      24.140  18.970  24.960  1.00  0.00            
ATOM     37  O9  ACD     1      24.300  17.080  24.000  1.00  0.00            
ATOM     38  H18 ACD     1      24.130  17.320  23.080  1.00  0.00            
ATOM     39  C12 ACD     1      23.410  17.460  26.160  1.00  0.00            
ATOM     40  H19 ACD     1      22.980  16.450  26.060  1.00  0.00            
ATOM     41  O10 ACD     1      24.600  17.310  26.940  1.00  0.00            
ATOM     42  H20 ACD     1      24.890  16.440  26.670  1.00  0.00            
ATOM     43  C13 ACD     1      22.460  18.310  27.070  1.00  0.00            
ATOM     44  H21 ACD     1      22.310  17.990  28.110  1.00  0.00            
ATOM     45  O11 ACD     1      21.170  18.510  26.370  1.00  0.00            
ATOM     46  C14 ACD     1      21.400  19.190  25.150  1.00  0.00            
ATOM     47  H22 ACD     1      21.860  20.170  25.330  1.00  0.00            
ATOM     48  C15 ACD     1      20.100  19.580  24.540  1.00  0.00            
ATOM     49  H23 ACD     1      19.510  20.290  25.140  1.00  0.00            
ATOM     50  H24 ACD     1      20.350  20.140  23.630  1.00  0.00            
ATOM     51  O12 ACD     1      19.240  18.500  24.280  1.00  0.00            
ATOM     52  H25 ACD     1      18.790  18.240  25.090  1.00  0.00            
ATOM     53  O13 ACD     1      23.110  19.540  27.140  1.00  0.00            
ATOM     54  C16 ACD     1      23.600  20.070  28.400  1.00  0.00            
ATOM     55  H26 ACD     1      23.590  19.280  29.160  1.00  0.00            
ATOM     56  C17 ACD     1      25.010  20.550  28.100  1.00  0.00            
ATOM     57  H27 ACD     1      25.140  21.030  27.120  1.00  0.00            
ATOM     58  O14 ACD     1      25.880  19.400  27.980  1.00  0.00            
ATOM     59  H28 ACD     1      25.390  18.790  27.420  1.00  0.00            
ATOM     60  C18 ACD     1      25.450  21.530  29.180  1.00  0.00            
ATOM     61  H29 ACD     1      25.470  20.950  30.110  1.00  0.00            
ATOM     62  O15 ACD     1      26.790  22.060  28.930  1.00  0.00            
ATOM     63  H30 ACD     1      27.150  21.480  28.250  1.00  0.00            
ATOM     64  C19 ACD     1      24.470  22.660  29.330  1.00  0.00            
ATOM     65  H31 ACD     1      24.900  23.300  30.110  1.00  0.00            
ATOM     66  O16 ACD     1      23.210  22.160  29.740  1.00  0.00            
ATOM     67  C20 ACD     1      22.700  21.100  28.910  1.00  0.00            
ATOM     68  H32 ACD     1      22.260  21.570  28.020  1.00  0.00            
ATOM     69  C21 ACD     1      21.500  20.470  29.560  1.00  0.00            
ATOM     70  H33 ACD     1      20.720  21.230  29.690  1.00  0.00            
ATOM     71  H34 ACD     1      21.030  19.740  28.900  1.00  0.00            
ATOM     72  O17 ACD     1      21.950  20.080  30.910  1.00  0.00            
ATOM     73  H35 ACD     1      22.030  20.920  31.360  1.00  0.00            
ATOM     74  O18 ACD     1      24.420  23.450  28.070  1.00  0.00            
ATOM     75  C22 ACD     1      24.610  24.910  28.140  1.00  0.00            
ATOM     76  H36 ACD     1      24.670  25.150  29.210  1.00  0.00            
ATOM     77  C23 ACD     1      25.870  25.210  27.340  1.00  0.00            
ATOM     78  H37 ACD     1      25.830  24.690  26.370  1.00  0.00            
ATOM     79  O19 ACD     1      27.020  24.730  28.080  1.00  0.00            
ATOM     80  H38 ACD     1      27.010  23.780  27.990  1.00  0.00            
ATOM     81  C24 ACD     1      26.030  26.720  26.970  1.00  0.00            
ATOM     82  H39 ACD     1      26.390  27.200  27.890  1.00  0.00            
ATOM     83  O20 ACD     1      26.980  26.820  25.930  1.00  0.00            
ATOM     84  H40 ACD     1      27.830  26.420  26.110  1.00  0.00            
ATOM     85  C25 ACD     1      24.750  27.350  26.500  1.00  0.00            
ATOM     86  H41 ACD     1      24.830  28.440  26.490  1.00  0.00            
ATOM     87  O21 ACD     1      23.710  26.950  27.350  1.00  0.00            
ATOM     88  C26 ACD     1      23.390  25.580  27.550  1.00  0.00            
ATOM     89  H42 ACD     1      23.260  25.120  26.560  1.00  0.00            
ATOM     90  C27 ACD     1      22.120  25.380  28.430  1.00  0.00            
ATOM     91  H43 ACD     1      21.190  25.590  27.890  1.00  0.00            
ATOM     92  H44 ACD     1      22.160  24.280  28.520  1.00  0.00            
ATOM     93  O22 ACD     1      22.180  26.070  29.730  1.00  0.00            
ATOM     94  H45 ACD     1      21.690  25.670  30.450  1.00  0.00            
ATOM     95  O23 ACD     1      24.450  26.770  25.200  1.00  0.00            
ATOM     96  C28 ACD     1      24.040  27.740  24.250  1.00  0.00            
ATOM     97  H46 ACD     1      24.020  28.790  24.570  1.00  0.00            
ATOM     98  C29 ACD     1      22.660  27.290  23.670  1.00  0.00            
ATOM     99  H47 ACD     1      22.630  26.210  23.450  1.00  0.00            
ATOM    100  O24 ACD     1      22.410  28.000  22.460  1.00  0.00            
ATOM    101  C30 ACD     1      21.590  27.670  24.680  1.00  0.00            
ATOM    102  H48 ACD     1      21.930  27.330  25.670  1.00  0.00            
ATOM    103  H49 ACD     1      21.590  28.760  24.850  1.00  0.00            
ATOM    104  O25 ACD     1      20.290  27.080  24.520  1.00  0.00            
ATOM    105  H50 ACD     1      19.820  26.890  25.340  1.00  0.00            
ATOM    106  C31 ACD     1      25.130  27.680  23.160  1.00  0.00            
ATOM    107  H51 ACD     1      25.150  26.610  22.920  1.00  0.00            
ATOM    108  O26 ACD     1      26.310  28.230  23.690  1.00  0.00            
ATOM    109  H52 ACD     1      26.530  27.810  24.520  1.00  0.00            
ATOM    110  C32 ACD     1      24.670  28.240  21.810  1.00  0.00            
ATOM    111  H53 ACD     1      24.650  29.340  21.810  1.00  0.00            
ATOM    112  O27 ACD     1      25.640  28.010  20.770  1.00  0.00            
ATOM    113  H54 ACD     1      25.770  27.090  20.560  1.00  0.00            
ATOM    114  C33 ACD     1      23.300  27.720  21.440  1.00  0.00            
ATOM    115  H55 ACD     1      22.870  28.220  20.560  1.00  0.00            
ATOM    116  O28 ACD     1      23.350  26.300  21.280  1.00  0.00            
ATOM    117  C34 ACD     1      23.580  25.690  19.980  1.00  0.00            
ATOM    118  H56 ACD     1      23.910  26.410  19.210  1.00  0.00            
ATOM    119  C35 ACD     1      24.780  24.760  20.140  1.00  0.00            
ATOM    120  H57 ACD     1      24.740  24.110  21.020  1.00  0.00            
ATOM    121  O29 ACD     1      25.990  25.530  20.240  1.00  0.00            
ATOM    122  H58 ACD     1      26.770  25.050  20.520  1.00  0.00            
ATOM    123  C36 ACD     1      24.830  23.770  19.010  1.00  0.00            
ATOM    124  H59 ACD     1      24.920  24.260  18.030  1.00  0.00            
ATOM    125  O30 ACD     1      25.930  22.730  19.100  1.00  0.00            
ATOM    126  H60 ACD     1      26.810  23.040  19.330  1.00  0.00            
ATOM    127  C1  BC3     2      26.650  20.310  23.120  1.00  0.00            
ATOM    128  C2  BC3     2      26.800  21.750  23.540  1.00  0.00            
ATOM    129  O1  BC3     2      28.000  22.290  23.680  1.00  0.00            
ATOM    130  N1  BC3     2      27.740  23.710  23.790  1.00  0.00            
ATOM    131  C3  BC3     2      26.400  23.910  23.940  1.00  0.00            
ATOM    132  C4  BC3     2      25.820  22.660  23.860  1.00  0.00            
ATOM    133  C5  BC3     2      24.420  22.400  24.060  1.00  0.00            
ATOM    134  O2  BC3     2      23.980  21.310  24.340  1.00  0.00            
ATOM    135  N2  BC3     2      23.670  23.530  24.200  1.00  0.00            
ATOM    136  C6  BC3     2      22.220  23.520  24.390  1.00  0.00            
ATOM    137  C7  BC3     2      21.680  23.050  25.600  1.00  0.00            
ATOM    138  C8  BC3     2      20.280  23.090  25.760  1.00  0.00            
ATOM    139  C9  BC3     2      19.460  23.650  24.810  1.00  0.00            
ATOM    140  C10 BC3     2      17.990  23.560  25.000  1.00  0.00            
ATOM    141  F1  BC3     2      17.530  24.040  26.160  1.00  0.00            
ATOM    142  F2  BC3     2      17.280  24.160  23.990  1.00  0.00            
ATOM    143  F3  BC3     2      17.580  22.280  24.900  1.00  0.00            
ATOM    144  C11 BC3     2      20.040  24.120  23.620  1.00  0.00            
ATOM    145  C12 BC3     2      21.390  24.050  23.450  1.00  0.00            
ATOM    146  H1  BC3     2      27.520  19.740  23.480  1.00  0.00            
ATOM    147  H2  BC3     2      25.810  19.770  23.590  1.00  0.00            
ATOM    148  H3  BC3     2      26.570  20.210  22.030  1.00  0.00            
ATOM    149  H4  BC3     2      25.960  24.870  24.180  1.00  0.00            
ATOM    150  H5  BC3     2      24.170  24.370  23.950  1.00  0.00            
ATOM    151  H6  BC3     2      22.280  22.680  26.430  1.00  0.00            
ATOM    152  H7  BC3     2      19.850  22.650  26.660  1.00  0.00            
ATOM    153  H8  BC3     2      19.370  24.440  22.830  1.00  0.00            
ATOM    154  H9  BC3     2      21.840  24.450  22.550  1.00  0.00            
TER
ENDMDL
MODEL        1
ATOM      1  H1  ACD     1      17.180   6.520  30.500  1.00  0.00            
ATOM      2  O1  ACD     1      16.580   7.230  30.280  1.00  0.00            
ATOM      3  C1  ACD     1      16.830   8.210  31.260  1.00  0.00            
ATOM      4  H2  ACD     1      17.730   8.190  31.870  1.00  0.00            
ATOM      5  H3  ACD     1      15.990   8.140  31.960  1.00  0.00            
ATOM      6  C2  ACD     1      16.770   9.610  30.660  1.00  0.00            
ATOM      7  H4  ACD     1      17.440   9.650  29.790  1.00  0.00            
ATOM      8  O2  ACD     1      15.370   9.830  30.120  1.00  0.00            
ATOM      9  C3  ACD     1      15.160  11.110  29.560  1.00  0.00            
ATOM     10  H5  ACD     1      14.170  11.040  29.100  1.00  0.00            
ATOM     11  O3  ACD     1      16.090  11.230  28.460  1.00  0.00            
ATOM     12  C4  ACD     1      15.520  11.830  27.270  1.00  0.00            
ATOM     13  H6  ACD     1      14.470  12.070  27.470  1.00  0.00            
ATOM     14  C5  ACD     1      16.330  13.100  26.960  1.00  0.00            
ATOM     15  H7  ACD     1      17.410  12.980  27.110  1.00  0.00            
ATOM     16  O4  ACD     1      15.840  14.130  27.760  1.00  0.00            
ATOM     17  H8  ACD     1      15.590  13.850  28.640  1.00  0.00            
ATOM     18  C6  ACD     1      16.160  13.490  25.570  1.00  0.00            
ATOM     19  H9  ACD     1      15.120  13.800  25.410  1.00  0.00            
ATOM     20  O5  ACD     1      16.980  14.560  25.310  1.00  0.00            
ATOM     21  H10 ACD     1      16.930  15.230  25.990  1.00  0.00            
ATOM     22  C7  ACD     1      16.460  12.330  24.660  1.00  0.00            
ATOM     23  H11 ACD     1      16.310  12.650  23.620  1.00  0.00            
ATOM     24  O6  ACD     1      15.550  11.230  24.860  1.00  0.00            
ATOM     25  C8  ACD     1      15.660  10.740  26.180  1.00  0.00            
ATOM     26  H12 ACD     1      16.650  10.280  26.230  1.00  0.00            
ATOM     27  C9  ACD     1      14.780   9.550  26.480  1.00  0.00            
ATOM     28  H13 ACD     1      14.800   8.810  25.670  1.00  0.00            
ATOM     29  H14 ACD     1      15.260   8.920  27.250  1.00  0.00            
ATOM     30  O7  ACD     1      13.450   9.730  26.830  1.00  0.00            
ATOM     31  H15 ACD     1      13.170   8.870  27.170  1.00  0.00            
ATOM     32  O8  ACD     1      17.770  11.910  25.000  1.00  0.00            
ATOM     33  C10 ACD     1      18.670  11.790  23.880  1.00  0.00            
ATOM     34  H16 ACD     1      18.120  12.020  22.960  1.00  0.00            
ATOM     35  C11 ACD     1      19.780  12.820  24.000  1.00  0.00            
ATOM     36  H17 ACD     1      20.270  12.680  24.980  1.00  0.00            
ATOM     37  O9  ACD     1      19.180  14.160  24.030  1.00  0.00            
ATOM     38  H18 ACD     1      18.340  14.080  24.500  1.00  0.00            
ATOM     39  C12 ACD     1      20.790  12.610  22.900  1.00  0.00            
ATOM     40  H19 ACD     1      20.330  12.680  21.910  1.00  0.00            
ATOM     41  O10 ACD     1      22.010  13.520  23.030  1.00  0.00            
ATOM     42  H20 ACD     1      21.660  14.370  22.730  1.00  0.00            
ATOM     43  C13 ACD     1      21.370  11.200  22.870  1.00  0.00            
ATOM     44  H21 ACD     1      22.090  11.040  22.060  1.00  0.00            
ATOM     45  O11 ACD     1      20.250  10.340  22.710  1.00  0.00            
ATOM     46  C14 ACD     1      19.250  10.420  23.720  1.00  0.00            
ATOM     47  H22 ACD     1      19.800  10.250  24.650  1.00  0.00            
ATOM     48  C15 ACD     1      18.280   9.260  23.440  1.00  0.00            
ATOM     49  H23 ACD     1      18.920   8.370  23.340  1.00  0.00            
ATOM     50  H24 ACD     1      17.550   9.200  24.250  1.00  0.00            
ATOM     51  O12 ACD     1      17.510   9.430  22.210  1.00  0.00            
ATOM     52  H25 ACD     1      16.590   9.190  22.340  1.00  0.00            
ATOM     53  O13 ACD     1      22.040  10.940  24.100  1.00  0.00            
ATOM     54  C16 ACD     1      23.310  10.310  24.000  1.00  0.00            
ATOM     55  H26 ACD     1      23.650  10.140  22.970  1.00  0.00            
ATOM     56  C17 ACD     1      24.300  11.400  24.530  1.00  0.00            
ATOM     57  H27 ACD     1      23.990  11.850  25.480  1.00  0.00            
ATOM     58  O14 ACD     1      24.510  12.350  23.480  1.00  0.00            
ATOM     59  H28 ACD     1      23.690  12.840  23.350  1.00  0.00            
ATOM     60  C18 ACD     1      25.620  10.740  24.830  1.00  0.00            
ATOM     61  H29 ACD     1      26.060  10.210  23.970  1.00  0.00            
ATOM     62  O15 ACD     1      26.460  11.800  25.350  1.00  0.00            
ATOM     63  H30 ACD     1      26.130  12.540  24.830  1.00  0.00            
ATOM     64  C19 ACD     1      25.470   9.700  25.840  1.00  0.00            
ATOM     65  H31 ACD     1      26.450   9.360  26.180  1.00  0.00            
ATOM     66  O16 ACD     1      24.730   8.670  25.180  1.00  0.00            
ATOM     67  C20 ACD     1      23.370   8.990  24.720  1.00  0.00            
ATOM     68  H32 ACD     1      22.730   9.200  25.590  1.00  0.00            
ATOM     69  C21 ACD     1      22.740   7.850  23.940  1.00  0.00            
ATOM     70  H33 ACD     1      21.790   8.160  23.490  1.00  0.00            
ATOM     71  H34 ACD     1      23.460   7.720  23.120  1.00  0.00            
ATOM     72  O17 ACD     1      22.660   6.650  24.680  1.00  0.00            
ATOM     73  H35 ACD     1      22.480   5.940  24.060  1.00  0.00            
ATOM     74  O18 ACD     1      24.690  10.100  26.970  1.00  0.00            
ATOM     75  C22 ACD     1      25.260  10.440  28.260  1.00  0.00            
ATOM     76  H36 ACD     1      26.350  10.530  28.160  1.00  0.00            
ATOM     77  C23 ACD     1      24.720  11.830  28.610  1.00  0.00            
ATOM     78  H37 ACD     1      23.660  12.030  28.390  1.00  0.00            
ATOM     79  O19 ACD     1      25.630  12.790  28.010  1.00  0.00            
ATOM     80  H38 ACD     1      25.660  12.670  27.050  1.00  0.00            
ATOM     81  C24 ACD     1      24.740  12.100  30.140  1.00  0.00            
ATOM     82  H39 ACD     1      25.780  12.340  30.370  1.00  0.00            
ATOM     83  O20 ACD     1      23.950  13.180  30.450  1.00  0.00            
ATOM     84  H40 ACD     1      24.350  13.920  29.990  1.00  0.00            
ATOM     85  C25 ACD     1      24.300  10.880  30.970  1.00  0.00            
ATOM     86  H41 ACD     1      24.500  11.050  32.040  1.00  0.00            
ATOM     87  O21 ACD     1      25.120   9.750  30.640  1.00  0.00            
ATOM     88  C26 ACD     1      24.960   9.360  29.270  1.00  0.00            
ATOM     89  H42 ACD     1      23.890   9.170  29.130  1.00  0.00            
ATOM     90  C27 ACD     1      25.700   8.090  29.130  1.00  0.00            
ATOM     91  H43 ACD     1      25.600   7.840  28.060  1.00  0.00            
ATOM     92  H44 ACD     1      26.760   8.150  29.390  1.00  0.00            
ATOM     93  O22 ACD     1      25.080   6.990  29.790  1.00  0.00            
ATOM     94  H45 ACD     1      25.120   7.250  30.720  1.00  0.00            
ATOM     95  O23 ACD     1      22.900  10.700  30.680  1.00  0.00            
ATOM     96  C28 ACD     1      22.070  10.590  31.820  1.00  0.00            
ATOM     97  H46 ACD     1      22.620  10.180  32.680  1.00  0.00            
ATOM     98  C29 ACD     1      21.160   9.390  31.490  1.00  0.00            
ATOM     99  H47 ACD     1      20.740   9.700  30.520  1.00  0.00            
ATOM    100  O24 ACD     1      20.160   9.340  32.550  1.00  0.00            
ATOM    101  C30 ACD     1      21.930   8.090  31.300  1.00  0.00            
ATOM    102  H48 ACD     1      22.740   8.300  30.590  1.00  0.00            
ATOM    103  H49 ACD     1      22.280   7.900  32.320  1.00  0.00            
ATOM    104  O25 ACD     1      21.010   7.040  30.880  1.00  0.00            
ATOM    105  H50 ACD     1      20.370   7.090  31.600  1.00  0.00            
ATOM    106  C31 ACD     1      21.330  11.860  32.220  1.00  0.00            
ATOM    107  H51 ACD     1      20.800  12.160  31.300  1.00  0.00            
ATOM    108  O26 ACD     1      22.390  12.750  32.720  1.00  0.00            
ATOM    109  H52 ACD     1      22.970  13.030  32.000  1.00  0.00            
ATOM    110  C32 ACD     1      20.300  11.560  33.260  1.00  0.00            
ATOM    111  H53 ACD     1      20.820  11.300  34.200  1.00  0.00            
ATOM    112  O27 ACD     1      19.570  12.730  33.580  1.00  0.00            
ATOM    113  H54 ACD     1      18.740  12.620  33.110  1.00  0.00            
ATOM    114  C33 ACD     1      19.390  10.420  32.900  1.00  0.00            
ATOM    115  H55 ACD     1      18.750  10.110  33.730  1.00  0.00            
ATOM    116  O28 ACD     1      18.620  10.780  31.750  1.00  0.00            
ATOM    117  C34 ACD     1      17.130  10.700  31.700  1.00  0.00            
ATOM    118  H56 ACD     1      16.680  10.490  32.680  1.00  0.00            
ATOM    119  C35 ACD     1      16.650  12.090  31.300  1.00  0.00            
ATOM    120  H57 ACD     1      17.250  12.370  30.420  1.00  0.00            
ATOM    121  O29 ACD     1      16.870  13.060  32.380  1.00  0.00            
ATOM    122  H58 ACD     1      16.380  12.770  33.160  1.00  0.00            
ATOM    123  C36 ACD     1      15.290  12.110  30.700  1.00  0.00            
ATOM    124  H59 ACD     1      14.600  11.850  31.510  1.00  0.00            
ATOM    125  O30 ACD     1      15.060  13.430  30.180  1.00  0.00            
ATOM    126  H60 ACD     1      15.220  14.110  30.840  1.00  0.00            
ATOM    127  C1  BC3     2      20.440  15.050  29.780  1.00  0.00            
ATOM    128  C2  BC3     2      21.220  14.710  28.530  1.00  0.00            
ATOM    129  O1  BC3     2      21.920  15.690  27.910  1.00  0.00            
ATOM    130  N1  BC3     2      22.600  15.070  26.790  1.00  0.00            
ATOM    131  C3  BC3     2      22.050  13.810  26.720  1.00  0.00            
ATOM    132  C4  BC3     2      21.230  13.530  27.830  1.00  0.00            
ATOM    133  C5  BC3     2      20.580  12.360  28.150  1.00  0.00            
ATOM    134  O2  BC3     2      19.760  12.260  29.000  1.00  0.00            
ATOM    135  N2  BC3     2      20.890  11.380  27.300  1.00  0.00            
ATOM    136  C6  BC3     2      20.510  10.040  27.420  1.00  0.00            
ATOM    137  C7  BC3     2      19.220   9.600  27.200  1.00  0.00            
ATOM    138  C8  BC3     2      18.910   8.200  27.100  1.00  0.00            
ATOM    139  C9  BC3     2      19.960   7.260  27.440  1.00  0.00            
ATOM    140  C10 BC3     2      19.630   5.730  27.580  1.00  0.00            
ATOM    141  F1  BC3     2      20.560   5.090  28.310  1.00  0.00            
ATOM    142  F2  BC3     2      18.390   5.460  28.080  1.00  0.00            
ATOM    143  F3  BC3     2      19.550   5.150  26.410  1.00  0.00            
ATOM    144  C11 BC3     2      21.240   7.750  27.740  1.00  0.00            
ATOM    145  C12 BC3     2      21.480   9.130  27.710  1.00  0.00            
ATOM    146  H1  BC3     2      19.350  15.080  29.620  1.00  0.00            
ATOM    147  H2  BC3     2      20.500  14.230  30.500  1.00  0.00            
ATOM    148  H3  BC3     2      20.790  15.950  30.300  1.00  0.00            
ATOM    149  H4  BC3     2      22.460  13.130  25.980  1.00  0.00            
ATOM    150  H5  BC3     2      21.700  11.490  26.690  1.00  0.00            
ATOM    151  H6  BC3     2      18.440  10.350  27.110  1.00  0.00            
ATOM    152  H7  BC3     2      17.900   7.820  26.960  1.00  0.00            
ATOM    153  H8  BC3     2      22.040   7.040  27.890  1.00  0.00            
ATOM    154  H9  BC3     2      22.470   9.570  27.850  1.00  0.00            
TER
ENDMDL
MODEL        1
ATOM      1  H1  ACD     1      32.950  23.800  26.220  1.00  0.00            
ATOM      2  O1  ACD     1      33.640  24.460  26.130  1.00  0.00            
ATOM      3  C1  ACD     1      34.410  24.620  27.360  1.00  0.00            
ATOM      4  H2  ACD     1      34.720  23.630  27.700  1.00  0.00            
ATOM      5  H3  ACD     1      33.830  25.090  28.170  1.00  0.00            
ATOM      6  C2  ACD     1      35.700  25.400  27.180  1.00  0.00            
ATOM      7  H4  ACD     1      36.130  25.200  26.190  1.00  0.00            
ATOM      8  O2  ACD     1      35.450  26.780  27.250  1.00  0.00            
ATOM      9  C3  ACD     1      36.510  27.700  27.350  1.00  0.00            
ATOM     10  H5  ACD     1      36.020  28.680  27.420  1.00  0.00            
ATOM     11  O3  ACD     1      37.380  27.690  26.230  1.00  0.00            
ATOM     12  C4  ACD     1      37.540  28.830  25.380  1.00  0.00            
ATOM     13  H6  ACD     1      36.790  29.570  25.680  1.00  0.00            
ATOM     14  C5  ACD     1      38.930  29.440  25.660  1.00  0.00            
ATOM     15  H7  ACD     1      39.540  28.540  25.770  1.00  0.00            
ATOM     16  O4  ACD     1      38.870  30.170  26.830  1.00  0.00            
ATOM     17  H8  ACD     1      38.550  29.510  27.460  1.00  0.00            
ATOM     18  C6  ACD     1      39.480  30.370  24.530  1.00  0.00            
ATOM     19  H9  ACD     1      38.850  31.270  24.570  1.00  0.00            
ATOM     20  O5  ACD     1      40.810  30.730  24.670  1.00  0.00            
ATOM     21  H10 ACD     1      40.660  31.170  25.510  1.00  0.00            
ATOM     22  C7  ACD     1      39.240  29.690  23.240  1.00  0.00            
ATOM     23  H11 ACD     1      39.520  30.410  22.460  1.00  0.00            
ATOM     24  O6  ACD     1      37.870  29.360  23.140  1.00  0.00            
ATOM     25  C8  ACD     1      37.470  28.320  23.950  1.00  0.00            
ATOM     26  H12 ACD     1      38.090  27.410  23.940  1.00  0.00            
ATOM     27  C9  ACD     1      36.060  27.880  23.700  1.00  0.00            
ATOM     28  H13 ACD     1      35.660  27.190  24.460  1.00  0.00            
ATOM     29  H14 ACD     1      35.390  28.750  23.690  1.00  0.00            
ATOM     30  O7  ACD     1      35.980  27.250  22.450  1.00  0.00            
ATOM     31  H15 ACD     1      36.310  27.870  21.810  1.00  0.00            
ATOM     32  O8  ACD     1      40.060  28.580  23.160  1.00  0.00            
ATOM     33  C10 ACD     1      40.970  28.430  22.020  1.00  0.00            
ATOM     34  H16 ACD     1      40.540  28.980  21.180  1.00  0.00            
ATOM     35  C11 ACD     1      42.310  29.200  22.320  1.00  0.00            
ATOM     36  H17 ACD     1      42.460  28.980  23.380  1.00  0.00            
ATOM     37  O9  ACD     1      42.110  30.660  22.270  1.00  0.00            
ATOM     38  H18 ACD     1      41.710  30.940  23.100  1.00  0.00            
ATOM     39  C12 ACD     1      43.530  28.850  21.480  1.00  0.00            
ATOM     40  H19 ACD     1      43.490  29.280  20.470  1.00  0.00            
ATOM     41  O10 ACD     1      44.700  29.320  22.190  1.00  0.00            
ATOM     42  H20 ACD     1      44.950  28.620  22.800  1.00  0.00            
ATOM     43  C13 ACD     1      43.610  27.290  21.320  1.00  0.00            
ATOM     44  H21 ACD     1      44.320  27.110  20.510  1.00  0.00            
ATOM     45  O11 ACD     1      42.350  26.820  20.870  1.00  0.00            
ATOM     46  C14 ACD     1      41.230  26.980  21.750  1.00  0.00            
ATOM     47  H22 ACD     1      41.560  26.510  22.690  1.00  0.00            
ATOM     48  C15 ACD     1      40.030  26.120  21.240  1.00  0.00            
ATOM     49  H23 ACD     1      40.470  25.140  21.030  1.00  0.00            
ATOM     50  H24 ACD     1      39.310  26.210  22.060  1.00  0.00            
ATOM     51  O12 ACD     1      39.380  26.790  20.150  1.00  0.00            
ATOM     52  H25 ACD     1      39.010  26.200  19.490  1.00  0.00            
ATOM     53  O13 ACD     1      44.120  26.830  22.580  1.00  0.00            
ATOM     54  C16 ACD     1      45.130  25.850  22.590  1.00  0.00            
ATOM     55  H26 ACD     1      45.910  26.180  21.900  1.00  0.00            
ATOM     56  C17 ACD     1      45.820  26.110  23.990  1.00  0.00            
ATOM     57  H27 ACD     1      45.060  26.160  24.780  1.00  0.00            
ATOM     58  O14 ACD     1      46.720  27.290  23.980  1.00  0.00            
ATOM     59  H28 ACD     1      46.780  27.770  24.810  1.00  0.00            
ATOM     60  C18 ACD     1      46.630  24.880  24.430  1.00  0.00            
ATOM     61  H29 ACD     1      47.570  24.860  23.880  1.00  0.00            
ATOM     62  O15 ACD     1      46.950  25.010  25.760  1.00  0.00            
ATOM     63  H30 ACD     1      46.100  24.660  26.070  1.00  0.00            
ATOM     64  C19 ACD     1      45.830  23.600  24.220  1.00  0.00            
ATOM     65  H31 ACD     1      46.440  22.710  24.410  1.00  0.00            
ATOM     66  O16 ACD     1      45.530  23.560  22.820  1.00  0.00            
ATOM     67  C20 ACD     1      44.620  24.440  22.310  1.00  0.00            
ATOM     68  H32 ACD     1      43.650  24.280  22.800  1.00  0.00            
ATOM     69  C21 ACD     1      44.440  24.110  20.840  1.00  0.00            
ATOM     70  H33 ACD     1      44.330  23.020  20.730  1.00  0.00            
ATOM     71  H34 ACD     1      43.540  24.680  20.560  1.00  0.00            
ATOM     72  O17 ACD     1      45.610  24.660  20.090  1.00  0.00            
ATOM     73  H35 ACD     1      46.410  24.130  20.140  1.00  0.00            
ATOM     74  O18 ACD     1      44.670  23.600  25.020  1.00  0.00            
ATOM     75  C22 ACD     1      44.560  22.650  26.060  1.00  0.00            
ATOM     76  H36 ACD     1      45.400  21.960  26.110  1.00  0.00            
ATOM     77  C23 ACD     1      44.220  23.350  27.350  1.00  0.00            
ATOM     78  H37 ACD     1      43.430  24.090  27.220  1.00  0.00            
ATOM     79  O19 ACD     1      45.390  24.090  27.760  1.00  0.00            
ATOM     80  H38 ACD     1      45.210  24.630  28.530  1.00  0.00            
ATOM     81  C24 ACD     1      43.730  22.340  28.450  1.00  0.00            
ATOM     82  H39 ACD     1      44.580  21.750  28.810  1.00  0.00            
ATOM     83  O20 ACD     1      43.210  23.100  29.550  1.00  0.00            
ATOM     84  H40 ACD     1      43.980  23.510  29.950  1.00  0.00            
ATOM     85  C25 ACD     1      42.590  21.500  27.850  1.00  0.00            
ATOM     86  H41 ACD     1      42.300  20.720  28.560  1.00  0.00            
ATOM     87  O21 ACD     1      43.150  20.800  26.760  1.00  0.00            
ATOM     88  C26 ACD     1      43.480  21.690  25.670  1.00  0.00            
ATOM     89  H42 ACD     1      42.640  22.310  25.300  1.00  0.00            
ATOM     90  C27 ACD     1      43.950  20.850  24.470  1.00  0.00            
ATOM     91  H43 ACD     1      44.450  21.460  23.710  1.00  0.00            
ATOM     92  H44 ACD     1      44.600  20.050  24.850  1.00  0.00            
ATOM     93  O22 ACD     1      42.860  20.240  23.920  1.00  0.00            
ATOM     94  H45 ACD     1      43.120  19.810  23.100  1.00  0.00            
ATOM     95  O23 ACD     1      41.470  22.250  27.440  1.00  0.00            
ATOM     96  C28 ACD     1      40.230  21.700  27.870  1.00  0.00            
ATOM     97  H46 ACD     1      40.300  20.650  28.150  1.00  0.00            
ATOM     98  C29 ACD     1      39.250  21.780  26.700  1.00  0.00            
ATOM     99  H47 ACD     1      39.260  22.790  26.270  1.00  0.00            
ATOM    100  O24 ACD     1      37.920  21.650  27.220  1.00  0.00            
ATOM    101  C30 ACD     1      39.400  20.620  25.670  1.00  0.00            
ATOM    102  H48 ACD     1      38.570  20.680  24.960  1.00  0.00            
ATOM    103  H49 ACD     1      40.240  20.870  25.010  1.00  0.00            
ATOM    104  O25 ACD     1      39.590  19.290  26.290  1.00  0.00            
ATOM    105  H50 ACD     1      38.740  19.090  26.700  1.00  0.00            
ATOM    106  C31 ACD     1      39.880  22.520  29.100  1.00  0.00            
ATOM    107  H51 ACD     1      40.010  23.570  28.810  1.00  0.00            
ATOM    108  O26 ACD     1      40.790  22.230  30.190  1.00  0.00            
ATOM    109  H52 ACD     1      41.680  22.420  29.880  1.00  0.00            
ATOM    110  C32 ACD     1      38.390  22.290  29.450  1.00  0.00            
ATOM    111  H53 ACD     1      38.300  21.250  29.790  1.00  0.00            
ATOM    112  O27 ACD     1      38.060  23.140  30.500  1.00  0.00            
ATOM    113  H54 ACD     1      38.650  22.930  31.230  1.00  0.00            
ATOM    114  C33 ACD     1      37.520  22.590  28.230  1.00  0.00            
ATOM    115  H55 ACD     1      36.460  22.410  28.480  1.00  0.00            
ATOM    116  O28 ACD     1      37.630  23.910  27.780  1.00  0.00            
ATOM    117  C34 ACD     1      36.760  25.000  28.240  1.00  0.00            
ATOM    118  H56 ACD     1      36.310  24.650  29.170  1.00  0.00            
ATOM    119  C35 ACD     1      37.770  26.060  28.680  1.00  0.00            
ATOM    120  H57 ACD     1      38.630  26.020  28.000  1.00  0.00            
ATOM    121  O29 ACD     1      38.330  25.800  29.980  1.00  0.00            
ATOM    122  H58 ACD     1      38.430  24.840  30.030  1.00  0.00            
ATOM    123  C36 ACD     1      37.240  27.470  28.660  1.00  0.00            
ATOM    124  H59 ACD     1      36.460  27.560  29.430  1.00  0.00
[truncated: 1,428,846 more chars]
