# Supplementary material for: Achieving Chemical Accuracy in Cyclodextrin Host–Guest Binding via Integrative Atomistic Modelling
Source: Adv Sci (Weinh). 2025 Dec 14;13(10):e19782. doi: 10.1002/advs.202519782 (PMC12915143; doi:10.1002/advs.202519782)
Supplement: Supplementary file 1 — Supporting Information [file ADVS-13-e19782-s003.zip › all_poses/ACD.BD8.pdb]

MODEL        1
ATOM      1  H1  ACD     1       8.090  21.430  28.730  1.00  0.00            
ATOM      2  O1  ACD     1       8.820  21.880  29.160  1.00  0.00            
ATOM      3  C1  ACD     1       9.590  22.560  28.170  1.00  0.00            
ATOM      4  H2  ACD     1      10.300  21.880  27.680  1.00  0.00            
ATOM      5  H3  ACD     1      10.100  23.370  28.700  1.00  0.00            
ATOM      6  C2  ACD     1       8.710  23.010  27.020  1.00  0.00            
ATOM      7  H4  ACD     1       9.370  23.480  26.280  1.00  0.00            
ATOM      8  O2  ACD     1       8.170  21.870  26.440  1.00  0.00            
ATOM      9  C3  ACD     1       7.360  22.080  25.340  1.00  0.00            
ATOM     10  H5  ACD     1       6.990  21.140  24.910  1.00  0.00            
ATOM     11  O3  ACD     1       7.920  22.980  24.330  1.00  0.00            
ATOM     12  C4  ACD     1       7.900  22.570  22.950  1.00  0.00            
ATOM     13  H6  ACD     1       7.310  21.650  22.890  1.00  0.00            
ATOM     14  C5  ACD     1       7.360  23.620  22.070  1.00  0.00            
ATOM     15  H7  ACD     1       7.970  24.530  22.060  1.00  0.00            
ATOM     16  O4  ACD     1       6.040  23.950  22.470  1.00  0.00            
ATOM     17  H8  ACD     1       5.510  24.230  21.720  1.00  0.00            
ATOM     18  C6  ACD     1       7.370  23.120  20.630  1.00  0.00            
ATOM     19  H9  ACD     1       6.820  22.170  20.570  1.00  0.00            
ATOM     20  O5  ACD     1       6.830  24.080  19.750  1.00  0.00            
ATOM     21  H10 ACD     1       7.630  24.360  19.290  1.00  0.00            
ATOM     22  C7  ACD     1       8.750  22.670  20.160  1.00  0.00            
ATOM     23  H11 ACD     1       8.690  22.070  19.250  1.00  0.00            
ATOM     24  O6  ACD     1       9.270  21.800  21.200  1.00  0.00            
ATOM     25  C8  ACD     1       9.360  22.280  22.500  1.00  0.00            
ATOM     26  H12 ACD     1       9.940  23.210  22.440  1.00  0.00            
ATOM     27  C9  ACD     1      10.090  21.180  23.270  1.00  0.00            
ATOM     28  H13 ACD     1      10.950  20.790  22.710  1.00  0.00            
ATOM     29  H14 ACD     1      10.430  21.360  24.290  1.00  0.00            
ATOM     30  O7  ACD     1       9.220  20.040  23.270  1.00  0.00            
ATOM     31  H15 ACD     1       9.820  19.320  23.470  1.00  0.00            
ATOM     32  O8  ACD     1       9.540  23.740  19.930  1.00  0.00            
ATOM     33  C10 ACD     1      10.180  23.950  18.670  1.00  0.00            
ATOM     34  H16 ACD     1       9.970  23.100  18.010  1.00  0.00            
ATOM     35  C11 ACD     1       9.660  25.320  18.180  1.00  0.00            
ATOM     36  H17 ACD     1       9.630  25.880  19.130  1.00  0.00            
ATOM     37  O9  ACD     1       8.360  25.190  17.600  1.00  0.00            
ATOM     38  H18 ACD     1       8.360  24.640  16.820  1.00  0.00            
ATOM     39  C12 ACD     1      10.730  26.020  17.300  1.00  0.00            
ATOM     40  H19 ACD     1      10.920  25.410  16.400  1.00  0.00            
ATOM     41  O10 ACD     1      10.380  27.310  16.870  1.00  0.00            
ATOM     42  H20 ACD     1      10.310  27.850  17.660  1.00  0.00            
ATOM     43  C13 ACD     1      12.010  26.130  17.940  1.00  0.00            
ATOM     44  H21 ACD     1      12.700  26.740  17.360  1.00  0.00            
ATOM     45  O11 ACD     1      12.480  24.800  18.010  1.00  0.00            
ATOM     46  C14 ACD     1      11.770  23.960  18.880  1.00  0.00            
ATOM     47  H22 ACD     1      12.030  24.380  19.860  1.00  0.00            
ATOM     48  C15 ACD     1      12.430  22.550  18.770  1.00  0.00            
ATOM     49  H23 ACD     1      13.510  22.680  18.890  1.00  0.00            
ATOM     50  H24 ACD     1      12.110  21.980  19.650  1.00  0.00            
ATOM     51  O12 ACD     1      12.040  21.930  17.580  1.00  0.00            
ATOM     52  H25 ACD     1      12.250  22.510  16.840  1.00  0.00            
ATOM     53  O13 ACD     1      11.930  26.640  19.300  1.00  0.00            
ATOM     54  C16 ACD     1      12.370  28.020  19.570  1.00  0.00            
ATOM     55  H26 ACD     1      12.830  28.350  18.630  1.00  0.00            
ATOM     56  C17 ACD     1      11.140  28.780  20.050  1.00  0.00            
ATOM     57  H27 ACD     1      10.560  28.170  20.750  1.00  0.00            
ATOM     58  O14 ACD     1      10.330  29.150  18.900  1.00  0.00            
ATOM     59  H28 ACD     1       9.780  29.870  19.230  1.00  0.00            
ATOM     60  C18 ACD     1      11.530  30.080  20.790  1.00  0.00            
ATOM     61  H29 ACD     1      12.070  30.760  20.130  1.00  0.00            
ATOM     62  O15 ACD     1      10.400  30.720  21.220  1.00  0.00            
ATOM     63  H30 ACD     1      10.380  30.480  22.150  1.00  0.00            
ATOM     64  C19 ACD     1      12.490  29.750  21.890  1.00  0.00            
ATOM     65  H31 ACD     1      12.840  30.680  22.360  1.00  0.00            
ATOM     66  O16 ACD     1      13.660  29.130  21.390  1.00  0.00            
ATOM     67  C20 ACD     1      13.450  27.880  20.720  1.00  0.00            
ATOM     68  H32 ACD     1      13.010  27.160  21.410  1.00  0.00            
ATOM     69  C21 ACD     1      14.810  27.430  20.210  1.00  0.00            
ATOM     70  H33 ACD     1      14.650  26.480  19.690  1.00  0.00            
ATOM     71  H34 ACD     1      15.200  28.210  19.550  1.00  0.00            
ATOM     72  O17 ACD     1      15.730  27.230  21.210  1.00  0.00            
ATOM     73  H35 ACD     1      15.500  26.390  21.620  1.00  0.00            
ATOM     74  O18 ACD     1      11.890  29.020  22.950  1.00  0.00            
ATOM     75  C22 ACD     1      12.200  29.560  24.220  1.00  0.00            
ATOM     76  H36 ACD     1      13.020  30.290  24.300  1.00  0.00            
ATOM     77  C23 ACD     1      10.900  30.210  24.670  1.00  0.00            
ATOM     78  H37 ACD     1      10.140  29.440  24.460  1.00  0.00            
ATOM     79  O19 ACD     1      10.670  31.320  23.830  1.00  0.00            
ATOM     80  H38 ACD     1       9.840  31.730  24.090  1.00  0.00            
ATOM     81  C24 ACD     1      10.980  30.570  26.150  1.00  0.00            
ATOM     82  H39 ACD     1      11.670  31.420  26.200  1.00  0.00            
ATOM     83  O20 ACD     1       9.690  30.990  26.630  1.00  0.00            
ATOM     84  H40 ACD     1       9.330  30.220  27.080  1.00  0.00            
ATOM     85  C25 ACD     1      11.470  29.440  27.000  1.00  0.00            
ATOM     86  H41 ACD     1      11.720  29.840  27.980  1.00  0.00            
ATOM     87  O21 ACD     1      12.660  28.960  26.460  1.00  0.00            
ATOM     88  C26 ACD     1      12.590  28.430  25.090  1.00  0.00            
ATOM     89  H42 ACD     1      11.790  27.690  25.190  1.00  0.00            
ATOM     90  C27 ACD     1      13.890  27.650  24.710  1.00  0.00            
ATOM     91  H43 ACD     1      14.010  26.920  25.520  1.00  0.00            
ATOM     92  H44 ACD     1      13.650  27.140  23.770  1.00  0.00            
ATOM     93  O22 ACD     1      15.020  28.440  24.640  1.00  0.00            
ATOM     94  H45 ACD     1      15.780  27.850  24.640  1.00  0.00            
ATOM     95  O23 ACD     1      10.510  28.400  27.100  1.00  0.00            
ATOM     96  C28 ACD     1       9.940  28.170  28.460  1.00  0.00            
ATOM     97  H46 ACD     1      10.320  29.010  29.050  1.00  0.00            
ATOM     98  C29 ACD     1      10.450  26.940  29.220  1.00  0.00            
ATOM     99  H47 ACD     1      11.300  26.670  28.580  1.00  0.00            
ATOM    100  O24 ACD     1       9.620  25.750  29.420  1.00  0.00            
ATOM    101  C30 ACD     1      11.040  27.420  30.530  1.00  0.00            
ATOM    102  H48 ACD     1      11.330  26.550  31.130  1.00  0.00            
ATOM    103  H49 ACD     1      11.900  28.050  30.280  1.00  0.00            
ATOM    104  O25 ACD     1      10.110  28.300  31.290  1.00  0.00            
ATOM    105  H50 ACD     1      10.220  28.010  32.200  1.00  0.00            
ATOM    106  C31 ACD     1       8.470  28.210  28.200  1.00  0.00            
ATOM    107  H51 ACD     1       8.270  27.820  27.190  1.00  0.00            
ATOM    108  O26 ACD     1       7.910  29.510  28.100  1.00  0.00            
ATOM    109  H52 ACD     1       7.000  29.600  28.410  1.00  0.00            
ATOM    110  C32 ACD     1       7.710  27.270  29.190  1.00  0.00            
ATOM    111  H53 ACD     1       7.950  27.510  30.240  1.00  0.00            
ATOM    112  O27 ACD     1       6.350  27.140  28.820  1.00  0.00            
ATOM    113  H54 ACD     1       5.980  28.020  28.910  1.00  0.00            
ATOM    114  C33 ACD     1       8.290  25.870  29.020  1.00  0.00            
ATOM    115  H55 ACD     1       7.730  25.200  29.680  1.00  0.00            
ATOM    116  O28 ACD     1       8.150  25.340  27.710  1.00  0.00            
ATOM    117  C34 ACD     1       7.600  24.000  27.470  1.00  0.00            
ATOM    118  H56 ACD     1       7.180  23.540  28.380  1.00  0.00            
ATOM    119  C35 ACD     1       6.470  24.150  26.480  1.00  0.00            
ATOM    120  H57 ACD     1       6.830  24.840  25.710  1.00  0.00            
ATOM    121  O29 ACD     1       5.340  24.750  27.110  1.00  0.00            
ATOM    122  H58 ACD     1       5.720  25.450  27.640  1.00  0.00            
ATOM    123  C36 ACD     1       6.190  22.780  25.850  1.00  0.00            
ATOM    124  H59 ACD     1       5.800  22.200  26.700  1.00  0.00            
ATOM    125  O30 ACD     1       5.240  22.860  24.730  1.00  0.00            
ATOM    126  H60 ACD     1       5.640  23.330  24.000  1.00  0.00            
ATOM    127  C1  BD8     2      12.310  23.930  26.830  1.00  0.00            
ATOM    128  C2  BD8     2      11.620  25.240  26.340  1.00  0.00            
ATOM    129  C3  BD8     2      11.260  25.260  24.870  1.00  0.00            
ATOM    130  C4  BD8     2      12.110  24.730  23.970  1.00  0.00            
ATOM    131  C5  BD8     2      12.020  24.900  22.570  1.00  0.00            
ATOM    132  C6  BD8     2      10.900  25.660  22.130  1.00  0.00            
ATOM    133  C7  BD8     2      10.100  26.330  23.030  1.00  0.00            
ATOM    134  C8  BD8     2       8.840  26.980  22.810  1.00  0.00            
ATOM    135  C9  BD8     2       8.290  27.230  24.060  1.00  0.00            
ATOM    136  N1  BD8     2       9.120  26.670  25.030  1.00  0.00            
ATOM    137  C10 BD8     2      10.190  26.030  24.390  1.00  0.00            
ATOM    138  C11 BD8     2       7.000  28.040  24.180  1.00  0.00            
ATOM    139  C12 BD8     2       7.160  29.490  24.740  1.00  0.00            
ATOM    140  C13 BD8     2       7.540  30.520  23.660  1.00  0.00            
ATOM    141  C14 BD8     2       5.950  27.200  24.920  1.00  0.00            
ATOM    142  C15 BD8     2       4.510  27.620  24.690  1.00  0.00            
ATOM    143  O1  BD8     2       4.110  28.750  24.770  1.00  0.00            
ATOM    144  O2  BD8     2       3.700  26.570  24.570  1.00  0.00            
ATOM    145  O3  BD8     2       6.420  28.230  22.820  1.00  0.00            
ATOM    146  C16 BD8     2       6.620  27.270  21.870  1.00  0.00            
ATOM    147  C17 BD8     2       8.060  27.180  21.570  1.00  0.00            
ATOM    148  H1  BD8     2      13.390  24.000  26.650  1.00  0.00            
ATOM    149  H2  BD8     2      12.220  23.800  27.910  1.00  0.00            
ATOM    150  H3  BD8     2      12.070  23.040  26.220  1.00  0.00            
ATOM    151  H4  BD8     2      12.250  26.090  26.630  1.00  0.00            
ATOM    152  H5  BD8     2      10.740  25.350  26.990  1.00  0.00            
ATOM    153  H6  BD8     2      12.930  24.120  24.350  1.00  0.00            
ATOM    154  H7  BD8     2      12.760  24.360  22.000  1.00  0.00            
ATOM    155  H8  BD8     2      10.600  25.640  21.090  1.00  0.00            
ATOM    156  H9  BD8     2       9.020  26.740  26.030  1.00  0.00            
ATOM    157  H10 BD8     2       7.920  29.520  25.530  1.00  0.00            
ATOM    158  H11 BD8     2       6.250  29.850  25.230  1.00  0.00            
ATOM    159  H12 BD8     2       6.610  30.910  23.240  1.00  0.00            
ATOM    160  H13 BD8     2       8.230  31.310  24.000  1.00  0.00            
ATOM    161  H14 BD8     2       8.110  30.040  22.850  1.00  0.00            
ATOM    162  H15 BD8     2       6.120  27.070  25.990  1.00  0.00            
ATOM    163  H16 BD8     2       6.010  26.190  24.490  1.00  0.00            
ATOM    164  H17 BD8     2       4.410  25.900  24.540  1.00  0.00            
ATOM    165  H18 BD8     2       6.040  27.380  20.950  1.00  0.00            
ATOM    166  H19 BD8     2       6.330  26.310  22.310  1.00  0.00            
ATOM    167  H20 BD8     2       8.110  26.390  20.810  1.00  0.00            
ATOM    168  H21 BD8     2       8.400  28.130  21.130  1.00  0.00            
TER
ENDMDL
MODEL        1
ATOM      1  H1  ACD     1       8.520  25.320  29.300  1.00  0.00            
ATOM      2  O1  ACD     1       7.740  25.880  29.250  1.00  0.00            
ATOM      3  C1  ACD     1       8.020  26.690  28.130  1.00  0.00            
ATOM      4  H2  ACD     1       9.080  26.970  28.120  1.00  0.00            
ATOM      5  H3  ACD     1       7.520  27.670  28.170  1.00  0.00            
ATOM      6  C2  ACD     1       7.790  25.880  26.780  1.00  0.00            
ATOM      7  H4  ACD     1       7.960  26.500  25.900  1.00  0.00            
ATOM      8  O2  ACD     1       8.770  24.810  26.830  1.00  0.00            
ATOM      9  C3  ACD     1       8.690  23.770  25.900  1.00  0.00            
ATOM     10  H5  ACD     1       9.410  23.010  26.190  1.00  0.00            
ATOM     11  O3  ACD     1       8.700  24.130  24.540  1.00  0.00            
ATOM     12  C4  ACD     1       9.920  23.810  23.830  1.00  0.00            
ATOM     13  H6  ACD     1      10.580  23.310  24.550  1.00  0.00            
ATOM     14  C5  ACD     1       9.740  22.900  22.680  1.00  0.00            
ATOM     15  H7  ACD     1       9.150  23.540  22.010  1.00  0.00            
ATOM     16  O4  ACD     1       9.090  21.690  23.140  1.00  0.00            
ATOM     17  H8  ACD     1       8.490  21.280  22.510  1.00  0.00            
ATOM     18  C6  ACD     1      11.070  22.670  21.970  1.00  0.00            
ATOM     19  H9  ACD     1      11.690  22.180  22.730  1.00  0.00            
ATOM     20  O5  ACD     1      11.070  21.780  20.750  1.00  0.00            
ATOM     21  H10 ACD     1      10.390  22.060  20.130  1.00  0.00            
ATOM     22  C7  ACD     1      11.700  23.980  21.480  1.00  0.00            
ATOM     23  H11 ACD     1      12.750  23.850  21.190  1.00  0.00            
ATOM     24  O6  ACD     1      11.770  24.890  22.540  1.00  0.00            
ATOM     25  C8  ACD     1      10.570  25.070  23.310  1.00  0.00            
ATOM     26  H12 ACD     1       9.840  25.540  22.640  1.00  0.00            
ATOM     27  C9  ACD     1      10.970  26.130  24.410  1.00  0.00            
ATOM     28  H13 ACD     1      11.370  27.080  24.030  1.00  0.00            
ATOM     29  H14 ACD     1      10.020  26.270  24.940  1.00  0.00            
ATOM     30  O7  ACD     1      11.900  25.660  25.360  1.00  0.00            
ATOM     31  H15 ACD     1      12.650  25.460  24.790  1.00  0.00            
ATOM     32  O8  ACD     1      10.970  24.540  20.450  1.00  0.00            
ATOM     33  C10 ACD     1      11.730  25.200  19.400  1.00  0.00            
ATOM     34  H16 ACD     1      12.520  24.560  18.980  1.00  0.00            
ATOM     35  C11 ACD     1      10.710  25.220  18.270  1.00  0.00            
ATOM     36  H17 ACD     1       9.750  25.540  18.690  1.00  0.00            
ATOM     37  O9  ACD     1      10.540  23.890  17.720  1.00  0.00            
ATOM     38  H18 ACD     1       9.990  23.360  18.300  1.00  0.00            
ATOM     39  C12 ACD     1      11.110  26.320  17.160  1.00  0.00            
ATOM     40  H19 ACD     1      12.010  25.940  16.670  1.00  0.00            
ATOM     41  O10 ACD     1      10.120  26.450  16.180  1.00  0.00            
ATOM     42  H20 ACD     1       9.480  27.060  16.550  1.00  0.00            
ATOM     43  C13 ACD     1      11.470  27.640  17.780  1.00  0.00            
ATOM     44  H21 ACD     1      11.870  28.300  17.000  1.00  0.00            
ATOM     45  O11 ACD     1      12.480  27.450  18.670  1.00  0.00            
ATOM     46  C14 ACD     1      12.350  26.540  19.770  1.00  0.00            
ATOM     47  H22 ACD     1      11.600  26.890  20.490  1.00  0.00            
ATOM     48  C15 ACD     1      13.700  26.460  20.490  1.00  0.00            
ATOM     49  H23 ACD     1      13.910  27.510  20.740  1.00  0.00            
ATOM     50  H24 ACD     1      13.560  26.000  21.480  1.00  0.00            
ATOM     51  O12 ACD     1      14.600  25.740  19.700  1.00  0.00            
ATOM     52  H25 ACD     1      14.910  26.410  19.080  1.00  0.00            
ATOM     53  O13 ACD     1      10.390  28.230  18.560  1.00  0.00            
ATOM     54  C16 ACD     1       9.690  29.420  18.050  1.00  0.00            
ATOM     55  H26 ACD     1      10.150  29.640  17.080  1.00  0.00            
ATOM     56  C17 ACD     1       8.220  28.960  17.800  1.00  0.00            
ATOM     57  H27 ACD     1       7.860  28.380  18.660  1.00  0.00            
ATOM     58  O14 ACD     1       8.140  28.100  16.640  1.00  0.00            
ATOM     59  H28 ACD     1       7.260  27.720  16.600  1.00  0.00            
ATOM     60  C18 ACD     1       7.230  30.090  17.560  1.00  0.00            
ATOM     61  H29 ACD     1       7.650  30.510  16.640  1.00  0.00            
ATOM     62  O15 ACD     1       5.880  29.760  17.460  1.00  0.00            
ATOM     63  H30 ACD     1       5.500  30.310  18.150  1.00  0.00            
ATOM     64  C19 ACD     1       7.460  31.160  18.710  1.00  0.00            
ATOM     65  H31 ACD     1       6.870  32.080  18.630  1.00  0.00            
ATOM     66  O16 ACD     1       8.830  31.530  18.720  1.00  0.00            
ATOM     67  C20 ACD     1       9.800  30.560  19.090  1.00  0.00            
ATOM     68  H32 ACD     1       9.570  30.180  20.090  1.00  0.00            
ATOM     69  C21 ACD     1      11.160  31.210  19.280  1.00  0.00            
ATOM     70  H33 ACD     1      11.820  30.360  19.480  1.00  0.00            
ATOM     71  H34 ACD     1      11.410  31.680  18.320  1.00  0.00            
ATOM     72  O17 ACD     1      11.060  32.130  20.300  1.00  0.00            
ATOM     73  H35 ACD     1      10.190  32.520  20.160  1.00  0.00            
ATOM     74  O18 ACD     1       7.130  30.590  20.010  1.00  0.00            
ATOM     75  C22 ACD     1       6.210  31.340  20.810  1.00  0.00            
ATOM     76  H36 ACD     1       6.120  32.390  20.510  1.00  0.00            
ATOM     77  C23 ACD     1       4.850  30.670  20.820  1.00  0.00            
ATOM     78  H37 ACD     1       5.160  29.620  20.900  1.00  0.00            
ATOM     79  O19 ACD     1       4.330  30.860  19.490  1.00  0.00            
ATOM     80  H38 ACD     1       3.640  30.230  19.280  1.00  0.00            
ATOM     81  C24 ACD     1       3.940  31.200  21.960  1.00  0.00            
ATOM     82  H39 ACD     1       3.600  32.220  21.720  1.00  0.00            
ATOM     83  O20 ACD     1       2.720  30.460  21.980  1.00  0.00            
ATOM     84  H40 ACD     1       2.930  29.680  22.500  1.00  0.00            
ATOM     85  C25 ACD     1       4.670  31.180  23.360  1.00  0.00            
ATOM     86  H41 ACD     1       4.030  31.790  24.000  1.00  0.00            
ATOM     87  O21 ACD     1       5.870  31.870  23.250  1.00  0.00            
ATOM     88  C26 ACD     1       6.780  31.310  22.290  1.00  0.00            
ATOM     89  H42 ACD     1       6.950  30.260  22.560  1.00  0.00            
ATOM     90  C27 ACD     1       8.090  32.130  22.400  1.00  0.00            
ATOM     91  H43 ACD     1       8.230  32.360  23.470  1.00  0.00            
ATOM     92  H44 ACD     1       8.890  31.450  22.100  1.00  0.00            
ATOM     93  O22 ACD     1       8.240  33.320  21.620  1.00  0.00            
ATOM     94  H45 ACD     1       8.540  34.000  22.230  1.00  0.00            
ATOM     95  O23 ACD     1       4.810  29.870  23.860  1.00  0.00            
ATOM     96  C28 ACD     1       4.130  29.570  25.150  1.00  0.00            
ATOM     97  H46 ACD     1       3.320  30.280  25.360  1.00  0.00            
ATOM     98  C29 ACD     1       5.090  29.650  26.340  1.00  0.00            
ATOM     99  H47 ACD     1       5.840  30.390  26.040  1.00  0.00            
ATOM    100  O24 ACD     1       5.720  28.440  26.690  1.00  0.00            
ATOM    101  C30 ACD     1       4.410  30.250  27.620  1.00  0.00            
ATOM    102  H48 ACD     1       3.580  30.890  27.270  1.00  0.00            
ATOM    103  H49 ACD     1       3.920  29.470  28.210  1.00  0.00            
ATOM    104  O25 ACD     1       5.280  30.840  28.540  1.00  0.00            
ATOM    105  H50 ACD     1       4.930  30.660  29.420  1.00  0.00            
ATOM    106  C31 ACD     1       3.360  28.270  25.090  1.00  0.00            
ATOM    107  H51 ACD     1       3.850  27.650  24.340  1.00  0.00            
ATOM    108  O26 ACD     1       2.020  28.540  24.650  1.00  0.00            
ATOM    109  H52 ACD     1       1.340  27.860  24.610  1.00  0.00            
ATOM    110  C32 ACD     1       3.400  27.550  26.420  1.00  0.00            
ATOM    111  H53 ACD     1       2.860  28.140  27.170  1.00  0.00            
ATOM    112  O27 ACD     1       2.860  26.290  26.220  1.00  0.00            
ATOM    113  H54 ACD     1       3.530  25.710  25.830  1.00  0.00            
ATOM    114  C33 ACD     1       4.920  27.310  26.810  1.00  0.00            
ATOM    115  H55 ACD     1       5.040  27.040  27.870  1.00  0.00            
ATOM    116  O28 ACD     1       5.480  26.270  25.990  1.00  0.00            
ATOM    117  C34 ACD     1       6.280  25.320  26.660  1.00  0.00            
ATOM    118  H56 ACD     1       5.990  25.050  27.680  1.00  0.00            
ATOM    119  C35 ACD     1       6.220  24.060  25.830  1.00  0.00            
ATOM    120  H57 ACD     1       6.380  24.270  24.760  1.00  0.00            
ATOM    121  O29 ACD     1       4.960  23.370  25.930  1.00  0.00            
ATOM    122  H58 ACD     1       4.930  22.690  25.250  1.00  0.00            
ATOM    123  C36 ACD     1       7.390  23.060  26.200  1.00  0.00            
ATOM    124  H59 ACD     1       7.370  22.740  27.250  1.00  0.00            
ATOM    125  O30 ACD     1       7.410  21.850  25.440  1.00  0.00            
ATOM    126  H60 ACD     1       7.980  21.960  24.670  1.00  0.00            
ATOM    127  C1  BD8     2       9.340  29.280  26.000  1.00  0.00            
ATOM    128  C2  BD8     2       8.250  29.430  24.890  1.00  0.00            
ATOM    129  C3  BD8     2       8.630  28.670  23.590  1.00  0.00            
ATOM    130  C4  BD8     2       9.780  29.050  23.020  1.00  0.00            
ATOM    131  C5  BD8     2      10.200  28.500  21.840  1.00  0.00            
ATOM    132  C6  BD8     2       9.390  27.540  21.200  1.00  0.00            
ATOM    133  C7  BD8     2       8.200  27.140  21.810  1.00  0.00            
ATOM    134  C8  BD8     2       7.060  26.420  21.280  1.00  0.00            
ATOM    135  C9  BD8     2       6.030  26.590  22.180  1.00  0.00            
ATOM    136  N1  BD8     2       6.540  27.230  23.340  1.00  0.00            
ATOM    137  C10 BD8     2       7.840  27.700  23.010  1.00  0.00            
ATOM    138  C11 BD8     2       4.630  26.090  21.750  1.00  0.00            
ATOM    139  C12 BD8     2       3.640  27.220  21.450  1.00  0.00            
ATOM    140  C13 BD8     2       2.210  26.890  20.960  1.00  0.00            
ATOM    141  C14 BD8     2       4.120  25.020  22.730  1.00  0.00            
ATOM    142  C15 BD8     2       2.900  24.160  22.240  1.00  0.00            
ATOM    143  O1  BD8     2       2.640  23.670  21.200  1.00  0.00            
ATOM    144  O2  BD8     2       2.100  23.840  23.220  1.00  0.00            
ATOM    145  O3  BD8     2       4.710  25.360  20.490  1.00  0.00            
ATOM    146  C16 BD8     2       5.790  24.710  20.000  1.00  0.00            
ATOM    147  C17 BD8     2       6.930  25.630  20.020  1.00  0.00            
ATOM    148  H1  BD8     2      10.260  29.780  25.690  1.00  0.00            
ATOM    149  H2  BD8     2       8.930  29.690  26.930  1.00  0.00            
ATOM    150  H3  BD8     2       9.660  28.230  26.010  1.00  0.00            
ATOM    151  H4  BD8     2       7.930  30.460  24.720  1.00  0.00            
ATOM    152  H5  BD8     2       7.410  28.830  25.270  1.00  0.00            
ATOM    153  H6  BD8     2      10.430  29.760  23.530  1.00  0.00            
ATOM    154  H7  BD8     2      11.100  28.820  21.330  1.00  0.00            
ATOM    155  H8  BD8     2       9.510  27.070  20.230  1.00  0.00            
ATOM    156  H9  BD8     2       6.130  27.200  24.270  1.00  0.00            
ATOM    157  H10 BD8     2       4.230  27.790  20.720  1.00  0.00            
ATOM    158  H11 BD8     2       3.540  27.930  22.270  1.00  0.00            
ATOM    159  H12 BD8     2       2.140  26.060  20.240  1.00  0.00            
ATOM    160  H13 BD8     2       1.620  26.660  21.850  1.00  0.00            
ATOM    161  H14 BD8     2       1.890  27.830  20.480  1.00  0.00            
ATOM    162  H15 BD8     2       3.910  25.560  23.660  1.00  0.00            
ATOM    163  H16 BD8     2       4.960  24.320  22.850  1.00  0.00            
ATOM    164  H17 BD8     2       1.550  23.170  22.770  1.00  0.00            
ATOM    165  H18 BD8     2       5.620  24.350  18.980  1.00  0.00            
ATOM    166  H19 BD8     2       6.010  23.890  20.680  1.00  0.00            
ATOM    167  H20 BD8     2       7.840  25.030  19.900  1.00  0.00            
ATOM    168  H21 BD8     2       6.890  26.340  19.180  1.00  0.00            
TER
ENDMDL
MODEL        1
ATOM      1  H1  ACD     1      12.090  29.400  30.080  1.00  0.00            
ATOM      2  O1  ACD     1      12.400  28.560  29.730  1.00  0.00            
ATOM      3  C1  ACD     1      12.830  28.800  28.380  1.00  0.00            
ATOM      4  H2  ACD     1      13.720  28.180  28.230  1.00  0.00            
ATOM      5  H3  ACD     1      13.210  29.830  28.280  1.00  0.00            
ATOM      6  C2  ACD     1      11.860  28.520  27.280  1.00  0.00            
ATOM      7  H4  ACD     1      12.290  28.670  26.280  1.00  0.00            
ATOM      8  O2  ACD     1      11.440  27.180  27.430  1.00  0.00            
ATOM      9  C3  ACD     1      10.620  26.740  26.330  1.00  0.00            
ATOM     10  H5  ACD     1      10.390  25.690  26.510  1.00  0.00            
ATOM     11  O3  ACD     1      11.220  26.860  25.010  1.00  0.00            
ATOM     12  C4  ACD     1      11.500  25.630  24.290  1.00  0.00            
ATOM     13  H6  ACD     1      11.450  24.760  24.960  1.00  0.00            
ATOM     14  C5  ACD     1      10.520  25.380  23.090  1.00  0.00            
ATOM     15  H7  ACD     1      10.570  26.290  22.480  1.00  0.00            
ATOM     16  O4  ACD     1       9.250  25.060  23.630  1.00  0.00            
ATOM     17  H8  ACD     1       8.620  25.000  22.910  1.00  0.00            
ATOM     18  C6  ACD     1      11.000  24.210  22.200  1.00  0.00            
ATOM     19  H9  ACD     1      10.980  23.330  22.850  1.00  0.00            
ATOM     20  O5  ACD     1      10.140  24.020  21.120  1.00  0.00            
ATOM     21  H10 ACD     1      10.450  24.440  20.310  1.00  0.00            
ATOM     22  C7  ACD     1      12.470  24.420  21.760  1.00  0.00            
ATOM     23  H11 ACD     1      12.850  23.500  21.300  1.00  0.00            
ATOM     24  O6  ACD     1      13.250  24.560  22.900  1.00  0.00            
ATOM     25  C8  ACD     1      12.940  25.690  23.760  1.00  0.00            
ATOM     26  H12 ACD     1      13.130  26.650  23.270  1.00  0.00            
ATOM     27  C9  ACD     1      13.950  25.690  24.860  1.00  0.00            
ATOM     28  H13 ACD     1      14.990  25.690  24.490  1.00  0.00            
ATOM     29  H14 ACD     1      13.840  26.590  25.470  1.00  0.00            
ATOM     30  O7  ACD     1      13.820  24.580  25.730  1.00  0.00            
ATOM     31  H15 ACD     1      14.240  24.780  26.570  1.00  0.00            
ATOM     32  O8  ACD     1      12.540  25.500  20.900  1.00  0.00            
ATOM     33  C10 ACD     1      13.000  25.320  19.560  1.00  0.00            
ATOM     34  H16 ACD     1      13.010  24.250  19.290  1.00  0.00            
ATOM     35  C11 ACD     1      11.970  26.000  18.670  1.00  0.00            
ATOM     36  H17 ACD     1      11.700  26.960  19.120  1.00  0.00            
ATOM     37  O9  ACD     1      10.790  25.270  18.530  1.00  0.00            
ATOM     38  H18 ACD     1      10.190  25.820  18.030  1.00  0.00            
ATOM     39  C12 ACD     1      12.430  26.450  17.330  1.00  0.00            
ATOM     40  H19 ACD     1      12.630  25.580  16.690  1.00  0.00            
ATOM     41  O10 ACD     1      11.530  27.210  16.700  1.00  0.00            
ATOM     42  H20 ACD     1      11.500  28.110  17.050  1.00  0.00            
ATOM     43  C13 ACD     1      13.650  27.240  17.520  1.00  0.00            
ATOM     44  H21 ACD     1      14.010  27.590  16.540  1.00  0.00            
ATOM     45  O11 ACD     1      14.700  26.350  17.980  1.00  0.00            
ATOM     46  C14 ACD     1      14.470  25.790  19.310  1.00  0.00            
ATOM     47  H22 ACD     1      14.760  26.570  20.020  1.00  0.00            
ATOM     48  C15 ACD     1      15.410  24.700  19.650  1.00  0.00            
ATOM     49  H23 ACD     1      15.030  23.770  19.200  1.00  0.00            
ATOM     50  H24 ACD     1      16.370  24.960  19.190  1.00  0.00            
ATOM     51  O12 ACD     1      15.580  24.550  21.090  1.00  0.00            
ATOM     52  H25 ACD     1      14.760  24.770  21.530  1.00  0.00            
ATOM     53  O13 ACD     1      13.500  28.300  18.470  1.00  0.00            
ATOM     54  C16 ACD     1      13.740  29.660  18.080  1.00  0.00            
ATOM     55  H26 ACD     1      14.010  29.690  17.020  1.00  0.00            
ATOM     56  C17 ACD     1      12.470  30.510  18.070  1.00  0.00            
ATOM     57  H27 ACD     1      11.990  30.420  19.050  1.00  0.00            
ATOM     58  O14 ACD     1      11.460  30.130  17.050  1.00  0.00            
ATOM     59  H28 ACD     1      10.670  30.650  17.200  1.00  0.00            
ATOM     60  C18 ACD     1      12.780  32.010  17.900  1.00  0.00            
ATOM     61  H29 ACD     1      13.210  32.140  16.900  1.00  0.00            
ATOM     62  O15 ACD     1      11.620  32.810  18.070  1.00  0.00            
ATOM     63  H30 ACD     1      11.770  33.380  18.830  1.00  0.00            
ATOM     64  C19 ACD     1      13.870  32.410  18.980  1.00  0.00            
ATOM     65  H31 ACD     1      14.060  33.480  18.840  1.00  0.00            
ATOM     66  O16 ACD     1      15.070  31.680  18.790  1.00  0.00            
ATOM     67  C20 ACD     1      14.800  30.270  19.010  1.00  0.00            
ATOM     68  H32 ACD     1      14.450  30.080  20.030  1.00  0.00            
ATOM     69  C21 ACD     1      16.130  29.610  18.940  1.00  0.00            
ATOM     70  H33 ACD     1      15.940  28.540  19.080  1.00  0.00            
ATOM     71  H34 ACD     1      16.560  29.710  17.940  1.00  0.00            
ATOM     72  O17 ACD     1      17.020  30.180  19.870  1.00  0.00            
ATOM     73  H35 ACD     1      17.080  31.140  19.820  1.00  0.00            
ATOM     74  O18 ACD     1      13.260  32.350  20.300  1.00  0.00            
ATOM     75  C22 ACD     1      13.450  33.570  21.090  1.00  0.00            
ATOM     76  H36 ACD     1      14.080  34.300  20.570  1.00  0.00            
ATOM     77  C23 ACD     1      12.100  34.170  21.340  1.00  0.00            
ATOM     78  H37 ACD     1      11.460  33.370  21.720  1.00  0.00            
ATOM     79  O19 ACD     1      11.600  34.700  20.110  1.00  0.00            
ATOM     80  H38 ACD     1      10.750  35.080  20.340  1.00  0.00            
ATOM     81  C24 ACD     1      12.150  35.280  22.350  1.00  0.00            
ATOM     82  H39 ACD     1      12.840  36.030  21.950  1.00  0.00            
ATOM     83  O20 ACD     1      10.800  35.780  22.600  1.00  0.00            
ATOM     84  H40 ACD     1      10.450  35.040  23.120  1.00  0.00            
ATOM     85  C25 ACD     1      12.770  34.700  23.650  1.00  0.00            
ATOM     86  H41 ACD     1      13.040  35.550  24.280  1.00  0.00            
ATOM     87  O21 ACD     1      13.990  34.090  23.330  1.00  0.00            
ATOM     88  C26 ACD     1      14.080  33.090  22.430  1.00  0.00            
ATOM     89  H42 ACD     1      13.480  32.220  22.740  1.00  0.00            
ATOM     90  C27 ACD     1      15.510  32.570  22.210  1.00  0.00            
ATOM     91  H43 ACD     1      15.860  32.170  23.170  1.00  0.00            
ATOM     92  H44 ACD     1      15.470  31.760  21.470  1.00  0.00            
ATOM     93  O22 ACD     1      16.420  33.530  21.670  1.00  0.00            
ATOM     94  H45 ACD     1      17.260  33.180  21.370  1.00  0.00            
ATOM     95  O23 ACD     1      11.990  33.660  24.340  1.00  0.00            
ATOM     96  C28 ACD     1      11.410  33.870  25.670  1.00  0.00            
ATOM     97  H46 ACD     1      11.150  34.940  25.760  1.00  0.00            
ATOM     98  C29 ACD     1      12.370  33.450  26.790  1.00  0.00            
ATOM     99  H47 ACD     1      13.160  32.850  26.320  1.00  0.00            
ATOM    100  O24 ACD     1      11.750  32.730  27.880  1.00  0.00            
ATOM    101  C30 ACD     1      13.160  34.610  27.370  1.00  0.00            
ATOM    102  H48 ACD     1      13.740  34.350  28.270  1.00  0.00            
ATOM    103  H49 ACD     1      13.840  34.990  26.600  1.00  0.00            
ATOM    104  O25 ACD     1      12.330  35.700  27.780  1.00  0.00            
ATOM    105  H50 ACD     1      12.980  36.370  28.030  1.00  0.00            
ATOM    106  C31 ACD     1      10.030  33.220  25.590  1.00  0.00            
ATOM    107  H51 ACD     1      10.150  32.290  25.020  1.00  0.00            
ATOM    108  O26 ACD     1       9.000  34.060  25.010  1.00  0.00            
ATOM    109  H52 ACD     1       9.090  34.960  25.330  1.00  0.00            
ATOM    110  C32 ACD     1       9.520  32.840  26.940  1.00  0.00            
ATOM    111  H53 ACD     1       9.450  33.780  27.520  1.00  0.00            
ATOM    112  O27 ACD     1       8.320  32.130  26.900  1.00  0.00            
ATOM    113  H54 ACD     1       7.590  32.630  26.530  1.00  0.00            
ATOM    114  C33 ACD     1      10.620  31.930  27.630  1.00  0.00            
ATOM    115  H55 ACD     1      10.040  31.710  28.530  1.00  0.00            
ATOM    116  O28 ACD     1      11.000  30.760  26.870  1.00  0.00            
ATOM    117  C34 ACD     1      10.640  29.450  27.400  1.00  0.00            
ATOM    118  H56 ACD     1      10.270  29.540  28.430  1.00  0.00            
ATOM    119  C35 ACD     1       9.480  29.050  26.560  1.00  0.00            
ATOM    120  H57 ACD     1       9.690  29.380  25.540  1.00  0.00            
ATOM    121  O29 ACD     1       8.190  29.600  27.180  1.00  0.00            
ATOM    122  H58 ACD     1       8.130  30.530  26.910  1.00  0.00            
ATOM    123  C36 ACD     1       9.400  27.510  26.460  1.00  0.00            
ATOM    124  H59 ACD     1       8.880  27.130  27.350  1.00  0.00            
ATOM    125  O30 ACD     1       8.560  27.160  25.350  1.00  0.00            
ATOM    126  H60 ACD     1       8.930  26.350  24.970  1.00  0.00            
ATOM    127  C1  BD8     2      14.960  29.870  26.130  1.00  0.00            
ATOM    128  C2  BD8     2      13.970  30.630  25.200  1.00  0.00            
ATOM    129  C3  BD8     2      13.720  29.820  23.950  1.00  0.00            
ATOM    130  C4  BD8     2      14.820  29.170  23.370  1.00  0.00            
ATOM    131  C5  BD8     2      14.600  28.530  22.080  1.00  0.00            
ATOM    132  C6  BD8     2      13.280  28.400  21.580  1.00  0.00            
ATOM    133  C7  BD8     2      12.250  29.050  22.170  1.00  0.00            
ATOM    134  C8  BD8     2      10.890  29.220  21.750  1.00  0.00            
ATOM    135  C9  BD8     2      10.230  30.000  22.690  1.00  0.00            
ATOM    136  N1  BD8     2      11.210  30.380  23.650  1.00  0.00            
ATOM    137  C10 BD8     2      12.420  29.790  23.310  1.00  0.00            
ATOM    138  C11 BD8     2       8.790  30.480  22.460  1.00  0.00            
ATOM    139  C12 BD8     2       8.850  31.870  21.870  1.00  0.00            
ATOM    140  C13 BD8     2       9.400  32.030  20.430  1.00  0.00            
ATOM    141  C14 BD8     2       7.960  30.440  23.820  1.00  0.00            
ATOM    142  C15 BD8     2       6.480  30.770  23.540  1.00  0.00            
ATOM    143  O1  BD8     2       6.160  31.930  23.450  1.00  0.00            
ATOM    144  O2  BD8     2       5.630  29.980  24.220  1.00  0.00            
ATOM    145  O3  BD8     2       8.030  29.740  21.460  1.00  0.00            
ATOM    146  C16 BD8     2       8.620  28.450  21.190  1.00  0.00            
ATOM    147  C17 BD8     2      10.080  28.610  20.680  1.00  0.00            
ATOM    148  H1  BD8     2      16.000  29.980  25.810  1.00  0.00            
ATOM    149  H2  BD8     2      14.920  30.280  27.140  1.00  0.00            
ATOM    150  H3  BD8     2      14.820  28.790  26.260  1.00  0.00            
ATOM    151  H4  BD8     2      14.240  31.660  24.930  1.00  0.00            
ATOM    152  H5  BD8     2      13.040  30.830  25.750  1.00  0.00            
ATOM    153  H6  BD8     2      15.860  29.300  23.660  1.00  0.00            
ATOM    154  H7  BD8     2      15.410  27.990  21.590  1.00  0.00            
ATOM    155  H8  BD8     2      13.110  27.800  20.690  1.00  0.00            
ATOM    156  H9  BD8     2      11.080  30.880  24.510  1.00  0.00            
ATOM    157  H10 BD8     2       9.260  32.660  22.520  1.00  0.00            
ATOM    158  H11 BD8     2       7.800  32.170  21.760  1.00  0.00            
ATOM    159  H12 BD8     2       8.900  31.370  19.710  1.00  0.00            
ATOM    160  H13 BD8     2       9.430  33.060  20.080  1.00  0.00            
ATOM    161  H14 BD8     2      10.450  31.730  20.530  1.00  0.00            
ATOM    162  H15 BD8     2       8.290  31.110  24.620  1.00  0.00            
ATOM    163  H16 BD8     2       8.110  29.400  24.120  1.00  0.00            
ATOM    164  H17 BD8     2       5.990  29.080  24.300  1.00  0.00            
ATOM    165  H18 BD8     2       8.030  27.890  20.450  1.00  0.00            
ATOM    166  H19 BD8     2       8.680  27.830  22.090  1.00  0.00            
ATOM    167  H20 BD8     2      10.510  27.630  20.450  1.00  0.00            
ATOM    168  H21 BD8     2      10.020  29.130  19.720  1.00  0.00            
TER
ENDMDL
MODEL        1
ATOM      1  H1  ACD     1       3.760  22.990  25.350  1.00  0.00            
ATOM      2  O1  ACD     1       4.110  23.890  25.360  1.00  0.00            
ATOM      3  C1  ACD     1       4.690  23.990  24.080  1.00  0.00            
ATOM      4  H2  ACD     1       5.450  23.220  23.880  1.00  0.00            
ATOM      5  H3  ACD     1       5.210  24.950  24.010  1.00  0.00            
ATOM      6  C2  ACD     1       3.680  23.760  23.000  1.00  0.00            
ATOM      7  H4  ACD     1       4.200  23.920  22.040  1.00  0.00            
ATOM      8  O2  ACD     1       3.270  22.440  23.070  1.00  0.00            
ATOM      9  C3  ACD     1       2.370  21.910  22.190  1.00  0.00            
ATOM     10  H5  ACD     1       2.070  20.880  22.410  1.00  0.00            
ATOM     11  O3  ACD     1       2.880  22.080  20.900  1.00  0.00            
ATOM     12  C4  ACD     1       3.410  20.870  20.290  1.00  0.00            
ATOM     13  H6  ACD     1       3.440  20.080  21.050  1.00  0.00            
ATOM     14  C5  ACD     1       2.380  20.430  19.200  1.00  0.00            
ATOM     15  H7  ACD     1       2.280  21.280  18.510  1.00  0.00            
ATOM     16  O4  ACD     1       1.130  20.130  19.860  1.00  0.00            
ATOM     17  H8  ACD     1       0.700  19.470  19.310  1.00  0.00            
ATOM     18  C6  ACD     1       3.010  19.190  18.490  1.00  0.00            
ATOM     19  H9  ACD     1       3.210  18.410  19.240  1.00  0.00            
ATOM     20  O5  ACD     1       2.230  18.710  17.440  1.00  0.00            
ATOM     21  H10 ACD     1       2.050  19.470  16.880  1.00  0.00            
ATOM     22  C7  ACD     1       4.360  19.520  17.890  1.00  0.00            
ATOM     23  H11 ACD     1       4.690  18.610  17.370  1.00  0.00            
ATOM     24  O6  ACD     1       5.250  19.890  18.920  1.00  0.00            
ATOM     25  C8  ACD     1       4.820  21.050  19.670  1.00  0.00            
ATOM     26  H12 ACD     1       4.770  21.910  18.990  1.00  0.00            
ATOM     27  C9  ACD     1       5.930  21.350  20.720  1.00  0.00            
ATOM     28  H13 ACD     1       6.920  21.440  20.250  1.00  0.00            
ATOM     29  H14 ACD     1       5.720  22.320  21.200  1.00  0.00            
ATOM     30  O7  ACD     1       6.200  20.330  21.660  1.00  0.00            
ATOM     31  H15 ACD     1       6.510  19.500  21.270  1.00  0.00            
ATOM     32  O8  ACD     1       4.140  20.660  16.990  1.00  0.00            
ATOM     33  C10 ACD     1       4.800  20.530  15.680  1.00  0.00            
ATOM     34  H16 ACD     1       4.690  19.520  15.260  1.00  0.00            
ATOM     35  C11 ACD     1       4.030  21.450  14.650  1.00  0.00            
ATOM     36  H17 ACD     1       3.800  22.350  15.220  1.00  0.00            
ATOM     37  O9  ACD     1       2.830  20.740  14.240  1.00  0.00            
ATOM     38  H18 ACD     1       2.080  21.340  14.100  1.00  0.00            
ATOM     39  C12 ACD     1       4.910  21.900  13.440  1.00  0.00            
ATOM     40  H19 ACD     1       5.170  20.930  13.000  1.00  0.00            
ATOM     41  O10 ACD     1       4.250  22.840  12.660  1.00  0.00            
ATOM     42  H20 ACD     1       4.160  23.540  13.310  1.00  0.00            
ATOM     43  C13 ACD     1       6.200  22.520  13.890  1.00  0.00            
ATOM     44  H21 ACD     1       6.720  22.730  12.950  1.00  0.00            
ATOM     45  O11 ACD     1       6.860  21.480  14.650  1.00  0.00            
ATOM     46  C14 ACD     1       6.290  20.950  15.910  1.00  0.00            
ATOM     47  H22 ACD     1       6.370  21.680  16.720  1.00  0.00            
ATOM     48  C15 ACD     1       7.130  19.700  16.360  1.00  0.00            
ATOM     49  H23 ACD     1       6.660  19.230  17.230  1.00  0.00            
ATOM     50  H24 ACD     1       7.060  18.940  15.570  1.00  0.00            
ATOM     51  O12 ACD     1       8.590  20.010  16.450  1.00  0.00            
ATOM     52  H25 ACD     1       8.900  20.360  15.610  1.00  0.00            
ATOM     53  O13 ACD     1       5.990  23.700  14.770  1.00  0.00            
ATOM     54  C16 ACD     1       5.970  25.140  14.320  1.00  0.00            
ATOM     55  H26 ACD     1       6.190  25.260  13.250  1.00  0.00            
ATOM     56  C17 ACD     1       4.580  25.730  14.600  1.00  0.00            
ATOM     57  H27 ACD     1       4.360  25.620  15.670  1.00  0.00            
ATOM     58  O14 ACD     1       3.510  25.110  13.860  1.00  0.00            
ATOM     59  H28 ACD     1       2.710  25.620  14.040  1.00  0.00            
ATOM     60  C18 ACD     1       4.590  27.250  14.360  1.00  0.00            
ATOM     61  H29 ACD     1       4.730  27.430  13.290  1.00  0.00            
ATOM     62  O15 ACD     1       3.370  27.850  14.770  1.00  0.00            
ATOM     63  H30 ACD     1       3.630  28.410  15.510  1.00  0.00            
ATOM     64  C19 ACD     1       5.690  27.940  15.150  1.00  0.00            
ATOM     65  H31 ACD     1       5.770  28.970  14.800  1.00  0.00            
ATOM     66  O16 ACD     1       6.900  27.330  14.830  1.00  0.00            
ATOM     67  C20 ACD     1       7.050  25.910  15.110  1.00  0.00            
ATOM     68  H32 ACD     1       6.830  25.870  16.190  1.00  0.00            
ATOM     69  C21 ACD     1       8.430  25.280  14.870  1.00  0.00            
ATOM     70  H33 ACD     1       8.370  24.310  15.370  1.00  0.00            
ATOM     71  H34 ACD     1       8.620  25.270  13.790  1.00  0.00            
ATOM     72  O17 ACD     1       9.340  26.080  15.560  1.00  0.00            
ATOM     73  H35 ACD     1       9.930  25.550  16.100  1.00  0.00            
ATOM     74  O18 ACD     1       5.450  27.790  16.540  1.00  0.00            
ATOM     75  C22 ACD     1       5.740  28.860  17.390  1.00  0.00            
ATOM     76  H36 ACD     1       6.280  29.690  16.920  1.00  0.00            
ATOM     77  C23 ACD     1       4.400  29.480  17.720  1.00  0.00            
ATOM     78  H37 ACD     1       3.770  28.710  18.180  1.00  0.00            
ATOM     79  O19 ACD     1       3.760  29.880  16.560  1.00  0.00            
ATOM     80  H38 ACD     1       3.380  30.760  16.610  1.00  0.00            
ATOM     81  C24 ACD     1       4.660  30.590  18.810  1.00  0.00            
ATOM     82  H39 ACD     1       5.240  31.430  18.410  1.00  0.00            
ATOM     83  O20 ACD     1       3.450  31.290  19.150  1.00  0.00            
ATOM     84  H40 ACD     1       2.970  30.640  19.670  1.00  0.00            
ATOM     85  C25 ACD     1       5.290  30.030  20.120  1.00  0.00            
ATOM     86  H41 ACD     1       5.470  30.930  20.710  1.00  0.00            
ATOM     87  O21 ACD     1       6.510  29.500  19.680  1.00  0.00            
ATOM     88  C26 ACD     1       6.350  28.390  18.730  1.00  0.00            
ATOM     89  H42 ACD     1       5.740  27.570  19.130  1.00  0.00            
ATOM     90  C27 ACD     1       7.790  27.900  18.500  1.00  0.00            
ATOM     91  H43 ACD     1       7.640  26.990  17.900  1.00  0.00            
ATOM     92  H44 ACD     1       8.350  28.660  17.940  1.00  0.00            
ATOM     93  O22 ACD     1       8.470  27.540  19.720  1.00  0.00            
ATOM     94  H45 ACD     1       8.600  28.350  20.220  1.00  0.00            
ATOM     95  O23 ACD     1       4.360  29.000  20.670  1.00  0.00            
ATOM     96  C28 ACD     1       3.780  29.280  21.960  1.00  0.00            
ATOM     97  H46 ACD     1       3.760  30.360  22.100  1.00  0.00            
ATOM     98  C29 ACD     1       4.720  28.620  23.010  1.00  0.00            
ATOM     99  H47 ACD     1       5.550  28.040  22.570  1.00  0.00            
ATOM    100  O24 ACD     1       4.090  27.590  23.870  1.00  0.00            
ATOM    101  C30 ACD     1       5.330  29.670  23.980  1.00  0.00            
ATOM    102  H48 ACD     1       6.030  29.210  24.690  1.00  0.00            
ATOM    103  H49 ACD     1       5.930  30.390  23.400  1.00  0.00            
ATOM    104  O25 ACD     1       4.390  30.510  24.690  1.00  0.00            
ATOM    105  H50 ACD     1       4.790  30.800  25.510  1.00  0.00            
ATOM    106  C31 ACD     1       2.330  28.740  21.890  1.00  0.00            
ATOM    107  H51 ACD     1       2.500  27.830  21.290  1.00  0.00            
ATOM    108  O26 ACD     1       1.490  29.750  21.300  1.00  0.00            
ATOM    109  H52 ACD     1       0.630  29.340  21.200  1.00  0.00            
ATOM    110  C32 ACD     1       1.900  28.250  23.270  1.00  0.00            
ATOM    111  H53 ACD     1       2.050  29.060  23.980  1.00  0.00            
ATOM    112  O27 ACD     1       0.500  27.730  23.260  1.00  0.00            
ATOM    113  H54 ACD     1       0.450  26.800  23.500  1.00  0.00            
ATOM    114  C33 ACD     1       2.780  27.150  23.660  1.00  0.00            
ATOM    115  H55 ACD     1       2.420  26.700  24.590  1.00  0.00            
ATOM    116  O28 ACD     1       2.790  26.080  22.740  1.00  0.00            
ATOM    117  C34 ACD     1       2.470  24.730  23.170  1.00  0.00            
ATOM    118  H56 ACD     1       2.190  24.840  24.220  1.00  0.00            
ATOM    119  C35 ACD     1       1.240  24.270  22.370  1.00  0.00            
ATOM    120  H57 ACD     1       1.480  24.560  21.340  1.00  0.00            
ATOM    121  O29 ACD     1      -0.010  24.770  22.910  1.00  0.00            
ATOM    122  H58 ACD     1      -0.790  24.440  22.460  1.00  0.00            
ATOM    123  C36 ACD     1       1.150  22.710  22.510  1.00  0.00            
ATOM    124  H59 ACD     1       0.800  22.530  23.540  1.00  0.00            
ATOM    125  O30 ACD     1       0.140  22.290  21.670  1.00  0.00            
ATOM    126  H60 ACD     1       0.550  21.810  20.950  1.00  0.00            
ATOM    127  C1  BD8     2       7.340  24.970  22.050  1.00  0.00            
ATOM    128  C2  BD8     2       6.260  25.820  21.380  1.00  0.00            
ATOM    129  C3  BD8     2       5.850  25.160  20.070  1.00  0.00            
ATOM    130  C4  BD8     2       6.820  24.610  19.250  1.00  0.00            
ATOM    131  C5  BD8     2       6.420  23.860  18.130  1.00  0.00            
ATOM    132  C6  BD8     2       5.110  23.830  17.710  1.00  0.00            
ATOM    133  C7  BD8     2       4.220  24.620  18.420  1.00  0.00            
ATOM    134  C8  BD8     2       2.860  24.820  18.080  1.00  0.00            
ATOM    135  C9  BD8     2       2.410  25.810  18.980  1.00  0.00            
ATOM    136  N1  BD8     2       3.390  25.960  19.990  1.00  0.00            
ATOM    137  C10 BD8     2       4.530  25.260  19.600  1.00  0.00            
ATOM    138  C11 BD8     2       1.030  26.430  18.660  1.00  0.00            
ATOM    139  C12 BD8     2       1.290  27.830  17.860  1.00  0.00            
ATOM    140  C13 BD8     2       0.160  28.440  16.980  1.00  0.00            
ATOM    141  C14 BD8     2       0.160  26.470  19.990  1.00  0.00            
ATOM    142  C15 BD8     2      -0.980  27.420  19.870  1.00  0.00            
ATOM    143  O1  BD8     2      -2.080  27.130  19.440  1.00  0.00            
ATOM    144  O2  BD8     2      -0.760  28.680  20.240  1.00  0.00            
ATOM    145  O3  BD8     2       0.260  25.640  17.780  1.00  0.00            
ATOM    146  C16 BD8     2       0.520  24.250  17.570  1.00  0.00            
ATOM    147  C17 BD8     2       1.980  24.180  17.020  1.00  0.00            
ATOM    148  H1  BD8     2       6.960  23.950  22.010  1.00  0.00            
ATOM    149  H2  BD8     2       8.290  25.030  21.500  1.00  0.00            
ATOM    150  H3  BD8     2       7.470  25.280  23.090  1.00  0.00            
ATOM    151  H4  BD8     2       6.730  26.800  21.260  1.00  0.00            
ATOM    152  H5  BD8     2       5.450  26.080  22.070  1.00  0.00            
ATOM    153  H6  BD8     2       7.890  24.700  19.450  1.00  0.00            
ATOM    154  H7  BD8     2       7.190  23.460  17.470  1.00  0.00            
ATOM    155  H8  BD8     2       4.850  23.340  16.770  1.00  0.00            
ATOM    156  H9  BD8     2       3.380  26.660  20.720  1.00  0.00            
ATOM    157  H10 BD8     2       2.100  27.750  17.130  1.00  0.00            
ATOM    158  H11 BD8     2       1.540  28.640  18.560  1.00  0.00            
ATOM    159  H12 BD8     2       0.070  27.970  15.990  1.00  0.00            
ATOM    160  H13 BD8     2      -0.770  28.320  17.550  1.00  0.00            
ATOM    161  H14 BD8     2       0.230  29.520  16.850  1.00  0.00            
ATOM    162  H15 BD8     2       0.720  26.810  20.860  1.00  0.00            
ATOM    163  H16 BD8     2      -0.220  25.470  20.220  1.00  0.00            
ATOM    164  H17 BD8     2      -1.480  29.090  19.730  1.00  0.00            
ATOM    165  H18 BD8     2      -0.220  23.890  16.840  1.00  0.00            
ATOM    166  H19 BD8     2       0.400  23.570  18.420  1.00  0.00            
ATOM    167  H20 BD8     2       2.110  23.110  16.840  1.00  0.00            
ATOM    168  H21 BD8     2       2.090  24.800  16.120  1.00  0.00            
TER
ENDMDL
MODEL        1
ATOM      1  H1  ACD     1       9.230  28.310  25.540  1.00  0.00            
ATOM      2  O1  ACD     1       8.550  28.770  25.040  1.00  0.00            
ATOM      3  C1  ACD     1       8.410  28.020  23.790  1.00  0.00            
ATOM      4  H2  ACD     1       8.380  26.950  24.020  1.00  0.00            
ATOM      5  H3  ACD     1       9.260  28.220  23.120  1.00  0.00            
ATOM      6  C2  ACD     1       7.150  28.330  23.030  1.00  0.00            
ATOM      7  H4  ACD     1       7.180  27.680  22.140  1.00  0.00            
ATOM      8  O2  ACD     1       5.950  28.010  23.810  1.00  0.00            
ATOM      9  C3  ACD     1       4.750  28.150  23.110  1.00  0.00            
ATOM     10  H5  ACD     1       3.850  28.010  23.710  1.00  0.00            
ATOM     11  O3  ACD     1       4.670  27.250  21.990  1.00  0.00            
ATOM     12  C4  ACD     1       3.700  26.210  22.110  1.00  0.00            
ATOM     13  H6  ACD     1       3.440  26.070  23.160  1.00  0.00            
ATOM     14  C5  ACD     1       2.460  26.550  21.200  1.00  0.00            
ATOM     15  H7  ACD     1       2.800  26.660  20.170  1.00  0.00            
ATOM     16  O4  ACD     1       1.740  27.730  21.650  1.00  0.00            
ATOM     17  H8  ACD     1       2.370  28.460  21.570  1.00  0.00            
ATOM     18  C6  ACD     1       1.520  25.320  21.200  1.00  0.00            
ATOM     19  H9  ACD     1       1.240  25.060  22.230  1.00  0.00            
ATOM     20  O5  ACD     1       0.320  25.600  20.340  1.00  0.00            
ATOM     21  H10 ACD     1      -0.170  26.330  20.720  1.00  0.00            
ATOM     22  C7  ACD     1       2.270  24.100  20.650  1.00  0.00            
ATOM     23  H11 ACD     1       1.540  23.300  20.830  1.00  0.00            
ATOM     24  O6  ACD     1       3.440  23.890  21.430  1.00  0.00            
ATOM     25  C8  ACD     1       4.380  25.020  21.470  1.00  0.00            
ATOM     26  H12 ACD     1       4.720  25.220  20.450  1.00  0.00            
ATOM     27  C9  ACD     1       5.560  24.640  22.360  1.00  0.00            
ATOM     28  H13 ACD     1       6.330  25.410  22.520  1.00  0.00            
ATOM     29  H14 ACD     1       5.070  24.320  23.290  1.00  0.00            
ATOM     30  O7  ACD     1       6.270  23.600  21.790  1.00  0.00            
ATOM     31  H15 ACD     1       6.740  24.030  21.080  1.00  0.00            
ATOM     32  O8  ACD     1       2.590  24.250  19.300  1.00  0.00            
ATOM     33  C10 ACD     1       2.470  23.160  18.380  1.00  0.00            
ATOM     34  H16 ACD     1       1.550  22.690  18.750  1.00  0.00            
ATOM     35  C11 ACD     1       2.150  23.750  17.040  1.00  0.00            
ATOM     36  H17 ACD     1       2.760  24.650  16.890  1.00  0.00            
ATOM     37  O9  ACD     1       0.800  24.150  17.030  1.00  0.00            
ATOM     38  H18 ACD     1       0.810  24.960  17.540  1.00  0.00            
ATOM     39  C12 ACD     1       2.580  22.770  15.890  1.00  0.00            
ATOM     40  H19 ACD     1       1.800  22.000  15.940  1.00  0.00            
ATOM     41  O10 ACD     1       2.480  23.350  14.640  1.00  0.00            
ATOM     42  H20 ACD     1       1.660  23.820  14.480  1.00  0.00            
ATOM     43  C13 ACD     1       3.950  22.280  16.080  1.00  0.00            
ATOM     44  H21 ACD     1       4.300  21.550  15.340  1.00  0.00            
ATOM     45  O11 ACD     1       4.060  21.560  17.330  1.00  0.00            
ATOM     46  C14 ACD     1       3.640  22.220  18.540  1.00  0.00            
ATOM     47  H22 ACD     1       4.470  22.830  18.930  1.00  0.00            
ATOM     48  C15 ACD     1       3.310  21.110  19.620  1.00  0.00            
ATOM     49  H23 ACD     1       4.140  20.390  19.620  1.00  0.00            
ATOM     50  H24 ACD     1       3.300  21.600  20.600  1.00  0.00            
ATOM     51  O12 ACD     1       2.070  20.450  19.510  1.00  0.00            
ATOM     52  H25 ACD     1       2.120  20.080  18.620  1.00  0.00            
ATOM     53  O13 ACD     1       4.910  23.380  16.030  1.00  0.00            
ATOM     54  C16 ACD     1       5.710  23.560  14.850  1.00  0.00            
ATOM     55  H26 ACD     1       5.420  22.850  14.080  1.00  0.00            
ATOM     56  C17 ACD     1       5.570  25.010  14.350  1.00  0.00            
ATOM     57  H27 ACD     1       5.560  25.700  15.200  1.00  0.00            
ATOM     58  O14 ACD     1       4.470  25.140  13.450  1.00  0.00            
ATOM     59  H28 ACD     1       3.650  24.810  13.830  1.00  0.00            
ATOM     60  C18 ACD     1       6.810  25.500  13.520  1.00  0.00            
ATOM     61  H29 ACD     1       6.670  25.190  12.470  1.00  0.00            
ATOM     62  O15 ACD     1       6.790  26.880  13.350  1.00  0.00            
ATOM     63  H30 ACD     1       5.860  26.930  13.140  1.00  0.00            
ATOM     64  C19 ACD     1       8.160  25.060  14.070  1.00  0.00            
ATOM     65  H31 ACD     1       8.910  25.280  13.300  1.00  0.00            
ATOM     66  O16 ACD     1       8.090  23.640  14.270  1.00  0.00            
ATOM     67  C20 ACD     1       7.170  23.230  15.290  1.00  0.00            
ATOM     68  H32 ACD     1       7.380  23.740  16.230  1.00  0.00            
ATOM     69  C21 ACD     1       7.160  21.740  15.470  1.00  0.00            
ATOM     70  H33 ACD     1       6.200  21.400  15.860  1.00  0.00            
ATOM     71  H34 ACD     1       7.290  21.120  14.570  1.00  0.00            
ATOM     72  O17 ACD     1       8.270  21.510  16.300  1.00  0.00            
ATOM     73  H35 ACD     1       9.020  21.670  15.710  1.00  0.00            
ATOM     74  O18 ACD     1       8.390  25.790  15.320  1.00  0.00            
ATOM     75  C22 ACD     1       9.640  26.420  15.520  1.00  0.00            
ATOM     76  H36 ACD     1      10.350  26.100  14.740  1.00  0.00            
ATOM     77  C23 ACD     1       9.280  27.940  15.510  1.00  0.00            
ATOM     78  H37 ACD     1       8.570  28.090  16.330  1.00  0.00            
ATOM     79  O19 ACD     1       8.690  28.310  14.260  1.00  0.00            
ATOM     80  H38 ACD     1       7.940  27.730  14.110  1.00  0.00            
ATOM     81  C24 ACD     1      10.610  28.680  15.820  1.00  0.00            
ATOM     82  H39 ACD     1      11.360  28.280  15.130  1.00  0.00            
ATOM     83  O20 ACD     1      10.400  30.040  15.710  1.00  0.00            
ATOM     84  H40 ACD     1      10.010  30.260  14.860  1.00  0.00            
ATOM     85  C25 ACD     1      11.020  28.300  17.250  1.00  0.00            
ATOM     86  H41 ACD     1      12.040  28.670  17.330  1.00  0.00            
ATOM     87  O21 ACD     1      11.320  26.910  17.280  1.00  0.00            
ATOM     88  C26 ACD     1      10.210  26.110  16.940  1.00  0.00            
ATOM     89  H42 ACD     1       9.390  26.190  17.660  1.00  0.00            
ATOM     90  C27 ACD     1      10.690  24.660  17.010  1.00  0.00            
ATOM     91  H43 ACD     1       9.840  24.010  16.760  1.00  0.00            
ATOM     92  H44 ACD     1      11.510  24.520  16.280  1.00  0.00            
ATOM     93  O22 ACD     1      11.090  24.220  18.290  1.00  0.00            
ATOM     94  H45 ACD     1      11.920  24.700  18.400  1.00  0.00            
ATOM     95  O23 ACD     1      10.170  28.850  18.270  1.00  0.00            
ATOM     96  C28 ACD     1      10.660  29.900  19.070  1.00  0.00            
ATOM     97  H46 ACD     1      11.470  30.470  18.600  1.00  0.00            
ATOM     98  C29 ACD     1      11.210  29.460  20.480  1.00  0.00            
ATOM     99  H47 ACD     1      11.460  28.400  20.440  1.00  0.00            
ATOM    100  O24 ACD     1      10.360  29.710  21.660  1.00  0.00            
ATOM    101  C30 ACD     1      12.590  30.030  20.640  1.00  0.00            
ATOM    102  H48 ACD     1      12.900  29.600  21.610  1.00  0.00            
ATOM    103  H49 ACD     1      13.350  29.730  19.900  1.00  0.00            
ATOM    104  O25 ACD     1      12.530  31.410  20.630  1.00  0.00            
ATOM    105  H50 ACD     1      12.220  31.660  21.500  1.00  0.00            
ATOM    106  C31 ACD     1       9.510  30.870  19.170  1.00  0.00            
ATOM    107  H51 ACD     1       8.580  30.280  19.080  1.00  0.00            
ATOM    108  O26 ACD     1       9.720  31.820  18.060  1.00  0.00            
ATOM    109  H52 ACD     1      10.050  31.410  17.260  1.00  0.00            
ATOM    110  C32 ACD     1       9.440  31.610  20.460  1.00  0.00            
ATOM    111  H53 ACD     1      10.310  32.280  20.530  1.00  0.00            
ATOM    112  O27 ACD     1       8.320  32.510  20.540  1.00  0.00            
ATOM    113  H54 ACD     1       7.550  31.950  20.440  1.00  0.00            
ATOM    114  C33 ACD     1       9.240  30.560  21.540  1.00  0.00            
ATOM    115  H55 ACD     1       9.030  31.150  22.440  1.00  0.00            
ATOM    116  O28 ACD     1       8.070  29.840  21.370  1.00  0.00            
ATOM    117  C34 ACD     1       7.140  29.730  22.490  1.00  0.00            
ATOM    118  H56 ACD     1       7.410  30.360  23.350  1.00  0.00            
ATOM    119  C35 ACD     1       5.810  30.060  21.850  1.00  0.00            
ATOM    120  H57 ACD     1       5.780  29.400  20.970  1.00  0.00            
ATOM    121  O29 ACD     1       5.760  31.400  21.490  1.00  0.00            
ATOM    122  H58 ACD     1       5.830  31.910  22.300  1.00  0.00            
ATOM    123  C36 ACD     1       4.630  29.590  22.650  1.00  0.00            
ATOM    124  H59 ACD     1       4.560  30.230  23.540  1.00  0.00            
ATOM    125  O30 ACD     1       3.390  29.830  21.880  1.00  0.00            
ATOM    126  H60 ACD     1       3.440  30.710  21.480  1.00  0.00            
ATOM    127  C1  BD8     2      10.110  25.660  21.610  1.00  0.00            
ATOM    128  C2  BD8     2       9.380  26.480  20.550  1.00  0.00            
ATOM    129  C3  BD8     2       8.140  25.940  19.820  1.00  0.00            
ATOM    130  C4  BD8     2       8.070  24.570  19.540  1.00  0.00            
ATOM    131  C5  BD8     2       7.000  24.000  18.840  1.00  0.00            
ATOM    132  C6  BD8     2       5.970  24.820  18.370  1.00  0.00            
ATOM    133  C7  BD8     2       6.080  26.180  18.510  1.00  0.00            
ATOM    134  C8  BD8     2       5.280  27.260  18.110  1.00  0.00            
ATOM    135  C9  BD8     2       6.000  28.430  18.170  1.00  0.00            
ATOM    136  N1  BD8     2       7.230  28.090  18.830  1.00  0.00            
ATOM    137  C10 BD8     2       7.170  26.740  19.130  1.00  0.00            
ATOM    138  C11 BD8     2       5.600  29.750  17.470  1.00  0.00            
ATOM    139  C12 BD8     2       6.700  30.070  16.370  1.00  0.00            
ATOM    140  C13 BD8     2       6.550  31.200  15.270  1.00  0.00            
ATOM    141  C14 BD8     2       5.420  30.910  18.440  1.00  0.00            
ATOM    142  C15 BD8     2       5.130  32.240  17.780  1.00  0.00            
ATOM    143  O1  BD8     2       4.080  32.500  17.160  1.00  0.00            
ATOM    144  O2  BD8     2       5.930  33.240  18.080  1.00  0.00            
ATOM    145  O3  BD8     2       4.360  29.620  16.760  1.00  0.00            
ATOM    146  C16 BD8     2       3.410  28.630  17.190  1.00  0.00            
ATOM    147  C17 BD8     2       4.010  27.240  17.280  1.00  0.00            
ATOM    148  H1  BD8     2      10.620  26.340  22.300  1.00  0.00            
ATOM    149  H2  BD8     2       9.490  25.100  22.320  1.00  0.00            
ATOM    150  H3  BD8     2      10.820  24.940  21.180  1.00  0.00            
ATOM    151  H4  BD8     2      10.180  26.670  19.820  1.00  0.00            
ATOM    152  H5  BD8     2       9.090  27.420  21.020  1.00  0.00            
ATOM    153  H6  BD8     2       8.890  23.950  19.870  1.00  0.00            
ATOM    154  H7  BD8     2       6.850  22.920  18.820  1.00  0.00            
ATOM    155  H8  BD8     2       5.090  24.390  17.900  1.00  0.00            
ATOM    156  H9  BD8     2       8.110  28.570  18.740  1.00  0.00            
ATOM    157  H10 BD8     2       6.750  29.150  15.780  1.00  0.00            
ATOM    158  H11 BD8     2       7.700  30.200  16.800  1.00  0.00            
ATOM    159  H12 BD8     2       5.520  31.230  14.900  1.00  0.00            
ATOM    160  H13 BD8     2       6.820  32.180  15.690  1.00  0.00            
ATOM    161  H14 BD8     2       7.340  31.050  14.530  1.00  0.00            
ATOM    162  H15 BD8     2       6.370  31.070  18.980  1.00  0.00            
ATOM    163  H16 BD8     2       4.600  30.580  19.090  1.00  0.00            
ATOM    164  H17 BD8     2       5.310  33.870  17.690  1.00  0.00            
ATOM    165  H18 BD8     2       2.550  28.720  16.520  1.00  0.00            
ATOM    166  H19 BD8     2       3.070  28.830  18.210  1.00  0.00            
ATOM    167  H20 BD8     2       3.320  26.550  17.760  1.00  0.00            
ATOM    168  H21 BD8     2       4.060  26.720  16.320  1.00  0.00            
TER
ENDMDL
MODEL        1
ATOM      1  H1  ACD     1      10.140  24.800  31.840  1.00  0.00            
ATOM      2  O1  ACD     1       9.880  25.730  31.820  1.00  0.00            
ATOM      3  C1  ACD     1      10.740  26.280  30.830  1.00  0.00            
ATOM      4  H2  ACD     1      11.740  26.080  31.250  1.00  0.00            
ATOM      5  H3  ACD     1      10.570  27.370  30.760  1.00  0.00            
ATOM      6  C2  ACD     1      10.520  25.640  29.450  1.00  0.00            
ATOM      7  H4  ACD     1      11.150  26.130  28.700  1.00  0.00            
ATOM      8  O2  ACD     1      11.010  24.270  29.600  1.00  0.00            
ATOM      9  C3  ACD     1      10.860  23.510  28.450  1.00  0.00            
ATOM     10  H5  ACD     1      11.220  22.470  28.500  1.00  0.00            
ATOM     11  O3  ACD     1      11.600  24.160  27.390  1.00  0.00            
ATOM     12  C4  ACD     1      12.850  23.610  27.010  1.00  0.00            
ATOM     13  H6  ACD     1      13.250  22.790  27.620  1.00  0.00            
ATOM     14  C5  ACD     1      12.570  23.150  25.580  1.00  0.00            
ATOM     15  H7  ACD     1      12.110  24.010  25.090  1.00  0.00            
ATOM     16  O4  ACD     1      11.720  21.970  25.700  1.00  0.00            
ATOM     17  H8  ACD     1      10.950  22.080  26.260  1.00  0.00            
ATOM     18  C6  ACD     1      13.840  22.770  24.880  1.00  0.00            
ATOM     19  H9  ACD     1      14.270  21.950  25.470  1.00  0.00            
ATOM     20  O5  ACD     1      13.630  22.400  23.540  1.00  0.00            
ATOM     21  H10 ACD     1      14.010  23.140  23.050  1.00  0.00            
ATOM     22  C7  ACD     1      14.910  23.880  24.870  1.00  0.00            
ATOM     23  H11 ACD     1      15.870  23.410  24.670  1.00  0.00            
ATOM     24  O6  ACD     1      15.020  24.440  26.110  1.00  0.00            
ATOM     25  C8  ACD     1      13.870  24.710  27.000  1.00  0.00            
ATOM     26  H12 ACD     1      13.380  25.600  26.580  1.00  0.00            
ATOM     27  C9  ACD     1      14.270  25.160  28.370  1.00  0.00            
ATOM     28  H13 ACD     1      13.320  25.370  28.870  1.00  0.00            
ATOM     29  H14 ACD     1      14.800  24.310  28.820  1.00  0.00            
ATOM     30  O7  ACD     1      15.110  26.290  28.280  1.00  0.00            
ATOM     31  H15 ACD     1      14.660  26.850  27.630  1.00  0.00            
ATOM     32  O8  ACD     1      14.680  24.880  23.900  1.00  0.00            
ATOM     33  C10 ACD     1      15.760  25.130  22.970  1.00  0.00            
ATOM     34  H16 ACD     1      16.310  24.180  22.890  1.00  0.00            
ATOM     35  C11 ACD     1      15.070  25.420  21.640  1.00  0.00            
ATOM     36  H17 ACD     1      14.110  25.850  21.940  1.00  0.00            
ATOM     37  O9  ACD     1      14.860  24.220  20.940  1.00  0.00            
ATOM     38  H18 ACD     1      13.960  24.130  20.620  1.00  0.00            
ATOM     39  C12 ACD     1      15.800  26.470  20.750  1.00  0.00            
ATOM     40  H19 ACD     1      16.760  26.060  20.420  1.00  0.00            
ATOM     41  O10 ACD     1      14.950  26.870  19.720  1.00  0.00            
ATOM     42  H20 ACD     1      14.220  27.440  20.000  1.00  0.00            
ATOM     43  C13 ACD     1      16.090  27.690  21.600  1.00  0.00            
ATOM     44  H21 ACD     1      16.580  28.470  21.020  1.00  0.00            
ATOM     45  O11 ACD     1      16.970  27.270  22.610  1.00  0.00            
ATOM     46  C14 ACD     1      16.550  26.340  23.560  1.00  0.00            
ATOM     47  H22 ACD     1      15.830  26.780  24.260  1.00  0.00            
ATOM     48  C15 ACD     1      17.780  25.860  24.380  1.00  0.00            
ATOM     49  H23 ACD     1      17.530  25.050  25.070  1.00  0.00            
ATOM     50  H24 ACD     1      18.560  25.480  23.700  1.00  0.00            
ATOM     51  O12 ACD     1      18.240  26.910  25.240  1.00  0.00            
ATOM     52  H25 ACD     1      18.960  26.570  25.770  1.00  0.00            
ATOM     53  O13 ACD     1      14.770  28.210  22.060  1.00  0.00            
ATOM     54  C16 ACD     1      14.460  29.510  21.780  1.00  0.00            
ATOM     55  H26 ACD     1      15.140  29.820  20.980  1.00  0.00            
ATOM     56  C17 ACD     1      12.940  29.400  21.340  1.00  0.00            
ATOM     57  H27 ACD     1      12.310  28.990  22.140  1.00  0.00            
ATOM     58  O14 ACD     1      12.780  28.590  20.170  1.00  0.00            
ATOM     59  H28 ACD     1      11.840  28.420  20.120  1.00  0.00            
ATOM     60  C18 ACD     1      12.360  30.810  21.290  1.00  0.00            
ATOM     61  H29 ACD     1      12.800  31.370  20.450  1.00  0.00            
ATOM     62  O15 ACD     1      10.970  30.640  21.030  1.00  0.00            
ATOM     63  H30 ACD     1      10.500  31.190  21.670  1.00  0.00            
ATOM     64  C19 ACD     1      12.540  31.700  22.530  1.00  0.00            
ATOM     65  H31 ACD     1      12.360  32.770  22.380  1.00  0.00            
ATOM     66  O16 ACD     1      13.920  31.610  22.970  1.00  0.00            
ATOM     67  C20 ACD     1      14.600  30.340  23.070  1.00  0.00            
ATOM     68  H32 ACD     1      14.020  29.870  23.870  1.00  0.00            
ATOM     69  C21 ACD     1      16.060  30.470  23.650  1.00  0.00            
ATOM     70  H33 ACD     1      16.050  30.940  24.640  1.00  0.00            
ATOM     71  H34 ACD     1      16.520  29.480  23.600  1.00  0.00            
ATOM     72  O17 ACD     1      16.780  31.380  22.850  1.00  0.00            
ATOM     73  H35 ACD     1      16.420  32.260  23.040  1.00  0.00            
ATOM     74  O18 ACD     1      11.650  31.160  23.600  1.00  0.00            
ATOM     75  C22 ACD     1      10.850  31.990  24.360  1.00  0.00            
ATOM     76  H36 ACD     1      11.110  33.060  24.290  1.00  0.00            
ATOM     77  C23 ACD     1       9.420  31.610  24.090  1.00  0.00            
ATOM     78  H37 ACD     1       9.330  30.530  24.250  1.00  0.00            
ATOM     79  O19 ACD     1       8.910  31.970  22.790  1.00  0.00            
ATOM     80  H38 ACD     1       7.950  31.890  22.790  1.00  0.00            
ATOM     81  C24 ACD     1       8.480  32.250  25.130  1.00  0.00            
ATOM     82  H39 ACD     1       8.500  33.340  25.040  1.00  0.00            
ATOM     83  O20 ACD     1       7.140  31.680  25.030  1.00  0.00            
ATOM     84  H40 ACD     1       7.220  30.780  25.350  1.00  0.00            
ATOM     85  C25 ACD     1       8.990  31.970  26.580  1.00  0.00            
ATOM     86  H41 ACD     1       8.410  32.590  27.280  1.00  0.00            
ATOM     87  O21 ACD     1      10.340  32.370  26.660  1.00  0.00            
ATOM     88  C26 ACD     1      11.210  31.640  25.790  1.00  0.00            
ATOM     89  H42 ACD     1      10.950  30.580  25.930  1.00  0.00            
ATOM     90  C27 ACD     1      12.650  31.790  26.210  1.00  0.00            
ATOM     91  H43 ACD     1      12.790  31.440  27.240  1.00  0.00            
ATOM     92  H44 ACD     1      13.230  31.150  25.550  1.00  0.00            
ATOM     93  O22 ACD     1      13.010  33.190  26.240  1.00  0.00            
ATOM     94  H45 ACD     1      12.750  33.470  27.120  1.00  0.00            
ATOM     95  O23 ACD     1       8.790  30.570  26.950  1.00  0.00            
ATOM     96  C28 ACD     1       7.670  30.300  27.830  1.00  0.00            
ATOM     97  H46 ACD     1       6.890  31.060  27.770  1.00  0.00            
ATOM     98  C29 ACD     1       8.080  30.210  29.320  1.00  0.00            
ATOM     99  H47 ACD     1       9.030  30.770  29.380  1.00  0.00            
ATOM    100  O24 ACD     1       8.290  28.880  29.800  1.00  0.00            
ATOM    101  C30 ACD     1       7.120  30.900  30.240  1.00  0.00            
ATOM    102  H48 ACD     1       7.470  30.830  31.280  1.00  0.00            
ATOM    103  H49 ACD     1       7.150  31.980  30.050  1.00  0.00            
ATOM    104  O25 ACD     1       5.790  30.530  30.290  1.00  0.00            
ATOM    105  H50 ACD     1       5.470  30.600  31.190  1.00  0.00            
ATOM    106  C31 ACD     1       6.950  29.100  27.200  1.00  0.00            
ATOM    107  H51 ACD     1       7.610  28.550  26.510  1.00  0.00            
ATOM    108  O26 ACD     1       5.900  29.580  26.380  1.00  0.00            
ATOM    109  H52 ACD     1       5.180  29.810  26.970  1.00  0.00            
ATOM    110  C32 ACD     1       6.510  28.040  28.210  1.00  0.00            
ATOM    111  H53 ACD     1       5.680  28.420  28.810  1.00  0.00            
ATOM    112  O27 ACD     1       5.930  26.870  27.570  1.00  0.00            
ATOM    113  H54 ACD     1       5.030  27.050  27.280  1.00  0.00            
ATOM    114  C33 ACD     1       7.700  27.700  29.140  1.00  0.00            
ATOM    115  H55 ACD     1       7.380  27.140  30.020  1.00  0.00            
ATOM    116  O28 ACD     1       8.700  26.970  28.500  1.00  0.00            
ATOM    117  C34 ACD     1       9.000  25.650  29.030  1.00  0.00            
ATOM    118  H56 ACD     1       8.460  25.470  29.970  1.00  0.00            
ATOM    119  C35 ACD     1       8.610  24.620  27.940  1.00  0.00            
ATOM    120  H57 ACD     1       9.050  25.070  27.040  1.00  0.00            
ATOM    121  O29 ACD     1       7.190  24.440  27.760  1.00  0.00            
ATOM    122  H58 ACD     1       6.690  25.240  27.930  1.00  0.00            
ATOM    123  C36 ACD     1       9.330  23.330  28.170  1.00  0.00            
ATOM    124  H59 ACD     1       8.790  22.840  29.000  1.00  0.00            
ATOM    125  O30 ACD     1       9.280  22.460  26.970  1.00  0.00            
ATOM    126  H60 ACD     1       8.350  22.240  26.840  1.00  0.00            
ATOM    127  C1  BD8     2      12.350  29.850  29.780  1.00  0.00            
ATOM    128  C2  BD8     2      11.450  29.410  28.530  1.00  0.00            
ATOM    129  C3  BD8     2      12.160  28.720  27.340  1.00  0.00            
ATOM    130  C4  BD8     2      13.570  28.810  27.180  1.00  0.00            
ATOM    131  C5  BD8     2      14.190  28.310  26.030  1.00  0.00            
ATOM    132  C6  BD8     2      13.420  27.740  24.990  1.00  0.00            
ATOM    133  C7  BD8     2      12.060  27.670  25.150  1.00  0.00            
ATOM    134  C8  BD8     2      11.060  27.110  24.250  1.00  0.00            
ATOM    135  C9  BD8     2       9.810  27.290  24.860  1.00  0.00            
ATOM    136  N1  BD8     2      10.090  27.830  26.190  1.00  0.00            
ATOM    137  C10 BD8     2      11.420  28.160  26.260  1.00  0.00            
ATOM    138  C11 BD8     2       8.500  26.880  24.080  1.00  0.00            
ATOM    139  C12 BD8     2       7.770  28.150  23.670  1.00  0.00            
ATOM    140  C13 BD8     2       8.380  28.800  22.380  1.00  0.00            
ATOM    141  C14 BD8     2       7.800  25.830  24.980  1.00  0.00            
ATOM    142  C15 BD8     2       6.460  25.450  24.400  1.00  0.00            
ATOM    143  O1  BD8     2       5.340  25.980  24.570  1.00  0.00            
ATOM    144  O2  BD8     2       6.440  24.420  23.590  1.00  0.00            
ATOM    145  O3  BD8     2       8.820  26.060  22.890  1.00  0.00            
ATOM    146  C16 BD8     2      10.040  25.300  22.870  1.00  0.00            
ATOM    147  C17 BD8     2      11.230  26.300  22.990  1.00  0.00            
ATOM    148  H1  BD8     2      13.220  30.460  29.490  1.00  0.00            
ATOM    149  H2  BD8     2      11.770  30.480  30.460  1.00  0.00            
ATOM    150  H3  BD8     2      12.900  29.050  30.300  1.00  0.00            
ATOM    151  H4  BD8     2      10.910  30.320  28.250  1.00  0.00            
ATOM    152  H5  BD8     2      10.760  28.640  28.920  1.00  0.00            
ATOM    153  H6  BD8     2      14.110  29.240  28.020  1.00  0.00            
ATOM    154  H7  BD8     2      15.260  28.360  25.860  1.00  0.00            
ATOM    155  H8  BD8     2      13.930  27.330  24.120  1.00  0.00            
ATOM    156  H9  BD8     2       9.620  27.710  27.070  1.00  0.00            
ATOM    157  H10 BD8     2       7.800  28.910  24.460  1.00  0.00            
ATOM    158  H11 BD8     2       6.720  27.990  23.410  1.00  0.00            
ATOM    159  H12 BD8     2       8.130  28.110  21.570  1.00  0.00            
ATOM    160  H13 BD8     2       7.910  29.740  22.060  1.00  0.00            
ATOM    161  H14 BD8     2       9.470  28.850  22.390  1.00  0.00            
ATOM    162  H15 BD8     2       7.670  26.410  25.910  1.00  0.00            
ATOM    163  H16 BD8     2       8.350  24.900  25.130  1.00  0.00            
ATOM    164  H17 BD8     2       7.190  23.830  23.820  1.00  0.00            
ATOM    165  H18 BD8     2      10.130  24.760  21.920  1.00  0.00            
ATOM    166  H19 BD8     2      10.020  24.630  23.740  1.00  0.00            
ATOM    167  H20 BD8     2      12.250  25.920  23.080  1.00  0.00            
ATOM    168  H21 BD8     2      11.120  26.920  22.100  1.00  0.00            
TER
ENDMDL
MODEL        1
ATOM      1  H1  ACD     1       6.070  22.550  24.250  1.00  0.00            
ATOM      2  O1  ACD     1       6.640  23.310  24.080  1.00  0.00            
ATOM      3  C1  ACD     1       7.570  22.630  23.240  1.00  0.00            
ATOM      4  H2  ACD     1       7.790  21.590  23.520  1.00  0.00            
ATOM      5  H3  ACD     1       8.510  23.200  23.270  1.00  0.00            
ATOM      6  C2  ACD     1       7.070  22.670  21.820  1.00  0.00            
ATOM      7  H4  ACD     1       7.860  22.250  21.190  1.00  0.00            
ATOM      8  O2  ACD     1       5.960  21.820  21.690  1.00  0.00            
ATOM      9  C3  ACD     1       5.330  21.730  20.440  1.00  0.00            
ATOM     10  H5  ACD     1       4.440  21.130  20.690  1.00  0.00            
ATOM     11  O3  ACD     1       6.150  21.060  19.490  1.00  0.00            
ATOM     12  C4  ACD     1       5.560  19.860  18.910  1.00  0.00            
ATOM     13  H6  ACD     1       4.580  19.720  19.390  1.00  0.00            
ATOM     14  C5  ACD     1       5.340  20.120  17.430  1.00  0.00            
ATOM     15  H7  ACD     1       6.220  20.460  16.870  1.00  0.00            
ATOM     16  O4  ACD     1       4.340  21.090  17.200  1.00  0.00            
ATOM     17  H8  ACD     1       4.440  21.820  17.820  1.00  0.00            
ATOM     18  C6  ACD     1       4.960  18.810  16.660  1.00  0.00            
ATOM     19  H9  ACD     1       3.990  18.430  17.010  1.00  0.00            
ATOM     20  O5  ACD     1       4.680  19.100  15.320  1.00  0.00            
ATOM     21  H10 ACD     1       5.500  18.950  14.840  1.00  0.00            
ATOM     22  C7  ACD     1       6.010  17.740  16.780  1.00  0.00            
ATOM     23  H11 ACD     1       5.700  16.750  16.420  1.00  0.00            
ATOM     24  O6  ACD     1       6.260  17.540  18.240  1.00  0.00            
ATOM     25  C8  ACD     1       6.580  18.680  19.080  1.00  0.00            
ATOM     26  H12 ACD     1       7.600  19.010  18.850  1.00  0.00            
ATOM     27  C9  ACD     1       6.770  18.190  20.530  1.00  0.00            
ATOM     28  H13 ACD     1       6.960  19.010  21.230  1.00  0.00            
ATOM     29  H14 ACD     1       5.750  17.840  20.740  1.00  0.00            
ATOM     30  O7  ACD     1       7.740  17.200  20.770  1.00  0.00            
ATOM     31  H15 ACD     1       7.560  16.470  20.170  1.00  0.00            
ATOM     32  O8  ACD     1       7.160  18.140  16.030  1.00  0.00            
ATOM     33  C10 ACD     1       7.670  17.320  14.980  1.00  0.00            
ATOM     34  H16 ACD     1       6.830  16.670  14.670  1.00  0.00            
ATOM     35  C11 ACD     1       7.990  18.360  13.940  1.00  0.00            
ATOM     36  H17 ACD     1       8.380  19.250  14.450  1.00  0.00            
ATOM     37  O9  ACD     1       6.860  18.720  13.210  1.00  0.00            
ATOM     38  H18 ACD     1       7.110  19.340  12.530  1.00  0.00            
ATOM     39  C12 ACD     1       9.070  17.870  12.900  1.00  0.00            
ATOM     40  H19 ACD     1       8.690  16.950  12.430  1.00  0.00            
ATOM     41  O10 ACD     1       9.450  18.830  11.920  1.00  0.00            
ATOM     42  H20 ACD     1       9.850  19.580  12.360  1.00  0.00            
ATOM     43  C13 ACD     1      10.310  17.500  13.740  1.00  0.00            
ATOM     44  H21 ACD     1      11.170  17.090  13.210  1.00  0.00            
ATOM     45  O11 ACD     1       9.950  16.440  14.560  1.00  0.00            
ATOM     46  C14 ACD     1       8.880  16.540  15.520  1.00  0.00            
ATOM     47  H22 ACD     1       9.370  17.070  16.350  1.00  0.00            
ATOM     48  C15 ACD     1       8.540  15.190  16.060  1.00  0.00            
ATOM     49  H23 ACD     1       7.800  15.410  16.850  1.00  0.00            
ATOM     50  H24 ACD     1       8.190  14.600  15.210  1.00  0.00            
ATOM     51  O12 ACD     1       9.680  14.500  16.560  1.00  0.00            
ATOM     52  H25 ACD     1      10.060  15.000  17.290  1.00  0.00            
ATOM     53  O13 ACD     1      10.640  18.700  14.470  1.00  0.00            
ATOM     54  C16 ACD     1      11.900  19.330  14.340  1.00  0.00            
ATOM     55  H26 ACD     1      12.540  18.780  13.640  1.00  0.00            
ATOM     56  C17 ACD     1      11.780  20.790  13.950  1.00  0.00            
ATOM     57  H27 ACD     1      11.130  21.260  14.710  1.00  0.00            
ATOM     58  O14 ACD     1      11.170  20.880  12.620  1.00  0.00            
ATOM     59  H28 ACD     1      10.910  21.770  12.360  1.00  0.00            
ATOM     60  C18 ACD     1      13.090  21.500  13.970  1.00  0.00            
ATOM     61  H29 ACD     1      13.720  21.000  13.220  1.00  0.00            
ATOM     62  O15 ACD     1      13.020  22.920  13.680  1.00  0.00            
ATOM     63  H30 ACD     1      13.150  23.430  14.480  1.00  0.00            
ATOM     64  C19 ACD     1      13.720  21.420  15.320  1.00  0.00            
ATOM     65  H31 ACD     1      14.740  21.780  15.160  1.00  0.00            
ATOM     66  O16 ACD     1      13.820  20.060  15.740  1.00  0.00            
ATOM     67  C20 ACD     1      12.550  19.240  15.770  1.00  0.00            
ATOM     68  H32 ACD     1      11.890  19.660  16.540  1.00  0.00            
ATOM     69  C21 ACD     1      12.960  17.820  16.160  1.00  0.00            
ATOM     70  H33 ACD     1      13.350  18.010  17.170  1.00  0.00            
ATOM     71  H34 ACD     1      12.070  17.190  16.250  1.00  0.00            
ATOM     72  O17 ACD     1      13.900  17.130  15.450  1.00  0.00            
ATOM     73  H35 ACD     1      14.570  17.770  15.180  1.00  0.00            
ATOM     74  O18 ACD     1      13.050  22.180  16.280  1.00  0.00            
ATOM     75  C22 ACD     1      13.780  23.100  17.100  1.00  0.00            
ATOM     76  H36 ACD     1      14.840  22.880  16.900  1.00  0.00            
ATOM     77  C23 ACD     1      13.300  24.510  16.710  1.00  0.00            
ATOM     78  H37 ACD     1      12.210  24.580  16.570  1.00  0.00            
ATOM     79  O19 ACD     1      13.910  24.980  15.450  1.00  0.00            
ATOM     80  H38 ACD     1      14.870  24.990  15.470  1.00  0.00            
ATOM     81  C24 ACD     1      13.520  25.550  17.860  1.00  0.00            
ATOM     82  H39 ACD     1      14.590  25.770  17.810  1.00  0.00            
ATOM     83  O20 ACD     1      12.790  26.710  17.590  1.00  0.00            
ATOM     84  H40 ACD     1      12.980  26.970  16.690  1.00  0.00            
ATOM     85  C25 ACD     1      13.180  24.970  19.250  1.00  0.00            
ATOM     86  H41 ACD     1      13.680  25.610  19.990  1.00  0.00            
ATOM     87  O21 ACD     1      13.840  23.810  19.440  1.00  0.00            
ATOM     88  C26 ACD     1      13.520  22.750  18.550  1.00  0.00            
ATOM     89  H42 ACD     1      12.430  22.680  18.500  1.00  0.00            
ATOM     90  C27 ACD     1      14.170  21.380  18.980  1.00  0.00            
ATOM     91  H43 ACD     1      14.020  21.370  20.060  1.00  0.00            
ATOM     92  H44 ACD     1      13.670  20.580  18.420  1.00  0.00            
ATOM     93  O22 ACD     1      15.520  21.390  18.760  1.00  0.00            
ATOM     94  H45 ACD     1      15.900  20.640  19.230  1.00  0.00            
ATOM     95  O23 ACD     1      11.740  24.960  19.580  1.00  0.00            
ATOM     96  C28 ACD     1      11.090  25.930  20.480  1.00  0.00            
ATOM     97  H46 ACD     1      11.720  26.810  20.640  1.00  0.00            
ATOM     98  C29 ACD     1      10.880  25.330  21.890  1.00  0.00            
ATOM     99  H47 ACD     1      10.820  24.250  21.690  1.00  0.00            
ATOM    100  O24 ACD     1       9.620  25.750  22.570  1.00  0.00            
ATOM    101  C30 ACD     1      12.010  25.680  22.810  1.00  0.00            
ATOM    102  H48 ACD     1      12.920  25.690  22.210  1.00  0.00            
ATOM    103  H49 ACD     1      11.950  26.740  23.110  1.00  0.00            
ATOM    104  O25 ACD     1      12.070  24.870  23.980  1.00  0.00            
ATOM    105  H50 ACD     1      12.530  24.070  23.730  1.00  0.00            
ATOM    106  C31 ACD     1       9.850  26.480  19.770  1.00  0.00            
ATOM    107  H51 ACD     1       9.410  25.650  19.200  1.00  0.00            
ATOM    108  O26 ACD     1      10.300  27.490  18.840  1.00  0.00            
ATOM    109  H52 ACD     1      11.090  27.050  18.540  1.00  0.00            
ATOM    110  C32 ACD     1       8.740  27.000  20.750  1.00  0.00            
ATOM    111  H53 ACD     1       9.110  27.850  21.350  1.00  0.00            
ATOM    112  O27 ACD     1       7.500  27.250  20.040  1.00  0.00            
ATOM    113  H54 ACD     1       7.650  27.830  19.290  1.00  0.00            
ATOM    114  C33 ACD     1       8.470  25.930  21.770  1.00  0.00            
ATOM    115  H55 ACD     1       7.610  26.190  22.400  1.00  0.00            
ATOM    116  O28 ACD     1       8.140  24.660  21.160  1.00  0.00            
ATOM    117  C34 ACD     1       6.890  24.060  21.350  1.00  0.00            
ATOM    118  H56 ACD     1       6.370  24.680  22.100  1.00  0.00            
ATOM    119  C35 ACD     1       6.100  24.080  20.090  1.00  0.00            
ATOM    120  H57 ACD     1       6.720  23.660  19.290  1.00  0.00            
ATOM    121  O29 ACD     1       5.540  25.410  19.860  1.00  0.00            
ATOM    122  H58 ACD     1       6.240  26.030  20.080  1.00  0.00            
ATOM    123  C36 ACD     1       4.930  23.170  20.040  1.00  0.00            
ATOM    124  H59 ACD     1       4.170  23.370  20.800  1.00  0.00            
ATOM    125  O30 ACD     1       4.330  23.080  18.780  1.00  0.00            
ATOM    126  H60 ACD     1       3.930  23.930  18.560  1.00  0.00            
ATOM    127  C1  BD8     2      11.530  20.700  21.970  1.00  0.00            
ATOM    128  C2  BD8     2      10.810  21.640  21.030  1.00  0.00            
ATOM    129  C3  BD8     2      10.320  20.950  19.740  1.00  0.00            
ATOM    130  C4  BD8     2      10.470  19.510  19.610  1.00  0.00            
ATOM    131  C5  BD8     2      10.190  18.900  18.360  1.00  0.00            
ATOM    132  C6  BD8     2       9.570  19.650  17.330  1.00  0.00            
ATOM    133  C7  BD8     2       9.380  21.000  17.530  1.00  0.00            
ATOM    134  C8  BD8     2       8.800  21.940  16.660  1.00  0.00            
ATOM    135  C9  BD8     2       8.960  23.230  17.200  1.00  0.00            
ATOM    136  N1  BD8     2       9.590  23.050  18.470  1.00  0.00            
ATOM    137  C10 BD8     2       9.770  21.690  18.670  1.00  0.00            
ATOM    138  C11 BD8     2       8.450  24.520  16.450  1.00  0.00            
ATOM    139  C12 BD8     2       9.520  25.610  16.270  1.00  0.00            
ATOM    140  C13 BD8     2      10.310  25.630  14.910  1.00  0.00            
ATOM    141  C14 BD8     2       7.140  25.000  17.070  1.00  0.00            
ATOM    142  C15 BD8     2       6.430  26.040  16.210  1.00  0.00            
ATOM    143  O1  BD8     2       5.430  25.860  15.590  1.00  0.00            
ATOM    144  O2  BD8     2       6.640  27.300  16.640  1.00  0.00            
ATOM    145  O3  BD8     2       8.120  24.130  15.120  1.00  0.00            
ATOM    146  C16 BD8     2       7.370  22.900  14.920  1.00  0.00            
ATOM    147  C17 BD8     2       8.260  21.740  15.290  1.00  0.00            
ATOM    148  H1  BD8     2      11.900  21.260  22.840  1.00  0.00            
ATOM    149  H2  BD8     2      11.000  19.790  22.300  1.00  0.00            
ATOM    150  H3  BD8     2      12.400  20.380  21.390  1.00  0.00            
ATOM    151  H4  BD8     2      11.500  22.440  20.720  1.00  0.00            
ATOM    152  H5  BD8     2      10.040  22.200  21.570  1.00  0.00            
ATOM    153  H6  BD8     2      10.940  18.840  20.320  1.00  0.00            
ATOM    154  H7  BD8     2      10.380  17.830  18.300  1.00  0.00            
ATOM    155  H8  BD8     2       9.340  19.150  16.400  1.00  0.00            
ATOM    156  H9  BD8     2       9.610  23.730  19.220  1.00  0.00            
ATOM    157  H10 BD8     2      10.200  25.580  17.130  1.00  0.00            
ATOM    158  H11 BD8     2       9.090  26.610  16.350  1.00  0.00            
ATOM    159  H12 BD8     2      11.070  26.420  14.960  1.00  0.00            
ATOM    160  H13 BD8     2      10.860  24.680  14.930  1.00  0.00            
ATOM    161  H14 BD8     2       9.610  25.670  14.070  1.00  0.00            
ATOM    162  H15 BD8     2       7.440  25.430  18.040  1.00  0.00            
ATOM    163  H16 BD8     2       6.470  24.150  17.260  1.00  0.00            
ATOM    164  H17 BD8     2       6.040  27.780  16.050  1.00  0.00            
ATOM    165  H18 BD8     2       7.050  22.760  13.880  1.00  0.00            
ATOM    166  H19 BD8     2       6.430  22.890  15.480  1.00  0.00            
ATOM    167  H20 BD8     2       7.700  20.800  15.320  1.00  0.00            
ATOM    168  H21 BD8     2       9.080  21.660  14.560  1.00  0.00            
TER
ENDMDL
MODEL        1
ATOM      1  H1  ACD     1       8.320  29.620  25.630  1.00  0.00            
ATOM      2  O1  ACD     1       8.140  30.380  26.190  1.00  0.00            
ATOM      3  C1  ACD     1       6.900  31.000  25.720  1.00  0.00            
ATOM      4  H2  ACD     1       6.960  31.170  24.640  1.00  0.00            
ATOM      5  H3  ACD     1       6.860  31.990  26.200  1.00  0.00            
ATOM      6  C2  ACD     1       5.560  30.290  26.120  1.00  0.00            
ATOM      7  H4  ACD     1       4.730  30.730  25.550  1.00  0.00            
ATOM      8  O2  ACD     1       5.640  28.970  25.570  1.00  0.00            
ATOM      9  C3  ACD     1       4.720  27.940  25.980  1.00  0.00            
ATOM     10  H5  ACD     1       5.100  26.960  25.670  1.00  0.00            
ATOM     11  O3  ACD     1       3.480  28.220  25.310  1.00  0.00            
ATOM     12  C4  ACD     1       2.900  27.260  24.460  1.00  0.00            
ATOM     13  H6  ACD     1       3.560  26.380  24.410  1.00  0.00            
ATOM     14  C5  ACD     1       1.460  26.940  24.920  1.00  0.00            
ATOM     15  H7  ACD     1       0.870  27.870  24.950  1.00  0.00            
ATOM     16  O4  ACD     1       1.500  26.340  26.250  1.00  0.00            
ATOM     17  H8  ACD     1       1.220  27.080  26.810  1.00  0.00            
ATOM     18  C6  ACD     1       0.810  25.970  23.980  1.00  0.00            
ATOM     19  H9  ACD     1       1.370  25.020  24.010  1.00  0.00            
ATOM     20  O5  ACD     1      -0.500  25.760  24.330  1.00  0.00            
ATOM     21  H10 ACD     1      -0.630  25.770  25.280  1.00  0.00            
ATOM     22  C7  ACD     1       0.840  26.480  22.550  1.00  0.00            
ATOM     23  H11 ACD     1       0.550  25.710  21.840  1.00  0.00            
ATOM     24  O6  ACD     1       2.150  26.710  22.170  1.00  0.00            
ATOM     25  C8  ACD     1       2.810  27.710  23.020  1.00  0.00            
ATOM     26  H12 ACD     1       2.280  28.670  23.000  1.00  0.00            
ATOM     27  C9  ACD     1       4.220  28.060  22.530  1.00  0.00            
ATOM     28  H13 ACD     1       4.980  27.520  23.100  1.00  0.00            
ATOM     29  H14 ACD     1       4.180  27.670  21.510  1.00  0.00            
ATOM     30  O7  ACD     1       4.550  29.450  22.450  1.00  0.00            
ATOM     31  H15 ACD     1       5.100  29.690  23.200  1.00  0.00            
ATOM     32  O8  ACD     1       0.040  27.660  22.380  1.00  0.00            
ATOM     33  C10 ACD     1      -1.200  27.670  21.680  1.00  0.00            
ATOM     34  H16 ACD     1      -1.270  26.720  21.140  1.00  0.00            
ATOM     35  C11 ACD     1      -2.340  27.890  22.680  1.00  0.00            
ATOM     36  H17 ACD     1      -1.910  28.460  23.510  1.00  0.00            
ATOM     37  O9  ACD     1      -2.650  26.540  23.250  1.00  0.00            
ATOM     38  H18 ACD     1      -1.780  26.260  23.560  1.00  0.00            
ATOM     39  C12 ACD     1      -3.530  28.660  22.190  1.00  0.00            
ATOM     40  H19 ACD     1      -4.120  27.970  21.580  1.00  0.00            
ATOM     41  O10 ACD     1      -4.370  29.140  23.220  1.00  0.00            
ATOM     42  H20 ACD     1      -4.330  28.640  24.040  1.00  0.00            
ATOM     43  C13 ACD     1      -3.180  29.880  21.410  1.00  0.00            
ATOM     44  H21 ACD     1      -4.030  30.400  20.970  1.00  0.00            
ATOM     45  O11 ACD     1      -2.350  29.420  20.290  1.00  0.00            
ATOM     46  C14 ACD     1      -1.090  28.760  20.640  1.00  0.00            
ATOM     47  H22 ACD     1      -0.370  29.500  21.020  1.00  0.00            
ATOM     48  C15 ACD     1      -0.440  28.360  19.350  1.00  0.00            
ATOM     49  H23 ACD     1      -0.320  29.310  18.800  1.00  0.00            
ATOM     50  H24 ACD     1       0.580  28.020  19.590  1.00  0.00            
ATOM     51  O12 ACD     1      -1.170  27.390  18.590  1.00  0.00            
ATOM     52  H25 ACD     1      -2.020  27.340  19.030  1.00  0.00            
ATOM     53  O13 ACD     1      -2.390  30.750  22.270  1.00  0.00            
ATOM     54  C16 ACD     1      -2.690  32.090  22.390  1.00  0.00            
ATOM     55  H26 ACD     1      -3.540  32.350  21.750  1.00  0.00            
ATOM     56  C17 ACD     1      -3.140  32.440  23.850  1.00  0.00            
ATOM     57  H27 ACD     1      -2.380  32.320  24.640  1.00  0.00            
ATOM     58  O14 ACD     1      -4.170  31.570  24.340  1.00  0.00            
ATOM     59  H28 ACD     1      -4.090  30.680  23.970  1.00  0.00            
ATOM     60  C18 ACD     1      -3.350  33.900  23.940  1.00  0.00            
ATOM     61  H29 ACD     1      -4.160  34.220  23.270  1.00  0.00            
ATOM     62  O15 ACD     1      -3.800  34.130  25.320  1.00  0.00            
ATOM     63  H30 ACD     1      -4.080  33.250  25.610  1.00  0.00            
ATOM     64  C19 ACD     1      -2.060  34.700  23.730  1.00  0.00            
ATOM     65  H31 ACD     1      -2.300  35.770  23.720  1.00  0.00            
ATOM     66  O16 ACD     1      -1.620  34.380  22.340  1.00  0.00            
ATOM     67  C20 ACD     1      -1.460  32.930  21.990  1.00  0.00            
ATOM     68  H32 ACD     1      -0.530  32.550  22.420  1.00  0.00            
ATOM     69  C21 ACD     1      -1.260  32.870  20.470  1.00  0.00            
ATOM     70  H33 ACD     1      -0.700  33.770  20.180  1.00  0.00            
ATOM     71  H34 ACD     1      -0.650  32.020  20.130  1.00  0.00            
ATOM     72  O17 ACD     1      -2.530  32.790  19.780  1.00  0.00            
ATOM     73  H35 ACD     1      -2.430  32.170  19.060  1.00  0.00            
ATOM     74  O18 ACD     1      -1.040  34.320  24.650  1.00  0.00            
ATOM     75  C22 ACD     1      -0.440  35.430  25.360  1.00  0.00            
ATOM     76  H36 ACD     1      -0.810  36.430  25.090  1.00  0.00            
ATOM     77  C23 ACD     1      -0.710  35.210  26.850  1.00  0.00            
ATOM     78  H37 ACD     1      -0.340  34.200  27.080  1.00  0.00            
ATOM     79  O19 ACD     1      -2.140  35.360  27.050  1.00  0.00            
ATOM     80  H38 ACD     1      -2.580  34.840  26.370  1.00  0.00            
ATOM     81  C24 ACD     1       0.100  36.160  27.670  1.00  0.00            
ATOM     82  H39 ACD     1      -0.330  37.170  27.550  1.00  0.00            
ATOM     83  O20 ACD     1      -0.020  35.820  29.090  1.00  0.00            
ATOM     84  H40 ACD     1      -0.930  35.510  29.200  1.00  0.00            
ATOM     85  C25 ACD     1       1.650  36.130  27.240  1.00  0.00            
ATOM     86  H41 ACD     1       2.090  36.970  27.780  1.00  0.00            
ATOM     87  O21 ACD     1       1.870  36.270  25.820  1.00  0.00            
ATOM     88  C26 ACD     1       1.090  35.350  25.070  1.00  0.00            
ATOM     89  H42 ACD     1       1.500  34.350  25.250  1.00  0.00            
ATOM     90  C27 ACD     1       1.370  35.730  23.610  1.00  0.00            
ATOM     91  H43 ACD     1       0.920  34.920  23.020  1.00  0.00            
ATOM     92  H44 ACD     1       0.750  36.610  23.390  1.00  0.00            
ATOM     93  O22 ACD     1       2.710  35.960  23.350  1.00  0.00            
ATOM     94  H45 ACD     1       3.140  36.340  24.120  1.00  0.00            
ATOM     95  O23 ACD     1       2.240  34.870  27.730  1.00  0.00            
ATOM     96  C28 ACD     1       3.380  34.930  28.650  1.00  0.00            
ATOM     97  H46 ACD     1       3.340  35.790  29.320  1.00  0.00            
ATOM     98  C29 ACD     1       4.730  35.020  27.830  1.00  0.00            
ATOM     99  H47 ACD     1       4.330  35.220  26.820  1.00  0.00            
ATOM    100  O24 ACD     1       5.610  33.880  27.800  1.00  0.00            
ATOM    101  C30 ACD     1       5.580  36.230  28.150  1.00  0.00            
ATOM    102  H48 ACD     1       6.420  36.330  27.440  1.00  0.00            
ATOM    103  H49 ACD     1       5.040  37.170  28.010  1.00  0.00            
ATOM    104  O25 ACD     1       6.090  36.220  29.450  1.00  0.00            
ATOM    105  H50 ACD     1       6.540  37.070  29.520  1.00  0.00            
ATOM    106  C31 ACD     1       3.200  33.610  29.500  1.00  0.00            
ATOM    107  H51 ACD     1       2.550  32.920  28.940  1.00  0.00            
ATOM    108  O26 ACD     1       2.630  33.910  30.790  1.00  0.00            
ATOM    109  H52 ACD     1       2.060  34.680  30.720  1.00  0.00            
ATOM    110  C32 ACD     1       4.600  33.010  29.760  1.00  0.00            
ATOM    111  H53 ACD     1       5.150  33.790  30.290  1.00  0.00            
ATOM    112  O27 ACD     1       4.530  31.830  30.510  1.00  0.00            
ATOM    113  H54 ACD     1       4.090  31.140  30.010  1.00  0.00            
ATOM    114  C33 ACD     1       5.380  32.700  28.510  1.00  0.00            
ATOM    115  H55 ACD     1       6.380  32.270  28.620  1.00  0.00            
ATOM    116  O28 ACD     1       4.620  31.700  27.810  1.00  0.00            
ATOM    117  C34 ACD     1       5.210  30.450  27.530  1.00  0.00            
ATOM    118  H56 ACD     1       6.120  30.380  28.150  1.00  0.00            
ATOM    119  C35 ACD     1       4.280  29.320  27.990  1.00  0.00            
ATOM    120  H57 ACD     1       3.330  29.500  27.460  1.00  0.00            
ATOM    121  O29 ACD     1       4.140  29.270  29.480  1.00  0.00            
ATOM    122  H58 ACD     1       3.820  28.380  29.710  1.00  0.00            
ATOM    123  C36 ACD     1       4.650  27.960  27.510  1.00  0.00            
ATOM    124  H59 ACD     1       5.630  27.720  27.950  1.00  0.00            
ATOM    125  O30 ACD     1       3.780  26.930  27.880  1.00  0.00            
ATOM    126  H60 ACD     1       3.030  27.110  27.300  1.00  0.00            
ATOM    127  C1  BD8     2       4.920  33.660  23.860  1.00  0.00            
ATOM    128  C2  BD8     2       3.820  33.150  24.860  1.00  0.00            
ATOM    129  C3  BD8     2       2.730  32.230  24.380  1.00  0.00            
ATOM    130  C4  BD8     2       2.610  31.730  23.030  1.00  0.00            
ATOM    131  C5  BD8     2       1.500  30.940  22.590  1.00  0.00            
ATOM    132  C6  BD8     2       0.440  30.600  23.490  1.00  0.00            
ATOM    133  C7  BD8     2       0.540  31.130  24.830  1.00  0.00            
ATOM    134  C8  BD8     2      -0.240  30.870  25.980  1.00  0.00            
ATOM    135  C9  BD8     2       0.320  31.470  27.090  1.00  0.00            
ATOM    136  N1  BD8     2       1.490  32.170  26.640  1.00  0.00            
ATOM    137  C10 BD8     2       1.630  31.890  25.230  1.00  0.00            
ATOM    138  C11 BD8     2      -0.210  31.200  28.490  1.00  0.00            
ATOM    139  C12 BD8     2      -0.480  32.510  29.330  1.00  0.00            
ATOM    140  C13 BD8     2      -0.850  32.520  30.810  1.00  0.00            
ATOM    141  C14 BD8     2       0.730  30.310  29.350  1.00  0.00            
ATOM    142  C15 BD8     2       0.490  28.900  28.980  1.00  0.00            
ATOM    143  O1  BD8     2       1.000  28.370  28.020  1.00  0.00            
ATOM    144  O2  BD8     2       0.050  28.140  30.010  1.00  0.00            
ATOM    145  O3  BD8     2      -1.470  30.540  28.430  1.00  0.00            
ATOM    146  C16 BD8     2      -2.260  30.620  27.230  1.00  0.00            
ATOM    147  C17 BD8     2      -1.430  29.990  26.080  1.00  0.00            
ATOM    148  H1  BD8     2       5.620  34.400  24.270  1.00  0.00            
ATOM    149  H2  BD8     2       5.470  32.780  23.510  1.00  0.00            
ATOM    150  H3  BD8     2       4.400  34.160  23.040  1.00  0.00            
ATOM    151  H4  BD8     2       3.360  34.040  25.290  1.00  0.00            
ATOM    152  H5  BD8     2       4.450  32.700  25.640  1.00  0.00            
ATOM    153  H6  BD8     2       3.220  32.150  22.240  1.00  0.00            
ATOM    154  H7  BD8     2       1.530  30.540  21.590  1.00  0.00            
ATOM    155  H8  BD8     2      -0.350  29.920  23.180  1.00  0.00            
ATOM    156  H9  BD8     2       2.000  32.950  27.030  1.00  0.00            
ATOM    157  H10 BD8     2      -1.230  33.150  28.850  1.00  0.00            
ATOM    158  H11 BD8     2       0.440  33.100  29.220  1.00  0.00            
ATOM    159  H12 BD8     2      -1.360  33.490  30.910  1.00  0.00            
ATOM    160  H13 BD8     2      -1.400  31.620  31.100  1.00  0.00            
ATOM    161  H14 BD8     2       0.040  32.550  31.450  1.00  0.00            
ATOM    162  H15 BD8     2       0.540  30.340  30.440  1.00  0.00            
ATOM    163  H16 BD8     2       1.760  30.540  29.060  1.00  0.00            
ATOM    164  H17 BD8     2       0.060  27.330  29.480  1.00  0.00            
ATOM    165  H18 BD8     2      -2.740  31.540  26.860  1.00  0.00            
ATOM    166  H19 BD8     2      -3.150  30.010  27.430  1.00  0.00            
ATOM    167  H20 BD8     2      -1.240  28.920  26.240  1.00  0.00            
ATOM    168  H21 BD8     2      -2.060  30.100  25.180  1.00  0.00            
TER
ENDMDL
MODEL        1
ATOM      1  H1  ACD     1       5.930  25.120  23.500  1.00  0.00            
ATOM      2  O1  ACD     1       6.870  25.050  23.690  1.00  0.00            
ATOM      3  C1  ACD     1       7.540  24.360  22.630  1.00  0.00            
ATOM      4  H2  ACD     1       7.330  23.300  22.840  1.00  0.00            
ATOM      5  H3  ACD     1       8.600  24.530  22.860  1.00  0.00            
ATOM      6  C2  ACD     1       7.210  24.640  21.180  1.00  0.00            
ATOM      7  H4  ACD     1       7.740  23.900  20.570  1.00  0.00            
ATOM      8  O2  ACD     1       5.790  24.530  21.000  1.00  0.00            
ATOM      9  C3  ACD     1       5.250  24.500  19.670  1.00  0.00            
ATOM     10  H5  ACD     1       4.160  24.410  19.630  1.00  0.00            
ATOM     11  O3  ACD     1       5.940  23.660  18.710  1.00  0.00            
ATOM     12  C4  ACD     1       5.360  22.540  18.170  1.00  0.00            
ATOM     13  H6  ACD     1       4.310  22.370  18.440  1.00  0.00            
ATOM     14  C5  ACD     1       5.390  22.700  16.590  1.00  0.00            
ATOM     15  H7  ACD     1       6.430  22.840  16.250  1.00  0.00            
ATOM     16  O4  ACD     1       4.640  23.820  16.220  1.00  0.00            
ATOM     17  H8  ACD     1       4.910  24.530  16.810  1.00  0.00            
ATOM     18  C6  ACD     1       4.830  21.360  15.980  1.00  0.00            
ATOM     19  H9  ACD     1       3.780  21.270  16.300  1.00  0.00            
ATOM     20  O5  ACD     1       4.760  21.390  14.560  1.00  0.00            
ATOM     21  H10 ACD     1       5.700  21.560  14.460  1.00  0.00            
ATOM     22  C7  ACD     1       5.610  20.160  16.410  1.00  0.00            
ATOM     23  H11 ACD     1       5.030  19.270  16.160  1.00  0.00            
ATOM     24  O6  ACD     1       5.810  20.140  17.850  1.00  0.00            
ATOM     25  C8  ACD     1       6.180  21.320  18.530  1.00  0.00            
ATOM     26  H12 ACD     1       7.190  21.590  18.200  1.00  0.00            
ATOM     27  C9  ACD     1       6.270  20.970  20.020  1.00  0.00            
ATOM     28  H13 ACD     1       6.460  21.870  20.620  1.00  0.00            
ATOM     29  H14 ACD     1       5.370  20.450  20.360  1.00  0.00            
ATOM     30  O7  ACD     1       7.350  20.100  20.270  1.00  0.00            
ATOM     31  H15 ACD     1       8.200  20.160  19.820  1.00  0.00            
ATOM     32  O8  ACD     1       6.850  20.220  15.720  1.00  0.00            
ATOM     33  C10 ACD     1       7.270  19.110  14.860  1.00  0.00            
ATOM     34  H16 ACD     1       6.440  18.560  14.400  1.00  0.00            
ATOM     35  C11 ACD     1       8.080  19.850  13.690  1.00  0.00            
ATOM     36  H17 ACD     1       8.620  20.690  14.150  1.00  0.00            
ATOM     37  O9  ACD     1       7.120  20.350  12.660  1.00  0.00            
ATOM     38  H18 ACD     1       7.620  20.840  12.000  1.00  0.00            
ATOM     39  C12 ACD     1       9.160  18.950  13.050  1.00  0.00            
ATOM     40  H19 ACD     1       8.630  18.150  12.520  1.00  0.00            
ATOM     41  O10 ACD     1       9.910  19.690  12.120  1.00  0.00            
ATOM     42  H20 ACD     1      10.400  20.270  12.710  1.00  0.00            
ATOM     43  C13 ACD     1      10.050  18.400  14.170  1.00  0.00            
ATOM     44  H21 ACD     1      10.820  17.740  13.770  1.00  0.00            
ATOM     45  O11 ACD     1       9.150  17.540  14.910  1.00  0.00            
ATOM     46  C14 ACD     1       8.030  18.120  15.720  1.00  0.00            
ATOM     47  H22 ACD     1       8.450  18.580  16.620  1.00  0.00            
ATOM     48  C15 ACD     1       7.170  16.910  16.100  1.00  0.00            
ATOM     49  H23 ACD     1       6.290  17.230  16.680  1.00  0.00            
ATOM     50  H24 ACD     1       6.770  16.550  15.140  1.00  0.00            
ATOM     51  O12 ACD     1       7.870  15.860  16.730  1.00  0.00            
ATOM     52  H25 ACD     1       7.090  15.330  16.920  1.00  0.00            
ATOM     53  O13 ACD     1      10.710  19.500  14.890  1.00  0.00            
ATOM     54  C16 ACD     1      12.150  19.740  14.890  1.00  0.00            
ATOM     55  H26 ACD     1      12.670  19.070  14.190  1.00  0.00            
ATOM     56  C17 ACD     1      12.340  21.270  14.350  1.00  0.00            
ATOM     57  H27 ACD     1      11.780  21.920  15.040  1.00  0.00            
ATOM     58  O14 ACD     1      11.940  21.360  13.020  1.00  0.00            
ATOM     59  H28 ACD     1      12.220  22.210  12.670  1.00  0.00            
ATOM     60  C18 ACD     1      13.770  21.740  14.500  1.00  0.00            
ATOM     61  H29 ACD     1      14.420  21.050  13.940  1.00  0.00            
ATOM     62  O15 ACD     1      14.030  23.080  14.220  1.00  0.00            
ATOM     63  H30 ACD     1      14.320  23.410  15.070  1.00  0.00            
ATOM     64  C19 ACD     1      14.150  21.560  15.960  1.00  0.00            
ATOM     65  H31 ACD     1      15.240  21.690  15.910  1.00  0.00            
ATOM     66  O16 ACD     1      13.950  20.230  16.380  1.00  0.00            
ATOM     67  C20 ACD     1      12.640  19.630  16.330  1.00  0.00            
ATOM     68  H32 ACD     1      11.970  20.260  16.920  1.00  0.00            
ATOM     69  C21 ACD     1      12.620  18.240  16.910  1.00  0.00            
ATOM     70  H33 ACD     1      13.030  18.340  17.930  1.00  0.00            
ATOM     71  H34 ACD     1      11.600  17.850  17.020  1.00  0.00            
ATOM     72  O17 ACD     1      13.450  17.340  16.140  1.00  0.00            
ATOM     73  H35 ACD     1      13.700  16.550  16.640  1.00  0.00            
ATOM     74  O18 ACD     1      13.580  22.430  16.870  1.00  0.00            
ATOM     75  C22 ACD     1      14.310  22.950  17.920  1.00  0.00            
ATOM     76  H36 ACD     1      15.330  22.550  18.040  1.00  0.00            
ATOM     77  C23 ACD     1      14.340  24.430  17.600  1.00  0.00            
ATOM     78  H37 ACD     1      13.330  24.840  17.520  1.00  0.00            
ATOM     79  O19 ACD     1      15.220  24.630  16.480  1.00  0.00            
ATOM     80  H38 ACD     1      15.410  25.570  16.480  1.00  0.00            
ATOM     81  C24 ACD     1      14.980  25.120  18.820  1.00  0.00            
ATOM     82  H39 ACD     1      15.950  24.640  19.040  1.00  0.00            
ATOM     83  O20 ACD     1      15.110  26.580  18.590  1.00  0.00            
ATOM     84  H40 ACD     1      15.520  26.970  19.370  1.00  0.00            
ATOM     85  C25 ACD     1      14.110  24.910  20.010  1.00  0.00            
ATOM     86  H41 ACD     1      14.550  25.320  20.930  1.00  0.00            
ATOM     87  O21 ACD     1      14.060  23.580  20.210  1.00  0.00            
ATOM     88  C26 ACD     1      13.550  22.740  19.170  1.00  0.00            
ATOM     89  H42 ACD     1      12.490  22.980  18.990  1.00  0.00            
ATOM     90  C27 ACD     1      13.590  21.330  19.700  1.00  0.00            
ATOM     91  H43 ACD     1      12.910  21.360  20.560  1.00  0.00            
ATOM     92  H44 ACD     1      13.050  20.610  19.080  1.00  0.00            
ATOM     93  O22 ACD     1      14.920  20.870  20.050  1.00  0.00            
ATOM     94  H45 ACD     1      15.250  21.520  20.680  1.00  0.00            
ATOM     95  O23 ACD     1      12.830  25.400  19.870  1.00  0.00            
ATOM     96  C28 ACD     1      12.430  26.540  20.690  1.00  0.00            
ATOM     97  H46 ACD     1      13.280  27.140  21.040  1.00  0.00            
ATOM     98  C29 ACD     1      11.660  26.060  21.970  1.00  0.00            
ATOM     99  H47 ACD     1      11.240  25.100  21.650  1.00  0.00            
ATOM    100  O24 ACD     1      10.530  26.810  22.450  1.00  0.00            
ATOM    101  C30 ACD     1      12.560  25.730  23.140  1.00  0.00            
ATOM    102  H48 ACD     1      13.600  25.530  22.830  1.00  0.00            
ATOM    103  H49 ACD     1      12.690  26.620  23.760  1.00  0.00            
ATOM    104  O25 ACD     1      11.920  24.720  23.930  1.00  0.00            
ATOM    105  H50 ACD     1      11.280  25.190  24.470  1.00  0.00            
ATOM    106  C31 ACD     1      11.530  27.420  19.800  1.00  0.00            
ATOM    107  H51 ACD     1      10.960  26.720  19.170  1.00  0.00            
ATOM    108  O26 ACD     1      12.440  28.270  19.050  1.00  0.00            
ATOM    109  H52 ACD     1      13.140  27.720  18.700  1.00  0.00            
ATOM    110  C32 ACD     1      10.470  28.170  20.550  1.00  0.00            
ATOM    111  H53 ACD     1      10.920  28.960  21.160  1.00  0.00            
ATOM    112  O27 ACD     1       9.510  28.740  19.680  1.00  0.00            
ATOM    113  H54 ACD     1       9.890  29.550  19.340  1.00  0.00            
ATOM    114  C33 ACD     1       9.710  27.230  21.390  1.00  0.00            
ATOM    115  H55 ACD     1       8.990  27.810  21.970  1.00  0.00            
ATOM    116  O28 ACD     1       8.990  26.190  20.710  1.00  0.00            
ATOM    117  C34 ACD     1       7.560  26.100  20.840  1.00  0.00            
ATOM    118  H56 ACD     1       7.170  26.740  21.650  1.00  0.00            
ATOM    119  C35 ACD     1       6.910  26.480  19.470  1.00  0.00            
ATOM    120  H57 ACD     1       7.530  25.890  18.780  1.00  0.00            
ATOM    121  O29 ACD     1       6.970  27.840  19.260  1.00  0.00            
ATOM    122  H58 ACD     1       7.820  28.230  19.450  1.00  0.00            
ATOM    123  C36 ACD     1       5.530  25.950  19.150  1.00  0.00            
ATOM    124  H59 ACD     1       4.770  26.620  19.580  1.00  0.00            
ATOM    125  O30 ACD     1       5.320  25.950  17.720  1.00  0.00            
ATOM    126  H60 ACD     1       5.470  26.850  17.420  1.00  0.00            
ATOM    127  C1  BD8     2      10.100  22.010  22.190  1.00  0.00            
ATOM    128  C2  BD8     2      10.300  22.910  20.910  1.00  0.00            
ATOM    129  C3  BD8     2       9.870  22.270  19.600  1.00  0.00            
ATOM    130  C4  BD8     2      10.050  20.870  19.410  1.00  0.00            
ATOM    131  C5  BD8     2       9.810  20.320  18.150  1.00  0.00            
ATOM    132  C6  BD8     2       9.410  21.180  17.110  1.00  0.00            
ATOM    133  C7  BD8     2       9.370  22.510  17.270  1.00  0.00            
ATOM    134  C8  BD8     2       9.250  23.540  16.270  1.00  0.00            
ATOM    135  C9  BD8     2       9.590  24.680  16.930  1.00  0.00            
ATOM    136  N1  BD8     2       9.670  24.440  18.340  1.00  0.00            
ATOM    137  C10 BD8     2       9.640  23.080  18.480  1.00  0.00            
ATOM    138  C11 BD8     2       9.680  25.970  16.070  1.00  0.00            
ATOM    139  C12 BD8     2      11.140  26.530  16.030  1.00  0.00            
ATOM    140  C13 BD8     2      12.110  25.610  15.200  1.00  0.00            
ATOM    141  C14 BD8     2       8.610  26.890  16.750  1.00  0.00            
ATOM    142  C15 BD8     2       8.420  28.230  16.110  1.00  0.00            
ATOM    143  O1  BD8     2       9.000  29.240  16.440  1.00  0.00            
ATOM    144  O2  BD8     2       7.640  28.280  15.070  1.00  0.00            
ATOM    145  O3  BD8     2       9.370  25.920  14.700  1.00  0.00            
ATOM    146  C16 BD8     2       8.330  24.990  14.410  1.00  0.00            
ATOM    147  C17 BD8     2       8.890  23.560  14.830  1.00  0.00            
ATOM    148  H1  BD8     2      10.320  22.550  23.120  1.00  0.00            
ATOM    149  H2  BD8     2       9.060  21.650  22.200  1.00  0.00            
ATOM    150  H3  BD8     2      10.840  21.200  22.160  1.00  0.00            
ATOM    151  H4  BD8     2      11.380  23.110  20.870  1.00  0.00            
ATOM    152  H5  BD8     2       9.790  23.870  21.070  1.00  0.00            
ATOM    153  H6  BD8     2      10.370  20.240  20.230  1.00  0.00            
ATOM    154  H7  BD8     2      10.070  19.280  17.960  1.00  0.00            
ATOM    155  H8  BD8     2       9.190  20.840  16.110  1.00  0.00            
ATOM    156  H9  BD8     2       9.890  25.090  19.080  1.00  0.00            
ATOM    157  H10 BD8     2      11.530  26.670  17.040  1.00  0.00            
ATOM    158  H11 BD8     2      11.240  27.510  15.550  1.00  0.00            
ATOM    159  H12 BD8     2      13.180  25.870  15.260  1.00  0.00            
ATOM    160  H13 BD8     2      12.000  24.590  15.580  1.00  0.00            
ATOM    161  H14 BD8     2      11.790  25.530  14.150  1.00  0.00            
ATOM    162  H15 BD8     2       8.940  27.050  17.780  1.00  0.00            
ATOM    163  H16 BD8     2       7.630  26.400  16.790  1.00  0.00            
ATOM    164  H17 BD8     2       7.630  29.250  15.090  1.00  0.00            
ATOM    165  H18 BD8     2       8.380  25.030  13.320  1.00  0.00            
ATOM    166  H19 BD8     2       7.350  25.330  14.760  1.00  0.00            
ATOM    167  H20 BD8     2       8.050  22.900  14.590  1.00  0.00            
ATOM    168  H21 BD8     2       9.740  23.320  14.170  1.00  0.00            
TER
ENDMDL
MODEL        1
ATOM      1  H1  ACD     1      12.420  31.110  27.200  1.00  0.00            
ATOM      2  O1  ACD     1      12.470  31.310  28.140  1.00  0.00            
ATOM      3  C1  ACD     1      11.930  30.220  28.780  1.00  0.00            
ATOM      4  H2  ACD     1      12.770  29.580  29.090  1.00  0.00            
ATOM      5  H3  ACD     1      11.260  29.650  28.120  1.00  0.00            
ATOM      6  C2  ACD     1      11.240  30.500  30.060  1.00  0.00            
ATOM      7  H4  ACD     1      11.010  29.470  30.360  1.00  0.00            
ATOM      8  O2  ACD     1      12.210  30.940  31.040  1.00  0.00            
ATOM      9  C3  ACD     1      11.650  31.150  32.420  1.00  0.00            
ATOM     10  H5  ACD     1      12.540  31.430  32.980  1.00  0.00            
ATOM     11  O3  ACD     1      11.040  29.970  33.000  1.00  0.00            
ATOM     12  C4  ACD     1      11.730  29.410  34.110  1.00  0.00            
ATOM     13  H6  ACD     1      12.510  30.100  34.470  1.00  0.00            
ATOM     14  C5  ACD     1      10.810  29.200  35.390  1.00  0.00            
ATOM     15  H7  ACD     1      10.130  28.400  35.060  1.00  0.00            
ATOM     16  O4  ACD     1      10.080  30.350  35.770  1.00  0.00            
ATOM     17  H8  ACD     1       9.390  30.620  35.160  1.00  0.00            
ATOM     18  C6  ACD     1      11.710  28.670  36.520  1.00  0.00            
ATOM     19  H9  ACD     1      12.540  29.360  36.690  1.00  0.00            
ATOM     20  O5  ACD     1      11.070  28.590  37.700  1.00  0.00            
ATOM     21  H10 ACD     1      10.430  29.300  37.650  1.00  0.00            
ATOM     22  C7  ACD     1      12.250  27.270  36.110  1.00  0.00            
ATOM     23  H11 ACD     1      12.860  26.870  36.920  1.00  0.00            
ATOM     24  O6  ACD     1      12.970  27.400  34.880  1.00  0.00            
ATOM     25  C8  ACD     1      12.320  27.970  33.720  1.00  0.00            
ATOM     26  H12 ACD     1      11.460  27.340  33.430  1.00  0.00            
ATOM     27  C9  ACD     1      13.340  28.010  32.660  1.00  0.00            
ATOM     28  H13 ACD     1      12.850  28.420  31.770  1.00  0.00            
ATOM     29  H14 ACD     1      14.090  28.740  32.990  1.00  0.00            
ATOM     30  O7  ACD     1      13.800  26.720  32.300  1.00  0.00            
ATOM     31  H15 ACD     1      13.540  26.090  32.970  1.00  0.00            
ATOM     32  O8  ACD     1      11.150  26.400  35.960  1.00  0.00            
ATOM     33  C10 ACD     1      10.890  25.320  36.840  1.00  0.00            
ATOM     34  H16 ACD     1      11.600  25.370  37.670  1.00  0.00            
ATOM     35  C11 ACD     1       9.510  25.530  37.470  1.00  0.00            
ATOM     36  H17 ACD     1       8.840  26.150  36.860  1.00  0.00            
ATOM     37  O9  ACD     1       9.810  26.070  38.780  1.00  0.00            
ATOM     38  H18 ACD     1      10.450  26.770  38.650  1.00  0.00            
ATOM     39  C12 ACD     1       8.730  24.220  37.660  1.00  0.00            
ATOM     40  H19 ACD     1       9.250  23.660  38.440  1.00  0.00            
ATOM     41  O10 ACD     1       7.380  24.570  38.010  1.00  0.00            
ATOM     42  H20 ACD     1       7.460  24.730  38.960  1.00  0.00            
ATOM     43  C13 ACD     1       8.780  23.340  36.440  1.00  0.00            
ATOM     44  H21 ACD     1       8.330  22.350  36.620  1.00  0.00            
ATOM     45  O11 ACD     1      10.140  22.970  36.250  1.00  0.00            
ATOM     46  C14 ACD     1      11.040  24.050  35.990  1.00  0.00            
ATOM     47  H22 ACD     1      10.790  24.220  34.930  1.00  0.00            
ATOM     48  C15 ACD     1      12.430  23.410  36.060  1.00  0.00            
ATOM     49  H23 ACD     1      13.200  24.180  35.880  1.00  0.00            
ATOM     50  H24 ACD     1      12.590  22.950  37.040  1.00  0.00            
ATOM     51  O12 ACD     1      12.590  22.260  35.210  1.00  0.00            
ATOM     52  H25 ACD     1      12.330  22.600  34.340  1.00  0.00            
ATOM     53  O13 ACD     1       8.210  23.930  35.340  1.00  0.00            
ATOM     54  C16 ACD     1       7.210  23.270  34.540  1.00  0.00            
ATOM     55  H26 ACD     1       6.830  22.370  35.020  1.00  0.00            
ATOM     56  C17 ACD     1       6.100  24.280  34.400  1.00  0.00            
ATOM     57  H27 ACD     1       6.560  25.180  33.980  1.00  0.00            
ATOM     58  O14 ACD     1       5.610  24.600  35.710  1.00  0.00            
ATOM     59  H28 ACD     1       6.280  24.330  36.340  1.00  0.00            
ATOM     60  C18 ACD     1       5.010  23.780  33.450  1.00  0.00            
ATOM     61  H29 ACD     1       4.520  22.900  33.880  1.00  0.00            
ATOM     62  O15 ACD     1       4.040  24.870  33.300  1.00  0.00            
ATOM     63  H30 ACD     1       4.100  25.220  34.200  1.00  0.00            
ATOM     64  C19 ACD     1       5.640  23.440  32.120  1.00  0.00            
ATOM     65  H31 ACD     1       4.850  23.040  31.480  1.00  0.00            
ATOM     66  O16 ACD     1       6.660  22.440  32.380  1.00  0.00            
ATOM     67  C20 ACD     1       7.700  22.940  33.140  1.00  0.00            
ATOM     68  H32 ACD     1       8.080  23.840  32.630  1.00  0.00            
ATOM     69  C21 ACD     1       8.910  21.960  33.090  1.00  0.00            
ATOM     70  H33 ACD     1       9.310  22.020  32.070  1.00  0.00            
ATOM     71  H34 ACD     1       9.720  22.290  33.760  1.00  0.00            
ATOM     72  O17 ACD     1       8.540  20.620  33.320  1.00  0.00            
ATOM     73  H35 ACD     1       9.260  20.150  32.900  1.00  0.00            
ATOM     74  O18 ACD     1       6.330  24.610  31.440  1.00  0.00            
ATOM     75  C22 ACD     1       5.940  24.780  30.150  1.00  0.00            
ATOM     76  H36 ACD     1       5.500  23.860  29.730  1.00  0.00            
ATOM     77  C23 ACD     1       5.020  25.930  30.050  1.00  0.00            
ATOM     78  H37 ACD     1       5.440  26.810  30.560  1.00  0.00            
ATOM     79  O19 ACD     1       3.770  25.640  30.830  1.00  0.00            
ATOM     80  H38 ACD     1       4.060  25.430  31.720  1.00  0.00            
ATOM     81  C24 ACD     1       4.720  26.280  28.640  1.00  0.00            
ATOM     82  H39 ACD     1       4.150  25.500  28.130  1.00  0.00            
ATOM     83  O20 ACD     1       4.000  27.410  28.650  1.00  0.00            
ATOM     84  H40 ACD     1       3.120  27.140  28.940  1.00  0.00            
ATOM     85  C25 ACD     1       6.040  26.440  27.830  1.00  0.00            
ATOM     86  H41 ACD     1       5.900  26.650  26.770  1.00  0.00            
ATOM     87  O21 ACD     1       6.830  25.320  27.890  1.00  0.00            
ATOM     88  C26 ACD     1       7.160  24.970  29.280  1.00  0.00            
ATOM     89  H42 ACD     1       7.670  25.840  29.720  1.00  0.00            
ATOM     90  C27 ACD     1       8.090  23.810  29.270  1.00  0.00            
ATOM     91  H43 ACD     1       8.890  23.920  28.520  1.00  0.00            
ATOM     92  H44 ACD     1       8.650  23.690  30.200  1.00  0.00            
ATOM     93  O22 ACD     1       7.510  22.540  29.060  1.00  0.00            
ATOM     94  H45 ACD     1       8.200  21.880  29.040  1.00  0.00            
ATOM     95  O23 ACD     1       6.760  27.640  28.240  1.00  0.00            
ATOM     96  C28 ACD     1       6.630  28.900  27.530  1.00  0.00            
ATOM     97  H46 ACD     1       5.870  28.840  26.730  1.00  0.00            
ATOM     98  C29 ACD     1       8.060  29.170  27.050  1.00  0.00            
ATOM     99  H47 ACD     1       8.710  28.720  27.820  1.00  0.00            
ATOM    100  O24 ACD     1       8.510  30.560  26.990  1.00  0.00            
ATOM    101  C30 ACD     1       8.340  28.390  25.790  1.00  0.00            
ATOM    102  H48 ACD     1       7.810  27.440  25.920  1.00  0.00            
ATOM    103  H49 ACD     1       7.850  28.950  24.980  1.00  0.00            
ATOM    104  O25 ACD     1       9.740  28.240  25.590  1.00  0.00            
ATOM    105  H50 ACD     1      10.070  29.120  25.390  1.00  0.00            
ATOM    106  C31 ACD     1       6.270  29.880  28.630  1.00  0.00            
ATOM    107  H51 ACD     1       6.790  29.530  29.530  1.00  0.00            
ATOM    108  O26 ACD     1       4.890  29.810  28.690  1.00  0.00            
ATOM    109  H52 ACD     1       4.580  28.900  28.630  1.00  0.00            
ATOM    110  C32 ACD     1       6.770  31.250  28.340  1.00  0.00            
ATOM    111  H53 ACD     1       6.300  31.530  27.380  1.00  0.00            
ATOM    112  O27 ACD     1       6.450  32.200  29.340  1.00  0.00            
ATOM    113  H54 ACD     1       5.510  32.120  29.480  1.00  0.00            
ATOM    114  C33 ACD     1       8.280  31.270  28.180  1.00  0.00            
ATOM    115  H55 ACD     1       8.620  32.290  27.950  1.00  0.00            
ATOM    116  O28 ACD     1       8.970  30.620  29.290  1.00  0.00            
ATOM    117  C34 ACD     1       9.970  31.320  29.980  1.00  0.00            
ATOM    118  H56 ACD     1      10.340  32.220  29.480  1.00  0.00            
ATOM    119  C35 ACD     1       9.460  31.770  31.310  1.00  0.00            
ATOM    120  H57 ACD     1       9.100  30.920  31.890  1.00  0.00            
ATOM    121  O29 ACD     1       8.460  32.800  31.100  1.00  0.00            
ATOM    122  H58 ACD     1       7.780  32.500  30.480  1.00  0.00            
ATOM    123  C36 ACD     1      10.570  32.300  32.200  1.00  0.00            
ATOM    124  H59 ACD     1      11.090  33.120  31.690  1.00  0.00            
ATOM    125  O30 ACD     1      10.010  32.900  33.380  1.00  0.00            
ATOM    126  H60 ACD     1       9.360  33.550  33.070  1.00  0.00            
ATOM    127  C1  BD8     2      11.330  26.980  28.800  1.00  0.00            
ATOM    128  C2  BD8     2       9.950  27.180  29.400  1.00  0.00            
ATOM    129  C3  BD8     2       9.740  26.660  30.800  1.00  0.00            
ATOM    130  C4  BD8     2      10.440  25.560  31.240  1.00  0.00            
ATOM    131  C5  BD8     2      10.310  25.180  32.590  1.00  0.00            
ATOM    132  C6  BD8     2       9.580  25.950  33.500  1.00  0.00            
ATOM    133  C7  BD8     2       8.820  26.950  33.000  1.00  0.00            
ATOM    134  C8  BD8     2       7.890  27.880  33.630  1.00  0.00            
ATOM    135  C9  BD8     2       7.270  28.580  32.650  1.00  0.00            
ATOM    136  N1  BD8     2       7.930  28.290  31.410  1.00  0.00            
ATOM    137  C10 BD8     2       8.880  27.320  31.690  1.00  0.00            
ATOM    138  C11 BD8     2       5.960  29.350  32.920  1.00  0.00            
ATOM    139  C12 BD8     2       4.840  28.730  32.150  1.00  0.00            
ATOM    140  C13 BD8     2       3.510  29.380  32.350  1.00  0.00            
ATOM    141  C14 BD8     2       6.180  30.900  32.650  1.00  0.00            
ATOM    142  C15 BD8     2       6.980  31.650  33.670  1.00  0.00            
ATOM    143  O1  BD8     2       7.790  31.160  34.430  1.00  0.00            
ATOM    144  O2  BD8     2       6.570  32.910  33.980  1.00  0.00            
ATOM    145  O3  BD8     2       5.620  29.280  34.290  1.00  0.00            
ATOM    146  C16 BD8     2       5.870  28.160  35.080  1.00  0.00            
ATOM    147  C17 BD8     2       7.340  27.810  35.070  1.00  0.00            
ATOM    148  H1  BD8     2      12.120  27.370  29.450  1.00  0.00            
ATOM    149  H2  BD8     2      11.520  25.930  28.550  1.00  0.00            
ATOM    150  H3  BD8     2      11.340  27.550  27.860  1.00  0.00            
ATOM    151  H4  BD8     2       9.160  26.860  28.700  1.00  0.00            
ATOM    152  H5  BD8     2       9.730  28.250  29.410  1.00  0.00            
ATOM    153  H6  BD8     2      11.130  24.980  30.650  1.00  0.00            
ATOM    154  H7  BD8     2      10.860  24.320  32.950  1.00  0.00            
ATOM    155  H8  BD8     2       9.510  25.720  34.550  1.00  0.00            
ATOM    156  H9  BD8     2       7.540  28.390  30.480  1.00  0.00            
ATOM    157  H10 BD8     2       4.790  27.670  32.420  1.00  0.00            
ATOM    158  H11 BD8     2       4.980  28.720  31.060  1.00  0.00            
ATOM    159  H12 BD8     2       3.270  29.460  33.410  1.00  0.00            
ATOM    160  H13 BD8     2       3.430  30.300  31.760  1.00  0.00            
ATOM    161  H14 BD8     2       2.780  28.680  31.910  1.00  0.00            
ATOM    162  H15 BD8     2       5.230  31.430  32.570  1.00  0.00            
ATOM    163  H16 BD8     2       6.680  31.000  31.670  1.00  0.00            
ATOM    164  H17 BD8     2       6.100  33.190  33.170  1.00  0.00            
ATOM    165  H18 BD8     2       5.430  27.310  34.540  1.00  0.00            
ATOM    166  H19 BD8     2       5.370  28.280  36.050  1.00  0.00            
ATOM    167  H20 BD8     2       7.790  28.560  35.720  1.00  0.00            
ATOM    168  H21 BD8     2       7.550  26.840  35.540  1.00  0.00            
TER
ENDMDL
MODEL        1
ATOM      1  H1  ACD     1      12.900  28.420  19.570  1.00  0.00            
ATOM      2  O1  ACD     1      12.040  28.050  19.770  1.00  0.00            
ATOM      3  C1  ACD     1      11.470  28.910  20.780  1.00  0.00            
ATOM      4  H2  ACD     1      11.920  28.650  21.740  1.00  0.00            
ATOM      5  H3  ACD     1      10.380  28.750  20.760  1.00  0.00            
ATOM      6  C2  ACD     1      11.930  30.340  20.660  1.00  0.00            
ATOM      7  H4  ACD     1      11.300  31.000  21.280  1.00  0.00            
ATOM      8  O2  ACD     1      13.240  30.560  21.120  1.00  0.00            
ATOM      9  C3  ACD     1      13.680  31.930  21.060  1.00  0.00            
ATOM     10  H5  ACD     1      14.740  32.080  21.280  1.00  0.00            
ATOM     11  O3  ACD     1      12.910  32.820  21.840  1.00  0.00            
ATOM     12  C4  ACD     1      13.460  33.420  23.000  1.00  0.00            
ATOM     13  H6  ACD     1      14.460  33.010  23.180  1.00  0.00            
ATOM     14  C5  ACD     1      13.640  34.980  22.730  1.00  0.00            
ATOM     15  H7  ACD     1      12.650  35.390  22.510  1.00  0.00            
ATOM     16  O4  ACD     1      14.610  35.030  21.690  1.00  0.00            
ATOM     17  H8  ACD     1      14.380  34.470  20.950  1.00  0.00            
ATOM     18  C6  ACD     1      14.190  35.600  24.030  1.00  0.00            
ATOM     19  H9  ACD     1      15.140  35.090  24.220  1.00  0.00            
ATOM     20  O5  ACD     1      14.460  36.980  23.840  1.00  0.00            
ATOM     21  H10 ACD     1      13.630  37.450  23.950  1.00  0.00            
ATOM     22  C7  ACD     1      13.360  35.340  25.300  1.00  0.00            
ATOM     23  H11 ACD     1      13.920  35.640  26.190  1.00  0.00            
ATOM     24  O6  ACD     1      13.120  33.890  25.370  1.00  0.00            
ATOM     25  C8  ACD     1      12.560  33.160  24.180  1.00  0.00            
ATOM     26  H12 ACD     1      11.570  33.560  23.940  1.00  0.00            
ATOM     27  C9  ACD     1      12.560  31.700  24.580  1.00  0.00            
ATOM     28  H13 ACD     1      12.330  31.090  23.690  1.00  0.00            
ATOM     29  H14 ACD     1      13.550  31.510  24.990  1.00  0.00            
ATOM     30  O7  ACD     1      11.530  31.460  25.490  1.00  0.00            
ATOM     31  H15 ACD     1      11.390  30.550  25.770  1.00  0.00            
ATOM     32  O8  ACD     1      12.120  36.090  25.140  1.00  0.00            
ATOM     33  C10 ACD     1      11.940  37.240  25.940  1.00  0.00            
ATOM     34  H16 ACD     1      12.860  37.410  26.520  1.00  0.00            
ATOM     35  C11 ACD     1      11.510  38.370  25.000  1.00  0.00            
ATOM     36  H17 ACD     1      11.100  37.890  24.100  1.00  0.00            
ATOM     37  O9  ACD     1      12.770  39.060  24.660  1.00  0.00            
ATOM     38  H18 ACD     1      12.910  39.870  25.160  1.00  0.00            
ATOM     39  C12 ACD     1      10.420  39.320  25.600  1.00  0.00            
ATOM     40  H19 ACD     1      10.800  40.030  26.350  1.00  0.00            
ATOM     41  O10 ACD     1       9.890  40.090  24.530  1.00  0.00            
ATOM     42  H20 ACD     1      10.560  40.300  23.880  1.00  0.00            
ATOM     43  C13 ACD     1       9.280  38.490  26.290  1.00  0.00            
ATOM     44  H21 ACD     1       8.490  39.100  26.760  1.00  0.00            
ATOM     45  O11 ACD     1       9.990  37.830  27.320  1.00  0.00            
ATOM     46  C14 ACD     1      10.940  36.860  26.980  1.00  0.00            
ATOM     47  H22 ACD     1      10.450  35.990  26.540  1.00  0.00            
ATOM     48  C15 ACD     1      11.670  36.510  28.330  1.00  0.00            
ATOM     49  H23 ACD     1      12.660  36.080  28.110  1.00  0.00            
ATOM     50  H24 ACD     1      11.850  37.400  28.950  1.00  0.00            
ATOM     51  O12 ACD     1      10.940  35.490  29.070  1.00  0.00            
ATOM     52  H25 ACD     1      11.120  34.740  28.500  1.00  0.00            
ATOM     53  O13 ACD     1       8.640  37.570  25.450  1.00  0.00            
ATOM     54  C16 ACD     1       7.260  37.610  25.200  1.00  0.00            
ATOM     55  H26 ACD     1       6.800  38.350  25.860  1.00  0.00            
ATOM     56  C17 ACD     1       7.050  38.070  23.760  1.00  0.00            
ATOM     57  H27 ACD     1       7.630  37.430  23.080  1.00  0.00            
ATOM     58  O14 ACD     1       7.500  39.430  23.570  1.00  0.00            
ATOM     59  H28 ACD     1       8.390  39.530  23.920  1.00  0.00            
ATOM     60  C18 ACD     1       5.670  37.830  23.240  1.00  0.00            
ATOM     61  H29 ACD     1       5.000  38.590  23.670  1.00  0.00            
ATOM     62  O15 ACD     1       5.660  38.060  21.820  1.00  0.00            
ATOM     63  H30 ACD     1       6.200  38.840  21.740  1.00  0.00            
ATOM     64  C19 ACD     1       5.150  36.420  23.510  1.00  0.00            
ATOM     65  H31 ACD     1       4.080  36.380  23.260  1.00  0.00            
ATOM     66  O16 ACD     1       5.350  36.150  24.890  1.00  0.00            
ATOM     67  C20 ACD     1       6.650  36.220  25.390  1.00  0.00            
ATOM     68  H32 ACD     1       7.180  35.400  24.890  1.00  0.00            
ATOM     69  C21 ACD     1       6.430  35.830  26.820  1.00  0.00            
ATOM     70  H33 ACD     1       7.400  36.020  27.300  1.00  0.00            
ATOM     71  H34 ACD     1       5.790  36.600  27.280  1.00  0.00            
ATOM     72  O17 ACD     1       6.060  34.490  26.960  1.00  0.00            
ATOM     73  H35 ACD     1       5.360  34.250  26.350  1.00  0.00            
ATOM     74  O18 ACD     1       5.800  35.350  22.730  1.00  0.00            
ATOM     75  C22 ACD     1       4.970  34.600  21.850  1.00  0.00            
ATOM     76  H36 ACD     1       3.910  34.860  21.980  1.00  0.00            
ATOM     77  C23 ACD     1       5.330  34.950  20.470  1.00  0.00            
ATOM     78  H37 ACD     1       6.420  35.010  20.340  1.00  0.00            
ATOM     79  O19 ACD     1       4.670  36.230  20.200  1.00  0.00            
ATOM     80  H38 ACD     1       5.180  36.870  20.710  1.00  0.00            
ATOM     81  C24 ACD     1       4.910  33.850  19.490  1.00  0.00            
ATOM     82  H39 ACD     1       3.830  33.900  19.280  1.00  0.00            
ATOM     83  O20 ACD     1       5.490  34.150  18.130  1.00  0.00            
ATOM     84  H40 ACD     1       4.950  34.800  17.650  1.00  0.00            
ATOM     85  C25 ACD     1       5.200  32.390  19.830  1.00  0.00            
ATOM     86  H41 ACD     1       4.570  31.770  19.180  1.00  0.00            
ATOM     87  O21 ACD     1       4.850  32.160  21.230  1.00  0.00            
ATOM     88  C26 ACD     1       5.370  33.130  22.200  1.00  0.00            
ATOM     89  H42 ACD     1       6.470  33.190  22.150  1.00  0.00            
ATOM     90  C27 ACD     1       5.100  32.650  23.600  1.00  0.00            
ATOM     91  H43 ACD     1       5.430  31.640  23.840  1.00  0.00            
ATOM     92  H44 ACD     1       5.780  33.210  24.260  1.00  0.00            
ATOM     93  O22 ACD     1       3.730  32.840  24.030  1.00  0.00            
ATOM     94  H45 ACD     1       3.600  33.460  24.740  1.00  0.00            
ATOM     95  O23 ACD     1       6.650  32.100  19.730  1.00  0.00            
ATOM     96  C28 ACD     1       7.020  31.260  18.590  1.00  0.00            
ATOM     97  H46 ACD     1       6.070  31.180  18.030  1.00  0.00            
ATOM     98  C29 ACD     1       7.520  29.860  19.030  1.00  0.00            
ATOM     99  H47 ACD     1       7.850  29.870  20.070  1.00  0.00            
ATOM    100  O24 ACD     1       8.640  29.370  18.300  1.00  0.00            
ATOM    101  C30 ACD     1       6.530  28.760  18.710  1.00  0.00            
ATOM    102  H48 ACD     1       6.970  27.780  18.930  1.00  0.00            
ATOM    103  H49 ACD     1       5.660  28.920  19.370  1.00  0.00            
ATOM    104  O25 ACD     1       6.120  28.710  17.310  1.00  0.00            
ATOM    105  H50 ACD     1       6.650  28.170  16.710  1.00  0.00            
ATOM    106  C31 ACD     1       7.980  32.030  17.680  1.00  0.00            
ATOM    107  H51 ACD     1       8.570  32.660  18.360  1.00  0.00            
ATOM    108  O26 ACD     1       7.270  32.840  16.640  1.00  0.00            
ATOM    109  H52 ACD     1       6.610  33.340  17.130  1.00  0.00            
ATOM    110  C32 ACD     1       8.960  31.090  16.920  1.00  0.00            
ATOM    111  H53 ACD     1       8.440  30.450  16.200  1.00  0.00            
ATOM    112  O27 ACD     1       9.980  31.860  16.260  1.00  0.00            
ATOM    113  H54 ACD     1       9.550  32.700  16.050  1.00  0.00            
ATOM    114  C33 ACD     1       9.640  30.210  17.890  1.00  0.00            
ATOM    115  H55 ACD     1      10.340  29.570  17.350  1.00  0.00            
ATOM    116  O28 ACD     1      10.290  30.950  18.970  1.00  0.00            
ATOM    117  C34 ACD     1      11.680  30.810  19.190  1.00  0.00            
ATOM    118  H56 ACD     1      12.090  30.040  18.530  1.00  0.00            
ATOM    119  C35 ACD     1      12.300  32.130  18.920  1.00  0.00            
ATOM    120  H57 ACD     1      11.660  32.900  19.380  1.00  0.00            
ATOM    121  O29 ACD     1      12.440  32.380  17.520  1.00  0.00            
ATOM    122  H58 ACD     1      11.580  32.210  17.120  1.00  0.00            
ATOM    123  C36 ACD     1      13.690  32.270  19.570  1.00  0.00            
ATOM    124  H59 ACD     1      14.350  31.490  19.150  1.00  0.00            
ATOM    125  O30 ACD     1      14.220  33.550  19.330  1.00  0.00            
ATOM    126  H60 ACD     1      14.460  33.530  18.400  1.00  0.00            
ATOM    127  C1  BD8     2       9.090  30.060  23.080  1.00  0.00            
ATOM    128  C2  BD8     2       8.380  31.220  22.290  1.00  0.00            
ATOM    129  C3  BD8     2       8.740  32.600  22.790  1.00  0.00            
ATOM    130  C4  BD8     2       8.800  32.790  24.250  1.00  0.00            
ATOM    131  C5  BD8     2       9.260  33.990  24.800  1.00  0.00            
ATOM    132  C6  BD8     2       9.560  35.110  23.940  1.00  0.00            
ATOM    133  C7  BD8     2       9.370  34.940  22.570  1.00  0.00            
ATOM    134  C8  BD8     2       9.600  35.920  21.470  1.00  0.00            
ATOM    135  C9  BD8     2       9.340  35.200  20.310  1.00  0.00            
ATOM    136  N1  BD8     2       8.940  33.860  20.660  1.00  0.00            
ATOM    137  C10 BD8     2       9.130  33.720  22.020  1.00  0.00            
ATOM    138  C11 BD8     2       9.430  35.870  18.890  1.00  0.00            
ATOM    139  C12 BD8     2       8.020  35.970  18.210  1.00  0.00            
ATOM    140  C13 BD8     2       7.780  36.640  16.880  1.00  0.00            
ATOM    141  C14 BD8     2      10.430  34.990  18.150  1.00  0.00            
ATOM    142  C15 BD8     2      10.800  35.590  16.850  1.00  0.00            
ATOM    143  O1  BD8     2      11.410  36.630  16.720  1.00  0.00            
ATOM    144  O2  BD8     2      11.040  34.600  15.970  1.00  0.00            
ATOM    145  O3  BD8     2       9.980  37.170  19.060  1.00  0.00            
ATOM    146  C16 BD8     2       9.410  37.910  20.110  1.00  0.00            
ATOM    147  C17 BD8     2       9.970  37.420  21.450  1.00  0.00            
ATOM    148  H1  BD8     2      10.180  30.120  23.090  1.00  0.00            
ATOM    149  H2  BD8     2       8.730  29.920  24.110  1.00  0.00            
ATOM    150  H3  BD8     2       8.890  29.150  22.510  1.00  0.00            
ATOM    151  H4  BD8     2       7.300  31.190  22.440  1.00  0.00            
ATOM    152  H5  BD8     2       8.710  31.170  21.240  1.00  0.00            
ATOM    153  H6  BD8     2       8.500  32.070  25.000  1.00  0.00            
ATOM    154  H7  BD8     2       9.320  34.070  25.880  1.00  0.00            
ATOM    155  H8  BD8     2       9.860  36.070  24.340  1.00  0.00            
ATOM    156  H9  BD8     2       8.590  33.100  20.100  1.00  0.00            
ATOM    157  H10 BD8     2       7.370  36.540  18.890  1.00  0.00            
ATOM    158  H11 BD8     2       7.620  34.950  18.130  1.00  0.00            
ATOM    159  H12 BD8     2       8.330  37.590  16.870  1.00  0.00            
ATOM    160  H13 BD8     2       8.090  35.990  16.050  1.00  0.00            
ATOM    161  H14 BD8     2       6.740  36.920  16.680  1.00  0.00            
ATOM    162  H15 BD8     2      10.220  33.910  18.140  1.00  0.00            
ATOM    163  H16 BD8     2      11.280  34.930  18.840  1.00  0.00            
ATOM    164  H17 BD8     2      11.240  35.100  15.160  1.00  0.00            
ATOM    165  H18 BD8     2       8.320  37.910  20.210  1.00  0.00            
ATOM    166  H19 BD8     2       9.650  38.970  19.910  1.00  0.00            
ATOM    167  H20 BD8     2      11.070  37.510  21.450  1.00  0.00            
ATOM    168  H21 BD8     2       9.500  37.980  22.270  1.00  0.00            
TER
ENDMDL
MODEL        1
ATOM      1  H1  ACD     1      16.450  24.820  26.480  1.00  0.00            
ATOM      2  O1  ACD     1      17.220  24.630  25.940  1.00  0.00            
ATOM      3  C1  ACD     1      16.780  24.640  24.610  1.00  0.00            
ATOM      4  H2  ACD     1      16.460  23.640  24.270  1.00  0.00            
ATOM      5  H3  ACD     1      17.680  24.820  24.010  1.00  0.00            
ATOM      6  C2  ACD     1      15.690  25.620  24.180  1.00  0.00            
ATOM      7  H4  ACD     1      15.460  25.510  23.120  1.00  0.00            
ATOM      8  O2  ACD     1      14.470  25.260  24.790  1.00  0.00            
ATOM      9  C3  ACD     1      13.280  26.030  24.730  1.00  0.00            
ATOM     10  H5  ACD     1      12.590  25.700  25.510  1.00  0.00            
ATOM     11  O3  ACD     1      12.750  25.940  23.370  1.00  0.00            
ATOM     12  C4  ACD     1      11.430  25.200  23.320  1.00  0.00            
ATOM     13  H6  ACD     1      11.130  24.770  24.290  1.00  0.00            
ATOM     14  C5  ACD     1      10.350  26.170  22.910  1.00  0.00            
ATOM     15  H7  ACD     1      10.610  26.730  22.010  1.00  0.00            
ATOM     16  O4  ACD     1      10.040  27.190  23.890  1.00  0.00            
ATOM     17  H8  ACD     1       9.400  26.870  24.530  1.00  0.00            
ATOM     18  C6  ACD     1       9.090  25.460  22.470  1.00  0.00            
ATOM     19  H9  ACD     1       8.620  25.030  23.370  1.00  0.00            
ATOM     20  O5  ACD     1       8.080  26.350  21.930  1.00  0.00            
ATOM     21  H10 ACD     1       8.380  26.700  21.090  1.00  0.00            
ATOM     22  C7  ACD     1       9.350  24.280  21.460  1.00  0.00            
ATOM     23  H11 ACD     1       8.400  23.740  21.350  1.00  0.00            
ATOM     24  O6  ACD     1      10.290  23.460  22.030  1.00  0.00            
ATOM     25  C8  ACD     1      11.590  24.000  22.360  1.00  0.00            
ATOM     26  H12 ACD     1      12.030  24.470  21.480  1.00  0.00            
ATOM     27  C9  ACD     1      12.520  22.910  22.860  1.00  0.00            
ATOM     28  H13 ACD     1      12.310  21.990  22.290  1.00  0.00            
ATOM     29  H14 ACD     1      13.560  23.180  22.670  1.00  0.00            
ATOM     30  O7  ACD     1      12.260  22.540  24.240  1.00  0.00            
ATOM     31  H15 ACD     1      11.380  22.140  24.220  1.00  0.00            
ATOM     32  O8  ACD     1       9.670  24.820  20.220  1.00  0.00            
ATOM     33  C10 ACD     1       8.950  24.370  19.050  1.00  0.00            
ATOM     34  H16 ACD     1       8.000  23.920  19.360  1.00  0.00            
ATOM     35  C11 ACD     1       8.620  25.630  18.270  1.00  0.00            
ATOM     36  H17 ACD     1       9.440  26.360  18.280  1.00  0.00            
ATOM     37  O9  ACD     1       7.480  26.230  18.870  1.00  0.00            
ATOM     38  H18 ACD     1       6.720  25.640  18.790  1.00  0.00            
ATOM     39  C12 ACD     1       8.520  25.340  16.770  1.00  0.00            
ATOM     40  H19 ACD     1       7.630  24.770  16.490  1.00  0.00            
ATOM     41  O10 ACD     1       8.470  26.650  16.100  1.00  0.00            
ATOM     42  H20 ACD     1       9.330  27.040  16.290  1.00  0.00            
ATOM     43  C13 ACD     1       9.840  24.690  16.330  1.00  0.00            
ATOM     44  H21 ACD     1       9.890  24.680  15.230  1.00  0.00            
ATOM     45  O11 ACD     1       9.880  23.320  16.850  1.00  0.00            
ATOM     46  C14 ACD     1       9.740  23.220  18.300  1.00  0.00            
ATOM     47  H22 ACD     1      10.780  23.260  18.640  1.00  0.00            
ATOM     48  C15 ACD     1       9.080  21.870  18.550  1.00  0.00            
ATOM     49  H23 ACD     1       9.760  21.140  18.080  1.00  0.00            
ATOM     50  H24 ACD     1       9.080  21.710  19.640  1.00  0.00            
ATOM     51  O12 ACD     1       7.810  21.710  18.010  1.00  0.00            
ATOM     52  H25 ACD     1       7.130  21.760  18.690  1.00  0.00            
ATOM     53  O13 ACD     1      10.940  25.530  16.640  1.00  0.00            
ATOM     54  C16 ACD     1      11.950  25.910  15.640  1.00  0.00            
ATOM     55  H26 ACD     1      11.510  25.910  14.640  1.00  0.00            
ATOM     56  C17 ACD     1      12.390  27.330  15.890  1.00  0.00            
ATOM     57  H27 ACD     1      12.740  27.450  16.920  1.00  0.00            
ATOM     58  O14 ACD     1      11.260  28.310  15.770  1.00  0.00            
ATOM     59  H28 ACD     1      11.620  29.120  15.400  1.00  0.00            
ATOM     60  C18 ACD     1      13.540  27.660  15.010  1.00  0.00            
ATOM     61  H29 ACD     1      13.220  27.560  13.970  1.00  0.00            
ATOM     62  O15 ACD     1      14.040  28.970  15.350  1.00  0.00            
ATOM     63  H30 ACD     1      14.800  28.730  15.880  1.00  0.00            
ATOM     64  C19 ACD     1      14.730  26.700  15.240  1.00  0.00            
ATOM     65  H31 ACD     1      15.470  26.950  14.470  1.00  0.00            
ATOM     66  O16 ACD     1      14.310  25.370  15.050  1.00  0.00            
ATOM     67  C20 ACD     1      13.130  24.920  15.700  1.00  0.00            
ATOM     68  H32 ACD     1      13.330  24.730  16.760  1.00  0.00            
ATOM     69  C21 ACD     1      12.750  23.560  15.070  1.00  0.00            
ATOM     70  H33 ACD     1      13.580  22.850  15.130  1.00  0.00            
ATOM     71  H34 ACD     1      11.980  23.090  15.690  1.00  0.00            
ATOM     72  O17 ACD     1      12.290  23.670  13.680  1.00  0.00            
ATOM     73  H35 ACD     1      12.230  22.760  13.380  1.00  0.00            
ATOM     74  O18 ACD     1      15.280  26.970  16.430  1.00  0.00            
ATOM     75  C22 ACD     1      16.710  26.910  16.450  1.00  0.00            
ATOM     76  H36 ACD     1      17.050  26.480  15.490  1.00  0.00            
ATOM     77  C23 ACD     1      17.320  28.340  16.700  1.00  0.00            
ATOM     78  H37 ACD     1      16.740  28.760  17.530  1.00  0.00            
ATOM     79  O19 ACD     1      17.150  29.240  15.620  1.00  0.00            
ATOM     80  H38 ACD     1      17.430  30.130  15.850  1.00  0.00            
ATOM     81  C24 ACD     1      18.770  28.210  17.270  1.00  0.00            
ATOM     82  H39 ACD     1      19.330  27.760  16.440  1.00  0.00            
ATOM     83  O20 ACD     1      19.350  29.450  17.730  1.00  0.00            
ATOM     84  H40 ACD     1      18.820  29.840  18.430  1.00  0.00            
ATOM     85  C25 ACD     1      18.900  27.200  18.350  1.00  0.00            
ATOM     86  H41 ACD     1      19.950  27.000  18.580  1.00  0.00            
ATOM     87  O21 ACD     1      18.440  25.960  17.900  1.00  0.00            
ATOM     88  C26 ACD     1      17.060  25.870  17.540  1.00  0.00            
ATOM     89  H42 ACD     1      16.480  26.170  18.420  1.00  0.00            
ATOM     90  C27 ACD     1      16.790  24.440  17.140  1.00  0.00            
ATOM     91  H43 ACD     1      17.030  23.830  18.020  1.00  0.00            
ATOM     92  H44 ACD     1      15.700  24.330  17.040  1.00  0.00            
ATOM     93  O22 ACD     1      17.550  24.060  16.040  1.00  0.00            
ATOM     94  H45 ACD     1      17.410  23.110  15.990  1.00  0.00            
ATOM     95  O23 ACD     1      18.210  27.520  19.590  1.00  0.00            
ATOM     96  C28 ACD     1      19.020  28.070  20.730  1.00  0.00            
ATOM     97  H46 ACD     1      19.950  28.500  20.330  1.00  0.00            
ATOM     98  C29 ACD     1      19.350  26.970  21.720  1.00  0.00            
ATOM     99  H47 ACD     1      18.640  26.150  21.570  1.00  0.00            
ATOM    100  O24 ACD     1      19.200  27.410  23.070  1.00  0.00            
ATOM    101  C30 ACD     1      20.840  26.380  21.470  1.00  0.00            
ATOM    102  H48 ACD     1      20.790  25.840  20.520  1.00  0.00            
ATOM    103  H49 ACD     1      21.630  27.130  21.360  1.00  0.00            
ATOM    104  O25 ACD     1      21.060  25.410  22.600  1.00  0.00            
ATOM    105  H50 ACD     1      21.140  24.520  22.240  1.00  0.00            
ATOM    106  C31 ACD     1      18.240  29.300  21.300  1.00  0.00            
ATOM    107  H51 ACD     1      17.180  29.180  21.010  1.00  0.00            
ATOM    108  O26 ACD     1      18.760  30.470  20.690  1.00  0.00            
ATOM    109  H52 ACD     1      18.210  31.170  21.050  1.00  0.00            
ATOM    110  C32 ACD     1      18.200  29.480  22.760  1.00  0.00            
ATOM    111  H53 ACD     1      19.110  30.010  23.070  1.00  0.00            
ATOM    112  O27 ACD     1      17.130  30.260  23.080  1.00  0.00            
ATOM    113  H54 ACD     1      16.550  29.820  23.710  1.00  0.00            
ATOM    114  C33 ACD     1      18.080  28.200  23.450  1.00  0.00            
ATOM    115  H55 ACD     1      18.240  28.340  24.520  1.00  0.00            
ATOM    116  O28 ACD     1      16.920  27.410  23.230  1.00  0.00            
ATOM    117  C34 ACD     1      16.120  27.070  24.350  1.00  0.00            
ATOM    118  H56 ACD     1      16.540  27.160  25.360  1.00  0.00            
ATOM    119  C35 ACD     1      14.880  27.950  24.340  1.00  0.00            
ATOM    120  H57 ACD     1      14.570  28.090  23.300  1.00  0.00            
ATOM    121  O29 ACD     1      15.300  29.230  24.920  1.00  0.00            
ATOM    122  H58 ACD     1      14.610  29.640  25.440  1.00  0.00            
ATOM    123  C36 ACD     1      13.640  27.430  25.080  1.00  0.00            
ATOM    124  H59 ACD     1      13.890  27.370  26.150  1.00  0.00            
ATOM    125  O30 ACD     1      12.500  28.250  24.830  1.00  0.00            
ATOM    126  H60 ACD     1      11.960  27.680  24.270  1.00  0.00            
ATOM    127  C1  BD8     2      17.000  23.440  21.480  1.00  0.00            
ATOM    128  C2  BD8     2      16.670  24.730  20.750  1.00  0.00            
ATOM    129  C3  BD8     2      15.190  24.910  20.330  1.00  0.00            
ATOM    130  C4  BD8     2      14.430  23.730  20.000  1.00  0.00            
ATOM    131  C5  BD8     2      13.220  23.840  19.340  1.00  0.00            
ATOM    132  C6  BD8     2      12.640  25.110  19.190  1.00  0.00            
ATOM    133  C7  BD8     2      13.290  26.240  19.740  1.00  0.00            
ATOM    134  C8  BD8     2      12.850  27.640  19.760  1.00  0.00            
ATOM    135  C9  BD8     2      13.870  28.360  20.340  1.00  0.00            
ATOM    136  N1  BD8     2      14.870  27.430  20.650  1.00  0.00            
ATOM    137  C10 BD8     2      14.530  26.160  20.250  1.00  0.00            
ATOM    138  C11 BD8     2      13.740  29.920  20.530  1.00  0.00            
ATOM    139  C12 BD8     2      14.700  30.540  19.500  1.00  0.00            
ATOM    140  C13 BD8     2      14.440  30.250  18.010  1.00  0.00            
ATOM    141  C14 BD8     2      13.850  30.330  21.990  1.00  0.00            
ATOM    142  C15 BD8     2      13.680  31.810  22.150  1.00  0.00            
ATOM    143  O1  BD8     2      14.530  32.570  21.750  1.00  0.00            
ATOM    144  O2  BD8     2      13.100  32.230  23.270  1.00  0.00            
ATOM    145  O3  BD8     2      12.460  30.400  20.180  1.00  0.00            
ATOM    146  C16 BD8     2      11.280  29.580  20.260  1.00  0.00            
ATOM    147  C17 BD8     2      11.530  28.330  19.440  1.00  0.00            
ATOM    148  H1  BD8     2      17.210  22.530  20.900  1.00  0.00            
ATOM    149  H2  BD8     2      17.720  23.610  22.290  1.00  0.00            
ATOM    150  H3  BD8     2      16.130  23.170  22.090  1.00  0.00            
ATOM    151  H4  BD8     2      17.430  24.840  19.970  1.00  0.00            
ATOM    152  H5  BD8     2      16.830  25.520  21.500  1.00  0.00            
ATOM    153  H6  BD8     2      14.920  22.770  20.130  1.00  0.00            
ATOM    154  H7  BD8     2      12.910  22.960  18.790  1.00  0.00            
ATOM    155  H8  BD8     2      11.670  25.300  18.720  1.00  0.00            
ATOM    156  H9  BD8     2      15.740  27.660  21.110  1.00  0.00            
ATOM    157  H10 BD8     2      15.750  30.270  19.690  1.00  0.00            
ATOM    158  H11 BD8     2      14.730  31.630  19.550  1.00  0.00            
ATOM    159  H12 BD8     2      13.400  30.400  17.680  1.00  0.00            
ATOM    160  H13 BD8     2      15.200  30.780  17.420  1.00  0.00            
ATOM    161  H14 BD8     2      14.570  29.190  17.800  1.00  0.00            
ATOM    162  H15 BD8     2      14.790  30.050  22.480  1.00  0.00            
ATOM    163  H16 BD8     2      13.070  29.870  22.600  1.00  0.00            
ATOM    164  H17 BD8     2      13.640  33.020  23.450  1.00  0.00            
ATOM    165  H18 BD8     2      10.370  30.150  20.040  1.00  0.00            
ATOM    166  H19 BD8     2      11.100  29.130  21.250  1.00  0.00            
ATOM    167  H20 BD8     2      10.720  27.620  19.690  1.00  0.00            
ATOM    168  H21 BD8     2      11.300  28.590  18.400  1.00  0.00            
TER
ENDMDL
MODEL        1
ATOM      1  H1  ACD     1      47.020  33.970  22.770  1.00  0.00            
ATOM      2  O1  ACD     1      46.710  33.350  23.440  1.00  0.00            
ATOM      3  C1  ACD     1      45.350  33.050  23.220  1.00  0.00            
ATOM      4  H2  ACD     1      45.270  32.480  22.290  1.00  0.00            
ATOM      5  H3  ACD     1      44.720  33.930  23.020  1.00  0.00            
ATOM      6  C2  ACD     1      44.720  32.130  24.310  1.00  0.00            
ATOM      7  H4  ACD     1      43.700  32.010  23.920  1.00  0.00            
ATOM      8  O2  ACD     1      45.420  30.880  24.330  1.00  0.00            
ATOM      9  C3  ACD     1      44.930  29.890  25.240  1.00  0.00            
ATOM     10  H5  ACD     1      45.580  29.030  25.070  1.00  0.00            
ATOM     11  O3  ACD     1      43.590  29.550  24.880  1.00  0.00            
ATOM     12  C4  ACD     1      43.300  28.300  24.280  1.00  0.00            
ATOM     13  H6  ACD     1      44.200  27.730  24.020  1.00  0.00            
ATOM     14  C5  ACD     1      42.250  27.520  25.120  1.00  0.00            
ATOM     15  H7  ACD     1      41.340  28.130  25.160  1.00  0.00            
ATOM     16  O4  ACD     1      42.710  27.280  26.440  1.00  0.00            
ATOM     17  H8  ACD     1      41.960  26.990  26.970  1.00  0.00            
ATOM     18  C6  ACD     1      41.920  26.200  24.450  1.00  0.00            
ATOM     19  H9  ACD     1      42.880  25.680  24.330  1.00  0.00            
ATOM     20  O5  ACD     1      40.940  25.460  25.190  1.00  0.00            
ATOM     21  H10 ACD     1      41.390  25.080  25.950  1.00  0.00            
ATOM     22  C7  ACD     1      41.370  26.450  22.990  1.00  0.00            
ATOM     23  H11 ACD     1      41.330  25.510  22.420  1.00  0.00            
ATOM     24  O6  ACD     1      42.420  27.230  22.400  1.00  0.00            
ATOM     25  C8  ACD     1      42.680  28.540  22.960  1.00  0.00            
ATOM     26  H12 ACD     1      41.740  29.070  23.160  1.00  0.00            
ATOM     27  C9  ACD     1      43.510  29.410  22.010  1.00  0.00            
ATOM     28  H13 ACD     1      43.660  30.370  22.520  1.00  0.00            
ATOM     29  H14 ACD     1      44.500  29.020  21.750  1.00  0.00            
ATOM     30  O7  ACD     1      42.780  29.680  20.800  1.00  0.00            
ATOM     31  H15 ACD     1      42.040  29.100  20.600  1.00  0.00            
ATOM     32  O8  ACD     1      40.110  27.110  22.960  1.00  0.00            
ATOM     33  C10 ACD     1      38.900  26.400  22.670  1.00  0.00            
ATOM     34  H16 ACD     1      39.180  25.350  22.580  1.00  0.00            
ATOM     35  C11 ACD     1      37.940  26.510  23.920  1.00  0.00            
ATOM     36  H17 ACD     1      37.980  27.540  24.310  1.00  0.00            
ATOM     37  O9  ACD     1      38.440  25.520  24.800  1.00  0.00            
ATOM     38  H18 ACD     1      39.370  25.740  24.940  1.00  0.00            
ATOM     39  C12 ACD     1      36.450  26.320  23.530  1.00  0.00            
ATOM     40  H19 ACD     1      36.220  25.260  23.320  1.00  0.00            
ATOM     41  O10 ACD     1      35.720  26.630  24.710  1.00  0.00            
ATOM     42  H20 ACD     1      36.200  26.150  25.390  1.00  0.00            
ATOM     43  C13 ACD     1      36.160  27.240  22.300  1.00  0.00            
ATOM     44  H21 ACD     1      35.110  27.150  22.010  1.00  0.00            
ATOM     45  O11 ACD     1      36.950  26.690  21.240  1.00  0.00            
ATOM     46  C14 ACD     1      38.340  26.910  21.330  1.00  0.00            
ATOM     47  H22 ACD     1      38.460  28.000  21.200  1.00  0.00            
ATOM     48  C15 ACD     1      39.080  26.230  20.170  1.00  0.00            
ATOM     49  H23 ACD     1      40.140  26.380  20.440  1.00  0.00            
ATOM     50  H24 ACD     1      38.830  25.170  20.070  1.00  0.00            
ATOM     51  O12 ACD     1      38.750  26.980  18.980  1.00  0.00            
ATOM     52  H25 ACD     1      37.800  27.090  18.830  1.00  0.00            
ATOM     53  O13 ACD     1      36.460  28.640  22.480  1.00  0.00            
ATOM     54  C16 ACD     1      35.500  29.650  22.530  1.00  0.00            
ATOM     55  H26 ACD     1      34.570  29.260  22.100  1.00  0.00            
ATOM     56  C17 ACD     1      35.520  30.090  23.990  1.00  0.00            
ATOM     57  H27 ACD     1      36.590  30.280  24.180  1.00  0.00            
ATOM     58  O14 ACD     1      34.970  29.110  24.890  1.00  0.00            
ATOM     59  H28 ACD     1      35.390  28.270  24.710  1.00  0.00            
ATOM     60  C18 ACD     1      34.870  31.450  24.210  1.00  0.00            
ATOM     61  H29 ACD     1      33.800  31.370  23.980  1.00  0.00            
ATOM     62  O15 ACD     1      34.950  31.900  25.590  1.00  0.00            
ATOM     63  H30 ACD     1      34.550  31.090  25.910  1.00  0.00            
ATOM     64  C19 ACD     1      35.320  32.560  23.250  1.00  0.00            
ATOM     65  H31 ACD     1      34.690  33.450  23.240  1.00  0.00            
ATOM     66  O16 ACD     1      35.140  31.980  21.950  1.00  0.00            
ATOM     67  C20 ACD     1      35.900  30.830  21.730  1.00  0.00            
ATOM     68  H32 ACD     1      36.980  31.010  21.830  1.00  0.00            
ATOM     69  C21 ACD     1      35.950  30.570  20.210  1.00  0.00            
ATOM     70  H33 ACD     1      36.390  31.380  19.610  1.00  0.00            
ATOM     71  H34 ACD     1      36.610  29.710  20.080  1.00  0.00            
ATOM     72  O17 ACD     1      34.730  30.200  19.610  1.00  0.00            
ATOM     73  H35 ACD     1      34.870  30.060  18.670  1.00  0.00            
ATOM     74  O18 ACD     1      36.660  33.000  23.540  1.00  0.00            
ATOM     75  C22 ACD     1      36.930  34.370  23.710  1.00  0.00            
ATOM     76  H36 ACD     1      36.130  35.050  23.410  1.00  0.00            
ATOM     77  C23 ACD     1      37.320  34.530  25.190  1.00  0.00            
ATOM     78  H37 ACD     1      38.130  33.820  25.410  1.00  0.00            
ATOM     79  O19 ACD     1      36.150  34.290  25.970  1.00  0.00            
ATOM     80  H38 ACD     1      35.770  33.470  25.630  1.00  0.00            
ATOM     81  C24 ACD     1      37.790  35.950  25.430  1.00  0.00            
ATOM     82  H39 ACD     1      36.970  36.570  25.050  1.00  0.00            
ATOM     83  O20 ACD     1      37.970  36.150  26.850  1.00  0.00            
ATOM     84  H40 ACD     1      37.130  35.890  27.230  1.00  0.00            
ATOM     85  C25 ACD     1      39.070  36.170  24.550  1.00  0.00            
ATOM     86  H41 ACD     1      39.200  37.260  24.550  1.00  0.00            
ATOM     87  O21 ACD     1      38.730  36.000  23.180  1.00  0.00            
ATOM     88  C26 ACD     1      38.200  34.690  22.880  1.00  0.00            
ATOM     89  H42 ACD     1      38.910  33.890  23.120  1.00  0.00            
ATOM     90  C27 ACD     1      37.870  34.650  21.390  1.00  0.00            
ATOM     91  H43 ACD     1      37.430  33.690  21.090  1.00  0.00            
ATOM     92  H44 ACD     1      37.050  35.350  21.160  1.00  0.00            
ATOM     93  O22 ACD     1      39.050  34.890  20.660  1.00  0.00            
ATOM     94  H45 ACD     1      39.440  35.710  20.980  1.00  0.00            
ATOM     95  O23 ACD     1      40.260  35.450  24.900  1.00  0.00            
ATOM     96  C28 ACD     1      41.260  36.170  25.620  1.00  0.00            
ATOM     97  H46 ACD     1      40.970  37.170  25.950  1.00  0.00            
ATOM     98  C29 ACD     1      42.530  36.300  24.590  1.00  0.00            
ATOM     99  H47 ACD     1      42.460  35.610  23.740  1.00  0.00            
ATOM    100  O24 ACD     1      43.840  36.150  25.230  1.00  0.00            
ATOM    101  C30 ACD     1      42.510  37.670  23.890  1.00  0.00            
ATOM    102  H48 ACD     1      41.450  37.950  23.790  1.00  0.00            
ATOM    103  H49 ACD     1      42.990  38.450  24.490  1.00  0.00            
ATOM    104  O25 ACD     1      43.300  37.660  22.700  1.00  0.00            
ATOM    105  H50 ACD     1      44.220  37.520  22.940  1.00  0.00            
ATOM    106  C31 ACD     1      41.590  35.310  26.870  1.00  0.00            
ATOM    107  H51 ACD     1      41.550  34.280  26.510  1.00  0.00            
ATOM    108  O26 ACD     1      40.580  35.550  27.900  1.00  0.00            
ATOM    109  H52 ACD     1      39.690  35.530  27.560  1.00  0.00            
ATOM    110  C32 ACD     1      43.040  35.540  27.320  1.00  0.00            
ATOM    111  H53 ACD     1      43.160  36.610  27.560  1.00  0.00            
ATOM    112  O27 ACD     1      43.400  34.790  28.490  1.00  0.00            
ATOM    113  H54 ACD     1      42.740  35.090  29.120  1.00  0.00            
ATOM    114  C33 ACD     1      43.960  35.120  26.210  1.00  0.00            
ATOM    115  H55 ACD     1      44.970  35.080  26.620  1.00  0.00            
ATOM    116  O28 ACD     1      43.640  33.800  25.720  1.00  0.00            
ATOM    117  C34 ACD     1      44.730  32.820  25.720  1.00  0.00            
ATOM    118  H56 ACD     1      45.730  33.260  25.790  1.00  0.00            
ATOM    119  C35 ACD     1      44.380  31.840  26.830  1.00  0.00            
ATOM    120  H57 ACD     1      43.300  31.700  26.730  1.00  0.00            
ATOM    121  O29 ACD     1      44.720  32.320  28.140  1.00  0.00            
ATOM    122  H58 ACD     1      44.320  33.180  28.290  1.00  0.00            
ATOM    123  C36 ACD     1      45.020  30.450  26.690  1.00  0.00            
ATOM    124  H59 ACD     1      46.070  30.570  26.990  1.00  0.00            
ATOM    125  O30 ACD     1      44.420  29.490  27.510  1.00  0.00            
ATOM    126  H60 ACD     1      44.000  28.920  26.860  1.00  0.00            
ATOM    127  C1  BD8     2      42.640  33.540  21.430  1.00  0.00            
ATOM    128  C2  BD8     2      41.660  33.550  22.620  1.00  0.00            
ATOM    129  C3  BD8     2      40.840  32.300  22.810  1.00  0.00            
ATOM    130  C4  BD8     2      40.230  31.660  21.710  1.00  0.00            
ATOM    131  C5  BD8     2      39.430  30.480  21.860  1.00  0.00            
ATOM    132  C6  BD8     2      39.140  29.990  23.220  1.00  0.00            
ATOM    133  C7  BD8     2      39.710  30.630  24.260  1.00  0.00            
ATOM    134  C8  BD8     2      39.380  30.490  25.650  1.00  0.00            
ATOM    135  C9  BD8     2      39.960  31.520  26.330  1.00  0.00            
ATOM    136  N1  BD8     2      40.670  32.290  25.380  1.00  0.00            
ATOM    137  C10 BD8     2      40.540  31.750  24.080  1.00  0.00            
ATOM    138  C11 BD8     2      39.730  31.690  27.880  1.00  0.00            
ATOM    139  C12 BD8     2      38.780  32.880  28.070  1.00  0.00            
ATOM    140  C13 BD8     2      38.580  33.420  29.520  1.00  0.00            
ATOM    141  C14 BD8     2      41.200  31.800  28.490  1.00  0.00            
ATOM    142  C15 BD8     2      41.300  31.690  30.000  1.00  0.00            
ATOM    143  O1  BD8     2      41.780  32.590  30.650  1.00  0.00            
ATOM    144  O2  BD8     2      41.390  30.430  30.460  1.00  0.00            
ATOM    145  O3  BD8     2      39.060  30.490  28.430  1.00  0.00            
ATOM    146  C16 BD8     2      38.010  29.910  27.660  1.00  0.00            
ATOM    147  C17 BD8     2      38.620  29.410  26.370  1.00  0.00            
ATOM    148  H1  BD8     2      43.170  32.590  21.450  1.00  0.00            
ATOM    149  H2  BD8     2      42.040  33.700  20.520  1.00  0.00            
ATOM    150  H3  BD8     2      43.410  34.310  21.540  1.00  0.00            
ATOM    151  H4  BD8     2      41.080  34.480  22.550  1.00  0.00            
ATOM    152  H5  BD8     2      42.270  33.650  23.530  1.00  0.00            
ATOM    153  H6  BD8     2      40.180  32.110  20.720  1.00  0.00            
ATOM    154  H7  BD8     2      38.860  30.120  21.010  1.00  0.00            
ATOM    155  H8  BD8     2      38.430  29.190  23.380  1.00  0.00            
ATOM    156  H9  BD8     2      41.110  33.190  25.520  1.00  0.00            
ATOM    157  H10 BD8     2      37.790  32.650  27.660  1.00  0.00            
ATOM    158  H11 BD8     2      39.110  33.690  27.410  1.00  0.00            
ATOM    159  H12 BD8     2      38.060  32.760  30.220  1.00  0.00            
ATOM    160  H13 BD8     2      39.540  33.760  29.930  1.00  0.00            
ATOM    161  H14 BD8     2      37.840  34.220  29.350  1.00  0.00            
ATOM    162  H15 BD8     2      41.690  32.740  28.230  1.00  0.00            
ATOM    163  H16 BD8     2      41.820  30.970  28.120  1.00  0.00            
ATOM    164  H17 BD8     2      41.600  30.580  31.400  1.00  0.00            
ATOM    165  H18 BD8     2      37.220  30.660  27.510  1.00  0.00            
ATOM    166  H19 BD8     2      37.480  29.110  28.200  1.00  0.00            
ATOM    167  H20 BD8     2      39.230  28.550  26.700  1.00  0.00            
ATOM    168  H21 BD8     2      37.820  29.070  25.700  1.00  0.00            
TER
ENDMDL
MODEL        1
ATOM      1  H1  ACD     1       2.490  24.280  22.240  1.00  0.00            
ATOM      2  O1  ACD     1       3.230  24.120  22.830  1.00  0.00            
ATOM      3  C1  ACD     1       4.240  24.660  22.070  1.00  0.00            
ATOM      4  H2  ACD     1       4.140  25.730  21.890  1.00  0.00            
ATOM      5  H3  ACD     1       4.140  24.180  21.080  1.00  0.00            
ATOM      6  C2  ACD     1       5.700  24.480  22.570  1.00  0.00            
ATOM      7  H4  ACD     1       6.460  24.890  21.890  1.00  0.00            
ATOM      8  O2  ACD     1       5.860  25.040  23.870  1.00  0.00            
ATOM      9  C3  ACD     1       7.090  24.720  24.540  1.00  0.00            
ATOM     10  H5  ACD     1       7.080  25.170  25.540  1.00  0.00            
ATOM     11  O3  ACD     1       8.160  25.180  23.730  1.00  0.00            
ATOM     12  C4  ACD     1       8.830  26.390  24.170  1.00  0.00            
ATOM     13  H6  ACD     1       8.310  26.860  25.020  1.00  0.00            
ATOM     14  C5  ACD     1      10.230  26.040  24.670  1.00  0.00            
ATOM     15  H7  ACD     1      10.720  25.480  23.860  1.00  0.00            
ATOM     16  O4  ACD     1      10.080  25.230  25.870  1.00  0.00            
ATOM     17  H8  ACD     1       9.550  24.480  25.600  1.00  0.00            
ATOM     18  C6  ACD     1      11.010  27.270  25.130  1.00  0.00            
ATOM     19  H9  ACD     1      10.430  27.660  25.980  1.00  0.00            
ATOM     20  O5  ACD     1      12.340  26.950  25.500  1.00  0.00            
ATOM     21  H10 ACD     1      12.870  27.100  24.710  1.00  0.00            
ATOM     22  C7  ACD     1      11.030  28.270  24.070  1.00  0.00            
ATOM     23  H11 ACD     1      11.400  29.250  24.410  1.00  0.00            
ATOM     24  O6  ACD     1       9.740  28.600  23.590  1.00  0.00            
ATOM     25  C8  ACD     1       9.010  27.470  23.100  1.00  0.00            
ATOM     26  H12 ACD     1       9.610  27.050  22.280  1.00  0.00            
ATOM     27  C9  ACD     1       7.670  27.860  22.590  1.00  0.00            
ATOM     28  H13 ACD     1       7.830  28.660  21.850  1.00  0.00            
ATOM     29  H14 ACD     1       7.200  27.110  21.950  1.00  0.00            
ATOM     30  O7  ACD     1       6.730  28.330  23.570  1.00  0.00            
ATOM     31  H15 ACD     1       5.990  28.560  22.990  1.00  0.00            
ATOM     32  O8  ACD     1      11.910  27.840  22.990  1.00  0.00            
ATOM     33  C10 ACD     1      13.020  28.630  22.560  1.00  0.00            
ATOM     34  H16 ACD     1      13.380  29.310  23.340  1.00  0.00            
ATOM     35  C11 ACD     1      14.110  27.530  22.400  1.00  0.00            
ATOM     36  H17 ACD     1      13.580  26.630  22.040  1.00  0.00            
ATOM     37  O9  ACD     1      14.660  27.140  23.690  1.00  0.00            
ATOM     38  H18 ACD     1      15.410  26.550  23.580  1.00  0.00            
ATOM     39  C12 ACD     1      15.110  27.910  21.360  1.00  0.00            
ATOM     40  H19 ACD     1      15.660  28.790  21.700  1.00  0.00            
ATOM     41  O10 ACD     1      15.990  26.850  21.140  1.00  0.00            
ATOM     42  H20 ACD     1      16.360  26.570  21.980  1.00  0.00            
ATOM     43  C13 ACD     1      14.350  28.390  20.110  1.00  0.00            
ATOM     44  H21 ACD     1      15.100  28.540  19.320  1.00  0.00            
ATOM     45  O11 ACD     1      13.770  29.570  20.360  1.00  0.00            
ATOM     46  C14 ACD     1      12.680  29.450  21.270  1.00  0.00            
ATOM     47  H22 ACD     1      11.950  28.790  20.790  1.00  0.00            
ATOM     48  C15 ACD     1      12.050  30.800  21.480  1.00  0.00            
ATOM     49  H23 ACD     1      11.150  30.660  22.100  1.00  0.00            
ATOM     50  H24 ACD     1      12.710  31.450  22.050  1.00  0.00            
ATOM     51  O12 ACD     1      11.590  31.260  20.230  1.00  0.00            
ATOM     52  H25 ACD     1      12.340  31.420  19.650  1.00  0.00            
ATOM     53  O13 ACD     1      13.460  27.500  19.530  1.00  0.00            
ATOM     54  C16 ACD     1      13.780  26.840  18.290  1.00  0.00            
ATOM     55  H26 ACD     1      14.750  27.130  17.850  1.00  0.00            
ATOM     56  C17 ACD     1      13.900  25.370  18.540  1.00  0.00            
ATOM     57  H27 ACD     1      13.030  24.990  19.090  1.00  0.00            
ATOM     58  O14 ACD     1      15.170  25.070  19.170  1.00  0.00            
ATOM     59  H28 ACD     1      15.390  25.760  19.800  1.00  0.00            
ATOM     60  C18 ACD     1      13.820  24.620  17.230  1.00  0.00            
ATOM     61  H29 ACD     1      14.690  24.910  16.630  1.00  0.00            
ATOM     62  O15 ACD     1      13.790  23.220  17.460  1.00  0.00            
ATOM     63  H30 ACD     1      14.590  22.970  17.920  1.00  0.00            
ATOM     64  C19 ACD     1      12.600  25.020  16.440  1.00  0.00            
ATOM     65  H31 ACD     1      12.680  24.560  15.450  1.00  0.00            
ATOM     66  O16 ACD     1      12.670  26.400  16.170  1.00  0.00            
ATOM     67  C20 ACD     1      12.680  27.230  17.310  1.00  0.00            
ATOM     68  H32 ACD     1      11.690  27.230  17.770  1.00  0.00            
ATOM     69  C21 ACD     1      12.930  28.680  16.780  1.00  0.00            
ATOM     70  H33 ACD     1      13.280  29.440  17.490  1.00  0.00            
ATOM     71  H34 ACD     1      13.760  28.680  16.050  1.00  0.00            
ATOM     72  O17 ACD     1      11.820  29.160  16.020  1.00  0.00            
ATOM     73  H35 ACD     1      11.820  28.590  15.240  1.00  0.00            
ATOM     74  O18 ACD     1      11.360  24.740  17.020  1.00  0.00            
ATOM     75  C22 ACD     1      10.480  23.870  16.310  1.00  0.00            
ATOM     76  H36 ACD     1      10.800  23.810  15.270  1.00  0.00            
ATOM     77  C23 ACD     1      10.520  22.490  16.980  1.00  0.00            
ATOM     78  H37 ACD     1      10.360  22.410  18.060  1.00  0.00            
ATOM     79  O19 ACD     1      11.760  21.930  16.640  1.00  0.00            
ATOM     80  H38 ACD     1      12.400  22.520  17.040  1.00  0.00            
ATOM     81  C24 ACD     1       9.390  21.660  16.290  1.00  0.00            
ATOM     82  H39 ACD     1       9.600  21.640  15.210  1.00  0.00            
ATOM     83  O20 ACD     1       9.370  20.320  16.680  1.00  0.00            
ATOM     84  H40 ACD     1      10.280  20.030  16.540  1.00  0.00            
ATOM     85  C25 ACD     1       8.050  22.280  16.450  1.00  0.00            
ATOM     86  H41 ACD     1       7.240  21.750  15.950  1.00  0.00            
ATOM     87  O21 ACD     1       8.040  23.590  15.920  1.00  0.00            
ATOM     88  C26 ACD     1       9.140  24.400  16.310  1.00  0.00            
ATOM     89  H42 ACD     1       8.940  24.700  17.350  1.00  0.00            
ATOM     90  C27 ACD     1       9.020  25.740  15.540  1.00  0.00            
ATOM     91  H43 ACD     1       8.010  26.170  15.640  1.00  0.00            
ATOM     92  H44 ACD     1       9.610  26.520  16.030  1.00  0.00            
ATOM     93  O22 ACD     1       9.290  25.610  14.210  1.00  0.00            
ATOM     94  H45 ACD     1       9.910  26.320  14.000  1.00  0.00            
ATOM     95  O23 ACD     1       7.680  22.200  17.810  1.00  0.00            
ATOM     96  C28 ACD     1       6.670  21.210  18.100  1.00  0.00            
ATOM     97  H46 ACD     1       6.550  20.470  17.290  1.00  0.00            
ATOM     98  C29 ACD     1       5.380  21.970  18.280  1.00  0.00            
ATOM     99  H47 ACD     1       5.620  23.040  18.200  1.00  0.00            
ATOM    100  O24 ACD     1       4.640  21.760  19.490  1.00  0.00            
ATOM    101  C30 ACD     1       4.380  21.710  17.190  1.00  0.00            
ATOM    102  H48 ACD     1       3.550  22.410  17.360  1.00  0.00            
ATOM    103  H49 ACD     1       4.840  21.990  16.230  1.00  0.00            
ATOM    104  O25 ACD     1       4.010  20.340  17.200  1.00  0.00            
ATOM    105  H50 ACD     1       3.280  20.230  17.820  1.00  0.00            
ATOM    106  C31 ACD     1       7.230  20.490  19.260  1.00  0.00            
ATOM    107  H51 ACD     1       7.960  21.120  19.770  1.00  0.00            
ATOM    108  O26 ACD     1       7.900  19.280  18.860  1.00  0.00            
ATOM    109  H52 ACD     1       8.490  19.510  18.140  1.00  0.00            
ATOM    110  C32 ACD     1       6.130  20.180  20.300  1.00  0.00            
ATOM    111  H53 ACD     1       5.490  19.340  19.980  1.00  0.00            
ATOM    112  O27 ACD     1       6.690  19.710  21.550  1.00  0.00            
ATOM    113  H54 ACD     1       7.210  18.970  21.210  1.00  0.00            
ATOM    114  C33 ACD     1       5.350  21.400  20.660  1.00  0.00            
ATOM    115  H55 ACD     1       4.570  21.000  21.310  1.00  0.00            
ATOM    116  O28 ACD     1       6.090  22.520  21.260  1.00  0.00            
ATOM    117  C34 ACD     1       5.980  22.990  22.640  1.00  0.00            
ATOM    118  H56 ACD     1       5.070  22.490  23.010  1.00  0.00            
ATOM    119  C35 ACD     1       7.100  22.500  23.460  1.00  0.00            
ATOM    120  H57 ACD     1       7.970  22.740  22.840  1.00  0.00            
ATOM    121  O29 ACD     1       6.960  21.110  23.720  1.00  0.00            
ATOM    122  H58 ACD     1       6.780  20.650  22.890  1.00  0.00            
ATOM    123  C36 ACD     1       7.210  23.220  24.750  1.00  0.00            
ATOM    124  H59 ACD     1       6.460  22.850  25.460  1.00  0.00            
ATOM    125  O30 ACD     1       8.540  23.050  25.330  1.00  0.00            
ATOM    126  H60 ACD     1       8.750  22.170  25.640  1.00  0.00            
ATOM    127  C1  BD8     2       5.830  26.290  19.270  1.00  0.00            
ATOM    128  C2  BD8     2       6.880  25.150  19.190  1.00  0.00            
ATOM    129  C3  BD8     2       8.270  25.490  19.720  1.00  0.00            
ATOM    130  C4  BD8     2       8.740  26.840  19.450  1.00  0.00            
ATOM    131  C5  BD8     2      10.060  27.240  19.800  1.00  0.00            
ATOM    132  C6  BD8     2      10.890  26.300  20.480  1.00  0.00            
ATOM    133  C7  BD8     2      10.380  25.060  20.770  1.00  0.00            
ATOM    134  C8  BD8     2      11.020  23.920  21.440  1.00  0.00            
ATOM    135  C9  BD8     2      10.230  22.820  21.220  1.00  0.00            
ATOM    136  N1  BD8     2       9.020  23.260  20.590  1.00  0.00            
ATOM    137  C10 BD8     2       9.160  24.600  20.350  1.00  0.00            
ATOM    138  C11 BD8     2      10.860  21.430  21.480  1.00  0.00            
ATOM    139  C12 BD8     2      10.980  20.620  20.130  1.00  0.00            
ATOM    140  C13 BD8     2      11.670  19.310  20.150  1.00  0.00            
ATOM    141  C14 BD8     2      10.050  20.730  22.550  1.00  0.00            
ATOM    142  C15 BD8     2      10.640  19.510  23.240  1.00  0.00            
ATOM    143  O1  BD8     2      11.500  19.580  24.100  1.00  0.00            
ATOM    144  O2  BD8     2       9.800  18.550  23.440  1.00  0.00            
ATOM    145  O3  BD8     2      12.230  21.510  22.060  1.00  0.00            
ATOM    146  C16 BD8     2      13.000  22.570  21.410  1.00  0.00            
ATOM    147  C17 BD8     2      12.440  23.900  21.830  1.00  0.00            
ATOM    148  H1  BD8     2       4.800  25.980  19.040  1.00  0.00            
ATOM    149  H2  BD8     2       5.750  26.690  20.280  1.00  0.00            
ATOM    150  H3  BD8     2       6.090  27.090  18.560  1.00  0.00            
ATOM    151  H4  BD8     2       7.090  24.870  18.150  1.00  0.00            
ATOM    152  H5  BD8     2       6.470  24.240  19.640  1.00  0.00            
ATOM    153  H6  BD8     2       8.060  27.460  18.880  1.00  0.00            
ATOM    154  H7  BD8     2      10.380  28.250  19.540  1.00  0.00            
ATOM    155  H8  BD8     2      11.860  26.640  20.850  1.00  0.00            
ATOM    156  H9  BD8     2       8.210  22.730  20.310  1.00  0.00            
ATOM    157  H10 BD8     2      11.580  21.100  19.360  1.00  0.00            
ATOM    158  H11 BD8     2       9.980  20.590  19.690  1.00  0.00            
ATOM    159  H12 BD8     2      11.860  18.990  19.110  1.00  0.00            
ATOM    160  H13 BD8     2      12.580  19.400  20.750  1.00  0.00            
ATOM    161  H14 BD8     2      11.050  18.530  20.610  1.00  0.00            
ATOM    162  H15 BD8     2       9.120  20.400  22.060  1.00  0.00            
ATOM    163  H16 BD8     2       9.750  21.450  23.330  1.00  0.00            
ATOM    164  H17 BD8     2      10.260  18.230  24.230  1.00  0.00            
ATOM    165  H18 BD8     2      12.930  22.430  20.330  1.00  0.00            
ATOM    166  H19 BD8     2      14.070  22.520  21.650  1.00  0.00            
ATOM    167  H20 BD8     2      12.430  24.010  22.920  1.00  0.00            
ATOM    168  H21 BD8     2      13.100  24.730  21.540  1.00  0.00            
TER
ENDMDL
MODEL        1
ATOM      1  H1  ACD     1       0.700  26.450  19.630  1.00  0.00            
ATOM      2  O1  ACD     1       1.270  25.980  20.250  1.00  0.00            
ATOM      3  C1  ACD     1       2.610  26.300  19.790  1.00  0.00            
ATOM      4  H2  ACD     1       2.720  27.390  19.680  1.00  0.00            
ATOM      5  H3  ACD     1       2.790  25.920  18.780  1.00  0.00            
ATOM      6  C2  ACD     1       3.720  25.730  20.740  1.00  0.00            
ATOM      7  H4  ACD     1       4.660  26.200  20.440  1.00  0.00            
ATOM      8  O2  ACD     1       3.440  26.220  22.080  1.00  0.00            
ATOM      9  C3  ACD     1       4.260  25.750  23.170  1.00  0.00            
ATOM     10  H5  ACD     1       3.840  26.280  24.030  1.00  0.00            
ATOM     11  O3  ACD     1       5.620  26.100  23.090  1.00  0.00            
ATOM     12  C4  ACD     1       6.160  27.030  24.020  1.00  0.00            
ATOM     13  H6  ACD     1       5.310  27.530  24.520  1.00  0.00            
ATOM     14  C5  ACD     1       7.080  26.250  24.960  1.00  0.00            
ATOM     15  H7  ACD     1       7.730  25.640  24.320  1.00  0.00            
ATOM     16  O4  ACD     1       6.250  25.480  25.850  1.00  0.00            
ATOM     17  H8  ACD     1       5.720  24.880  25.320  1.00  0.00            
ATOM     18  C6  ACD     1       7.980  27.180  25.820  1.00  0.00            
ATOM     19  H9  ACD     1       7.360  27.660  26.590  1.00  0.00            
ATOM     20  O5  ACD     1       8.890  26.470  26.550  1.00  0.00            
ATOM     21  H10 ACD     1       8.400  25.720  26.890  1.00  0.00            
ATOM     22  C7  ACD     1       8.670  28.270  25.080  1.00  0.00            
ATOM     23  H11 ACD     1       9.030  28.940  25.880  1.00  0.00            
ATOM     24  O6  ACD     1       7.690  28.910  24.220  1.00  0.00            
ATOM     25  C8  ACD     1       6.990  28.070  23.280  1.00  0.00            
ATOM     26  H12 ACD     1       7.740  27.490  22.740  1.00  0.00            
ATOM     27  C9  ACD     1       6.230  29.100  22.440  1.00  0.00            
ATOM     28  H13 ACD     1       6.940  29.820  22.010  1.00  0.00            
ATOM     29  H14 ACD     1       5.720  28.530  21.660  1.00  0.00            
ATOM     30  O7  ACD     1       5.300  29.860  23.250  1.00  0.00            
ATOM     31  H15 ACD     1       5.820  30.260  23.950  1.00  0.00            
ATOM     32  O8  ACD     1       9.830  27.820  24.460  1.00  0.00            
ATOM     33  C10 ACD     1      11.070  28.640  24.480  1.00  0.00            
ATOM     34  H16 ACD     1      11.280  29.130  25.440  1.00  0.00            
ATOM     35  C11 ACD     1      12.160  27.540  24.330  1.00  0.00            
ATOM     36  H17 ACD     1      11.740  26.780  23.650  1.00  0.00            
ATOM     37  O9  ACD     1      12.510  27.000  25.640  1.00  0.00            
ATOM     38  H18 ACD     1      11.740  26.520  25.970  1.00  0.00            
ATOM     39  C12 ACD     1      13.490  28.000  23.650  1.00  0.00            
ATOM     40  H19 ACD     1      14.010  28.720  24.300  1.00  0.00            
ATOM     41  O10 ACD     1      14.420  26.980  23.220  1.00  0.00            
ATOM     42  H20 ACD     1      14.450  26.280  23.880  1.00  0.00            
ATOM     43  C13 ACD     1      13.200  28.760  22.390  1.00  0.00            
ATOM     44  H21 ACD     1      14.090  29.130  21.870  1.00  0.00            
ATOM     45  O11 ACD     1      12.440  29.880  22.750  1.00  0.00            
ATOM     46  C14 ACD     1      11.120  29.660  23.280  1.00  0.00            
ATOM     47  H22 ACD     1      10.610  29.150  22.460  1.00  0.00            
ATOM     48  C15 ACD     1      10.270  30.880  23.630  1.00  0.00            
ATOM     49  H23 ACD     1       9.870  30.980  24.650  1.00  0.00            
ATOM     50  H24 ACD     1      10.980  31.710  23.590  1.00  0.00            
ATOM     51  O12 ACD     1       9.330  31.150  22.600  1.00  0.00            
ATOM     52  H25 ACD     1       8.540  30.610  22.660  1.00  0.00            
ATOM     53  O13 ACD     1      12.410  28.040  21.390  1.00  0.00            
ATOM     54  C16 ACD     1      13.030  27.510  20.190  1.00  0.00            
ATOM     55  H26 ACD     1      14.110  27.660  20.200  1.00  0.00            
ATOM     56  C17 ACD     1      12.820  26.020  20.060  1.00  0.00            
ATOM     57  H27 ACD     1      11.730  25.880  20.120  1.00  0.00            
ATOM     58  O14 ACD     1      13.600  25.350  21.070  1.00  0.00            
ATOM     59  H28 ACD     1      13.490  25.840  21.890  1.00  0.00            
ATOM     60  C18 ACD     1      13.260  25.620  18.680  1.00  0.00            
ATOM     61  H29 ACD     1      14.300  25.960  18.540  1.00  0.00            
ATOM     62  O15 ACD     1      13.100  24.190  18.590  1.00  0.00            
ATOM     63  H30 ACD     1      13.450  23.950  19.460  1.00  0.00            
ATOM     64  C19 ACD     1      12.470  26.330  17.540  1.00  0.00            
ATOM     65  H31 ACD     1      12.890  25.870  16.630  1.00  0.00            
ATOM     66  O16 ACD     1      12.650  27.740  17.710  1.00  0.00            
ATOM     67  C20 ACD     1      12.300  28.300  18.990  1.00  0.00            
ATOM     68  H32 ACD     1      11.210  28.240  19.090  1.00  0.00            
ATOM     69  C21 ACD     1      12.870  29.740  19.080  1.00  0.00            
ATOM     70  H33 ACD     1      12.740  30.230  20.050  1.00  0.00            
ATOM     71  H34 ACD     1      13.960  29.700  19.040  1.00  0.00            
ATOM     72  O17 ACD     1      12.460  30.640  18.070  1.00  0.00            
ATOM     73  H35 ACD     1      11.880  31.270  18.510  1.00  0.00            
ATOM     74  O18 ACD     1      11.080  25.940  17.680  1.00  0.00            
ATOM     75  C22 ACD     1      10.380  25.390  16.570  1.00  0.00            
ATOM     76  H36 ACD     1      10.990  25.550  15.670  1.00  0.00            
ATOM     77  C23 ACD     1      10.140  23.880  16.820  1.00  0.00            
ATOM     78  H37 ACD     1       9.690  23.780  17.810  1.00  0.00            
ATOM     79  O19 ACD     1      11.400  23.210  16.730  1.00  0.00            
ATOM     80  H38 ACD     1      12.050  23.740  17.200  1.00  0.00            
ATOM     81  C24 ACD     1       9.270  23.350  15.740  1.00  0.00            
ATOM     82  H39 ACD     1       9.740  23.510  14.760  1.00  0.00            
ATOM     83  O20 ACD     1       8.960  21.940  16.040  1.00  0.00            
ATOM     84  H40 ACD     1       9.820  21.500  15.990  1.00  0.00            
ATOM     85  C25 ACD     1       7.920  24.090  15.760  1.00  0.00            
ATOM     86  H41 ACD     1       7.380  23.760  14.870  1.00  0.00            
ATOM     87  O21 ACD     1       8.090  25.520  15.650  1.00  0.00            
ATOM     88  C26 ACD     1       9.030  26.180  16.510  1.00  0.00            
ATOM     89  H42 ACD     1       8.690  26.270  17.550  1.00  0.00            
ATOM     90  C27 ACD     1       9.070  27.550  16.090  1.00  0.00            
ATOM     91  H43 ACD     1       8.120  28.070  16.240  1.00  0.00            
ATOM     92  H44 ACD     1       9.740  28.070  16.790  1.00  0.00            
ATOM     93  O22 ACD     1       9.560  27.730  14.730  1.00  0.00            
ATOM     94  H45 ACD     1       9.670  28.680  14.640  1.00  0.00            
ATOM     95  O23 ACD     1       7.130  23.700  16.870  1.00  0.00            
ATOM     96  C28 ACD     1       5.960  22.910  16.580  1.00  0.00            
ATOM     97  H46 ACD     1       6.010  22.370  15.620  1.00  0.00            
ATOM     98  C29 ACD     1       4.750  23.950  16.560  1.00  0.00            
ATOM     99  H47 ACD     1       5.070  24.800  17.160  1.00  0.00            
ATOM    100  O24 ACD     1       3.620  23.410  17.180  1.00  0.00            
ATOM    101  C30 ACD     1       4.380  24.560  15.190  1.00  0.00            
ATOM    102  H48 ACD     1       3.510  25.170  15.460  1.00  0.00            
ATOM    103  H49 ACD     1       5.270  25.090  14.820  1.00  0.00            
ATOM    104  O25 ACD     1       3.950  23.570  14.230  1.00  0.00            
ATOM    105  H50 ACD     1       4.120  23.890  13.340  1.00  0.00            
ATOM    106  C31 ACD     1       5.970  21.860  17.750  1.00  0.00            
ATOM    107  H51 ACD     1       6.630  22.370  18.470  1.00  0.00            
ATOM    108  O26 ACD     1       6.510  20.600  17.330  1.00  0.00            
ATOM    109  H52 ACD     1       7.310  20.950  16.920  1.00  0.00            
ATOM    110  C32 ACD     1       4.620  21.660  18.430  1.00  0.00            
ATOM    111  H53 ACD     1       4.130  21.010  17.690  1.00  0.00            
ATOM    112  O27 ACD     1       4.720  20.990  19.650  1.00  0.00            
ATOM    113  H54 ACD     1       5.040  20.100  19.480  1.00  0.00            
ATOM    114  C33 ACD     1       3.760  22.930  18.510  1.00  0.00            
ATOM    115  H55 ACD     1       2.760  22.760  18.920  1.00  0.00            
ATOM    116  O28 ACD     1       4.420  23.850  19.390  1.00  0.00            
ATOM    117  C34 ACD     1       3.740  24.190  20.660  1.00  0.00            
ATOM    118  H56 ACD     1       2.680  23.920  20.750  1.00  0.00            
ATOM    119  C35 ACD     1       4.560  23.640  21.890  1.00  0.00            
ATOM    120  H57 ACD     1       5.580  23.970  21.700  1.00  0.00            
ATOM    121  O29 ACD     1       4.420  22.170  22.040  1.00  0.00            
ATOM    122  H58 ACD     1       4.530  21.670  21.230  1.00  0.00            
ATOM    123  C36 ACD     1       4.070  24.260  23.180  1.00  0.00            
ATOM    124  H59 ACD     1       2.990  24.070  23.180  1.00  0.00            
ATOM    125  O30 ACD     1       4.820  23.700  24.290  1.00  0.00            
ATOM    126  H60 ACD     1       5.550  23.190  23.920  1.00  0.00            
ATOM    127  C1  BD8     2       5.340  27.910  18.530  1.00  0.00            
ATOM    128  C2  BD8     2       6.290  26.660  18.570  1.00  0.00            
ATOM    129  C3  BD8     2       7.430  26.790  19.540  1.00  0.00            
ATOM    130  C4  BD8     2       8.040  27.990  19.740  1.00  0.00            
ATOM    131  C5  BD8     2       9.140  28.120  20.650  1.00  0.00            
ATOM    132  C6  BD8     2       9.660  27.020  21.280  1.00  0.00            
ATOM    133  C7  BD8     2       9.100  25.810  21.010  1.00  0.00            
ATOM    134  C8  BD8     2       9.500  24.550  21.490  1.00  0.00            
ATOM    135  C9  BD8     2       8.750  23.650  20.680  1.00  0.00            
ATOM    136  N1  BD8     2       7.870  24.350  19.830  1.00  0.00            
ATOM    137  C10 BD8     2       8.070  25.700  20.140  1.00  0.00            
ATOM    138  C11 BD8     2       9.010  22.180  20.800  1.00  0.00            
ATOM    139  C12 BD8     2       9.500  21.630  19.440  1.00  0.00            
ATOM    140  C13 BD8     2       9.930  20.190  19.420  1.00  0.00            
ATOM    141  C14 BD8     2       7.760  21.500  21.320  1.00  0.00            
ATOM    142  C15 BD8     2       7.570  21.710  22.800  1.00  0.00            
ATOM    143  O1  BD8     2       7.310  22.760  23.370  1.00  0.00            
ATOM    144  O2  BD8     2       7.760  20.610  23.480  1.00  0.00            
ATOM    145  O3  BD8     2      10.070  21.840  21.750  1.00  0.00            
ATOM    146  C16 BD8     2      11.190  22.710  21.870  1.00  0.00            
ATOM    147  C17 BD8     2      10.650  24.070  22.360  1.00  0.00            
ATOM    148  H1  BD8     2       4.460  27.600  17.960  1.00  0.00            
ATOM    149  H2  BD8     2       4.960  28.240  19.510  1.00  0.00            
ATOM    150  H3  BD8     2       5.820  28.750  18.030  1.00  0.00            
ATOM    151  H4  BD8     2       6.570  26.550  17.510  1.00  0.00            
ATOM    152  H5  BD8     2       5.660  25.790  18.800  1.00  0.00            
ATOM    153  H6  BD8     2       7.710  28.850  19.160  1.00  0.00            
ATOM    154  H7  BD8     2       9.460  29.140  20.810  1.00  0.00            
ATOM    155  H8  BD8     2      10.490  27.050  21.980  1.00  0.00            
ATOM    156  H9  BD8     2       7.260  24.020  19.090  1.00  0.00            
ATOM    157  H10 BD8     2      10.410  22.170  19.150  1.00  0.00            
ATOM    158  H11 BD8     2       8.760  21.820  18.660  1.00  0.00            
ATOM    159  H12 BD8     2      10.460  20.100  18.470  1.00  0.00            
ATOM    160  H13 BD8     2      10.650  19.870  20.180  1.00  0.00            
ATOM    161  H14 BD8     2       9.040  19.550  19.390  1.00  0.00            
ATOM    162  H15 BD8     2       7.810  20.420  21.160  1.00  0.00            
ATOM    163  H16 BD8     2       6.920  21.980  20.800  1.00  0.00            
ATOM    164  H17 BD8     2       7.790  21.080  24.330  1.00  0.00            
ATOM    165  H18 BD8     2      11.760  23.030  20.990  1.00  0.00            
ATOM    166  H19 BD8     2      11.890  22.320  22.620  1.00  0.00            
ATOM    167  H20 BD8     2      10.350  24.000  23.410  1.00  0.00            
ATOM    168  H21 BD8     2      11.360  24.900  22.270  1.00  0.00            
TER
ENDMDL
MODEL        1
ATOM      1  H1  ACD     1       2.100  27.050  21.790  1.00  0.00            
ATOM      2  O1  ACD     1       2.370  26.530  21.020  1.00  0.00            
ATOM      3  C1  ACD     1       3.760  26.790  21.030  1.00  0.00            
ATOM      4  H2  ACD     1       3.950  27.870  21.090  1.00  0.00            
ATOM      5  H3  ACD     1       4.160  26.400  20.080  1.00  0.00            
ATOM      6  C2  ACD     1       4.530  26.210  22.150  1.00  0.00            
ATOM      7  H4  ACD     1       5.580  26.500  21.990  1.00  0.00            
ATOM      8  O2  ACD     1       4.060  26.830  23.420  1.00  0.00            
ATOM      9  C3  ACD     1       4.720  26.340  24.620  1.00  0.00            
ATOM     10  H5  ACD     1       4.190  26.750  25.480  1.00  0.00            
ATOM     11  O3  ACD     1       6.100  26.670  24.630  1.00  0.00            
ATOM     12  C4  ACD     1       6.570  27.590  25.660  1.00  0.00            
ATOM     13  H6  ACD     1       5.810  27.540  26.440  1.00  0.00            
ATOM     14  C5  ACD     1       7.820  27.090  26.280  1.00  0.00            
ATOM     15  H7  ACD     1       8.520  27.040  25.440  1.00  0.00            
ATOM     16  O4  ACD     1       7.760  25.870  27.050  1.00  0.00            
ATOM     17  H8  ACD     1       7.860  25.140  26.430  1.00  0.00            
ATOM     18  C6  ACD     1       8.370  28.110  27.320  1.00  0.00            
ATOM     19  H9  ACD     1       7.650  28.190  28.140  1.00  0.00            
ATOM     20  O5  ACD     1       9.530  27.470  27.850  1.00  0.00            
ATOM     21  H10 ACD     1       9.260  26.550  27.850  1.00  0.00            
ATOM     22  C7  ACD     1       8.520  29.520  26.680  1.00  0.00            
ATOM     23  H11 ACD     1       8.710  30.230  27.490  1.00  0.00            
ATOM     24  O6  ACD     1       7.360  29.910  25.960  1.00  0.00            
ATOM     25  C8  ACD     1       6.760  28.970  25.010  1.00  0.00            
ATOM     26  H12 ACD     1       7.520  28.680  24.270  1.00  0.00            
ATOM     27  C9  ACD     1       5.460  29.580  24.430  1.00  0.00            
ATOM     28  H13 ACD     1       5.760  30.540  23.980  1.00  0.00            
ATOM     29  H14 ACD     1       5.170  28.940  23.590  1.00  0.00            
ATOM     30  O7  ACD     1       4.410  29.660  25.370  1.00  0.00            
ATOM     31  H15 ACD     1       4.840  30.130  26.090  1.00  0.00            
ATOM     32  O8  ACD     1       9.660  29.480  25.810  1.00  0.00            
ATOM     33  C10 ACD     1      10.900  30.300  26.060  1.00  0.00            
ATOM     34  H16 ACD     1      10.800  30.860  27.000  1.00  0.00            
ATOM     35  C11 ACD     1      11.990  29.300  26.170  1.00  0.00            
ATOM     36  H17 ACD     1      11.730  28.450  25.520  1.00  0.00            
ATOM     37  O9  ACD     1      11.970  28.830  27.490  1.00  0.00            
ATOM     38  H18 ACD     1      11.230  28.220  27.600  1.00  0.00            
ATOM     39  C12 ACD     1      13.360  29.810  25.750  1.00  0.00            
ATOM     40  H19 ACD     1      13.720  30.540  26.490  1.00  0.00            
ATOM     41  O10 ACD     1      14.400  28.810  25.600  1.00  0.00            
ATOM     42  H20 ACD     1      14.520  28.450  26.480  1.00  0.00            
ATOM     43  C13 ACD     1      13.190  30.410  24.360  1.00  0.00            
ATOM     44  H21 ACD     1      14.200  30.630  24.000  1.00  0.00            
ATOM     45  O11 ACD     1      12.250  31.490  24.300  1.00  0.00            
ATOM     46  C14 ACD     1      10.940  31.290  24.890  1.00  0.00            
ATOM     47  H22 ACD     1      10.330  30.840  24.090  1.00  0.00            
ATOM     48  C15 ACD     1      10.330  32.660  25.160  1.00  0.00            
ATOM     49  H23 ACD     1       9.350  32.540  25.650  1.00  0.00            
ATOM     50  H24 ACD     1      11.100  33.140  25.760  1.00  0.00            
ATOM     51  O12 ACD     1      10.190  33.390  23.910  1.00  0.00            
ATOM     52  H25 ACD     1      11.060  33.480  23.510  1.00  0.00            
ATOM     53  O13 ACD     1      12.750  29.370  23.440  1.00  0.00            
ATOM     54  C16 ACD     1      13.340  29.130  22.210  1.00  0.00            
ATOM     55  H26 ACD     1      14.280  29.660  21.980  1.00  0.00            
ATOM     56  C17 ACD     1      13.490  27.610  22.260  1.00  0.00            
ATOM     57  H27 ACD     1      12.470  27.200  22.360  1.00  0.00            
ATOM     58  O14 ACD     1      14.230  27.150  23.390  1.00  0.00            
ATOM     59  H28 ACD     1      14.120  27.820  24.070  1.00  0.00            
ATOM     60  C18 ACD     1      13.890  26.990  20.940  1.00  0.00            
ATOM     61  H29 ACD     1      14.930  27.280  20.770  1.00  0.00            
ATOM     62  O15 ACD     1      13.730  25.610  21.150  1.00  0.00            
ATOM     63  H30 ACD     1      14.320  25.240  21.820  1.00  0.00            
ATOM     64  C19 ACD     1      13.100  27.570  19.770  1.00  0.00            
ATOM     65  H31 ACD     1      13.510  27.250  18.800  1.00  0.00            
ATOM     66  O16 ACD     1      13.120  28.940  19.830  1.00  0.00            
ATOM     67  C20 ACD     1      12.480  29.560  21.070  1.00  0.00            
ATOM     68  H32 ACD     1      11.440  29.200  21.110  1.00  0.00            
ATOM     69  C21 ACD     1      12.470  31.080  20.990  1.00  0.00            
ATOM     70  H33 ACD     1      11.870  31.470  21.830  1.00  0.00            
ATOM     71  H34 ACD     1      13.500  31.400  21.190  1.00  0.00            
ATOM     72  O17 ACD     1      11.920  31.590  19.750  1.00  0.00            
ATOM     73  H35 ACD     1      12.420  31.130  19.070  1.00  0.00            
ATOM     74  O18 ACD     1      11.790  27.120  19.700  1.00  0.00            
ATOM     75  C22 ACD     1      11.340  26.530  18.480  1.00  0.00            
ATOM     76  H36 ACD     1      11.930  26.680  17.570  1.00  0.00            
ATOM     77  C23 ACD     1      11.220  25.070  18.770  1.00  0.00            
ATOM     78  H37 ACD     1      10.610  24.980  19.670  1.00  0.00            
ATOM     79  O19 ACD     1      12.520  24.470  18.840  1.00  0.00            
ATOM     80  H38 ACD     1      12.830  24.690  19.720  1.00  0.00            
ATOM     81  C24 ACD     1      10.480  24.360  17.700  1.00  0.00            
ATOM     82  H39 ACD     1      11.100  24.430  16.800  1.00  0.00            
ATOM     83  O20 ACD     1      10.260  22.940  18.000  1.00  0.00            
ATOM     84  H40 ACD     1      11.110  22.490  17.930  1.00  0.00            
ATOM     85  C25 ACD     1       9.060  24.960  17.470  1.00  0.00            
ATOM     86  H41 ACD     1       8.790  24.520  16.510  1.00  0.00            
ATOM     87  O21 ACD     1       9.310  26.330  17.260  1.00  0.00            
ATOM     88  C26 ACD     1       9.980  27.080  18.200  1.00  0.00            
ATOM     89  H42 ACD     1       9.480  27.070  19.180  1.00  0.00            
ATOM     90  C27 ACD     1      10.110  28.510  17.710  1.00  0.00            
ATOM     91  H43 ACD     1       9.060  28.780  17.560  1.00  0.00            
ATOM     92  H44 ACD     1      10.510  29.140  18.510  1.00  0.00            
ATOM     93  O22 ACD     1      10.770  28.770  16.430  1.00  0.00            
ATOM     94  H45 ACD     1      10.470  28.170  15.740  1.00  0.00            
ATOM     95  O23 ACD     1       8.050  24.750  18.460  1.00  0.00            
ATOM     96  C28 ACD     1       7.050  23.840  18.120  1.00  0.00            
ATOM     97  H46 ACD     1       7.300  23.220  17.260  1.00  0.00            
ATOM     98  C29 ACD     1       5.710  24.570  17.850  1.00  0.00            
ATOM     99  H47 ACD     1       5.990  25.630  17.810  1.00  0.00            
ATOM    100  O24 ACD     1       4.700  24.450  18.850  1.00  0.00            
ATOM    101  C30 ACD     1       5.210  24.140  16.450  1.00  0.00            
ATOM    102  H48 ACD     1       4.290  24.590  16.050  1.00  0.00            
ATOM    103  H49 ACD     1       5.880  24.400  15.620  1.00  0.00            
ATOM    104  O25 ACD     1       5.080  22.740  16.400  1.00  0.00            
ATOM    105  H50 ACD     1       4.290  22.570  16.940  1.00  0.00            
ATOM    106  C31 ACD     1       7.110  22.790  19.280  1.00  0.00            
ATOM    107  H51 ACD     1       7.500  23.240  20.200  1.00  0.00            
ATOM    108  O26 ACD     1       7.850  21.700  18.860  1.00  0.00            
ATOM    109  H52 ACD     1       8.750  22.000  18.760  1.00  0.00            
ATOM    110  C32 ACD     1       5.750  22.310  19.760  1.00  0.00            
ATOM    111  H53 ACD     1       5.320  21.680  18.970  1.00  0.00            
ATOM    112  O27 ACD     1       5.880  21.560  20.980  1.00  0.00            
ATOM    113  H54 ACD     1       5.560  20.680  20.780  1.00  0.00            
ATOM    114  C33 ACD     1       4.900  23.540  19.980  1.00  0.00            
ATOM    115  H55 ACD     1       3.920  23.190  20.330  1.00  0.00            
ATOM    116  O28 ACD     1       5.390  24.270  21.130  1.00  0.00            
ATOM    117  C34 ACD     1       4.520  24.740  22.110  1.00  0.00            
ATOM    118  H56 ACD     1       3.510  24.380  21.880  1.00  0.00            
ATOM    119  C35 ACD     1       5.060  24.180  23.400  1.00  0.00            
ATOM    120  H57 ACD     1       6.120  24.470  23.400  1.00  0.00            
ATOM    121  O29 ACD     1       4.900  22.720  23.480  1.00  0.00            
ATOM    122  H58 ACD     1       4.990  22.420  22.570  1.00  0.00            
ATOM    123  C36 ACD     1       4.470  24.830  24.600  1.00  0.00            
ATOM    124  H59 ACD     1       3.390  24.810  24.420  1.00  0.00            
ATOM    125  O30 ACD     1       4.620  24.100  25.780  1.00  0.00            
ATOM    126  H60 ACD     1       5.380  23.550  25.550  1.00  0.00            
ATOM    127  C1  BD8     2       5.770  28.610  19.380  1.00  0.00            
ATOM    128  C2  BD8     2       6.760  27.530  19.670  1.00  0.00            
ATOM    129  C3  BD8     2       7.830  27.820  20.800  1.00  0.00            
ATOM    130  C4  BD8     2       8.230  29.160  21.020  1.00  0.00            
ATOM    131  C5  BD8     2       9.090  29.470  22.070  1.00  0.00            
ATOM    132  C6  BD8     2       9.710  28.430  22.850  1.00  0.00            
ATOM    133  C7  BD8     2       9.410  27.090  22.500  1.00  0.00            
ATOM    134  C8  BD8     2       9.880  25.920  23.150  1.00  0.00            
ATOM    135  C9  BD8     2       9.220  24.880  22.540  1.00  0.00            
ATOM    136  N1  BD8     2       8.290  25.430  21.550  1.00  0.00            
ATOM    137  C10 BD8     2       8.510  26.800  21.500  1.00  0.00            
ATOM    138  C11 BD8     2       9.640  23.420  22.830  1.00  0.00            
ATOM    139  C12 BD8     2      10.340  22.940  21.550  1.00  0.00            
ATOM    140  C13 BD8     2      10.830  21.520  21.510  1.00  0.00            
ATOM    141  C14 BD8     2       8.430  22.540  23.270  1.00  0.00            
ATOM    142  C15 BD8     2       8.160  22.630  24.740  1.00  0.00            
ATOM    143  O1  BD8     2       7.440  23.430  25.270  1.00  0.00            
ATOM    144  O2  BD8     2       8.760  21.780  25.470  1.00  0.00            
ATOM    145  O3  BD8     2      10.680  23.340  23.840  1.00  0.00            
ATOM    146  C16 BD8     2      11.740  24.430  23.940  1.00  0.00            
ATOM    147  C17 BD8     2      10.880  25.710  24.160  1.00  0.00            
ATOM    148  H1  BD8     2       4.970  28.090  18.840  1.00  0.00            
ATOM    149  H2  BD8     2       5.370  29.040  20.310  1.00  0.00            
ATOM    150  H3  BD8     2       6.090  29.420  18.700  1.00  0.00            
ATOM    151  H4  BD8     2       7.280  27.220  18.750  1.00  0.00            
ATOM    152  H5  BD8     2       6.190  26.650  19.990  1.00  0.00            
ATOM    153  H6  BD8     2       7.830  29.960  20.410  1.00  0.00            
ATOM    154  H7  BD8     2       9.210  30.510  22.360  1.00  0.00            
ATOM    155  H8  BD8     2      10.400  28.620  23.670  1.00  0.00            
ATOM    156  H9  BD8     2       7.650  24.950  20.940  1.00  0.00            
ATOM    157  H10 BD8     2      11.200  23.600  21.410  1.00  0.00            
ATOM    158  H11 BD8     2       9.730  23.150  20.660  1.00  0.00            
ATOM    159  H12 BD8     2      11.260  21.250  22.480  1.00  0.00            
ATOM    160  H13 BD8     2      10.000  20.830  21.290  1.00  0.00            
ATOM    161  H14 BD8     2      11.610  21.440  20.740  1.00  0.00            
ATOM    162  H15 BD8     2       8.810  21.520  23.120  1.00  0.00            
ATOM    163  H16 BD8     2       7.560  22.740  22.630  1.00  0.00            
ATOM    164  H17 BD8     2       8.520  22.130  26.340  1.00  0.00            
ATOM    165  H18 BD8     2      12.280  24.480  22.980  1.00  0.00            
ATOM    166  H19 BD8     2      12.330  24.330  24.860  1.00  0.00            
ATOM    167  H20 BD8     2      10.500  25.570  25.180  1.00  0.00            
ATOM    168  H21 BD8     2      11.490  26.620  24.170  1.00  0.00            
TER
ENDMDL
MODEL        1
ATOM      1  H1  ACD     1      10.460  36.620  14.360  1.00  0.00            
ATOM      2  O1  ACD     1      10.930  37.170  13.720  1.00  0.00            
ATOM      3  C1  ACD     1      10.020  37.440  12.660  1.00  0.00            
ATOM      4  H2  ACD     1       9.920  36.640  11.920  1.00  0.00            
ATOM      5  H3  ACD     1      10.360  38.350  12.150  1.00  0.00            
ATOM      6  C2  ACD     1       8.610  37.710  13.190  1.00  0.00            
ATOM      7  H4  ACD     1       7.990  37.660  12.290  1.00  0.00            
ATOM      8  O2  ACD     1       8.220  36.770  14.180  1.00  0.00            
ATOM      9  C3  ACD     1       6.890  36.970  14.660  1.00  0.00            
ATOM     10  H5  ACD     1       6.750  36.150  15.380  1.00  0.00            
ATOM     11  O3  ACD     1       5.980  36.830  13.560  1.00  0.00            
ATOM     12  C4  ACD     1       4.990  35.770  13.630  1.00  0.00            
ATOM     13  H6  ACD     1       5.290  34.950  14.300  1.00  0.00            
ATOM     14  C5  ACD     1       3.670  36.310  14.190  1.00  0.00            
ATOM     15  H7  ACD     1       3.580  37.220  13.590  1.00  0.00            
ATOM     16  O4  ACD     1       3.720  36.510  15.600  1.00  0.00            
ATOM     17  H8  ACD     1       4.250  37.290  15.770  1.00  0.00            
ATOM     18  C6  ACD     1       2.500  35.360  13.890  1.00  0.00            
ATOM     19  H9  ACD     1       2.490  34.530  14.610  1.00  0.00            
ATOM     20  O5  ACD     1       1.270  36.000  13.930  1.00  0.00            
ATOM     21  H10 ACD     1       1.300  36.520  13.130  1.00  0.00            
ATOM     22  C7  ACD     1       2.530  34.720  12.470  1.00  0.00            
ATOM     23  H11 ACD     1       1.950  33.790  12.590  1.00  0.00            
ATOM     24  O6  ACD     1       3.820  34.180  12.230  1.00  0.00            
ATOM     25  C8  ACD     1       4.830  35.210  12.240  1.00  0.00            
ATOM     26  H12 ACD     1       4.450  35.990  11.570  1.00  0.00            
ATOM     27  C9  ACD     1       6.160  34.620  11.650  1.00  0.00            
ATOM     28  H13 ACD     1       5.930  34.170  10.680  1.00  0.00            
ATOM     29  H14 ACD     1       6.930  35.360  11.370  1.00  0.00            
ATOM     30  O7  ACD     1       6.720  33.630  12.560  1.00  0.00            
ATOM     31  H15 ACD     1       6.270  32.820  12.310  1.00  0.00            
ATOM     32  O8  ACD     1       2.090  35.470  11.330  1.00  0.00            
ATOM     33  C10 ACD     1       0.940  35.070  10.640  1.00  0.00            
ATOM     34  H16 ACD     1       0.350  34.440  11.320  1.00  0.00            
ATOM     35  C11 ACD     1       0.040  36.270  10.400  1.00  0.00            
ATOM     36  H17 ACD     1       0.660  37.130  10.100  1.00  0.00            
ATOM     37  O9  ACD     1      -0.670  36.390  11.670  1.00  0.00            
ATOM     38  H18 ACD     1      -1.280  37.130  11.610  1.00  0.00            
ATOM     39  C12 ACD     1      -0.870  36.010   9.200  1.00  0.00            
ATOM     40  H19 ACD     1      -1.600  35.210   9.370  1.00  0.00            
ATOM     41  O10 ACD     1      -1.630  37.120   8.830  1.00  0.00            
ATOM     42  H20 ACD     1      -1.120  37.880   8.560  1.00  0.00            
ATOM     43  C13 ACD     1       0.050  35.670   7.990  1.00  0.00            
ATOM     44  H21 ACD     1      -0.480  35.680   7.030  1.00  0.00            
ATOM     45  O11 ACD     1       0.520  34.340   8.240  1.00  0.00            
ATOM     46  C14 ACD     1       1.360  34.230   9.440  1.00  0.00            
ATOM     47  H22 ACD     1       2.390  34.520   9.200  1.00  0.00            
ATOM     48  C15 ACD     1       1.520  32.780   9.790  1.00  0.00            
ATOM     49  H23 ACD     1       1.880  32.180   8.950  1.00  0.00            
ATOM     50  H24 ACD     1       2.290  32.710  10.560  1.00  0.00            
ATOM     51  O12 ACD     1       0.300  32.230  10.250  1.00  0.00            
ATOM     52  H25 ACD     1      -0.250  32.460   9.480  1.00  0.00            
ATOM     53  O13 ACD     1       1.120  36.610   7.850  1.00  0.00            
ATOM     54  C16 ACD     1       1.190  37.630   6.890  1.00  0.00            
ATOM     55  H26 ACD     1       0.450  37.560   6.080  1.00  0.00            
ATOM     56  C17 ACD     1       1.060  38.990   7.650  1.00  0.00            
ATOM     57  H27 ACD     1       1.830  39.020   8.430  1.00  0.00            
ATOM     58  O14 ACD     1      -0.250  39.270   8.230  1.00  0.00            
ATOM     59  H28 ACD     1      -0.070  40.040   8.770  1.00  0.00            
ATOM     60  C18 ACD     1       1.340  40.100   6.650  1.00  0.00            
ATOM     61  H29 ACD     1       0.610  40.090   5.830  1.00  0.00            
ATOM     62  O15 ACD     1       1.330  41.360   7.340  1.00  0.00            
ATOM     63  H30 ACD     1       2.230  41.470   7.670  1.00  0.00            
ATOM     64  C19 ACD     1       2.750  39.910   6.120  1.00  0.00            
ATOM     65  H31 ACD     1       2.970  40.730   5.430  1.00  0.00            
ATOM     66  O16 ACD     1       2.860  38.660   5.450  1.00  0.00            
ATOM     67  C20 ACD     1       2.570  37.510   6.210  1.00  0.00            
ATOM     68  H32 ACD     1       3.350  37.330   6.960  1.00  0.00            
ATOM     69  C21 ACD     1       2.610  36.330   5.300  1.00  0.00            
ATOM     70  H33 ACD     1       2.330  35.390   5.810  1.00  0.00            
ATOM     71  H34 ACD     1       1.940  36.450   4.440  1.00  0.00            
ATOM     72  O17 ACD     1       3.970  36.140   4.780  1.00  0.00            
ATOM     73  H35 ACD     1       3.990  36.750   4.050  1.00  0.00            
ATOM     74  O18 ACD     1       3.710  39.940   7.230  1.00  0.00            
ATOM     75  C22 ACD     1       4.860  40.760   6.960  1.00  0.00            
ATOM     76  H36 ACD     1       4.880  41.060   5.900  1.00  0.00            
ATOM     77  C23 ACD     1       4.820  42.020   7.780  1.00  0.00            
ATOM     78  H37 ACD     1       4.760  41.630   8.810  1.00  0.00            
ATOM     79  O19 ACD     1       3.720  42.810   7.440  1.00  0.00            
ATOM     80  H38 ACD     1       3.850  43.690   7.790  1.00  0.00            
ATOM     81  C24 ACD     1       6.080  42.760   7.540  1.00  0.00            
ATOM     82  H39 ACD     1       6.060  43.010   6.470  1.00  0.00            
ATOM     83  O20 ACD     1       6.130  43.850   8.350  1.00  0.00            
ATOM     84  H40 ACD     1       6.030  43.400   9.190  1.00  0.00            
ATOM     85  C25 ACD     1       7.340  41.950   7.800  1.00  0.00            
ATOM     86  H41 ACD     1       8.200  42.590   7.590  1.00  0.00            
ATOM     87  O21 ACD     1       7.220  40.840   6.910  1.00  0.00            
ATOM     88  C26 ACD     1       6.170  40.000   7.070  1.00  0.00            
ATOM     89  H42 ACD     1       6.190  39.620   8.100  1.00  0.00            
ATOM     90  C27 ACD     1       6.340  38.750   6.230  1.00  0.00            
ATOM     91  H43 ACD     1       7.430  38.630   6.220  1.00  0.00            
ATOM     92  H44 ACD     1       5.870  37.910   6.760  1.00  0.00            
ATOM     93  O22 ACD     1       5.740  38.830   4.960  1.00  0.00            
ATOM     94  H45 ACD     1       4.860  38.450   5.020  1.00  0.00            
ATOM     95  O23 ACD     1       7.490  41.520   9.170  1.00  0.00            
ATOM     96  C28 ACD     1       8.390  42.370   9.970  1.00  0.00            
ATOM     97  H46 ACD     1       8.570  43.290   9.400  1.00  0.00            
ATOM     98  C29 ACD     1       9.730  41.640  10.010  1.00  0.00            
ATOM     99  H47 ACD     1       9.750  40.910   9.190  1.00  0.00            
ATOM    100  O24 ACD     1      10.090  40.940  11.190  1.00  0.00            
ATOM    101  C30 ACD     1      10.960  42.550   9.670  1.00  0.00            
ATOM    102  H48 ACD     1      11.830  41.890   9.720  1.00  0.00            
ATOM    103  H49 ACD     1      10.940  42.870   8.620  1.00  0.00            
ATOM    104  O25 ACD     1      11.120  43.610  10.610  1.00  0.00            
ATOM    105  H50 ACD     1      11.900  44.110  10.350  1.00  0.00            
ATOM    106  C31 ACD     1       7.750  42.720  11.330  1.00  0.00            
ATOM    107  H51 ACD     1       6.940  41.990  11.410  1.00  0.00            
ATOM    108  O26 ACD     1       7.200  44.000  11.100  1.00  0.00            
ATOM    109  H52 ACD     1       7.900  44.600  10.820  1.00  0.00            
ATOM    110  C32 ACD     1       8.720  42.630  12.450  1.00  0.00            
ATOM    111  H53 ACD     1       9.450  43.430  12.280  1.00  0.00            
ATOM    112  O27 ACD     1       7.980  42.860  13.690  1.00  0.00            
ATOM    113  H54 ACD     1       7.590  43.720  13.500  1.00  0.00            
ATOM    114  C33 ACD     1       9.400  41.220  12.400  1.00  0.00            
ATOM    115  H55 ACD     1      10.150  41.080  13.190  1.00  0.00            
ATOM    116  O28 ACD     1       8.430  40.200  12.660  1.00  0.00            
ATOM    117  C34 ACD     1       8.530  39.200  13.740  1.00  0.00            
ATOM    118  H56 ACD     1       9.430  39.330  14.350  1.00  0.00            
ATOM    119  C35 ACD     1       7.310  39.460  14.550  1.00  0.00            
ATOM    120  H57 ACD     1       6.550  39.670  13.780  1.00  0.00            
ATOM    121  O29 ACD     1       7.470  40.560  15.370  1.00  0.00            
ATOM    122  H58 ACD     1       7.720  41.240  14.740  1.00  0.00            
ATOM    123  C36 ACD     1       6.890  38.290  15.380  1.00  0.00            
ATOM    124  H59 ACD     1       7.580  38.220  16.230  1.00  0.00            
ATOM    125  O30 ACD     1       5.600  38.530  15.900  1.00  0.00            
ATOM    126  H60 ACD     1       5.530  39.400  16.300  1.00  0.00            
ATOM    127  C1  BD8     2       9.000  38.260   8.480  1.00  0.00            
ATOM    128  C2  BD8     2       8.270  38.090   9.810  1.00  0.00            
ATOM    129  C3  BD8     2       6.800  37.820   9.700  1.00  0.00            
ATOM    130  C4  BD8     2       6.350  36.690   8.900  1.00  0.00            
ATOM    131  C5  BD8     2       4.950  36.480   8.720  1.00  0.00            
ATOM    132  C6  BD8     2       3.990  37.230   9.410  1.00  0.00            
ATOM    133  C7  BD8     2       4.420  38.250  10.230  1.00  0.00            
ATOM    134  C8  BD8     2       3.610  39.160  11.010  1.00  0.00            
ATOM    135  C9  BD8     2       4.470  40.230  11.360  1.00  0.00            
ATOM    136  N1  BD8     2       5.800  39.860  11.010  1.00  0.00            
ATOM    137  C10 BD8     2       5.730  38.630  10.290  1.00  0.00            
ATOM    138  C11 BD8     2       3.900  41.410  12.270  1.00  0.00            
ATOM    139  C12 BD8     2       4.120  42.740  11.420  1.00  0.00            
ATOM    140  C13 BD8     2       2.930  43.140  10.540  1.00  0.00            
ATOM    141  C14 BD8     2       4.530  41.410  13.600  1.00  0.00            
ATOM    142  C15 BD8     2       3.990  42.380  14.570  1.00  0.00            
ATOM    143  O1  BD8     2       2.990  43.070  14.470  1.00  0.00            
ATOM    144  O2  BD8     2       4.700  42.410  15.680  1.00  0.00            
ATOM    145  O3  BD8     2       2.450  41.240  12.450  1.00  0.00            
ATOM    146  C16 BD8     2       1.840  39.920  12.590  1.00  0.00            
ATOM    147  C17 BD8     2       2.120  39.180  11.280  1.00  0.00            
ATOM    148  H1  BD8     2       8.940  37.460   7.730  1.00  0.00            
ATOM    149  H2  BD8     2       8.690  39.180   7.970  1.00  0.00            
ATOM    150  H3  BD8     2      10.080  38.360   8.650  1.00  0.00            
ATOM    151  H4  BD8     2       8.490  39.020  10.340  1.00  0.00            
ATOM    152  H5  BD8     2       8.780  37.350  10.420  1.00  0.00            
ATOM    153  H6  BD8     2       7.120  36.180   8.320  1.00  0.00            
ATOM    154  H7  BD8     2       4.570  35.670   8.110  1.00  0.00            
ATOM    155  H8  BD8     2       2.980  36.860   9.500  1.00  0.00            
ATOM    156  H9  BD8     2       6.640  40.160  11.480  1.00  0.00            
ATOM    157  H10 BD8     2       5.010  42.730  10.790  1.00  0.00            
ATOM    158  H11 BD8     2       4.310  43.610  12.060  1.00  0.00            
ATOM    159  H12 BD8     2       3.310  43.870   9.800  1.00  0.00            
ATOM    160  H13 BD8     2       2.490  42.240  10.100  1.00  0.00            
ATOM    161  H14 BD8     2       2.120  43.490  11.180  1.00  0.00            
ATOM    162  H15 BD8     2       5.590  41.680  13.500  1.00  0.00            
ATOM    163  H16 BD8     2       4.580  40.420  14.080  1.00  0.00            
ATOM    164  H17 BD8     2       4.310  43.150  16.180  1.00  0.00            
ATOM    165  H18 BD8     2       0.750  40.000  12.660  1.00  0.00            
ATOM    166  H19 BD8     2       2.260  39.470  13.500  1.00  0.00            
ATOM    167  H20 BD8     2       1.760  38.150  11.320  1.00  0.00            
ATOM    168  H21 BD8     2       1.610  39.620  10.420  1.00  0.00            
TER
ENDMDL
MODEL        1
ATOM      1  H1  ACD     1      41.450  31.390  18.360  1.00  0.00            
ATOM      2  O1  ACD     1      41.020  31.400  19.220  1.00  0.00            
ATOM      3  C1  ACD     1      41.510  32.450  20.090  1.00  0.00            
ATOM      4  H2  ACD     1      41.150  33.420  19.700  1.00  0.00            
ATOM      5  H3  ACD     1      42.600  32.520  19.930  1.00  0.00            
ATOM      6  C2  ACD     1      41.190  32.220  21.590  1.00  0.00            
ATOM      7  H4  ACD     1      40.220  31.730  21.770  1.00  0.00            
ATOM      8  O2  ACD     1      42.290  31.450  21.990  1.00  0.00            
ATOM      9  C3  ACD     1      42.280  31.090  23.410  1.00  0.00            
ATOM     10  H5  ACD     1      43.210  30.580  23.690  1.00  0.00            
ATOM     11  O3  ACD     1      41.220  30.190  23.730  1.00  0.00            
ATOM     12  C4  ACD     1      41.560  28.910  24.340  1.00  0.00            
ATOM     13  H6  ACD     1      42.600  28.920  24.700  1.00  0.00            
ATOM     14  C5  ACD     1      40.560  28.690  25.540  1.00  0.00            
ATOM     15  H7  ACD     1      39.580  29.080  25.240  1.00  0.00            
ATOM     16  O4  ACD     1      41.000  29.470  26.610  1.00  0.00            
ATOM     17  H8  ACD     1      41.110  30.400  26.390  1.00  0.00            
ATOM     18  C6  ACD     1      40.330  27.200  25.950  1.00  0.00            
ATOM     19  H9  ACD     1      41.250  26.860  26.430  1.00  0.00            
ATOM     20  O5  ACD     1      39.180  26.920  26.810  1.00  0.00            
ATOM     21  H10 ACD     1      38.390  27.030  26.260  1.00  0.00            
ATOM     22  C7  ACD     1      40.030  26.430  24.620  1.00  0.00            
ATOM     23  H11 ACD     1      39.880  25.380  24.890  1.00  0.00            
ATOM     24  O6  ACD     1      41.140  26.500  23.760  1.00  0.00            
ATOM     25  C8  ACD     1      41.550  27.810  23.330  1.00  0.00            
ATOM     26  H12 ACD     1      40.820  28.050  22.540  1.00  0.00            
ATOM     27  C9  ACD     1      42.840  27.660  22.510  1.00  0.00            
ATOM     28  H13 ACD     1      42.590  26.920  21.740  1.00  0.00            
ATOM     29  H14 ACD     1      42.990  28.670  22.120  1.00  0.00            
ATOM     30  O7  ACD     1      43.980  27.240  23.270  1.00  0.00            
ATOM     31  H15 ACD     1      43.740  26.620  23.970  1.00  0.00            
ATOM     32  O8  ACD     1      38.850  26.930  23.940  1.00  0.00            
ATOM     33  C10 ACD     1      37.730  26.140  23.630  1.00  0.00            
ATOM     34  H16 ACD     1      37.760  25.150  24.100  1.00  0.00            
ATOM     35  C11 ACD     1      36.560  26.980  24.160  1.00  0.00            
ATOM     36  H17 ACD     1      36.750  28.000  23.820  1.00  0.00            
ATOM     37  O9  ACD     1      36.520  26.900  25.590  1.00  0.00            
ATOM     38  H18 ACD     1      36.310  26.000  25.850  1.00  0.00            
ATOM     39  C12 ACD     1      35.210  26.540  23.480  1.00  0.00            
ATOM     40  H19 ACD     1      35.000  25.490  23.750  1.00  0.00            
ATOM     41  O10 ACD     1      34.220  27.480  23.880  1.00  0.00            
ATOM     42  H20 ACD     1      34.460  27.630  24.800  1.00  0.00            
ATOM     43  C13 ACD     1      35.340  26.540  21.980  1.00  0.00            
ATOM     44  H21 ACD     1      34.340  26.310  21.600  1.00  0.00            
ATOM     45  O11 ACD     1      36.340  25.570  21.680  1.00  0.00            
ATOM     46  C14 ACD     1      37.730  25.960  22.060  1.00  0.00            
ATOM     47  H22 ACD     1      37.930  26.950  21.620  1.00  0.00            
ATOM     48  C15 ACD     1      38.770  24.960  21.580  1.00  0.00            
ATOM     49  H23 ACD     1      38.510  24.610  20.570  1.00  0.00            
ATOM     50  H24 ACD     1      39.730  25.490  21.620  1.00  0.00            
ATOM     51  O12 ACD     1      38.850  23.800  22.370  1.00  0.00            
ATOM     52  H25 ACD     1      38.910  23.010  21.820  1.00  0.00            
ATOM     53  O13 ACD     1      35.780  27.780  21.300  1.00  0.00            
ATOM     54  C16 ACD     1      35.010  28.220  20.230  1.00  0.00            
ATOM     55  H26 ACD     1      34.430  27.400  19.810  1.00  0.00            
ATOM     56  C17 ACD     1      34.060  29.390  20.700  1.00  0.00            
ATOM     57  H27 ACD     1      34.740  30.030  21.280  1.00  0.00            
ATOM     58  O14 ACD     1      33.060  28.860  21.530  1.00  0.00            
ATOM     59  H28 ACD     1      33.440  28.660  22.390  1.00  0.00            
ATOM     60  C18 ACD     1      33.440  30.210  19.550  1.00  0.00            
ATOM     61  H29 ACD     1      32.650  29.580  19.140  1.00  0.00            
ATOM     62  O15 ACD     1      32.760  31.330  20.080  1.00  0.00            
ATOM     63  H30 ACD     1      32.380  31.060  20.920  1.00  0.00            
ATOM     64  C19 ACD     1      34.400  30.540  18.420  1.00  0.00            
ATOM     65  H31 ACD     1      33.790  30.850  17.560  1.00  0.00            
ATOM     66  O16 ACD     1      35.170  29.410  18.020  1.00  0.00            
ATOM     67  C20 ACD     1      35.920  28.700  19.040  1.00  0.00            
ATOM     68  H32 ACD     1      36.680  29.420  19.380  1.00  0.00            
ATOM     69  C21 ACD     1      36.420  27.500  18.290  1.00  0.00            
ATOM     70  H33 ACD     1      36.670  26.660  18.960  1.00  0.00            
ATOM     71  H34 ACD     1      35.710  27.050  17.580  1.00  0.00            
ATOM     72  O17 ACD     1      37.630  27.790  17.560  1.00  0.00            
ATOM     73  H35 ACD     1      38.290  28.110  18.180  1.00  0.00            
ATOM     74  O18 ACD     1      35.340  31.550  18.800  1.00  0.00            
ATOM     75  C22 ACD     1      35.550  32.660  17.940  1.00  0.00            
ATOM     76  H36 ACD     1      35.300  32.470  16.890  1.00  0.00            
ATOM     77  C23 ACD     1      34.680  33.800  18.480  1.00  0.00            
ATOM     78  H37 ACD     1      34.970  33.870  19.540  1.00  0.00            
ATOM     79  O19 ACD     1      33.310  33.550  18.280  1.00  0.00            
ATOM     80  H38 ACD     1      32.950  32.970  18.960  1.00  0.00            
ATOM     81  C24 ACD     1      35.150  35.140  17.930  1.00  0.00            
ATOM     82  H39 ACD     1      35.010  35.180  16.840  1.00  0.00            
ATOM     83  O20 ACD     1      34.410  36.300  18.450  1.00  0.00            
ATOM     84  H40 ACD     1      34.740  36.450  19.340  1.00  0.00            
ATOM     85  C25 ACD     1      36.590  35.330  18.200  1.00  0.00            
ATOM     86  H41 ACD     1      36.850  36.290  17.740  1.00  0.00            
ATOM     87  O21 ACD     1      37.330  34.310  17.650  1.00  0.00            
ATOM     88  C26 ACD     1      37.050  33.070  18.150  1.00  0.00            
ATOM     89  H42 ACD     1      37.460  33.050  19.170  1.00  0.00            
ATOM     90  C27 ACD     1      37.850  31.940  17.400  1.00  0.00            
ATOM     91  H43 ACD     1      38.900  32.080  17.680  1.00  0.00            
ATOM     92  H44 ACD     1      37.650  30.970  17.870  1.00  0.00            
ATOM     93  O22 ACD     1      37.590  31.810  16.020  1.00  0.00            
ATOM     94  H45 ACD     1      37.950  32.560  15.550  1.00  0.00            
ATOM     95  O23 ACD     1      36.940  35.540  19.550  1.00  0.00            
ATOM     96  C28 ACD     1      38.230  36.120  19.890  1.00  0.00            
ATOM     97  H46 ACD     1      38.240  37.180  19.610  1.00  0.00            
ATOM     98  C29 ACD     1      39.540  35.390  19.360  1.00  0.00            
ATOM     99  H47 ACD     1      39.430  34.300  19.430  1.00  0.00            
ATOM    100  O24 ACD     1      40.730  35.630  20.220  1.00  0.00            
ATOM    101  C30 ACD     1      40.000  35.920  18.020  1.00  0.00            
ATOM    102  H48 ACD     1      39.270  35.940  17.200  1.00  0.00            
ATOM    103  H49 ACD     1      40.250  36.980  18.120  1.00  0.00            
ATOM    104  O25 ACD     1      41.130  35.180  17.620  1.00  0.00            
ATOM    105  H50 ACD     1      41.680  35.190  18.420  1.00  0.00            
ATOM    106  C31 ACD     1      38.080  36.200  21.440  1.00  0.00            
ATOM    107  H51 ACD     1      37.720  35.240  21.840  1.00  0.00            
ATOM    108  O26 ACD     1      37.080  37.170  21.850  1.00  0.00            
ATOM    109  H52 ACD     1      36.250  36.820  21.520  1.00  0.00            
ATOM    110  C32 ACD     1      39.390  36.530  22.040  1.00  0.00            
ATOM    111  H53 ACD     1      39.720  37.520  21.690  1.00  0.00            
ATOM    112  O27 ACD     1      39.330  36.420  23.480  1.00  0.00            
ATOM    113  H54 ACD     1      38.460  36.130  23.760  1.00  0.00            
ATOM    114  C33 ACD     1      40.390  35.560  21.610  1.00  0.00            
ATOM    115  H55 ACD     1      41.310  35.960  22.040  1.00  0.00            
ATOM    116  O28 ACD     1      40.050  34.280  22.010  1.00  0.00            
ATOM    117  C34 ACD     1      41.150  33.500  22.450  1.00  0.00            
ATOM    118  H56 ACD     1      42.070  34.050  22.180  1.00  0.00            
ATOM    119  C35 ACD     1      41.120  33.170  24.010  1.00  0.00            
ATOM    120  H57 ACD     1      40.140  32.690  24.100  1.00  0.00            
ATOM    121  O29 ACD     1      41.100  34.470  24.670  1.00  0.00            
ATOM    122  H58 ACD     1      40.380  34.990  24.280  1.00  0.00            
ATOM    123  C36 ACD     1      42.230  32.290  24.380  1.00  0.00            
ATOM    124  H59 ACD     1      43.220  32.750  24.380  1.00  0.00            
ATOM    125  O30 ACD     1      41.920  31.800  25.710  1.00  0.00            
ATOM    126  H60 ACD     1      41.990  32.550  26.310  1.00  0.00            
ATOM    127  C1  BD8     2      38.040  30.570  23.250  1.00  0.00            
ATOM    128  C2  BD8     2      36.690  30.730  23.840  1.00  0.00            
ATOM    129  C3  BD8     2      36.310  32.160  23.720  1.00  0.00            
ATOM    130  C4  BD8     2      35.690  32.610  22.490  1.00  0.00            
ATOM    131  C5  BD8     2      35.280  34.010  22.420  1.00  0.00            
ATOM    132  C6  BD8     2      35.610  34.900  23.460  1.00  0.00            
ATOM    133  C7  BD8     2      36.190  34.420  24.630  1.00  0.00            
ATOM    134  C8  BD8     2      36.710  35.110  25.760  1.00  0.00            
ATOM    135  C9  BD8     2      37.300  34.130  26.570  1.00  0.00            
ATOM    136  N1  BD8     2      37.240  32.880  25.890  1.00  0.00            
ATOM    137  C10 BD8     2      36.580  33.080  24.700  1.00  0.00            
ATOM    138  C11 BD8     2      37.880  34.360  27.940  1.00  0.00            
ATOM    139  C12 BD8     2      39.450  34.000  28.110  1.00  0.00            
ATOM    140  C13 BD8     2      40.200  34.480  29.380  1.00  0.00            
ATOM    141  C14 BD8     2      36.990  33.660  29.030  1.00  0.00            
ATOM    142  C15 BD8     2      35.480  33.830  28.910  1.00  0.00            
ATOM    143  O1  BD8     2      34.770  33.130  28.150  1.00  0.00            
ATOM    144  O2  BD8     2      34.860  34.730  29.650  1.00  0.00            
ATOM    145  O3  BD8     2      37.580  35.730  28.280  1.00  0.00            
ATOM    146  C16 BD8     2      37.830  36.710  27.290  1.00  0.00            
ATOM    147  C17 BD8     2      36.830  36.500  26.140  1.00  0.00            
ATOM    148  H1  BD8     2      38.700  31.320  23.700  1.00  0.00            
ATOM    149  H2  BD8     2      38.400  29.570  23.480  1.00  0.00            
ATOM    150  H3  BD8     2      37.970  30.730  22.160  1.00  0.00            
ATOM    151  H4  BD8     2      36.710  30.350  24.870  1.00  0.00            
ATOM    152  H5  BD8     2      35.990  30.070  23.310  1.00  0.00            
ATOM    153  H6  BD8     2      35.620  31.930  21.660  1.00  0.00            
ATOM    154  H7  BD8     2      34.810  34.290  21.480  1.00  0.00            
ATOM    155  H8  BD8     2      35.440  35.970  23.320  1.00  0.00            
ATOM    156  H9  BD8     2      37.420  31.960  26.270  1.00  0.00            
ATOM    157  H10 BD8     2      39.950  34.420  27.220  1.00  0.00            
ATOM    158  H11 BD8     2      39.570  32.910  27.990  1.00  0.00            
ATOM    159  H12 BD8     2      39.880  33.960  30.290  1.00  0.00            
ATOM    160  H13 BD8     2      41.290  34.360  29.370  1.00  0.00            
ATOM    161  H14 BD8     2      39.980  35.530  29.600  1.00  0.00            
ATOM    162  H15 BD8     2      37.290  34.020  30.020  1.00  0.00            
ATOM    163  H16 BD8     2      37.210  32.590  28.930  1.00  0.00            
ATOM    164  H17 BD8     2      35.470  35.440  29.900  1.00  0.00            
ATOM    165  H18 BD8     2      38.860  36.660  26.920  1.00  0.00            
ATOM    166  H19 BD8     2      37.700  37.750  27.630  1.00  0.00            
ATOM    167  H20 BD8     2      35.840  36.910  26.400  1.00  0.00            
ATOM    168  H21 BD8     2      37.240  37.030  25.280  1.00  0.00            
TER
ENDMDL
MODEL        1
ATOM      1  H1  ACD     1       2.330  23.790  14.800  1.00  0.00            
ATOM      2  O1  ACD     1       2.620  23.870  15.710  1.00  0.00            
ATOM      3  C1  ACD     1       3.620  24.850  15.800  1.00  0.00            
ATOM      4  H2  ACD     1       3.220  25.850  15.970  1.00  0.00            
ATOM      5  H3  ACD     1       4.200  24.880  14.870  1.00  0.00            
ATOM      6  C2  ACD     1       4.530  24.540  16.960  1.00  0.00            
ATOM      7  H4  ACD     1       5.280  25.330  17.080  1.00  0.00            
ATOM      8  O2  ACD     1       3.780  24.480  18.180  1.00  0.00            
ATOM      9  C3  ACD     1       4.460  23.970  19.340  1.00  0.00            
ATOM     10  H5  ACD     1       3.710  23.820  20.120  1.00  0.00            
ATOM     11  O3  ACD     1       5.530  24.820  19.650  1.00  0.00            
ATOM     12  C4  ACD     1       5.500  25.620  20.830  1.00  0.00            
ATOM     13  H6  ACD     1       4.540  25.480  21.360  1.00  0.00            
ATOM     14  C5  ACD     1       6.530  25.100  21.800  1.00  0.00            
ATOM     15  H7  ACD     1       7.490  25.030  21.280  1.00  0.00            
ATOM     16  O4  ACD     1       6.170  23.770  22.190  1.00  0.00            
ATOM     17  H8  ACD     1       5.850  23.340  21.390  1.00  0.00            
ATOM     18  C6  ACD     1       6.620  26.100  23.010  1.00  0.00            
ATOM     19  H9  ACD     1       5.600  26.060  23.410  1.00  0.00            
ATOM     20  O5  ACD     1       7.510  25.620  24.020  1.00  0.00            
ATOM     21  H10 ACD     1       7.110  24.850  24.430  1.00  0.00            
ATOM     22  C7  ACD     1       6.850  27.570  22.620  1.00  0.00            
ATOM     23  H11 ACD     1       6.800  28.140  23.550  1.00  0.00            
ATOM     24  O6  ACD     1       5.820  27.970  21.650  1.00  0.00            
ATOM     25  C8  ACD     1       5.720  27.160  20.450  1.00  0.00            
ATOM     26  H12 ACD     1       6.730  27.210  20.020  1.00  0.00            
ATOM     27  C9  ACD     1       4.590  27.630  19.460  1.00  0.00            
ATOM     28  H13 ACD     1       4.780  28.690  19.260  1.00  0.00            
ATOM     29  H14 ACD     1       4.640  27.090  18.510  1.00  0.00            
ATOM     30  O7  ACD     1       3.320  27.480  20.170  1.00  0.00            
ATOM     31  H15 ACD     1       3.410  27.720  21.100  1.00  0.00            
ATOM     32  O8  ACD     1       8.100  27.770  22.080  1.00  0.00            
ATOM     33  C10 ACD     1       9.120  28.480  22.810  1.00  0.00            
ATOM     34  H16 ACD     1       8.690  28.860  23.750  1.00  0.00            
ATOM     35  C11 ACD     1      10.230  27.530  22.970  1.00  0.00            
ATOM     36  H17 ACD     1      10.130  26.810  22.140  1.00  0.00            
ATOM     37  O9  ACD     1       9.950  26.760  24.140  1.00  0.00            
ATOM     38  H18 ACD     1       9.270  26.120  23.910  1.00  0.00            
ATOM     39  C12 ACD     1      11.580  28.130  23.030  1.00  0.00            
ATOM     40  H19 ACD     1      11.680  28.520  24.050  1.00  0.00            
ATOM     41  O10 ACD     1      12.560  27.060  22.900  1.00  0.00            
ATOM     42  H20 ACD     1      12.550  26.640  23.770  1.00  0.00            
ATOM     43  C13 ACD     1      11.820  29.210  22.010  1.00  0.00            
ATOM     44  H21 ACD     1      12.840  29.520  22.250  1.00  0.00            
ATOM     45  O11 ACD     1      10.820  30.130  22.210  1.00  0.00            
ATOM     46  C14 ACD     1       9.470  29.760  22.030  1.00  0.00            
ATOM     47  H22 ACD     1       9.380  29.580  20.950  1.00  0.00            
ATOM     48  C15 ACD     1       8.490  30.940  22.280  1.00  0.00            
ATOM     49  H23 ACD     1       7.450  30.600  22.370  1.00  0.00            
ATOM     50  H24 ACD     1       8.680  31.370  23.280  1.00  0.00            
ATOM     51  O12 ACD     1       8.550  31.940  21.220  1.00  0.00            
ATOM     52  H25 ACD     1       9.460  32.240  21.200  1.00  0.00            
ATOM     53  O13 ACD     1      11.760  28.710  20.700  1.00  0.00            
ATOM     54  C16 ACD     1      12.710  29.010  19.590  1.00  0.00            
ATOM     55  H26 ACD     1      13.540  29.660  19.920  1.00  0.00            
ATOM     56  C17 ACD     1      13.270  27.610  19.170  1.00  0.00            
ATOM     57  H27 ACD     1      12.300  27.140  18.960  1.00  0.00            
ATOM     58  O14 ACD     1      14.080  27.060  20.190  1.00  0.00            
ATOM     59  H28 ACD     1      13.570  27.130  21.000  1.00  0.00            
ATOM     60  C18 ACD     1      14.090  27.730  17.880  1.00  0.00            
ATOM     61  H29 ACD     1      14.940  28.370  18.150  1.00  0.00            
ATOM     62  O15 ACD     1      14.410  26.460  17.380  1.00  0.00            
ATOM     63  H30 ACD     1      15.150  26.090  17.860  1.00  0.00            
ATOM     64  C19 ACD     1      13.210  28.400  16.890  1.00  0.00            
ATOM     65  H31 ACD     1      13.730  28.550  15.940  1.00  0.00            
ATOM     66  O16 ACD     1      12.740  29.690  17.260  1.00  0.00            
ATOM     67  C20 ACD     1      11.890  29.610  18.500  1.00  0.00            
ATOM     68  H32 ACD     1      11.020  29.010  18.190  1.00  0.00            
ATOM     69  C21 ACD     1      11.460  31.010  18.870  1.00  0.00            
ATOM     70  H33 ACD     1      10.830  30.970  19.760  1.00  0.00            
ATOM     71  H34 ACD     1      12.400  31.530  19.080  1.00  0.00            
ATOM     72  O17 ACD     1      10.650  31.630  17.920  1.00  0.00            
ATOM     73  H35 ACD     1      11.200  31.620  17.130  1.00  0.00            
ATOM     74  O18 ACD     1      12.110  27.560  16.540  1.00  0.00            
ATOM     75  C22 ACD     1      11.850  27.390  15.110  1.00  0.00            
ATOM     76  H36 ACD     1      12.560  28.020  14.560  1.00  0.00            
ATOM     77  C23 ACD     1      12.080  25.970  14.670  1.00  0.00            
ATOM     78  H37 ACD     1      11.460  25.350  15.330  1.00  0.00            
ATOM     79  O19 ACD     1      13.510  25.660  14.800  1.00  0.00            
ATOM     80  H38 ACD     1      13.690  26.010  15.680  1.00  0.00            
ATOM     81  C24 ACD     1      11.550  25.710  13.240  1.00  0.00            
ATOM     82  H39 ACD     1      12.210  26.330  12.610  1.00  0.00            
ATOM     83  O20 ACD     1      11.670  24.430  12.660  1.00  0.00            
ATOM     84  H40 ACD     1      12.610  24.310  12.490  1.00  0.00            
ATOM     85  C25 ACD     1      10.090  26.130  13.030  1.00  0.00            
ATOM     86  H41 ACD     1       9.790  26.100  11.970  1.00  0.00            
ATOM     87  O21 ACD     1       9.990  27.520  13.470  1.00  0.00            
ATOM     88  C26 ACD     1      10.410  27.880  14.810  1.00  0.00            
ATOM     89  H42 ACD     1       9.740  27.410  15.530  1.00  0.00            
ATOM     90  C27 ACD     1      10.120  29.350  15.010  1.00  0.00            
ATOM     91  H43 ACD     1       9.070  29.520  14.740  1.00  0.00            
ATOM     92  H44 ACD     1      10.270  29.600  16.070  1.00  0.00            
ATOM     93  O22 ACD     1      10.910  30.240  14.230  1.00  0.00            
ATOM     94  H45 ACD     1      11.390  30.750  14.890  1.00  0.00            
ATOM     95  O23 ACD     1       9.180  25.330  13.800  1.00  0.00            
ATOM     96  C28 ACD     1       8.500  24.210  13.180  1.00  0.00            
ATOM     97  H46 ACD     1       8.940  23.810  12.250  1.00  0.00            
ATOM     98  C29 ACD     1       6.990  24.570  12.930  1.00  0.00            
ATOM     99  H47 ACD     1       6.800  25.590  13.300  1.00  0.00            
ATOM    100  O24 ACD     1       6.060  23.600  13.430  1.00  0.00            
ATOM    101  C30 ACD     1       6.770  24.710  11.480  1.00  0.00            
ATOM    102  H48 ACD     1       5.850  25.260  11.260  1.00  0.00            
ATOM    103  H49 ACD     1       7.670  25.240  11.140  1.00  0.00            
ATOM    104  O25 ACD     1       6.700  23.500  10.850  1.00  0.00            
ATOM    105  H50 ACD     1       5.940  23.050  11.230  1.00  0.00            
ATOM    106  C31 ACD     1       8.780  22.990  14.090  1.00  0.00            
ATOM    107  H51 ACD     1       8.840  23.390  15.110  1.00  0.00            
ATOM    108  O26 ACD     1       9.960  22.280  13.630  1.00  0.00            
ATOM    109  H52 ACD     1      10.650  22.880  13.310  1.00  0.00            
ATOM    110  C32 ACD     1       7.620  21.990  14.030  1.00  0.00            
ATOM    111  H53 ACD     1       7.570  21.620  13.000  1.00  0.00            
ATOM    112  O27 ACD     1       7.790  20.890  14.890  1.00  0.00            
ATOM    113  H54 ACD     1       8.690  20.550  14.850  1.00  0.00            
ATOM    114  C33 ACD     1       6.370  22.750  14.440  1.00  0.00            
ATOM    115  H55 ACD     1       5.520  22.050  14.440  1.00  0.00            
ATOM    116  O28 ACD     1       6.400  23.390  15.700  1.00  0.00            
ATOM    117  C34 ACD     1       5.280  23.220  16.590  1.00  0.00            
ATOM    118  H56 ACD     1       4.630  22.390  16.300  1.00  0.00            
ATOM    119  C35 ACD     1       5.880  22.560  17.830  1.00  0.00            
ATOM    120  H57 ACD     1       6.800  23.130  18.030  1.00  0.00            
ATOM    121  O29 ACD     1       6.250  21.200  17.470  1.00  0.00            
ATOM    122  H58 ACD     1       6.610  21.080  16.580  1.00  0.00            
ATOM    123  C36 ACD     1       4.940  22.560  19.060  1.00  0.00            
ATOM    124  H59 ACD     1       4.010  22.050  18.800  1.00  0.00            
ATOM    125  O30 ACD     1       5.690  22.030  20.130  1.00  0.00            
ATOM    126  H60 ACD     1       6.610  21.960  19.870  1.00  0.00            
ATOM    127  C1  BD8     2       5.690  27.820  15.340  1.00  0.00            
ATOM    128  C2  BD8     2       7.000  26.990  15.510  1.00  0.00            
ATOM    129  C3  BD8     2       7.610  27.180  16.910  1.00  0.00            
ATOM    130  C4  BD8     2       7.560  28.440  17.440  1.00  0.00            
ATOM    131  C5  BD8     2       8.230  28.670  18.680  1.00  0.00            
ATOM    132  C6  BD8     2       9.100  27.740  19.190  1.00  0.00            
ATOM    133  C7  BD8     2       9.020  26.450  18.690  1.00  0.00            
ATOM    134  C8  BD8     2       9.790  25.340  19.040  1.00  0.00            
ATOM    135  C9  BD8     2       9.640  24.440  18.030  1.00  0.00            
ATOM    136  N1  BD8     2       8.680  24.890  17.140  1.00  0.00            
ATOM    137  C10 BD8     2       8.300  26.180  17.580  1.00  0.00            
ATOM    138  C11 BD8     2      10.450  23.110  17.960  1.00  0.00            
ATOM    139  C12 BD8     2      11.660  23.170  16.940  1.00  0.00            
ATOM    140  C13 BD8     2      12.730  22.110  16.800  1.00  0.00            
ATOM    141  C14 BD8     2       9.580  21.810  17.780  1.00  0.00            
ATOM    142  C15 BD8     2       9.070  21.260  19.160  1.00  0.00            
ATOM    143  O1  BD8     2       8.120  21.640  19.830  1.00  0.00            
ATOM    144  O2  BD8     2       9.270  19.960  19.230  1.00  0.00            
ATOM    145  O3  BD8     2      11.010  22.900  19.310  1.00  0.00            
ATOM    146  C16 BD8     2      11.700  24.080  19.910  1.00  0.00            
ATOM    147  C17 BD8     2      10.560  25.050  20.250  1.00  0.00            
ATOM    148  H1  BD8     2       6.020  28.860  15.220  1.00  0.00            
ATOM    149  H2  BD8     2       5.160  27.490  14.440  1.00  0.00            
ATOM    150  H3  BD8     2       5.070  27.560  16.210  1.00  0.00            
ATOM    151  H4  BD8     2       7.680  27.370  14.750  1.00  0.00            
ATOM    152  H5  BD8     2       6.780  25.920  15.390  1.00  0.00            
ATOM    153  H6  BD8     2       7.000  29.250  16.970  1.00  0.00            
ATOM    154  H7  BD8     2       8.180  29.670  19.090  1.00  0.00            
ATOM    155  H8  BD8     2       9.680  27.800  20.110  1.00  0.00            
ATOM    156  H9  BD8     2       8.340  24.370  16.340  1.00  0.00            
ATOM    157  H10 BD8     2      12.180  24.090  17.210  1.00  0.00            
ATOM    158  H11 BD8     2      11.210  23.370  15.960  1.00  0.00            
ATOM    159  H12 BD8     2      13.260  22.120  17.760  1.00  0.00            
ATOM    160  H13 BD8     2      12.240  21.180  16.510  1.00  0.00            
ATOM    161  H14 BD8     2      13.500  22.350  16.050  1.00  0.00            
ATOM    162  H15 BD8     2      10.190  21.090  17.220  1.00  0.00            
ATOM    163  H16 BD8     2       8.650  22.070  17.260  1.00  0.00            
ATOM    164  H17 BD8     2       8.820  19.850  20.080  1.00  0.00            
ATOM    165  H18 BD8     2      12.460  24.420  19.200  1.00  0.00            
ATOM    166  H19 BD8     2      12.190  23.640  20.790  1.00  0.00            
ATOM    167  H20 BD8     2      10.020  24.670  21.120  1.00  0.00            
ATOM    168  H21 BD8     2      11.030  25.970  20.620  1.00  0.00            
TER
ENDMDL
MODEL        1
ATOM      1  H1  ACD     1      39.510  30.430  20.090  1.00  0.00            
ATOM      2  O1  ACD     1      38.750  30.750  19.590  1.00  0.00            
ATOM      3  C1  ACD     1      38.690  32.100  19.730  1.00  0.00            
ATOM      4  H2  ACD     1      38.100  32.580  18.930  1.00  0.00            
ATOM      5  H3  ACD     1      39.690  32.550  19.670  1.00  0.00            
ATOM      6  C2  ACD     1      38.090  32.570  21.050  1.00  0.00            
ATOM      7  H4  ACD     1      37.130  32.050  21.130  1.00  0.00            
ATOM      8  O2  ACD     1      38.940  32.140  22.130  1.00  0.00            
ATOM      9  C3  ACD     1      38.620  32.500  23.420  1.00  0.00            
ATOM     10  H5  ACD     1      39.420  31.970  23.940  1.00  0.00            
ATOM     11  O3  ACD     1      37.330  32.040  23.810  1.00  0.00            
ATOM     12  C4  ACD     1      37.250  31.020  24.740  1.00  0.00            
ATOM     13  H6  ACD     1      38.190  30.780  25.250  1.00  0.00            
ATOM     14  C5  ACD     1      36.260  31.600  25.830  1.00  0.00            
ATOM     15  H7  ACD     1      35.340  31.880  25.300  1.00  0.00            
ATOM     16  O4  ACD     1      36.840  32.590  26.600  1.00  0.00            
ATOM     17  H8  ACD     1      37.350  33.130  26.000  1.00  0.00            
ATOM     18  C6  ACD     1      35.860  30.420  26.740  1.00  0.00            
ATOM     19  H9  ACD     1      36.750  30.070  27.270  1.00  0.00            
ATOM     20  O5  ACD     1      34.670  30.730  27.550  1.00  0.00            
ATOM     21  H10 ACD     1      33.990  30.600  26.890  1.00  0.00            
ATOM     22  C7  ACD     1      35.420  29.240  25.820  1.00  0.00            
ATOM     23  H11 ACD     1      35.240  28.420  26.520  1.00  0.00            
ATOM     24  O6  ACD     1      36.430  28.790  25.010  1.00  0.00            
ATOM     25  C8  ACD     1      36.760  29.790  24.050  1.00  0.00            
ATOM     26  H12 ACD     1      35.890  30.070  23.440  1.00  0.00            
ATOM     27  C9  ACD     1      37.820  29.210  23.100  1.00  0.00            
ATOM     28  H13 ACD     1      37.490  28.230  22.710  1.00  0.00            
ATOM     29  H14 ACD     1      37.900  29.820  22.190  1.00  0.00            
ATOM     30  O7  ACD     1      39.100  28.870  23.680  1.00  0.00            
ATOM     31  H15 ACD     1      39.070  27.970  24.000  1.00  0.00            
ATOM     32  O8  ACD     1      34.190  29.630  25.120  1.00  0.00            
ATOM     33  C10 ACD     1      33.150  28.660  25.060  1.00  0.00            
ATOM     34  H16 ACD     1      33.080  28.030  25.950  1.00  0.00            
ATOM     35  C11 ACD     1      31.850  29.460  25.130  1.00  0.00            
ATOM     36  H17 ACD     1      32.050  30.400  24.590  1.00  0.00            
ATOM     37  O9  ACD     1      31.500  29.760  26.510  1.00  0.00            
ATOM     38  H18 ACD     1      31.190  29.010  27.020  1.00  0.00            
ATOM     39  C12 ACD     1      30.660  28.670  24.590  1.00  0.00            
ATOM     40  H19 ACD     1      30.510  27.840  25.290  1.00  0.00            
ATOM     41  O10 ACD     1      29.420  29.330  24.440  1.00  0.00            
ATOM     42  H20 ACD     1      29.360  29.590  23.520  1.00  0.00            
ATOM     43  C13 ACD     1      30.930  28.130  23.250  1.00  0.00            
ATOM     44  H21 ACD     1      30.120  27.500  22.870  1.00  0.00            
ATOM     45  O11 ACD     1      32.050  27.280  23.290  1.00  0.00            
ATOM     46  C14 ACD     1      33.250  27.810  23.770  1.00  0.00            
ATOM     47  H22 ACD     1      33.640  28.470  22.990  1.00  0.00            
ATOM     48  C15 ACD     1      34.130  26.630  24.000  1.00  0.00            
ATOM     49  H23 ACD     1      34.300  26.090  23.060  1.00  0.00            
ATOM     50  H24 ACD     1      35.110  26.940  24.390  1.00  0.00            
ATOM     51  O12 ACD     1      33.430  25.760  24.950  1.00  0.00            
ATOM     52  H25 ACD     1      32.830  25.250  24.400  1.00  0.00            
ATOM     53  O13 ACD     1      31.240  29.110  22.290  1.00  0.00            
ATOM     54  C16 ACD     1      30.670  28.920  20.990  1.00  0.00            
ATOM     55  H26 ACD     1      29.850  28.200  21.060  1.00  0.00            
ATOM     56  C17 ACD     1      29.910  30.300  20.670  1.00  0.00            
ATOM     57  H27 ACD     1      30.650  31.060  20.930  1.00  0.00            
ATOM     58  O14 ACD     1      28.750  30.430  21.520  1.00  0.00            
ATOM     59  H28 ACD     1      28.990  31.130  22.130  1.00  0.00            
ATOM     60  C18 ACD     1      29.550  30.380  19.150  1.00  0.00            
ATOM     61  H29 ACD     1      28.650  29.770  19.040  1.00  0.00            
ATOM     62  O15 ACD     1      29.030  31.650  18.700  1.00  0.00            
ATOM     63  H30 ACD     1      28.680  32.090  19.480  1.00  0.00            
ATOM     64  C19 ACD     1      30.690  29.960  18.210  1.00  0.00            
ATOM     65  H31 ACD     1      30.220  29.850  17.230  1.00  0.00            
ATOM     66  O16 ACD     1      31.040  28.610  18.620  1.00  0.00            
ATOM     67  C20 ACD     1      31.670  28.590  19.840  1.00  0.00            
ATOM     68  H32 ACD     1      32.490  29.320  19.880  1.00  0.00            
ATOM     69  C21 ACD     1      32.320  27.260  20.090  1.00  0.00            
ATOM     70  H33 ACD     1      32.740  27.200  21.100  1.00  0.00            
ATOM     71  H34 ACD     1      31.520  26.510  19.970  1.00  0.00            
ATOM     72  O17 ACD     1      33.360  27.060  19.120  1.00  0.00            
ATOM     73  H35 ACD     1      32.980  27.200  18.250  1.00  0.00            
ATOM     74  O18 ACD     1      31.680  30.930  18.240  1.00  0.00            
ATOM     75  C22 ACD     1      32.020  31.590  17.060  1.00  0.00            
ATOM     76  H36 ACD     1      31.590  31.150  16.150  1.00  0.00            
ATOM     77  C23 ACD     1      31.580  33.030  17.070  1.00  0.00            
ATOM     78  H37 ACD     1      31.960  33.400  18.030  1.00  0.00            
ATOM     79  O19 ACD     1      30.140  33.180  16.810  1.00  0.00            
ATOM     80  H38 ACD     1      29.640  32.650  17.450  1.00  0.00            
ATOM     81  C24 ACD     1      32.270  33.790  15.980  1.00  0.00            
ATOM     82  H39 ACD     1      32.040  33.240  15.060  1.00  0.00            
ATOM     83  O20 ACD     1      31.970  35.170  16.080  1.00  0.00            
ATOM     84  H40 ACD     1      31.010  35.220  16.180  1.00  0.00            
ATOM     85  C25 ACD     1      33.710  33.710  16.090  1.00  0.00            
ATOM     86  H41 ACD     1      34.220  34.360  15.380  1.00  0.00            
ATOM     87  O21 ACD     1      34.020  32.350  15.890  1.00  0.00            
ATOM     88  C26 ACD     1      33.530  31.420  16.880  1.00  0.00            
ATOM     89  H42 ACD     1      34.090  31.670  17.790  1.00  0.00            
ATOM     90  C27 ACD     1      34.080  30.110  16.500  1.00  0.00            
ATOM     91  H43 ACD     1      35.140  30.000  16.750  1.00  0.00            
ATOM     92  H44 ACD     1      33.510  29.350  17.040  1.00  0.00            
ATOM     93  O22 ACD     1      33.880  29.790  15.090  1.00  0.00            
ATOM     94  H45 ACD     1      34.070  30.560  14.550  1.00  0.00            
ATOM     95  O23 ACD     1      34.240  34.050  17.370  1.00  0.00            
ATOM     96  C28 ACD     1      35.280  35.050  17.440  1.00  0.00            
ATOM     97  H46 ACD     1      35.170  35.700  16.560  1.00  0.00            
ATOM     98  C29 ACD     1      36.600  34.340  17.460  1.00  0.00            
ATOM     99  H47 ACD     1      36.500  33.430  18.060  1.00  0.00            
ATOM    100  O24 ACD     1      37.660  35.150  17.990  1.00  0.00            
ATOM    101  C30 ACD     1      37.090  33.830  16.120  1.00  0.00            
ATOM    102  H48 ACD     1      36.240  33.540  15.480  1.00  0.00            
ATOM    103  H49 ACD     1      37.680  34.650  15.700  1.00  0.00            
ATOM    104  O25 ACD     1      37.970  32.710  16.280  1.00  0.00            
ATOM    105  H50 ACD     1      38.650  32.810  15.600  1.00  0.00            
ATOM    106  C31 ACD     1      35.070  35.880  18.650  1.00  0.00            
ATOM    107  H51 ACD     1      34.670  35.170  19.380  1.00  0.00            
ATOM    108  O26 ACD     1      34.000  36.820  18.370  1.00  0.00            
ATOM    109  H52 ACD     1      33.180  36.320  18.290  1.00  0.00            
ATOM    110  C32 ACD     1      36.300  36.610  19.190  1.00  0.00            
ATOM    111  H53 ACD     1      36.470  37.410  18.450  1.00  0.00            
ATOM    112  O27 ACD     1      36.050  37.210  20.550  1.00  0.00            
ATOM    113  H54 ACD     1      35.320  37.800  20.350  1.00  0.00            
ATOM    114  C33 ACD     1      37.400  35.630  19.250  1.00  0.00            
ATOM    115  H55 ACD     1      38.390  36.020  19.520  1.00  0.00            
ATOM    116  O28 ACD     1      37.020  34.620  20.190  1.00  0.00            
ATOM    117  C34 ACD     1      37.990  34.120  21.080  1.00  0.00            
ATOM    118  H56 ACD     1      38.960  34.620  20.960  1.00  0.00            
ATOM    119  C35 ACD     1      37.630  34.580  22.470  1.00  0.00            
ATOM    120  H57 ACD     1      36.650  34.220  22.820  1.00  0.00            
ATOM    121  O29 ACD     1      37.700  36.010  22.480  1.00  0.00            
ATOM    122  H58 ACD     1      36.890  36.270  22.040  1.00  0.00            
ATOM    123  C36 ACD     1      38.700  33.990  23.470  1.00  0.00            
ATOM    124  H59 ACD     1      39.740  34.190  23.180  1.00  0.00            
ATOM    125  O30 ACD     1      38.430  34.400  24.810  1.00  0.00            
ATOM    126  H60 ACD     1      38.840  35.270  24.840  1.00  0.00            
ATOM    127  C1  BD8     2      33.710  31.960  21.230  1.00  0.00            
ATOM    128  C2  BD8     2      32.900  32.840  22.300  1.00  0.00            
ATOM    129  C3  BD8     2      32.630  34.310  21.850  1.00  0.00            
ATOM    130  C4  BD8     2      31.730  34.700  20.770  1.00  0.00            
ATOM    131  C5  BD8     2      31.560  36.090  20.550  1.00  0.00            
ATOM    132  C6  BD8     2      32.220  37.070  21.330  1.00  0.00            
ATOM    133  C7  BD8     2      33.160  36.690  22.230  1.00  0.00            
ATOM    134  C8  BD8     2      33.960  37.470  23.140  1.00  0.00            
ATOM    135  C9  BD8     2      34.230  36.700  24.190  1.00  0.00            
ATOM    136  N1  BD8     2      33.930  35.330  23.770  1.00  0.00            
ATOM    137  C10 BD8     2      33.200  35.380  22.580  1.00  0.00            
ATOM    138  C11 BD8     2      34.610  37.310  25.530  1.00  0.00            
ATOM    139  C12 BD8     2      36.100  36.900  25.830  1.00  0.00            
ATOM    140  C13 BD8     2      36.840  37.620  26.920  1.00  0.00            
ATOM    141  C14 BD8     2      33.650  36.940  26.610  1.00  0.00            
ATOM    142  C15 BD8     2      32.260  37.120  26.070  1.00  0.00            
ATOM    143  O1  BD8     2      31.710  38.190  26.090  1.00  0.00            
ATOM    144  O2  BD8     2      31.550  36.010  25.860  1.00  0.00            
ATOM    145  O3  BD8     2      34.590  38.780  25.480  1.00  0.00            
ATOM    146  C16 BD8     2      34.990  39.510  24.290  1.00  0.00            
ATOM    147  C17 BD8     2      33.980  38.940  23.260  1.00  0.00            
ATOM    148  H1  BD8     2      33.200  32.140  20.270  1.00  0.00            
ATOM    149  H2  BD8     2      34.750  32.300  21.170  1.00  0.00            
ATOM    150  H3  BD8     2      33.870  30.890  21.400  1.00  0.00            
ATOM    151  H4  BD8     2      33.390  32.760  23.280  1.00  0.00            
ATOM    152  H5  BD8     2      31.930  32.350  22.450  1.00  0.00            
ATOM    153  H6  BD8     2      31.290  33.940  20.120  1.00  0.00            
ATOM    154  H7  BD8     2      30.720  36.390  19.930  1.00  0.00            
ATOM    155  H8  BD8     2      32.130  38.130  21.120  1.00  0.00            
ATOM    156  H9  BD8     2      34.090  34.490  24.290  1.00  0.00            
ATOM    157  H10 BD8     2      36.650  36.940  24.880  1.00  0.00            
ATOM    158  H11 BD8     2      36.240  35.820  25.950  1.00  0.00            
ATOM    159  H12 BD8     2      37.140  38.640  26.660  1.00  0.00            
ATOM    160  H13 BD8     2      36.330  37.600  27.890  1.00  0.00            
ATOM    161  H14 BD8     2      37.820  37.170  27.140  1.00  0.00            
ATOM    162  H15 BD8     2      33.760  37.550  27.510  1.00  0.00            
ATOM    163  H16 BD8     2      33.850  35.930  26.980  1.00  0.00            
ATOM    164  H17 BD8     2      32.160  35.260  25.920  1.00  0.00            
ATOM    165  H18 BD8     2      36.050  39.360  24.030  1.00  0.00            
ATOM    166  H19 BD8     2      34.900  40.590  24.470  1.00  0.00            
ATOM    167  H20 BD8     2      33.030  39.370  23.580  1.00  0.00            
ATOM    168  H21 BD8     2      34.170  39.400  22.280  1.00  0.00            
TER
ENDMDL
MODEL        1
ATOM      1  H1  ACD     1      22.840  33.650  22.540  1.00  0.00            
ATOM      2  O1  ACD     1      22.920  33.840  21.600  1.00  0.00            
ATOM      3  C1  ACD     1      23.630  32.710  21.000  1.00  0.00            
ATOM      4  H2  ACD     1      24.720  32.750  21.070  1.00  0.00            
ATOM      5  H3  ACD     1      23.490  32.820  19.920  1.00  0.00            
ATOM      6  C2  ACD     1      23.210  31.310  21.410  1.00  0.00            
ATOM      7  H4  ACD     1      23.850  30.680  20.780  1.00  0.00            
ATOM      8  O2  ACD     1      23.600  31.090  22.800  1.00  0.00            
ATOM      9  C3  ACD     1      23.250  29.750  23.240  1.00  0.00            
ATOM     10  H5  ACD     1      23.520  29.620  24.290  1.00  0.00            
ATOM     11  O3  ACD     1      23.920  28.750  22.330  1.00  0.00            
ATOM     12  C4  ACD     1      24.720  27.840  22.980  1.00  0.00            
ATOM     13  H6  ACD     1      24.630  27.980  24.060  1.00  0.00            
ATOM     14  C5  ACD     1      24.170  26.450  22.710  1.00  0.00            
ATOM     15  H7  ACD     1      24.130  26.340  21.620  1.00  0.00            
ATOM     16  O4  ACD     1      22.900  26.150  23.380  1.00  0.00            
ATOM     17  H8  ACD     1      22.360  26.950  23.400  1.00  0.00            
ATOM     18  C6  ACD     1      25.250  25.440  23.190  1.00  0.00            
ATOM     19  H9  ACD     1      25.240  25.640  24.270  1.00  0.00            
ATOM     20  O5  ACD     1      24.800  24.080  22.890  1.00  0.00            
ATOM     21  H10 ACD     1      23.840  24.110  22.870  1.00  0.00            
ATOM     22  C7  ACD     1      26.660  25.680  22.590  1.00  0.00            
ATOM     23  H11 ACD     1      27.340  24.980  23.100  1.00  0.00            
ATOM     24  O6  ACD     1      27.000  26.980  22.930  1.00  0.00            
ATOM     25  C8  ACD     1      26.150  28.020  22.420  1.00  0.00            
ATOM     26  H12 ACD     1      26.100  27.950  21.320  1.00  0.00            
ATOM     27  C9  ACD     1      26.830  29.400  22.700  1.00  0.00            
ATOM     28  H13 ACD     1      26.060  30.180  22.650  1.00  0.00            
ATOM     29  H14 ACD     1      27.210  29.440  23.730  1.00  0.00            
ATOM     30  O7  ACD     1      27.910  29.570  21.700  1.00  0.00            
ATOM     31  H15 ACD     1      28.630  28.940  21.810  1.00  0.00            
ATOM     32  O8  ACD     1      26.730  25.370  21.220  1.00  0.00            
ATOM     33  C10 ACD     1      27.480  24.180  20.800  1.00  0.00            
ATOM     34  H16 ACD     1      27.840  23.760  21.750  1.00  0.00            
ATOM     35  C11 ACD     1      26.500  23.180  20.230  1.00  0.00            
ATOM     36  H17 ACD     1      25.610  23.730  19.890  1.00  0.00            
ATOM     37  O9  ACD     1      26.140  22.300  21.280  1.00  0.00            
ATOM     38  H18 ACD     1      25.540  22.830  21.810  1.00  0.00            
ATOM     39  C12 ACD     1      27.040  22.330  19.110  1.00  0.00            
ATOM     40  H19 ACD     1      27.820  21.660  19.500  1.00  0.00            
ATOM     41  O10 ACD     1      26.080  21.430  18.470  1.00  0.00            
ATOM     42  H20 ACD     1      26.040  20.660  19.040  1.00  0.00            
ATOM     43  C13 ACD     1      27.720  23.200  18.050  1.00  0.00            
ATOM     44  H21 ACD     1      28.080  22.580  17.230  1.00  0.00            
ATOM     45  O11 ACD     1      28.830  23.940  18.690  1.00  0.00            
ATOM     46  C14 ACD     1      28.650  24.630  19.950  1.00  0.00            
ATOM     47  H22 ACD     1      28.470  25.690  19.690  1.00  0.00            
ATOM     48  C15 ACD     1      29.990  24.570  20.640  1.00  0.00            
ATOM     49  H23 ACD     1      30.750  24.930  19.930  1.00  0.00            
ATOM     50  H24 ACD     1      29.940  25.170  21.560  1.00  0.00            
ATOM     51  O12 ACD     1      30.490  23.250  21.030  1.00  0.00            
ATOM     52  H25 ACD     1      29.860  22.780  21.600  1.00  0.00            
ATOM     53  O13 ACD     1      26.780  24.130  17.510  1.00  0.00            
ATOM     54  C16 ACD     1      26.380  24.200  16.160  1.00  0.00            
ATOM     55  H26 ACD     1      26.920  23.370  15.680  1.00  0.00            
ATOM     56  C17 ACD     1      24.840  23.890  16.150  1.00  0.00            
ATOM     57  H27 ACD     1      24.350  24.590  16.830  1.00  0.00            
ATOM     58  O14 ACD     1      24.590  22.490  16.400  1.00  0.00            
ATOM     59  H28 ACD     1      25.150  22.180  17.120  1.00  0.00            
ATOM     60  C18 ACD     1      24.230  24.300  14.870  1.00  0.00            
ATOM     61  H29 ACD     1      24.510  23.510  14.160  1.00  0.00            
ATOM     62  O15 ACD     1      22.820  24.150  14.960  1.00  0.00            
ATOM     63  H30 ACD     1      22.660  23.360  15.490  1.00  0.00            
ATOM     64  C19 ACD     1      24.590  25.650  14.370  1.00  0.00            
ATOM     65  H31 ACD     1      24.150  25.650  13.360  1.00  0.00            
ATOM     66  O16 ACD     1      26.060  25.730  14.270  1.00  0.00            
ATOM     67  C20 ACD     1      26.660  25.560  15.560  1.00  0.00            
ATOM     68  H32 ACD     1      26.340  26.430  16.150  1.00  0.00            
ATOM     69  C21 ACD     1      28.160  25.810  15.470  1.00  0.00            
ATOM     70  H33 ACD     1      28.600  25.400  16.390  1.00  0.00            
ATOM     71  H34 ACD     1      28.540  25.290  14.580  1.00  0.00            
ATOM     72  O17 ACD     1      28.620  27.150  15.250  1.00  0.00            
ATOM     73  H35 ACD     1      28.360  27.560  14.420  1.00  0.00            
ATOM     74  O18 ACD     1      24.070  26.720  15.100  1.00  0.00            
ATOM     75  C22 ACD     1      23.660  27.830  14.280  1.00  0.00            
ATOM     76  H36 ACD     1      23.980  27.680  13.240  1.00  0.00            
ATOM     77  C23 ACD     1      22.160  27.760  14.490  1.00  0.00            
ATOM     78  H37 ACD     1      22.070  27.730  15.580  1.00  0.00            
ATOM     79  O19 ACD     1      21.560  26.680  13.850  1.00  0.00            
ATOM     80  H38 ACD     1      21.980  25.900  14.220  1.00  0.00            
ATOM     81  C24 ACD     1      21.450  29.030  13.960  1.00  0.00            
ATOM     82  H39 ACD     1      21.610  29.050  12.870  1.00  0.00            
ATOM     83  O20 ACD     1      20.070  28.840  14.280  1.00  0.00            
ATOM     84  H40 ACD     1      19.880  27.970  13.920  1.00  0.00            
ATOM     85  C25 ACD     1      22.050  30.280  14.590  1.00  0.00            
ATOM     86  H41 ACD     1      21.570  31.120  14.080  1.00  0.00            
ATOM     87  O21 ACD     1      23.390  30.360  14.300  1.00  0.00            
ATOM     88  C26 ACD     1      24.160  29.210  14.800  1.00  0.00            
ATOM     89  H42 ACD     1      24.090  29.260  15.890  1.00  0.00            
ATOM     90  C27 ACD     1      25.580  29.400  14.330  1.00  0.00            
ATOM     91  H43 ACD     1      26.170  28.600  14.790  1.00  0.00            
ATOM     92  H44 ACD     1      25.670  29.170  13.260  1.00  0.00            
ATOM     93  O22 ACD     1      26.240  30.680  14.640  1.00  0.00            
ATOM     94  H45 ACD     1      27.030  30.430  15.120  1.00  0.00            
ATOM     95  O23 ACD     1      21.740  30.320  15.980  1.00  0.00            
ATOM     96  C28 ACD     1      20.750  31.280  16.360  1.00  0.00            
ATOM     97  H46 ACD     1      20.080  31.720  15.600  1.00  0.00            
ATOM     98  C29 ACD     1      21.440  32.590  17.000  1.00  0.00            
ATOM     99  H47 ACD     1      22.510  32.370  17.080  1.00  0.00            
ATOM    100  O24 ACD     1      20.890  32.950  18.250  1.00  0.00            
ATOM    101  C30 ACD     1      21.390  33.790  16.100  1.00  0.00            
ATOM    102  H48 ACD     1      21.950  34.570  16.630  1.00  0.00            
ATOM    103  H49 ACD     1      22.000  33.550  15.210  1.00  0.00            
ATOM    104  O25 ACD     1      20.050  34.160  15.710  1.00  0.00            
ATOM    105  H50 ACD     1      20.170  34.690  14.910  1.00  0.00            
ATOM    106  C31 ACD     1      19.860  30.400  17.290  1.00  0.00            
ATOM    107  H51 ACD     1      20.510  29.630  17.710  1.00  0.00            
ATOM    108  O26 ACD     1      18.850  29.720  16.560  1.00  0.00            
ATOM    109  H52 ACD     1      19.210  29.450  15.710  1.00  0.00            
ATOM    110  C32 ACD     1      19.220  31.180  18.390  1.00  0.00            
ATOM    111  H53 ACD     1      18.470  31.890  18.000  1.00  0.00            
ATOM    112  O27 ACD     1      18.580  30.340  19.250  1.00  0.00            
ATOM    113  H54 ACD     1      17.710  30.180  18.860  1.00  0.00            
ATOM    114  C33 ACD     1      20.330  31.980  19.130  1.00  0.00            
ATOM    115  H55 ACD     1      19.810  32.520  19.940  1.00  0.00            
ATOM    116  O28 ACD     1      21.420  31.190  19.620  1.00  0.00            
ATOM    117  C34 ACD     1      21.690  31.210  21.080  1.00  0.00            
ATOM    118  H56 ACD     1      21.230  32.120  21.500  1.00  0.00            
ATOM    119  C35 ACD     1      21.250  29.850  21.700  1.00  0.00            
ATOM    120  H57 ACD     1      21.630  29.090  20.990  1.00  0.00            
ATOM    121  O29 ACD     1      19.840  29.850  21.730  1.00  0.00            
ATOM    122  H58 ACD     1      19.500  30.230  20.920  1.00  0.00            
ATOM    123  C36 ACD     1      21.700  29.570  23.110  1.00  0.00            
ATOM    124  H59 ACD     1      21.300  30.400  23.700  1.00  0.00            
ATOM    125  O30 ACD     1      21.210  28.270  23.490  1.00  0.00            
ATOM    126  H60 ACD     1      20.710  28.010  22.720  1.00  0.00            
ATOM    127  C1  BD8     2      25.680  31.960  18.340  1.00  0.00            
ATOM    128  C2  BD8     2      24.620  30.880  18.130  1.00  0.00            
ATOM    129  C3  BD8     2      24.980  29.460  18.400  1.00  0.00            
ATOM    130  C4  BD8     2      26.330  29.090  18.510  1.00  0.00            
ATOM    131  C5  BD8     2      26.720  27.830  18.650  1.00  0.00            
ATOM    132  C6  BD8     2      25.790  26.840  18.870  1.00  0.00            
ATOM    133  C7  BD8     2      24.440  27.120  18.820  1.00  0.00            
ATOM    134  C8  BD8     2      23.270  26.280  19.010  1.00  0.00            
ATOM    135  C9  BD8     2      22.210  27.130  18.790  1.00  0.00            
ATOM    136  N1  BD8     2      22.680  28.440  18.510  1.00  0.00            
ATOM    137  C10 BD8     2      24.030  28.370  18.440  1.00  0.00            
ATOM    138  C11 BD8     2      20.770  26.660  18.560  1.00  0.00            
ATOM    139  C12 BD8     2      20.420  26.620  17.000  1.00  0.00            
ATOM    140  C13 BD8     2      19.100  25.990  16.570  1.00  0.00            
ATOM    141  C14 BD8     2      19.710  27.390  19.340  1.00  0.00            
ATOM    142  C15 BD8     2      19.430  26.810  20.690  1.00  0.00            
ATOM    143  O1  BD8     2      20.260  26.690  21.560  1.00  0.00            
ATOM    144  O2  BD8     2      18.280  26.150  20.770  1.00  0.00            
ATOM    145  O3  BD8     2      20.670  25.250  18.970  1.00  0.00            
ATOM    146  C16 BD8     2      21.690  24.370  18.450  1.00  0.00            
ATOM    147  C17 BD8     2      22.980  24.850  19.220  1.00  0.00            
ATOM    148  H1  BD8     2      26.250  31.850  19.270  1.00  0.00            
ATOM    149  H2  BD8     2      26.380  31.960  17.490  1.00  0.00            
ATOM    150  H3  BD8     2      25.200  32.940  18.460  1.00  0.00            
ATOM    151  H4  BD8     2      24.220  30.940  17.110  1.00  0.00            
ATOM    152  H5  BD8     2      23.810  31.130  18.830  1.00  0.00            
ATOM    153  H6  BD8     2      27.090  29.820  18.240  1.00  0.00            
ATOM    154  H7  BD8     2      27.760  27.530  18.550  1.00  0.00            
ATOM    155  H8  BD8     2      26.100  25.800  18.980  1.00  0.00            
ATOM    156  H9  BD8     2      22.110  29.260  18.340  1.00  0.00            
ATOM    157  H10 BD8     2      21.160  26.110  16.370  1.00  0.00            
ATOM    158  H11 BD8     2      20.290  27.640  16.600  1.00  0.00            
ATOM    159  H12 BD8     2      19.130  25.910  15.480  1.00  0.00            
ATOM    160  H13 BD8     2      18.910  24.950  16.850  1.00  0.00            
ATOM    161  H14 BD8     2      18.210  26.570  16.820  1.00  0.00            
ATOM    162  H15 BD8     2      18.790  27.530  18.760  1.00  0.00            
ATOM    163  H16 BD8     2      20.110  28.380  19.610  1.00  0.00            
ATOM    164  H17 BD8     2      17.690  26.700  20.220  1.00  0.00            
ATOM    165  H18 BD8     2      21.680  24.420  17.360  1.00  0.00            
ATOM    166  H19 BD8     2      21.510  23.320  18.730  1.00  0.00            
ATOM    167  H20 BD8     2      23.000  24.560  20.270  1.00  0.00            
ATOM    168  H21 BD8     2      23.750  24.230  18.750  1.00  0.00            
TER
ENDMDL
MODEL        1
ATOM      1  H1  ACD     1      36.670  29.870  21.910  1.00  0.00            
ATOM      2  O1  ACD     1      35.940  30.130  21.350  1.00  0.00            
ATOM      3  C1  ACD     1      35.840  31.570  21.510  1.00  0.00            
ATOM      4  H2  ACD     1      35.420  32.010  20.600  1.00  0.00            
ATOM      5  H3  ACD     1      36.880  31.930  21.500  1.00  0.00            
ATOM      6  C2  ACD     1      35.110  31.950  22.810  1.00  0.00            
ATOM      7  H4  ACD     1      34.040  31.760  22.680  1.00  0.00            
ATOM      8  O2  ACD     1      35.670  31.300  23.880  1.00  0.00            
ATOM      9  C3  ACD     1      35.010  31.390  25.080  1.00  0.00            
ATOM     10  H5  ACD     1      35.550  30.880  25.880  1.00  0.00            
ATOM     11  O3  ACD     1      33.680  30.890  25.010  1.00  0.00            
ATOM     12  C4  ACD     1      33.330  29.730  25.700  1.00  0.00            
ATOM     13  H6  ACD     1      34.210  29.480  26.300  1.00  0.00            
ATOM     14  C5  ACD     1      32.140  30.180  26.570  1.00  0.00            
ATOM     15  H7  ACD     1      31.390  30.670  25.930  1.00  0.00            
ATOM     16  O4  ACD     1      32.680  31.090  27.570  1.00  0.00            
ATOM     17  H8  ACD     1      33.140  31.820  27.150  1.00  0.00            
ATOM     18  C6  ACD     1      31.560  28.970  27.320  1.00  0.00            
ATOM     19  H9  ACD     1      32.320  28.440  27.910  1.00  0.00            
ATOM     20  O5  ACD     1      30.410  29.230  28.190  1.00  0.00            
ATOM     21  H10 ACD     1      29.910  29.940  27.770  1.00  0.00            
ATOM     22  C7  ACD     1      31.170  27.920  26.350  1.00  0.00            
ATOM     23  H11 ACD     1      30.820  27.040  26.910  1.00  0.00            
ATOM     24  O6  ACD     1      32.270  27.570  25.550  1.00  0.00            
ATOM     25  C8  ACD     1      32.960  28.550  24.780  1.00  0.00            
ATOM     26  H12 ACD     1      32.500  28.860  23.830  1.00  0.00            
ATOM     27  C9  ACD     1      34.230  27.850  24.280  1.00  0.00            
ATOM     28  H13 ACD     1      33.910  27.060  23.580  1.00  0.00            
ATOM     29  H14 ACD     1      34.760  28.640  23.730  1.00  0.00            
ATOM     30  O7  ACD     1      35.070  27.340  25.330  1.00  0.00            
ATOM     31  H15 ACD     1      35.540  28.100  25.680  1.00  0.00            
ATOM     32  O8  ACD     1      30.140  28.320  25.400  1.00  0.00            
ATOM     33  C10 ACD     1      29.230  27.480  24.660  1.00  0.00            
ATOM     34  H16 ACD     1      28.790  26.690  25.270  1.00  0.00            
ATOM     35  C11 ACD     1      28.150  28.420  24.220  1.00  0.00            
ATOM     36  H17 ACD     1      28.620  29.340  23.840  1.00  0.00            
ATOM     37  O9  ACD     1      27.340  28.690  25.500  1.00  0.00            
ATOM     38  H18 ACD     1      27.920  29.330  25.920  1.00  0.00            
ATOM     39  C12 ACD     1      27.350  27.960  23.060  1.00  0.00            
ATOM     40  H19 ACD     1      26.680  27.180  23.430  1.00  0.00            
ATOM     41  O10 ACD     1      26.630  29.050  22.690  1.00  0.00            
ATOM     42  H20 ACD     1      27.000  29.260  21.830  1.00  0.00            
ATOM     43  C13 ACD     1      28.220  27.470  21.950  1.00  0.00            
ATOM     44  H21 ACD     1      27.740  27.060  21.060  1.00  0.00            
ATOM     45  O11 ACD     1      29.070  26.440  22.410  1.00  0.00            
ATOM     46  C14 ACD     1      30.000  26.790  23.490  1.00  0.00            
ATOM     47  H22 ACD     1      30.660  27.560  23.070  1.00  0.00            
ATOM     48  C15 ACD     1      30.750  25.480  23.860  1.00  0.00            
ATOM     49  H23 ACD     1      31.330  25.140  23.000  1.00  0.00            
ATOM     50  H24 ACD     1      31.570  25.710  24.550  1.00  0.00            
ATOM     51  O12 ACD     1      29.860  24.460  24.200  1.00  0.00            
ATOM     52  H25 ACD     1      29.100  24.740  23.680  1.00  0.00            
ATOM     53  O13 ACD     1      29.060  28.570  21.530  1.00  0.00            
ATOM     54  C16 ACD     1      28.980  28.750  20.130  1.00  0.00            
ATOM     55  H26 ACD     1      28.360  27.990  19.640  1.00  0.00            
ATOM     56  C17 ACD     1      28.410  30.150  19.740  1.00  0.00            
ATOM     57  H27 ACD     1      29.060  30.930  20.160  1.00  0.00            
ATOM     58  O14 ACD     1      27.120  30.330  20.350  1.00  0.00            
ATOM     59  H28 ACD     1      26.720  31.170  20.110  1.00  0.00            
ATOM     60  C18 ACD     1      28.470  30.420  18.190  1.00  0.00            
ATOM     61  H29 ACD     1      27.780  29.740  17.670  1.00  0.00            
ATOM     62  O15 ACD     1      28.070  31.820  17.990  1.00  0.00            
ATOM     63  H30 ACD     1      28.860  32.250  17.650  1.00  0.00            
ATOM     64  C19 ACD     1      29.860  30.210  17.670  1.00  0.00            
ATOM     65  H31 ACD     1      29.900  30.160  16.580  1.00  0.00            
ATOM     66  O16 ACD     1      30.290  28.820  18.080  1.00  0.00            
ATOM     67  C20 ACD     1      30.360  28.690  19.500  1.00  0.00            
ATOM     68  H32 ACD     1      30.930  29.560  19.870  1.00  0.00            
ATOM     69  C21 ACD     1      31.060  27.300  19.780  1.00  0.00            
ATOM     70  H33 ACD     1      31.170  27.160  20.870  1.00  0.00            
ATOM     71  H34 ACD     1      30.580  26.440  19.300  1.00  0.00            
ATOM     72  O17 ACD     1      32.340  27.270  19.210  1.00  0.00            
ATOM     73  H35 ACD     1      32.970  27.730  19.770  1.00  0.00            
ATOM     74  O18 ACD     1      30.710  31.270  18.140  1.00  0.00            
ATOM     75  C22 ACD     1      31.610  31.960  17.210  1.00  0.00            
ATOM     76  H36 ACD     1      31.750  31.330  16.320  1.00  0.00            
ATOM     77  C23 ACD     1      30.960  33.230  16.860  1.00  0.00            
ATOM     78  H37 ACD     1      30.700  33.690  17.820  1.00  0.00            
ATOM     79  O19 ACD     1      29.800  33.050  16.140  1.00  0.00            
ATOM     80  H38 ACD     1      29.470  33.900  15.850  1.00  0.00            
ATOM     81  C24 ACD     1      31.920  34.200  16.130  1.00  0.00            
ATOM     82  H39 ACD     1      32.170  33.700  15.190  1.00  0.00            
ATOM     83  O20 ACD     1      31.330  35.470  15.720  1.00  0.00            
ATOM     84  H40 ACD     1      31.210  36.020  16.500  1.00  0.00            
ATOM     85  C25 ACD     1      33.250  34.350  16.900  1.00  0.00            
ATOM     86  H41 ACD     1      33.950  34.860  16.230  1.00  0.00            
ATOM     87  O21 ACD     1      33.790  33.030  17.100  1.00  0.00            
ATOM     88  C26 ACD     1      32.980  32.120  17.880  1.00  0.00            
ATOM     89  H42 ACD     1      32.680  32.630  18.800  1.00  0.00            
ATOM     90  C27 ACD     1      33.670  30.780  18.130  1.00  0.00            
ATOM     91  H43 ACD     1      34.510  30.900  18.830  1.00  0.00            
ATOM     92  H44 ACD     1      33.010  29.980  18.480  1.00  0.00            
ATOM     93  O22 ACD     1      34.140  30.270  16.900  1.00  0.00            
ATOM     94  H45 ACD     1      34.400  31.060  16.420  1.00  0.00            
ATOM     95  O23 ACD     1      33.060  35.090  18.200  1.00  0.00            
ATOM     96  C28 ACD     1      34.130  35.690  18.950  1.00  0.00            
ATOM     97  H46 ACD     1      34.400  36.560  18.350  1.00  0.00            
ATOM     98  C29 ACD     1      35.320  34.740  19.230  1.00  0.00            
ATOM     99  H47 ACD     1      34.930  33.720  19.340  1.00  0.00            
ATOM    100  O24 ACD     1      36.120  35.100  20.430  1.00  0.00            
ATOM    101  C30 ACD     1      36.450  34.660  18.230  1.00  0.00            
ATOM    102  H48 ACD     1      35.980  34.790  17.250  1.00  0.00            
ATOM    103  H49 ACD     1      37.240  35.380  18.470  1.00  0.00            
ATOM    104  O25 ACD     1      36.990  33.370  18.090  1.00  0.00            
ATOM    105  H50 ACD     1      37.710  33.490  17.460  1.00  0.00            
ATOM    106  C31 ACD     1      33.400  36.200  20.270  1.00  0.00            
ATOM    107  H51 ACD     1      32.630  35.540  20.690  1.00  0.00            
ATOM    108  O26 ACD     1      32.620  37.420  20.010  1.00  0.00            
ATOM    109  H52 ACD     1      32.510  37.940  20.810  1.00  0.00            
ATOM    110  C32 ACD     1      34.380  36.490  21.440  1.00  0.00            
ATOM    111  H53 ACD     1      35.000  37.370  21.210  1.00  0.00            
ATOM    112  O27 ACD     1      33.690  36.670  22.690  1.00  0.00            
ATOM    113  H54 ACD     1      33.390  37.590  22.620  1.00  0.00            
ATOM    114  C33 ACD     1      35.390  35.350  21.610  1.00  0.00            
ATOM    115  H55 ACD     1      36.100  35.680  22.380  1.00  0.00            
ATOM    116  O28 ACD     1      34.610  34.140  22.050  1.00  0.00            
ATOM    117  C34 ACD     1      35.250  33.420  23.080  1.00  0.00            
ATOM    118  H56 ACD     1      36.340  33.590  23.080  1.00  0.00            
ATOM    119  C35 ACD     1      34.600  33.820  24.410  1.00  0.00            
ATOM    120  H57 ACD     1      33.510  33.830  24.280  1.00  0.00            
ATOM    121  O29 ACD     1      35.110  35.200  24.700  1.00  0.00            
ATOM    122  H58 ACD     1      34.490  35.820  24.310  1.00  0.00            
ATOM    123  C36 ACD     1      34.990  32.870  25.500  1.00  0.00            
ATOM    124  H59 ACD     1      36.050  33.120  25.640  1.00  0.00            
ATOM    125  O30 ACD     1      34.210  32.990  26.680  1.00  0.00            
ATOM    126  H60 ACD     1      34.440  33.860  27.040  1.00  0.00            
ATOM    127  C1  BD8     2      30.260  31.180  22.670  1.00  0.00            
ATOM    128  C2  BD8     2      31.180  32.300  22.260  1.00  0.00            
ATOM    129  C3  BD8     2      30.610  33.650  21.880  1.00  0.00            
ATOM    130  C4  BD8     2      30.090  33.760  20.570  1.00  0.00            
ATOM    131  C5  BD8     2      29.530  34.960  20.150  1.00  0.00            
ATOM    132  C6  BD8     2      29.580  36.130  20.930  1.00  0.00            
ATOM    133  C7  BD8     2      30.080  36.030  22.250  1.00  0.00            
ATOM    134  C8  BD8     2      30.250  37.080  23.290  1.00  0.00            
ATOM    135  C9  BD8     2      30.840  36.380  24.360  1.00  0.00            
ATOM    136  N1  BD8     2      31.030  35.000  24.020  1.00  0.00            
ATOM    137  C10 BD8     2      30.590  34.860  22.720  1.00  0.00            
ATOM    138  C11 BD8     2      30.950  37.160  25.690  1.00  0.00            
ATOM    139  C12 BD8     2      32.380  37.380  26.130  1.00  0.00            
ATOM    140  C13 BD8     2      32.710  38.260  27.260  1.00  0.00            
ATOM    141  C14 BD8     2      30.140  36.420  26.780  1.00  0.00            
ATOM    142  C15 BD8     2      28.890  35.850  26.260  1.00  0.00            
ATOM    143  O1  BD8     2      27.850  36.470  26.120  1.00  0.00            
ATOM    144  O2  BD8     2      28.830  34.500  26.190  1.00  0.00            
ATOM    145  O3  BD8     2      30.280  38.450  25.570  1.00  0.00            
ATOM    146  C16 BD8     2      30.450  39.280  24.450  1.00  0.00            
ATOM    147  C17 BD8     2      29.760  38.490  23.340  1.00  0.00            
ATOM    148  H1  BD8     2      29.220  31.280  22.330  1.00  0.00            
ATOM    149  H2  BD8     2      30.710  30.250  22.300  1.00  0.00            
ATOM    150  H3  BD8     2      30.220  31.020  23.750  1.00  0.00            
ATOM    151  H4  BD8     2      31.840  32.040  21.420  1.00  0.00            
ATOM    152  H5  BD8     2      31.900  32.420  23.080  1.00  0.00            
ATOM    153  H6  BD8     2      30.150  32.870  19.950  1.00  0.00            
ATOM    154  H7  BD8     2      29.200  34.990  19.120  1.00  0.00            
ATOM    155  H8  BD8     2      29.380  37.150  20.600  1.00  0.00            
ATOM    156  H9  BD8     2      31.470  34.270  24.550  1.00  0.00            
ATOM    157  H10 BD8     2      32.930  37.670  25.230  1.00  0.00            
ATOM    158  H11 BD8     2      32.920  36.440  26.320  1.00  0.00            
ATOM    159  H12 BD8     2      32.120  39.180  27.190  1.00  0.00            
ATOM    160  H13 BD8     2      32.470  37.750  28.200  1.00  0.00            
ATOM    161  H14 BD8     2      33.740  38.630  27.200  1.00  0.00            
ATOM    162  H15 BD8     2      30.000  37.090  27.640  1.00  0.00            
ATOM    163  H16 BD8     2      30.770  35.650  27.230  1.00  0.00            
ATOM    164  H17 BD8     2      29.770  34.310  26.040  1.00  0.00            
ATOM    165  H18 BD8     2      31.500  39.330  24.150  1.00  0.00            
ATOM    166  H19 BD8     2      30.030  40.290  24.590  1.00  0.00            
ATOM    167  H20 BD8     2      28.680  38.590  23.480  1.00  0.00            
ATOM    168  H21 BD8     2      30.030  38.920  22.370  1.00  0.00            
TER
ENDMDL
MODEL        1
ATOM      1  H1  ACD     1       6.530  17.400  36.610  1.00  0.00            
ATOM      2  O1  ACD     1       6.830  17.220  35.710  1.00  0.00            
ATOM      3  C1  ACD     1       6.930  18.500  34.950  1.00  0.00            
ATOM      4  H2  ACD     1       7.880  19.020  35.130  1.00  0.00            
ATOM      5  H3  ACD     1       6.060  19.080  35.280  1.00  0.00            
ATOM      6  C2  ACD     1       6.740  18.410  33.400  1.00  0.00            
ATOM      7  H4  ACD     1       6.880  19.420  32.970  1.00  0.00            
ATOM      8  O2  ACD     1       7.770  17.520  32.960  1.00  0.00            
ATOM      9  C3  ACD     1       7.860  17.320  31.600  1.00  0.00            
ATOM     10  H5  ACD     1       8.570  16.490  31.440  1.00  0.00            
ATOM     11  O3  ACD     1       8.200  18.520  30.860  1.00  0.00            
ATOM     12  C4  ACD     1       9.570  18.620  30.300  1.00  0.00            
ATOM     13  H6  ACD     1      10.150  17.710  30.490  1.00  0.00            
ATOM     14  C5  ACD     1       9.340  18.900  28.830  1.00  0.00            
ATOM     15  H7  ACD     1       8.800  19.850  28.750  1.00  0.00            
ATOM     16  O4  ACD     1       8.550  17.910  28.090  1.00  0.00            
ATOM     17  H8  ACD     1       7.830  17.640  28.660  1.00  0.00            
ATOM     18  C6  ACD     1      10.750  19.080  28.200  1.00  0.00            
ATOM     19  H9  ACD     1      11.370  18.190  28.360  1.00  0.00            
ATOM     20  O5  ACD     1      10.670  19.260  26.780  1.00  0.00            
ATOM     21  H10 ACD     1      10.350  20.150  26.590  1.00  0.00            
ATOM     22  C7  ACD     1      11.400  20.360  28.790  1.00  0.00            
ATOM     23  H11 ACD     1      12.410  20.540  28.410  1.00  0.00            
ATOM     24  O6  ACD     1      11.470  20.140  30.190  1.00  0.00            
ATOM     25  C8  ACD     1      10.250  19.860  30.900  1.00  0.00            
ATOM     26  H12 ACD     1       9.590  20.730  30.760  1.00  0.00            
ATOM     27  C9  ACD     1      10.760  19.610  32.370  1.00  0.00            
ATOM     28  H13 ACD     1      11.420  20.450  32.620  1.00  0.00            
ATOM     29  H14 ACD     1       9.950  19.480  33.100  1.00  0.00            
ATOM     30  O7  ACD     1      11.540  18.460  32.420  1.00  0.00            
ATOM     31  H15 ACD     1      12.130  18.550  31.660  1.00  0.00            
ATOM     32  O8  ACD     1      10.560  21.470  28.500  1.00  0.00            
ATOM     33  C10 ACD     1      10.850  22.490  27.590  1.00  0.00            
ATOM     34  H16 ACD     1      11.630  22.030  26.970  1.00  0.00            
ATOM     35  C11 ACD     1       9.660  22.620  26.670  1.00  0.00            
ATOM     36  H17 ACD     1       8.720  22.380  27.190  1.00  0.00            
ATOM     37  O9  ACD     1       9.610  21.610  25.650  1.00  0.00            
ATOM     38  H18 ACD     1      10.100  21.880  24.860  1.00  0.00            
ATOM     39  C12 ACD     1       9.460  24.070  26.090  1.00  0.00            
ATOM     40  H19 ACD     1      10.190  24.230  25.290  1.00  0.00            
ATOM     41  O10 ACD     1       8.140  24.080  25.630  1.00  0.00            
ATOM     42  H20 ACD     1       7.810  23.230  25.330  1.00  0.00            
ATOM     43  C13 ACD     1       9.670  25.100  27.140  1.00  0.00            
ATOM     44  H21 ACD     1       9.610  26.070  26.640  1.00  0.00            
ATOM     45  O11 ACD     1      10.970  24.900  27.650  1.00  0.00            
ATOM     46  C14 ACD     1      11.210  23.770  28.400  1.00  0.00            
ATOM     47  H22 ACD     1      10.680  23.770  29.360  1.00  0.00            
ATOM     48  C15 ACD     1      12.710  23.770  28.820  1.00  0.00            
ATOM     49  H23 ACD     1      12.900  22.880  29.430  1.00  0.00            
ATOM     50  H24 ACD     1      13.370  23.610  27.950  1.00  0.00            
ATOM     51  O12 ACD     1      13.010  24.990  29.460  1.00  0.00            
ATOM     52  H25 ACD     1      12.740  25.670  28.840  1.00  0.00            
ATOM     53  O13 ACD     1       8.690  25.030  28.210  1.00  0.00            
ATOM     54  C16 ACD     1       7.840  26.150  28.440  1.00  0.00            
ATOM     55  H26 ACD     1       8.200  27.060  27.940  1.00  0.00            
ATOM     56  C17 ACD     1       6.440  25.750  28.080  1.00  0.00            
ATOM     57  H27 ACD     1       6.210  24.760  28.500  1.00  0.00            
ATOM     58  O14 ACD     1       6.200  25.730  26.650  1.00  0.00            
ATOM     59  H28 ACD     1       6.780  25.070  26.270  1.00  0.00            
ATOM     60  C18 ACD     1       5.420  26.770  28.620  1.00  0.00            
ATOM     61  H29 ACD     1       5.700  27.780  28.300  1.00  0.00            
ATOM     62  O15 ACD     1       4.130  26.450  28.240  1.00  0.00            
ATOM     63  H30 ACD     1       4.350  25.920  27.470  1.00  0.00            
ATOM     64  C19 ACD     1       5.610  26.930  30.100  1.00  0.00            
ATOM     65  H31 ACD     1       4.920  27.700  30.460  1.00  0.00            
ATOM     66  O16 ACD     1       6.950  27.410  30.420  1.00  0.00            
ATOM     67  C20 ACD     1       7.890  26.360  30.010  1.00  0.00            
ATOM     68  H32 ACD     1       7.650  25.390  30.470  1.00  0.00            
ATOM     69  C21 ACD     1       9.310  26.680  30.540  1.00  0.00            
ATOM     70  H33 ACD     1      10.020  25.920  30.180  1.00  0.00            
ATOM     71  H34 ACD     1       9.630  27.660  30.170  1.00  0.00            
ATOM     72  O17 ACD     1       9.280  26.720  31.940  1.00  0.00            
ATOM     73  H35 ACD     1       8.570  27.330  32.160  1.00  0.00            
ATOM     74  O18 ACD     1       5.180  25.800  30.790  1.00  0.00            
ATOM     75  C22 ACD     1       4.180  25.870  31.790  1.00  0.00            
ATOM     76  H36 ACD     1       3.910  26.910  32.020  1.00  0.00            
ATOM     77  C23 ACD     1       2.900  25.180  31.360  1.00  0.00            
ATOM     78  H37 ACD     1       3.290  24.230  30.980  1.00  0.00            
ATOM     79  O19 ACD     1       2.250  25.890  30.310  1.00  0.00            
ATOM     80  H38 ACD     1       2.800  26.090  29.550  1.00  0.00            
ATOM     81  C24 ACD     1       1.970  24.790  32.550  1.00  0.00            
ATOM     82  H39 ACD     1       1.510  25.740  32.860  1.00  0.00            
ATOM     83  O20 ACD     1       0.920  23.930  32.000  1.00  0.00            
ATOM     84  H40 ACD     1       0.470  24.520  31.390  1.00  0.00            
ATOM     85  C25 ACD     1       2.740  24.040  33.660  1.00  0.00            
ATOM     86  H41 ACD     1       2.110  24.020  34.550  1.00  0.00            
ATOM     87  O21 ACD     1       3.870  24.790  34.130  1.00  0.00            
ATOM     88  C26 ACD     1       4.710  25.110  33.000  1.00  0.00            
ATOM     89  H42 ACD     1       5.030  24.120  32.650  1.00  0.00            
ATOM     90  C27 ACD     1       6.010  25.620  33.640  1.00  0.00            
ATOM     91  H43 ACD     1       6.410  24.940  34.400  1.00  0.00            
ATOM     92  H44 ACD     1       6.750  25.810  32.860  1.00  0.00            
ATOM     93  O22 ACD     1       5.640  26.850  34.320  1.00  0.00            
ATOM     94  H45 ACD     1       4.830  26.780  34.830  1.00  0.00            
ATOM     95  O23 ACD     1       3.020  22.710  33.330  1.00  0.00            
ATOM     96  C28 ACD     1       2.340  21.630  34.000  1.00  0.00            
ATOM     97  H46 ACD     1       1.350  21.970  34.330  1.00  0.00            
ATOM     98  C29 ACD     1       3.160  21.090  35.120  1.00  0.00            
ATOM     99  H47 ACD     1       4.190  21.470  35.080  1.00  0.00            
ATOM    100  O24 ACD     1       3.230  19.650  35.160  1.00  0.00            
ATOM    101  C30 ACD     1       2.670  21.600  36.460  1.00  0.00            
ATOM    102  H48 ACD     1       3.470  21.190  37.100  1.00  0.00            
ATOM    103  H49 ACD     1       2.790  22.680  36.390  1.00  0.00            
ATOM    104  O25 ACD     1       1.290  21.260  36.890  1.00  0.00            
ATOM    105  H50 ACD     1       0.940  22.020  37.370  1.00  0.00            
ATOM    106  C31 ACD     1       1.960  20.590  32.900  1.00  0.00            
ATOM    107  H51 ACD     1       2.730  20.710  32.120  1.00  0.00            
ATOM    108  O26 ACD     1       0.690  20.990  32.310  1.00  0.00            
ATOM    109  H52 ACD     1       0.730  21.880  31.960  1.00  0.00            
ATOM    110  C32 ACD     1       2.020  19.160  33.290  1.00  0.00            
ATOM    111  H53 ACD     1       1.200  18.930  33.980  1.00  0.00            
ATOM    112  O27 ACD     1       1.870  18.290  32.200  1.00  0.00            
ATOM    113  H54 ACD     1       0.950  18.340  31.930  1.00  0.00            
ATOM    114  C33 ACD     1       3.370  18.830  33.990  1.00  0.00            
ATOM    115  H55 ACD     1       3.270  17.790  34.320  1.00  0.00            
ATOM    116  O28 ACD     1       4.430  19.060  33.080  1.00  0.00            
ATOM    117  C34 ACD     1       5.340  17.990  32.890  1.00  0.00            
ATOM    118  H56 ACD     1       4.980  17.150  33.490  1.00  0.00            
ATOM    119  C35 ACD     1       5.350  17.510  31.450  1.00  0.00            
ATOM    120  H57 ACD     1       5.590  18.390  30.840  1.00  0.00            
ATOM    121  O29 ACD     1       4.160  16.880  31.080  1.00  0.00            
ATOM    122  H58 ACD     1       3.470  17.450  31.430  1.00  0.00            
ATOM    123  C36 ACD     1       6.580  16.670  31.160  1.00  0.00            
ATOM    124  H59 ACD     1       6.460  15.760  31.770  1.00  0.00            
ATOM    125  O30 ACD     1       6.730  16.250  29.770  1.00  0.00            
ATOM    126  H60 ACD     1       7.470  15.650  29.630  1.00  0.00            
ATOM    127  C1  BD8     2       7.220  21.810  35.090  1.00  0.00            
ATOM    128  C2  BD8     2       6.240  21.860  33.870  1.00  0.00            
ATOM    129  C3  BD8     2       6.850  22.110  32.530  1.00  0.00            
ATOM    130  C4  BD8     2       8.030  22.890  32.430  1.00  0.00            
ATOM    131  C5  BD8     2       8.660  23.120  31.220  1.00  0.00            
ATOM    132  C6  BD8     2       7.980  22.720  30.050  1.00  0.00            
ATOM    133  C7  BD8     2       6.800  22.030  30.120  1.00  0.00            
ATOM    134  C8  BD8     2       5.850  21.650  29.040  1.00  0.00            
ATOM    135  C9  BD8     2       4.670  21.290  29.640  1.00  0.00            
ATOM    136  N1  BD8     2       4.880  21.270  31.060  1.00  0.00            
ATOM    137  C10 BD8     2       6.160  21.750  31.320  1.00  0.00            
ATOM    138  C11 BD8     2       3.450  20.720  28.880  1.00  0.00            
ATOM    139  C12 BD8     2       2.070  21.480  28.920  1.00  0.00            
ATOM    140  C13 BD8     2       2.320  22.970  28.480  1.00  0.00            
ATOM    141  C14 BD8     2       3.240  19.300  29.330  1.00  0.00            
ATOM    142  C15 BD8     2       2.150  18.560  28.630  1.00  0.00            
ATOM    143  O1  BD8     2       1.020  18.590  28.990  1.00  0.00            
ATOM    144  O2  BD8     2       2.450  18.110  27.440  1.00  0.00            
ATOM    145  O3  BD8     2       3.900  20.580  27.490  1.00  0.00            
ATOM    146  C16 BD8     2       4.830  21.460  26.890  1.00  0.00            
ATOM    147  C17 BD8     2       6.130  21.500  27.600  1.00  0.00            
ATOM    148  H1  BD8     2       6.730  21.530  36.030  1.00  0.00            
ATOM    149  H2  BD8     2       7.960  21.070  34.780  1.00  0.00            
ATOM    150  H3  BD8     2       7.640  22.810  35.270  1.00  0.00            
ATOM    151  H4  BD8     2       5.500  22.640  34.070  1.00  0.00            
ATOM    152  H5  BD8     2       5.750  20.880  33.860  1.00  0.00            
ATOM    153  H6  BD8     2       8.530  23.300  33.300  1.00  0.00            
ATOM    154  H7  BD8     2       9.540  23.740  31.280  1.00  0.00            
ATOM    155  H8  BD8     2       8.410  22.910  29.070  1.00  0.00            
ATOM    156  H9  BD8     2       4.360  20.720  31.720  1.00  0.00            
ATOM    157  H10 BD8     2       1.560  21.530  29.880  1.00  0.00            
ATOM    158  H11 BD8     2       1.310  21.170  28.190  1.00  0.00            
ATOM    159  H12 BD8     2       2.120  23.050  27.410  1.00  0.00            
ATOM    160  H13 BD8     2       1.550  23.560  29.000  1.00  0.00            
ATOM    161  H14 BD8     2       3.360  23.280  28.600  1.00  0.00            
ATOM    162  H15 BD8     2       3.180  19.220  30.420  1.00  0.00            
ATOM    163  H16 BD8     2       4.150  18.760  29.050  1.00  0.00            
ATOM    164  H17 BD8     2       1.610  17.670  27.240  1.00  0.00            
ATOM    165  H18 BD8     2       4.350  22.420  26.700  1.00  0.00            
ATOM    166  H19 BD8     2       5.010  21.050  25.890  1.00  0.00            
ATOM    167  H20 BD8     2       6.690  20.590  27.360  1.00  0.00            
ATOM    168  H21 BD8     2       6.640  22.410  27.280  1.00  0.00            
TER
ENDMDL
MODEL        1
ATOM      1  H1  ACD     1      12.990  30.130  20.310  1.00  0.00            
ATOM      2  O1  ACD     1      13.520  30.870  20.010  1.00  0.00            
ATOM      3  C1  ACD     1      12.730  32.060  20.340  1.00  0.00            
ATOM      4  H2  ACD     1      13.290  33.000  20.230  1.00  0.00            
ATOM      5  H3  ACD     1      12.390  31.940  21.380  1.00  0.00            
ATOM      6  C2  ACD     1      11.500  32.100  19.410  1.00  0.00            
ATOM      7  H4  ACD     1      11.770  32.110  18.350  1.00  0.00            
ATOM      8  O2  ACD     1      10.780  30.890  19.760  1.00  0.00            
ATOM      9  C3  ACD     1       9.440  30.790  19.200  1.00  0.00            
ATOM     10  H5  ACD     1       9.070  29.800  19.500  1.00  0.00            
ATOM     11  O3  ACD     1       9.580  30.740  17.780  1.00  0.00            
ATOM     12  C4  ACD     1       9.410  29.420  17.100  1.00  0.00            
ATOM     13  H6  ACD     1       9.220  28.710  17.920  1.00  0.00            
ATOM     14  C5  ACD     1       8.190  29.560  16.230  1.00  0.00            
ATOM     15  H7  ACD     1       8.430  30.320  15.480  1.00  0.00            
ATOM     16  O4  ACD     1       7.010  29.880  16.970  1.00  0.00            
ATOM     17  H8  ACD     1       7.290  30.560  17.580  1.00  0.00            
ATOM     18  C6  ACD     1       7.910  28.260  15.390  1.00  0.00            
ATOM     19  H9  ACD     1       7.650  27.560  16.180  1.00  0.00            
ATOM     20  O5  ACD     1       6.760  28.340  14.460  1.00  0.00            
ATOM     21  H10 ACD     1       5.970  28.080  14.950  1.00  0.00            
ATOM     22  C7  ACD     1       9.160  27.760  14.700  1.00  0.00            
ATOM     23  H11 ACD     1       9.010  26.810  14.160  1.00  0.00            
ATOM     24  O6  ACD     1      10.260  27.570  15.660  1.00  0.00            
ATOM     25  C8  ACD     1      10.580  28.850  16.310  1.00  0.00            
ATOM     26  H12 ACD     1      10.730  29.660  15.580  1.00  0.00            
ATOM     27  C9  ACD     1      11.830  28.630  17.200  1.00  0.00            
ATOM     28  H13 ACD     1      12.170  29.570  17.650  1.00  0.00            
ATOM     29  H14 ACD     1      11.540  27.930  17.980  1.00  0.00            
ATOM     30  O7  ACD     1      12.870  28.130  16.420  1.00  0.00            
ATOM     31  H15 ACD     1      12.630  27.250  16.110  1.00  0.00            
ATOM     32  O8  ACD     1       9.530  28.680  13.740  1.00  0.00            
ATOM     33  C10 ACD     1       9.430  28.340  12.330  1.00  0.00            
ATOM     34  H16 ACD     1       8.760  27.480  12.210  1.00  0.00            
ATOM     35  C11 ACD     1       8.640  29.510  11.710  1.00  0.00            
ATOM     36  H17 ACD     1       8.980  30.360  12.310  1.00  0.00            
ATOM     37  O9  ACD     1       7.190  29.310  11.750  1.00  0.00            
ATOM     38  H18 ACD     1       6.910  29.260  12.660  1.00  0.00            
ATOM     39  C12 ACD     1       9.170  29.780  10.280  1.00  0.00            
ATOM     40  H19 ACD     1       8.900  28.890   9.700  1.00  0.00            
ATOM     41  O10 ACD     1       8.390  30.780   9.680  1.00  0.00            
ATOM     42  H20 ACD     1       7.560  30.500   9.290  1.00  0.00            
ATOM     43  C13 ACD     1      10.610  29.940  10.170  1.00  0.00            
ATOM     44  H21 ACD     1      10.870  30.120   9.130  1.00  0.00            
ATOM     45  O11 ACD     1      11.150  28.640  10.490  1.00  0.00            
ATOM     46  C14 ACD     1      10.920  28.150  11.880  1.00  0.00            
ATOM     47  H22 ACD     1      11.610  28.690  12.550  1.00  0.00            
ATOM     48  C15 ACD     1      11.360  26.700  11.880  1.00  0.00            
ATOM     49  H23 ACD     1      12.420  26.620  11.610  1.00  0.00            
ATOM     50  H24 ACD     1      11.310  26.380  12.930  1.00  0.00            
ATOM     51  O12 ACD     1      10.590  25.890  11.010  1.00  0.00            
ATOM     52  H25 ACD     1      11.140  26.000  10.230  1.00  0.00            
ATOM     53  O13 ACD     1      11.090  31.040  10.970  1.00  0.00            
ATOM     54  C16 ACD     1      11.910  32.100  10.400  1.00  0.00            
ATOM     55  H26 ACD     1      12.100  31.920   9.340  1.00  0.00            
ATOM     56  C17 ACD     1      11.160  33.410  10.620  1.00  0.00            
ATOM     57  H27 ACD     1      10.880  33.540  11.670  1.00  0.00            
ATOM     58  O14 ACD     1       9.960  33.260   9.900  1.00  0.00            
ATOM     59  H28 ACD     1       9.650  32.360   9.840  1.00  0.00            
ATOM     60  C18 ACD     1      12.000  34.600  10.210  1.00  0.00            
ATOM     61  H29 ACD     1      12.220  34.500   9.140  1.00  0.00            
ATOM     62  O15 ACD     1      11.390  35.830  10.520  1.00  0.00            
ATOM     63  H30 ACD     1      10.760  36.040   9.820  1.00  0.00            
ATOM     64  C19 ACD     1      13.370  34.530  10.930  1.00  0.00            
ATOM     65  H31 ACD     1      14.080  35.280  10.560  1.00  0.00            
ATOM     66  O16 ACD     1      13.990  33.260  10.660  1.00  0.00            
ATOM     67  C20 ACD     1      13.260  32.110  11.060  1.00  0.00            
ATOM     68  H32 ACD     1      13.070  32.130  12.140  1.00  0.00            
ATOM     69  C21 ACD     1      14.000  30.800  10.740  1.00  0.00            
ATOM     70  H33 ACD     1      13.260  30.100  11.160  1.00  0.00            
ATOM     71  H34 ACD     1      14.040  30.770   9.650  1.00  0.00            
ATOM     72  O17 ACD     1      15.260  30.810  11.470  1.00  0.00            
ATOM     73  H35 ACD     1      15.850  30.220  10.990  1.00  0.00            
ATOM     74  O18 ACD     1      13.200  34.770  12.280  1.00  0.00            
ATOM     75  C22 ACD     1      13.830  35.870  12.890  1.00  0.00            
ATOM     76  H36 ACD     1      14.400  36.450  12.150  1.00  0.00            
ATOM     77  C23 ACD     1      12.780  36.780  13.480  1.00  0.00            
ATOM     78  H37 ACD     1      12.170  36.110  14.100  1.00  0.00            
ATOM     79  O19 ACD     1      12.060  37.460  12.490  1.00  0.00            
ATOM     80  H38 ACD     1      11.830  36.860  11.780  1.00  0.00            
ATOM     81  C24 ACD     1      13.400  37.780  14.500  1.00  0.00            
ATOM     82  H39 ACD     1      14.230  38.330  14.030  1.00  0.00            
ATOM     83  O20 ACD     1      12.370  38.600  15.060  1.00  0.00            
ATOM     84  H40 ACD     1      11.940  39.100  14.360  1.00  0.00            
ATOM     85  C25 ACD     1      14.120  37.020  15.590  1.00  0.00            
ATOM     86  H41 ACD     1      14.710  37.780  16.110  1.00  0.00            
ATOM     87  O21 ACD     1      15.080  36.180  15.000  1.00  0.00            
ATOM     88  C26 ACD     1      14.740  35.230  13.940  1.00  0.00            
ATOM     89  H42 ACD     1      14.340  34.370  14.490  1.00  0.00            
ATOM     90  C27 ACD     1      16.040  34.580  13.340  1.00  0.00            
ATOM     91  H43 ACD     1      16.740  34.230  14.120  1.00  0.00            
ATOM     92  H44 ACD     1      15.800  33.630  12.830  1.00  0.00            
ATOM     93  O22 ACD     1      16.780  35.410  12.400  1.00  0.00            
ATOM     94  H45 ACD     1      17.320  34.850  11.840  1.00  0.00            
ATOM     95  O23 ACD     1      13.220  36.290  16.450  1.00  0.00            
ATOM     96  C28 ACD     1      12.960  36.810  17.790  1.00  0.00            
ATOM     97  H46 ACD     1      13.380  37.820  17.940  1.00  0.00            
ATOM     98  C29 ACD     1      13.630  35.820  18.760  1.00  0.00            
ATOM     99  H47 ACD     1      13.470  34.770  18.510  1.00  0.00            
ATOM    100  O24 ACD     1      13.010  35.930  20.070  1.00  0.00            
ATOM    101  C30 ACD     1      15.090  35.980  18.910  1.00  0.00            
ATOM    102  H48 ACD     1      15.440  35.870  17.880  1.00  0.00            
ATOM    103  H49 ACD     1      15.300  37.000  19.240  1.00  0.00            
ATOM    104  O25 ACD     1      15.670  35.060  19.870  1.00  0.00            
ATOM    105  H50 ACD     1      16.630  35.170  19.950  1.00  0.00            
ATOM    106  C31 ACD     1      11.490  37.060  17.970  1.00  0.00            
ATOM    107  H51 ACD     1      10.950  36.230  17.490  1.00  0.00            
ATOM    108  O26 ACD     1      11.020  38.230  17.330  1.00  0.00            
ATOM    109  H52 ACD     1      11.380  38.190  16.430  1.00  0.00            
ATOM    110  C32 ACD     1      11.070  37.030  19.490  1.00  0.00            
ATOM    111  H53 ACD     1      11.540  37.950  19.860  1.00  0.00            
ATOM    112  O27 ACD     1       9.700  37.000  19.670  1.00  0.00            
ATOM    113  H54 ACD     1       9.340  37.890  19.570  1.00  0.00            
ATOM    114  C33 ACD     1      11.620  35.690  20.110  1.00  0.00            
ATOM    115  H55 ACD     1      11.230  35.470  21.110  1.00  0.00            
ATOM    116  O28 ACD     1      11.320  34.480  19.290  1.00  0.00            
ATOM    117  C34 ACD     1      10.660  33.340  19.840  1.00  0.00            
ATOM    118  H56 ACD     1      10.480  33.490  20.910  1.00  0.00            
ATOM    119  C35 ACD     1       9.230  33.280  19.270  1.00  0.00            
ATOM    120  H57 ACD     1       9.200  33.350  18.170  1.00  0.00            
ATOM    121  O29 ACD     1       8.450  34.350  19.810  1.00  0.00            
ATOM    122  H58 ACD     1       8.950  35.170  19.790  1.00  0.00            
ATOM    123  C36 ACD     1       8.550  31.960  19.590  1.00  0.00            
ATOM    124  H59 ACD     1       8.420  31.990  20.680  1.00  0.00            
ATOM    125  O30 ACD     1       7.300  31.860  18.880  1.00  0.00            
ATOM    126  H60 ACD     1       7.040  32.710  18.510  1.00  0.00            
ATOM    127  C1  BD8     2      15.740  32.550  16.700  1.00  0.00            
ATOM    128  C2  BD8     2      14.340  33.080  16.860  1.00  0.00            
ATOM    129  C3  BD8     2      13.330  32.360  15.920  1.00  0.00            
ATOM    130  C4  BD8     2      13.680  31.170  15.260  1.00  0.00            
ATOM    131  C5  BD8     2      12.820  30.510  14.370  1.00  0.00            
ATOM    132  C6  BD8     2      11.610  31.130  14.020  1.00  0.00            
ATOM    133  C7  BD8     2      11.280  32.290  14.700  1.00  0.00            
ATOM    134  C8  BD8     2      10.110  33.050  14.560  1.00  0.00            
ATOM    135  C9  BD8     2      10.200  34.180  15.350  1.00  0.00            
ATOM    136  N1  BD8     2      11.420  34.120  16.030  1.00  0.00            
ATOM    137  C10 BD8     2      12.090  32.910  15.590  1.00  0.00            
ATOM    138  C11 BD8     2       9.060  35.210  15.340  1.00  0.00            
ATOM    139  C12 BD8     2       9.600  36.360  14.380  1.00  0.00            
ATOM    140  C13 BD8     2       8.590  37.470  13.990  1.00  0.00            
ATOM    141  C14 BD8     2       8.530  35.770  16.720  1.00  0.00            
ATOM    142  C15 BD8     2       7.060  35.520  17.030  1.00  0.00            
ATOM    143  O1  BD8     2       6.190  36.360  17.110  1.00  0.00            
ATOM    144  O2  BD8     2       6.750  34.260  17.410  1.00  0.00            
ATOM    145  O3  BD8     2       7.870  34.680  14.810  1.00  0.00            
ATOM    146  C16 BD8     2       7.940  33.940  13.600  1.00  0.00            
ATOM    147  C17 BD8     2       8.860  32.770  13.760  1.00  0.00            
ATOM    148  H1  BD8     2      16.280  33.260  17.340  1.00  0.00            
ATOM    149  H2  BD8     2      15.840  31.530  17.090  1.00  0.00            
ATOM    150  H3  BD8     2      16.120  32.590  15.670  1.00  0.00            
ATOM    151  H4  BD8     2      14.380  34.130  16.560  1.00  0.00            
ATOM    152  H5  BD8     2      14.000  32.920  17.890  1.00  0.00            
ATOM    153  H6  BD8     2      14.630  30.690  15.500  1.00  0.00            
ATOM    154  H7  BD8     2      13.110  29.530  13.980  1.00  0.00            
ATOM    155  H8  BD8     2      10.950  30.690  13.270  1.00  0.00            
ATOM    156  H9  BD8     2      11.870  34.740  16.680  1.00  0.00            
ATOM    157  H10 BD8     2      10.120  35.930  13.510  1.00  0.00            
ATOM    158  H11 BD8     2      10.420  36.910  14.860  1.00  0.00            
ATOM    159  H12 BD8     2       7.830  36.870  13.480  1.00  0.00            
ATOM    160  H13 BD8     2       8.230  37.970  14.890  1.00  0.00            
ATOM    161  H14 BD8     2       9.000  38.220  13.290  1.00  0.00            
ATOM    162  H15 BD8     2       8.590  36.870  16.780  1.00  0.00            
ATOM    163  H16 BD8     2       9.180  35.440  17.540  1.00  0.00            
ATOM    164  H17 BD8     2       5.790  34.430  17.460  1.00  0.00            
ATOM    165  H18 BD8     2       8.370  34.530  12.790  1.00  0.00            
ATOM    166  H19 BD8     2       6.950  33.590  13.300  1.00  0.00            
ATOM    167  H20 BD8     2       8.250  32.030  14.300  1.00  0.00            
ATOM    168  H21 BD8     2       9.110  32.400  12.760  1.00  0.00            
TER
ENDMDL
MODEL        1
ATOM      1  H1  ACD     1      40.430  24.370  21.480  1.00  0.00            
ATOM      2  O1  ACD     1      40.520  24.360  22.440  1.00  0.00            
ATOM      3  C1  ACD     1      40.910  25.650  22.870  1.00  0.00            
ATOM      4  H2  ACD     1      40.860  26.360  22.040  1.00  0.00            
ATOM      5  H3  ACD     1      41.930  25.570  23.260  1.00  0.00            
ATOM      6  C2  ACD     1      39.970  26.260  23.940  1.00  0.00            
ATOM      7  H4  ACD     1      40.400  27.220  24.260  1.00  0.00            
ATOM      8  O2  ACD     1      38.680  26.410  23.330  1.00  0.00            
ATOM      9  C3  ACD     1      37.750  27.000  24.230  1.00  0.00            
ATOM     10  H5  ACD     1      36.750  27.000  23.780  1.00  0.00            
ATOM     11  O3  ACD     1      37.930  28.390  24.480  1.00  0.00            
ATOM     12  C4  ACD     1      37.330  29.320  23.580  1.00  0.00            
ATOM     13  H6  ACD     1      36.760  28.840  22.770  1.00  0.00            
ATOM     14  C5  ACD     1      36.390  30.160  24.430  1.00  0.00            
ATOM     15  H7  ACD     1      36.940  30.520  25.310  1.00  0.00            
ATOM     16  O4  ACD     1      35.360  29.280  24.800  1.00  0.00            
ATOM     17  H8  ACD     1      35.130  28.650  24.110  1.00  0.00            
ATOM     18  C6  ACD     1      35.920  31.390  23.650  1.00  0.00            
ATOM     19  H9  ACD     1      35.270  31.040  22.840  1.00  0.00            
ATOM     20  O5  ACD     1      35.100  32.260  24.360  1.00  0.00            
ATOM     21  H10 ACD     1      35.730  32.840  24.790  1.00  0.00            
ATOM     22  C7  ACD     1      37.080  32.190  23.100  1.00  0.00            
ATOM     23  H11 ACD     1      36.670  32.940  22.420  1.00  0.00            
ATOM     24  O6  ACD     1      37.900  31.350  22.340  1.00  0.00            
ATOM     25  C8  ACD     1      38.450  30.240  22.990  1.00  0.00            
ATOM     26  H12 ACD     1      39.070  30.580  23.820  1.00  0.00            
ATOM     27  C9  ACD     1      39.290  29.550  21.900  1.00  0.00            
ATOM     28  H13 ACD     1      40.070  30.220  21.530  1.00  0.00            
ATOM     29  H14 ACD     1      39.910  28.760  22.340  1.00  0.00            
ATOM     30  O7  ACD     1      38.450  29.090  20.810  1.00  0.00            
ATOM     31  H15 ACD     1      39.000  28.840  20.060  1.00  0.00            
ATOM     32  O8  ACD     1      37.840  32.860  24.180  1.00  0.00            
ATOM     33  C10 ACD     1      37.970  34.340  24.150  1.00  0.00            
ATOM     34  H16 ACD     1      37.080  34.780  23.690  1.00  0.00            
ATOM     35  C11 ACD     1      38.020  34.710  25.670  1.00  0.00            
ATOM     36  H17 ACD     1      38.500  33.870  26.190  1.00  0.00            
ATOM     37  O9  ACD     1      36.680  34.910  26.240  1.00  0.00            
ATOM     38  H18 ACD     1      36.700  34.770  27.200  1.00  0.00            
ATOM     39  C12 ACD     1      38.780  36.020  25.910  1.00  0.00            
ATOM     40  H19 ACD     1      38.140  36.840  25.580  1.00  0.00            
ATOM     41  O10 ACD     1      38.990  36.230  27.370  1.00  0.00            
ATOM     42  H20 ACD     1      39.620  35.600  27.720  1.00  0.00            
ATOM     43  C13 ACD     1      40.130  36.020  25.150  1.00  0.00            
ATOM     44  H21 ACD     1      40.620  36.930  25.500  1.00  0.00            
ATOM     45  O11 ACD     1      39.850  35.970  23.750  1.00  0.00            
ATOM     46  C14 ACD     1      39.290  34.750  23.340  1.00  0.00            
ATOM     47  H22 ACD     1      39.940  33.900  23.610  1.00  0.00            
ATOM     48  C15 ACD     1      39.130  34.770  21.840  1.00  0.00            
ATOM     49  H23 ACD     1      40.090  35.090  21.420  1.00  0.00            
ATOM     50  H24 ACD     1      38.880  33.750  21.530  1.00  0.00            
ATOM     51  O12 ACD     1      38.150  35.680  21.500  1.00  0.00            
ATOM     52  H25 ACD     1      38.230  36.620  21.720  1.00  0.00            
ATOM     53  O13 ACD     1      40.980  34.910  25.660  1.00  0.00            
ATOM     54  C16 ACD     1      42.180  35.080  26.410  1.00  0.00            
ATOM     55  H26 ACD     1      42.270  36.150  26.620  1.00  0.00            
ATOM     56  C17 ACD     1      41.940  34.390  27.730  1.00  0.00            
ATOM     57  H27 ACD     1      41.560  33.370  27.560  1.00  0.00            
ATOM     58  O14 ACD     1      41.000  35.080  28.570  1.00  0.00            
ATOM     59  H28 ACD     1      41.410  35.810  29.050  1.00  0.00            
ATOM     60  C18 ACD     1      43.200  34.130  28.480  1.00  0.00            
ATOM     61  H29 ACD     1      43.590  35.120  28.730  1.00  0.00            
ATOM     62  O15 ACD     1      43.000  33.370  29.680  1.00  0.00            
ATOM     63  H30 ACD     1      42.440  33.830  30.310  1.00  0.00            
ATOM     64  C19 ACD     1      44.330  33.450  27.670  1.00  0.00            
ATOM     65  H31 ACD     1      45.300  33.430  28.170  1.00  0.00            
ATOM     66  O16 ACD     1      44.520  34.310  26.520  1.00  0.00            
ATOM     67  C20 ACD     1      43.370  34.480  25.680  1.00  0.00            
ATOM     68  H32 ACD     1      43.090  33.600  25.090  1.00  0.00            
ATOM     69  C21 ACD     1      43.790  35.440  24.610  1.00  0.00            
ATOM     70  H33 ACD     1      44.710  35.030  24.160  1.00  0.00            
ATOM     71  H34 ACD     1      42.970  35.520  23.900  1.00  0.00            
ATOM     72  O17 ACD     1      44.050  36.700  25.120  1.00  0.00            
ATOM     73  H35 ACD     1      44.350  37.240  24.380  1.00  0.00            
ATOM     74  O18 ACD     1      43.930  32.110  27.380  1.00  0.00            
ATOM     75  C22 ACD     1      44.880  31.080  27.690  1.00  0.00            
ATOM     76  H36 ACD     1      45.850  31.520  27.940  1.00  0.00            
ATOM     77  C23 ACD     1      44.300  30.240  28.790  1.00  0.00            
ATOM     78  H37 ACD     1      43.300  29.910  28.470  1.00  0.00            
ATOM     79  O19 ACD     1      44.330  30.970  30.000  1.00  0.00            
ATOM     80  H38 ACD     1      43.950  31.820  29.780  1.00  0.00            
ATOM     81  C24 ACD     1      45.140  28.930  28.990  1.00  0.00            
ATOM     82  H39 ACD     1      46.140  29.280  29.280  1.00  0.00            
ATOM     83  O20 ACD     1      44.530  28.150  30.000  1.00  0.00            
ATOM     84  H40 ACD     1      44.570  28.660  30.820  1.00  0.00            
ATOM     85  C25 ACD     1      45.360  28.160  27.700  1.00  0.00            
ATOM     86  H41 ACD     1      46.090  27.360  27.850  1.00  0.00            
ATOM     87  O21 ACD     1      45.830  29.100  26.680  1.00  0.00            
ATOM     88  C26 ACD     1      45.010  30.230  26.470  1.00  0.00            
ATOM     89  H42 ACD     1      43.990  30.030  26.130  1.00  0.00            
ATOM     90  C27 ACD     1      45.470  30.940  25.270  1.00  0.00            
ATOM     91  H43 ACD     1      45.350  30.290  24.390  1.00  0.00            
ATOM     92  H44 ACD     1      44.850  31.810  25.050  1.00  0.00            
ATOM     93  O22 ACD     1      46.810  31.300  25.350  1.00  0.00            
ATOM     94  H45 ACD     1      46.870  32.040  25.960  1.00  0.00            
ATOM     95  O23 ACD     1      44.110  27.570  27.160  1.00  0.00            
ATOM     96  C28 ACD     1      43.970  26.150  27.380  1.00  0.00            
ATOM     97  H46 ACD     1      44.840  25.820  27.960  1.00  0.00            
ATOM     98  C29 ACD     1      44.130  25.420  26.000  1.00  0.00            
ATOM     99  H47 ACD     1      44.030  26.110  25.150  1.00  0.00            
ATOM    100  O24 ACD     1      43.170  24.340  25.880  1.00  0.00            
ATOM    101  C30 ACD     1      45.530  24.840  25.920  1.00  0.00            
ATOM    102  H48 ACD     1      46.200  25.660  26.230  1.00  0.00            
ATOM    103  H49 ACD     1      45.570  24.030  26.650  1.00  0.00            
ATOM    104  O25 ACD     1      45.730  24.440  24.610  1.00  0.00            
ATOM    105  H50 ACD     1      46.590  24.000  24.610  1.00  0.00            
ATOM    106  C31 ACD     1      42.710  25.910  28.240  1.00  0.00            
ATOM    107  H51 ACD     1      42.010  26.690  27.950  1.00  0.00            
ATOM    108  O26 ACD     1      43.010  26.040  29.670  1.00  0.00            
ATOM    109  H52 ACD     1      43.570  26.820  29.740  1.00  0.00            
ATOM    110  C32 ACD     1      42.020  24.590  27.940  1.00  0.00            
ATOM    111  H53 ACD     1      42.630  23.780  28.350  1.00  0.00            
ATOM    112  O27 ACD     1      40.780  24.490  28.600  1.00  0.00            
ATOM    113  H54 ACD     1      40.860  24.460  29.550  1.00  0.00            
ATOM    114  C33 ACD     1      41.880  24.400  26.440  1.00  0.00            
ATOM    115  H55 ACD     1      41.330  23.460  26.270  1.00  0.00            
ATOM    116  O28 ACD     1      41.170  25.590  25.870  1.00  0.00            
ATOM    117  C34 ACD     1      39.940  25.340  25.130  1.00  0.00            
ATOM    118  H56 ACD     1      39.860  24.300  24.810  1.00  0.00            
ATOM    119  C35 ACD     1      38.900  25.840  26.110  1.00  0.00            
ATOM    120  H57 ACD     1      39.200  26.840  26.460  1.00  0.00            
ATOM    121  O29 ACD     1      38.700  24.930  27.270  1.00  0.00            
ATOM    122  H58 ACD     1      39.530  24.900  27.760  1.00  0.00            
ATOM    123  C36 ACD     1      37.580  26.110  25.470  1.00  0.00            
ATOM    124  H59 ACD     1      37.220  25.140  25.120  1.00  0.00            
ATOM    125  O30 ACD     1      36.600  26.740  26.360  1.00  0.00            
ATOM    126  H60 ACD     1      36.810  27.680  26.350  1.00  0.00            
ATOM    127  C1  BD8     2      43.330  28.010  22.630  1.00  0.00            
ATOM    128  C2  BD8     2      43.110  28.300  24.110  1.00  0.00            
ATOM    129  C3  BD8     2      42.270  29.580  24.410  1.00  0.00            
ATOM    130  C4  BD8     2      42.230  30.650  23.490  1.00  0.00            
ATOM    131  C5  BD8     2      41.480  31.840  23.720  1.00  0.00            
ATOM    132  C6  BD8     2      40.750  31.930  24.930  1.00  0.00            
ATOM    133  C7  BD8     2      40.650  30.870  25.790  1.00  0.00            
ATOM    134  C8  BD8     2      39.920  30.710  27.050  1.00  0.00            
ATOM    135  C9  BD8     2      40.320  29.480  27.600  1.00  0.00            
ATOM    136  N1  BD8     2      41.200  28.830  26.650  1.00  0.00            
ATOM    137  C10 BD8     2      41.410  29.700  25.550  1.00  0.00            
ATOM    138  C11 BD8     2      39.810  29.100  29.030  1.00  0.00            
ATOM    139  C12 BD8     2      41.050  29.170  29.960  1.00  0.00            
ATOM    140  C13 BD8     2      40.740  28.890  31.430  1.00  0.00            
ATOM    141  C14 BD8     2      39.110  27.760  29.000  1.00  0.00            
ATOM    142  C15 BD8     2      38.320  27.320  30.130  1.00  0.00            
ATOM    143  O1  BD8     2      38.670  26.500  30.970  1.00  0.00            
ATOM    144  O2  BD8     2      37.010  27.790  30.220  1.00  0.00            
ATOM    145  O3  BD8     2      38.890  30.050  29.510  1.00  0.00            
ATOM    146  C16 BD8     2      39.070  31.480  29.270  1.00  0.00            
ATOM    147  C17 BD8     2      39.130  31.730  27.800  1.00  0.00            
ATOM    148  H1  BD8     2      42.420  28.010  22.030  1.00  0.00            
ATOM    149  H2  BD8     2      44.160  28.530  22.150  1.00  0.00            
ATOM    150  H3  BD8     2      43.480  26.920  22.690  1.00  0.00            
ATOM    151  H4  BD8     2      44.070  28.310  24.650  1.00  0.00            
ATOM    152  H5  BD8     2      42.510  27.570  24.660  1.00  0.00            
ATOM    153  H6  BD8     2      42.880  30.470  22.640  1.00  0.00            
ATOM    154  H7  BD8     2      41.500  32.590  22.930  1.00  0.00            
ATOM    155  H8  BD8     2      40.060  32.720  25.200  1.00  0.00            
ATOM    156  H9  BD8     2      41.680  27.950  26.780  1.00  0.00            
ATOM    157  H10 BD8     2      41.510  30.160  29.940  1.00  0.00            
ATOM    158  H11 BD8     2      41.870  28.510  29.640  1.00  0.00            
ATOM    159  H12 BD8     2      39.890  29.510  31.750  1.00  0.00            
ATOM    160  H13 BD8     2      40.420  27.850  31.500  1.00  0.00            
ATOM    161  H14 BD8     2      41.650  29.150  31.990  1.00  0.00            
ATOM    162  H15 BD8     2      39.960  27.090  28.820  1.00  0.00            
ATOM    163  H16 BD8     2      38.480  27.770  28.100  1.00  0.00            
ATOM    164  H17 BD8     2      37.070  28.420  29.480  1.00  0.00            
ATOM    165  H18 BD8     2      40.040  31.800  29.660  1.00  0.00            
ATOM    166  H19 BD8     2      38.250  32.040  29.730  1.00  0.00            
ATOM    167  H20 BD8     2      38.170  31.970  27.330  1.00  0.00            
ATOM    168  H21 BD8     2      39.600  32.720  27.760  1.00  0.00            
TER
ENDMDL
MODEL        1
ATOM      1  H1  ACD     1      39.100  32.880  24.660  1.00  0.00            
ATOM      2  O1  ACD     1      38.870  33.210  23.790  1.00  0.00            
ATOM      3  C1  ACD     1      38.720  34.650  23.940  1.00  0.00            
ATOM      4  H2  ACD     1      38.970  35.040  22.940  1.00  0.00            
ATOM      5  H3  ACD     1      39.400  35.020  24.710  1.00  0.00            
ATOM      6  C2  ACD     1      37.300  35.060  24.280  1.00  0.00            
ATOM      7  H4  ACD     1      36.670  34.520  23.560  1.00  0.00            
ATOM      8  O2  ACD     1      36.920  34.710  25.640  1.00  0.00            
ATOM      9  C3  ACD     1      35.620  35.080  26.000  1.00  0.00            
ATOM     10  H5  ACD     1      35.510  34.680  27.020  1.00  0.00            
ATOM     11  O3  ACD     1      34.650  34.560  25.100  1.00  0.00            
ATOM     12  C4  ACD     1      33.880  33.500  25.470  1.00  0.00            
ATOM     13  H6  ACD     1      34.010  33.180  26.510  1.00  0.00            
ATOM     14  C5  ACD     1      32.490  34.130  25.520  1.00  0.00            
ATOM     15  H7  ACD     1      32.280  34.560  24.540  1.00  0.00            
ATOM     16  O4  ACD     1      32.380  35.100  26.630  1.00  0.00            
ATOM     17  H8  ACD     1      33.170  35.610  26.830  1.00  0.00            
ATOM     18  C6  ACD     1      31.450  33.060  25.770  1.00  0.00            
ATOM     19  H9  ACD     1      31.750  32.620  26.730  1.00  0.00            
ATOM     20  O5  ACD     1      30.210  33.500  25.800  1.00  0.00            
ATOM     21  H10 ACD     1      30.100  33.930  24.940  1.00  0.00            
ATOM     22  C7  ACD     1      31.470  31.910  24.750  1.00  0.00            
ATOM     23  H11 ACD     1      30.710  31.180  25.010  1.00  0.00            
ATOM     24  O6  ACD     1      32.790  31.360  24.830  1.00  0.00            
ATOM     25  C8  ACD     1      33.920  32.270  24.550  1.00  0.00            
ATOM     26  H12 ACD     1      33.760  32.590  23.510  1.00  0.00            
ATOM     27  C9  ACD     1      35.200  31.460  24.590  1.00  0.00            
ATOM     28  H13 ACD     1      35.230  30.730  23.770  1.00  0.00            
ATOM     29  H14 ACD     1      36.040  32.130  24.400  1.00  0.00            
ATOM     30  O7  ACD     1      35.340  30.880  25.860  1.00  0.00            
ATOM     31  H15 ACD     1      34.700  30.160  25.820  1.00  0.00            
ATOM     32  O8  ACD     1      31.240  32.450  23.390  1.00  0.00            
ATOM     33  C10 ACD     1      30.710  31.490  22.370  1.00  0.00            
ATOM     34  H16 ACD     1      29.760  31.080  22.740  1.00  0.00            
ATOM     35  C11 ACD     1      30.470  32.310  21.100  1.00  0.00            
ATOM     36  H17 ACD     1      31.380  32.930  21.030  1.00  0.00            
ATOM     37  O9  ACD     1      29.340  33.140  21.360  1.00  0.00            
ATOM     38  H18 ACD     1      29.470  33.640  22.170  1.00  0.00            
ATOM     39  C12 ACD     1      30.280  31.450  19.910  1.00  0.00            
ATOM     40  H19 ACD     1      29.380  30.820  20.020  1.00  0.00            
ATOM     41  O10 ACD     1      30.190  32.150  18.650  1.00  0.00            
ATOM     42  H20 ACD     1      30.640  32.980  18.790  1.00  0.00            
ATOM     43  C13 ACD     1      31.490  30.560  19.760  1.00  0.00            
ATOM     44  H21 ACD     1      31.140  29.990  18.900  1.00  0.00            
ATOM     45  O11 ACD     1      31.640  29.690  20.850  1.00  0.00            
ATOM     46  C14 ACD     1      31.620  30.260  22.170  1.00  0.00            
ATOM     47  H22 ACD     1      32.640  30.650  22.330  1.00  0.00            
ATOM     48  C15 ACD     1      31.320  29.100  23.130  1.00  0.00            
ATOM     49  H23 ACD     1      32.110  28.340  23.060  1.00  0.00            
ATOM     50  H24 ACD     1      31.370  29.380  24.190  1.00  0.00            
ATOM     51  O12 ACD     1      30.030  28.530  22.930  1.00  0.00            
ATOM     52  H25 ACD     1      29.960  28.010  22.120  1.00  0.00            
ATOM     53  O13 ACD     1      32.650  31.320  19.620  1.00  0.00            
ATOM     54  C16 ACD     1      33.650  30.760  18.810  1.00  0.00            
ATOM     55  H26 ACD     1      33.630  29.670  18.960  1.00  0.00            
ATOM     56  C17 ACD     1      33.400  31.300  17.380  1.00  0.00            
ATOM     57  H27 ACD     1      33.410  32.380  17.600  1.00  0.00            
ATOM     58  O14 ACD     1      32.210  30.840  16.710  1.00  0.00            
ATOM     59  H28 ACD     1      31.440  31.150  17.190  1.00  0.00            
ATOM     60  C18 ACD     1      34.700  31.110  16.520  1.00  0.00            
ATOM     61  H29 ACD     1      34.830  30.070  16.220  1.00  0.00            
ATOM     62  O15 ACD     1      34.700  31.960  15.400  1.00  0.00            
ATOM     63  H30 ACD     1      34.620  32.850  15.740  1.00  0.00            
ATOM     64  C19 ACD     1      35.900  31.510  17.300  1.00  0.00            
ATOM     65  H31 ACD     1      36.820  31.410  16.710  1.00  0.00            
ATOM     66  O16 ACD     1      36.030  30.850  18.570  1.00  0.00            
ATOM     67  C20 ACD     1      34.960  31.100  19.490  1.00  0.00            
ATOM     68  H32 ACD     1      34.910  32.170  19.700  1.00  0.00            
ATOM     69  C21 ACD     1      35.260  30.320  20.730  1.00  0.00            
ATOM     70  H33 ACD     1      34.340  30.260  21.330  1.00  0.00            
ATOM     71  H34 ACD     1      35.700  29.320  20.610  1.00  0.00            
ATOM     72  O17 ACD     1      36.060  31.130  21.540  1.00  0.00            
ATOM     73  H35 ACD     1      36.750  31.580  21.040  1.00  0.00            
ATOM     74  O18 ACD     1      35.870  32.930  17.580  1.00  0.00            
ATOM     75  C22 ACD     1      36.850  33.800  17.000  1.00  0.00            
ATOM     76  H36 ACD     1      37.150  33.320  16.060  1.00  0.00            
ATOM     77  C23 ACD     1      36.170  35.180  16.670  1.00  0.00            
ATOM     78  H37 ACD     1      35.680  35.550  17.580  1.00  0.00            
ATOM     79  O19 ACD     1      35.270  35.020  15.590  1.00  0.00            
ATOM     80  H38 ACD     1      35.140  35.740  14.980  1.00  0.00            
ATOM     81  C24 ACD     1      37.260  36.140  16.290  1.00  0.00            
ATOM     82  H39 ACD     1      37.750  35.730  15.390  1.00  0.00            
ATOM     83  O20 ACD     1      36.760  37.410  15.960  1.00  0.00            
ATOM     84  H40 ACD     1      35.870  37.550  16.300  1.00  0.00            
ATOM     85  C25 ACD     1      38.320  36.260  17.400  1.00  0.00            
ATOM     86  H41 ACD     1      39.080  36.980  17.080  1.00  0.00            
ATOM     87  O21 ACD     1      38.860  34.980  17.560  1.00  0.00            
ATOM     88  C26 ACD     1      37.970  33.880  17.950  1.00  0.00            
ATOM     89  H42 ACD     1      37.770  33.980  19.020  1.00  0.00            
ATOM     90  C27 ACD     1      38.940  32.700  17.810  1.00  0.00            
ATOM     91  H43 ACD     1      39.720  32.890  18.560  1.00  0.00            
ATOM     92  H44 ACD     1      38.380  31.770  17.920  1.00  0.00            
ATOM     93  O22 ACD     1      39.570  32.750  16.570  1.00  0.00            
ATOM     94  H45 ACD     1      39.970  33.620  16.420  1.00  0.00            
ATOM     95  O23 ACD     1      37.610  36.720  18.570  1.00  0.00            
ATOM     96  C28 ACD     1      38.160  37.680  19.450  1.00  0.00            
ATOM     97  H46 ACD     1      38.840  38.440  19.070  1.00  0.00            
ATOM     98  C29 ACD     1      39.160  36.920  20.390  1.00  0.00            
ATOM     99  H47 ACD     1      38.820  35.880  20.480  1.00  0.00            
ATOM    100  O24 ACD     1      39.180  37.550  21.730  1.00  0.00            
ATOM    101  C30 ACD     1      40.530  36.960  19.800  1.00  0.00            
ATOM    102  H48 ACD     1      40.580  36.490  18.810  1.00  0.00            
ATOM    103  H49 ACD     1      40.820  38.010  19.700  1.00  0.00            
ATOM    104  O25 ACD     1      41.390  36.230  20.660  1.00  0.00            
ATOM    105  H50 ACD     1      41.110  35.310  20.590  1.00  0.00            
ATOM    106  C31 ACD     1      37.010  38.330  20.120  1.00  0.00            
ATOM    107  H51 ACD     1      36.320  37.500  20.310  1.00  0.00            
ATOM    108  O26 ACD     1      36.490  39.350  19.240  1.00  0.00            
ATOM    109  H52 ACD     1      36.110  39.110  18.390  1.00  0.00            
ATOM    110  C32 ACD     1      37.350  39.010  21.400  1.00  0.00            
ATOM    111  H53 ACD     1      38.030  39.850  21.190  1.00  0.00            
ATOM    112  O27 ACD     1      36.140  39.630  21.960  1.00  0.00            
ATOM    113  H54 ACD     1      35.710  39.960  21.170  1.00  0.00            
ATOM    114  C33 ACD     1      37.990  38.010  22.330  1.00  0.00            
ATOM    115  H55 ACD     1      38.090  38.590  23.260  1.00  0.00            
ATOM    116  O28 ACD     1      37.120  36.880  22.570  1.00  0.00            
ATOM    117  C34 ACD     1      37.090  36.560  24.020  1.00  0.00            
ATOM    118  H56 ACD     1      38.020  36.830  24.530  1.00  0.00            
ATOM    119  C35 ACD     1      35.950  37.250  24.760  1.00  0.00            
ATOM    120  H57 ACD     1      35.130  37.110  24.050  1.00  0.00            
ATOM    121  O29 ACD     1      36.180  38.620  24.960  1.00  0.00            
ATOM    122  H58 ACD     1      36.040  39.120  24.150  1.00  0.00            
ATOM    123  C36 ACD     1      35.540  36.580  26.120  1.00  0.00            
ATOM    124  H59 ACD     1      36.220  36.910  26.920  1.00  0.00            
ATOM    125  O30 ACD     1      34.260  37.080  26.440  1.00  0.00            
ATOM    126  H60 ACD     1      34.430  38.010  26.630  1.00  0.00            
ATOM    127  C1  BD8     2      34.100  34.730  21.640  1.00  0.00            
ATOM    128  C2  BD8     2      33.920  35.880  20.650  1.00  0.00            
ATOM    129  C3  BD8     2      32.670  35.590  19.750  1.00  0.00            
ATOM    130  C4  BD8     2      32.820  34.840  18.580  1.00  0.00            
ATOM    131  C5  BD8     2      31.720  34.550  17.710  1.00  0.00            
ATOM    132  C6  BD8     2      30.520  35.320  17.900  1.00  0.00            
ATOM    133  C7  BD8     2      30.370  36.070  19.080  1.00  0.00            
ATOM    134  C8  BD8     2      29.240  36.750  19.710  1.00  0.00            
ATOM    135  C9  BD8     2      29.800  37.350  20.850  1.00  0.00            
ATOM    136  N1  BD8     2      31.220  37.070  20.930  1.00  0.00            
ATOM    137  C10 BD8     2      31.460  36.150  19.980  1.00  0.00            
ATOM    138  C11 BD8     2      28.840  37.990  21.800  1.00  0.00            
ATOM    139  C12 BD8     2      29.110  39.480  21.810  1.00  0.00            
ATOM    140  C13 BD8     2      27.990  40.380  22.390  1.00  0.00            
ATOM    141  C14 BD8     2      28.870  37.420  23.260  1.00  0.00            
ATOM    142  C15 BD8     2      28.790  35.830  23.300  1.00  0.00            
ATOM    143  O1  BD8     2      27.830  35.150  23.020  1.00  0.00            
ATOM    144  O2  BD8     2      30.010  35.350  23.540  1.00  0.00            
ATOM    145  O3  BD8     2      27.440  37.590  21.500  1.00  0.00            
ATOM    146  C16 BD8     2      27.080  37.750  20.110  1.00  0.00            
ATOM    147  C17 BD8     2      27.790  36.610  19.360  1.00  0.00            
ATOM    148  H1  BD8     2      33.270  34.770  22.350  1.00  0.00            
ATOM    149  H2  BD8     2      33.900  33.780  21.120  1.00  0.00            
ATOM    150  H3  BD8     2      34.980  34.530  22.270  1.00  0.00            
ATOM    151  H4  BD8     2      34.830  35.880  20.040  1.00  0.00            
ATOM    152  H5  BD8     2      33.940  36.860  21.150  1.00  0.00            
ATOM    153  H6  BD8     2      33.820  34.470  18.410  1.00  0.00            
ATOM    154  H7  BD8     2      31.840  33.960  16.800  1.00  0.00            
ATOM    155  H8  BD8     2      29.650  35.080  17.300  1.00  0.00            
ATOM    156  H9  BD8     2      31.960  37.560  21.420  1.00  0.00            
ATOM    157  H10 BD8     2      29.130  39.790  20.760  1.00  0.00            
ATOM    158  H11 BD8     2      30.100  39.680  22.230  1.00  0.00            
ATOM    159  H12 BD8     2      26.960  40.090  22.140  1.00  0.00            
ATOM    160  H13 BD8     2      28.090  40.350  23.480  1.00  0.00            
ATOM    161  H14 BD8     2      27.990  41.420  22.040  1.00  0.00            
ATOM    162  H15 BD8     2      27.970  37.700  23.810  1.00  0.00            
ATOM    163  H16 BD8     2      29.720  37.850  23.810  1.00  0.00            
ATOM    164  H17 BD8     2      30.570  36.110  23.770  1.00  0.00            
ATOM    165  H18 BD8     2      27.450  38.740  19.820  1.00  0.00            
ATOM    166  H19 BD8     2      26.000  37.680  19.970  1.00  0.00            
ATOM    167  H20 BD8     2      27.450  35.660  19.780  1.00  0.00            
ATOM    168  H21 BD8     2      27.490  36.700  18.310  1.00  0.00            
TER
ENDMDL
MODEL        1
ATOM      1  H1  ACD     1       7.830  20.870  23.020  1.00  0.00            
ATOM      2  O1  ACD     1       8.180  20.740  22.140  1.00  0.00            
ATOM      3  C1  ACD     1       8.200  21.910  21.380  1.00  0.00            
ATOM      4  H2  ACD     1       7.170  22.210  21.140  1.00  0.00            
ATOM      5  H3  ACD     1       8.630  21.720  20.390  1.00  0.00            
ATOM      6  C2  ACD     1       9.060  23.010  22.010  1.00  0.00            
ATOM      7  H4  ACD     1       9.160  23.910  21.390  1.00  0.00            
ATOM      8  O2  ACD     1       8.410  23.420  23.240  1.00  0.00            
ATOM      9  C3  ACD     1       9.110  24.330  24.100  1.00  0.00            
ATOM     10  H5  ACD     1       8.550  24.370  25.040  1.00  0.00            
ATOM     11  O3  ACD     1       9.150  25.670  23.530  1.00  0.00            
ATOM     12  C4  ACD     1       8.610  26.780  24.260  1.00  0.00            
ATOM     13  H6  ACD     1       8.200  26.560  25.250  1.00  0.00            
ATOM     14  C5  ACD     1       9.800  27.640  24.460  1.00  0.00            
ATOM     15  H7  ACD     1      10.190  27.890  23.460  1.00  0.00            
ATOM     16  O4  ACD     1      10.870  27.030  25.240  1.00  0.00            
ATOM     17  H8  ACD     1      10.840  26.110  24.970  1.00  0.00            
ATOM     18  C6  ACD     1       9.320  28.990  25.070  1.00  0.00            
ATOM     19  H9  ACD     1       8.910  28.730  26.060  1.00  0.00            
ATOM     20  O5  ACD     1      10.480  29.820  25.290  1.00  0.00            
ATOM     21  H10 ACD     1      10.940  29.380  26.010  1.00  0.00            
ATOM     22  C7  ACD     1       8.260  29.660  24.190  1.00  0.00            
ATOM     23  H11 ACD     1       7.910  30.530  24.760  1.00  0.00            
ATOM     24  O6  ACD     1       7.200  28.740  23.930  1.00  0.00            
ATOM     25  C8  ACD     1       7.550  27.450  23.380  1.00  0.00            
ATOM     26  H12 ACD     1       7.970  27.610  22.380  1.00  0.00            
ATOM     27  C9  ACD     1       6.250  26.720  23.290  1.00  0.00            
ATOM     28  H13 ACD     1       5.490  27.290  22.740  1.00  0.00            
ATOM     29  H14 ACD     1       6.340  25.750  22.770  1.00  0.00            
ATOM     30  O7  ACD     1       5.600  26.580  24.540  1.00  0.00            
ATOM     31  H15 ACD     1       5.710  27.400  25.030  1.00  0.00            
ATOM     32  O8  ACD     1       8.890  30.100  22.980  1.00  0.00            
ATOM     33  C10 ACD     1       9.040  31.530  22.690  1.00  0.00            
ATOM     34  H16 ACD     1       8.540  32.140  23.460  1.00  0.00            
ATOM     35  C11 ACD     1      10.590  31.850  22.650  1.00  0.00            
ATOM     36  H17 ACD     1      11.110  30.940  22.330  1.00  0.00            
ATOM     37  O9  ACD     1      11.130  32.140  23.970  1.00  0.00            
ATOM     38  H18 ACD     1      11.000  31.330  24.470  1.00  0.00            
ATOM     39  C12 ACD     1      11.000  32.830  21.570  1.00  0.00            
ATOM     40  H19 ACD     1      10.710  33.800  21.990  1.00  0.00            
ATOM     41  O10 ACD     1      12.400  32.800  21.440  1.00  0.00            
ATOM     42  H20 ACD     1      12.780  32.590  22.290  1.00  0.00            
ATOM     43  C13 ACD     1      10.240  32.630  20.190  1.00  0.00            
ATOM     44  H21 ACD     1      10.470  33.520  19.600  1.00  0.00            
ATOM     45  O11 ACD     1       8.860  32.750  20.420  1.00  0.00            
ATOM     46  C14 ACD     1       8.400  31.740  21.310  1.00  0.00            
ATOM     47  H22 ACD     1       8.230  30.840  20.700  1.00  0.00            
ATOM     48  C15 ACD     1       6.970  32.180  21.520  1.00  0.00            
ATOM     49  H23 ACD     1       6.460  31.280  21.890  1.00  0.00            
ATOM     50  H24 ACD     1       6.890  32.920  22.330  1.00  0.00            
ATOM     51  O12 ACD     1       6.280  32.550  20.380  1.00  0.00            
ATOM     52  H25 ACD     1       6.770  33.150  19.810  1.00  0.00            
ATOM     53  O13 ACD     1      10.590  31.350  19.680  1.00  0.00            
ATOM     54  C16 ACD     1      10.930  31.310  18.260  1.00  0.00            
ATOM     55  H26 ACD     1      10.680  32.240  17.740  1.00  0.00            
ATOM     56  C17 ACD     1      12.380  31.100  18.150  1.00  0.00            
ATOM     57  H27 ACD     1      12.580  30.210  18.770  1.00  0.00            
ATOM     58  O14 ACD     1      13.000  32.350  18.570  1.00  0.00            
ATOM     59  H28 ACD     1      12.930  32.410  19.530  1.00  0.00            
ATOM     60  C18 ACD     1      12.770  30.750  16.740  1.00  0.00            
ATOM     61  H29 ACD     1      12.640  31.620  16.090  1.00  0.00            
ATOM     62  O15 ACD     1      14.170  30.540  16.620  1.00  0.00            
ATOM     63  H30 ACD     1      14.550  31.370  16.940  1.00  0.00            
ATOM     64  C19 ACD     1      11.930  29.580  16.150  1.00  0.00            
ATOM     65  H31 ACD     1      12.130  29.350  15.100  1.00  0.00            
ATOM     66  O16 ACD     1      10.600  29.970  16.310  1.00  0.00            
ATOM     67  C20 ACD     1      10.090  30.260  17.620  1.00  0.00            
ATOM     68  H32 ACD     1      10.120  29.330  18.200  1.00  0.00            
ATOM     69  C21 ACD     1       8.610  30.640  17.390  1.00  0.00            
ATOM     70  H33 ACD     1       8.150  30.600  18.390  1.00  0.00            
ATOM     71  H34 ACD     1       8.650  31.700  17.090  1.00  0.00            
ATOM     72  O17 ACD     1       7.870  29.860  16.470  1.00  0.00            
ATOM     73  H35 ACD     1       8.390  29.750  15.670  1.00  0.00            
ATOM     74  O18 ACD     1      12.200  28.390  16.910  1.00  0.00            
ATOM     75  C22 ACD     1      12.510  27.190  16.240  1.00  0.00            
ATOM     76  H36 ACD     1      12.720  27.390  15.180  1.00  0.00            
ATOM     77  C23 ACD     1      13.700  26.580  16.920  1.00  0.00            
ATOM     78  H37 ACD     1      13.510  26.470  18.000  1.00  0.00            
ATOM     79  O19 ACD     1      14.880  27.390  16.570  1.00  0.00            
ATOM     80  H38 ACD     1      14.680  28.320  16.760  1.00  0.00            
ATOM     81  C24 ACD     1      13.860  25.150  16.360  1.00  0.00            
ATOM     82  H39 ACD     1      14.100  25.230  15.290  1.00  0.00            
ATOM     83  O20 ACD     1      14.950  24.480  16.930  1.00  0.00            
ATOM     84  H40 ACD     1      15.730  24.940  16.620  1.00  0.00            
ATOM     85  C25 ACD     1      12.570  24.300  16.390  1.00  0.00            
ATOM     86  H41 ACD     1      12.770  23.410  15.790  1.00  0.00            
ATOM     87  O21 ACD     1      11.510  25.020  15.790  1.00  0.00            
ATOM     88  C26 ACD     1      11.280  26.260  16.360  1.00  0.00            
ATOM     89  H42 ACD     1      11.170  26.100  17.440  1.00  0.00            
ATOM     90  C27 ACD     1      10.020  26.850  15.680  1.00  0.00            
ATOM     91  H43 ACD     1       9.170  26.190  15.900  1.00  0.00            
ATOM     92  H44 ACD     1       9.740  27.810  16.120  1.00  0.00            
ATOM     93  O22 ACD     1      10.260  27.040  14.300  1.00  0.00            
ATOM     94  H45 ACD     1       9.720  27.730  13.900  1.00  0.00            
ATOM     95  O23 ACD     1      12.290  23.730  17.710  1.00  0.00            
ATOM     96  C28 ACD     1      12.640  22.370  17.960  1.00  0.00            
ATOM     97  H46 ACD     1      13.180  22.010  17.080  1.00  0.00            
ATOM     98  C29 ACD     1      11.380  21.530  17.910  1.00  0.00            
ATOM     99  H47 ACD     1      10.650  22.170  17.400  1.00  0.00            
ATOM    100  O24 ACD     1      10.940  21.050  19.250  1.00  0.00            
ATOM    101  C30 ACD     1      11.520  20.260  16.990  1.00  0.00            
ATOM    102  H48 ACD     1      10.620  19.660  17.110  1.00  0.00            
ATOM    103  H49 ACD     1      11.640  20.640  15.970  1.00  0.00            
ATOM    104  O25 ACD     1      12.580  19.420  17.310  1.00  0.00            
ATOM    105  H50 ACD     1      12.370  19.000  18.150  1.00  0.00            
ATOM    106  C31 ACD     1      13.560  22.360  19.250  1.00  0.00            
ATOM    107  H51 ACD     1      13.430  23.350  19.700  1.00  0.00            
ATOM    108  O26 ACD     1      15.000  22.160  18.900  1.00  0.00            
ATOM    109  H52 ACD     1      15.220  22.940  18.400  1.00  0.00            
ATOM    110  C32 ACD     1      13.120  21.400  20.310  1.00  0.00            
ATOM    111  H53 ACD     1      13.390  20.370  20.040  1.00  0.00            
ATOM    112  O27 ACD     1      13.770  21.740  21.490  1.00  0.00            
ATOM    113  H54 ACD     1      14.660  21.850  21.150  1.00  0.00            
ATOM    114  C33 ACD     1      11.610  21.380  20.440  1.00  0.00            
ATOM    115  H55 ACD     1      11.400  20.540  21.110  1.00  0.00            
ATOM    116  O28 ACD     1      11.160  22.670  20.890  1.00  0.00            
ATOM    117  C34 ACD     1      10.470  22.550  22.180  1.00  0.00            
ATOM    118  H56 ACD     1      10.490  21.550  22.620  1.00  0.00            
ATOM    119  C35 ACD     1      11.250  23.470  23.120  1.00  0.00            
ATOM    120  H57 ACD     1      11.350  24.380  22.520  1.00  0.00            
ATOM    121  O29 ACD     1      12.480  22.880  23.480  1.00  0.00            
ATOM    122  H58 ACD     1      12.940  22.640  22.670  1.00  0.00            
ATOM    123  C36 ACD     1      10.460  23.700  24.390  1.00  0.00            
ATOM    124  H59 ACD     1      10.250  22.710  24.790  1.00  0.00            
ATOM    125  O30 ACD     1      11.110  24.480  25.350  1.00  0.00            
ATOM    126  H60 ACD     1      11.060  24.150  26.250  1.00  0.00            
ATOM    127  C1  BD8     2       7.770  24.010  18.610  1.00  0.00            
ATOM    128  C2  BD8     2       9.220  24.460  18.740  1.00  0.00            
ATOM    129  C3  BD8     2       9.380  25.750  19.440  1.00  0.00            
ATOM    130  C4  BD8     2       8.330  26.770  19.380  1.00  0.00            
ATOM    131  C5  BD8     2       8.540  28.030  19.830  1.00  0.00            
ATOM    132  C6  BD8     2       9.720  28.320  20.520  1.00  0.00            
ATOM    133  C7  BD8     2      10.740  27.370  20.580  1.00  0.00            
ATOM    134  C8  BD8     2      12.040  27.580  21.150  1.00  0.00            
ATOM    135  C9  BD8     2      12.660  26.360  20.900  1.00  0.00            
ATOM    136  N1  BD8     2      11.770  25.480  20.130  1.00  0.00            
ATOM    137  C10 BD8     2      10.610  26.160  19.970  1.00  0.00            
ATOM    138  C11 BD8     2      14.130  26.150  21.350  1.00  0.00            
ATOM    139  C12 BD8     2      15.090  26.090  20.080  1.00  0.00            
ATOM    140  C13 BD8     2      16.590  25.970  20.320  1.00  0.00            
ATOM    141  C14 BD8     2      14.200  24.930  22.300  1.00  0.00            
ATOM    142  C15 BD8     2      15.550  24.550  22.900  1.00  0.00            
ATOM    143  O1  BD8     2      16.190  25.220  23.660  1.00  0.00            
ATOM    144  O2  BD8     2      15.940  23.310  22.730  1.00  0.00            
ATOM    145  O3  BD8     2      14.580  27.220  22.220  1.00  0.00            
ATOM    146  C16 BD8     2      14.250  28.590  21.910  1.00  0.00            
ATOM    147  C17 BD8     2      12.680  28.700  21.880  1.00  0.00            
ATOM    148  H1  BD8     2       7.120  24.630  17.990  1.00  0.00            
ATOM    149  H2  BD8     2       7.720  23.000  18.200  1.00  0.00            
ATOM    150  H3  BD8     2       7.390  24.000  19.640  1.00  0.00            
ATOM    151  H4  BD8     2       9.600  24.640  17.720  1.00  0.00            
ATOM    152  H5  BD8     2       9.810  23.590  19.030  1.00  0.00            
ATOM    153  H6  BD8     2       7.390  26.510  18.900  1.00  0.00            
ATOM    154  H7  BD8     2       7.730  28.740  19.660  1.00  0.00            
ATOM    155  H8  BD8     2       9.910  29.310  20.930  1.00  0.00            
ATOM    156  H9  BD8     2      11.890  24.540  19.800  1.00  0.00            
ATOM    157  H10 BD8     2      14.880  26.970  19.470  1.00  0.00            
ATOM    158  H11 BD8     2      14.780  25.240  19.450  1.00  0.00            
ATOM    159  H12 BD8     2      17.100  26.300  19.410  1.00  0.00            
ATOM    160  H13 BD8     2      16.870  26.630  21.150  1.00  0.00            
ATOM    161  H14 BD8     2      16.910  24.970  20.630  1.00  0.00            
ATOM    162  H15 BD8     2      13.970  24.110  21.620  1.00  0.00            
ATOM    163  H16 BD8     2      13.540  25.030  23.170  1.00  0.00            
ATOM    164  H17 BD8     2      16.880  23.410  22.930  1.00  0.00            
ATOM    165  H18 BD8     2      14.600  28.730  20.880  1.00  0.00            
ATOM    166  H19 BD8     2      14.630  29.360  22.600  1.00  0.00            
ATOM    167  H20 BD8     2      12.250  28.940  22.860  1.00  0.00            
ATOM    168  H21 BD8     2      12.500  29.680  21.410  1.00  0.00            
TER
ENDMDL
MODEL        1
ATOM      1  H1  ACD     1       3.990  27.730  37.150  1.00  0.00            
ATOM      2  O1  ACD     1       4.800  27.210  37.180  1.00  0.00            
ATOM      3  C1  ACD     1       5.160  26.790  35.820  1.00  0.00            
ATOM      4  H2  ACD     1       4.220  26.400  35.430  1.00  0.00            
ATOM      5  H3  ACD     1       5.930  26.000  35.850  1.00  0.00            
ATOM      6  C2  ACD     1       5.680  27.880  34.880  1.00  0.00            
ATOM      7  H4  ACD     1       5.760  27.500  33.860  1.00  0.00            
ATOM      8  O2  ACD     1       4.650  28.860  34.850  1.00  0.00            
ATOM      9  C3  ACD     1       4.800  30.010  34.000  1.00  0.00            
ATOM     10  H5  ACD     1       3.870  30.580  34.010  1.00  0.00            
ATOM     11  O3  ACD     1       5.050  29.700  32.590  1.00  0.00            
ATOM     12  C4  ACD     1       3.990  29.900  31.670  1.00  0.00            
ATOM     13  H6  ACD     1       3.090  30.390  32.050  1.00  0.00            
ATOM     14  C5  ACD     1       4.610  30.700  30.520  1.00  0.00            
ATOM     15  H7  ACD     1       5.420  30.180  29.990  1.00  0.00            
ATOM     16  O4  ACD     1       5.130  31.940  30.960  1.00  0.00            
ATOM     17  H8  ACD     1       6.050  31.810  31.180  1.00  0.00            
ATOM     18  C6  ACD     1       3.470  30.940  29.490  1.00  0.00            
ATOM     19  H9  ACD     1       2.720  31.520  30.040  1.00  0.00            
ATOM     20  O5  ACD     1       3.980  31.730  28.370  1.00  0.00            
ATOM     21  H10 ACD     1       4.190  31.210  27.580  1.00  0.00            
ATOM     22  C7  ACD     1       2.860  29.610  29.000  1.00  0.00            
ATOM     23  H11 ACD     1       2.030  29.770  28.290  1.00  0.00            
ATOM     24  O6  ACD     1       2.410  28.940  30.160  1.00  0.00            
ATOM     25  C8  ACD     1       3.460  28.540  31.060  1.00  0.00            
ATOM     26  H12 ACD     1       4.260  28.020  30.530  1.00  0.00            
ATOM     27  C9  ACD     1       2.940  27.510  32.080  1.00  0.00            
ATOM     28  H13 ACD     1       3.700  27.400  32.860  1.00  0.00            
ATOM     29  H14 ACD     1       1.940  27.800  32.410  1.00  0.00            
ATOM     30  O7  ACD     1       2.780  26.220  31.600  1.00  0.00            
ATOM     31  H15 ACD     1       3.660  25.900  31.370  1.00  0.00            
ATOM     32  O8  ACD     1       3.820  28.800  28.230  1.00  0.00            
ATOM     33  C10 ACD     1       3.670  28.490  26.770  1.00  0.00            
ATOM     34  H16 ACD     1       2.850  29.020  26.280  1.00  0.00            
ATOM     35  C11 ACD     1       5.080  29.040  26.210  1.00  0.00            
ATOM     36  H17 ACD     1       5.940  28.800  26.850  1.00  0.00            
ATOM     37  O9  ACD     1       5.190  30.510  26.260  1.00  0.00            
ATOM     38  H18 ACD     1       6.090  30.850  26.270  1.00  0.00            
ATOM     39  C12 ACD     1       5.470  28.410  24.830  1.00  0.00            
ATOM     40  H19 ACD     1       4.730  28.840  24.140  1.00  0.00            
ATOM     41  O10 ACD     1       6.710  28.810  24.410  1.00  0.00            
ATOM     42  H20 ACD     1       6.760  28.780  23.450  1.00  0.00            
ATOM     43  C13 ACD     1       5.370  26.900  24.970  1.00  0.00            
ATOM     44  H21 ACD     1       5.750  26.460  24.040  1.00  0.00            
ATOM     45  O11 ACD     1       3.960  26.620  25.200  1.00  0.00            
ATOM     46  C14 ACD     1       3.500  27.000  26.470  1.00  0.00            
ATOM     47  H22 ACD     1       4.080  26.460  27.220  1.00  0.00            
ATOM     48  C15 ACD     1       2.100  26.530  26.420  1.00  0.00            
ATOM     49  H23 ACD     1       2.110  25.450  26.190  1.00  0.00            
ATOM     50  H24 ACD     1       1.560  26.470  27.380  1.00  0.00            
ATOM     51  O12 ACD     1       1.280  27.250  25.570  1.00  0.00            
ATOM     52  H25 ACD     1       0.910  26.650  24.920  1.00  0.00            
ATOM     53  O13 ACD     1       6.180  26.450  26.010  1.00  0.00            
ATOM     54  C16 ACD     1       7.170  25.430  25.750  1.00  0.00            
ATOM     55  H26 ACD     1       7.180  25.090  24.710  1.00  0.00            
ATOM     56  C17 ACD     1       8.490  25.990  25.990  1.00  0.00            
ATOM     57  H27 ACD     1       8.520  26.470  26.990  1.00  0.00            
ATOM     58  O14 ACD     1       8.800  26.970  24.970  1.00  0.00            
ATOM     59  H28 ACD     1       8.110  27.630  24.930  1.00  0.00            
ATOM     60  C18 ACD     1       9.550  24.870  25.950  1.00  0.00            
ATOM     61  H29 ACD     1       9.460  24.410  24.950  1.00  0.00            
ATOM     62  O15 ACD     1      10.810  25.460  26.170  1.00  0.00            
ATOM     63  H30 ACD     1      10.870  26.320  25.760  1.00  0.00            
ATOM     64  C19 ACD     1       9.290  23.840  27.040  1.00  0.00            
ATOM     65  H31 ACD     1       9.970  22.990  26.970  1.00  0.00            
ATOM     66  O16 ACD     1       8.040  23.280  26.720  1.00  0.00            
ATOM     67  C20 ACD     1       6.870  24.200  26.680  1.00  0.00            
ATOM     68  H32 ACD     1       6.750  24.640  27.680  1.00  0.00            
ATOM     69  C21 ACD     1       5.640  23.430  26.230  1.00  0.00            
ATOM     70  H33 ACD     1       4.790  24.120  26.150  1.00  0.00            
ATOM     71  H34 ACD     1       5.780  22.830  25.320  1.00  0.00            
ATOM     72  O17 ACD     1       5.350  22.480  27.230  1.00  0.00            
ATOM     73  H35 ACD     1       5.940  21.780  26.940  1.00  0.00            
ATOM     74  O18 ACD     1       9.250  24.450  28.320  1.00  0.00            
ATOM     75  C22 ACD     1      10.140  23.920  29.280  1.00  0.00            
ATOM     76  H36 ACD     1      10.730  23.070  28.890  1.00  0.00            
ATOM     77  C23 ACD     1      11.000  25.020  29.920  1.00  0.00            
ATOM     78  H37 ACD     1      10.240  25.730  30.280  1.00  0.00            
ATOM     79  O19 ACD     1      11.820  25.520  28.830  1.00  0.00            
ATOM     80  H38 ACD     1      11.280  25.570  28.030  1.00  0.00            
ATOM     81  C24 ACD     1      11.740  24.500  31.060  1.00  0.00            
ATOM     82  H39 ACD     1      12.310  23.690  30.580  1.00  0.00            
ATOM     83  O20 ACD     1      12.520  25.550  31.620  1.00  0.00            
ATOM     84  H40 ACD     1      13.160  25.810  30.950  1.00  0.00            
ATOM     85  C25 ACD     1      10.790  23.990  32.160  1.00  0.00            
ATOM     86  H41 ACD     1      11.390  23.560  32.970  1.00  0.00            
ATOM     87  O21 ACD     1       9.980  23.010  31.570  1.00  0.00            
ATOM     88  C26 ACD     1       9.210  23.340  30.390  1.00  0.00            
ATOM     89  H42 ACD     1       8.480  24.090  30.710  1.00  0.00            
ATOM     90  C27 ACD     1       8.400  22.130  29.930  1.00  0.00            
ATOM     91  H43 ACD     1       7.640  21.830  30.670  1.00  0.00            
ATOM     92  H44 ACD     1       7.950  22.460  28.990  1.00  0.00            
ATOM     93  O22 ACD     1       9.360  21.030  29.690  1.00  0.00            
ATOM     94  H45 ACD     1       9.760  20.700  30.510  1.00  0.00            
ATOM     95  O23 ACD     1      10.090  25.020  32.900  1.00  0.00            
ATOM     96  C28 ACD     1      10.520  25.480  34.290  1.00  0.00            
ATOM     97  H46 ACD     1      11.430  24.960  34.600  1.00  0.00            
ATOM     98  C29 ACD     1       9.380  25.140  35.260  1.00  0.00            
ATOM     99  H47 ACD     1       8.400  25.240  34.770  1.00  0.00            
ATOM    100  O24 ACD     1       9.270  25.990  36.410  1.00  0.00            
ATOM    101  C30 ACD     1       9.500  23.740  35.760  1.00  0.00            
ATOM    102  H48 ACD     1      10.030  23.090  35.060  1.00  0.00            
ATOM    103  H49 ACD     1      10.070  23.650  36.700  1.00  0.00            
ATOM    104  O25 ACD     1       8.210  23.160  35.910  1.00  0.00            
ATOM    105  H50 ACD     1       7.760  23.700  36.560  1.00  0.00            
ATOM    106  C31 ACD     1      10.840  26.980  34.270  1.00  0.00            
ATOM    107  H51 ACD     1      10.210  27.410  33.480  1.00  0.00            
ATOM    108  O26 ACD     1      12.230  27.140  33.880  1.00  0.00            
ATOM    109  H52 ACD     1      12.450  26.500  33.190  1.00  0.00            
ATOM    110  C32 ACD     1      10.560  27.800  35.560  1.00  0.00            
ATOM    111  H53 ACD     1      11.330  27.480  36.270  1.00  0.00            
ATOM    112  O27 ACD     1      10.630  29.230  35.290  1.00  0.00            
ATOM    113  H54 ACD     1      11.560  29.490  35.390  1.00  0.00            
ATOM    114  C33 ACD     1       9.170  27.440  36.080  1.00  0.00            
ATOM    115  H55 ACD     1       8.950  27.890  37.050  1.00  0.00            
ATOM    116  O28 ACD     1       8.190  27.720  35.120  1.00  0.00            
ATOM    117  C34 ACD     1       7.000  28.550  35.390  1.00  0.00            
ATOM    118  H56 ACD     1       6.940  28.820  36.450  1.00  0.00            
ATOM    119  C35 ACD     1       7.180  29.880  34.740  1.00  0.00            
ATOM    120  H57 ACD     1       7.430  29.630  33.710  1.00  0.00            
ATOM    121  O29 ACD     1       8.200  30.510  35.530  1.00  0.00            
ATOM    122  H58 ACD     1       9.020  30.040  35.360  1.00  0.00            
ATOM    123  C36 ACD     1       5.890  30.640  34.760  1.00  0.00            
ATOM    124  H59 ACD     1       5.610  30.820  35.800  1.00  0.00            
ATOM    125  O30 ACD     1       6.060  31.830  34.030  1.00  0.00            
ATOM    126  H60 ACD     1       6.560  31.600  33.240  1.00  0.00            
ATOM    127  C1  BD8     2       5.400  23.880  33.500  1.00  0.00            
ATOM    128  C2  BD8     2       6.560  24.910  33.120  1.00  0.00            
ATOM    129  C3  BD8     2       6.400  25.560  31.810  1.00  0.00            
ATOM    130  C4  BD8     2       5.600  24.950  30.870  1.00  0.00            
ATOM    131  C5  BD8     2       5.380  25.520  29.590  1.00  0.00            
ATOM    132  C6  BD8     2       5.990  26.680  29.260  1.00  0.00            
ATOM    133  C7  BD8     2       6.880  27.240  30.160  1.00  0.00            
ATOM    134  C8  BD8     2       7.780  28.360  29.890  1.00  0.00            
ATOM    135  C9  BD8     2       8.580  28.480  31.050  1.00  0.00            
ATOM    136  N1  BD8     2       8.190  27.450  31.960  1.00  0.00            
ATOM    137  C10 BD8     2       7.100  26.730  31.430  1.00  0.00            
ATOM    138  C11 BD8     2       9.750  29.430  30.970  1.00  0.00            
ATOM    139  C12 BD8     2      11.070  28.600  30.780  1.00  0.00            
ATOM    140  C13 BD8     2      12.350  29.420  30.650  1.00  0.00            
ATOM    141  C14 BD8     2       9.780  30.350  32.200  1.00  0.00            
ATOM    142  C15 BD8     2       8.830  31.550  32.120  1.00  0.00            
ATOM    143  O1  BD8     2       7.600  31.400  31.940  1.00  0.00            
ATOM    144  O2  BD8     2       9.300  32.730  32.590  1.00  0.00            
ATOM    145  O3  BD8     2       9.710  30.340  29.910  1.00  0.00            
ATOM    146  C16 BD8     2       9.420  29.730  28.600  1.00  0.00            
ATOM    147  C17 BD8     2       7.990  29.230  28.750  1.00  0.00            
ATOM    148  H1  BD8     2       5.230  23.700  34.570  1.00  0.00            
ATOM    149  H2  BD8     2       4.460  24.320  33.160  1.00  0.00            
ATOM    150  H3  BD8     2       5.640  22.890  33.090  1.00  0.00            
ATOM    151  H4  BD8     2       7.510  24.370  33.050  1.00  0.00            
ATOM    152  H5  BD8     2       6.630  25.650  33.930  1.00  0.00            
ATOM    153  H6  BD8     2       5.160  23.970  30.970  1.00  0.00            
ATOM    154  H7  BD8     2       4.740  25.020  28.870  1.00  0.00            
ATOM    155  H8  BD8     2       5.890  27.060  28.240  1.00  0.00            
ATOM    156  H9  BD8     2       8.580  27.160  32.840  1.00  0.00            
ATOM    157  H10 BD8     2      11.030  27.940  29.900  1.00  0.00            
ATOM    158  H11 BD8     2      11.150  27.970  31.680  1.00  0.00            
ATOM    159  H12 BD8     2      13.090  28.610  30.620  1.00  0.00            
ATOM    160  H13 BD8     2      12.370  30.040  29.740  1.00  0.00            
ATOM    161  H14 BD8     2      12.680  30.000  31.520  1.00  0.00            
ATOM    162  H15 BD8     2      10.770  30.790  32.380  1.00  0.00            
ATOM    163  H16 BD8     2       9.450  29.840  33.110  1.00  0.00            
ATOM    164  H17 BD8     2      10.260  32.670  32.720  1.00  0.00            
ATOM    165  H18 BD8     2      10.060  28.860  28.400  1.00  0.00            
ATOM    166  H19 BD8     2       9.530  30.470  27.790  1.00  0.00            
ATOM    167  H20 BD8     2       7.360  30.120  28.720  1.00  0.00            
ATOM    168  H21 BD8     2       8.000  28.620  27.830  1.00  0.00            
TER
ENDMDL
MODEL        1
ATOM      1  H1  ACD     1      12.260  23.670  23.510  1.00  0.00            
ATOM      2  O1  ACD     1      12.500  24.600  23.520  1.00  0.00            
ATOM      3  C1  ACD     1      11.420  25.340  22.930  1.00  0.00            
ATOM      4  H2  ACD     1      10.500  25.180  23.500  1.00  0.00            
ATOM      5  H3  ACD     1      11.230  24.910  21.940  1.00  0.00            
ATOM      6  C2  ACD     1      11.700  26.820  22.700  1.00  0.00            
ATOM      7  H4  ACD     1      10.900  27.190  22.050  1.00  0.00            
ATOM      8  O2  ACD     1      11.410  27.400  23.950  1.00  0.00            
ATOM      9  C3  ACD     1      11.590  28.850  24.000  1.00  0.00            
ATOM     10  H5  ACD     1      11.430  29.170  25.030  1.00  0.00            
ATOM     11  O3  ACD     1      10.780  29.710  23.110  1.00  0.00            
ATOM     12  C4  ACD     1       9.700  30.320  23.750  1.00  0.00            
ATOM     13  H6  ACD     1       9.670  29.990  24.800  1.00  0.00            
ATOM     14  C5  ACD     1       9.930  31.780  23.730  1.00  0.00            
ATOM     15  H7  ACD     1      10.130  32.090  22.690  1.00  0.00            
ATOM     16  O4  ACD     1      10.920  32.240  24.690  1.00  0.00            
ATOM     17  H8  ACD     1      11.800  31.960  24.430  1.00  0.00            
ATOM     18  C6  ACD     1       8.620  32.610  24.090  1.00  0.00            
ATOM     19  H9  ACD     1       8.300  32.460  25.130  1.00  0.00            
ATOM     20  O5  ACD     1       8.970  33.970  24.050  1.00  0.00            
ATOM     21  H10 ACD     1       9.780  33.990  24.560  1.00  0.00            
ATOM     22  C7  ACD     1       7.480  32.250  23.230  1.00  0.00            
ATOM     23  H11 ACD     1       6.600  32.810  23.580  1.00  0.00            
ATOM     24  O6  ACD     1       7.200  30.880  23.410  1.00  0.00            
ATOM     25  C8  ACD     1       8.330  29.970  23.110  1.00  0.00            
ATOM     26  H12 ACD     1       8.560  29.920  22.040  1.00  0.00            
ATOM     27  C9  ACD     1       7.700  28.710  23.510  1.00  0.00            
ATOM     28  H13 ACD     1       6.660  28.760  23.180  1.00  0.00            
ATOM     29  H14 ACD     1       8.200  27.870  23.000  1.00  0.00            
ATOM     30  O7  ACD     1       7.740  28.480  24.930  1.00  0.00            
ATOM     31  H15 ACD     1       7.510  29.320  25.350  1.00  0.00            
ATOM     32  O8  ACD     1       7.620  32.560  21.870  1.00  0.00            
ATOM     33  C10 ACD     1       6.780  33.570  21.260  1.00  0.00            
ATOM     34  H16 ACD     1       6.250  34.190  22.000  1.00  0.00            
ATOM     35  C11 ACD     1       7.710  34.580  20.640  1.00  0.00            
ATOM     36  H17 ACD     1       8.540  34.010  20.190  1.00  0.00            
ATOM     37  O9  ACD     1       8.110  35.490  21.740  1.00  0.00            
ATOM     38  H18 ACD     1       8.440  35.050  22.530  1.00  0.00            
ATOM     39  C12 ACD     1       7.040  35.360  19.510  1.00  0.00            
ATOM     40  H19 ACD     1       6.310  36.050  19.930  1.00  0.00            
ATOM     41  O10 ACD     1       8.010  36.080  18.830  1.00  0.00            
ATOM     42  H20 ACD     1       7.650  36.960  18.730  1.00  0.00            
ATOM     43  C13 ACD     1       6.280  34.390  18.570  1.00  0.00            
ATOM     44  H21 ACD     1       5.760  34.870  17.730  1.00  0.00            
ATOM     45  O11 ACD     1       5.200  33.680  19.270  1.00  0.00            
ATOM     46  C14 ACD     1       5.740  32.920  20.360  1.00  0.00            
ATOM     47  H22 ACD     1       6.270  32.020  20.030  1.00  0.00            
ATOM     48  C15 ACD     1       4.600  32.290  21.090  1.00  0.00            
ATOM     49  H23 ACD     1       5.160  31.560  21.690  1.00  0.00            
ATOM     50  H24 ACD     1       4.160  33.020  21.780  1.00  0.00            
ATOM     51  O12 ACD     1       3.720  31.670  20.050  1.00  0.00            
ATOM     52  H25 ACD     1       3.730  32.140  19.210  1.00  0.00            
ATOM     53  O13 ACD     1       7.280  33.420  18.100  1.00  0.00            
ATOM     54  C16 ACD     1       7.180  32.990  16.670  1.00  0.00            
ATOM     55  H26 ACD     1       6.560  33.690  16.090  1.00  0.00            
ATOM     56  C17 ACD     1       8.580  33.130  16.100  1.00  0.00            
ATOM     57  H27 ACD     1       9.290  32.590  16.740  1.00  0.00            
ATOM     58  O14 ACD     1       8.830  34.580  16.150  1.00  0.00            
ATOM     59  H28 ACD     1       8.570  35.080  16.930  1.00  0.00            
ATOM     60  C18 ACD     1       8.760  32.510  14.720  1.00  0.00            
ATOM     61  H29 ACD     1       8.060  32.990  14.030  1.00  0.00            
ATOM     62  O15 ACD     1      10.080  32.610  14.200  1.00  0.00            
ATOM     63  H30 ACD     1      10.330  33.500  14.470  1.00  0.00            
ATOM     64  C19 ACD     1       8.390  30.990  14.820  1.00  0.00            
ATOM     65  H31 ACD     1       8.490  30.650  13.790  1.00  0.00            
ATOM     66  O16 ACD     1       7.080  30.880  15.260  1.00  0.00            
ATOM     67  C20 ACD     1       6.770  31.500  16.570  1.00  0.00            
ATOM     68  H32 ACD     1       7.420  30.900  17.220  1.00  0.00            
ATOM     69  C21 ACD     1       5.340  31.340  16.880  1.00  0.00            
ATOM     70  H33 ACD     1       4.870  31.910  17.700  1.00  0.00            
ATOM     71  H34 ACD     1       4.680  31.690  16.080  1.00  0.00            
ATOM     72  O17 ACD     1       5.050  30.000  17.230  1.00  0.00            
ATOM     73  H35 ACD     1       5.220  29.440  16.460  1.00  0.00            
ATOM     74  O18 ACD     1       9.280  30.300  15.650  1.00  0.00            
ATOM     75  C22 ACD     1       9.940  29.110  15.230  1.00  0.00            
ATOM     76  H36 ACD     1       9.550  28.790  14.250  1.00  0.00            
ATOM     77  C23 ACD     1      11.430  29.340  15.300  1.00  0.00            
ATOM     78  H37 ACD     1      11.820  29.620  16.280  1.00  0.00            
ATOM     79  O19 ACD     1      11.710  30.430  14.380  1.00  0.00            
ATOM     80  H38 ACD     1      11.180  31.200  14.610  1.00  0.00            
ATOM     81  C24 ACD     1      12.170  28.020  14.910  1.00  0.00            
ATOM     82  H39 ACD     1      11.840  27.720  13.910  1.00  0.00            
ATOM     83  O20 ACD     1      13.600  28.230  14.930  1.00  0.00            
ATOM     84  H40 ACD     1      13.870  28.930  14.320  1.00  0.00            
ATOM     85  C25 ACD     1      11.680  26.890  15.780  1.00  0.00            
ATOM     86  H41 ACD     1      12.090  25.990  15.310  1.00  0.00            
ATOM     87  O21 ACD     1      10.270  26.810  15.710  1.00  0.00            
ATOM     88  C26 ACD     1       9.550  27.960  16.190  1.00  0.00            
ATOM     89  H42 ACD     1       9.840  28.220  17.210  1.00  0.00            
ATOM     90  C27 ACD     1       8.090  27.670  16.350  1.00  0.00            
ATOM     91  H43 ACD     1       7.970  26.780  16.990  1.00  0.00            
ATOM     92  H44 ACD     1       7.590  28.490  16.870  1.00  0.00            
ATOM     93  O22 ACD     1       7.410  27.540  15.090  1.00  0.00            
ATOM     94  H45 ACD     1       6.610  27.140  15.430  1.00  0.00            
ATOM     95  O23 ACD     1      12.150  26.970  17.170  1.00  0.00            
ATOM     96  C28 ACD     1      13.320  26.130  17.500  1.00  0.00            
ATOM     97  H46 ACD     1      13.760  25.810  16.550  1.00  0.00            
ATOM     98  C29 ACD     1      12.970  24.860  18.270  1.00  0.00            
ATOM     99  H47 ACD     1      11.880  24.960  18.340  1.00  0.00            
ATOM    100  O24 ACD     1      13.420  24.810  19.650  1.00  0.00            
ATOM    101  C30 ACD     1      13.360  23.510  17.670  1.00  0.00            
ATOM    102  H48 ACD     1      12.760  22.700  18.090  1.00  0.00            
ATOM    103  H49 ACD     1      13.060  23.440  16.610  1.00  0.00            
ATOM    104  O25 ACD     1      14.730  23.310  17.810  1.00  0.00            
ATOM    105  H50 ACD     1      14.890  23.340  18.760  1.00  0.00            
ATOM    106  C31 ACD     1      14.340  27.060  18.050  1.00  0.00            
ATOM    107  H51 ACD     1      13.840  27.970  18.390  1.00  0.00            
ATOM    108  O26 ACD     1      15.210  27.370  16.970  1.00  0.00            
ATOM    109  H52 ACD     1      14.740  27.740  16.210  1.00  0.00            
ATOM    110  C32 ACD     1      15.050  26.480  19.300  1.00  0.00            
ATOM    111  H53 ACD     1      15.710  25.660  18.980  1.00  0.00            
ATOM    112  O27 ACD     1      15.670  27.550  19.920  1.00  0.00            
ATOM    113  H54 ACD     1      16.270  27.810  19.220  1.00  0.00            
ATOM    114  C33 ACD     1      14.100  25.880  20.260  1.00  0.00            
ATOM    115  H55 ACD     1      14.750  25.510  21.060  1.00  0.00            
ATOM    116  O28 ACD     1      13.180  26.840  20.780  1.00  0.00            
ATOM    117  C34 ACD     1      13.140  27.170  22.180  1.00  0.00            
ATOM    118  H56 ACD     1      13.900  26.520  22.630  1.00  0.00            
ATOM    119  C35 ACD     1      13.460  28.670  22.310  1.00  0.00            
ATOM    120  H57 ACD     1      12.870  29.290  21.620  1.00  0.00            
ATOM    121  O29 ACD     1      14.830  28.850  22.190  1.00  0.00            
ATOM    122  H58 ACD     1      15.100  28.270  21.480  1.00  0.00            
ATOM    123  C36 ACD     1      13.060  29.100  23.750  1.00  0.00            
ATOM    124  H59 ACD     1      13.660  28.510  24.450  1.00  0.00            
ATOM    125  O30 ACD     1      13.290  30.490  24.020  1.00  0.00            
ATOM    126  H60 ACD     1      13.300  30.960  23.190  1.00  0.00            
ATOM    127  C1  BD8     2       9.180  25.680  20.290  1.00  0.00            
ATOM    128  C2  BD8     2      10.040  26.680  19.430  1.00  0.00            
ATOM    129  C3  BD8     2       9.530  28.120  19.600  1.00  0.00            
ATOM    130  C4  BD8     2       8.150  28.390  19.650  1.00  0.00            
ATOM    131  C5  BD8     2       7.660  29.730  19.660  1.00  0.00            
ATOM    132  C6  BD8     2       8.520  30.860  19.650  1.00  0.00            
ATOM    133  C7  BD8     2       9.920  30.530  19.560  1.00  0.00            
ATOM    134  C8  BD8     2      11.040  31.450  19.300  1.00  0.00            
ATOM    135  C9  BD8     2      12.140  30.630  19.010  1.00  0.00            
ATOM    136  N1  BD8     2      11.760  29.240  19.290  1.00  0.00            
ATOM    137  C10 BD8     2      10.390  29.220  19.510  1.00  0.00            
ATOM    138  C11 BD8     2      13.460  31.250  18.710  1.00  0.00            
ATOM    139  C12 BD8     2      14.070  30.760  17.310  1.00  0.00            
ATOM    140  C13 BD8     2      15.530  31.280  17.020  1.00  0.00            
ATOM    141  C14 BD8     2      14.450  31.160  19.830  1.00  0.00            
ATOM    142  C15 BD8     2      14.130  31.880  21.070  1.00  0.00            
ATOM    143  O1  BD8     2      13.090  31.810  21.680  1.00  0.00            
ATOM    144  O2  BD8     2      15.140  32.580  21.510  1.00  0.00            
ATOM    145  O3  BD8     2      13.380  32.650  18.490  1.00  0.00            
ATOM    146  C16 BD8     2      12.120  33.130  17.880  1.00  0.00            
ATOM    147  C17 BD8     2      11.010  32.920  18.990  1.00  0.00            
ATOM    148  H1  BD8     2       8.240  25.360  19.820  1.00  0.00            
ATOM    149  H2  BD8     2       9.750  24.770  20.530  1.00  0.00            
ATOM    150  H3  BD8     2       8.940  26.210  21.210  1.00  0.00            
ATOM    151  H4  BD8     2       9.950  26.460  18.360  1.00  0.00            
ATOM    152  H5  BD8     2      11.060  26.570  19.830  1.00  0.00            
ATOM    153  H6  BD8     2       7.440  27.570  19.630  1.00  0.00            
ATOM    154  H7  BD8     2       6.590  29.900  19.670  1.00  0.00            
ATOM    155  H8  BD8     2       8.130  31.870  19.570  1.00  0.00            
ATOM    156  H9  BD8     2      12.390  28.460  19.390  1.00  0.00            
ATOM    157  H10 BD8     2      13.440  31.120  16.490  1.00  0.00            
ATOM    158  H11 BD8     2      13.980  29.670  17.350  1.00  0.00            
ATOM    159  H12 BD8     2      16.200  30.790  17.730  1.00  0.00            
ATOM    160  H13 BD8     2      15.790  30.880  16.040  1.00  0.00            
ATOM    161  H14 BD8     2      15.650  32.370  17.060  1.00  0.00            
ATOM    162  H15 BD8     2      15.420  31.540  19.470  1.00  0.00            
ATOM    163  H16 BD8     2      14.670  30.110  20.090  1.00  0.00            
ATOM    164  H17 BD8     2      14.870  32.850  22.400  1.00  0.00            
ATOM    165  H18 BD8     2      11.860  32.570  16.980  1.00  0.00            
ATOM    166  H19 BD8     2      12.120  34.200  17.640  1.00  0.00            
ATOM    167  H20 BD8     2      11.220  33.430  19.940  1.00  0.00            
ATOM    168  H21 BD8     2      10.060  33.280  18.570  1.00  0.00            
TER
ENDMDL
MODEL        1
ATOM      1  H1  ACD     1      16.800   4.080  15.490  1.00  0.00            
ATOM      2  O1  ACD     1      16.490   3.850  16.370  1.00  0.00            
ATOM      3  C1  ACD     1      16.200   2.430  16.340  1.00  0.00            
ATOM      4  H2  ACD     1      16.110   2.100  17.390  1.00  0.00            
ATOM      5  H3  ACD     1      16.950   1.870  15.770  1.00  0.00            
ATOM      6  C2  ACD     1      14.850   2.100  15.620  1.00  0.00            
ATOM      7  H4  ACD     1      14.070   2.780  15.980  1.00  0.00            
ATOM      8  O2  ACD     1      15.150   2.340  14.240  1.00  0.00            
ATOM      9  C3  ACD     1      14.200   1.810  13.220  1.00  0.00            
ATOM     10  H5  ACD     1      14.630   2.050  12.240  1.00  0.00            
ATOM     11  O3  ACD     1      12.900   2.440  13.330  1.00  0.00            
ATOM     12  C4  ACD     1      12.600   3.620  12.580  1.00  0.00            
ATOM     13  H6  ACD     1      13.210   3.560  11.670  1.00  0.00            
ATOM     14  C5  ACD     1      11.050   3.430  12.390  1.00  0.00            
ATOM     15  H7  ACD     1      10.670   3.310  13.410  1.00  0.00            
ATOM     16  O4  ACD     1      10.640   2.290  11.580  1.00  0.00            
ATOM     17  H8  ACD     1      10.850   2.380  10.650  1.00  0.00            
ATOM     18  C6  ACD     1      10.370   4.680  11.870  1.00  0.00            
ATOM     19  H9  ACD     1      10.750   4.840  10.850  1.00  0.00            
ATOM     20  O5  ACD     1       8.990   4.520  11.820  1.00  0.00            
ATOM     21  H10 ACD     1       8.790   3.840  11.170  1.00  0.00            
ATOM     22  C7  ACD     1      10.750   5.790  12.780  1.00  0.00            
ATOM     23  H11 ACD     1      10.290   6.730  12.460  1.00  0.00            
ATOM     24  O6  ACD     1      12.190   6.060  12.730  1.00  0.00            
ATOM     25  C8  ACD     1      12.970   4.990  13.380  1.00  0.00            
ATOM     26  H12 ACD     1      12.670   4.900  14.430  1.00  0.00            
ATOM     27  C9  ACD     1      14.380   5.510  13.260  1.00  0.00            
ATOM     28  H13 ACD     1      14.460   6.500  13.730  1.00  0.00            
ATOM     29  H14 ACD     1      14.930   4.770  13.850  1.00  0.00            
ATOM     30  O7  ACD     1      14.830   5.580  11.890  1.00  0.00            
ATOM     31  H15 ACD     1      14.170   6.120  11.430  1.00  0.00            
ATOM     32  O8  ACD     1      10.360   5.660  14.130  1.00  0.00            
ATOM     33  C10 ACD     1       9.380   6.520  14.660  1.00  0.00            
ATOM     34  H16 ACD     1       8.950   7.250  13.970  1.00  0.00            
ATOM     35  C11 ACD     1       8.140   5.750  15.060  1.00  0.00            
ATOM     36  H17 ACD     1       8.640   4.950  15.620  1.00  0.00            
ATOM     37  O9  ACD     1       7.370   5.440  13.930  1.00  0.00            
ATOM     38  H18 ACD     1       7.930   4.950  13.330  1.00  0.00            
ATOM     39  C12 ACD     1       7.420   6.530  16.100  1.00  0.00            
ATOM     40  H19 ACD     1       7.060   7.440  15.600  1.00  0.00            
ATOM     41  O10 ACD     1       6.340   5.800  16.690  1.00  0.00            
ATOM     42  H20 ACD     1       6.050   5.170  16.020  1.00  0.00            
ATOM     43  C13 ACD     1       8.220   7.040  17.210  1.00  0.00            
ATOM     44  H21 ACD     1       7.520   7.670  17.770  1.00  0.00            
ATOM     45  O11 ACD     1       9.200   7.890  16.740  1.00  0.00            
ATOM     46  C14 ACD     1      10.110   7.220  15.870  1.00  0.00            
ATOM     47  H22 ACD     1      10.620   6.400  16.410  1.00  0.00            
ATOM     48  C15 ACD     1      11.170   8.140  15.390  1.00  0.00            
ATOM     49  H23 ACD     1      11.890   7.640  14.730  1.00  0.00            
ATOM     50  H24 ACD     1      10.690   8.930  14.800  1.00  0.00            
ATOM     51  O12 ACD     1      12.000   8.620  16.470  1.00  0.00            
ATOM     52  H25 ACD     1      11.470   8.970  17.190  1.00  0.00            
ATOM     53  O13 ACD     1       8.810   6.010  18.040  1.00  0.00            
ATOM     54  C16 ACD     1       8.510   6.100  19.430  1.00  0.00            
ATOM     55  H26 ACD     1       7.880   6.970  19.610  1.00  0.00            
ATOM     56  C17 ACD     1       7.790   4.900  19.930  1.00  0.00            
ATOM     57  H27 ACD     1       8.320   3.950  19.760  1.00  0.00            
ATOM     58  O14 ACD     1       6.540   4.840  19.250  1.00  0.00            
ATOM     59  H28 ACD     1       6.570   5.060  18.310  1.00  0.00            
ATOM     60  C18 ACD     1       7.540   4.950  21.420  1.00  0.00            
ATOM     61  H29 ACD     1       6.860   5.780  21.610  1.00  0.00            
ATOM     62  O15 ACD     1       6.930   3.760  21.900  1.00  0.00            
ATOM     63  H30 ACD     1       7.570   3.060  21.730  1.00  0.00            
ATOM     64  C19 ACD     1       8.860   5.180  22.140  1.00  0.00            
ATOM     65  H31 ACD     1       8.750   5.310  23.220  1.00  0.00            
ATOM     66  O16 ACD     1       9.440   6.370  21.610  1.00  0.00            
ATOM     67  C20 ACD     1       9.780   6.270  20.210  1.00  0.00            
ATOM     68  H32 ACD     1      10.360   5.360  20.020  1.00  0.00            
ATOM     69  C21 ACD     1      10.580   7.580  19.920  1.00  0.00            
ATOM     70  H33 ACD     1      11.420   7.660  20.620  1.00  0.00            
ATOM     71  H34 ACD     1      10.890   7.560  18.870  1.00  0.00            
ATOM     72  O17 ACD     1       9.670   8.720  20.140  1.00  0.00            
ATOM     73  H35 ACD     1       9.370   8.730  21.050  1.00  0.00            
ATOM     74  O18 ACD     1       9.730   4.030  21.920  1.00  0.00            
ATOM     75  C22 ACD     1      10.740   3.700  22.920  1.00  0.00            
ATOM     76  H36 ACD     1      10.540   4.270  23.840  1.00  0.00            
ATOM     77  C23 ACD     1      10.520   2.160  22.960  1.00  0.00            
ATOM     78  H37 ACD     1      10.350   1.770  21.950  1.00  0.00            
ATOM     79  O19 ACD     1       9.460   1.730  23.850  1.00  0.00            
ATOM     80  H38 ACD     1       9.690   1.830  24.780  1.00  0.00            
ATOM     81  C24 ACD     1      11.810   1.350  23.330  1.00  0.00            
ATOM     82  H39 ACD     1      12.120   1.570  24.360  1.00  0.00            
ATOM     83  O20 ACD     1      11.600  -0.080  23.100  1.00  0.00            
ATOM     84  H40 ACD     1      12.370  -0.420  23.550  1.00  0.00            
ATOM     85  C25 ACD     1      12.960   1.800  22.490  1.00  0.00            
ATOM     86  H41 ACD     1      13.840   1.280  22.880  1.00  0.00            
ATOM     87  O21 ACD     1      13.140   3.240  22.710  1.00  0.00            
ATOM     88  C26 ACD     1      12.100   4.120  22.380  1.00  0.00            
ATOM     89  H42 ACD     1      12.030   4.240  21.290  1.00  0.00            
ATOM     90  C27 ACD     1      12.380   5.530  22.890  1.00  0.00            
ATOM     91  H43 ACD     1      11.630   6.260  22.590  1.00  0.00            
ATOM     92  H44 ACD     1      12.600   5.550  23.970  1.00  0.00            
ATOM     93  O22 ACD     1      13.620   6.000  22.370  1.00  0.00            
ATOM     94  H45 ACD     1      14.330   5.400  22.630  1.00  0.00            
ATOM     95  O23 ACD     1      12.800   1.460  21.180  1.00  0.00            
ATOM     96  C28 ACD     1      13.680   0.470  20.600  1.00  0.00            
ATOM     97  H46 ACD     1      14.200  -0.130  21.350  1.00  0.00            
ATOM     98  C29 ACD     1      14.610   1.220  19.680  1.00  0.00            
ATOM     99  H47 ACD     1      13.990   1.860  19.040  1.00  0.00            
ATOM    100  O24 ACD     1      15.310   0.280  18.900  1.00  0.00            
ATOM    101  C30 ACD     1      15.580   2.150  20.380  1.00  0.00            
ATOM    102  H48 ACD     1      16.340   2.610  19.750  1.00  0.00            
ATOM    103  H49 ACD     1      14.900   2.930  20.760  1.00  0.00            
ATOM    104  O25 ACD     1      16.150   1.510  21.470  1.00  0.00            
ATOM    105  H50 ACD     1      16.680   0.780  21.150  1.00  0.00            
ATOM    106  C31 ACD     1      12.690  -0.400  19.800  1.00  0.00            
ATOM    107  H51 ACD     1      12.190   0.450  19.330  1.00  0.00            
ATOM    108  O26 ACD     1      11.740  -1.040  20.620  1.00  0.00            
ATOM    109  H52 ACD     1      11.670  -0.500  21.410  1.00  0.00            
ATOM    110  C32 ACD     1      13.390  -1.250  18.760  1.00  0.00            
ATOM    111  H53 ACD     1      13.770  -2.150  19.260  1.00  0.00            
ATOM    112  O27 ACD     1      12.470  -1.680  17.780  1.00  0.00            
ATOM    113  H54 ACD     1      12.530  -1.010  17.090  1.00  0.00            
ATOM    114  C33 ACD     1      14.510  -0.450  18.000  1.00  0.00            
ATOM    115  H55 ACD     1      15.220  -1.110  17.500  1.00  0.00            
ATOM    116  O28 ACD     1      13.920   0.450  17.140  1.00  0.00            
ATOM    117  C34 ACD     1      14.520   0.620  15.840  1.00  0.00            
ATOM    118  H56 ACD     1      15.440   0.040  15.740  1.00  0.00            
ATOM    119  C35 ACD     1      13.510   0.020  14.810  1.00  0.00            
ATOM    120  H57 ACD     1      12.540   0.500  14.980  1.00  0.00            
ATOM    121  O29 ACD     1      13.500  -1.400  15.000  1.00  0.00            
ATOM    122  H58 ACD     1      14.400  -1.720  14.830  1.00  0.00            
ATOM    123  C36 ACD     1      13.990   0.310  13.410  1.00  0.00            
ATOM    124  H59 ACD     1      14.950  -0.180  13.210  1.00  0.00            
ATOM    125  O30 ACD     1      12.950  -0.050  12.470  1.00  0.00            
ATOM    126  H60 ACD     1      12.260   0.600  12.560  1.00  0.00            
ATOM    127  C1  BD8     2      12.170   4.100  17.650  1.00  0.00            
ATOM    128  C2  BD8     2      11.340   3.110  16.770  1.00  0.00            
ATOM    129  C3  BD8     2      10.240   2.310  17.460  1.00  0.00            
ATOM    130  C4  BD8     2      10.010   2.280  18.880  1.00  0.00            
ATOM    131  C5  BD8     2       8.890   1.620  19.440  1.00  0.00            
ATOM    132  C6  BD8     2       8.260   0.640  18.620  1.00  0.00            
ATOM    133  C7  BD8     2       8.630   0.530  17.240  1.00  0.00            
ATOM    134  C8  BD8     2       7.970  -0.210  16.220  1.00  0.00            
ATOM    135  C9  BD8     2       8.460   0.280  15.030  1.00  0.00            
ATOM    136  N1  BD8     2       9.480   1.260  15.330  1.00  0.00            
ATOM    137  C10 BD8     2       9.530   1.360  16.650  1.00  0.00            
ATOM    138  C11 BD8     2       8.030  -0.230  13.640  1.00  0.00            
ATOM    139  C12 BD8     2       9.210  -0.940  12.930  1.00  0.00            
ATOM    140  C13 BD8     2       8.880  -1.820  11.710  1.00  0.00            
ATOM    141  C14 BD8     2       7.440   0.990  12.790  1.00  0.00            
ATOM    142  C15 BD8     2       6.270   1.640  13.450  1.00  0.00            
ATOM    143  O1  BD8     2       5.090   1.610  13.000  1.00  0.00            
ATOM    144  O2  BD8     2       6.640   2.650  14.210  1.00  0.00            
ATOM    145  O3  BD8     2       6.850  -1.010  13.760  1.00  0.00            
ATOM    146  C16 BD8     2       7.010  -1.990  14.780  1.00  0.00            
ATOM    147  C17 BD8     2       6.950  -1.300  16.180  1.00  0.00            
ATOM    148  H1  BD8     2      12.950   4.720  17.180  1.00  0.00            
ATOM    149  H2  BD8     2      11.430   4.680  18.200  1.00  0.00            
ATOM    150  H3  BD8     2      12.710   3.590  18.470  1.00  0.00            
ATOM    151  H4  BD8     2      11.960   2.390  16.210  1.00  0.00            
ATOM    152  H5  BD8     2      10.890   3.730  15.990  1.00  0.00            
ATOM    153  H6  BD8     2      10.640   2.830  19.560  1.00  0.00            
ATOM    154  H7  BD8     2       8.730   1.650  20.520  1.00  0.00            
ATOM    155  H8  BD8     2       7.600  -0.090  19.070  1.00  0.00            
ATOM    156  H9  BD8     2       9.920   1.970  14.760  1.00  0.00            
ATOM    157  H10 BD8     2       9.710  -1.670  13.590  1.00  0.00            
ATOM    158  H11 BD8     2       9.920  -0.230  12.490  1.00  0.00            
ATOM    159  H12 BD8     2       8.350  -1.240  10.940  1.00  0.00            
ATOM    160  H13 BD8     2       9.760  -2.230  11.190  1.00  0.00            
ATOM    161  H14 BD8     2       8.250  -2.670  11.990  1.00  0.00            
ATOM    162  H15 BD8     2       7.110   0.760  11.770  1.00  0.00            
ATOM    163  H16 BD8     2       8.210   1.760  12.660  1.00  0.00            
ATOM    164  H17 BD8     2       5.780   3.110  14.220  1.00  0.00            
ATOM    165  H18 BD8     2       7.940  -2.550  14.640  1.00  0.00            
ATOM    166  H19 BD8     2       6.190  -2.720  14.720  1.00  0.00            
ATOM    167  H20 BD8     2       5.910  -1.010  16.370  1.00  0.00            
ATOM    168  H21 BD8     2       7.200  -2.000  16.990  1.00  0.00            
TER
ENDMDL
MODEL        1
ATOM      1  H1  ACD     1      40.110  34.480  24.410  1.00  0.00            
ATOM      2  O1  ACD     1      39.210  34.800  24.440  1.00  0.00            
ATOM      3  C1  ACD     1      39.380  36.190  24.690  1.00  0.00            
ATOM      4  H2  ACD     1      39.670  36.730  23.770  1.00  0.00            
ATOM      5  H3  ACD     1      40.170  36.280  25.450  1.00  0.00            
ATOM      6  C2  ACD     1      38.080  36.680  25.320  1.00  0.00            
ATOM      7  H4  ACD     1      37.290  36.000  24.990  1.00  0.00            
ATOM      8  O2  ACD     1      38.220  36.790  26.790  1.00  0.00            
ATOM      9  C3  ACD     1      37.100  37.320  27.500  1.00  0.00            
ATOM     10  H5  ACD     1      37.370  37.360  28.560  1.00  0.00            
ATOM     11  O3  ACD     1      35.900  36.500  27.400  1.00  0.00            
ATOM     12  C4  ACD     1      35.960  35.380  28.340  1.00  0.00            
ATOM     13  H6  ACD     1      36.990  35.190  28.660  1.00  0.00
[truncated: 1,594,719 more chars]
