# Supplementary material for: Achieving Chemical Accuracy in Cyclodextrin Host–Guest Binding via Integrative Atomistic Modelling
Source: Adv Sci (Weinh). 2025 Dec 14;13(10):e19782. doi: 10.1002/advs.202519782 (PMC12915143; doi:10.1002/advs.202519782)
Supplement: Supplementary file 1 — Supporting Information [file ADVS-13-e19782-s003.zip › all_poses/ACD.BE3.pdb]

MODEL        1
ATOM      1  H1  ACD     1       8.660   9.330  24.660  1.00  0.00            
ATOM      2  O1  ACD     1       9.280  10.050  24.480  1.00  0.00            
ATOM      3  C1  ACD     1      10.090   9.640  23.340  1.00  0.00            
ATOM      4  H2  ACD     1      10.590   8.670  23.430  1.00  0.00            
ATOM      5  H3  ACD     1      10.910  10.370  23.300  1.00  0.00            
ATOM      6  C2  ACD     1       9.410   9.580  21.940  1.00  0.00            
ATOM      7  H4  ACD     1      10.260   9.560  21.240  1.00  0.00            
ATOM      8  O2  ACD     1       8.760   8.350  21.930  1.00  0.00            
ATOM      9  C3  ACD     1       8.110   7.980  20.710  1.00  0.00            
ATOM     10  H5  ACD     1       7.730   6.960  20.820  1.00  0.00            
ATOM     11  O3  ACD     1       9.050   7.930  19.690  1.00  0.00            
ATOM     12  C4  ACD     1       9.580   6.660  19.280  1.00  0.00            
ATOM     13  H6  ACD     1       9.070   5.790  19.740  1.00  0.00            
ATOM     14  C5  ACD     1       9.290   6.620  17.800  1.00  0.00            
ATOM     15  H7  ACD     1       9.760   7.560  17.500  1.00  0.00            
ATOM     16  O4  ACD     1       7.870   6.510  17.480  1.00  0.00            
ATOM     17  H8  ACD     1       7.410   7.150  18.020  1.00  0.00            
ATOM     18  C6  ACD     1      10.020   5.410  17.270  1.00  0.00            
ATOM     19  H9  ACD     1       9.570   4.520  17.740  1.00  0.00            
ATOM     20  O5  ACD     1      10.010   5.340  15.890  1.00  0.00            
ATOM     21  H10 ACD     1      10.610   6.080  15.780  1.00  0.00            
ATOM     22  C7  ACD     1      11.510   5.250  17.690  1.00  0.00            
ATOM     23  H11 ACD     1      11.920   4.280  17.380  1.00  0.00            
ATOM     24  O6  ACD     1      11.640   5.420  19.100  1.00  0.00            
ATOM     25  C8  ACD     1      11.100   6.600  19.640  1.00  0.00            
ATOM     26  H12 ACD     1      11.720   7.460  19.370  1.00  0.00            
ATOM     27  C9  ACD     1      11.330   6.420  21.130  1.00  0.00            
ATOM     28  H13 ACD     1      12.370   6.320  21.480  1.00  0.00            
ATOM     29  H14 ACD     1      10.930   7.260  21.710  1.00  0.00            
ATOM     30  O7  ACD     1      10.660   5.290  21.680  1.00  0.00            
ATOM     31  H15 ACD     1      10.950   4.530  21.170  1.00  0.00            
ATOM     32  O8  ACD     1      12.290   6.280  17.130  1.00  0.00            
ATOM     33  C10 ACD     1      13.510   5.960  16.540  1.00  0.00            
ATOM     34  H16 ACD     1      13.630   4.870  16.420  1.00  0.00            
ATOM     35  C11 ACD     1      13.470   6.610  15.150  1.00  0.00            
ATOM     36  H17 ACD     1      13.300   7.670  15.360  1.00  0.00            
ATOM     37  O9  ACD     1      12.570   5.960  14.240  1.00  0.00            
ATOM     38  H18 ACD     1      13.020   5.110  14.140  1.00  0.00            
ATOM     39  C12 ACD     1      14.920   6.670  14.590  1.00  0.00            
ATOM     40  H19 ACD     1      15.240   5.700  14.190  1.00  0.00            
ATOM     41  O10 ACD     1      14.960   7.530  13.420  1.00  0.00            
ATOM     42  H20 ACD     1      14.710   6.910  12.720  1.00  0.00            
ATOM     43  C13 ACD     1      15.920   7.230  15.650  1.00  0.00            
ATOM     44  H21 ACD     1      16.890   7.100  15.160  1.00  0.00            
ATOM     45  O11 ACD     1      15.890   6.450  16.800  1.00  0.00            
ATOM     46  C14 ACD     1      14.630   6.500  17.450  1.00  0.00            
ATOM     47  H22 ACD     1      14.380   7.540  17.680  1.00  0.00            
ATOM     48  C15 ACD     1      14.810   5.900  18.850  1.00  0.00            
ATOM     49  H23 ACD     1      15.760   6.110  19.350  1.00  0.00            
ATOM     50  H24 ACD     1      14.070   6.320  19.550  1.00  0.00            
ATOM     51  O12 ACD     1      14.750   4.460  18.840  1.00  0.00            
ATOM     52  H25 ACD     1      14.200   4.170  19.570  1.00  0.00            
ATOM     53  O13 ACD     1      15.680   8.570  15.970  1.00  0.00            
ATOM     54  C16 ACD     1      16.640   9.580  15.770  1.00  0.00            
ATOM     55  H26 ACD     1      17.610   9.160  15.440  1.00  0.00            
ATOM     56  C17 ACD     1      16.020  10.560  14.710  1.00  0.00            
ATOM     57  H27 ACD     1      14.980  10.820  14.960  1.00  0.00            
ATOM     58  O14 ACD     1      16.100   9.950  13.380  1.00  0.00            
ATOM     59  H28 ACD     1      15.540   9.170  13.380  1.00  0.00            
ATOM     60  C18 ACD     1      16.800  11.910  14.740  1.00  0.00            
ATOM     61  H29 ACD     1      17.810  11.690  14.390  1.00  0.00            
ATOM     62  O15 ACD     1      16.100  12.830  13.920  1.00  0.00            
ATOM     63  H30 ACD     1      15.380  13.160  14.470  1.00  0.00            
ATOM     64  C19 ACD     1      16.850  12.500  16.130  1.00  0.00            
ATOM     65  H31 ACD     1      17.600  13.290  16.180  1.00  0.00            
ATOM     66  O16 ACD     1      17.400  11.470  16.910  1.00  0.00            
ATOM     67  C20 ACD     1      16.760  10.220  17.140  1.00  0.00            
ATOM     68  H32 ACD     1      15.740  10.390  17.500  1.00  0.00            
ATOM     69  C21 ACD     1      17.600   9.320  18.140  1.00  0.00            
ATOM     70  H33 ACD     1      17.480   9.800  19.120  1.00  0.00            
ATOM     71  H34 ACD     1      17.280   8.270  18.200  1.00  0.00            
ATOM     72  O17 ACD     1      18.970   9.310  17.860  1.00  0.00            
ATOM     73  H35 ACD     1      19.340   8.650  18.460  1.00  0.00            
ATOM     74  O18 ACD     1      15.550  12.850  16.550  1.00  0.00            
ATOM     75  C22 ACD     1      15.250  14.120  17.090  1.00  0.00            
ATOM     76  H36 ACD     1      15.920  14.930  16.780  1.00  0.00            
ATOM     77  C23 ACD     1      13.860  14.340  16.580  1.00  0.00            
ATOM     78  H37 ACD     1      13.280  13.420  16.700  1.00  0.00            
ATOM     79  O19 ACD     1      14.020  14.660  15.220  1.00  0.00            
ATOM     80  H38 ACD     1      13.140  14.710  14.840  1.00  0.00            
ATOM     81  C24 ACD     1      13.060  15.350  17.280  1.00  0.00            
ATOM     82  H39 ACD     1      13.470  16.350  17.080  1.00  0.00            
ATOM     83  O20 ACD     1      11.670  15.390  16.910  1.00  0.00            
ATOM     84  H40 ACD     1      11.210  14.600  17.210  1.00  0.00            
ATOM     85  C25 ACD     1      13.210  15.150  18.780  1.00  0.00            
ATOM     86  H41 ACD     1      12.840  16.030  19.310  1.00  0.00            
ATOM     87  O21 ACD     1      14.520  15.040  19.130  1.00  0.00            
ATOM     88  C26 ACD     1      15.280  13.990  18.580  1.00  0.00            
ATOM     89  H42 ACD     1      14.760  13.050  18.760  1.00  0.00            
ATOM     90  C27 ACD     1      16.720  14.040  19.070  1.00  0.00            
ATOM     91  H43 ACD     1      16.810  14.360  20.110  1.00  0.00            
ATOM     92  H44 ACD     1      16.950  12.970  19.200  1.00  0.00            
ATOM     93  O22 ACD     1      17.560  14.780  18.210  1.00  0.00            
ATOM     94  H45 ACD     1      17.220  15.680  18.120  1.00  0.00            
ATOM     95  O23 ACD     1      12.480  14.030  19.260  1.00  0.00            
ATOM     96  C28 ACD     1      11.790  14.130  20.550  1.00  0.00            
ATOM     97  H46 ACD     1      12.280  14.920  21.140  1.00  0.00            
ATOM     98  C29 ACD     1      11.910  12.790  21.330  1.00  0.00            
ATOM     99  H47 ACD     1      11.650  11.960  20.660  1.00  0.00            
ATOM    100  O24 ACD     1      10.970  12.680  22.370  1.00  0.00            
ATOM    101  C30 ACD     1      13.320  12.520  21.820  1.00  0.00            
ATOM    102  H48 ACD     1      13.400  11.550  22.340  1.00  0.00            
ATOM    103  H49 ACD     1      13.940  12.370  20.930  1.00  0.00            
ATOM    104  O25 ACD     1      13.800  13.480  22.710  1.00  0.00            
ATOM    105  H50 ACD     1      14.060  14.300  22.290  1.00  0.00            
ATOM    106  C31 ACD     1      10.270  14.530  20.280  1.00  0.00            
ATOM    107  H51 ACD     1      10.000  13.820  19.490  1.00  0.00            
ATOM    108  O26 ACD     1      10.150  15.870  19.810  1.00  0.00            
ATOM    109  H52 ACD     1       9.200  16.050  19.840  1.00  0.00            
ATOM    110  C32 ACD     1       9.290  14.130  21.360  1.00  0.00            
ATOM    111  H53 ACD     1       9.480  14.890  22.130  1.00  0.00            
ATOM    112  O27 ACD     1       7.910  14.040  20.910  1.00  0.00            
ATOM    113  H54 ACD     1       7.760  13.110  20.740  1.00  0.00            
ATOM    114  C33 ACD     1       9.660  12.810  22.070  1.00  0.00            
ATOM    115  H55 ACD     1       8.990  12.730  22.930  1.00  0.00            
ATOM    116  O28 ACD     1       9.360  11.780  21.190  1.00  0.00            
ATOM    117  C34 ACD     1       8.500  10.700  21.650  1.00  0.00            
ATOM    118  H56 ACD     1       7.880  10.990  22.510  1.00  0.00            
ATOM    119  C35 ACD     1       7.540  10.430  20.480  1.00  0.00            
ATOM    120  H57 ACD     1       8.130  10.550  19.560  1.00  0.00            
ATOM    121  O29 ACD     1       6.510  11.340  20.540  1.00  0.00            
ATOM    122  H58 ACD     1       5.790  11.320  19.900  1.00  0.00            
ATOM    123  C36 ACD     1       7.000   9.010  20.470  1.00  0.00            
ATOM    124  H59 ACD     1       6.250   8.880  21.260  1.00  0.00            
ATOM    125  O30 ACD     1       6.460   8.600  19.220  1.00  0.00            
ATOM    126  H60 ACD     1       6.010   7.800  19.520  1.00  0.00            
ATOM    127  C1  BE3     2      12.460  10.470  12.950  1.00  0.00            
ATOM    128  C2  BE3     2      11.970  10.240  14.400  1.00  0.00            
ATOM    129  C3  BE3     2      10.600   9.540  14.560  1.00  0.00            
ATOM    130  C4  BE3     2      10.480   8.270  14.060  1.00  0.00            
ATOM    131  C5  BE3     2       9.290   7.600  14.220  1.00  0.00            
ATOM    132  C6  BE3     2       8.220   8.150  14.840  1.00  0.00            
ATOM    133  C7  BE3     2       8.260   9.440  15.460  1.00  0.00            
ATOM    134  C8  BE3     2       6.920   9.970  16.080  1.00  0.00            
ATOM    135  C9  BE3     2       9.470  10.180  15.240  1.00  0.00            
ATOM    136  N1  BE3     2       9.510  11.510  15.810  1.00  0.00            
ATOM    137  C10 BE3     2      10.180  11.780  17.010  1.00  0.00            
ATOM    138  O1  BE3     2      10.610  12.830  17.330  1.00  0.00            
ATOM    139  C11 BE3     2      10.430  10.640  18.020  1.00  0.00            
ATOM    140  Cl1 BE3     2      12.190  10.050  17.960  1.00  0.00            
ATOM    141  C12 BE3     2       9.310  12.700  14.940  1.00  0.00            
ATOM    142  C13 BE3     2       8.670  12.370  13.510  1.00  0.00            
ATOM    143  C14 BE3     2       8.430  13.810  15.530  1.00  0.00            
ATOM    144  O2  BE3     2       7.090  13.310  15.610  1.00  0.00            
ATOM    145  C15 BE3     2       6.100  14.290  15.960  1.00  0.00            
ATOM    146  H1  BE3     2      13.360  11.070  13.120  1.00  0.00            
ATOM    147  H2  BE3     2      12.750   9.510  12.510  1.00  0.00            
ATOM    148  H3  BE3     2      11.700  10.870  12.270  1.00  0.00            
ATOM    149  H4  BE3     2      12.060  11.170  14.980  1.00  0.00            
ATOM    150  H5  BE3     2      12.670   9.530  14.850  1.00  0.00            
ATOM    151  H6  BE3     2      11.280   7.810  13.480  1.00  0.00            
ATOM    152  H7  BE3     2       9.250   6.600  13.790  1.00  0.00            
ATOM    153  H8  BE3     2       7.300   7.580  14.880  1.00  0.00            
ATOM    154  H9  BE3     2       6.310   9.120  16.420  1.00  0.00            
ATOM    155  H10 BE3     2       7.140  10.580  16.970  1.00  0.00            
ATOM    156  H11 BE3     2       6.350  10.540  15.350  1.00  0.00            
ATOM    157  H12 BE3     2       9.760   9.820  17.720  1.00  0.00            
ATOM    158  H13 BE3     2      10.170  11.150  18.950  1.00  0.00            
ATOM    159  H14 BE3     2      10.290  13.170  14.810  1.00  0.00            
ATOM    160  H15 BE3     2       8.540  13.200  12.790  1.00  0.00            
ATOM    161  H16 BE3     2       9.340  11.660  13.010  1.00  0.00            
ATOM    162  H17 BE3     2       7.700  11.940  13.790  1.00  0.00            
ATOM    163  H18 BE3     2       8.400  14.600  14.760  1.00  0.00            
ATOM    164  H19 BE3     2       8.820  14.330  16.410  1.00  0.00            
ATOM    165  H20 BE3     2       6.250  14.660  16.980  1.00  0.00            
ATOM    166  H21 BE3     2       6.140  15.060  15.180  1.00  0.00            
ATOM    167  H22 BE3     2       5.080  13.880  16.020  1.00  0.00            
TER
ENDMDL
MODEL        1
ATOM      1  H1  ACD     1       5.720   8.800  23.160  1.00  0.00            
ATOM      2  O1  ACD     1       5.920   9.680  22.830  1.00  0.00            
ATOM      3  C1  ACD     1       7.230   9.570  22.240  1.00  0.00            
ATOM      4  H2  ACD     1       8.000   9.270  22.970  1.00  0.00            
ATOM      5  H3  ACD     1       7.670  10.510  21.900  1.00  0.00            
ATOM      6  C2  ACD     1       7.240   8.690  20.950  1.00  0.00            
ATOM      7  H4  ACD     1       8.230   8.760  20.480  1.00  0.00            
ATOM      8  O2  ACD     1       7.000   7.340  21.320  1.00  0.00            
ATOM      9  C3  ACD     1       6.910   6.370  20.300  1.00  0.00            
ATOM     10  H5  ACD     1       6.770   5.410  20.810  1.00  0.00            
ATOM     11  O3  ACD     1       8.090   6.290  19.510  1.00  0.00            
ATOM     12  C4  ACD     1       9.090   5.370  19.770  1.00  0.00            
ATOM     13  H6  ACD     1       8.620   4.470  20.180  1.00  0.00            
ATOM     14  C5  ACD     1       9.490   4.950  18.340  1.00  0.00            
ATOM     15  H7  ACD     1       9.730   5.810  17.710  1.00  0.00            
ATOM     16  O4  ACD     1       8.450   4.280  17.690  1.00  0.00            
ATOM     17  H8  ACD     1       8.810   3.960  16.850  1.00  0.00            
ATOM     18  C6  ACD     1      10.800   4.200  18.430  1.00  0.00            
ATOM     19  H9  ACD     1      10.720   3.310  19.070  1.00  0.00            
ATOM     20  O5  ACD     1      11.340   3.900  17.150  1.00  0.00            
ATOM     21  H10 ACD     1      10.640   3.420  16.700  1.00  0.00            
ATOM     22  C7  ACD     1      11.900   5.100  19.090  1.00  0.00            
ATOM     23  H11 ACD     1      12.770   4.430  19.100  1.00  0.00            
ATOM     24  O6  ACD     1      11.600   5.340  20.460  1.00  0.00            
ATOM     25  C8  ACD     1      10.260   5.960  20.690  1.00  0.00            
ATOM     26  H12 ACD     1      10.420   7.040  20.560  1.00  0.00            
ATOM     27  C9  ACD     1      10.020   5.660  22.150  1.00  0.00            
ATOM     28  H13 ACD     1      10.800   6.100  22.780  1.00  0.00            
ATOM     29  H14 ACD     1       8.990   5.960  22.390  1.00  0.00            
ATOM     30  O7  ACD     1      10.050   4.250  22.510  1.00  0.00            
ATOM     31  H15 ACD     1       9.690   4.330  23.400  1.00  0.00            
ATOM     32  O8  ACD     1      12.090   6.300  18.320  1.00  0.00            
ATOM     33  C10 ACD     1      13.420   6.730  18.270  1.00  0.00            
ATOM     34  H16 ACD     1      14.130   6.160  18.890  1.00  0.00            
ATOM     35  C11 ACD     1      13.840   6.510  16.840  1.00  0.00            
ATOM     36  H17 ACD     1      13.010   6.960  16.270  1.00  0.00            
ATOM     37  O9  ACD     1      14.050   5.080  16.530  1.00  0.00            
ATOM     38  H18 ACD     1      13.290   4.550  16.770  1.00  0.00            
ATOM     39  C12 ACD     1      15.160   7.250  16.430  1.00  0.00            
ATOM     40  H19 ACD     1      15.920   6.610  16.900  1.00  0.00            
ATOM     41  O10 ACD     1      15.330   7.240  15.060  1.00  0.00            
ATOM     42  H20 ACD     1      15.070   6.380  14.720  1.00  0.00            
ATOM     43  C13 ACD     1      15.240   8.700  17.000  1.00  0.00            
ATOM     44  H21 ACD     1      16.280   9.060  17.020  1.00  0.00            
ATOM     45  O11 ACD     1      14.870   8.640  18.380  1.00  0.00            
ATOM     46  C14 ACD     1      13.500   8.210  18.680  1.00  0.00            
ATOM     47  H22 ACD     1      12.810   8.780  18.040  1.00  0.00            
ATOM     48  C15 ACD     1      13.280   8.460  20.080  1.00  0.00            
ATOM     49  H23 ACD     1      13.540   9.510  20.260  1.00  0.00            
ATOM     50  H24 ACD     1      12.240   8.210  20.290  1.00  0.00            
ATOM     51  O12 ACD     1      14.260   7.740  20.900  1.00  0.00            
ATOM     52  H25 ACD     1      15.140   8.110  20.760  1.00  0.00            
ATOM     53  O13 ACD     1      14.450   9.670  16.240  1.00  0.00            
ATOM     54  C16 ACD     1      14.990  11.060  16.200  1.00  0.00            
ATOM     55  H26 ACD     1      16.060  10.930  16.000  1.00  0.00            
ATOM     56  C17 ACD     1      14.300  11.670  14.990  1.00  0.00            
ATOM     57  H27 ACD     1      13.300  11.220  14.910  1.00  0.00            
ATOM     58  O14 ACD     1      14.990  11.310  13.770  1.00  0.00            
ATOM     59  H28 ACD     1      14.420  11.390  13.000  1.00  0.00            
ATOM     60  C18 ACD     1      14.090  13.170  15.090  1.00  0.00            
ATOM     61  H29 ACD     1      15.050  13.610  14.790  1.00  0.00            
ATOM     62  O15 ACD     1      13.150  13.640  14.170  1.00  0.00            
ATOM     63  H30 ACD     1      13.590  13.880  13.360  1.00  0.00            
ATOM     64  C19 ACD     1      13.760  13.710  16.510  1.00  0.00            
ATOM     65  H31 ACD     1      13.990  14.780  16.450  1.00  0.00            
ATOM     66  O16 ACD     1      14.620  13.230  17.460  1.00  0.00            
ATOM     67  C20 ACD     1      14.680  11.840  17.550  1.00  0.00            
ATOM     68  H32 ACD     1      13.690  11.570  17.940  1.00  0.00            
ATOM     69  C21 ACD     1      15.750  11.590  18.630  1.00  0.00            
ATOM     70  H33 ACD     1      15.640  12.440  19.310  1.00  0.00            
ATOM     71  H34 ACD     1      15.670  10.660  19.200  1.00  0.00            
ATOM     72  O17 ACD     1      17.040  11.540  18.020  1.00  0.00            
ATOM     73  H35 ACD     1      17.600  11.300  18.760  1.00  0.00            
ATOM     74  O18 ACD     1      12.410  13.370  16.770  1.00  0.00            
ATOM     75  C22 ACD     1      11.660  14.470  17.260  1.00  0.00            
ATOM     76  H36 ACD     1      12.360  15.280  17.490  1.00  0.00            
ATOM     77  C23 ACD     1      10.600  14.820  16.170  1.00  0.00            
ATOM     78  H37 ACD     1      10.140  13.860  15.890  1.00  0.00            
ATOM     79  O19 ACD     1      11.280  15.420  15.080  1.00  0.00            
ATOM     80  H38 ACD     1      12.010  14.840  14.850  1.00  0.00            
ATOM     81  C24 ACD     1       9.450  15.610  16.840  1.00  0.00            
ATOM     82  H39 ACD     1       9.930  16.570  17.040  1.00  0.00            
ATOM     83  O20 ACD     1       8.300  15.790  16.020  1.00  0.00            
ATOM     84  H40 ACD     1       7.780  16.500  16.420  1.00  0.00            
ATOM     85  C25 ACD     1       9.030  15.080  18.230  1.00  0.00            
ATOM     86  H41 ACD     1       8.260  15.780  18.560  1.00  0.00            
ATOM     87  O21 ACD     1      10.080  14.960  19.110  1.00  0.00            
ATOM     88  C26 ACD     1      11.070  14.030  18.600  1.00  0.00            
ATOM     89  H42 ACD     1      10.600  13.070  18.370  1.00  0.00            
ATOM     90  C27 ACD     1      12.130  13.700  19.690  1.00  0.00            
ATOM     91  H43 ACD     1      11.710  13.470  20.680  1.00  0.00            
ATOM     92  H44 ACD     1      12.650  12.740  19.520  1.00  0.00            
ATOM     93  O22 ACD     1      13.090  14.680  20.010  1.00  0.00            
ATOM     94  H45 ACD     1      12.660  15.470  20.330  1.00  0.00            
ATOM     95  O23 ACD     1       8.330  13.860  18.080  1.00  0.00            
ATOM     96  C28 ACD     1       7.150  13.810  18.880  1.00  0.00            
ATOM     97  H46 ACD     1       6.680  14.790  19.050  1.00  0.00            
ATOM     98  C29 ACD     1       7.420  12.970  20.170  1.00  0.00            
ATOM     99  H47 ACD     1       8.210  12.250  19.900  1.00  0.00            
ATOM    100  O24 ACD     1       6.190  12.360  20.720  1.00  0.00            
ATOM    101  C30 ACD     1       7.910  13.880  21.300  1.00  0.00            
ATOM    102  H48 ACD     1       8.120  13.250  22.170  1.00  0.00            
ATOM    103  H49 ACD     1       8.920  14.260  21.100  1.00  0.00            
ATOM    104  O25 ACD     1       7.000  14.990  21.620  1.00  0.00            
ATOM    105  H50 ACD     1       6.170  14.560  21.830  1.00  0.00            
ATOM    106  C31 ACD     1       6.150  13.060  17.950  1.00  0.00            
ATOM    107  H51 ACD     1       6.790  12.280  17.530  1.00  0.00            
ATOM    108  O26 ACD     1       5.590  13.940  16.940  1.00  0.00            
ATOM    109  H52 ACD     1       6.260  14.330  16.360  1.00  0.00            
ATOM    110  C32 ACD     1       5.000  12.340  18.730  1.00  0.00            
ATOM    111  H53 ACD     1       4.400  13.140  19.190  1.00  0.00            
ATOM    112  O27 ACD     1       4.170  11.560  17.790  1.00  0.00            
ATOM    113  H54 ACD     1       3.860  12.200  17.150  1.00  0.00            
ATOM    114  C33 ACD     1       5.500  11.460  19.870  1.00  0.00            
ATOM    115  H55 ACD     1       4.610  11.100  20.400  1.00  0.00            
ATOM    116  O28 ACD     1       6.340  10.360  19.470  1.00  0.00            
ATOM    117  C34 ACD     1       6.070   9.070  20.010  1.00  0.00            
ATOM    118  H56 ACD     1       5.060   9.100  20.440  1.00  0.00            
ATOM    119  C35 ACD     1       5.950   8.100  18.800  1.00  0.00            
ATOM    120  H57 ACD     1       6.830   8.170  18.140  1.00  0.00            
ATOM    121  O29 ACD     1       4.770   8.500  18.010  1.00  0.00            
ATOM    122  H58 ACD     1       4.890   9.420  17.760  1.00  0.00            
ATOM    123  C36 ACD     1       5.820   6.690  19.300  1.00  0.00            
ATOM    124  H59 ACD     1       4.860   6.780  19.830  1.00  0.00            
ATOM    125  O30 ACD     1       5.760   5.740  18.310  1.00  0.00            
ATOM    126  H60 ACD     1       6.650   5.430  18.140  1.00  0.00            
ATOM    127  C1  BE3     2       7.470   6.620  15.670  1.00  0.00            
ATOM    128  C2  BE3     2       8.000   7.510  14.510  1.00  0.00            
ATOM    129  C3  BE3     2       7.390   8.910  14.620  1.00  0.00            
ATOM    130  C4  BE3     2       5.980   9.070  14.710  1.00  0.00            
ATOM    131  C5  BE3     2       5.330  10.330  14.780  1.00  0.00            
ATOM    132  C6  BE3     2       6.140  11.480  14.670  1.00  0.00            
ATOM    133  C7  BE3     2       7.490  11.340  14.380  1.00  0.00            
ATOM    134  C8  BE3     2       8.270  12.580  14.090  1.00  0.00            
ATOM    135  C9  BE3     2       8.130  10.110  14.280  1.00  0.00            
ATOM    136  N1  BE3     2       9.500   9.990  13.920  1.00  0.00            
ATOM    137  C10 BE3     2      10.560   9.930  14.850  1.00  0.00            
ATOM    138  O1  BE3     2      11.670   9.510  14.520  1.00  0.00            
ATOM    139  C11 BE3     2      10.320  10.620  16.170  1.00  0.00            
ATOM    140  Cl1 BE3     2      10.130   9.560  17.660  1.00  0.00            
ATOM    141  C12 BE3     2       9.730   9.950  12.460  1.00  0.00            
ATOM    142  C13 BE3     2       8.450   9.810  11.590  1.00  0.00            
ATOM    143  C14 BE3     2      10.520  11.260  12.100  1.00  0.00            
ATOM    144  O2  BE3     2       9.700  12.170  11.450  1.00  0.00            
ATOM    145  C15 BE3     2      10.390  13.350  11.120  1.00  0.00            
ATOM    146  H1  BE3     2       7.980   7.050  16.540  1.00  0.00            
ATOM    147  H2  BE3     2       6.380   6.550  15.800  1.00  0.00            
ATOM    148  H3  BE3     2       7.810   5.600  15.500  1.00  0.00            
ATOM    149  H4  BE3     2       7.800   6.960  13.580  1.00  0.00            
ATOM    150  H5  BE3     2       9.100   7.500  14.490  1.00  0.00            
ATOM    151  H6  BE3     2       5.350   8.220  14.970  1.00  0.00            
ATOM    152  H7  BE3     2       4.250  10.350  14.920  1.00  0.00            
ATOM    153  H8  BE3     2       5.640  12.440  14.630  1.00  0.00            
ATOM    154  H9  BE3     2       9.360  12.540  14.210  1.00  0.00            
ATOM    155  H10 BE3     2       8.110  13.130  13.150  1.00  0.00            
ATOM    156  H11 BE3     2       7.950  13.290  14.870  1.00  0.00            
ATOM    157  H12 BE3     2       9.430  11.250  16.090  1.00  0.00            
ATOM    158  H13 BE3     2      11.180  11.270  16.360  1.00  0.00            
ATOM    159  H14 BE3     2      10.410   9.100  12.320  1.00  0.00            
ATOM    160  H15 BE3     2       8.670   9.690  10.520  1.00  0.00            
ATOM    161  H16 BE3     2       7.910   8.900  11.880  1.00  0.00            
ATOM    162  H17 BE3     2       7.740  10.640  11.690  1.00  0.00            
ATOM    163  H18 BE3     2      11.260  10.970  11.340  1.00  0.00            
ATOM    164  H19 BE3     2      10.990  11.640  13.020  1.00  0.00            
ATOM    165  H20 BE3     2      10.830  13.750  12.040  1.00  0.00            
ATOM    166  H21 BE3     2      11.210  13.150  10.420  1.00  0.00            
ATOM    167  H22 BE3     2       9.770  14.080  10.580  1.00  0.00            
TER
ENDMDL
MODEL        1
ATOM      1  H1  ACD     1      13.200  12.500  21.710  1.00  0.00            
ATOM      2  O1  ACD     1      13.450  13.120  21.020  1.00  0.00            
ATOM      3  C1  ACD     1      12.280  13.630  20.340  1.00  0.00            
ATOM      4  H2  ACD     1      12.500  14.700  20.300  1.00  0.00            
ATOM      5  H3  ACD     1      11.410  13.440  20.980  1.00  0.00            
ATOM      6  C2  ACD     1      11.990  13.060  18.970  1.00  0.00            
ATOM      7  H4  ACD     1      12.810  13.450  18.350  1.00  0.00            
ATOM      8  O2  ACD     1      11.990  11.620  19.100  1.00  0.00            
ATOM      9  C3  ACD     1      11.790  10.900  17.940  1.00  0.00            
ATOM     10  H5  ACD     1      11.770   9.850  18.240  1.00  0.00            
ATOM     11  O3  ACD     1      12.790  11.230  16.890  1.00  0.00            
ATOM     12  C4  ACD     1      13.780  10.220  16.610  1.00  0.00            
ATOM     13  H6  ACD     1      13.580   9.270  17.130  1.00  0.00            
ATOM     14  C5  ACD     1      13.680   9.990  15.110  1.00  0.00            
ATOM     15  H7  ACD     1      13.780  10.940  14.570  1.00  0.00            
ATOM     16  O4  ACD     1      12.420   9.320  14.800  1.00  0.00            
ATOM     17  H8  ACD     1      12.420   8.850  13.960  1.00  0.00            
ATOM     18  C6  ACD     1      14.870   9.090  14.710  1.00  0.00            
ATOM     19  H9  ACD     1      14.720   8.150  15.250  1.00  0.00            
ATOM     20  O5  ACD     1      14.840   8.940  13.310  1.00  0.00            
ATOM     21  H10 ACD     1      15.640   8.450  13.090  1.00  0.00            
ATOM     22  C7  ACD     1      16.160   9.730  15.180  1.00  0.00            
ATOM     23  H11 ACD     1      17.020   9.070  15.010  1.00  0.00            
ATOM     24  O6  ACD     1      16.120   9.940  16.580  1.00  0.00            
ATOM     25  C8  ACD     1      15.120  10.800  17.050  1.00  0.00            
ATOM     26  H12 ACD     1      15.190  11.770  16.540  1.00  0.00            
ATOM     27  C9  ACD     1      15.280  10.980  18.550  1.00  0.00            
ATOM     28  H13 ACD     1      16.160  11.570  18.820  1.00  0.00            
ATOM     29  H14 ACD     1      14.460  11.500  19.050  1.00  0.00            
ATOM     30  O7  ACD     1      15.390   9.790  19.280  1.00  0.00            
ATOM     31  H15 ACD     1      16.090   9.270  18.880  1.00  0.00            
ATOM     32  O8  ACD     1      16.400  10.940  14.470  1.00  0.00            
ATOM     33  C10 ACD     1      17.850  11.260  14.350  1.00  0.00            
ATOM     34  H16 ACD     1      18.460  10.360  14.360  1.00  0.00            
ATOM     35  C11 ACD     1      17.950  11.940  12.960  1.00  0.00            
ATOM     36  H17 ACD     1      16.980  12.400  12.690  1.00  0.00            
ATOM     37  O9  ACD     1      18.140  10.910  11.970  1.00  0.00            
ATOM     38  H18 ACD     1      17.300  10.450  11.860  1.00  0.00            
ATOM     39  C12 ACD     1      19.050  13.000  12.830  1.00  0.00            
ATOM     40  H19 ACD     1      19.990  12.440  12.740  1.00  0.00            
ATOM     41  O10 ACD     1      18.950  13.650  11.600  1.00  0.00            
ATOM     42  H20 ACD     1      18.100  14.090  11.650  1.00  0.00            
ATOM     43  C13 ACD     1      19.140  13.900  13.960  1.00  0.00            
ATOM     44  H21 ACD     1      20.050  14.510  13.860  1.00  0.00            
ATOM     45  O11 ACD     1      19.290  13.120  15.100  1.00  0.00            
ATOM     46  C14 ACD     1      18.250  12.230  15.480  1.00  0.00            
ATOM     47  H22 ACD     1      17.380  12.690  15.970  1.00  0.00            
ATOM     48  C15 ACD     1      18.780  11.360  16.640  1.00  0.00            
ATOM     49  H23 ACD     1      18.440  10.310  16.580  1.00  0.00            
ATOM     50  H24 ACD     1      19.870  11.340  16.560  1.00  0.00            
ATOM     51  O12 ACD     1      18.360  11.810  17.900  1.00  0.00            
ATOM     52  H25 ACD     1      18.840  12.650  17.960  1.00  0.00            
ATOM     53  O13 ACD     1      18.030  14.730  14.110  1.00  0.00            
ATOM     54  C16 ACD     1      18.170  16.050  13.550  1.00  0.00            
ATOM     55  H26 ACD     1      19.020  16.010  12.850  1.00  0.00            
ATOM     56  C17 ACD     1      16.880  16.380  12.870  1.00  0.00            
ATOM     57  H27 ACD     1      16.060  16.070  13.530  1.00  0.00            
ATOM     58  O14 ACD     1      16.910  15.670  11.600  1.00  0.00            
ATOM     59  H28 ACD     1      17.590  16.140  11.100  1.00  0.00            
ATOM     60  C18 ACD     1      16.730  17.940  12.780  1.00  0.00            
ATOM     61  H29 ACD     1      17.460  18.390  12.080  1.00  0.00            
ATOM     62  O15 ACD     1      15.410  18.220  12.440  1.00  0.00            
ATOM     63  H30 ACD     1      14.900  17.870  13.160  1.00  0.00            
ATOM     64  C19 ACD     1      17.080  18.650  14.090  1.00  0.00            
ATOM     65  H31 ACD     1      17.150  19.730  13.930  1.00  0.00            
ATOM     66  O16 ACD     1      18.400  18.360  14.470  1.00  0.00            
ATOM     67  C20 ACD     1      18.560  17.000  14.750  1.00  0.00            
ATOM     68  H32 ACD     1      17.780  16.660  15.440  1.00  0.00            
ATOM     69  C21 ACD     1      19.940  16.930  15.330  1.00  0.00            
ATOM     70  H33 ACD     1      20.220  17.630  16.130  1.00  0.00            
ATOM     71  H34 ACD     1      20.110  15.920  15.730  1.00  0.00            
ATOM     72  O17 ACD     1      20.970  17.150  14.300  1.00  0.00            
ATOM     73  H35 ACD     1      21.120  18.100  14.330  1.00  0.00            
ATOM     74  O18 ACD     1      16.160  18.310  15.150  1.00  0.00            
ATOM     75  C22 ACD     1      15.780  19.330  16.050  1.00  0.00            
ATOM     76  H36 ACD     1      16.580  20.090  16.100  1.00  0.00            
ATOM     77  C23 ACD     1      14.500  20.020  15.500  1.00  0.00            
ATOM     78  H37 ACD     1      13.920  19.200  15.060  1.00  0.00            
ATOM     79  O19 ACD     1      14.760  20.740  14.340  1.00  0.00            
ATOM     80  H38 ACD     1      13.960  21.050  13.900  1.00  0.00            
ATOM     81  C24 ACD     1      13.640  20.770  16.530  1.00  0.00            
ATOM     82  H39 ACD     1      14.040  21.740  16.850  1.00  0.00            
ATOM     83  O20 ACD     1      12.320  20.990  16.030  1.00  0.00            
ATOM     84  H40 ACD     1      11.790  20.230  16.280  1.00  0.00            
ATOM     85  C25 ACD     1      13.490  19.890  17.800  1.00  0.00            
ATOM     86  H41 ACD     1      13.030  20.540  18.540  1.00  0.00            
ATOM     87  O21 ACD     1      14.770  19.560  18.240  1.00  0.00            
ATOM     88  C26 ACD     1      15.520  18.670  17.380  1.00  0.00            
ATOM     89  H42 ACD     1      15.020  17.710  17.200  1.00  0.00            
ATOM     90  C27 ACD     1      16.820  18.400  18.120  1.00  0.00            
ATOM     91  H43 ACD     1      17.500  17.800  17.500  1.00  0.00            
ATOM     92  H44 ACD     1      17.280  19.370  18.340  1.00  0.00            
ATOM     93  O22 ACD     1      16.530  17.820  19.380  1.00  0.00            
ATOM     94  H45 ACD     1      16.950  16.960  19.350  1.00  0.00            
ATOM     95  O23 ACD     1      12.790  18.600  17.480  1.00  0.00            
ATOM     96  C28 ACD     1      11.710  18.220  18.280  1.00  0.00            
ATOM     97  H46 ACD     1      11.370  19.080  18.870  1.00  0.00            
ATOM     98  C29 ACD     1      12.110  17.060  19.180  1.00  0.00            
ATOM     99  H47 ACD     1      12.760  16.340  18.680  1.00  0.00            
ATOM    100  O24 ACD     1      10.970  16.450  19.790  1.00  0.00            
ATOM    101  C30 ACD     1      13.020  17.650  20.340  1.00  0.00            
ATOM    102  H48 ACD     1      13.340  16.760  20.910  1.00  0.00            
ATOM    103  H49 ACD     1      13.930  18.060  19.890  1.00  0.00            
ATOM    104  O25 ACD     1      12.220  18.480  21.180  1.00  0.00            
ATOM    105  H50 ACD     1      11.650  17.970  21.760  1.00  0.00            
ATOM    106  C31 ACD     1      10.660  17.840  17.310  1.00  0.00            
ATOM    107  H51 ACD     1      11.050  17.150  16.550  1.00  0.00            
ATOM    108  O26 ACD     1      10.260  19.100  16.690  1.00  0.00            
ATOM    109  H52 ACD     1       9.680  18.800  15.980  1.00  0.00            
ATOM    110  C32 ACD     1       9.520  17.090  18.010  1.00  0.00            
ATOM    111  H53 ACD     1       8.920  17.740  18.650  1.00  0.00            
ATOM    112  O27 ACD     1       8.590  16.540  17.040  1.00  0.00            
ATOM    113  H54 ACD     1       8.890  15.630  17.060  1.00  0.00            
ATOM    114  C33 ACD     1      10.130  15.900  18.830  1.00  0.00            
ATOM    115  H55 ACD     1       9.320  15.390  19.360  1.00  0.00            
ATOM    116  O28 ACD     1      10.770  14.930  17.950  1.00  0.00            
ATOM    117  C34 ACD     1      10.660  13.530  18.360  1.00  0.00            
ATOM    118  H56 ACD     1       9.970  13.420  19.200  1.00  0.00            
ATOM    119  C35 ACD     1      10.210  12.760  17.160  1.00  0.00            
ATOM    120  H57 ACD     1      10.760  13.110  16.270  1.00  0.00            
ATOM    121  O29 ACD     1       8.840  13.080  16.900  1.00  0.00            
ATOM    122  H58 ACD     1       8.310  13.040  17.700  1.00  0.00            
ATOM    123  C36 ACD     1      10.400  11.240  17.380  1.00  0.00            
ATOM    124  H59 ACD     1       9.610  10.860  18.050  1.00  0.00            
ATOM    125  O30 ACD     1      10.280  10.500  16.180  1.00  0.00            
ATOM    126  H60 ACD     1      11.140  10.610  15.770  1.00  0.00            
ATOM    127  C1  BE3     2      14.350  12.840  10.650  1.00  0.00            
ATOM    128  C2  BE3     2      13.930  13.230  12.100  1.00  0.00            
ATOM    129  C3  BE3     2      12.410  13.080  12.530  1.00  0.00            
ATOM    130  C4  BE3     2      11.850  11.840  12.280  1.00  0.00            
ATOM    131  C5  BE3     2      10.530  11.630  12.680  1.00  0.00            
ATOM    132  C6  BE3     2       9.840  12.660  13.410  1.00  0.00            
ATOM    133  C7  BE3     2      10.420  13.910  13.620  1.00  0.00            
ATOM    134  C8  BE3     2       9.480  15.000  14.240  1.00  0.00            
ATOM    135  C9  BE3     2      11.720  14.140  13.120  1.00  0.00            
ATOM    136  N1  BE3     2      12.300  15.450  13.550  1.00  0.00            
ATOM    137  C10 BE3     2      13.190  15.650  14.620  1.00  0.00            
ATOM    138  O1  BE3     2      13.860  16.620  14.730  1.00  0.00            
ATOM    139  C11 BE3     2      13.550  14.450  15.560  1.00  0.00            
ATOM    140  Cl1 BE3     2      14.750  14.660  16.930  1.00  0.00            
ATOM    141  C12 BE3     2      12.340  16.530  12.530  1.00  0.00            
ATOM    142  C13 BE3     2      11.750  16.220  11.200  1.00  0.00            
ATOM    143  C14 BE3     2      11.790  17.890  13.040  1.00  0.00            
ATOM    144  O2  BE3     2      12.250  18.920  12.110  1.00  0.00            
ATOM    145  C15 BE3     2      11.550  20.150  12.160  1.00  0.00            
ATOM    146  H1  BE3     2      13.630  13.210   9.900  1.00  0.00            
ATOM    147  H2  BE3     2      15.410  13.050  10.470  1.00  0.00            
ATOM    148  H3  BE3     2      14.330  11.750  10.510  1.00  0.00            
ATOM    149  H4  BE3     2      14.250  14.280  12.200  1.00  0.00            
ATOM    150  H5  BE3     2      14.520  12.620  12.800  1.00  0.00            
ATOM    151  H6  BE3     2      12.420  11.070  11.760  1.00  0.00            
ATOM    152  H7  BE3     2      10.050  10.700  12.390  1.00  0.00            
ATOM    153  H8  BE3     2       8.850  12.430  13.790  1.00  0.00            
ATOM    154  H9  BE3     2       9.140  14.660  15.230  1.00  0.00            
ATOM    155  H10 BE3     2       9.920  16.000  14.360  1.00  0.00            
ATOM    156  H11 BE3     2       8.570  15.140  13.640  1.00  0.00            
ATOM    157  H12 BE3     2      13.900  13.630  14.930  1.00  0.00            
ATOM    158  H13 BE3     2      12.620  14.090  16.020  1.00  0.00            
ATOM    159  H14 BE3     2      13.420  16.710  12.430  1.00  0.00            
ATOM    160  H15 BE3     2      12.070  16.940  10.440  1.00  0.00            
ATOM    161  H16 BE3     2      12.210  15.310  10.780  1.00  0.00            
ATOM    162  H17 BE3     2      10.680  15.990  11.110  1.00  0.00            
ATOM    163  H18 BE3     2      12.180  18.110  14.050  1.00  0.00            
ATOM    164  H19 BE3     2      10.700  17.840  12.990  1.00  0.00            
ATOM    165  H20 BE3     2      11.720  20.660  13.110  1.00  0.00            
ATOM    166  H21 BE3     2      11.870  20.790  11.330  1.00  0.00            
ATOM    167  H22 BE3     2      10.460  20.080  12.020  1.00  0.00            
TER
ENDMDL
MODEL        1
ATOM      1  H1  ACD     1       8.320  -1.020  17.580  1.00  0.00            
ATOM      2  O1  ACD     1       8.610  -0.290  17.030  1.00  0.00            
ATOM      3  C1  ACD     1       9.810   0.340  17.480  1.00  0.00            
ATOM      4  H2  ACD     1      10.410  -0.460  17.930  1.00  0.00            
ATOM      5  H3  ACD     1       9.640   1.080  18.270  1.00  0.00            
ATOM      6  C2  ACD     1      10.490   0.950  16.250  1.00  0.00            
ATOM      7  H4  ACD     1      11.400   1.500  16.540  1.00  0.00            
ATOM      8  O2  ACD     1      10.950  -0.150  15.510  1.00  0.00            
ATOM      9  C3  ACD     1      11.670   0.130  14.270  1.00  0.00            
ATOM     10  H5  ACD     1      11.900  -0.820  13.790  1.00  0.00            
ATOM     11  O3  ACD     1      12.870   0.910  14.550  1.00  0.00            
ATOM     12  C4  ACD     1      14.090   0.170  14.600  1.00  0.00            
ATOM     13  H6  ACD     1      13.840  -0.890  14.560  1.00  0.00            
ATOM     14  C5  ACD     1      14.860   0.510  13.300  1.00  0.00            
ATOM     15  H7  ACD     1      14.860   1.600  13.230  1.00  0.00            
ATOM     16  O4  ACD     1      14.070   0.040  12.170  1.00  0.00            
ATOM     17  H8  ACD     1      13.160   0.310  12.340  1.00  0.00            
ATOM     18  C6  ACD     1      16.200  -0.000  13.400  1.00  0.00            
ATOM     19  H9  ACD     1      16.200  -1.100  13.360  1.00  0.00            
ATOM     20  O5  ACD     1      16.990   0.550  12.390  1.00  0.00            
ATOM     21  H10 ACD     1      16.630   0.220  11.560  1.00  0.00            
ATOM     22  C7  ACD     1      16.950   0.430  14.650  1.00  0.00            
ATOM     23  H11 ACD     1      17.930  -0.050  14.640  1.00  0.00            
ATOM     24  O6  ACD     1      16.190   0.090  15.810  1.00  0.00            
ATOM     25  C8  ACD     1      14.860   0.530  15.860  1.00  0.00            
ATOM     26  H12 ACD     1      14.860   1.610  16.020  1.00  0.00            
ATOM     27  C9  ACD     1      14.290  -0.060  17.100  1.00  0.00            
ATOM     28  H13 ACD     1      14.970   0.390  17.830  1.00  0.00            
ATOM     29  H14 ACD     1      13.340   0.440  17.320  1.00  0.00            
ATOM     30  O7  ACD     1      14.060  -1.480  17.020  1.00  0.00            
ATOM     31  H15 ACD     1      14.920  -1.800  16.740  1.00  0.00            
ATOM     32  O8  ACD     1      17.030   1.880  14.670  1.00  0.00            
ATOM     33  C10 ACD     1      18.350   2.360  14.980  1.00  0.00            
ATOM     34  H16 ACD     1      19.130   1.580  15.000  1.00  0.00            
ATOM     35  C11 ACD     1      18.660   3.370  13.870  1.00  0.00            
ATOM     36  H17 ACD     1      17.850   4.120  13.850  1.00  0.00            
ATOM     37  O9  ACD     1      18.680   2.670  12.580  1.00  0.00            
ATOM     38  H18 ACD     1      17.860   2.170  12.570  1.00  0.00            
ATOM     39  C12 ACD     1      19.850   4.150  14.200  1.00  0.00            
ATOM     40  H19 ACD     1      20.730   3.500  14.080  1.00  0.00            
ATOM     41  O10 ACD     1      19.880   5.160  13.230  1.00  0.00            
ATOM     42  H20 ACD     1      19.770   4.690  12.400  1.00  0.00            
ATOM     43  C13 ACD     1      19.730   4.760  15.600  1.00  0.00            
ATOM     44  H21 ACD     1      20.710   5.220  15.810  1.00  0.00            
ATOM     45  O11 ACD     1      19.590   3.730  16.540  1.00  0.00            
ATOM     46  C14 ACD     1      18.390   3.000  16.340  1.00  0.00            
ATOM     47  H22 ACD     1      17.530   3.660  16.480  1.00  0.00            
ATOM     48  C15 ACD     1      18.320   1.960  17.540  1.00  0.00            
ATOM     49  H23 ACD     1      18.250   2.450  18.510  1.00  0.00            
ATOM     50  H24 ACD     1      17.510   1.240  17.370  1.00  0.00            
ATOM     51  O12 ACD     1      19.480   1.140  17.730  1.00  0.00            
ATOM     52  H25 ACD     1      20.190   1.520  17.190  1.00  0.00            
ATOM     53  O13 ACD     1      18.680   5.650  15.700  1.00  0.00            
ATOM     54  C16 ACD     1      18.850   6.900  16.340  1.00  0.00            
ATOM     55  H26 ACD     1      19.890   7.050  16.670  1.00  0.00            
ATOM     56  C17 ACD     1      18.440   7.990  15.270  1.00  0.00            
ATOM     57  H27 ACD     1      17.590   7.460  14.820  1.00  0.00            
ATOM     58  O14 ACD     1      19.470   8.160  14.260  1.00  0.00            
ATOM     59  H28 ACD     1      19.680   7.340  13.800  1.00  0.00            
ATOM     60  C18 ACD     1      18.020   9.320  15.900  1.00  0.00            
ATOM     61  H29 ACD     1      18.840   9.830  16.400  1.00  0.00            
ATOM     62  O15 ACD     1      17.410  10.150  14.910  1.00  0.00            
ATOM     63  H30 ACD     1      16.520   9.820  14.750  1.00  0.00            
ATOM     64  C19 ACD     1      17.040   9.000  16.960  1.00  0.00            
ATOM     65  H31 ACD     1      16.650   9.840  17.550  1.00  0.00            
ATOM     66  O16 ACD     1      17.600   8.260  17.990  1.00  0.00            
ATOM     67  C20 ACD     1      18.050   6.920  17.620  1.00  0.00            
ATOM     68  H32 ACD     1      17.200   6.300  17.330  1.00  0.00            
ATOM     69  C21 ACD     1      18.730   6.190  18.800  1.00  0.00            
ATOM     70  H33 ACD     1      18.000   6.210  19.620  1.00  0.00            
ATOM     71  H34 ACD     1      18.860   5.140  18.500  1.00  0.00            
ATOM     72  O17 ACD     1      19.900   6.860  19.190  1.00  0.00            
ATOM     73  H35 ACD     1      20.500   6.170  19.510  1.00  0.00            
ATOM     74  O18 ACD     1      15.920   8.230  16.460  1.00  0.00            
ATOM     75  C22 ACD     1      14.660   8.880  16.610  1.00  0.00            
ATOM     76  H36 ACD     1      14.800   9.940  16.880  1.00  0.00            
ATOM     77  C23 ACD     1      14.030   8.870  15.280  1.00  0.00            
ATOM     78  H37 ACD     1      14.170   7.860  14.880  1.00  0.00            
ATOM     79  O19 ACD     1      14.670   9.880  14.410  1.00  0.00            
ATOM     80  H38 ACD     1      14.660  10.750  14.820  1.00  0.00            
ATOM     81  C24 ACD     1      12.460   9.070  15.340  1.00  0.00            
ATOM     82  H39 ACD     1      12.180  10.130  15.370  1.00  0.00            
ATOM     83  O20 ACD     1      11.910   8.560  14.190  1.00  0.00            
ATOM     84  H40 ACD     1      11.810   7.610  14.290  1.00  0.00            
ATOM     85  C25 ACD     1      11.800   8.400  16.530  1.00  0.00            
ATOM     86  H41 ACD     1      10.810   8.880  16.570  1.00  0.00            
ATOM     87  O21 ACD     1      12.510   8.700  17.710  1.00  0.00            
ATOM     88  C26 ACD     1      13.890   8.250  17.770  1.00  0.00            
ATOM     89  H42 ACD     1      13.940   7.170  17.570  1.00  0.00            
ATOM     90  C27 ACD     1      14.370   8.680  19.180  1.00  0.00            
ATOM     91  H43 ACD     1      13.620   8.320  19.900  1.00  0.00            
ATOM     92  H44 ACD     1      15.390   8.300  19.340  1.00  0.00            
ATOM     93  O22 ACD     1      14.390  10.110  19.300  1.00  0.00            
ATOM     94  H45 ACD     1      13.510  10.480  19.240  1.00  0.00            
ATOM     95  O23 ACD     1      11.700   6.940  16.330  1.00  0.00            
ATOM     96  C28 ACD     1      10.890   6.110  17.140  1.00  0.00            
ATOM     97  H46 ACD     1      10.930   6.460  18.180  1.00  0.00            
ATOM     98  C29 ACD     1      11.510   4.680  16.960  1.00  0.00            
ATOM     99  H47 ACD     1      11.570   4.420  15.900  1.00  0.00            
ATOM    100  O24 ACD     1      10.700   3.740  17.680  1.00  0.00            
ATOM    101  C30 ACD     1      12.910   4.650  17.410  1.00  0.00            
ATOM    102  H48 ACD     1      13.540   5.270  16.760  1.00  0.00            
ATOM    103  H49 ACD     1      13.000   5.110  18.400  1.00  0.00            
ATOM    104  O25 ACD     1      13.370   3.310  17.490  1.00  0.00            
ATOM    105  H50 ACD     1      12.610   2.840  17.840  1.00  0.00            
ATOM    106  C31 ACD     1       9.460   6.110  16.670  1.00  0.00            
ATOM    107  H51 ACD     1       9.520   5.920  15.590  1.00  0.00            
ATOM    108  O26 ACD     1       8.910   7.470  16.890  1.00  0.00            
ATOM    109  H52 ACD     1       8.310   7.440  17.640  1.00  0.00            
ATOM    110  C32 ACD     1       8.650   4.980  17.310  1.00  0.00            
ATOM    111  H53 ACD     1       8.590   5.230  18.370  1.00  0.00            
ATOM    112  O27 ACD     1       7.400   4.990  16.660  1.00  0.00            
ATOM    113  H54 ACD     1       7.460   4.550  15.810  1.00  0.00            
ATOM    114  C33 ACD     1       9.400   3.680  17.190  1.00  0.00            
ATOM    115  H55 ACD     1       8.860   2.880  17.700  1.00  0.00            
ATOM    116  O28 ACD     1       9.360   3.260  15.780  1.00  0.00            
ATOM    117  C34 ACD     1       9.650   1.870  15.340  1.00  0.00            
ATOM    118  H56 ACD     1       8.660   1.400  15.260  1.00  0.00            
ATOM    119  C35 ACD     1      10.300   2.050  13.910  1.00  0.00            
ATOM    120  H57 ACD     1      11.140   2.750  13.910  1.00  0.00            
ATOM    121  O29 ACD     1       9.270   2.560  13.130  1.00  0.00            
ATOM    122  H58 ACD     1       9.550   2.740  12.230  1.00  0.00            
ATOM    123  C36 ACD     1      10.700   0.740  13.360  1.00  0.00            
ATOM    124  H59 ACD     1       9.780   0.140  13.280  1.00  0.00            
ATOM    125  O30 ACD     1      11.300   0.780  12.080  1.00  0.00            
ATOM    126  H60 ACD     1      10.800   1.350  11.490  1.00  0.00            
ATOM    127  C1  BE3     2      17.220   8.250  11.610  1.00  0.00            
ATOM    128  C2  BE3     2      16.280   7.180  12.170  1.00  0.00            
ATOM    129  C3  BE3     2      16.080   5.870  11.290  1.00  0.00            
ATOM    130  C4  BE3     2      17.220   5.360  10.590  1.00  0.00            
ATOM    131  C5  BE3     2      17.160   4.080  10.000  1.00  0.00            
ATOM    132  C6  BE3     2      16.010   3.330  10.020  1.00  0.00            
ATOM    133  C7  BE3     2      14.880   3.850  10.650  1.00  0.00            
ATOM    134  C8  BE3     2      13.670   2.930  10.740  1.00  0.00            
ATOM    135  C9  BE3     2      14.870   5.090  11.330  1.00  0.00            
ATOM    136  N1  BE3     2      13.640   5.560  11.950  1.00  0.00            
ATOM    137  C10 BE3     2      13.440   5.310  13.280  1.00  0.00            
ATOM    138  O1  BE3     2      12.430   5.770  13.870  1.00  0.00            
ATOM    139  C11 BE3     2      14.350   4.400  14.110  1.00  0.00            
ATOM    140  Cl1 BE3     2      15.560   5.330  15.090  1.00  0.00            
ATOM    141  C12 BE3     2      12.680   6.290  11.060  1.00  0.00            
ATOM    142  C13 BE3     2      13.110   6.200   9.530  1.00  0.00            
ATOM    143  C14 BE3     2      11.200   5.830  11.250  1.00  0.00            
ATOM    144  O2  BE3     2      10.300   6.290  10.250  1.00  0.00            
ATOM    145  C15 BE3     2       8.880   6.170  10.520  1.00  0.00            
ATOM    146  H1  BE3     2      17.200   9.140  12.240  1.00  0.00            
ATOM    147  H2  BE3     2      18.180   7.740  11.750  1.00  0.00            
ATOM    148  H3  BE3     2      17.150   8.500  10.540  1.00  0.00            
ATOM    149  H4  BE3     2      15.290   7.620  12.330  1.00  0.00            
ATOM    150  H5  BE3     2      16.510   6.780  13.160  1.00  0.00            
ATOM    151  H6  BE3     2      18.110   5.960  10.440  1.00  0.00            
ATOM    152  H7  BE3     2      18.040   3.590   9.570  1.00  0.00            
ATOM    153  H8  BE3     2      16.010   2.320   9.610  1.00  0.00            
ATOM    154  H9  BE3     2      13.530   2.540  11.760  1.00  0.00            
ATOM    155  H10 BE3     2      12.730   3.430  10.480  1.00  0.00            
ATOM    156  H11 BE3     2      13.710   2.000  10.150  1.00  0.00            
ATOM    157  H12 BE3     2      14.910   3.640  13.560  1.00  0.00            
ATOM    158  H13 BE3     2      13.760   3.850  14.860  1.00  0.00            
ATOM    159  H14 BE3     2      12.600   7.340  11.380  1.00  0.00            
ATOM    160  H15 BE3     2      12.340   6.830   9.050  1.00  0.00            
ATOM    161  H16 BE3     2      14.100   6.560   9.240  1.00  0.00            
ATOM    162  H17 BE3     2      13.090   5.150   9.210  1.00  0.00            
ATOM    163  H18 BE3     2      10.830   6.200  12.210  1.00  0.00            
ATOM    164  H19 BE3     2      11.100   4.750  11.450  1.00  0.00            
ATOM    165  H20 BE3     2       8.250   6.600   9.740  1.00  0.00            
ATOM    166  H21 BE3     2       8.680   5.100  10.680  1.00  0.00            
ATOM    167  H22 BE3     2       8.600   6.690  11.450  1.00  0.00            
TER
ENDMDL
MODEL        1
ATOM      1  H1  ACD     1      18.310  12.030  24.520  1.00  0.00            
ATOM      2  O1  ACD     1      18.230  12.810  23.960  1.00  0.00            
ATOM      3  C1  ACD     1      18.650  12.250  22.680  1.00  0.00            
ATOM      4  H2  ACD     1      19.680  11.900  22.820  1.00  0.00            
ATOM      5  H3  ACD     1      18.640  13.070  21.960  1.00  0.00            
ATOM      6  C2  ACD     1      17.920  10.970  22.310  1.00  0.00            
ATOM      7  H4  ACD     1      18.430  10.570  21.420  1.00  0.00            
ATOM      8  O2  ACD     1      17.990  10.160  23.440  1.00  0.00            
ATOM      9  C3  ACD     1      17.500   8.820  23.350  1.00  0.00            
ATOM     10  H5  ACD     1      17.630   8.320  24.320  1.00  0.00            
ATOM     11  O3  ACD     1      18.200   8.070  22.360  1.00  0.00            
ATOM     12  C4  ACD     1      19.150   7.170  22.880  1.00  0.00            
ATOM     13  H6  ACD     1      19.370   7.300  23.950  1.00  0.00            
ATOM     14  C5  ACD     1      18.690   5.700  22.710  1.00  0.00            
ATOM     15  H7  ACD     1      18.650   5.480  21.630  1.00  0.00            
ATOM     16  O4  ACD     1      17.410   5.510  23.360  1.00  0.00            
ATOM     17  H8  ACD     1      17.020   4.680  23.080  1.00  0.00            
ATOM     18  C6  ACD     1      19.670   4.770  23.310  1.00  0.00            
ATOM     19  H9  ACD     1      19.760   4.990  24.380  1.00  0.00            
ATOM     20  O5  ACD     1      19.200   3.520  23.130  1.00  0.00            
ATOM     21  H10 ACD     1      19.720   2.900  23.640  1.00  0.00            
ATOM     22  C7  ACD     1      21.060   4.990  22.780  1.00  0.00            
ATOM     23  H11 ACD     1      21.920   4.470  23.210  1.00  0.00            
ATOM     24  O6  ACD     1      21.390   6.420  22.850  1.00  0.00            
ATOM     25  C8  ACD     1      20.470   7.380  22.200  1.00  0.00            
ATOM     26  H12 ACD     1      20.360   7.040  21.160  1.00  0.00            
ATOM     27  C9  ACD     1      21.080   8.770  22.310  1.00  0.00            
ATOM     28  H13 ACD     1      20.310   9.510  22.050  1.00  0.00            
ATOM     29  H14 ACD     1      21.200   8.970  23.380  1.00  0.00            
ATOM     30  O7  ACD     1      22.300   9.050  21.670  1.00  0.00            
ATOM     31  H15 ACD     1      23.010   8.770  22.260  1.00  0.00            
ATOM     32  O8  ACD     1      21.020   4.640  21.400  1.00  0.00            
ATOM     33  C10 ACD     1      22.140   4.560  20.540  1.00  0.00            
ATOM     34  H16 ACD     1      22.630   3.670  20.950  1.00  0.00            
ATOM     35  C11 ACD     1      21.530   4.140  19.170  1.00  0.00            
ATOM     36  H17 ACD     1      20.720   4.860  19.020  1.00  0.00            
ATOM     37  O9  ACD     1      21.070   2.780  19.170  1.00  0.00            
ATOM     38  H18 ACD     1      20.410   2.750  19.870  1.00  0.00            
ATOM     39  C12 ACD     1      22.490   4.350  18.060  1.00  0.00            
ATOM     40  H19 ACD     1      23.280   3.610  18.170  1.00  0.00            
ATOM     41  O10 ACD     1      21.820   4.260  16.790  1.00  0.00            
ATOM     42  H20 ACD     1      21.660   3.310  16.690  1.00  0.00            
ATOM     43  C13 ACD     1      23.170   5.740  18.190  1.00  0.00            
ATOM     44  H21 ACD     1      23.960   5.870  17.450  1.00  0.00            
ATOM     45  O11 ACD     1      23.910   5.650  19.350  1.00  0.00            
ATOM     46  C14 ACD     1      23.150   5.720  20.540  1.00  0.00            
ATOM     47  H22 ACD     1      22.600   6.670  20.660  1.00  0.00            
ATOM     48  C15 ACD     1      24.140   5.790  21.710  1.00  0.00            
ATOM     49  H23 ACD     1      24.610   6.780  21.730  1.00  0.00            
ATOM     50  H24 ACD     1      23.590   5.710  22.660  1.00  0.00            
ATOM     51  O12 ACD     1      25.060   4.690  21.680  1.00  0.00            
ATOM     52  H25 ACD     1      25.560   4.770  22.500  1.00  0.00            
ATOM     53  O13 ACD     1      22.160   6.730  18.070  1.00  0.00            
ATOM     54  C16 ACD     1      22.500   7.720  17.070  1.00  0.00            
ATOM     55  H26 ACD     1      23.380   7.600  16.430  1.00  0.00            
ATOM     56  C17 ACD     1      21.300   7.890  16.100  1.00  0.00            
ATOM     57  H27 ACD     1      20.420   8.030  16.740  1.00  0.00            
ATOM     58  O14 ACD     1      21.330   6.680  15.290  1.00  0.00            
ATOM     59  H28 ACD     1      21.230   5.900  15.840  1.00  0.00            
ATOM     60  C18 ACD     1      21.500   9.070  15.180  1.00  0.00            
ATOM     61  H29 ACD     1      22.340   8.850  14.510  1.00  0.00            
ATOM     62  O15 ACD     1      20.310   9.250  14.370  1.00  0.00            
ATOM     63  H30 ACD     1      20.350  10.170  14.100  1.00  0.00            
ATOM     64  C19 ACD     1      21.810  10.400  15.870  1.00  0.00            
ATOM     65  H31 ACD     1      22.000  11.070  15.020  1.00  0.00            
ATOM     66  O16 ACD     1      22.910  10.180  16.790  1.00  0.00            
ATOM     67  C20 ACD     1      22.720   9.130  17.780  1.00  0.00            
ATOM     68  H32 ACD     1      21.900   9.490  18.410  1.00  0.00            
ATOM     69  C21 ACD     1      24.010   9.120  18.610  1.00  0.00            
ATOM     70  H33 ACD     1      23.990  10.030  19.210  1.00  0.00            
ATOM     71  H34 ACD     1      23.980   8.290  19.330  1.00  0.00            
ATOM     72  O17 ACD     1      25.240   8.930  17.790  1.00  0.00            
ATOM     73  H35 ACD     1      25.910   9.230  18.410  1.00  0.00            
ATOM     74  O18 ACD     1      20.700  10.840  16.540  1.00  0.00            
ATOM     75  C22 ACD     1      20.540  12.280  16.410  1.00  0.00            
ATOM     76  H36 ACD     1      21.500  12.710  16.100  1.00  0.00            
ATOM     77  C23 ACD     1      19.530  12.540  15.190  1.00  0.00            
ATOM     78  H37 ACD     1      18.710  11.840  15.370  1.00  0.00            
ATOM     79  O19 ACD     1      20.230  12.500  13.960  1.00  0.00            
ATOM     80  H38 ACD     1      19.670  13.000  13.350  1.00  0.00            
ATOM     81  C24 ACD     1      18.930  13.910  15.340  1.00  0.00            
ATOM     82  H39 ACD     1      19.660  14.640  14.950  1.00  0.00            
ATOM     83  O20 ACD     1      17.750  14.110  14.560  1.00  0.00            
ATOM     84  H40 ACD     1      17.050  13.550  14.900  1.00  0.00            
ATOM     85  C25 ACD     1      18.660  14.390  16.780  1.00  0.00            
ATOM     86  H41 ACD     1      18.440  15.460  16.700  1.00  0.00            
ATOM     87  O21 ACD     1      19.860  14.220  17.560  1.00  0.00            
ATOM     88  C26 ACD     1      20.170  12.840  17.790  1.00  0.00            
ATOM     89  H42 ACD     1      19.220  12.390  18.090  1.00  0.00            
ATOM     90  C27 ACD     1      21.270  12.710  18.820  1.00  0.00            
ATOM     91  H43 ACD     1      20.820  12.860  19.810  1.00  0.00            
ATOM     92  H44 ACD     1      21.620  11.680  18.960  1.00  0.00            
ATOM     93  O22 ACD     1      22.400  13.560  18.680  1.00  0.00            
ATOM     94  H45 ACD     1      22.110  14.450  18.860  1.00  0.00            
ATOM     95  O23 ACD     1      17.570  13.690  17.410  1.00  0.00            
ATOM     96  C28 ACD     1      16.730  14.250  18.410  1.00  0.00            
ATOM     97  H46 ACD     1      16.410  15.260  18.130  1.00  0.00            
ATOM     98  C29 ACD     1      17.530  14.290  19.750  1.00  0.00            
ATOM     99  H47 ACD     1      18.140  13.380  19.740  1.00  0.00            
ATOM    100  O24 ACD     1      16.600  14.250  20.830  1.00  0.00            
ATOM    101  C30 ACD     1      18.280  15.540  19.960  1.00  0.00            
ATOM    102  H48 ACD     1      18.500  15.690  21.030  1.00  0.00            
ATOM    103  H49 ACD     1      19.260  15.470  19.460  1.00  0.00            
ATOM    104  O25 ACD     1      17.650  16.710  19.410  1.00  0.00            
ATOM    105  H50 ACD     1      18.310  17.400  19.290  1.00  0.00            
ATOM    106  C31 ACD     1      15.540  13.350  18.320  1.00  0.00            
ATOM    107  H51 ACD     1      15.840  12.300  18.190  1.00  0.00            
ATOM    108  O26 ACD     1      14.550  13.660  17.290  1.00  0.00            
ATOM    109  H52 ACD     1      14.290  14.580  17.450  1.00  0.00            
ATOM    110  C32 ACD     1      14.790  13.330  19.710  1.00  0.00            
ATOM    111  H53 ACD     1      14.370  14.330  19.870  1.00  0.00            
ATOM    112  O27 ACD     1      13.680  12.420  19.880  1.00  0.00            
ATOM    113  H54 ACD     1      14.060  11.550  19.720  1.00  0.00            
ATOM    114  C33 ACD     1      15.730  13.160  20.880  1.00  0.00            
ATOM    115  H55 ACD     1      15.230  13.300  21.850  1.00  0.00            
ATOM    116  O28 ACD     1      16.310  11.860  20.680  1.00  0.00            
ATOM    117  C34 ACD     1      16.480  11.160  21.900  1.00  0.00            
ATOM    118  H56 ACD     1      16.090  11.680  22.790  1.00  0.00            
ATOM    119  C35 ACD     1      15.770   9.860  21.780  1.00  0.00            
ATOM    120  H57 ACD     1      16.100   9.240  20.930  1.00  0.00            
ATOM    121  O29 ACD     1      14.360  10.060  21.670  1.00  0.00            
ATOM    122  H58 ACD     1      14.020   9.370  22.250  1.00  0.00            
ATOM    123  C36 ACD     1      16.040   8.880  23.010  1.00  0.00            
ATOM    124  H59 ACD     1      15.570   9.300  23.910  1.00  0.00            
ATOM    125  O30 ACD     1      15.620   7.530  22.600  1.00  0.00            
ATOM    126  H60 ACD     1      16.450   7.080  22.450  1.00  0.00            
ATOM    127  C1  BE3     2      16.930   8.270  14.060  1.00  0.00            
ATOM    128  C2  BE3     2      16.140   7.020  14.510  1.00  0.00            
ATOM    129  C3  BE3     2      16.770   6.260  15.720  1.00  0.00            
ATOM    130  C4  BE3     2      17.710   5.290  15.370  1.00  0.00            
ATOM    131  C5  BE3     2      18.330   4.600  16.410  1.00  0.00            
ATOM    132  C6  BE3     2      18.010   4.780  17.750  1.00  0.00            
ATOM    133  C7  BE3     2      16.970   5.660  18.050  1.00  0.00            
ATOM    134  C8  BE3     2      16.610   5.800  19.470  1.00  0.00            
ATOM    135  C9  BE3     2      16.480   6.530  17.060  1.00  0.00            
ATOM    136  N1  BE3     2      15.710   7.620  17.390  1.00  0.00            
ATOM    137  C10 BE3     2      16.260   8.870  17.450  1.00  0.00            
ATOM    138  O1  BE3     2      15.550   9.870  17.500  1.00  0.00            
ATOM    139  C11 BE3     2      17.750   9.070  17.350  1.00  0.00            
ATOM    140  Cl1 BE3     2      18.390   9.520  18.960  1.00  0.00            
ATOM    141  C12 BE3     2      14.240   7.530  17.470  1.00  0.00            
ATOM    142  C13 BE3     2      13.640   6.100  17.170  1.00  0.00            
ATOM    143  C14 BE3     2      13.680   7.860  18.890  1.00  0.00            
ATOM    144  O2  BE3     2      12.220   7.900  18.960  1.00  0.00            
ATOM    145  C15 BE3     2      11.900   8.170  20.320  1.00  0.00            
ATOM    146  H1  BE3     2      18.010   8.090  14.020  1.00  0.00            
ATOM    147  H2  BE3     2      16.620   8.660  13.080  1.00  0.00            
ATOM    148  H3  BE3     2      16.720   9.140  14.700  1.00  0.00            
ATOM    149  H4  BE3     2      16.130   6.320  13.660  1.00  0.00            
ATOM    150  H5  BE3     2      15.120   7.340  14.720  1.00  0.00            
ATOM    151  H6  BE3     2      18.000   5.130  14.340  1.00  0.00            
ATOM    152  H7  BE3     2      19.260   4.060  16.270  1.00  0.00            
ATOM    153  H8  BE3     2      18.430   4.130  18.520  1.00  0.00            
ATOM    154  H9  BE3     2      16.800   6.830  19.780  1.00  0.00            
ATOM    155  H10 BE3     2      15.600   5.440  19.670  1.00  0.00            
ATOM    156  H11 BE3     2      17.180   5.030  20.010  1.00  0.00            
ATOM    157  H12 BE3     2      17.940   9.930  16.710  1.00  0.00            
ATOM    158  H13 BE3     2      18.180   8.090  17.090  1.00  0.00            
ATOM    159  H14 BE3     2      13.710   8.160  16.750  1.00  0.00            
ATOM    160  H15 BE3     2      14.040   5.390  17.910  1.00  0.00            
ATOM    161  H16 BE3     2      12.550   6.110  17.050  1.00  0.00            
ATOM    162  H17 BE3     2      14.040   5.820  16.190  1.00  0.00            
ATOM    163  H18 BE3     2      14.080   8.840  19.190  1.00  0.00            
ATOM    164  H19 BE3     2      14.160   7.140  19.570  1.00  0.00            
ATOM    165  H20 BE3     2      10.810   8.210  20.480  1.00  0.00            
ATOM    166  H21 BE3     2      12.370   7.380  20.930  1.00  0.00            
ATOM    167  H22 BE3     2      12.210   9.190  20.570  1.00  0.00            
TER
ENDMDL
MODEL        1
ATOM      1  H1  ACD     1      10.810   9.310  17.760  1.00  0.00            
ATOM      2  O1  ACD     1      11.530   8.820  17.360  1.00  0.00            
ATOM      3  C1  ACD     1      12.230   9.690  16.470  1.00  0.00            
ATOM      4  H2  ACD     1      13.270   9.350  16.480  1.00  0.00            
ATOM      5  H3  ACD     1      12.150  10.760  16.690  1.00  0.00            
ATOM      6  C2  ACD     1      11.740   9.650  15.010  1.00  0.00            
ATOM      7  H4  ACD     1      12.460  10.250  14.440  1.00  0.00            
ATOM      8  O2  ACD     1      11.680   8.260  14.530  1.00  0.00            
ATOM      9  C3  ACD     1      11.410   8.070  13.150  1.00  0.00            
ATOM     10  H5  ACD     1      11.480   7.010  12.890  1.00  0.00            
ATOM     11  O3  ACD     1      12.380   8.910  12.390  1.00  0.00            
ATOM     12  C4  ACD     1      13.630   8.440  11.970  1.00  0.00            
ATOM     13  H6  ACD     1      13.380   7.560  11.360  1.00  0.00            
ATOM     14  C5  ACD     1      14.240   9.550  11.060  1.00  0.00            
ATOM     15  H7  ACD     1      14.290  10.490  11.610  1.00  0.00            
ATOM     16  O4  ACD     1      13.490   9.660   9.830  1.00  0.00            
ATOM     17  H8  ACD     1      12.640  10.080   9.980  1.00  0.00            
ATOM     18  C6  ACD     1      15.690   9.180  10.710  1.00  0.00            
ATOM     19  H9  ACD     1      15.760   8.190  10.240  1.00  0.00            
ATOM     20  O5  ACD     1      16.270  10.270   9.960  1.00  0.00            
ATOM     21  H10 ACD     1      15.570  10.380   9.320  1.00  0.00            
ATOM     22  C7  ACD     1      16.530   9.010  11.920  1.00  0.00            
ATOM     23  H11 ACD     1      17.580   8.830  11.680  1.00  0.00            
ATOM     24  O6  ACD     1      16.040   7.890  12.590  1.00  0.00            
ATOM     25  C8  ACD     1      14.620   7.970  13.010  1.00  0.00            
ATOM     26  H12 ACD     1      14.480   8.700  13.820  1.00  0.00            
ATOM     27  C9  ACD     1      14.260   6.670  13.740  1.00  0.00            
ATOM     28  H13 ACD     1      13.280   6.260  13.440  1.00  0.00            
ATOM     29  H14 ACD     1      15.000   5.910  13.480  1.00  0.00            
ATOM     30  O7  ACD     1      14.170   6.800  15.150  1.00  0.00            
ATOM     31  H15 ACD     1      13.290   7.110  15.360  1.00  0.00            
ATOM     32  O8  ACD     1      16.400  10.140  12.750  1.00  0.00            
ATOM     33  C10 ACD     1      17.650  10.640  13.280  1.00  0.00            
ATOM     34  H16 ACD     1      18.290   9.750  13.400  1.00  0.00            
ATOM     35  C11 ACD     1      18.230  11.680  12.310  1.00  0.00            
ATOM     36  H17 ACD     1      17.520  12.520  12.260  1.00  0.00            
ATOM     37  O9  ACD     1      18.590  11.170  11.020  1.00  0.00            
ATOM     38  H18 ACD     1      17.830  10.870  10.510  1.00  0.00            
ATOM     39  C12 ACD     1      19.490  12.340  12.930  1.00  0.00            
ATOM     40  H19 ACD     1      20.370  11.680  12.910  1.00  0.00            
ATOM     41  O10 ACD     1      19.860  13.430  12.180  1.00  0.00            
ATOM     42  H20 ACD     1      19.760  13.070  11.300  1.00  0.00            
ATOM     43  C13 ACD     1      19.270  12.800  14.320  1.00  0.00            
ATOM     44  H21 ACD     1      20.170  13.200  14.800  1.00  0.00            
ATOM     45  O11 ACD     1      18.690  11.770  15.120  1.00  0.00            
ATOM     46  C14 ACD     1      17.410  11.180  14.650  1.00  0.00            
ATOM     47  H22 ACD     1      16.680  12.010  14.640  1.00  0.00            
ATOM     48  C15 ACD     1      16.950  10.110  15.650  1.00  0.00            
ATOM     49  H23 ACD     1      16.080   9.600  15.210  1.00  0.00            
ATOM     50  H24 ACD     1      17.830   9.450  15.700  1.00  0.00            
ATOM     51  O12 ACD     1      16.650  10.570  16.960  1.00  0.00            
ATOM     52  H25 ACD     1      16.930   9.980  17.650  1.00  0.00            
ATOM     53  O13 ACD     1      18.340  13.870  14.270  1.00  0.00            
ATOM     54  C16 ACD     1      18.680  15.160  14.740  1.00  0.00            
ATOM     55  H26 ACD     1      19.760  15.300  14.920  1.00  0.00            
ATOM     56  C17 ACD     1      18.330  16.270  13.700  1.00  0.00            
ATOM     57  H27 ACD     1      17.320  15.920  13.430  1.00  0.00            
ATOM     58  O14 ACD     1      19.260  16.210  12.580  1.00  0.00            
ATOM     59  H28 ACD     1      19.460  15.290  12.430  1.00  0.00            
ATOM     60  C18 ACD     1      18.230  17.650  14.330  1.00  0.00            
ATOM     61  H29 ACD     1      19.210  17.950  14.720  1.00  0.00            
ATOM     62  O15 ACD     1      17.610  18.590  13.430  1.00  0.00            
ATOM     63  H30 ACD     1      16.790  18.150  13.210  1.00  0.00            
ATOM     64  C19 ACD     1      17.320  17.490  15.530  1.00  0.00            
ATOM     65  H31 ACD     1      17.210  18.460  16.010  1.00  0.00            
ATOM     66  O16 ACD     1      17.990  16.710  16.480  1.00  0.00            
ATOM     67  C20 ACD     1      17.990  15.310  16.160  1.00  0.00            
ATOM     68  H32 ACD     1      16.950  14.980  16.070  1.00  0.00            
ATOM     69  C21 ACD     1      18.670  14.630  17.260  1.00  0.00            
ATOM     70  H33 ACD     1      18.130  14.770  18.200  1.00  0.00            
ATOM     71  H34 ACD     1      18.550  13.550  17.080  1.00  0.00            
ATOM     72  O17 ACD     1      20.100  15.090  17.370  1.00  0.00            
ATOM     73  H35 ACD     1      20.120  15.880  17.900  1.00  0.00            
ATOM     74  O18 ACD     1      16.030  17.080  15.240  1.00  0.00            
ATOM     75  C22 ACD     1      15.050  17.530  16.170  1.00  0.00            
ATOM     76  H36 ACD     1      15.320  18.490  16.640  1.00  0.00            
ATOM     77  C23 ACD     1      13.840  17.840  15.330  1.00  0.00            
ATOM     78  H37 ACD     1      13.820  16.990  14.630  1.00  0.00            
ATOM     79  O19 ACD     1      14.180  19.060  14.680  1.00  0.00            
ATOM     80  H38 ACD     1      13.510  19.750  14.630  1.00  0.00            
ATOM     81  C24 ACD     1      12.600  17.950  16.140  1.00  0.00            
ATOM     82  H39 ACD     1      12.760  18.830  16.770  1.00  0.00            
ATOM     83  O20 ACD     1      11.530  18.240  15.260  1.00  0.00            
ATOM     84  H40 ACD     1      11.090  17.380  15.240  1.00  0.00            
ATOM     85  C25 ACD     1      12.300  16.700  16.950  1.00  0.00            
ATOM     86  H41 ACD     1      11.470  16.930  17.630  1.00  0.00            
ATOM     87  O21 ACD     1      13.450  16.370  17.730  1.00  0.00            
ATOM     88  C26 ACD     1      14.790  16.400  17.250  1.00  0.00            
ATOM     89  H42 ACD     1      15.000  15.430  16.790  1.00  0.00            
ATOM     90  C27 ACD     1      15.660  16.540  18.510  1.00  0.00            
ATOM     91  H43 ACD     1      16.690  16.860  18.310  1.00  0.00            
ATOM     92  H44 ACD     1      15.300  17.300  19.210  1.00  0.00            
ATOM     93  O22 ACD     1      15.580  15.290  19.230  1.00  0.00            
ATOM     94  H45 ACD     1      15.550  14.580  18.580  1.00  0.00            
ATOM     95  O23 ACD     1      12.040  15.580  16.030  1.00  0.00            
ATOM     96  C28 ACD     1      10.870  14.880  16.130  1.00  0.00            
ATOM     97  H46 ACD     1      10.140  15.500  16.670  1.00  0.00            
ATOM     98  C29 ACD     1      11.070  13.550  16.880  1.00  0.00            
ATOM     99  H47 ACD     1      11.770  12.880  16.360  1.00  0.00            
ATOM    100  O24 ACD     1       9.860  12.790  16.990  1.00  0.00            
ATOM    101  C30 ACD     1      11.540  13.760  18.350  1.00  0.00            
ATOM    102  H48 ACD     1      11.730  12.790  18.830  1.00  0.00            
ATOM    103  H49 ACD     1      12.570  14.110  18.380  1.00  0.00            
ATOM    104  O25 ACD     1      10.730  14.680  19.070  1.00  0.00            
ATOM    105  H50 ACD     1      11.370  15.390  19.160  1.00  0.00            
ATOM    106  C31 ACD     1      10.260  14.590  14.730  1.00  0.00            
ATOM    107  H51 ACD     1      10.970  14.010  14.120  1.00  0.00            
ATOM    108  O26 ACD     1       9.860  15.880  14.260  1.00  0.00            
ATOM    109  H52 ACD     1       9.240  15.810  13.540  1.00  0.00            
ATOM    110  C32 ACD     1       9.090  13.570  14.950  1.00  0.00            
ATOM    111  H53 ACD     1       8.270  14.020  15.530  1.00  0.00            
ATOM    112  O27 ACD     1       8.400  13.150  13.790  1.00  0.00            
ATOM    113  H54 ACD     1       8.290  13.840  13.140  1.00  0.00            
ATOM    114  C33 ACD     1       9.450  12.350  15.690  1.00  0.00            
ATOM    115  H55 ACD     1       8.610  11.660  15.780  1.00  0.00            
ATOM    116  O28 ACD     1      10.520  11.640  15.080  1.00  0.00            
ATOM    117  C34 ACD     1      10.360  10.200  14.880  1.00  0.00            
ATOM    118  H56 ACD     1       9.710   9.690  15.590  1.00  0.00            
ATOM    119  C35 ACD     1       9.890  10.030  13.470  1.00  0.00            
ATOM    120  H57 ACD     1      10.420  10.660  12.750  1.00  0.00            
ATOM    121  O29 ACD     1       8.550  10.450  13.360  1.00  0.00            
ATOM    122  H58 ACD     1       8.640  11.400  13.500  1.00  0.00            
ATOM    123  C36 ACD     1      10.010   8.620  12.930  1.00  0.00            
ATOM    124  H59 ACD     1       9.350   7.920  13.450  1.00  0.00            
ATOM    125  O30 ACD     1       9.960   8.580  11.480  1.00  0.00            
ATOM    126  H60 ACD     1      10.510   9.290  11.140  1.00  0.00            
ATOM    127  C1  BE3     2      10.860  17.990  11.310  1.00  0.00            
ATOM    128  C2  BE3     2      11.800  16.760  11.540  1.00  0.00            
ATOM    129  C3  BE3     2      13.320  16.940  11.280  1.00  0.00            
ATOM    130  C4  BE3     2      13.820  18.270  11.490  1.00  0.00            
ATOM    131  C5  BE3     2      15.190  18.530  11.350  1.00  0.00            
ATOM    132  C6  BE3     2      15.990  17.500  10.850  1.00  0.00            
ATOM    133  C7  BE3     2      15.510  16.210  10.620  1.00  0.00            
ATOM    134  C8  BE3     2      16.520  15.200  10.030  1.00  0.00            
ATOM    135  C9  BE3     2      14.150  15.900  10.930  1.00  0.00            
ATOM    136  N1  BE3     2      13.580  14.650  10.650  1.00  0.00            
ATOM    137  C10 BE3     2      13.350  13.780  11.680  1.00  0.00            
ATOM    138  O1  BE3     2      12.650  12.820  11.640  1.00  0.00            
ATOM    139  C11 BE3     2      14.050  14.040  13.020  1.00  0.00            
ATOM    140  Cl1 BE3     2      13.800  12.760  14.260  1.00  0.00            
ATOM    141  C12 BE3     2      13.030  14.350   9.310  1.00  0.00            
ATOM    142  C13 BE3     2      13.150  15.550   8.280  1.00  0.00            
ATOM    143  C14 BE3     2      13.820  13.130   8.710  1.00  0.00            
ATOM    144  O2  BE3     2      12.810  12.640   7.740  1.00  0.00            
ATOM    145  C15 BE3     2      13.400  11.630   6.910  1.00  0.00            
ATOM    146  H1  BE3     2      11.080  18.770  12.060  1.00  0.00            
ATOM    147  H2  BE3     2      11.210  18.370  10.340  1.00  0.00            
ATOM    148  H3  BE3     2       9.770  17.930  11.300  1.00  0.00            
ATOM    149  H4  BE3     2      11.410  15.940  10.930  1.00  0.00            
ATOM    150  H5  BE3     2      11.730  16.440  12.590  1.00  0.00            
ATOM    151  H6  BE3     2      13.170  19.060  11.860  1.00  0.00            
ATOM    152  H7  BE3     2      15.620  19.520  11.370  1.00  0.00            
ATOM    153  H8  BE3     2      16.990  17.830  10.560  1.00  0.00            
ATOM    154  H9  BE3     2      16.150  14.200  10.290  1.00  0.00            
ATOM    155  H10 BE3     2      16.530  15.350   8.940  1.00  0.00            
ATOM    156  H11 BE3     2      17.510  15.410  10.450  1.00  0.00            
ATOM    157  H12 BE3     2      13.740  14.970  13.530  1.00  0.00            
ATOM    158  H13 BE3     2      15.110  14.210  12.790  1.00  0.00            
ATOM    159  H14 BE3     2      11.970  14.150   9.530  1.00  0.00            
ATOM    160  H15 BE3     2      12.620  16.440   8.640  1.00  0.00            
ATOM    161  H16 BE3     2      14.170  15.780   7.970  1.00  0.00            
ATOM    162  H17 BE3     2      12.630  15.290   7.350  1.00  0.00            
ATOM    163  H18 BE3     2      13.930  12.330   9.460  1.00  0.00            
ATOM    164  H19 BE3     2      14.750  13.420   8.200  1.00  0.00            
ATOM    165  H20 BE3     2      13.850  10.860   7.550  1.00  0.00            
ATOM    166  H21 BE3     2      12.590  11.060   6.440  1.00  0.00            
ATOM    167  H22 BE3     2      14.150  12.010   6.210  1.00  0.00            
TER
ENDMDL
MODEL        1
ATOM      1  H1  ACD     1       6.610   5.360  17.910  1.00  0.00            
ATOM      2  O1  ACD     1       6.610   4.720  17.190  1.00  0.00            
ATOM      3  C1  ACD     1       5.760   5.140  16.150  1.00  0.00            
ATOM      4  H2  ACD     1       5.710   6.240  16.130  1.00  0.00            
ATOM      5  H3  ACD     1       4.780   4.720  16.420  1.00  0.00            
ATOM      6  C2  ACD     1       6.010   4.590  14.780  1.00  0.00            
ATOM      7  H4  ACD     1       6.990   4.960  14.440  1.00  0.00            
ATOM      8  O2  ACD     1       5.880   3.170  14.750  1.00  0.00            
ATOM      9  C3  ACD     1       6.380   2.530  13.560  1.00  0.00            
ATOM     10  H5  ACD     1       6.330   1.450  13.770  1.00  0.00            
ATOM     11  O3  ACD     1       7.670   3.030  13.240  1.00  0.00            
ATOM     12  C4  ACD     1       8.840   2.480  13.710  1.00  0.00            
ATOM     13  H6  ACD     1       8.740   1.400  13.560  1.00  0.00            
ATOM     14  C5  ACD     1       9.940   2.970  12.770  1.00  0.00            
ATOM     15  H7  ACD     1       9.850   4.060  12.700  1.00  0.00            
ATOM     16  O4  ACD     1       9.780   2.380  11.450  1.00  0.00            
ATOM     17  H8  ACD     1       8.980   2.660  10.990  1.00  0.00            
ATOM     18  C6  ACD     1      11.280   2.490  13.290  1.00  0.00            
ATOM     19  H9  ACD     1      11.310   1.400  13.370  1.00  0.00            
ATOM     20  O5  ACD     1      12.310   3.020  12.500  1.00  0.00            
ATOM     21  H10 ACD     1      12.120   2.680  11.620  1.00  0.00            
ATOM     22  C7  ACD     1      11.490   3.130  14.660  1.00  0.00            
ATOM     23  H11 ACD     1      12.410   2.700  15.060  1.00  0.00            
ATOM     24  O6  ACD     1      10.490   2.580  15.440  1.00  0.00            
ATOM     25  C8  ACD     1       9.160   2.810  15.150  1.00  0.00            
ATOM     26  H12 ACD     1       8.840   3.850  15.280  1.00  0.00            
ATOM     27  C9  ACD     1       8.440   1.980  16.070  1.00  0.00            
ATOM     28  H13 ACD     1       7.470   1.730  15.640  1.00  0.00            
ATOM     29  H14 ACD     1       8.980   1.070  16.370  1.00  0.00            
ATOM     30  O7  ACD     1       8.330   2.630  17.270  1.00  0.00            
ATOM     31  H15 ACD     1       7.700   3.360  17.260  1.00  0.00            
ATOM     32  O8  ACD     1      11.520   4.570  14.750  1.00  0.00            
ATOM     33  C10 ACD     1      12.590   5.080  15.540  1.00  0.00            
ATOM     34  H16 ACD     1      13.160   4.260  15.990  1.00  0.00            
ATOM     35  C11 ACD     1      13.510   5.690  14.540  1.00  0.00            
ATOM     36  H17 ACD     1      12.960   6.460  13.970  1.00  0.00            
ATOM     37  O9  ACD     1      14.130   4.660  13.810  1.00  0.00            
ATOM     38  H18 ACD     1      13.380   4.170  13.480  1.00  0.00            
ATOM     39  C12 ACD     1      14.630   6.470  15.240  1.00  0.00            
ATOM     40  H19 ACD     1      15.320   5.810  15.780  1.00  0.00            
ATOM     41  O10 ACD     1      15.330   7.180  14.250  1.00  0.00            
ATOM     42  H20 ACD     1      14.730   7.930  14.150  1.00  0.00            
ATOM     43  C13 ACD     1      14.030   7.480  16.260  1.00  0.00            
ATOM     44  H21 ACD     1      14.790   7.860  16.950  1.00  0.00            
ATOM     45  O11 ACD     1      13.210   6.710  17.140  1.00  0.00            
ATOM     46  C14 ACD     1      12.050   6.010  16.620  1.00  0.00            
ATOM     47  H22 ACD     1      11.350   6.750  16.210  1.00  0.00            
ATOM     48  C15 ACD     1      11.400   5.250  17.740  1.00  0.00            
ATOM     49  H23 ACD     1      11.200   6.030  18.490  1.00  0.00            
ATOM     50  H24 ACD     1      10.450   4.830  17.410  1.00  0.00            
ATOM     51  O12 ACD     1      12.180   4.240  18.300  1.00  0.00            
ATOM     52  H25 ACD     1      12.970   4.610  18.710  1.00  0.00            
ATOM     53  O13 ACD     1      13.270   8.490  15.610  1.00  0.00            
ATOM     54  C16 ACD     1      13.270   9.870  15.960  1.00  0.00            
ATOM     55  H26 ACD     1      14.290  10.200  16.220  1.00  0.00            
ATOM     56  C17 ACD     1      13.000  10.570  14.610  1.00  0.00            
ATOM     57  H27 ACD     1      12.220  10.020  14.060  1.00  0.00            
ATOM     58  O14 ACD     1      14.260  10.710  13.870  1.00  0.00            
ATOM     59  H28 ACD     1      14.230  11.330  13.140  1.00  0.00            
ATOM     60  C18 ACD     1      12.490  11.950  14.930  1.00  0.00            
ATOM     61  H29 ACD     1      13.270  12.580  15.380  1.00  0.00            
ATOM     62  O15 ACD     1      11.980  12.680  13.770  1.00  0.00            
ATOM     63  H30 ACD     1      11.120  12.290  13.570  1.00  0.00            
ATOM     64  C19 ACD     1      11.330  11.970  15.930  1.00  0.00            
ATOM     65  H31 ACD     1      11.060  13.020  16.080  1.00  0.00            
ATOM     66  O16 ACD     1      11.750  11.430  17.170  1.00  0.00            
ATOM     67  C20 ACD     1      12.260  10.100  17.150  1.00  0.00            
ATOM     68  H32 ACD     1      11.380   9.490  16.920  1.00  0.00            
ATOM     69  C21 ACD     1      12.940   9.830  18.480  1.00  0.00            
ATOM     70  H33 ACD     1      12.370  10.120  19.370  1.00  0.00            
ATOM     71  H34 ACD     1      13.020   8.740  18.570  1.00  0.00            
ATOM     72  O17 ACD     1      14.210  10.520  18.620  1.00  0.00            
ATOM     73  H35 ACD     1      13.990  11.460  18.580  1.00  0.00            
ATOM     74  O18 ACD     1      10.160  11.280  15.440  1.00  0.00            
ATOM     75  C22 ACD     1       8.920  11.890  15.900  1.00  0.00            
ATOM     76  H36 ACD     1       9.140  12.730  16.560  1.00  0.00            
ATOM     77  C23 ACD     1       8.200  12.420  14.610  1.00  0.00            
ATOM     78  H37 ACD     1       8.330  11.680  13.810  1.00  0.00            
ATOM     79  O19 ACD     1       8.800  13.590  14.170  1.00  0.00            
ATOM     80  H38 ACD     1       8.480  13.890  13.320  1.00  0.00            
ATOM     81  C24 ACD     1       6.740  12.690  14.830  1.00  0.00            
ATOM     82  H39 ACD     1       6.590  13.560  15.490  1.00  0.00            
ATOM     83  O20 ACD     1       6.110  12.810  13.500  1.00  0.00            
ATOM     84  H40 ACD     1       5.780  11.930  13.300  1.00  0.00            
ATOM     85  C25 ACD     1       6.090  11.560  15.550  1.00  0.00            
ATOM     86  H41 ACD     1       5.070  11.810  15.880  1.00  0.00            
ATOM     87  O21 ACD     1       6.760  11.190  16.770  1.00  0.00            
ATOM     88  C26 ACD     1       8.130  10.920  16.800  1.00  0.00            
ATOM     89  H42 ACD     1       8.290   9.940  16.330  1.00  0.00            
ATOM     90  C27 ACD     1       8.750  10.680  18.150  1.00  0.00            
ATOM     91  H43 ACD     1       9.780  10.310  18.040  1.00  0.00            
ATOM     92  H44 ACD     1       8.900  11.580  18.750  1.00  0.00            
ATOM     93  O22 ACD     1       8.000   9.680  18.890  1.00  0.00            
ATOM     94  H45 ACD     1       7.100  10.010  19.010  1.00  0.00            
ATOM     95  O23 ACD     1       6.180  10.370  14.800  1.00  0.00            
ATOM     96  C28 ACD     1       4.980   9.790  14.320  1.00  0.00            
ATOM     97  H46 ACD     1       4.160  10.520  14.250  1.00  0.00            
ATOM     98  C29 ACD     1       4.630   8.600  15.220  1.00  0.00            
ATOM     99  H47 ACD     1       5.540   8.020  15.410  1.00  0.00            
ATOM    100  O24 ACD     1       3.660   7.750  14.620  1.00  0.00            
ATOM    101  C30 ACD     1       4.020   9.090  16.530  1.00  0.00            
ATOM    102  H48 ACD     1       4.590   9.970  16.850  1.00  0.00            
ATOM    103  H49 ACD     1       2.990   9.410  16.300  1.00  0.00            
ATOM    104  O25 ACD     1       3.960   8.060  17.540  1.00  0.00            
ATOM    105  H50 ACD     1       3.310   7.420  17.240  1.00  0.00            
ATOM    106  C31 ACD     1       5.270   9.420  12.860  1.00  0.00            
ATOM    107  H51 ACD     1       6.220   8.870  12.770  1.00  0.00            
ATOM    108  O26 ACD     1       5.250  10.620  12.050  1.00  0.00            
ATOM    109  H52 ACD     1       5.470  10.410  11.140  1.00  0.00            
ATOM    110  C32 ACD     1       4.160   8.410  12.350  1.00  0.00            
ATOM    111  H53 ACD     1       3.240   8.990  12.240  1.00  0.00            
ATOM    112  O27 ACD     1       4.550   7.950  11.060  1.00  0.00            
ATOM    113  H54 ACD     1       5.240   7.300  11.200  1.00  0.00            
ATOM    114  C33 ACD     1       4.040   7.270  13.360  1.00  0.00            
ATOM    115  H55 ACD     1       3.230   6.580  13.120  1.00  0.00            
ATOM    116  O28 ACD     1       5.230   6.490  13.530  1.00  0.00            
ATOM    117  C34 ACD     1       5.020   5.030  13.740  1.00  0.00            
ATOM    118  H56 ACD     1       4.020   4.870  14.160  1.00  0.00            
ATOM    119  C35 ACD     1       5.190   4.340  12.400  1.00  0.00            
ATOM    120  H57 ACD     1       6.130   4.780  12.040  1.00  0.00            
ATOM    121  O29 ACD     1       4.250   4.710  11.430  1.00  0.00            
ATOM    122  H58 ACD     1       4.590   4.650  10.530  1.00  0.00            
ATOM    123  C36 ACD     1       5.370   2.780  12.440  1.00  0.00            
ATOM    124  H59 ACD     1       4.440   2.260  12.680  1.00  0.00            
ATOM    125  O30 ACD     1       6.030   2.320  11.230  1.00  0.00            
ATOM    126  H60 ACD     1       5.740   3.060  10.680  1.00  0.00            
ATOM    127  C1  BE3     2       9.520  11.520  10.760  1.00  0.00            
ATOM    128  C2  BE3     2       9.610  10.190  11.560  1.00  0.00            
ATOM    129  C3  BE3     2      10.780   9.220  11.140  1.00  0.00            
ATOM    130  C4  BE3     2      12.030   9.730  11.430  1.00  0.00            
ATOM    131  C5  BE3     2      13.220   8.970  11.240  1.00  0.00            
ATOM    132  C6  BE3     2      13.040   7.630  10.800  1.00  0.00            
ATOM    133  C7  BE3     2      11.760   7.200  10.380  1.00  0.00            
ATOM    134  C8  BE3     2      11.620   5.730  10.010  1.00  0.00            
ATOM    135  C9  BE3     2      10.600   7.950  10.510  1.00  0.00            
ATOM    136  N1  BE3     2       9.240   7.540  10.190  1.00  0.00            
ATOM    137  C10 BE3     2       8.320   7.000  11.120  1.00  0.00            
ATOM    138  O1  BE3     2       7.130   6.860  10.970  1.00  0.00            
ATOM    139  C11 BE3     2       9.000   6.540  12.400  1.00  0.00            
ATOM    140  Cl1 BE3     2       9.010   7.930  13.580  1.00  0.00            
ATOM    141  C12 BE3     2       8.780   7.680   8.820  1.00  0.00            
ATOM    142  C13 BE3     2       9.670   8.600   8.020  1.00  0.00            
ATOM    143  C14 BE3     2       8.690   6.340   8.120  1.00  0.00            
ATOM    144  O2  BE3     2       7.800   6.430   6.970  1.00  0.00            
ATOM    145  C15 BE3     2       7.850   5.200   6.230  1.00  0.00            
ATOM    146  H1  BE3     2       9.160  11.570   9.720  1.00  0.00            
ATOM    147  H2  BE3     2       8.830  12.210  11.270  1.00  0.00            
ATOM    148  H3  BE3     2      10.470  12.060  10.890  1.00  0.00            
ATOM    149  H4  BE3     2       8.630   9.690  11.540  1.00  0.00            
ATOM    150  H5  BE3     2       9.760  10.480  12.610  1.00  0.00            
ATOM    151  H6  BE3     2      12.080  10.710  11.890  1.00  0.00            
ATOM    152  H7  BE3     2      14.230   9.270  11.500  1.00  0.00            
ATOM    153  H8  BE3     2      13.890   6.990  10.590  1.00  0.00            
ATOM    154  H9  BE3     2      11.790   5.020  10.830  1.00  0.00            
ATOM    155  H10 BE3     2      10.710   5.400   9.500  1.00  0.00            
ATOM    156  H11 BE3     2      12.320   5.410   9.230  1.00  0.00            
ATOM    157  H12 BE3     2      10.040   6.220  12.290  1.00  0.00            
ATOM    158  H13 BE3     2       8.410   5.820  12.980  1.00  0.00            
ATOM    159  H14 BE3     2       7.830   8.220   8.920  1.00  0.00            
ATOM    160  H15 BE3     2       9.730   9.530   8.600  1.00  0.00            
ATOM    161  H16 BE3     2      10.730   8.390   7.850  1.00  0.00            
ATOM    162  H17 BE3     2       9.150   8.820   7.080  1.00  0.00            
ATOM    163  H18 BE3     2       8.370   5.670   8.930  1.00  0.00            
ATOM    164  H19 BE3     2       9.670   6.090   7.690  1.00  0.00            
ATOM    165  H20 BE3     2       7.670   4.330   6.890  1.00  0.00            
ATOM    166  H21 BE3     2       7.170   5.050   5.380  1.00  0.00            
ATOM    167  H22 BE3     2       8.840   5.140   5.770  1.00  0.00            
TER
ENDMDL
MODEL        1
ATOM      1  H1  ACD     1       7.460   3.520  15.970  1.00  0.00            
ATOM      2  O1  ACD     1       7.740   4.430  16.080  1.00  0.00            
ATOM      3  C1  ACD     1       7.070   5.060  15.040  1.00  0.00            
ATOM      4  H2  ACD     1       7.580   6.000  14.810  1.00  0.00            
ATOM      5  H3  ACD     1       6.110   5.380  15.470  1.00  0.00            
ATOM      6  C2  ACD     1       7.000   4.230  13.780  1.00  0.00            
ATOM      7  H4  ACD     1       7.970   4.240  13.280  1.00  0.00            
ATOM      8  O2  ACD     1       6.560   2.890  14.190  1.00  0.00            
ATOM      9  C3  ACD     1       6.570   1.980  13.090  1.00  0.00            
ATOM     10  H5  ACD     1       6.230   1.040  13.540  1.00  0.00            
ATOM     11  O3  ACD     1       7.880   1.890  12.440  1.00  0.00            
ATOM     12  C4  ACD     1       8.850   1.020  13.090  1.00  0.00            
ATOM     13  H6  ACD     1       8.560  -0.040  13.010  1.00  0.00            
ATOM     14  C5  ACD     1      10.070   1.060  12.160  1.00  0.00            
ATOM     15  H7  ACD     1      10.150   2.060  11.730  1.00  0.00            
ATOM     16  O4  ACD     1       9.950   0.170  11.070  1.00  0.00            
ATOM     17  H8  ACD     1       9.480   0.640  10.380  1.00  0.00            
ATOM     18  C6  ACD     1      11.390   0.720  12.790  1.00  0.00            
ATOM     19  H9  ACD     1      11.310  -0.340  13.080  1.00  0.00            
ATOM     20  O5  ACD     1      12.560   1.050  12.010  1.00  0.00            
ATOM     21  H10 ACD     1      12.830   1.860  12.450  1.00  0.00            
ATOM     22  C7  ACD     1      11.550   1.610  14.010  1.00  0.00            
ATOM     23  H11 ACD     1      12.470   1.270  14.500  1.00  0.00            
ATOM     24  O6  ACD     1      10.580   1.320  14.920  1.00  0.00            
ATOM     25  C8  ACD     1       9.230   1.430  14.520  1.00  0.00            
ATOM     26  H12 ACD     1       8.860   2.460  14.600  1.00  0.00            
ATOM     27  C9  ACD     1       8.520   0.650  15.610  1.00  0.00            
ATOM     28  H13 ACD     1       7.470   0.510  15.320  1.00  0.00            
ATOM     29  H14 ACD     1       8.970  -0.340  15.780  1.00  0.00            
ATOM     30  O7  ACD     1       8.590   1.380  16.790  1.00  0.00            
ATOM     31  H15 ACD     1       9.550   1.460  16.800  1.00  0.00            
ATOM     32  O8  ACD     1      11.670   2.940  13.710  1.00  0.00            
ATOM     33  C10 ACD     1      12.580   3.580  14.580  1.00  0.00            
ATOM     34  H16 ACD     1      12.930   2.940  15.400  1.00  0.00            
ATOM     35  C11 ACD     1      13.890   3.870  13.850  1.00  0.00            
ATOM     36  H17 ACD     1      13.490   4.470  13.010  1.00  0.00            
ATOM     37  O9  ACD     1      14.460   2.600  13.470  1.00  0.00            
ATOM     38  H18 ACD     1      15.290   2.720  13.000  1.00  0.00            
ATOM     39  C12 ACD     1      14.860   4.730  14.600  1.00  0.00            
ATOM     40  H19 ACD     1      15.340   4.060  15.330  1.00  0.00            
ATOM     41  O10 ACD     1      15.750   5.350  13.690  1.00  0.00            
ATOM     42  H20 ACD     1      15.300   6.190  13.540  1.00  0.00            
ATOM     43  C13 ACD     1      14.150   5.920  15.310  1.00  0.00            
ATOM     44  H21 ACD     1      14.830   6.310  16.060  1.00  0.00            
ATOM     45  O11 ACD     1      12.970   5.540  15.980  1.00  0.00            
ATOM     46  C14 ACD     1      11.890   4.880  15.210  1.00  0.00            
ATOM     47  H22 ACD     1      11.580   5.550  14.400  1.00  0.00            
ATOM     48  C15 ACD     1      10.730   4.530  16.110  1.00  0.00            
ATOM     49  H23 ACD     1      10.350   5.510  16.420  1.00  0.00            
ATOM     50  H24 ACD     1      10.090   3.900  15.480  1.00  0.00            
ATOM     51  O12 ACD     1      11.170   3.800  17.250  1.00  0.00            
ATOM     52  H25 ACD     1      11.940   4.250  17.620  1.00  0.00            
ATOM     53  O13 ACD     1      13.750   6.920  14.410  1.00  0.00            
ATOM     54  C16 ACD     1      14.140   8.300  14.740  1.00  0.00            
ATOM     55  H26 ACD     1      15.040   8.320  15.370  1.00  0.00            
ATOM     56  C17 ACD     1      14.630   8.910  13.440  1.00  0.00            
ATOM     57  H27 ACD     1      13.830   8.790  12.690  1.00  0.00            
ATOM     58  O14 ACD     1      15.900   8.280  13.060  1.00  0.00            
ATOM     59  H28 ACD     1      16.260   8.580  12.220  1.00  0.00            
ATOM     60  C18 ACD     1      14.810  10.350  13.670  1.00  0.00            
ATOM     61  H29 ACD     1      15.520  10.400  14.510  1.00  0.00            
ATOM     62  O15 ACD     1      15.250  11.000  12.440  1.00  0.00            
ATOM     63  H30 ACD     1      14.460  11.470  12.160  1.00  0.00            
ATOM     64  C19 ACD     1      13.520  11.050  14.170  1.00  0.00            
ATOM     65  H31 ACD     1      13.660  12.130  14.320  1.00  0.00            
ATOM     66  O16 ACD     1      13.210  10.480  15.410  1.00  0.00            
ATOM     67  C20 ACD     1      12.940   9.070  15.400  1.00  0.00            
ATOM     68  H32 ACD     1      12.030   8.830  14.830  1.00  0.00            
ATOM     69  C21 ACD     1      12.560   8.620  16.810  1.00  0.00            
ATOM     70  H33 ACD     1      11.660   9.200  17.040  1.00  0.00            
ATOM     71  H34 ACD     1      12.090   7.630  16.780  1.00  0.00            
ATOM     72  O17 ACD     1      13.600   8.690  17.830  1.00  0.00            
ATOM     73  H35 ACD     1      13.230   8.350  18.650  1.00  0.00            
ATOM     74  O18 ACD     1      12.540  10.720  13.200  1.00  0.00            
ATOM     75  C22 ACD     1      11.520  11.690  12.880  1.00  0.00            
ATOM     76  H36 ACD     1      12.040  12.650  12.890  1.00  0.00            
ATOM     77  C23 ACD     1      11.090  11.560  11.400  1.00  0.00            
ATOM     78  H37 ACD     1      10.990  10.490  11.200  1.00  0.00            
ATOM     79  O19 ACD     1      12.050  12.140  10.510  1.00  0.00            
ATOM     80  H38 ACD     1      11.680  12.260   9.630  1.00  0.00            
ATOM     81  C24 ACD     1       9.710  12.130  11.170  1.00  0.00            
ATOM     82  H39 ACD     1       9.540  13.220  11.150  1.00  0.00            
ATOM     83  O20 ACD     1       9.100  11.900   9.950  1.00  0.00            
ATOM     84  H40 ACD     1       9.230  11.000   9.630  1.00  0.00            
ATOM     85  C25 ACD     1       8.730  11.540  12.120  1.00  0.00            
ATOM     86  H41 ACD     1       7.730  11.940  11.960  1.00  0.00            
ATOM     87  O21 ACD     1       9.110  12.030  13.440  1.00  0.00            
ATOM     88  C26 ACD     1      10.350  11.630  13.940  1.00  0.00            
ATOM     89  H42 ACD     1      10.270  10.600  14.310  1.00  0.00            
ATOM     90  C27 ACD     1      10.670  12.520  15.160  1.00  0.00            
ATOM     91  H43 ACD     1       9.870  12.340  15.900  1.00  0.00            
ATOM     92  H44 ACD     1      11.620  12.180  15.580  1.00  0.00            
ATOM     93  O22 ACD     1      10.660  13.910  14.820  1.00  0.00            
ATOM     94  H45 ACD     1       9.830  14.290  14.500  1.00  0.00            
ATOM     95  O23 ACD     1       8.660  10.090  12.150  1.00  0.00            
ATOM     96  C28 ACD     1       7.310   9.570  11.920  1.00  0.00            
ATOM     97  H46 ACD     1       6.640  10.410  11.710  1.00  0.00            
ATOM     98  C29 ACD     1       6.780   8.760  13.110  1.00  0.00            
ATOM     99  H47 ACD     1       7.500   7.990  13.410  1.00  0.00            
ATOM    100  O24 ACD     1       5.590   8.110  12.760  1.00  0.00            
ATOM    101  C30 ACD     1       6.660   9.610  14.290  1.00  0.00            
ATOM    102  H48 ACD     1       7.670   9.810  14.670  1.00  0.00            
ATOM    103  H49 ACD     1       6.190  10.590  14.080  1.00  0.00            
ATOM    104  O25 ACD     1       5.910   9.020  15.430  1.00  0.00            
ATOM    105  H50 ACD     1       5.090   8.790  14.990  1.00  0.00            
ATOM    106  C31 ACD     1       7.480   8.600  10.690  1.00  0.00            
ATOM    107  H51 ACD     1       8.270   7.890  10.990  1.00  0.00            
ATOM    108  O26 ACD     1       7.940   9.260   9.420  1.00  0.00            
ATOM    109  H52 ACD     1       7.520   8.820   8.680  1.00  0.00            
ATOM    110  C32 ACD     1       6.150   7.830  10.470  1.00  0.00            
ATOM    111  H53 ACD     1       5.390   8.570  10.180  1.00  0.00            
ATOM    112  O27 ACD     1       6.390   6.830   9.440  1.00  0.00            
ATOM    113  H54 ACD     1       7.110   6.300   9.770  1.00  0.00            
ATOM    114  C33 ACD     1       5.670   7.090  11.750  1.00  0.00            
ATOM    115  H55 ACD     1       4.700   6.610  11.600  1.00  0.00            
ATOM    116  O28 ACD     1       6.540   6.120  12.190  1.00  0.00            
ATOM    117  C34 ACD     1       6.040   4.850  12.710  1.00  0.00            
ATOM    118  H56 ACD     1       5.050   4.830  13.160  1.00  0.00            
ATOM    119  C35 ACD     1       5.860   3.870  11.520  1.00  0.00            
ATOM    120  H57 ACD     1       6.780   3.910  10.930  1.00  0.00            
ATOM    121  O29 ACD     1       4.700   4.340  10.750  1.00  0.00            
ATOM    122  H58 ACD     1       4.470   3.810   9.980  1.00  0.00            
ATOM    123  C36 ACD     1       5.570   2.490  12.100  1.00  0.00            
ATOM    124  H59 ACD     1       4.610   2.650  12.610  1.00  0.00            
ATOM    125  O30 ACD     1       5.510   1.510  10.980  1.00  0.00            
ATOM    126  H60 ACD     1       6.390   1.190  10.750  1.00  0.00            
ATOM    127  C1  BE3     2      13.550   8.750   9.340  1.00  0.00            
ATOM    128  C2  BE3     2      12.560   7.790  10.070  1.00  0.00            
ATOM    129  C3  BE3     2      12.980   6.290  10.040  1.00  0.00            
ATOM    130  C4  BE3     2      14.320   5.940  10.400  1.00  0.00            
ATOM    131  C5  BE3     2      14.730   4.600  10.430  1.00  0.00            
ATOM    132  C6  BE3     2      13.860   3.640   9.890  1.00  0.00            
ATOM    133  C7  BE3     2      12.570   3.900   9.490  1.00  0.00            
ATOM    134  C8  BE3     2      11.740   2.720   9.100  1.00  0.00            
ATOM    135  C9  BE3     2      12.090   5.260   9.560  1.00  0.00            
ATOM    136  N1  BE3     2      10.680   5.490   9.360  1.00  0.00            
ATOM    137  C10 BE3     2       9.840   5.410  10.490  1.00  0.00            
ATOM    138  O1  BE3     2       8.610   5.370  10.360  1.00  0.00            
ATOM    139  C11 BE3     2      10.450   5.410  11.900  1.00  0.00            
ATOM    140  Cl1 BE3     2      10.240   7.020  12.630  1.00  0.00            
ATOM    141  C12 BE3     2       9.930   5.620   8.090  1.00  0.00            
ATOM    142  C13 BE3     2      10.870   5.980   6.990  1.00  0.00            
ATOM    143  C14 BE3     2       8.970   4.500   7.590  1.00  0.00            
ATOM    144  O2  BE3     2       8.010   5.060   6.740  1.00  0.00            
ATOM    145  C15 BE3     2       6.880   4.270   6.330  1.00  0.00            
ATOM    146  H1  BE3     2      13.610   8.440   8.290  1.00  0.00            
ATOM    147  H2  BE3     2      13.010   9.710   9.330  1.00  0.00            
ATOM    148  H3  BE3     2      14.540   8.890   9.790  1.00  0.00            
ATOM    149  H4  BE3     2      11.520   7.950   9.780  1.00  0.00            
ATOM    150  H5  BE3     2      12.420   8.070  11.120  1.00  0.00            
ATOM    151  H6  BE3     2      15.010   6.710  10.720  1.00  0.00            
ATOM    152  H7  BE3     2      15.690   4.320  10.840  1.00  0.00            
ATOM    153  H8  BE3     2      14.190   2.620  10.020  1.00  0.00            
ATOM    154  H9  BE3     2      12.400   1.850   8.980  1.00  0.00            
ATOM    155  H10 BE3     2      10.920   2.430   9.770  1.00  0.00            
ATOM    156  H11 BE3     2      11.320   2.810   8.090  1.00  0.00            
ATOM    157  H12 BE3     2      11.500   5.110  11.790  1.00  0.00            
ATOM    158  H13 BE3     2       9.990   4.740  12.640  1.00  0.00            
ATOM    159  H14 BE3     2       9.340   6.540   8.110  1.00  0.00            
ATOM    160  H15 BE3     2      11.590   5.160   6.910  1.00  0.00            
ATOM    161  H16 BE3     2      10.360   6.050   6.020  1.00  0.00            
ATOM    162  H17 BE3     2      11.440   6.880   7.240  1.00  0.00            
ATOM    163  H18 BE3     2       8.460   3.970   8.400  1.00  0.00            
ATOM    164  H19 BE3     2       9.590   3.790   7.020  1.00  0.00            
ATOM    165  H20 BE3     2       7.170   3.260   6.030  1.00  0.00            
ATOM    166  H21 BE3     2       6.140   4.160   7.140  1.00  0.00            
ATOM    167  H22 BE3     2       6.390   4.770   5.480  1.00  0.00            
TER
ENDMDL
MODEL        1
ATOM      1  H1  ACD     1      13.420  15.920  21.080  1.00  0.00            
ATOM      2  O1  ACD     1      13.120  16.570  20.440  1.00  0.00            
ATOM      3  C1  ACD     1      11.980  17.090  21.070  1.00  0.00            
ATOM      4  H2  ACD     1      11.800  18.150  20.840  1.00  0.00            
ATOM      5  H3  ACD     1      12.250  17.010  22.130  1.00  0.00            
ATOM      6  C2  ACD     1      10.660  16.290  20.850  1.00  0.00            
ATOM      7  H4  ACD     1      10.620  15.790  19.870  1.00  0.00            
ATOM      8  O2  ACD     1      10.680  15.340  21.850  1.00  0.00            
ATOM      9  C3  ACD     1       9.590  14.510  22.040  1.00  0.00            
ATOM     10  H5  ACD     1       9.880  13.800  22.810  1.00  0.00            
ATOM     11  O3  ACD     1       9.160  13.760  20.900  1.00  0.00            
ATOM     12  C4  ACD     1       9.610  12.430  20.860  1.00  0.00            
ATOM     13  H6  ACD     1       9.970  11.960  21.790  1.00  0.00            
ATOM     14  C5  ACD     1       8.380  11.660  20.580  1.00  0.00            
ATOM     15  H7  ACD     1       7.870  11.970  19.660  1.00  0.00            
ATOM     16  O4  ACD     1       7.480  11.810  21.740  1.00  0.00            
ATOM     17  H8  ACD     1       7.320  12.720  22.000  1.00  0.00            
ATOM     18  C6  ACD     1       8.700  10.190  20.320  1.00  0.00            
ATOM     19  H9  ACD     1       9.160   9.690  21.190  1.00  0.00            
ATOM     20  O5  ACD     1       7.540   9.490  19.980  1.00  0.00            
ATOM     21  H10 ACD     1       7.030   9.460  20.790  1.00  0.00            
ATOM     22  C7  ACD     1       9.730  10.030  19.220  1.00  0.00            
ATOM     23  H11 ACD     1      10.020   8.980  19.190  1.00  0.00            
ATOM     24  O6  ACD     1      10.830  10.860  19.480  1.00  0.00            
ATOM     25  C8  ACD     1      10.570  12.260  19.700  1.00  0.00            
ATOM     26  H12 ACD     1      10.240  12.740  18.770  1.00  0.00            
ATOM     27  C9  ACD     1      11.940  12.840  19.930  1.00  0.00            
ATOM     28  H13 ACD     1      12.670  12.460  19.200  1.00  0.00            
ATOM     29  H14 ACD     1      11.970  13.930  19.840  1.00  0.00            
ATOM     30  O7  ACD     1      12.520  12.510  21.230  1.00  0.00            
ATOM     31  H15 ACD     1      12.850  13.340  21.580  1.00  0.00            
ATOM     32  O8  ACD     1       9.090  10.390  17.990  1.00  0.00            
ATOM     33  C10 ACD     1       9.520   9.680  16.870  1.00  0.00            
ATOM     34  H16 ACD     1      10.030   8.750  17.140  1.00  0.00            
ATOM     35  C11 ACD     1       8.210   9.110  16.360  1.00  0.00            
ATOM     36  H17 ACD     1       7.530   9.950  16.170  1.00  0.00            
ATOM     37  O9  ACD     1       7.630   8.260  17.440  1.00  0.00            
ATOM     38  H18 ACD     1       7.520   8.750  18.260  1.00  0.00            
ATOM     39  C12 ACD     1       8.370   8.310  15.100  1.00  0.00            
ATOM     40  H19 ACD     1       8.940   7.410  15.360  1.00  0.00            
ATOM     41  O10 ACD     1       7.140   7.830  14.520  1.00  0.00            
ATOM     42  H20 ACD     1       6.640   8.650  14.440  1.00  0.00            
ATOM     43  C13 ACD     1       9.170   9.150  14.040  1.00  0.00            
ATOM     44  H21 ACD     1       9.500   8.390  13.320  1.00  0.00            
ATOM     45  O11 ACD     1      10.370   9.680  14.600  1.00  0.00            
ATOM     46  C14 ACD     1      10.200  10.460  15.830  1.00  0.00            
ATOM     47  H22 ACD     1       9.610  11.350  15.580  1.00  0.00            
ATOM     48  C15 ACD     1      11.500  11.040  16.360  1.00  0.00            
ATOM     49  H23 ACD     1      11.340  11.780  17.160  1.00  0.00            
ATOM     50  H24 ACD     1      12.140  10.180  16.610  1.00  0.00            
ATOM     51  O12 ACD     1      12.170  11.780  15.350  1.00  0.00            
ATOM     52  H25 ACD     1      11.980  11.350  14.520  1.00  0.00            
ATOM     53  O13 ACD     1       8.470  10.200  13.380  1.00  0.00            
ATOM     54  C16 ACD     1       8.970  10.840  12.120  1.00  0.00            
ATOM     55  H26 ACD     1       8.990  10.070  11.340  1.00  0.00            
ATOM     56  C17 ACD     1       7.850  11.890  11.770  1.00  0.00            
ATOM     57  H27 ACD     1       7.640  12.500  12.660  1.00  0.00            
ATOM     58  O14 ACD     1       6.590  11.180  11.490  1.00  0.00            
ATOM     59  H28 ACD     1       6.690  10.960  10.560  1.00  0.00            
ATOM     60  C18 ACD     1       8.310  12.840  10.610  1.00  0.00            
ATOM     61  H29 ACD     1       8.340  12.180   9.730  1.00  0.00            
ATOM     62  O15 ACD     1       7.410  13.880  10.360  1.00  0.00            
ATOM     63  H30 ACD     1       7.770  14.700  10.720  1.00  0.00            
ATOM     64  C19 ACD     1       9.640  13.510  11.020  1.00  0.00            
ATOM     65  H31 ACD     1       9.850  14.200  10.190  1.00  0.00            
ATOM     66  O16 ACD     1      10.630  12.570  11.250  1.00  0.00            
ATOM     67  C20 ACD     1      10.390  11.490  12.230  1.00  0.00            
ATOM     68  H32 ACD     1      10.570  11.910  13.230  1.00  0.00            
ATOM     69  C21 ACD     1      11.500  10.490  11.880  1.00  0.00            
ATOM     70  H33 ACD     1      11.330   9.500  12.320  1.00  0.00            
ATOM     71  H34 ACD     1      11.490  10.320  10.800  1.00  0.00            
ATOM     72  O17 ACD     1      12.760  10.970  12.250  1.00  0.00            
ATOM     73  H35 ACD     1      12.890  11.760  11.720  1.00  0.00            
ATOM     74  O18 ACD     1       9.470  14.320  12.180  1.00  0.00            
ATOM     75  C22 ACD     1      10.150  15.610  12.170  1.00  0.00            
ATOM     76  H36 ACD     1      10.620  15.730  11.190  1.00  0.00            
ATOM     77  C23 ACD     1       9.100  16.670  12.330  1.00  0.00            
ATOM     78  H37 ACD     1       8.490  16.350  13.190  1.00  0.00            
ATOM     79  O19 ACD     1       8.270  16.800  11.150  1.00  0.00            
ATOM     80  H38 ACD     1       8.800  17.160  10.430  1.00  0.00            
ATOM     81  C24 ACD     1       9.790  18.020  12.570  1.00  0.00            
ATOM     82  H39 ACD     1      10.470  18.270  11.750  1.00  0.00            
ATOM     83  O20 ACD     1       8.950  19.100  12.850  1.00  0.00            
ATOM     84  H40 ACD     1       8.680  19.540  12.040  1.00  0.00            
ATOM     85  C25 ACD     1      10.650  17.790  13.820  1.00  0.00            
ATOM     86  H41 ACD     1      11.200  18.740  13.900  1.00  0.00            
ATOM     87  O21 ACD     1      11.620  16.840  13.610  1.00  0.00            
ATOM     88  C26 ACD     1      11.180  15.510  13.340  1.00  0.00            
ATOM     89  H42 ACD     1      10.850  15.110  14.310  1.00  0.00            
ATOM     90  C27 ACD     1      12.480  14.780  13.070  1.00  0.00            
ATOM     91  H43 ACD     1      13.230  14.840  13.870  1.00  0.00            
ATOM     92  H44 ACD     1      12.070  13.760  13.050  1.00  0.00            
ATOM     93  O22 ACD     1      13.110  15.120  11.770  1.00  0.00            
ATOM     94  H45 ACD     1      13.330  16.050  11.670  1.00  0.00            
ATOM     95  O23 ACD     1       9.880  17.460  15.010  1.00  0.00            
ATOM     96  C28 ACD     1      10.160  18.260  16.140  1.00  0.00            
ATOM     97  H46 ACD     1      10.760  19.110  15.800  1.00  0.00            
ATOM     98  C29 ACD     1      10.910  17.430  17.230  1.00  0.00            
ATOM     99  H47 ACD     1      10.430  16.530  17.620  1.00  0.00            
ATOM    100  O24 ACD     1      11.090  18.260  18.430  1.00  0.00            
ATOM    101  C30 ACD     1      12.250  16.980  16.790  1.00  0.00            
ATOM    102  H48 ACD     1      12.300  16.720  15.730  1.00  0.00            
ATOM    103  H49 ACD     1      12.910  17.850  16.920  1.00  0.00            
ATOM    104  O25 ACD     1      12.810  15.950  17.670  1.00  0.00            
ATOM    105  H50 ACD     1      13.170  16.390  18.450  1.00  0.00            
ATOM    106  C31 ACD     1       8.790  18.800  16.660  1.00  0.00            
ATOM    107  H51 ACD     1       8.230  17.870  16.730  1.00  0.00            
ATOM    108  O26 ACD     1       8.270  19.670  15.610  1.00  0.00            
ATOM    109  H52 ACD     1       8.460  19.290  14.750  1.00  0.00            
ATOM    110  C32 ACD     1       9.010  19.530  18.050  1.00  0.00            
ATOM    111  H53 ACD     1       9.570  20.460  17.870  1.00  0.00            
ATOM    112  O27 ACD     1       7.750  19.730  18.640  1.00  0.00            
ATOM    113  H54 ACD     1       7.840  19.150  19.410  1.00  0.00            
ATOM    114  C33 ACD     1       9.870  18.800  19.050  1.00  0.00            
ATOM    115  H55 ACD     1      10.130  19.570  19.780  1.00  0.00            
ATOM    116  O28 ACD     1       9.060  17.830  19.720  1.00  0.00            
ATOM    117  C34 ACD     1       9.420  17.210  20.990  1.00  0.00            
ATOM    118  H56 ACD     1       9.540  18.040  21.700  1.00  0.00            
ATOM    119  C35 ACD     1       8.170  16.400  21.440  1.00  0.00            
ATOM    120  H57 ACD     1       7.760  15.950  20.530  1.00  0.00            
ATOM    121  O29 ACD     1       7.070  17.240  21.860  1.00  0.00            
ATOM    122  H58 ACD     1       7.170  17.590  22.750  1.00  0.00            
ATOM    123  C36 ACD     1       8.360  15.330  22.510  1.00  0.00            
ATOM    124  H59 ACD     1       8.600  15.850  23.450  1.00  0.00            
ATOM    125  O30 ACD     1       7.210  14.480  22.730  1.00  0.00            
ATOM    126  H60 ACD     1       6.490  15.040  22.410  1.00  0.00            
ATOM    127  C1  BE3     2       4.310  13.390  19.530  1.00  0.00            
ATOM    128  C2  BE3     2       5.490  14.030  18.820  1.00  0.00            
ATOM    129  C3  BE3     2       5.160  15.390  18.180  1.00  0.00            
ATOM    130  C4  BE3     2       4.880  16.470  19.040  1.00  0.00            
ATOM    131  C5  BE3     2       4.780  17.830  18.620  1.00  0.00            
ATOM    132  C6  BE3     2       5.050  18.050  17.270  1.00  0.00            
ATOM    133  C7  BE3     2       5.250  17.030  16.370  1.00  0.00            
ATOM    134  C8  BE3     2       5.200  17.410  14.930  1.00  0.00            
ATOM    135  C9  BE3     2       5.260  15.660  16.810  1.00  0.00            
ATOM    136  N1  BE3     2       5.320  14.530  15.930  1.00  0.00            
ATOM    137  C10 BE3     2       6.560  13.940  15.650  1.00  0.00            
ATOM    138  O1  BE3     2       6.640  12.790  15.110  1.00  0.00            
ATOM    139  C11 BE3     2       7.800  14.800  15.750  1.00  0.00            
ATOM    140  Cl1 BE3     2       9.040  14.140  16.880  1.00  0.00            
ATOM    141  C12 BE3     2       4.090  14.090  15.260  1.00  0.00            
ATOM    142  C13 BE3     2       2.770  14.630  15.850  1.00  0.00            
ATOM    143  C14 BE3     2       4.070  14.470  13.830  1.00  0.00            
ATOM    144  O2  BE3     2       3.920  13.400  12.950  1.00  0.00            
ATOM    145  C15 BE3     2       3.970  13.800  11.560  1.00  0.00            
ATOM    146  H1  BE3     2       3.820  14.090  20.220  1.00  0.00            
ATOM    147  H2  BE3     2       3.470  13.020  18.940  1.00  0.00            
ATOM    148  H3  BE3     2       4.550  12.570  20.220  1.00  0.00            
ATOM    149  H4  BE3     2       5.940  13.330  18.110  1.00  0.00            
ATOM    150  H5  BE3     2       6.280  14.120  19.580  1.00  0.00            
ATOM    151  H6  BE3     2       4.740  16.260  20.090  1.00  0.00            
ATOM    152  H7  BE3     2       4.490  18.680  19.240  1.00  0.00            
ATOM    153  H8  BE3     2       5.060  19.050  16.850  1.00  0.00            
ATOM    154  H9  BE3     2       5.750  16.590  14.450  1.00  0.00            
ATOM    155  H10 BE3     2       4.190  17.260  14.530  1.00  0.00            
ATOM    156  H11 BE3     2       5.630  18.390  14.710  1.00  0.00            
ATOM    157  H12 BE3     2       7.560  15.830  16.060  1.00  0.00            
ATOM    158  H13 BE3     2       8.130  14.810  14.710  1.00  0.00            
ATOM    159  H14 BE3     2       4.170  13.000  15.310  1.00  0.00            
ATOM    160  H15 BE3     2       2.760  14.380  16.920  1.00  0.00            
ATOM    161  H16 BE3     2       2.780  15.730  15.740  1.00  0.00            
ATOM    162  H17 BE3     2       1.940  14.300  15.210  1.00  0.00            
ATOM    163  H18 BE3     2       5.060  14.860  13.590  1.00  0.00            
ATOM    164  H19 BE3     2       3.370  15.270  13.560  1.00  0.00            
ATOM    165  H20 BE3     2       3.000  14.260  11.310  1.00  0.00            
ATOM    166  H21 BE3     2       4.790  14.510  11.410  1.00  0.00            
ATOM    167  H22 BE3     2       3.990  12.950  10.870  1.00  0.00            
TER
ENDMDL
MODEL        1
ATOM      1  H1  ACD     1      10.460   6.100  17.070  1.00  0.00            
ATOM      2  O1  ACD     1      10.700   5.530  17.800  1.00  0.00            
ATOM      3  C1  ACD     1      11.140   6.360  18.870  1.00  0.00            
ATOM      4  H2  ACD     1      11.860   7.050  18.420  1.00  0.00            
ATOM      5  H3  ACD     1      11.590   5.710  19.630  1.00  0.00            
ATOM      6  C2  ACD     1      10.030   7.190  19.480  1.00  0.00            
ATOM      7  H4  ACD     1      10.390   7.870  20.260  1.00  0.00            
ATOM      8  O2  ACD     1       9.530   7.990  18.360  1.00  0.00            
ATOM      9  C3  ACD     1       8.580   8.920  18.710  1.00  0.00            
ATOM     10  H5  ACD     1       8.230   9.450  17.820  1.00  0.00            
ATOM     11  O3  ACD     1       9.090   9.780  19.710  1.00  0.00            
ATOM     12  C4  ACD     1       9.680  10.970  19.330  1.00  0.00            
ATOM     13  H6  ACD     1       8.960  11.710  18.960  1.00  0.00            
ATOM     14  C5  ACD     1      10.000  11.640  20.690  1.00  0.00            
ATOM     15  H7  ACD     1      10.430  10.900  21.380  1.00  0.00            
ATOM     16  O4  ACD     1       8.830  12.280  21.260  1.00  0.00            
ATOM     17  H8  ACD     1       9.160  12.650  22.090  1.00  0.00            
ATOM     18  C6  ACD     1      11.070  12.730  20.600  1.00  0.00            
ATOM     19  H9  ACD     1      10.640  13.650  20.180  1.00  0.00            
ATOM     20  O5  ACD     1      11.610  13.150  21.890  1.00  0.00            
ATOM     21  H10 ACD     1      12.440  12.650  21.920  1.00  0.00            
ATOM     22  C7  ACD     1      12.270  12.200  19.740  1.00  0.00            
ATOM     23  H11 ACD     1      13.050  12.940  19.580  1.00  0.00            
ATOM     24  O6  ACD     1      11.800  11.830  18.480  1.00  0.00            
ATOM     25  C8  ACD     1      10.880  10.780  18.330  1.00  0.00            
ATOM     26  H12 ACD     1      11.450   9.870  18.550  1.00  0.00            
ATOM     27  C9  ACD     1      10.390  10.830  16.880  1.00  0.00            
ATOM     28  H13 ACD     1       9.990   9.850  16.590  1.00  0.00            
ATOM     29  H14 ACD     1       9.600  11.580  16.830  1.00  0.00            
ATOM     30  O7  ACD     1      11.450  11.070  16.020  1.00  0.00            
ATOM     31  H15 ACD     1      11.170  10.920  15.110  1.00  0.00            
ATOM     32  O8  ACD     1      12.800  11.060  20.340  1.00  0.00            
ATOM     33  C10 ACD     1      14.230  10.850  20.270  1.00  0.00            
ATOM     34  H16 ACD     1      14.690  11.680  19.720  1.00  0.00            
ATOM     35  C11 ACD     1      14.760  10.930  21.740  1.00  0.00            
ATOM     36  H17 ACD     1      14.250  10.200  22.400  1.00  0.00            
ATOM     37  O9  ACD     1      14.590  12.240  22.260  1.00  0.00            
ATOM     38  H18 ACD     1      15.310  12.280  22.890  1.00  0.00            
ATOM     39  C12 ACD     1      16.240  10.670  21.730  1.00  0.00            
ATOM     40  H19 ACD     1      16.770  11.460  21.190  1.00  0.00            
ATOM     41  O10 ACD     1      16.730  10.420  23.040  1.00  0.00            
ATOM     42  H20 ACD     1      16.760   9.450  23.050  1.00  0.00            
ATOM     43  C13 ACD     1      16.520   9.340  20.980  1.00  0.00            
ATOM     44  H21 ACD     1      17.590   9.200  20.810  1.00  0.00            
ATOM     45  O11 ACD     1      16.000   9.440  19.620  1.00  0.00            
ATOM     46  C14 ACD     1      14.540   9.570  19.520  1.00  0.00            
ATOM     47  H22 ACD     1      14.180   8.650  20.000  1.00  0.00            
ATOM     48  C15 ACD     1      14.070   9.550  18.060  1.00  0.00            
ATOM     49  H23 ACD     1      14.760   8.910  17.490  1.00  0.00            
ATOM     50  H24 ACD     1      13.100   9.040  18.000  1.00  0.00            
ATOM     51  O12 ACD     1      14.070  10.870  17.400  1.00  0.00            
ATOM     52  H25 ACD     1      13.280  11.380  17.570  1.00  0.00            
ATOM     53  O13 ACD     1      15.980   8.220  21.670  1.00  0.00            
ATOM     54  C16 ACD     1      16.830   7.060  21.680  1.00  0.00            
ATOM     55  H26 ACD     1      17.700   7.130  21.010  1.00  0.00            
ATOM     56  C17 ACD     1      17.280   6.870  23.100  1.00  0.00            
ATOM     57  H27 ACD     1      16.380   6.840  23.720  1.00  0.00            
ATOM     58  O14 ACD     1      18.150   7.980  23.500  1.00  0.00            
ATOM     59  H28 ACD     1      18.520   7.650  24.320  1.00  0.00            
ATOM     60  C18 ACD     1      17.890   5.530  23.260  1.00  0.00            
ATOM     61  H29 ACD     1      18.800   5.580  22.650  1.00  0.00            
ATOM     62  O15 ACD     1      18.190   5.200  24.610  1.00  0.00            
ATOM     63  H30 ACD     1      18.500   4.290  24.660  1.00  0.00            
ATOM     64  C19 ACD     1      17.070   4.430  22.600  1.00  0.00            
ATOM     65  H31 ACD     1      17.760   3.590  22.470  1.00  0.00            
ATOM     66  O16 ACD     1      16.720   4.670  21.300  1.00  0.00            
ATOM     67  C20 ACD     1      15.950   5.880  21.170  1.00  0.00            
ATOM     68  H32 ACD     1      15.040   5.810  21.780  1.00  0.00            
ATOM     69  C21 ACD     1      15.580   6.020  19.730  1.00  0.00            
ATOM     70  H33 ACD     1      15.420   4.990  19.400  1.00  0.00            
ATOM     71  H34 ACD     1      14.740   6.730  19.720  1.00  0.00            
ATOM     72  O17 ACD     1      16.630   6.450  18.920  1.00  0.00            
ATOM     73  H35 ACD     1      16.280   6.560  18.030  1.00  0.00            
ATOM     74  O18 ACD     1      15.940   4.150  23.480  1.00  0.00            
ATOM     75  C22 ACD     1      15.450   2.810  23.490  1.00  0.00            
ATOM     76  H36 ACD     1      16.180   2.080  23.840  1.00  0.00            
ATOM     77  C23 ACD     1      14.390   2.900  24.580  1.00  0.00            
ATOM     78  H37 ACD     1      13.810   3.810  24.380  1.00  0.00            
ATOM     79  O19 ACD     1      15.150   2.930  25.860  1.00  0.00            
ATOM     80  H38 ACD     1      15.580   2.090  26.030  1.00  0.00            
ATOM     81  C24 ACD     1      13.510   1.640  24.450  1.00  0.00            
ATOM     82  H39 ACD     1      14.030   0.700  24.660  1.00  0.00            
ATOM     83  O20 ACD     1      12.340   1.580  25.240  1.00  0.00            
ATOM     84  H40 ACD     1      11.850   2.350  24.940  1.00  0.00            
ATOM     85  C25 ACD     1      12.940   1.480  23.030  1.00  0.00            
ATOM     86  H41 ACD     1      12.160   0.750  22.840  1.00  0.00            
ATOM     87  O21 ACD     1      14.010   1.270  22.100  1.00  0.00            
ATOM     88  C26 ACD     1      15.040   2.280  22.050  1.00  0.00            
ATOM     89  H42 ACD     1      14.700   3.160  21.480  1.00  0.00            
ATOM     90  C27 ACD     1      16.090   1.710  21.080  1.00  0.00            
ATOM     91  H43 ACD     1      15.700   1.950  20.080  1.00  0.00            
ATOM     92  H44 ACD     1      17.060   2.220  21.060  1.00  0.00            
ATOM     93  O22 ACD     1      16.380   0.330  21.350  1.00  0.00            
ATOM     94  H45 ACD     1      15.500  -0.070  21.380  1.00  0.00            
ATOM     95  O23 ACD     1      12.320   2.720  22.720  1.00  0.00            
ATOM     96  C28 ACD     1      10.910   2.830  22.620  1.00  0.00            
ATOM     97  H46 ACD     1      10.420   1.920  22.960  1.00  0.00            
ATOM     98  C29 ACD     1      10.520   3.050  21.080  1.00  0.00            
ATOM     99  H47 ACD     1      11.280   3.700  20.630  1.00  0.00            
ATOM    100  O24 ACD     1       9.150   3.470  20.940  1.00  0.00            
ATOM    101  C30 ACD     1      10.650   1.670  20.490  1.00  0.00            
ATOM    102  H48 ACD     1      11.680   1.300  20.590  1.00  0.00            
ATOM    103  H49 ACD     1       9.930   0.980  20.970  1.00  0.00            
ATOM    104  O25 ACD     1      10.340   1.630  19.100  1.00  0.00            
ATOM    105  H50 ACD     1       9.480   1.200  19.060  1.00  0.00            
ATOM    106  C31 ACD     1      10.510   4.040  23.460  1.00  0.00            
ATOM    107  H51 ACD     1      11.130   4.910  23.250  1.00  0.00            
ATOM    108  O26 ACD     1      10.680   3.630  24.840  1.00  0.00            
ATOM    109  H52 ACD     1      10.920   4.390  25.380  1.00  0.00            
ATOM    110  C32 ACD     1       9.040   4.420  23.210  1.00  0.00            
ATOM    111  H53 ACD     1       8.490   3.510  23.490  1.00  0.00            
ATOM    112  O27 ACD     1       8.690   5.520  23.950  1.00  0.00            
ATOM    113  H54 ACD     1       8.720   6.170  23.250  1.00  0.00            
ATOM    114  C33 ACD     1       8.740   4.580  21.670  1.00  0.00            
ATOM    115  H55 ACD     1       7.660   4.650  21.520  1.00  0.00            
ATOM    116  O28 ACD     1       9.440   5.800  21.280  1.00  0.00            
ATOM    117  C34 ACD     1       8.900   6.370  20.010  1.00  0.00            
ATOM    118  H56 ACD     1       8.670   5.610  19.260  1.00  0.00            
ATOM    119  C35 ACD     1       7.550   7.160  20.240  1.00  0.00            
ATOM    120  H57 ACD     1       7.760   7.710  21.170  1.00  0.00            
ATOM    121  O29 ACD     1       6.420   6.300  20.480  1.00  0.00            
ATOM    122  H58 ACD     1       6.290   5.690  19.740  1.00  0.00            
ATOM    123  C36 ACD     1       7.280   8.230  19.180  1.00  0.00            
ATOM    124  H59 ACD     1       6.970   7.620  18.320  1.00  0.00            
ATOM    125  O30 ACD     1       6.260   9.140  19.540  1.00  0.00            
ATOM    126  H60 ACD     1       6.570   9.520  20.360  1.00  0.00            
ATOM    127  C1  BE3     2      16.040   9.110  26.170  1.00  0.00            
ATOM    128  C2  BE3     2      14.630   9.280  26.860  1.00  0.00            
ATOM    129  C3  BE3     2      13.530   9.880  26.010  1.00  0.00            
ATOM    130  C4  BE3     2      13.600  11.180  25.550  1.00  0.00            
ATOM    131  C5  BE3     2      12.430  11.810  25.010  1.00  0.00            
ATOM    132  C6  BE3     2      11.400  10.990  24.550  1.00  0.00            
ATOM    133  C7  BE3     2      11.390   9.660  24.850  1.00  0.00            
ATOM    134  C8  BE3     2      10.200   8.820  24.270  1.00  0.00            
ATOM    135  C9  BE3     2      12.400   9.090  25.610  1.00  0.00            
ATOM    136  N1  BE3     2      12.260   7.690  26.010  1.00  0.00            
ATOM    137  C10 BE3     2      12.770   6.630  25.220  1.00  0.00            
ATOM    138  O1  BE3     2      12.600   5.480  25.500  1.00  0.00            
ATOM    139  C11 BE3     2      13.590   6.980  24.040  1.00  0.00            
ATOM    140  Cl1 BE3     2      12.790   6.800  22.390  1.00  0.00            
ATOM    141  C12 BE3     2      11.610   7.310  27.250  1.00  0.00            
ATOM    142  C13 BE3     2      11.460   8.470  28.300  1.00  0.00            
ATOM    143  C14 BE3     2      10.220   6.830  26.950  1.00  0.00            
ATOM    144  O2  BE3     2       9.770   6.090  28.050  1.00  0.00            
ATOM    145  C15 BE3     2       8.450   5.550  27.930  1.00  0.00            
ATOM    146  H1  BE3     2      16.420  10.010  25.660  1.00  0.00            
ATOM    147  H2  BE3     2      16.790   8.860  26.920  1.00  0.00            
ATOM    148  H3  BE3     2      15.880   8.340  25.410  1.00  0.00            
ATOM    149  H4  BE3     2      14.840  10.000  27.660  1.00  0.00            
ATOM    150  H5  BE3     2      14.400   8.310  27.320  1.00  0.00            
ATOM    151  H6  BE3     2      14.380  11.790  26.000  1.00  0.00            
ATOM    152  H7  BE3     2      12.320  12.880  24.870  1.00  0.00            
ATOM    153  H8  BE3     2      10.540  11.390  24.020  1.00  0.00            
ATOM    154  H9  BE3     2       9.310   8.850  24.910  1.00  0.00            
ATOM    155  H10 BE3     2       9.960   9.250  23.290  1.00  0.00            
ATOM    156  H11 BE3     2      10.430   7.740  24.230  1.00  0.00            
ATOM    157  H12 BE3     2      14.320   6.170  24.140  1.00  0.00            
ATOM    158  H13 BE3     2      13.960   8.010  24.150  1.00  0.00            
ATOM    159  H14 BE3     2      12.170   6.520  27.770  1.00  0.00            
ATOM    160  H15 BE3     2      12.420   8.920  28.570  1.00  0.00            
ATOM    161  H16 BE3     2      10.890   9.360  27.970  1.00  0.00            
ATOM    162  H17 BE3     2      11.020   8.110  29.230  1.00  0.00            
ATOM    163  H18 BE3     2      10.260   6.240  26.030  1.00  0.00            
ATOM    164  H19 BE3     2       9.580   7.700  26.730  1.00  0.00            
ATOM    165  H20 BE3     2       8.390   4.780  27.160  1.00  0.00            
ATOM    166  H21 BE3     2       8.170   5.000  28.840  1.00  0.00            
ATOM    167  H22 BE3     2       7.700   6.290  27.640  1.00  0.00            
TER
ENDMDL
MODEL        1
ATOM      1  H1  ACD     1       9.340   3.140  17.060  1.00  0.00            
ATOM      2  O1  ACD     1       9.930   2.650  17.640  1.00  0.00            
ATOM      3  C1  ACD     1      10.270   3.410  18.770  1.00  0.00            
ATOM      4  H2  ACD     1      10.670   4.370  18.400  1.00  0.00            
ATOM      5  H3  ACD     1      11.030   2.820  19.300  1.00  0.00            
ATOM      6  C2  ACD     1       9.150   3.700  19.700  1.00  0.00            
ATOM      7  H4  ACD     1       9.430   4.470  20.420  1.00  0.00            
ATOM      8  O2  ACD     1       8.170   4.250  18.830  1.00  0.00            
ATOM      9  C3  ACD     1       6.990   4.830  19.390  1.00  0.00            
ATOM     10  H5  ACD     1       6.330   5.280  18.640  1.00  0.00            
ATOM     11  O3  ACD     1       7.370   5.780  20.380  1.00  0.00            
ATOM     12  C4  ACD     1       7.430   7.140  20.050  1.00  0.00            
ATOM     13  H6  ACD     1       6.460   7.400  19.610  1.00  0.00            
ATOM     14  C5  ACD     1       7.700   7.830  21.450  1.00  0.00            
ATOM     15  H7  ACD     1       8.420   7.280  22.080  1.00  0.00            
ATOM     16  O4  ACD     1       6.390   7.820  22.110  1.00  0.00            
ATOM     17  H8  ACD     1       5.790   8.360  21.590  1.00  0.00            
ATOM     18  C6  ACD     1       8.270   9.250  21.240  1.00  0.00            
ATOM     19  H9  ACD     1       7.520   9.910  20.790  1.00  0.00            
ATOM     20  O5  ACD     1       8.780   9.820  22.450  1.00  0.00            
ATOM     21  H10 ACD     1       9.550   9.300  22.680  1.00  0.00            
ATOM     22  C7  ACD     1       9.480   9.150  20.370  1.00  0.00            
ATOM     23  H11 ACD     1       9.850  10.170  20.300  1.00  0.00            
ATOM     24  O6  ACD     1       9.080   8.720  19.110  1.00  0.00            
ATOM     25  C8  ACD     1       8.620   7.350  19.050  1.00  0.00            
ATOM     26  H12 ACD     1       9.460   6.710  19.340  1.00  0.00            
ATOM     27  C9  ACD     1       8.150   7.240  17.570  1.00  0.00            
ATOM     28  H13 ACD     1       7.730   6.240  17.420  1.00  0.00            
ATOM     29  H14 ACD     1       7.320   7.950  17.490  1.00  0.00            
ATOM     30  O7  ACD     1       9.170   7.600  16.590  1.00  0.00            
ATOM     31  H15 ACD     1       9.260   8.530  16.790  1.00  0.00            
ATOM     32  O8  ACD     1      10.530   8.310  20.770  1.00  0.00            
ATOM     33  C10 ACD     1      11.870   8.810  20.940  1.00  0.00            
ATOM     34  H16 ACD     1      11.890   9.870  20.680  1.00  0.00            
ATOM     35  C11 ACD     1      12.290   8.670  22.350  1.00  0.00            
ATOM     36  H17 ACD     1      12.080   7.650  22.690  1.00  0.00            
ATOM     37  O9  ACD     1      11.470   9.530  23.180  1.00  0.00            
ATOM     38  H18 ACD     1      12.020   9.840  23.900  1.00  0.00            
ATOM     39  C12 ACD     1      13.720   8.970  22.620  1.00  0.00            
ATOM     40  H19 ACD     1      13.800  10.030  22.330  1.00  0.00            
ATOM     41  O10 ACD     1      14.030   8.720  23.950  1.00  0.00            
ATOM     42  H20 ACD     1      14.660   7.990  23.900  1.00  0.00            
ATOM     43  C13 ACD     1      14.580   8.160  21.700  1.00  0.00            
ATOM     44  H21 ACD     1      15.660   8.350  21.690  1.00  0.00            
ATOM     45  O11 ACD     1      14.110   8.420  20.330  1.00  0.00            
ATOM     46  C14 ACD     1      12.820   8.010  20.060  1.00  0.00            
ATOM     47  H22 ACD     1      12.650   6.930  20.200  1.00  0.00            
ATOM     48  C15 ACD     1      12.510   8.220  18.590  1.00  0.00            
ATOM     49  H23 ACD     1      13.310   7.680  18.060  1.00  0.00            
ATOM     50  H24 ACD     1      11.580   7.720  18.280  1.00  0.00            
ATOM     51  O12 ACD     1      12.510   9.550  18.100  1.00  0.00            
ATOM     52  H25 ACD     1      12.660   9.510  17.150  1.00  0.00            
ATOM     53  O13 ACD     1      14.460   6.800  22.020  1.00  0.00            
ATOM     54  C16 ACD     1      15.730   6.100  22.070  1.00  0.00            
ATOM     55  H26 ACD     1      16.520   6.680  21.580  1.00  0.00            
ATOM     56  C17 ACD     1      16.080   5.840  23.540  1.00  0.00            
ATOM     57  H27 ACD     1      15.260   5.180  23.860  1.00  0.00            
ATOM     58  O14 ACD     1      16.320   7.020  24.280  1.00  0.00            
ATOM     59  H28 ACD     1      16.680   6.810  25.150  1.00  0.00            
ATOM     60  C18 ACD     1      17.300   4.860  23.620  1.00  0.00            
ATOM     61  H29 ACD     1      18.210   5.340  23.240  1.00  0.00            
ATOM     62  O15 ACD     1      17.510   4.440  24.990  1.00  0.00            
ATOM     63  H30 ACD     1      16.680   4.410  25.470  1.00  0.00            
ATOM     64  C19 ACD     1      17.100   3.660  22.840  1.00  0.00            
ATOM     65  H31 ACD     1      18.020   3.080  22.770  1.00  0.00            
ATOM     66  O16 ACD     1      16.750   4.010  21.480  1.00  0.00            
ATOM     67  C20 ACD     1      15.610   4.780  21.340  1.00  0.00            
ATOM     68  H32 ACD     1      14.720   4.190  21.580  1.00  0.00            
ATOM     69  C21 ACD     1      15.390   5.110  19.830  1.00  0.00            
ATOM     70  H33 ACD     1      15.440   4.150  19.280  1.00  0.00            
ATOM     71  H34 ACD     1      14.320   5.340  19.740  1.00  0.00            
ATOM     72  O17 ACD     1      16.230   6.090  19.240  1.00  0.00            
ATOM     73  H35 ACD     1      16.040   6.180  18.300  1.00  0.00            
ATOM     74  O18 ACD     1      16.030   2.940  23.460  1.00  0.00            
ATOM     75  C22 ACD     1      16.180   1.580  23.680  1.00  0.00            
ATOM     76  H36 ACD     1      17.240   1.430  23.950  1.00  0.00            
ATOM     77  C23 ACD     1      15.230   1.360  24.890  1.00  0.00            
ATOM     78  H37 ACD     1      14.420   2.100  24.850  1.00  0.00            
ATOM     79  O19 ACD     1      15.910   1.580  26.180  1.00  0.00            
ATOM     80  H38 ACD     1      16.760   1.170  26.080  1.00  0.00            
ATOM     81  C24 ACD     1      14.680  -0.040  24.710  1.00  0.00            
ATOM     82  H39 ACD     1      15.470  -0.810  24.720  1.00  0.00            
ATOM     83  O20 ACD     1      13.700  -0.260  25.770  1.00  0.00            
ATOM     84  H40 ACD     1      12.860   0.090  25.460  1.00  0.00            
ATOM     85  C25 ACD     1      14.030  -0.290  23.380  1.00  0.00            
ATOM     86  H41 ACD     1      13.590  -1.280  23.240  1.00  0.00            
ATOM     87  O21 ACD     1      15.060  -0.250  22.410  1.00  0.00            
ATOM     88  C26 ACD     1      15.750   0.940  22.240  1.00  0.00            
ATOM     89  H42 ACD     1      15.160   1.730  21.760  1.00  0.00            
ATOM     90  C27 ACD     1      16.880   0.620  21.290  1.00  0.00            
ATOM     91  H43 ACD     1      16.600   0.380  20.260  1.00  0.00            
ATOM     92  H44 ACD     1      17.470   1.540  21.170  1.00  0.00            
ATOM     93  O22 ACD     1      17.770  -0.380  21.760  1.00  0.00            
ATOM     94  H45 ACD     1      17.320  -1.220  21.820  1.00  0.00            
ATOM     95  O23 ACD     1      13.050   0.750  23.250  1.00  0.00            
ATOM     96  C28 ACD     1      11.750   0.250  22.890  1.00  0.00            
ATOM     97  H46 ACD     1      11.670  -0.830  23.030  1.00  0.00            
ATOM     98  C29 ACD     1      11.490   0.690  21.470  1.00  0.00            
ATOM     99  H47 ACD     1      11.560   1.780  21.410  1.00  0.00            
ATOM    100  O24 ACD     1      10.170   0.120  21.120  1.00  0.00            
ATOM    101  C30 ACD     1      12.460   0.140  20.430  1.00  0.00            
ATOM    102  H48 ACD     1      13.480   0.520  20.610  1.00  0.00            
ATOM    103  H49 ACD     1      12.510  -0.940  20.580  1.00  0.00            
ATOM    104  O25 ACD     1      12.150   0.510  19.090  1.00  0.00            
ATOM    105  H50 ACD     1      12.700   1.260  18.840  1.00  0.00            
ATOM    106  C31 ACD     1      10.720   0.840  23.900  1.00  0.00            
ATOM    107  H51 ACD     1      10.900   1.920  23.880  1.00  0.00            
ATOM    108  O26 ACD     1      10.900   0.240  25.190  1.00  0.00            
ATOM    109  H52 ACD     1      10.560   0.910  25.790  1.00  0.00            
ATOM    110  C32 ACD     1       9.300   0.540  23.440  1.00  0.00            
ATOM    111  H53 ACD     1       9.260  -0.550  23.540  1.00  0.00            
ATOM    112  O27 ACD     1       8.270   1.210  24.120  1.00  0.00            
ATOM    113  H54 ACD     1       8.440   2.020  23.630  1.00  0.00            
ATOM    114  C33 ACD     1       9.170   0.860  21.900  1.00  0.00            
ATOM    115  H55 ACD     1       8.220   0.500  21.500  1.00  0.00            
ATOM    116  O28 ACD     1       9.290   2.230  21.600  1.00  0.00            
ATOM    117  C34 ACD     1       8.520   2.540  20.470  1.00  0.00            
ATOM    118  H56 ACD     1       8.300   1.710  19.780  1.00  0.00            
ATOM    119  C35 ACD     1       7.140   3.040  21.070  1.00  0.00            
ATOM    120  H57 ACD     1       7.380   3.810  21.810  1.00  0.00            
ATOM    121  O29 ACD     1       6.390   1.960  21.660  1.00  0.00            
ATOM    122  H58 ACD     1       5.850   2.320  22.370  1.00  0.00            
ATOM    123  C36 ACD     1       6.210   3.730  20.010  1.00  0.00            
ATOM    124  H59 ACD     1       5.920   2.990  19.250  1.00  0.00            
ATOM    125  O30 ACD     1       5.010   4.390  20.490  1.00  0.00            
ATOM    126  H60 ACD     1       5.290   4.880  21.270  1.00  0.00            
ATOM    127  C1  BE3     2      13.450   7.960  27.530  1.00  0.00            
ATOM    128  C2  BE3     2      12.280   6.960  27.780  1.00  0.00            
ATOM    129  C3  BE3     2      11.040   7.080  26.810  1.00  0.00            
ATOM    130  C4  BE3     2      10.480   8.390  26.560  1.00  0.00            
ATOM    131  C5  BE3     2       9.450   8.670  25.690  1.00  0.00            
ATOM    132  C6  BE3     2       8.890   7.550  25.050  1.00  0.00            
ATOM    133  C7  BE3     2       9.310   6.220  25.230  1.00  0.00            
ATOM    134  C8  BE3     2       8.530   5.050  24.580  1.00  0.00            
ATOM    135  C9  BE3     2      10.360   5.950  26.150  1.00  0.00            
ATOM    136  N1  BE3     2      10.660   4.620  26.490  1.00  0.00            
ATOM    137  C10 BE3     2      11.660   3.910  25.880  1.00  0.00            
ATOM    138  O1  BE3     2      11.970   2.790  26.220  1.00  0.00            
ATOM    139  C11 BE3     2      12.440   4.690  24.790  1.00  0.00            
ATOM    140  Cl1 BE3     2      11.680   4.580  23.130  1.00  0.00            
ATOM    141  C12 BE3     2      10.020   3.960  27.670  1.00  0.00            
ATOM    142  C13 BE3     2       9.350   4.930  28.670  1.00  0.00            
ATOM    143  C14 BE3     2       9.060   2.850  27.240  1.00  0.00            
ATOM    144  O2  BE3     2       9.720   1.620  27.270  1.00  0.00            
ATOM    145  C15 BE3     2       8.770   0.510  27.530  1.00  0.00            
ATOM    146  H1  BE3     2      14.220   7.650  28.240  1.00  0.00            
ATOM    147  H2  BE3     2      13.820   8.090  26.510  1.00  0.00            
ATOM    148  H3  BE3     2      13.110   8.940  27.890  1.00  0.00            
ATOM    149  H4  BE3     2      11.850   7.160  28.770  1.00  0.00            
ATOM    150  H5  BE3     2      12.680   5.940  27.890  1.00  0.00            
ATOM    151  H6  BE3     2      10.990   9.200  27.080  1.00  0.00            
ATOM    152  H7  BE3     2       9.200   9.690  25.440  1.00  0.00            
ATOM    153  H8  BE3     2       8.190   7.680  24.230  1.00  0.00            
ATOM    154  H9  BE3     2       9.220   4.330  24.130  1.00  0.00            
ATOM    155  H10 BE3     2       7.880   4.700  25.390  1.00  0.00            
ATOM    156  H11 BE3     2       7.830   5.390  23.800  1.00  0.00            
ATOM    157  H12 BE3     2      13.440   4.220  24.800  1.00  0.00            
ATOM    158  H13 BE3     2      12.590   5.750  25.040  1.00  0.00            
ATOM    159  H14 BE3     2      10.840   3.460  28.200  1.00  0.00            
ATOM    160  H15 BE3     2      10.140   5.590  29.060  1.00  0.00            
ATOM    161  H16 BE3     2       8.580   5.530  28.160  1.00  0.00            
ATOM    162  H17 BE3     2       8.870   4.480  29.540  1.00  0.00            
ATOM    163  H18 BE3     2       8.570   3.070  26.280  1.00  0.00            
ATOM    164  H19 BE3     2       8.280   2.910  28.010  1.00  0.00            
ATOM    165  H20 BE3     2       9.230  -0.480  27.480  1.00  0.00            
ATOM    166  H21 BE3     2       8.420   0.560  28.570  1.00  0.00            
ATOM    167  H22 BE3     2       7.940   0.690  26.820  1.00  0.00            
TER
ENDMDL
MODEL        1
ATOM      1  H1  ACD     1      12.340   8.560  24.610  1.00  0.00            
ATOM      2  O1  ACD     1      12.870   9.320  24.330  1.00  0.00            
ATOM      3  C1  ACD     1      12.920   8.990  22.930  1.00  0.00            
ATOM      4  H2  ACD     1      12.850   7.910  22.780  1.00  0.00            
ATOM      5  H3  ACD     1      13.880   9.320  22.520  1.00  0.00            
ATOM      6  C2  ACD     1      11.670   9.480  22.260  1.00  0.00            
ATOM      7  H4  ACD     1      11.560   9.280  21.190  1.00  0.00            
ATOM      8  O2  ACD     1      10.560   8.700  22.820  1.00  0.00            
ATOM      9  C3  ACD     1       9.330   9.230  22.620  1.00  0.00            
ATOM     10  H5  ACD     1       8.620   8.550  23.090  1.00  0.00            
ATOM     11  O3  ACD     1       9.150   9.300  21.210  1.00  0.00            
ATOM     12  C4  ACD     1       8.200   8.420  20.720  1.00  0.00            
ATOM     13  H6  ACD     1       7.660   7.810  21.450  1.00  0.00            
ATOM     14  C5  ACD     1       7.060   9.200  19.990  1.00  0.00            
ATOM     15  H7  ACD     1       7.490   9.950  19.310  1.00  0.00            
ATOM     16  O4  ACD     1       6.390   9.990  20.970  1.00  0.00            
ATOM     17  H8  ACD     1       7.130  10.330  21.470  1.00  0.00            
ATOM     18  C6  ACD     1       6.200   8.300  19.180  1.00  0.00            
ATOM     19  H9  ACD     1       5.630   7.900  20.030  1.00  0.00            
ATOM     20  O5  ACD     1       5.430   9.160  18.330  1.00  0.00            
ATOM     21  H10 ACD     1       5.020   9.780  18.930  1.00  0.00            
ATOM     22  C7  ACD     1       7.020   7.220  18.420  1.00  0.00            
ATOM     23  H11 ACD     1       6.340   6.390  18.210  1.00  0.00            
ATOM     24  O6  ACD     1       7.980   6.630  19.230  1.00  0.00            
ATOM     25  C8  ACD     1       8.970   7.560  19.760  1.00  0.00            
ATOM     26  H12 ACD     1       9.410   8.170  18.970  1.00  0.00            
ATOM     27  C9  ACD     1      10.070   6.790  20.490  1.00  0.00            
ATOM     28  H13 ACD     1      10.890   7.520  20.590  1.00  0.00            
ATOM     29  H14 ACD     1       9.790   6.500  21.510  1.00  0.00            
ATOM     30  O7  ACD     1      10.620   5.800  19.640  1.00  0.00            
ATOM     31  H15 ACD     1       9.860   5.290  19.340  1.00  0.00            
ATOM     32  O8  ACD     1       7.630   7.740  17.210  1.00  0.00            
ATOM     33  C10 ACD     1       7.330   7.190  15.960  1.00  0.00            
ATOM     34  H16 ACD     1       6.590   6.410  16.180  1.00  0.00            
ATOM     35  C11 ACD     1       6.700   8.270  15.040  1.00  0.00            
ATOM     36  H17 ACD     1       7.420   9.100  15.010  1.00  0.00            
ATOM     37  O9  ACD     1       5.440   8.780  15.620  1.00  0.00            
ATOM     38  H18 ACD     1       5.640   8.970  16.540  1.00  0.00            
ATOM     39  C12 ACD     1       6.530   7.700  13.650  1.00  0.00            
ATOM     40  H19 ACD     1       5.820   6.870  13.720  1.00  0.00            
ATOM     41  O10 ACD     1       6.030   8.640  12.730  1.00  0.00            
ATOM     42  H20 ACD     1       5.100   8.750  12.960  1.00  0.00            
ATOM     43  C13 ACD     1       7.940   7.210  13.190  1.00  0.00            
ATOM     44  H21 ACD     1       7.870   6.800  12.170  1.00  0.00            
ATOM     45  O11 ACD     1       8.360   6.130  14.000  1.00  0.00            
ATOM     46  C14 ACD     1       8.520   6.450  15.390  1.00  0.00            
ATOM     47  H22 ACD     1       9.410   7.070  15.520  1.00  0.00            
ATOM     48  C15 ACD     1       8.870   5.160  16.140  1.00  0.00            
ATOM     49  H23 ACD     1       9.810   4.730  15.770  1.00  0.00            
ATOM     50  H24 ACD     1       9.020   5.370  17.200  1.00  0.00            
ATOM     51  O12 ACD     1       7.900   4.130  16.020  1.00  0.00            
ATOM     52  H25 ACD     1       7.640   4.130  15.090  1.00  0.00            
ATOM     53  O13 ACD     1       8.900   8.220  13.180  1.00  0.00            
ATOM     54  C16 ACD     1       9.370   8.710  11.850  1.00  0.00            
ATOM     55  H26 ACD     1       8.770   8.300  11.030  1.00  0.00            
ATOM     56  C17 ACD     1       9.080  10.240  11.940  1.00  0.00            
ATOM     57  H27 ACD     1       9.200  10.620  12.970  1.00  0.00            
ATOM     58  O14 ACD     1       7.680  10.470  11.590  1.00  0.00            
ATOM     59  H28 ACD     1       7.160   9.880  12.140  1.00  0.00            
ATOM     60  C18 ACD     1      10.130  11.040  11.180  1.00  0.00            
ATOM     61  H29 ACD     1      10.070  10.940  10.090  1.00  0.00            
ATOM     62  O15 ACD     1       9.910  12.390  11.510  1.00  0.00            
ATOM     63  H30 ACD     1       9.160  12.690  11.000  1.00  0.00            
ATOM     64  C19 ACD     1      11.550  10.680  11.590  1.00  0.00            
ATOM     65  H31 ACD     1      12.280  11.340  11.100  1.00  0.00            
ATOM     66  O16 ACD     1      11.720   9.260  11.180  1.00  0.00            
ATOM     67  C20 ACD     1      10.890   8.310  11.880  1.00  0.00            
ATOM     68  H32 ACD     1      11.190   8.230  12.940  1.00  0.00            
ATOM     69  C21 ACD     1      11.000   6.950  11.160  1.00  0.00            
ATOM     70  H33 ACD     1      10.240   6.290  11.590  1.00  0.00            
ATOM     71  H34 ACD     1      10.730   7.060  10.100  1.00  0.00            
ATOM     72  O17 ACD     1      12.360   6.430  11.210  1.00  0.00            
ATOM     73  H35 ACD     1      12.510   6.320  12.150  1.00  0.00            
ATOM     74  O18 ACD     1      11.650  10.890  12.990  1.00  0.00            
ATOM     75  C22 ACD     1      12.860  11.500  13.500  1.00  0.00            
ATOM     76  H36 ACD     1      13.320  12.050  12.670  1.00  0.00            
ATOM     77  C23 ACD     1      12.250  12.570  14.410  1.00  0.00            
ATOM     78  H37 ACD     1      11.570  12.040  15.100  1.00  0.00            
ATOM     79  O19 ACD     1      11.420  13.540  13.580  1.00  0.00            
ATOM     80  H38 ACD     1      10.920  13.050  12.920  1.00  0.00            
ATOM     81  C24 ACD     1      13.340  13.280  15.220  1.00  0.00            
ATOM     82  H39 ACD     1      14.150  13.750  14.650  1.00  0.00            
ATOM     83  O20 ACD     1      12.900  14.270  16.120  1.00  0.00            
ATOM     84  H40 ACD     1      12.220  13.800  16.600  1.00  0.00            
ATOM     85  C25 ACD     1      14.230  12.310  15.990  1.00  0.00            
ATOM     86  H41 ACD     1      15.130  12.820  16.350  1.00  0.00            
ATOM     87  O21 ACD     1      14.750  11.330  15.150  1.00  0.00            
ATOM     88  C26 ACD     1      13.790  10.590  14.340  1.00  0.00            
ATOM     89  H42 ACD     1      13.150  10.080  15.060  1.00  0.00            
ATOM     90  C27 ACD     1      14.570   9.510  13.580  1.00  0.00            
ATOM     91  H43 ACD     1      13.760   8.880  13.190  1.00  0.00            
ATOM     92  H44 ACD     1      15.030  10.040  12.740  1.00  0.00            
ATOM     93  O22 ACD     1      15.530   8.750  14.370  1.00  0.00            
ATOM     94  H45 ACD     1      16.180   9.400  14.670  1.00  0.00            
ATOM     95  O23 ACD     1      13.550  11.720  17.040  1.00  0.00            
ATOM     96  C28 ACD     1      14.160  11.660  18.310  1.00  0.00            
ATOM     97  H46 ACD     1      15.230  11.440  18.430  1.00  0.00            
ATOM     98  C29 ACD     1      13.550  10.450  18.970  1.00  0.00            
ATOM     99  H47 ACD     1      12.460  10.560  18.970  1.00  0.00            
ATOM    100  O24 ACD     1      13.930  10.350  20.350  1.00  0.00            
ATOM    101  C30 ACD     1      13.860   9.110  18.380  1.00  0.00            
ATOM    102  H48 ACD     1      13.430   8.390  19.090  1.00  0.00            
ATOM    103  H49 ACD     1      13.330   8.960  17.420  1.00  0.00            
ATOM    104  O25 ACD     1      15.290   8.990  18.140  1.00  0.00            
ATOM    105  H50 ACD     1      15.800   8.930  18.960  1.00  0.00            
ATOM    106  C31 ACD     1      14.000  12.960  19.020  1.00  0.00            
ATOM    107  H51 ACD     1      12.940  13.230  19.010  1.00  0.00            
ATOM    108  O26 ACD     1      14.900  13.960  18.430  1.00  0.00            
ATOM    109  H52 ACD     1      14.670  14.850  18.710  1.00  0.00            
ATOM    110  C32 ACD     1      14.410  12.680  20.460  1.00  0.00            
ATOM    111  H53 ACD     1      15.420  12.330  20.250  1.00  0.00            
ATOM    112  O27 ACD     1      14.340  13.790  21.420  1.00  0.00            
ATOM    113  H54 ACD     1      14.640  14.580  20.950  1.00  0.00            
ATOM    114  C33 ACD     1      13.730  11.500  21.120  1.00  0.00            
ATOM    115  H55 ACD     1      14.250  11.360  22.080  1.00  0.00            
ATOM    116  O28 ACD     1      12.320  11.730  21.410  1.00  0.00            
ATOM    117  C34 ACD     1      11.620  11.020  22.490  1.00  0.00            
ATOM    118  H56 ACD     1      12.000  11.260  23.490  1.00  0.00            
ATOM    119  C35 ACD     1      10.230  11.640  22.480  1.00  0.00            
ATOM    120  H57 ACD     1       9.810  11.880  21.500  1.00  0.00            
ATOM    121  O29 ACD     1      10.260  12.960  23.120  1.00  0.00            
ATOM    122  H58 ACD     1      11.170  13.280  23.120  1.00  0.00            
ATOM    123  C36 ACD     1       9.210  10.670  23.200  1.00  0.00            
ATOM    124  H59 ACD     1       9.590  10.510  24.220  1.00  0.00            
ATOM    125  O30 ACD     1       7.920  11.250  23.120  1.00  0.00            
ATOM    126  H60 ACD     1       8.030  12.130  23.480  1.00  0.00            
ATOM    127  C1  BE3     2       7.120  12.060  14.450  1.00  0.00            
ATOM    128  C2  BE3     2       6.840  13.380  15.270  1.00  0.00            
ATOM    129  C3  BE3     2       6.420  13.180  16.730  1.00  0.00            
ATOM    130  C4  BE3     2       5.190  12.540  16.940  1.00  0.00            
ATOM    131  C5  BE3     2       4.700  12.460  18.210  1.00  0.00            
ATOM    132  C6  BE3     2       5.480  12.860  19.270  1.00  0.00            
ATOM    133  C7  BE3     2       6.720  13.340  19.130  1.00  0.00            
ATOM    134  C8  BE3     2       7.560  13.520  20.380  1.00  0.00            
ATOM    135  C9  BE3     2       7.240  13.580  17.830  1.00  0.00            
ATOM    136  N1  BE3     2       8.610  13.990  17.600  1.00  0.00            
ATOM    137  C10 BE3     2       9.620  13.010  17.420  1.00  0.00            
ATOM    138  O1  BE3     2      10.830  13.210  17.420  1.00  0.00            
ATOM    139  C11 BE3     2       9.210  11.520  17.580  1.00  0.00            
ATOM    140  Cl1 BE3     2      10.360  10.370  16.780  1.00  0.00            
ATOM    141  C12 BE3     2       9.020  15.420  17.480  1.00  0.00            
ATOM    142  C13 BE3     2       7.830  16.390  17.310  1.00  0.00            
ATOM    143  C14 BE3     2      10.020  15.840  18.600  1.00  0.00            
ATOM    144  O2  BE3     2       9.440  15.990  19.890  1.00  0.00            
ATOM    145  C15 BE3     2      10.360  16.280  20.920  1.00  0.00            
ATOM    146  H1  BE3     2       7.860  11.380  14.890  1.00  0.00            
ATOM    147  H2  BE3     2       6.130  11.580  14.410  1.00  0.00            
ATOM    148  H3  BE3     2       7.480  12.400  13.470  1.00  0.00            
ATOM    149  H4  BE3     2       6.000  13.830  14.730  1.00  0.00            
ATOM    150  H5  BE3     2       7.700  14.040  15.100  1.00  0.00            
ATOM    151  H6  BE3     2       4.720  12.190  16.020  1.00  0.00            
ATOM    152  H7  BE3     2       3.680  12.120  18.370  1.00  0.00            
ATOM    153  H8  BE3     2       5.050  12.810  20.270  1.00  0.00            
ATOM    154  H9  BE3     2       7.290  14.330  21.060  1.00  0.00            
ATOM    155  H10 BE3     2       7.410  12.680  21.080  1.00  0.00            
ATOM    156  H11 BE3     2       8.640  13.580  20.200  1.00  0.00            
ATOM    157  H12 BE3     2       8.200  11.310  17.200  1.00  0.00            
ATOM    158  H13 BE3     2       9.360  11.330  18.650  1.00  0.00            
ATOM    159  H14 BE3     2       9.640  15.420  16.570  1.00  0.00            
ATOM    160  H15 BE3     2       8.070  17.410  16.990  1.00  0.00            
ATOM    161  H16 BE3     2       7.210  16.020  16.480  1.00  0.00            
ATOM    162  H17 BE3     2       7.250  16.420  18.240  1.00  0.00            
ATOM    163  H18 BE3     2      10.540  16.760  18.300  1.00  0.00            
ATOM    164  H19 BE3     2      10.890  15.180  18.690  1.00  0.00            
ATOM    165  H20 BE3     2       9.750  16.160  21.820  1.00  0.00            
ATOM    166  H21 BE3     2      11.060  15.430  20.990  1.00  0.00            
ATOM    167  H22 BE3     2      10.760  17.300  20.920  1.00  0.00            
TER
ENDMDL
MODEL        1
ATOM      1  H1  ACD     1       9.220  12.180  21.100  1.00  0.00            
ATOM      2  O1  ACD     1       9.960  12.660  20.710  1.00  0.00            
ATOM      3  C1  ACD     1       9.430  13.340  19.580  1.00  0.00            
ATOM      4  H2  ACD     1      10.300  13.890  19.180  1.00  0.00            
ATOM      5  H3  ACD     1       8.730  14.050  20.030  1.00  0.00            
ATOM      6  C2  ACD     1       8.680  12.500  18.550  1.00  0.00            
ATOM      7  H4  ACD     1       9.430  11.870  18.060  1.00  0.00            
ATOM      8  O2  ACD     1       7.700  11.630  19.190  1.00  0.00            
ATOM      9  C3  ACD     1       6.990  10.780  18.300  1.00  0.00            
ATOM     10  H5  ACD     1       6.410  10.080  18.910  1.00  0.00            
ATOM     11  O3  ACD     1       7.990  10.020  17.550  1.00  0.00            
ATOM     12  C4  ACD     1       8.030   8.610  17.570  1.00  0.00            
ATOM     13  H6  ACD     1       7.170   7.980  17.820  1.00  0.00            
ATOM     14  C5  ACD     1       8.490   8.170  16.190  1.00  0.00            
ATOM     15  H7  ACD     1       9.330   8.820  15.920  1.00  0.00            
ATOM     16  O4  ACD     1       7.380   8.490  15.360  1.00  0.00            
ATOM     17  H8  ACD     1       6.990   9.290  15.720  1.00  0.00            
ATOM     18  C6  ACD     1       8.950   6.690  16.100  1.00  0.00            
ATOM     19  H9  ACD     1       8.130   6.030  16.400  1.00  0.00            
ATOM     20  O5  ACD     1       9.310   6.350  14.720  1.00  0.00            
ATOM     21  H10 ACD     1      10.040   6.950  14.570  1.00  0.00            
ATOM     22  C7  ACD     1      10.120   6.490  16.940  1.00  0.00            
ATOM     23  H11 ACD     1      10.500   5.470  16.950  1.00  0.00            
ATOM     24  O6  ACD     1       9.700   6.820  18.260  1.00  0.00            
ATOM     25  C8  ACD     1       9.220   8.200  18.460  1.00  0.00            
ATOM     26  H12 ACD     1      10.080   8.830  18.190  1.00  0.00            
ATOM     27  C9  ACD     1       8.830   8.410  19.890  1.00  0.00            
ATOM     28  H13 ACD     1       8.520   9.440  20.100  1.00  0.00            
ATOM     29  H14 ACD     1       8.040   7.670  20.060  1.00  0.00            
ATOM     30  O7  ACD     1       9.970   8.160  20.730  1.00  0.00            
ATOM     31  H15 ACD     1      10.600   8.890  20.660  1.00  0.00            
ATOM     32  O8  ACD     1      11.190   7.360  16.560  1.00  0.00            
ATOM     33  C10 ACD     1      12.540   6.950  16.730  1.00  0.00            
ATOM     34  H16 ACD     1      12.680   6.470  17.710  1.00  0.00            
ATOM     35  C11 ACD     1      13.100   6.150  15.580  1.00  0.00            
ATOM     36  H17 ACD     1      13.050   6.680  14.620  1.00  0.00            
ATOM     37  O9  ACD     1      12.380   4.920  15.540  1.00  0.00            
ATOM     38  H18 ACD     1      13.060   4.310  15.240  1.00  0.00            
ATOM     39  C12 ACD     1      14.580   5.920  15.890  1.00  0.00            
ATOM     40  H19 ACD     1      14.550   5.310  16.800  1.00  0.00            
ATOM     41  O10 ACD     1      15.210   5.060  14.900  1.00  0.00            
ATOM     42  H20 ACD     1      16.120   4.930  15.170  1.00  0.00            
ATOM     43  C13 ACD     1      15.330   7.240  15.950  1.00  0.00            
ATOM     44  H21 ACD     1      16.390   7.020  16.100  1.00  0.00            
ATOM     45  O11 ACD     1      14.770   8.000  17.020  1.00  0.00            
ATOM     46  C14 ACD     1      13.390   8.270  16.890  1.00  0.00            
ATOM     47  H22 ACD     1      13.220   8.950  16.060  1.00  0.00            
ATOM     48  C15 ACD     1      13.030   9.120  18.140  1.00  0.00            
ATOM     49  H23 ACD     1      13.610  10.050  18.110  1.00  0.00            
ATOM     50  H24 ACD     1      12.060   9.600  18.000  1.00  0.00            
ATOM     51  O12 ACD     1      13.200   8.430  19.360  1.00  0.00            
ATOM     52  H25 ACD     1      12.990   9.060  20.050  1.00  0.00            
ATOM     53  O13 ACD     1      15.280   7.930  14.700  1.00  0.00            
ATOM     54  C16 ACD     1      16.410   8.680  14.370  1.00  0.00            
ATOM     55  H26 ACD     1      17.270   8.000  14.340  1.00  0.00            
ATOM     56  C17 ACD     1      16.180   9.010  12.920  1.00  0.00            
ATOM     57  H27 ACD     1      15.180   9.450  12.780  1.00  0.00            
ATOM     58  O14 ACD     1      16.310   7.870  11.940  1.00  0.00            
ATOM     59  H28 ACD     1      16.190   8.250  11.070  1.00  0.00            
ATOM     60  C18 ACD     1      17.070  10.130  12.420  1.00  0.00            
ATOM     61  H29 ACD     1      18.100   9.760  12.310  1.00  0.00            
ATOM     62  O15 ACD     1      16.680  10.610  11.130  1.00  0.00            
ATOM     63  H30 ACD     1      16.840   9.930  10.470  1.00  0.00            
ATOM     64  C19 ACD     1      17.040  11.340  13.380  1.00  0.00            
ATOM     65  H31 ACD     1      17.690  12.140  13.020  1.00  0.00            
ATOM     66  O16 ACD     1      17.490  10.800  14.620  1.00  0.00            
ATOM     67  C20 ACD     1      16.610   9.910  15.260  1.00  0.00            
ATOM     68  H32 ACD     1      15.630  10.310  15.520  1.00  0.00            
ATOM     69  C21 ACD     1      17.430   9.630  16.530  1.00  0.00            
ATOM     70  H33 ACD     1      17.820  10.540  17.010  1.00  0.00            
ATOM     71  H34 ACD     1      16.870   9.090  17.300  1.00  0.00            
ATOM     72  O17 ACD     1      18.580   8.820  16.320  1.00  0.00            
ATOM     73  H35 ACD     1      19.160   9.400  15.820  1.00  0.00            
ATOM     74  O18 ACD     1      15.710  11.760  13.650  1.00  0.00            
ATOM     75  C22 ACD     1      15.440  13.170  13.410  1.00  0.00            
ATOM     76  H36 ACD     1      16.300  13.680  12.950  1.00  0.00            
ATOM     77  C23 ACD     1      14.290  13.280  12.430  1.00  0.00            
ATOM     78  H37 ACD     1      13.540  12.620  12.900  1.00  0.00            
ATOM     79  O19 ACD     1      14.780  12.770  11.140  1.00  0.00            
ATOM     80  H38 ACD     1      15.360  12.050  11.360  1.00  0.00            
ATOM     81  C24 ACD     1      13.760  14.740  12.300  1.00  0.00            
ATOM     82  H39 ACD     1      14.530  15.240  11.710  1.00  0.00            
ATOM     83  O20 ACD     1      12.580  14.870  11.500  1.00  0.00            
ATOM     84  H40 ACD     1      12.470  15.820  11.360  1.00  0.00            
ATOM     85  C25 ACD     1      13.590  15.430  13.660  1.00  0.00            
ATOM     86  H41 ACD     1      13.360  16.470  13.440  1.00  0.00            
ATOM     87  O21 ACD     1      14.710  15.180  14.440  1.00  0.00            
ATOM     88  C26 ACD     1      15.070  13.840  14.740  1.00  0.00            
ATOM     89  H42 ACD     1      14.300  13.310  15.310  1.00  0.00            
ATOM     90  C27 ACD     1      16.280  13.800  15.680  1.00  0.00            
ATOM     91  H43 ACD     1      16.750  12.800  15.720  1.00  0.00            
ATOM     92  H44 ACD     1      17.040  14.500  15.310  1.00  0.00            
ATOM     93  O22 ACD     1      15.890  14.170  16.940  1.00  0.00            
ATOM     94  H45 ACD     1      16.360  14.880  17.380  1.00  0.00            
ATOM     95  O23 ACD     1      12.490  14.750  14.290  1.00  0.00            
ATOM     96  C28 ACD     1      11.510  15.550  14.930  1.00  0.00            
ATOM     97  H46 ACD     1      11.700  16.620  14.760  1.00  0.00            
ATOM     98  C29 ACD     1      11.450  15.200  16.410  1.00  0.00            
ATOM     99  H47 ACD     1      11.370  14.120  16.590  1.00  0.00            
ATOM    100  O24 ACD     1      10.340  15.740  17.040  1.00  0.00            
ATOM    101  C30 ACD     1      12.570  15.800  17.140  1.00  0.00            
ATOM    102  H48 ACD     1      13.580  15.460  16.860  1.00  0.00            
ATOM    103  H49 ACD     1      12.480  16.880  17.000  1.00  0.00            
ATOM    104  O25 ACD     1      12.600  15.490  18.540  1.00  0.00            
ATOM    105  H50 ACD     1      11.910  16.010  18.970  1.00  0.00            
ATOM    106  C31 ACD     1      10.230  15.110  14.190  1.00  0.00            
ATOM    107  H51 ACD     1      10.080  14.020  14.240  1.00  0.00            
ATOM    108  O26 ACD     1      10.160  15.460  12.820  1.00  0.00            
ATOM    109  H52 ACD     1      10.990  15.120  12.480  1.00  0.00            
ATOM    110  C32 ACD     1       9.050  15.680  14.950  1.00  0.00            
ATOM    111  H53 ACD     1       9.170  16.770  14.880  1.00  0.00            
ATOM    112  O27 ACD     1       7.820  15.270  14.400  1.00  0.00            
ATOM    113  H54 ACD     1       7.980  15.610  13.510  1.00  0.00            
ATOM    114  C33 ACD     1       9.090  15.210  16.420  1.00  0.00            
ATOM    115  H55 ACD     1       8.360  15.860  16.910  1.00  0.00            
ATOM    116  O28 ACD     1       8.980  13.850  16.570  1.00  0.00            
ATOM    117  C34 ACD     1       7.930  13.340  17.410  1.00  0.00            
ATOM    118  H56 ACD     1       7.230  14.070  17.850  1.00  0.00            
ATOM    119  C35 ACD     1       7.090  12.430  16.460  1.00  0.00            
ATOM    120  H57 ACD     1       7.740  11.770  15.870  1.00  0.00            
ATOM    121  O29 ACD     1       6.380  13.180  15.480  1.00  0.00            
ATOM    122  H58 ACD     1       7.000  13.890  15.270  1.00  0.00            
ATOM    123  C36 ACD     1       6.160  11.550  17.300  1.00  0.00            
ATOM    124  H59 ACD     1       5.460  12.240  17.800  1.00  0.00            
ATOM    125  O30 ACD     1       5.420  10.770  16.390  1.00  0.00            
ATOM    126  H60 ACD     1       4.950  11.370  15.800  1.00  0.00            
ATOM    127  C1  BE3     2       8.760  11.250  13.350  1.00  0.00            
ATOM    128  C2  BE3     2       8.560  10.530  12.040  1.00  0.00            
ATOM    129  C3  BE3     2       9.610  10.940  11.050  1.00  0.00            
ATOM    130  C4  BE3     2       9.500  12.150  10.470  1.00  0.00            
ATOM    131  C5  BE3     2      10.470  12.690   9.680  1.00  0.00            
ATOM    132  C6  BE3     2      11.610  11.940   9.390  1.00  0.00            
ATOM    133  C7  BE3     2      11.820  10.670   9.990  1.00  0.00            
ATOM    134  C8  BE3     2      13.140  10.020   9.640  1.00  0.00            
ATOM    135  C9  BE3     2      10.790  10.190  10.820  1.00  0.00            
ATOM    136  N1  BE3     2      11.050   9.070  11.730  1.00  0.00            
ATOM    137  C10 BE3     2      11.530   9.280  13.000  1.00  0.00            
ATOM    138  O1  BE3     2      11.530   8.390  13.820  1.00  0.00            
ATOM    139  C11 BE3     2      12.070  10.630  13.350  1.00  0.00            
ATOM    140  Cl1 BE3     2      12.010  11.050  15.070  1.00  0.00            
ATOM    141  C12 BE3     2      10.490   7.700  11.340  1.00  0.00            
ATOM    142  C13 BE3     2       9.670   7.630  10.070  1.00  0.00            
ATOM    143  C14 BE3     2      11.680   6.680  11.190  1.00  0.00            
ATOM    144  O2  BE3     2      12.520   6.870  10.040  1.00  0.00            
ATOM    145  C15 BE3     2      13.750   6.170  10.130  1.00  0.00            
ATOM    146  H1  BE3     2       8.860  12.340  13.250  1.00  0.00            
ATOM    147  H2  BE3     2       7.880  11.070  13.980  1.00  0.00            
ATOM    148  H3  BE3     2       9.560  10.870  14.000  1.00  0.00            
ATOM    149  H4  BE3     2       7.560  10.800  11.670  1.00  0.00            
ATOM    150  H5  BE3     2       8.520   9.480  12.330  1.00  0.00            
ATOM    151  H6  BE3     2       8.690  12.830  10.730  1.00  0.00            
ATOM    152  H7  BE3     2      10.330  13.740   9.450  1.00  0.00            
ATOM    153  H8  BE3     2      12.410  12.490   8.910  1.00  0.00            
ATOM    154  H9  BE3     2      13.780   9.670  10.460  1.00  0.00            
ATOM    155  H10 BE3     2      12.970   9.200   8.930  1.00  0.00            
ATOM    156  H11 BE3     2      13.700  10.780   9.070  1.00  0.00            
ATOM    157  H12 BE3     2      11.530  11.380  12.760  1.00  0.00            
ATOM    158  H13 BE3     2      13.090  10.670  12.950  1.00  0.00            
ATOM    159  H14 BE3     2       9.820   7.380  12.150  1.00  0.00            
ATOM    160  H15 BE3     2       9.290   6.610   9.910  1.00  0.00            
ATOM    161  H16 BE3     2       8.810   8.310  10.110  1.00  0.00            
ATOM    162  H17 BE3     2      10.390   7.930   9.300  1.00  0.00            
ATOM    163  H18 BE3     2      11.210   5.690  11.110  1.00  0.00            
ATOM    164  H19 BE3     2      12.310   6.750  12.090  1.00  0.00            
ATOM    165  H20 BE3     2      13.590   5.090  10.110  1.00  0.00            
ATOM    166  H21 BE3     2      14.510   6.380   9.350  1.00  0.00            
ATOM    167  H22 BE3     2      14.290   6.420  11.050  1.00  0.00            
TER
ENDMDL
MODEL        1
ATOM      1  H1  ACD     1      15.350   8.820  32.120  1.00  0.00            
ATOM      2  O1  ACD     1      15.830   9.590  32.440  1.00  0.00            
ATOM      3  C1  ACD     1      14.800  10.550  32.330  1.00  0.00            
ATOM      4  H2  ACD     1      15.290  11.530  32.300  1.00  0.00            
ATOM      5  H3  ACD     1      14.160  10.490  33.220  1.00  0.00            
ATOM      6  C2  ACD     1      14.080  10.440  31.020  1.00  0.00            
ATOM      7  H4  ACD     1      14.770  10.710  30.200  1.00  0.00            
ATOM      8  O2  ACD     1      13.760   9.080  30.800  1.00  0.00            
ATOM      9  C3  ACD     1      13.060   8.830  29.610  1.00  0.00            
ATOM     10  H5  ACD     1      12.810   7.770  29.520  1.00  0.00            
ATOM     11  O3  ACD     1      13.840   9.270  28.480  1.00  0.00            
ATOM     12  C4  ACD     1      14.660   8.360  27.800  1.00  0.00            
ATOM     13  H6  ACD     1      15.040   7.560  28.450  1.00  0.00            
ATOM     14  C5  ACD     1      13.880   7.670  26.730  1.00  0.00            
ATOM     15  H7  ACD     1      13.280   8.380  26.160  1.00  0.00            
ATOM     16  O4  ACD     1      12.940   6.680  27.290  1.00  0.00            
ATOM     17  H8  ACD     1      12.530   6.380  26.480  1.00  0.00            
ATOM     18  C6  ACD     1      14.710   6.940  25.650  1.00  0.00            
ATOM     19  H9  ACD     1      15.160   5.990  25.950  1.00  0.00            
ATOM     20  O5  ACD     1      13.890   6.640  24.550  1.00  0.00            
ATOM     21  H10 ACD     1      13.870   7.530  24.180  1.00  0.00            
ATOM     22  C7  ACD     1      15.770   7.880  25.180  1.00  0.00            
ATOM     23  H11 ACD     1      16.360   7.310  24.450  1.00  0.00            
ATOM     24  O6  ACD     1      16.530   8.330  26.270  1.00  0.00            
ATOM     25  C8  ACD     1      15.800   9.130  27.160  1.00  0.00            
ATOM     26  H12 ACD     1      15.410  10.010  26.640  1.00  0.00            
ATOM     27  C9  ACD     1      16.720   9.670  28.290  1.00  0.00            
ATOM     28  H13 ACD     1      16.120  10.210  29.020  1.00  0.00            
ATOM     29  H14 ACD     1      17.000   8.800  28.900  1.00  0.00            
ATOM     30  O7  ACD     1      17.890  10.350  27.840  1.00  0.00            
ATOM     31  H15 ACD     1      18.560   9.670  27.730  1.00  0.00            
ATOM     32  O8  ACD     1      15.110   8.860  24.420  1.00  0.00            
ATOM     33  C10 ACD     1      15.670   9.400  23.210  1.00  0.00            
ATOM     34  H16 ACD     1      16.110   8.690  22.500  1.00  0.00            
ATOM     35  C11 ACD     1      14.420   9.920  22.430  1.00  0.00            
ATOM     36  H17 ACD     1      13.790  10.420  23.170  1.00  0.00            
ATOM     37  O9  ACD     1      13.610   8.780  21.890  1.00  0.00            
ATOM     38  H18 ACD     1      13.010   9.040  21.200  1.00  0.00            
ATOM     39  C12 ACD     1      14.820  10.940  21.310  1.00  0.00            
ATOM     40  H19 ACD     1      15.350  10.370  20.530  1.00  0.00            
ATOM     41  O10 ACD     1      13.680  11.600  20.800  1.00  0.00            
ATOM     42  H20 ACD     1      13.270  11.050  20.130  1.00  0.00            
ATOM     43  C13 ACD     1      15.870  11.940  21.810  1.00  0.00            
ATOM     44  H21 ACD     1      16.250  12.470  20.930  1.00  0.00            
ATOM     45  O11 ACD     1      17.020  11.270  22.330  1.00  0.00            
ATOM     46  C14 ACD     1      16.760  10.490  23.490  1.00  0.00            
ATOM     47  H22 ACD     1      16.380  11.190  24.250  1.00  0.00            
ATOM     48  C15 ACD     1      18.080   9.930  24.030  1.00  0.00            
ATOM     49  H23 ACD     1      18.910  10.650  24.070  1.00  0.00            
ATOM     50  H24 ACD     1      18.000   9.700  25.100  1.00  0.00            
ATOM     51  O12 ACD     1      18.530   8.810  23.260  1.00  0.00            
ATOM     52  H25 ACD     1      19.450   8.560  23.350  1.00  0.00            
ATOM     53  O13 ACD     1      15.320  12.850  22.730  1.00  0.00            
ATOM     54  C16 ACD     1      15.430  14.210  22.440  1.00  0.00            
ATOM     55  H26 ACD     1      15.640  14.280  21.360  1.00  0.00            
ATOM     56  C17 ACD     1      14.030  14.790  22.570  1.00  0.00            
ATOM     57  H27 ACD     1      13.570  14.530  23.530  1.00  0.00            
ATOM     58  O14 ACD     1      13.230  14.190  21.570  1.00  0.00            
ATOM     59  H28 ACD     1      13.280  13.230  21.620  1.00  0.00            
ATOM     60  C18 ACD     1      14.140  16.320  22.410  1.00  0.00            
ATOM     61  H29 ACD     1      14.650  16.460  21.450  1.00  0.00            
ATOM     62  O15 ACD     1      12.930  17.020  22.540  1.00  0.00            
ATOM     63  H30 ACD     1      12.430  16.810  21.750  1.00  0.00            
ATOM     64  C19 ACD     1      15.170  16.810  23.470  1.00  0.00            
ATOM     65  H31 ACD     1      15.300  17.890  23.480  1.00  0.00            
ATOM     66  O16 ACD     1      16.440  16.300  23.140  1.00  0.00            
ATOM     67  C20 ACD     1      16.530  14.870  23.210  1.00  0.00            
ATOM     68  H32 ACD     1      16.360  14.680  24.280  1.00  0.00            
ATOM     69  C21 ACD     1      17.940  14.390  22.930  1.00  0.00            
ATOM     70  H33 ACD     1      18.600  14.980  23.580  1.00  0.00            
ATOM     71  H34 ACD     1      18.050  13.350  23.270  1.00  0.00            
ATOM     72  O17 ACD     1      18.250  14.490  21.590  1.00  0.00            
ATOM     73  H35 ACD     1      18.290  15.420  21.390  1.00  0.00            
ATOM     74  O18 ACD     1      14.760  16.330  24.790  1.00  0.00            
ATOM     75  C22 ACD     1      14.690  17.300  25.840  1.00  0.00            
ATOM     76  H36 ACD     1      14.990  18.300  25.500  1.00  0.00            
ATOM     77  C23 ACD     1      13.160  17.350  26.280  1.00  0.00            
ATOM     78  H37 ACD     1      12.850  16.330  26.560  1.00  0.00            
ATOM     79  O19 ACD     1      12.340  17.930  25.250  1.00  0.00            
ATOM     80  H38 ACD     1      12.320  17.370  24.460  1.00  0.00            
ATOM     81  C24 ACD     1      13.070  18.150  27.630  1.00  0.00            
ATOM     82  H39 ACD     1      13.360  19.190  27.400  1.00  0.00            
ATOM     83  O20 ACD     1      11.750  18.210  28.110  1.00  0.00            
ATOM     84  H40 ACD     1      11.220  18.660  27.460  1.00  0.00            
ATOM     85  C25 ACD     1      14.040  17.560  28.640  1.00  0.00            
ATOM     86  H41 ACD     1      13.960  18.210  29.520  1.00  0.00            
ATOM     87  O21 ACD     1      15.400  17.620  28.110  1.00  0.00            
ATOM     88  C26 ACD     1      15.510  16.770  27.020  1.00  0.00            
ATOM     89  H42 ACD     1      15.320  15.700  27.210  1.00  0.00            
ATOM     90  C27 ACD     1      17.000  16.730  26.610  1.00  0.00            
ATOM     91  H43 ACD     1      17.150  16.040  25.770  1.00  0.00            
ATOM     92  H44 ACD     1      17.350  17.700  26.260  1.00  0.00            
ATOM     93  O22 ACD     1      17.850  16.280  27.690  1.00  0.00            
ATOM     94  H45 ACD     1      17.890  16.860  28.450  1.00  0.00            
ATOM     95  O23 ACD     1      13.720  16.260  28.970  1.00  0.00            
ATOM     96  C28 ACD     1      13.700  15.950  30.420  1.00  0.00            
ATOM     97  H46 ACD     1      13.660  16.850  31.030  1.00  0.00            
ATOM     98  C29 ACD     1      14.890  14.970  30.750  1.00  0.00            
ATOM     99  H47 ACD     1      15.190  14.250  29.990  1.00  0.00            
ATOM    100  O24 ACD     1      14.530  14.300  32.010  1.00  0.00            
ATOM    101  C30 ACD     1      16.170  15.800  30.990  1.00  0.00            
ATOM    102  H48 ACD     1      16.990  15.080  31.100  1.00  0.00            
ATOM    103  H49 ACD     1      16.220  16.380  30.060  1.00  0.00            
ATOM    104  O25 ACD     1      16.050  16.670  32.130  1.00  0.00            
ATOM    105  H50 ACD     1      16.040  16.180  32.960  1.00  0.00            
ATOM    106  C31 ACD     1      12.290  15.350  30.510  1.00  0.00            
ATOM    107  H51 ACD     1      12.130  14.630  29.690  1.00  0.00            
ATOM    108  O26 ACD     1      11.380  16.510  30.350  1.00  0.00            
ATOM    109  H52 ACD     1      11.630  16.910  29.520  1.00  0.00            
ATOM    110  C32 ACD     1      12.110  14.500  31.780  1.00  0.00            
ATOM    111  H53 ACD     1      12.000  15.190  32.620  1.00  0.00            
ATOM    112  O27 ACD     1      10.910  13.720  31.690  1.00  0.00            
ATOM    113  H54 ACD     1      10.910  13.170  30.900  1.00  0.00            
ATOM    114  C33 ACD     1      13.290  13.520  31.920  1.00  0.00            
ATOM    115  H55 ACD     1      13.060  12.950  32.820  1.00  0.00            
ATOM    116  O28 ACD     1      13.430  12.670  30.760  1.00  0.00            
ATOM    117  C34 ACD     1      12.880  11.370  30.930  1.00  0.00            
ATOM    118  H56 ACD     1      12.400  11.300  31.920  1.00  0.00            
ATOM    119  C35 ACD     1      11.970  11.140  29.670  1.00  0.00            
ATOM    120  H57 ACD     1      12.490  11.390  28.740  1.00  0.00            
ATOM    121  O29 ACD     1      10.740  11.920  29.780  1.00  0.00            
ATOM    122  H58 ACD     1      10.010  11.620  29.240  1.00  0.00            
ATOM    123  C36 ACD     1      11.740   9.620  29.590  1.00  0.00            
ATOM    124  H59 ACD     1      11.090   9.440  30.460  1.00  0.00            
ATOM    125  O30 ACD     1      11.020   9.140  28.420  1.00  0.00            
ATOM    126  H60 ACD     1      11.610   9.290  27.680  1.00  0.00            
ATOM    127  C1  BE3     2       9.150  15.090  27.670  1.00  0.00            
ATOM    128  C2  BE3     2      10.460  14.600  26.870  1.00  0.00            
ATOM    129  C3  BE3     2      10.250  14.450  25.390  1.00  0.00            
ATOM    130  C4  BE3     2       9.890  15.620  24.620  1.00  0.00            
ATOM    131  C5  BE3     2       9.990  15.710  23.230  1.00  0.00            
ATOM    132  C6  BE3     2      10.180  14.500  22.560  1.00  0.00            
ATOM    133  C7  BE3     2      10.430  13.270  23.210  1.00  0.00            
ATOM    134  C8  BE3     2      10.660  12.040  22.360  1.00  0.00            
ATOM    135  C9  BE3     2      10.440  13.230  24.620  1.00  0.00            
ATOM    136  N1  BE3     2      10.700  12.020  25.370  1.00  0.00            
ATOM    137  C10 BE3     2      12.010  11.680  25.750  1.00  0.00            
ATOM    138  O1  BE3     2      12.250  10.650  26.360  1.00  0.00            
ATOM    139  C11 BE3     2      13.160  12.700  25.470  1.00  0.00            
ATOM    140  Cl1 BE3     2      14.460  12.690  26.730  1.00  0.00            
ATOM    141  C12 BE3     2       9.570  11.140  25.840  1.00  0.00            
ATOM    142  C13 BE3     2       8.180  11.840  25.820  1.00  0.00            
ATOM    143  C14 BE3     2       9.440   9.890  24.950  1.00  0.00            
ATOM    144  O2  BE3     2      10.660   9.210  24.620  1.00  0.00            
ATOM    145  C15 BE3     2      10.560   8.050  23.800  1.00  0.00            
ATOM    146  H1  BE3     2       9.200  16.180  27.720  1.00  0.00            
ATOM    147  H2  BE3     2       8.240  14.870  27.100  1.00  0.00            
ATOM    148  H3  BE3     2       9.000  14.640  28.660  1.00  0.00            
ATOM    149  H4  BE3     2      10.740  13.720  27.460  1.00  0.00            
ATOM    150  H5  BE3     2      11.330  15.260  27.020  1.00  0.00            
ATOM    151  H6  BE3     2       9.820  16.530  25.200  1.00  0.00            
ATOM    152  H7  BE3     2       9.940  16.690  22.760  1.00  0.00            
ATOM    153  H8  BE3     2      10.050  14.480  21.480  1.00  0.00            
ATOM    154  H9  BE3     2       9.900  11.270  22.580  1.00  0.00            
ATOM    155  H10 BE3     2      10.650  12.390  21.320  1.00  0.00            
ATOM    156  H11 BE3     2      11.650  11.610  22.530  1.00  0.00            
ATOM    157  H12 BE3     2      12.880  13.760  25.400  1.00  0.00            
ATOM    158  H13 BE3     2      13.600  12.480  24.490  1.00  0.00            
ATOM    159  H14 BE3     2       9.840  10.870  26.860  1.00  0.00            
ATOM    160  H15 BE3     2       8.040  12.770  26.380  1.00  0.00            
ATOM    161  H16 BE3     2       7.860  12.120  24.810  1.00  0.00            
ATOM    162  H17 BE3     2       7.510  11.090  26.260  1.00  0.00            
ATOM    163  H18 BE3     2       8.830  10.210  24.100  1.00  0.00            
ATOM    164  H19 BE3     2       8.910   9.210  25.630  1.00  0.00            
ATOM    165  H20 BE3     2      10.260   8.400  22.800  1.00  0.00            
ATOM    166  H21 BE3     2      11.520   7.530  23.850  1.00  0.00            
ATOM    167  H22 BE3     2       9.830   7.330  24.190  1.00  0.00            
TER
ENDMDL
MODEL        1
ATOM      1  H1  ACD     1       0.510   7.650  18.440  1.00  0.00            
ATOM      2  O1  ACD     1       1.240   7.460  17.840  1.00  0.00            
ATOM      3  C1  ACD     1       0.760   7.690  16.470  1.00  0.00            
ATOM      4  H2  ACD     1       1.360   8.560  16.170  1.00  0.00            
ATOM      5  H3  ACD     1      -0.290   8.000  16.430  1.00  0.00            
ATOM      6  C2  ACD     1       1.080   6.510  15.560  1.00  0.00            
ATOM      7  H4  ACD     1       2.180   6.420  15.500  1.00  0.00            
ATOM      8  O2  ACD     1       0.570   5.340  16.110  1.00  0.00            
ATOM      9  C3  ACD     1       0.620   4.080  15.490  1.00  0.00            
ATOM     10  H5  ACD     1      -0.060   3.420  16.030  1.00  0.00            
ATOM     11  O3  ACD     1       1.980   3.590  15.410  1.00  0.00            
ATOM     12  C4  ACD     1       2.440   2.850  16.550  1.00  0.00            
ATOM     13  H6  ACD     1       1.660   2.890  17.320  1.00  0.00            
ATOM     14  C5  ACD     1       2.660   1.370  16.090  1.00  0.00            
ATOM     15  H7  ACD     1       3.440   1.460  15.310  1.00  0.00            
ATOM     16  O4  ACD     1       1.460   0.740  15.720  1.00  0.00            
ATOM     17  H8  ACD     1       0.930   0.740  16.520  1.00  0.00            
ATOM     18  C6  ACD     1       3.450   0.580  17.180  1.00  0.00            
ATOM     19  H9  ACD     1       2.780   0.430  18.050  1.00  0.00            
ATOM     20  O5  ACD     1       3.810  -0.790  16.770  1.00  0.00            
ATOM     21  H10 ACD     1       2.970  -1.210  16.940  1.00  0.00            
ATOM     22  C7  ACD     1       4.700   1.300  17.610  1.00  0.00            
ATOM     23  H11 ACD     1       5.140   0.780  18.460  1.00  0.00            
ATOM     24  O6  ACD     1       4.280   2.530  18.060  1.00  0.00            
ATOM     25  C8  ACD     1       3.700   3.440  17.090  1.00  0.00            
ATOM     26  H12 ACD     1       4.400   3.680  16.280  1.00  0.00            
ATOM     27  C9  ACD     1       3.400   4.720  17.880  1.00  0.00            
ATOM     28  H13 ACD     1       2.960   5.510  17.270  1.00  0.00            
ATOM     29  H14 ACD     1       2.710   4.510  18.720  1.00  0.00            
ATOM     30  O7  ACD     1       4.580   5.290  18.430  1.00  0.00            
ATOM     31  H15 ACD     1       4.780   4.640  19.110  1.00  0.00            
ATOM     32  O8  ACD     1       5.650   1.420  16.610  1.00  0.00            
ATOM     33  C10 ACD     1       7.020   1.090  17.060  1.00  0.00            
ATOM     34  H16 ACD     1       7.070   0.740  18.100  1.00  0.00            
ATOM     35  C11 ACD     1       7.440  -0.050  16.100  1.00  0.00            
ATOM     36  H17 ACD     1       7.440   0.350  15.080  1.00  0.00            
ATOM     37  O9  ACD     1       6.560  -1.130  16.210  1.00  0.00            
ATOM     38  H18 ACD     1       5.640  -0.870  16.130  1.00  0.00            
ATOM     39  C12 ACD     1       8.920  -0.410  16.340  1.00  0.00            
ATOM     40  H19 ACD     1       9.040  -0.810  17.360  1.00  0.00            
ATOM     41  O10 ACD     1       9.360  -1.310  15.320  1.00  0.00            
ATOM     42  H20 ACD     1       8.860  -1.080  14.530  1.00  0.00            
ATOM     43  C13 ACD     1       9.730   0.850  16.020  1.00  0.00            
ATOM     44  H21 ACD     1      10.800   0.730  16.260  1.00  0.00            
ATOM     45  O11 ACD     1       9.350   1.820  16.970  1.00  0.00            
ATOM     46  C14 ACD     1       7.960   2.280  16.870  1.00  0.00            
ATOM     47  H22 ACD     1       7.750   2.850  15.960  1.00  0.00            
ATOM     48  C15 ACD     1       7.790   3.360  18.000  1.00  0.00            
ATOM     49  H23 ACD     1       6.810   3.860  18.010  1.00  0.00            
ATOM     50  H24 ACD     1       7.950   2.880  18.970  1.00  0.00            
ATOM     51  O12 ACD     1       8.710   4.390  17.810  1.00  0.00            
ATOM     52  H25 ACD     1       9.530   3.930  18.000  1.00  0.00            
ATOM     53  O13 ACD     1       9.610   1.270  14.670  1.00  0.00            
ATOM     54  C16 ACD     1      10.680   1.950  14.050  1.00  0.00            
ATOM     55  H26 ACD     1      11.620   1.400  14.180  1.00  0.00            
ATOM     56  C17 ACD     1      10.280   1.980  12.590  1.00  0.00            
ATOM     57  H27 ACD     1       9.190   2.140  12.510  1.00  0.00            
ATOM     58  O14 ACD     1      10.520   0.750  11.960  1.00  0.00            
ATOM     59  H28 ACD     1       9.760   0.180  12.100  1.00  0.00            
ATOM     60  C18 ACD     1      10.940   3.120  11.760  1.00  0.00            
ATOM     61  H29 ACD     1      12.010   2.880  11.840  1.00  0.00            
ATOM     62  O15 ACD     1      10.290   3.210  10.470  1.00  0.00            
ATOM     63  H30 ACD     1      10.660   2.590   9.840  1.00  0.00            
ATOM     64  C19 ACD     1      10.750   4.470  12.440  1.00  0.00            
ATOM     65  H31 ACD     1      11.210   5.280  11.870  1.00  0.00            
ATOM     66  O16 ACD     1      11.320   4.400  13.740  1.00  0.00            
ATOM     67  C20 ACD     1      10.810   3.380  14.670  1.00  0.00            
ATOM     68  H32 ACD     1       9.810   3.620  15.080  1.00  0.00            
ATOM     69  C21 ACD     1      11.830   3.380  15.830  1.00  0.00            
ATOM     70  H33 ACD     1      11.670   2.510  16.480  1.00  0.00            
ATOM     71  H34 ACD     1      12.790   3.270  15.300  1.00  0.00            
ATOM     72  O17 ACD     1      12.000   4.640  16.590  1.00  0.00            
ATOM     73  H35 ACD     1      12.640   5.200  16.160  1.00  0.00            
ATOM     74  O18 ACD     1       9.350   4.790  12.560  1.00  0.00            
ATOM     75  C22 ACD     1       9.010   6.160  12.110  1.00  0.00            
ATOM     76  H36 ACD     1       9.910   6.700  11.760  1.00  0.00            
ATOM     77  C23 ACD     1       8.040   5.940  10.990  1.00  0.00            
ATOM     78  H37 ACD     1       7.340   5.190  11.370  1.00  0.00            
ATOM     79  O19 ACD     1       8.810   5.460   9.820  1.00  0.00            
ATOM     80  H38 ACD     1       9.180   4.600  10.050  1.00  0.00            
ATOM     81  C24 ACD     1       7.370   7.270  10.640  1.00  0.00            
ATOM     82  H39 ACD     1       8.110   7.910  10.140  1.00  0.00            
ATOM     83  O20 ACD     1       6.240   7.150   9.850  1.00  0.00            
ATOM     84  H40 ACD     1       5.500   7.240  10.450  1.00  0.00            
ATOM     85  C25 ACD     1       6.900   8.030  11.870  1.00  0.00            
ATOM     86  H41 ACD     1       6.600   9.050  11.600  1.00  0.00            
ATOM     87  O21 ACD     1       7.850   8.170  12.940  1.00  0.00            
ATOM     88  C26 ACD     1       8.310   6.900  13.290  1.00  0.00            
ATOM     89  H42 ACD     1       7.590   6.160  13.660  1.00  0.00            
ATOM     90  C27 ACD     1       9.220   7.110  14.470  1.00  0.00            
ATOM     91  H43 ACD     1       8.650   7.860  15.030  1.00  0.00            
ATOM     92  H44 ACD     1       9.360   6.170  15.010  1.00  0.00            
ATOM     93  O22 ACD     1      10.420   7.710  14.020  1.00  0.00            
ATOM     94  H45 ACD     1      10.940   7.930  14.790  1.00  0.00            
ATOM     95  O23 ACD     1       5.680   7.510  12.350  1.00  0.00            
ATOM     96  C28 ACD     1       4.700   8.400  12.980  1.00  0.00            
ATOM     97  H46 ACD     1       5.170   9.320  13.360  1.00  0.00            
ATOM     98  C29 ACD     1       4.080   7.690  14.100  1.00  0.00            
ATOM     99  H47 ACD     1       3.600   6.810  13.640  1.00  0.00            
ATOM    100  O24 ACD     1       3.050   8.530  14.610  1.00  0.00            
ATOM    101  C30 ACD     1       5.010   7.230  15.230  1.00  0.00            
ATOM    102  H48 ACD     1       4.420   6.760  16.030  1.00  0.00            
ATOM    103  H49 ACD     1       5.720   6.470  14.880  1.00  0.00            
ATOM    104  O25 ACD     1       5.750   8.370  15.790  1.00  0.00            
ATOM    105  H50 ACD     1       6.410   8.020  16.390  1.00  0.00            
ATOM    106  C31 ACD     1       3.730   8.760  11.860  1.00  0.00            
ATOM    107  H51 ACD     1       3.360   7.760  11.590  1.00  0.00            
ATOM    108  O26 ACD     1       4.250   9.420  10.700  1.00  0.00            
ATOM    109  H52 ACD     1       3.460   9.710  10.230  1.00  0.00            
ATOM    110  C32 ACD     1       2.500   9.490  12.470  1.00  0.00            
ATOM    111  H53 ACD     1       2.790  10.510  12.740  1.00  0.00            
ATOM    112  O27 ACD     1       1.450   9.540  11.650  1.00  0.00            
ATOM    113  H54 ACD     1       1.090   8.650  11.680  1.00  0.00            
ATOM    114  C33 ACD     1       1.970   8.750  13.680  1.00  0.00            
ATOM    115  H55 ACD     1       1.170   9.320  14.150  1.00  0.00            
ATOM    116  O28 ACD     1       1.440   7.500  13.290  1.00  0.00            
ATOM    117  C34 ACD     1       0.630   6.670  14.080  1.00  0.00            
ATOM    118  H56 ACD     1      -0.370   7.130  14.120  1.00  0.00            
ATOM    119  C35 ACD     1       0.650   5.360  13.330  1.00  0.00            
ATOM    120  H57 ACD     1       1.720   5.160  13.220  1.00  0.00            
ATOM    121  O29 ACD     1       0.010   5.440  12.010  1.00  0.00            
ATOM    122  H58 ACD     1       0.480   5.990  11.370  1.00  0.00            
ATOM    123  C36 ACD     1       0.030   4.210  14.110  1.00  0.00            
ATOM    124  H59 ACD     1      -1.050   4.370  14.240  1.00  0.00            
ATOM    125  O30 ACD     1       0.120   2.980  13.380  1.00  0.00            
ATOM    126  H60 ACD     1       1.030   2.660  13.410  1.00  0.00            
ATOM    127  C1  BE3     2       2.210   3.690   9.680  1.00  0.00            
ATOM    128  C2  BE3     2       3.560   3.790  10.570  1.00  0.00            
ATOM    129  C3  BE3     2       4.850   3.360   9.810  1.00  0.00            
ATOM    130  C4  BE3     2       5.270   4.160   8.730  1.00  0.00            
ATOM    131  C5  BE3     2       6.450   3.880   8.080  1.00  0.00            
ATOM    132  C6  BE3     2       7.240   2.760   8.450  1.00  0.00            
ATOM    133  C7  BE3     2       6.770   1.930   9.490  1.00  0.00            
ATOM    134  C8  BE3     2       7.530   0.680   9.960  1.00  0.00            
ATOM    135  C9  BE3     2       5.600   2.230  10.190  1.00  0.00            
ATOM    136  N1  BE3     2       5.170   1.390  11.280  1.00  0.00            
ATOM    137  C10 BE3     2       5.700   1.540  12.580  1.00  0.00            
ATOM    138  O1  BE3     2       5.380   0.800  13.460  1.00  0.00            
ATOM    139  C11 BE3     2       6.480   2.850  12.880  1.00  0.00            
ATOM    140  Cl1 BE3     2       5.380   4.180  13.470  1.00  0.00            
ATOM    141  C12 BE3     2       4.180   0.300  11.060  1.00  0.00            
ATOM    142  C13 BE3     2       2.790   0.510  11.640  1.00  0.00            
ATOM    143  C14 BE3     2       4.040  -0.070   9.540  1.00  0.00            
ATOM    144  O2  BE3     2       3.060  -1.050   9.350  1.00  0.00            
ATOM    145  C15 BE3     2       2.700  -1.400   8.020  1.00  0.00            
ATOM    146  H1  BE3     2       1.310   4.080  10.180  1.00  0.00            
ATOM    147  H2  BE3     2       2.280   4.250   8.730  1.00  0.00            
ATOM    148  H3  BE3     2       2.070   2.640   9.400  1.00  0.00            
ATOM    149  H4  BE3     2       3.390   3.310  11.540  1.00  0.00            
ATOM    150  H5  BE3     2       3.710   4.840  10.830  1.00  0.00            
ATOM    151  H6  BE3     2       4.720   5.040   8.410  1.00  0.00            
ATOM    152  H7  BE3     2       6.800   4.630   7.380  1.00  0.00            
ATOM    153  H8  BE3     2       8.190   2.610   7.950  1.00  0.00            
ATOM    154  H9  BE3     2       7.240  -0.280   9.500  1.00  0.00            
ATOM    155  H10 BE3     2       8.580   0.820   9.670  1.00  0.00            
ATOM    156  H11 BE3     2       7.680   0.630  11.040  1.00  0.00            
ATOM    157  H12 BE3     2       7.150   3.200  12.090  1.00  0.00            
ATOM    158  H13 BE3     2       7.060   2.570  13.770  1.00  0.00            
ATOM    159  H14 BE3     2       4.650  -0.620  11.440  1.00  0.00            
ATOM    160  H15 BE3     2       2.720   0.660  12.720  1.00  0.00            
ATOM    161  H16 BE3     2       2.230   1.260  11.080  1.00  0.00            
ATOM    162  H17 BE3     2       2.210  -0.420  11.550  1.00  0.00            
ATOM    163  H18 BE3     2       5.010  -0.370   9.120  1.00  0.00            
ATOM    164  H19 BE3     2       3.750   0.770   8.900  1.00  0.00            
ATOM    165  H20 BE3     2       1.780  -1.970   8.180  1.00  0.00            
ATOM    166  H21 BE3     2       2.640  -0.500   7.390  1.00  0.00            
ATOM    167  H22 BE3     2       3.510  -1.970   7.550  1.00  0.00            
TER
ENDMDL
MODEL        1
ATOM      1  H1  ACD     1      17.560   3.500  23.930  1.00  0.00            
ATOM      2  O1  ACD     1      17.290   4.290  24.390  1.00  0.00            
ATOM      3  C1  ACD     1      15.950   4.230  24.850  1.00  0.00            
ATOM      4  H2  ACD     1      15.740   4.960  25.640  1.00  0.00            
ATOM      5  H3  ACD     1      15.880   3.300  25.440  1.00  0.00            
ATOM      6  C2  ACD     1      14.900   4.340  23.780  1.00  0.00            
ATOM      7  H4  ACD     1      15.150   5.240  23.200  1.00  0.00            
ATOM      8  O2  ACD     1      14.950   3.130  22.970  1.00  0.00            
ATOM      9  C3  ACD     1      14.240   3.070  21.780  1.00  0.00            
ATOM     10  H5  ACD     1      14.400   2.060  21.380  1.00  0.00            
ATOM     11  O3  ACD     1      14.560   4.140  20.890  1.00  0.00            
ATOM     12  C4  ACD     1      15.750   4.070  20.120  1.00  0.00            
ATOM     13  H6  ACD     1      15.680   3.270  19.370  1.00  0.00            
ATOM     14  C5  ACD     1      15.740   5.370  19.310  1.00  0.00            
ATOM     15  H7  ACD     1      15.400   6.200  19.930  1.00  0.00            
ATOM     16  O4  ACD     1      14.730   5.140  18.320  1.00  0.00            
ATOM     17  H8  ACD     1      14.300   5.960  18.080  1.00  0.00            
ATOM     18  C6  ACD     1      17.050   5.830  18.700  1.00  0.00            
ATOM     19  H9  ACD     1      17.190   5.170  17.830  1.00  0.00            
ATOM     20  O5  ACD     1      17.050   7.120  18.020  1.00  0.00            
ATOM     21  H10 ACD     1      17.840   7.610  18.270  1.00  0.00            
ATOM     22  C7  ACD     1      18.240   5.670  19.570  1.00  0.00            
ATOM     23  H11 ACD     1      19.130   5.850  18.970  1.00  0.00            
ATOM     24  O6  ACD     1      18.230   4.330  20.030  1.00  0.00            
ATOM     25  C8  ACD     1      17.130   3.940  20.880  1.00  0.00            
ATOM     26  H12 ACD     1      17.090   4.570  21.770  1.00  0.00            
ATOM     27  C9  ACD     1      17.420   2.520  21.310  1.00  0.00            
ATOM     28  H13 ACD     1      16.510   1.950  21.520  1.00  0.00            
ATOM     29  H14 ACD     1      17.820   1.980  20.440  1.00  0.00            
ATOM     30  O7  ACD     1      18.390   2.480  22.330  1.00  0.00            
ATOM     31  H15 ACD     1      19.110   3.030  22.000  1.00  0.00            
ATOM     32  O8  ACD     1      18.200   6.460  20.720  1.00  0.00            
ATOM     33  C10 ACD     1      19.400   7.070  21.120  1.00  0.00            
ATOM     34  H16 ACD     1      20.280   6.650  20.620  1.00  0.00            
ATOM     35  C11 ACD     1      19.250   8.500  20.760  1.00  0.00            
ATOM     36  H17 ACD     1      18.330   8.890  21.220  1.00  0.00            
ATOM     37  O9  ACD     1      19.220   8.580  19.270  1.00  0.00            
ATOM     38  H18 ACD     1      19.990   8.190  18.860  1.00  0.00            
ATOM     39  C12 ACD     1      20.440   9.330  21.380  1.00  0.00            
ATOM     40  H19 ACD     1      21.370   9.000  20.890  1.00  0.00            
ATOM     41  O10 ACD     1      20.240  10.640  21.250  1.00  0.00            
ATOM     42  H20 ACD     1      19.740  10.820  20.450  1.00  0.00            
ATOM     43  C13 ACD     1      20.580   9.040  22.900  1.00  0.00            
ATOM     44  H21 ACD     1      21.540   9.510  23.150  1.00  0.00            
ATOM     45  O11 ACD     1      20.670   7.630  23.070  1.00  0.00            
ATOM     46  C14 ACD     1      19.620   6.860  22.580  1.00  0.00            
ATOM     47  H22 ACD     1      18.670   7.160  23.050  1.00  0.00            
ATOM     48  C15 ACD     1      20.010   5.380  22.940  1.00  0.00            
ATOM     49  H23 ACD     1      20.140   5.350  24.030  1.00  0.00            
ATOM     50  H24 ACD     1      19.110   4.790  22.730  1.00  0.00            
ATOM     51  O12 ACD     1      21.190   4.850  22.240  1.00  0.00            
ATOM     52  H25 ACD     1      21.830   5.570  22.290  1.00  0.00            
ATOM     53  O13 ACD     1      19.550   9.550  23.730  1.00  0.00            
ATOM     54  C16 ACD     1      19.950  10.260  24.850  1.00  0.00            
ATOM     55  H26 ACD     1      21.050  10.190  24.940  1.00  0.00            
ATOM     56  C17 ACD     1      19.530  11.670  24.710  1.00  0.00            
ATOM     57  H27 ACD     1      18.440  11.720  24.540  1.00  0.00            
ATOM     58  O14 ACD     1      20.130  12.320  23.620  1.00  0.00            
ATOM     59  H28 ACD     1      19.840  11.800  22.870  1.00  0.00            
ATOM     60  C18 ACD     1      19.810  12.380  26.090  1.00  0.00            
ATOM     61  H29 ACD     1      20.860  12.350  26.410  1.00  0.00            
ATOM     62  O15 ACD     1      19.290  13.740  26.090  1.00  0.00            
ATOM     63  H30 ACD     1      18.390  13.610  25.790  1.00  0.00            
ATOM     64  C19 ACD     1      19.080  11.660  27.170  1.00  0.00            
ATOM     65  H31 ACD     1      19.300  12.130  28.130  1.00  0.00            
ATOM     66  O16 ACD     1      19.470  10.310  27.240  1.00  0.00            
ATOM     67  C20 ACD     1      19.270   9.560  26.050  1.00  0.00            
ATOM     68  H32 ACD     1      18.190   9.400  25.870  1.00  0.00            
ATOM     69  C21 ACD     1      19.750   8.140  26.290  1.00  0.00            
ATOM     70  H33 ACD     1      19.890   7.540  25.380  1.00  0.00            
ATOM     71  H34 ACD     1      20.780   8.300  26.620  1.00  0.00            
ATOM     72  O17 ACD     1      19.100   7.430  27.390  1.00  0.00            
ATOM     73  H35 ACD     1      19.090   6.500  27.130  1.00  0.00            
ATOM     74  O18 ACD     1      17.640  11.710  27.030  1.00  0.00            
ATOM     75  C22 ACD     1      16.700  11.580  28.090  1.00  0.00            
ATOM     76  H36 ACD     1      16.880  12.340  28.860  1.00  0.00            
ATOM     77  C23 ACD     1      15.390  11.920  27.390  1.00  0.00            
ATOM     78  H37 ACD     1      15.330  11.300  26.490  1.00  0.00            
ATOM     79  O19 ACD     1      15.180  13.360  27.130  1.00  0.00            
ATOM     80  H38 ACD     1      15.770  13.730  26.470  1.00  0.00            
ATOM     81  C24 ACD     1      14.190  11.370  28.030  1.00  0.00            
ATOM     82  H39 ACD     1      13.950  12.050  28.870  1.00  0.00            
ATOM     83  O20 ACD     1      13.060  11.520  27.220  1.00  0.00            
ATOM     84  H40 ACD     1      13.050  12.450  26.970  1.00  0.00            
ATOM     85  C25 ACD     1      14.330   9.960  28.480  1.00  0.00            
ATOM     86  H41 ACD     1      13.450   9.720  29.100  1.00  0.00            
ATOM     87  O21 ACD     1      15.490   9.860  29.290  1.00  0.00            
ATOM     88  C26 ACD     1      16.710  10.090  28.630  1.00  0.00            
ATOM     89  H42 ACD     1      16.860   9.330  27.840  1.00  0.00            
ATOM     90  C27 ACD     1      17.840   9.920  29.640  1.00  0.00            
ATOM     91  H43 ACD     1      18.700  10.580  29.450  1.00  0.00            
ATOM     92  H44 ACD     1      17.510  10.370  30.580  1.00  0.00            
ATOM     93  O22 ACD     1      18.320   8.600  29.830  1.00  0.00            
ATOM     94  H45 ACD     1      18.640   8.300  28.970  1.00  0.00            
ATOM     95  O23 ACD     1      14.380   9.140  27.320  1.00  0.00            
ATOM     96  C28 ACD     1      13.660   7.900  27.450  1.00  0.00            
ATOM     97  H46 ACD     1      13.260   7.820  28.470  1.00  0.00            
ATOM     98  C29 ACD     1      14.560   6.680  27.180  1.00  0.00            
ATOM     99  H47 ACD     1      15.060   6.710  26.200  1.00  0.00            
ATOM    100  O24 ACD     1      13.770   5.510  27.170  1.00  0.00            
ATOM    101  C30 ACD     1      15.550   6.430  28.280  1.00  0.00            
ATOM    102  H48 ACD     1      16.100   5.500  28.100  1.00  0.00            
ATOM    103  H49 ACD     1      16.220   7.290  28.350  1.00  0.00            
ATOM    104  O25 ACD     1      14.860   6.410  29.500  1.00  0.00            
ATOM    105  H50 ACD     1      15.520   6.050  30.100  1.00  0.00            
ATOM    106  C31 ACD     1      12.520   7.970  26.490  1.00  0.00            
ATOM    107  H51 ACD     1      13.030   8.110  25.530  1.00  0.00            
ATOM    108  O26 ACD     1      11.590   9.090  26.790  1.00  0.00            
ATOM    109  H52 ACD     1      12.100   9.900  26.740  1.00  0.00            
ATOM    110  C32 ACD     1      11.740   6.640  26.600  1.00  0.00            
ATOM    111  H53 ACD     1      11.400   6.490  27.630  1.00  0.00            
ATOM    112  O27 ACD     1      10.620   6.540  25.710  1.00  0.00            
ATOM    113  H54 ACD     1      11.040   6.650  24.860  1.00  0.00            
ATOM    114  C33 ACD     1      12.690   5.530  26.250  1.00  0.00            
ATOM    115  H55 ACD     1      12.120   4.590  26.290  1.00  0.00            
ATOM    116  O28 ACD     1      13.240   5.660  24.880  1.00  0.00            
ATOM    117  C34 ACD     1      13.470   4.490  24.210  1.00  0.00            
ATOM    118  H56 ACD     1      13.280   3.630  24.870  1.00  0.00            
ATOM    119  C35 ACD     1      12.590   4.470  22.930  1.00  0.00            
ATOM    120  H57 ACD     1      12.830   5.270  22.220  1.00  0.00            
ATOM    121  O29 ACD     1      11.170   4.500  23.330  1.00  0.00            
ATOM    122  H58 ACD     1      10.620   4.470  22.540  1.00  0.00            
ATOM    123  C36 ACD     1      12.840   3.190  22.110  1.00  0.00            
ATOM    124  H59 ACD     1      12.600   2.330  22.750  1.00  0.00            
ATOM    125  O30 ACD     1      12.040   3.100  20.940  1.00  0.00            
ATOM    126  H60 ACD     1      12.600   3.350  20.190  1.00  0.00            
ATOM    127  C1  BE3     2      13.180   8.770  19.670  1.00  0.00            
ATOM    128  C2  BE3     2      13.570   8.670  21.140  1.00  0.00            
ATOM    129  C3  BE3     2      12.790   9.600  22.070  1.00  0.00            
ATOM    130  C4  BE3     2      11.490   9.130  22.520  1.00  0.00            
ATOM    131  C5  BE3     2      10.790   9.840  23.520  1.00  0.00            
ATOM    132  C6  BE3     2      11.350  11.010  24.060  1.00  0.00            
ATOM    133  C7  BE3     2      12.610  11.510  23.580  1.00  0.00            
ATOM    134  C8  BE3     2      13.120  12.860  24.100  1.00  0.00            
ATOM    135  C9  BE3     2      13.350  10.760  22.610  1.00  0.00            
ATOM    136  N1  BE3     2      14.710  11.150  22.190  1.00  0.00            
ATOM    137  C10 BE3     2      15.850  10.810  22.980  1.00  0.00            
ATOM    138  O1  BE3     2      17.000  11.220  22.790  1.00  0.00            
ATOM    139  C11 BE3     2      15.570  10.010  24.260  1.00  0.00            
ATOM    140  Cl1 BE3     2      15.610   8.210  23.880  1.00  0.00            
ATOM    141  C12 BE3     2      14.870  12.140  21.060  1.00  0.00            
ATOM    142  C13 BE3     2      15.680  11.480  19.970  1.00  0.00            
ATOM    143  C14 BE3     2      13.540  12.730  20.410  1.00  0.00            
ATOM    144  O2  BE3     2      13.960  13.880  19.590  1.00  0.00            
ATOM    145  C15 BE3     2      13.010  14.500  18.850  1.00  0.00            
ATOM    146  H1  BE3     2      13.800   8.130  19.030  1.00  0.00            
ATOM    147  H2  BE3     2      12.140   8.470  19.510  1.00  0.00            
ATOM    148  H3  BE3     2      13.220   9.810  19.300  1.00  0.00            
ATOM    149  H4  BE3     2      14.660   8.660  21.120  1.00  0.00            
ATOM    150  H5  BE3     2      13.320   7.670  21.520  1.00  0.00            
ATOM    151  H6  BE3     2      11.050   8.230  22.110  1.00  0.00            
ATOM    152  H7  BE3     2       9.830   9.460  23.860  1.00  0.00            
ATOM    153  H8  BE3     2      10.860  11.540  24.870  1.00  0.00            
ATOM    154  H9  BE3     2      13.650  12.830  25.060  1.00  0.00            
ATOM    155  H10 BE3     2      13.830  13.310  23.400  1.00  0.00            
ATOM    156  H11 BE3     2      12.270  13.560  24.080  1.00  0.00            
ATOM    157  H12 BE3     2      14.580  10.180  24.700  1.00  0.00            
ATOM    158  H13 BE3     2      16.390  10.240  24.950  1.00  0.00            
ATOM    159  H14 BE3     2      15.550  12.940  21.360  1.00  0.00            
ATOM    160  H15 BE3     2      15.840  12.130  19.100  1.00  0.00            
ATOM    161  H16 BE3     2      16.690  11.150  20.270  1.00  0.00            
ATOM    162  H17 BE3     2      15.260  10.620  19.440  1.00  0.00            
ATOM    163  H18 BE3     2      12.850  13.010  21.210  1.00  0.00            
ATOM    164  H19 BE3     2      13.100  11.900  19.840  1.00  0.00            
ATOM    165  H20 BE3     2      12.810  13.840  18.000  1.00  0.00            
ATOM    166  H21 BE3     2      12.080  14.610  19.420  1.00  0.00            
ATOM    167  H22 BE3     2      13.530  15.370  18.420  1.00  0.00            
TER
ENDMDL
MODEL        1
ATOM      1  H1  ACD     1       0.510  14.770  12.840  1.00  0.00            
ATOM      2  O1  ACD     1       0.580  13.880  13.210  1.00  0.00            
ATOM      3  C1  ACD     1       0.280  12.990  12.140  1.00  0.00            
ATOM      4  H2  ACD     1       0.970  13.380  11.380  1.00  0.00            
ATOM      5  H3  ACD     1      -0.730  13.040  11.720  1.00  0.00            
ATOM      6  C2  ACD     1       0.510  11.480  12.460  1.00  0.00            
ATOM      7  H4  ACD     1       1.410  11.360  13.070  1.00  0.00            
ATOM      8  O2  ACD     1      -0.660  11.140  13.200  1.00  0.00            
ATOM      9  C3  ACD     1      -1.040   9.770  13.330  1.00  0.00            
ATOM     10  H5  ACD     1      -2.030   9.630  13.790  1.00  0.00            
ATOM     11  O3  ACD     1       0.060   9.080  13.840  1.00  0.00            
ATOM     12  C4  ACD     1      -0.200   8.330  15.080  1.00  0.00            
ATOM     13  H6  ACD     1      -1.290   8.390  15.170  1.00  0.00            
ATOM     14  C5  ACD     1       0.250   6.880  14.880  1.00  0.00            
ATOM     15  H7  ACD     1       1.250   6.920  14.420  1.00  0.00            
ATOM     16  O4  ACD     1      -0.510   6.210  13.850  1.00  0.00            
ATOM     17  H8  ACD     1      -0.430   5.250  13.740  1.00  0.00            
ATOM     18  C6  ACD     1       0.330   6.100  16.210  1.00  0.00            
ATOM     19  H9  ACD     1      -0.690   5.860  16.520  1.00  0.00            
ATOM     20  O5  ACD     1       1.160   5.030  16.020  1.00  0.00            
ATOM     21  H10 ACD     1       1.940   5.380  16.450  1.00  0.00            
ATOM     22  C7  ACD     1       0.850   6.860  17.430  1.00  0.00            
ATOM     23  H11 ACD     1       0.580   6.320  18.340  1.00  0.00            
ATOM     24  O6  ACD     1       0.250   8.120  17.440  1.00  0.00            
ATOM     25  C8  ACD     1       0.480   8.990  16.320  1.00  0.00            
ATOM     26  H12 ACD     1       1.550   9.050  16.060  1.00  0.00            
ATOM     27  C9  ACD     1      -0.000  10.440  16.680  1.00  0.00            
ATOM     28  H13 ACD     1       0.460  10.910  17.550  1.00  0.00            
ATOM     29  H14 ACD     1       0.100  11.060  15.770  1.00  0.00            
ATOM     30  O7  ACD     1      -1.480  10.340  16.980  1.00  0.00            
ATOM     31  H15 ACD     1      -2.040  10.630  16.250  1.00  0.00            
ATOM     32  O8  ACD     1       2.230   6.890  17.400  1.00  0.00            
ATOM     33  C10 ACD     1       2.840   7.040  18.690  1.00  0.00            
ATOM     34  H16 ACD     1       2.030   7.380  19.340  1.00  0.00            
ATOM     35  C11 ACD     1       3.410   5.630  19.110  1.00  0.00            
ATOM     36  H17 ACD     1       3.980   5.360  18.210  1.00  0.00            
ATOM     37  O9  ACD     1       2.320   4.630  19.280  1.00  0.00            
ATOM     38  H18 ACD     1       1.670   4.870  19.950  1.00  0.00            
ATOM     39  C12 ACD     1       4.290   5.730  20.370  1.00  0.00            
ATOM     40  H19 ACD     1       3.630   6.000  21.200  1.00  0.00            
ATOM     41  O10 ACD     1       5.020   4.550  20.600  1.00  0.00            
ATOM     42  H20 ACD     1       5.610   4.380  19.850  1.00  0.00            
ATOM     43  C13 ACD     1       5.330   6.870  20.200  1.00  0.00            
ATOM     44  H21 ACD     1       5.840   6.940  21.160  1.00  0.00            
ATOM     45  O11 ACD     1       4.650   8.040  19.960  1.00  0.00            
ATOM     46  C14 ACD     1       3.970   8.090  18.680  1.00  0.00            
ATOM     47  H22 ACD     1       4.660   7.830  17.870  1.00  0.00            
ATOM     48  C15 ACD     1       3.400   9.560  18.620  1.00  0.00            
ATOM     49  H23 ACD     1       2.590   9.550  17.880  1.00  0.00            
ATOM     50  H24 ACD     1       3.070   9.900  19.610  1.00  0.00            
ATOM     51  O12 ACD     1       4.410  10.450  18.150  1.00  0.00            
ATOM     52  H25 ACD     1       5.110  10.490  18.810  1.00  0.00            
ATOM     53  O13 ACD     1       6.320   6.560  19.160  1.00  0.00            
ATOM     54  C16 ACD     1       7.620   7.210  19.140  1.00  0.00            
ATOM     55  H26 ACD     1       8.130   7.100  20.110  1.00  0.00            
ATOM     56  C17 ACD     1       8.480   6.460  18.150  1.00  0.00            
ATOM     57  H27 ACD     1       7.820   6.380  17.270  1.00  0.00            
ATOM     58  O14 ACD     1       8.690   5.140  18.650  1.00  0.00            
ATOM     59  H28 ACD     1       9.390   4.730  18.130  1.00  0.00            
ATOM     60  C18 ACD     1       9.690   7.170  17.690  1.00  0.00            
ATOM     61  H29 ACD     1      10.460   7.130  18.480  1.00  0.00            
ATOM     62  O15 ACD     1      10.240   6.650  16.550  1.00  0.00            
ATOM     63  H30 ACD     1       9.880   7.210  15.860  1.00  0.00            
ATOM     64  C19 ACD     1       9.360   8.530  17.390  1.00  0.00            
ATOM     65  H31 ACD     1      10.240   9.070  17.020  1.00  0.00            
ATOM     66  O16 ACD     1       8.940   9.230  18.540  1.00  0.00            
ATOM     67  C20 ACD     1       7.660   8.750  18.990  1.00  0.00            
ATOM     68  H32 ACD     1       6.850   8.890  18.260  1.00  0.00            
ATOM     69  C21 ACD     1       7.370   9.430  20.380  1.00  0.00            
ATOM     70  H33 ACD     1       6.590   8.900  20.920  1.00  0.00            
ATOM     71  H34 ACD     1       8.280   9.290  20.980  1.00  0.00            
ATOM     72  O17 ACD     1       6.970  10.770  20.100  1.00  0.00            
ATOM     73  H35 ACD     1       7.630  11.340  19.700  1.00  0.00            
ATOM     74  O18 ACD     1       8.410   8.700  16.360  1.00  0.00            
ATOM     75  C22 ACD     1       8.660   9.730  15.420  1.00  0.00            
ATOM     76  H36 ACD     1       9.560  10.330  15.620  1.00  0.00            
ATOM     77  C23 ACD     1       8.790   9.010  14.120  1.00  0.00            
ATOM     78  H37 ACD     1       7.870   8.430  13.950  1.00  0.00            
ATOM     79  O19 ACD     1       9.950   8.140  14.240  1.00  0.00            
ATOM     80  H38 ACD     1      10.290   7.890  13.380  1.00  0.00            
ATOM     81  C24 ACD     1       8.890   9.900  12.910  1.00  0.00            
ATOM     82  H39 ACD     1       9.810  10.500  12.920  1.00  0.00            
ATOM     83  O20 ACD     1       8.870   9.230  11.740  1.00  0.00            
ATOM     84  H40 ACD     1       7.970   8.960  11.540  1.00  0.00            
ATOM     85  C25 ACD     1       7.670  10.890  12.950  1.00  0.00            
ATOM     86  H41 ACD     1       7.790  11.640  12.160  1.00  0.00            
ATOM     87  O21 ACD     1       7.710  11.590  14.170  1.00  0.00            
ATOM     88  C26 ACD     1       7.480  10.730  15.300  1.00  0.00            
ATOM     89  H42 ACD     1       6.560  10.130  15.260  1.00  0.00            
ATOM     90  C27 ACD     1       7.320  11.570  16.560  1.00  0.00            
ATOM     91  H43 ACD     1       6.500  12.260  16.320  1.00  0.00            
ATOM     92  H44 ACD     1       6.940  10.920  17.360  1.00  0.00            
ATOM     93  O22 ACD     1       8.460  12.280  16.900  1.00  0.00            
ATOM     94  H45 ACD     1       8.720  12.790  16.130  1.00  0.00            
ATOM     95  O23 ACD     1       6.320  10.310  12.890  1.00  0.00            
ATOM     96  C28 ACD     1       5.480  11.170  12.020  1.00  0.00            
ATOM     97  H46 ACD     1       5.950  12.110  11.730  1.00  0.00            
ATOM     98  C29 ACD     1       4.140  11.470  12.720  1.00  0.00            
ATOM     99  H47 ACD     1       3.670  10.520  13.010  1.00  0.00            
ATOM    100  O24 ACD     1       3.440  12.270  11.800  1.00  0.00            
ATOM    101  C30 ACD     1       4.280  12.310  13.950  1.00  0.00            
ATOM    102  H48 ACD     1       4.940  11.800  14.660  1.00  0.00            
ATOM    103  H49 ACD     1       4.700  13.300  13.740  1.00  0.00            
ATOM    104  O25 ACD     1       3.000  12.470  14.530  1.00  0.00            
ATOM    105  H50 ACD     1       2.570  13.000  13.860  1.00  0.00            
ATOM    106  C31 ACD     1       5.160  10.410  10.730  1.00  0.00            
ATOM    107  H51 ACD     1       4.750   9.440  11.040  1.00  0.00            
ATOM    108  O26 ACD     1       6.330  10.220  10.020  1.00  0.00            
ATOM    109  H52 ACD     1       6.810  11.040   9.890  1.00  0.00            
ATOM    110  C32 ACD     1       4.200  11.290   9.750  1.00  0.00            
ATOM    111  H53 ACD     1       4.810  12.140   9.410  1.00  0.00            
ATOM    112  O27 ACD     1       3.770  10.620   8.540  1.00  0.00            
ATOM    113  H54 ACD     1       4.440  10.010   8.210  1.00  0.00            
ATOM    114  C33 ACD     1       2.990  11.660  10.600  1.00  0.00            
ATOM    115  H55 ACD     1       2.390  12.430  10.100  1.00  0.00            
ATOM    116  O28 ACD     1       2.040  10.540  10.860  1.00  0.00            
ATOM    117  C34 ACD     1       0.700  10.750  11.170  1.00  0.00            
ATOM    118  H56 ACD     1       0.220  11.330  10.360  1.00  0.00            
ATOM    119  C35 ACD     1       0.050   9.390  11.100  1.00  0.00            
ATOM    120  H57 ACD     1       0.790   8.650  11.440  1.00  0.00            
ATOM    121  O29 ACD     1      -0.270   9.040   9.740  1.00  0.00            
ATOM    122  H58 ACD     1       0.490   9.110   9.160  1.00  0.00            
ATOM    123  C36 ACD     1      -1.230   9.180  11.940  1.00  0.00            
ATOM    124  H59 ACD     1      -2.070   9.730  11.490  1.00  0.00            
ATOM    125  O30 ACD     1      -1.560   7.810  11.920  1.00  0.00            
ATOM    126  H60 ACD     1      -0.970   7.460  12.600  1.00  0.00            
ATOM    127  C1  BE3     2       2.610   5.670  11.390  1.00  0.00            
ATOM    128  C2  BE3     2       3.590   6.540  12.220  1.00  0.00            
ATOM    129  C3  BE3     2       5.060   6.340  11.990  1.00  0.00            
ATOM    130  C4  BE3     2       5.640   6.730  10.800  1.00  0.00            
ATOM    131  C5  BE3     2       7.020   6.540  10.520  1.00  0.00            
ATOM    132  C6  BE3     2       7.800   5.850  11.420  1.00  0.00            
ATOM    133  C7  BE3     2       7.260   5.420  12.650  1.00  0.00            
ATOM    134  C8  BE3     2       8.240   4.630  13.530  1.00  0.00            
ATOM    135  C9  BE3     2       5.860   5.520  12.820  1.00  0.00            
ATOM    136  N1  BE3     2       5.270   4.680  13.790  1.00  0.00            
ATOM    137  C10 BE3     2       4.910   5.180  15.030  1.00  0.00            
ATOM    138  O1  BE3     2       3.980   4.740  15.700  1.00  0.00            
ATOM    139  C11 BE3     2       5.710   6.330  15.680  1.00  0.00            
ATOM    140  Cl1 BE3     2       5.220   8.000  15.230  1.00  0.00            
ATOM    141  C12 BE3     2       4.830   3.280  13.470  1.00  0.00            
ATOM    142  C13 BE3     2       5.240   2.910  11.940  1.00  0.00            
ATOM    143  C14 BE3     2       5.130   2.140  14.410  1.00  0.00            
ATOM    144  O2  BE3     2       6.510   1.950  14.670  1.00  0.00            
ATOM    145  C15 BE3     2       6.830   1.020  15.650  1.00  0.00            
ATOM    146  H1  BE3     2       2.550   4.640  11.780  1.00  0.00            
ATOM    147  H2  BE3     2       1.600   6.080  11.440  1.00  0.00            
ATOM    148  H3  BE3     2       2.910   5.610  10.330  1.00  0.00            
ATOM    149  H4  BE3     2       3.270   6.450  13.260  1.00  0.00            
ATOM    150  H5  BE3     2       3.320   7.570  11.950  1.00  0.00            
ATOM    151  H6  BE3     2       5.000   7.200  10.060  1.00  0.00            
ATOM    152  H7  BE3     2       7.430   6.830   9.550  1.00  0.00            
ATOM    153  H8  BE3     2       8.840   5.640  11.200  1.00  0.00            
ATOM    154  H9  BE3     2       9.110   5.280  13.680  1.00  0.00            
ATOM    155  H10 BE3     2       7.880   4.410  14.540  1.00  0.00            
ATOM    156  H11 BE3     2       8.450   3.630  13.120  1.00  0.00            
ATOM    157  H12 BE3     2       6.730   6.240  15.280  1.00  0.00            
ATOM    158  H13 BE3     2       5.750   6.190  16.770  1.00  0.00            
ATOM    159  H14 BE3     2       3.730   3.300  13.450  1.00  0.00            
ATOM    160  H15 BE3     2       5.020   1.860  11.730  1.00  0.00            
ATOM    161  H16 BE3     2       4.800   3.590  11.190  1.00  0.00            
ATOM    162  H17 BE3     2       6.330   3.010  11.810  1.00  0.00            
ATOM    163  H18 BE3     2       4.780   1.170  14.040  1.00  0.00            
ATOM    164  H19 BE3     2       4.630   2.320  15.370  1.00  0.00            
ATOM    165  H20 BE3     2       6.400   1.350  16.610  1.00  0.00            
ATOM    166  H21 BE3     2       6.430   0.030  15.390  1.00  0.00            
ATOM    167  H22 BE3     2       7.930   0.940  15.710  1.00  0.00            
TER
ENDMDL
MODEL        1
ATOM      1  H1  ACD     1      12.620  14.520  22.180  1.00  0.00            
ATOM      2  O1  ACD     1      12.760  15.270  22.770  1.00  0.00            
ATOM      3  C1  ACD     1      13.460  14.730  23.910  1.00  0.00            
ATOM      4  H2  ACD     1      14.330  15.320  24.230  1.00  0.00            
ATOM      5  H3  ACD     1      13.880  13.760  23.620  1.00  0.00            
ATOM      6  C2  ACD     1      12.490  14.430  25.070  1.00  0.00            
ATOM      7  H4  ACD     1      12.010  15.410  25.180  1.00  0.00            
ATOM      8  O2  ACD     1      11.570  13.430  24.720  1.00  0.00            
ATOM      9  C3  ACD     1      10.450  13.270  25.680  1.00  0.00            
ATOM     10  H5  ACD     1       9.790  12.500  25.270  1.00  0.00            
ATOM     11  O3  ACD     1       9.800  14.460  25.710  1.00  0.00            
ATOM     12  C4  ACD     1       8.510  14.520  25.140  1.00  0.00            
ATOM     13  H6  ACD     1       8.190  13.540  24.760  1.00  0.00            
ATOM     14  C5  ACD     1       7.700  15.020  26.260  1.00  0.00            
ATOM     15  H7  ACD     1       8.200  15.920  26.660  1.00  0.00            
ATOM     16  O4  ACD     1       7.610  14.060  27.320  1.00  0.00            
ATOM     17  H8  ACD     1       8.480  13.800  27.640  1.00  0.00            
ATOM     18  C6  ACD     1       6.300  15.550  25.730  1.00  0.00            
ATOM     19  H9  ACD     1       5.660  14.680  25.560  1.00  0.00            
ATOM     20  O5  ACD     1       5.770  16.310  26.860  1.00  0.00            
ATOM     21  H10 ACD     1       5.870  17.230  26.580  1.00  0.00            
ATOM     22  C7  ACD     1       6.440  16.420  24.510  1.00  0.00            
ATOM     23  H11 ACD     1       5.430  16.640  24.160  1.00  0.00            
ATOM     24  O6  ACD     1       7.240  15.790  23.520  1.00  0.00            
ATOM     25  C8  ACD     1       8.570  15.500  23.940  1.00  0.00            
ATOM     26  H12 ACD     1       9.070  16.460  24.120  1.00  0.00            
ATOM     27  C9  ACD     1       9.140  14.830  22.670  1.00  0.00            
ATOM     28  H13 ACD     1      10.170  14.520  22.910  1.00  0.00            
ATOM     29  H14 ACD     1       8.590  13.890  22.540  1.00  0.00            
ATOM     30  O7  ACD     1       9.050  15.570  21.520  1.00  0.00            
ATOM     31  H15 ACD     1       8.150  15.400  21.230  1.00  0.00            
ATOM     32  O8  ACD     1       6.990  17.690  24.890  1.00  0.00            
ATOM     33  C10 ACD     1       6.540  18.860  24.340  1.00  0.00            
ATOM     34  H16 ACD     1       5.610  18.670  23.800  1.00  0.00            
ATOM     35  C11 ACD     1       6.190  19.810  25.470  1.00  0.00            
ATOM     36  H17 ACD     1       7.060  19.750  26.140  1.00  0.00            
ATOM     37  O9  ACD     1       5.040  19.340  26.240  1.00  0.00            
ATOM     38  H18 ACD     1       4.980  20.010  26.930  1.00  0.00            
ATOM     39  C12 ACD     1       6.220  21.320  25.080  1.00  0.00            
ATOM     40  H19 ACD     1       5.270  21.620  24.620  1.00  0.00            
ATOM     41  O10 ACD     1       6.310  22.060  26.290  1.00  0.00            
ATOM     42  H20 ACD     1       6.270  22.960  25.940  1.00  0.00            
ATOM     43  C13 ACD     1       7.390  21.600  24.170  1.00  0.00            
ATOM     44  H21 ACD     1       7.380  22.680  23.990  1.00  0.00            
ATOM     45  O11 ACD     1       7.270  20.780  23.040  1.00  0.00            
ATOM     46  C14 ACD     1       7.500  19.340  23.260  1.00  0.00            
ATOM     47  H22 ACD     1       8.520  19.230  23.650  1.00  0.00            
ATOM     48  C15 ACD     1       7.390  18.720  21.820  1.00  0.00            
ATOM     49  H23 ACD     1       8.150  19.260  21.250  1.00  0.00            
ATOM     50  H24 ACD     1       7.600  17.640  21.820  1.00  0.00            
ATOM     51  O12 ACD     1       6.100  18.890  21.240  1.00  0.00            
ATOM     52  H25 ACD     1       6.290  18.880  20.290  1.00  0.00            
ATOM     53  O13 ACD     1       8.620  21.340  24.890  1.00  0.00            
ATOM     54  C16 ACD     1       9.580  22.430  25.020  1.00  0.00            
ATOM     55  H26 ACD     1       9.040  23.390  24.940  1.00  0.00            
ATOM     56  C17 ACD     1       9.970  22.250  26.450  1.00  0.00            
ATOM     57  H27 ACD     1       9.990  21.170  26.640  1.00  0.00            
ATOM     58  O14 ACD     1       9.000  22.790  27.390  1.00  0.00            
ATOM     59  H28 ACD     1       8.100  22.530  27.150  1.00  0.00            
ATOM     60  C18 ACD     1      11.340  22.840  26.640  1.00  0.00            
ATOM     61  H29 ACD     1      11.260  23.890  26.940  1.00  0.00            
ATOM     62  O15 ACD     1      11.920  22.250  27.790  1.00  0.00            
ATOM     63  H30 ACD     1      12.060  21.320  27.590  1.00  0.00            
ATOM     64  C19 ACD     1      12.350  22.660  25.530  1.00  0.00            
ATOM     65  H31 ACD     1      13.230  23.300  25.690  1.00  0.00            
ATOM     66  O16 ACD     1      11.740  23.130  24.350  1.00  0.00            
ATOM     67  C20 ACD     1      10.650  22.230  23.980  1.00  0.00            
ATOM     68  H32 ACD     1      10.980  21.180  23.920  1.00  0.00            
ATOM     69  C21 ACD     1      10.150  22.650  22.610  1.00  0.00            
ATOM     70  H33 ACD     1      10.970  22.640  21.880  1.00  0.00            
ATOM     71  H34 ACD     1       9.420  21.930  22.200  1.00  0.00            
ATOM     72  O17 ACD     1       9.630  23.930  22.660  1.00  0.00            
ATOM     73  H35 ACD     1      10.400  24.500  22.770  1.00  0.00            
ATOM     74  O18 ACD     1      12.870  21.370  25.500  1.00  0.00            
ATOM     75  C22 ACD     1      14.260  21.090  25.150  1.00  0.00            
ATOM     76  H36 ACD     1      14.510  21.720  24.280  1.00  0.00            
ATOM     77  C23 ACD     1      15.190  21.450  26.230  1.00  0.00            
ATOM     78  H37 ACD     1      14.880  20.970  27.170  1.00  0.00            
ATOM     79  O19 ACD     1      15.210  22.870  26.440  1.00  0.00            
ATOM     80  H38 ACD     1      15.860  22.990  27.140  1.00  0.00            
ATOM     81  C24 ACD     1      16.610  20.970  25.910  1.00  0.00            
ATOM     82  H39 ACD     1      17.080  21.530  25.080  1.00  0.00            
ATOM     83  O20 ACD     1      17.510  21.230  27.070  1.00  0.00            
ATOM     84  H40 ACD     1      17.360  20.520  27.700  1.00  0.00            
ATOM     85  C25 ACD     1      16.620  19.470  25.630  1.00  0.00            
ATOM     86  H41 ACD     1      17.610  19.070  25.380  1.00  0.00            
ATOM     87  O21 ACD     1      15.810  19.250  24.540  1.00  0.00            
ATOM     88  C26 ACD     1      14.490  19.600  24.710  1.00  0.00            
ATOM     89  H42 ACD     1      14.030  18.970  25.480  1.00  0.00            
ATOM     90  C27 ACD     1      13.800  19.210  23.400  1.00  0.00            
ATOM     91  H43 ACD     1      13.920  18.130  23.230  1.00  0.00            
ATOM     92  H44 ACD     1      12.740  19.340  23.650  1.00  0.00            
ATOM     93  O22 ACD     1      14.120  20.040  22.290  1.00  0.00            
ATOM     94  H45 ACD     1      15.080  19.980  22.270  1.00  0.00            
ATOM     95  O23 ACD     1      16.220  18.780  26.780  1.00  0.00            
ATOM     96  C28 ACD     1      16.440  17.380  26.930  1.00  0.00            
ATOM     97  H46 ACD     1      17.510  17.280  27.160  1.00  0.00            
ATOM     98  C29 ACD     1      16.170  16.470  25.690  1.00  0.00            
ATOM     99  H47 ACD     1      15.190  16.680  25.250  1.00  0.00            
ATOM    100  O24 ACD     1      16.100  15.070  26.060  1.00  0.00            
ATOM    101  C30 ACD     1      17.170  16.400  24.500  1.00  0.00            
ATOM    102  H48 ACD     1      17.080  15.480  23.920  1.00  0.00            
ATOM    103  H49 ACD     1      17.030  17.260  23.840  1.00  0.00            
ATOM    104  O25 ACD     1      18.460  16.350  25.060  1.00  0.00            
ATOM    105  H50 ACD     1      18.720  15.430  24.940  1.00  0.00            
ATOM    106  C31 ACD     1      15.850  16.950  28.240  1.00  0.00            
ATOM    107  H51 ACD     1      14.840  17.360  28.280  1.00  0.00            
ATOM    108  O26 ACD     1      16.650  17.430  29.350  1.00  0.00            
ATOM    109  H52 ACD     1      16.740  18.380  29.230  1.00  0.00            
ATOM    110  C32 ACD     1      15.830  15.400  28.320  1.00  0.00            
ATOM    111  H53 ACD     1      16.890  15.120  28.390  1.00  0.00            
ATOM    112  O27 ACD     1      14.990  15.070  29.450  1.00  0.00            
ATOM    113  H54 ACD     1      14.120  14.890  29.090  1.00  0.00            
ATOM    114  C33 ACD     1      15.250  14.750  27.120  1.00  0.00            
ATOM    115  H55 ACD     1      15.290  13.670  27.300  1.00  0.00            
ATOM    116  O28 ACD     1      13.900  15.180  26.850  1.00  0.00            
ATOM    117  C34 ACD     1      13.080  14.150  26.410  1.00  0.00            
ATOM    118  H56 ACD     1      13.690  13.240  26.350  1.00  0.00            
ATOM    119  C35 ACD     1      12.120  13.870  27.520  1.00  0.00            
ATOM    120  H57 ACD     1      11.620  14.800  27.830  1.00  0.00            
ATOM    121  O29 ACD     1      12.800  13.460  28.750  1.00  0.00            
ATOM    122  H58 ACD     1      12.900  12.510  28.630  1.00  0.00            
ATOM    123  C36 ACD     1      11.040  12.890  27.060  1.00  0.00            
ATOM    124  H59 ACD     1      11.400  11.850  27.050  1.00  0.00            
ATOM    125  O30 ACD     1       9.940  12.890  28.020  1.00  0.00            
ATOM    126  H60 ACD     1      10.150  12.580  28.900  1.00  0.00            
ATOM    127  C1  BE3     2       7.220  19.620  29.660  1.00  0.00            
ATOM    128  C2  BE3     2       8.360  19.010  28.970  1.00  0.00            
ATOM    129  C3  BE3     2       8.860  17.650  29.600  1.00  0.00            
ATOM    130  C4  BE3     2       7.920  16.640  29.710  1.00  0.00            
ATOM    131  C5  BE3     2       8.250  15.460  30.450  1.00  0.00            
ATOM    132  C6  BE3     2       9.600  15.340  31.010  1.00  0.00            
ATOM    133  C7  BE3     2      10.550  16.230  30.670  1.00  0.00            
ATOM    134  C8  BE3     2      11.910  15.740  31.020  1.00  0.00            
ATOM    135  C9  BE3     2      10.210  17.470  30.000  1.00  0.00            
ATOM    136  N1  BE3     2      11.240  18.430  29.660  1.00  0.00            
ATOM    137  C10 BE3     2      11.710  18.490  28.350  1.00  0.00            
ATOM    138  O1  BE3     2      12.510  19.330  28.050  1.00  0.00            
ATOM    139  C11 BE3     2      11.190  17.490  27.330  1.00  0.00            
ATOM    140  Cl1 BE3     2      10.560  18.260  25.800  1.00  0.00            
ATOM    141  C12 BE3     2      11.430  19.580  30.610  1.00  0.00            
ATOM    142  C13 BE3     2      10.580  19.500  31.920  1.00  0.00            
ATOM    143  C14 BE3     2      12.930  19.900  30.940  1.00  0.00            
ATOM    144  O2  BE3     2      13.450  19.060  32.020  1.00  0.00            
ATOM    145  C15 BE3     2      14.800  19.440  32.380  1.00  0.00            
ATOM    146  H1  BE3     2       7.350  20.700  29.530  1.00  0.00            
ATOM    147  H2  BE3     2       6.210  19.300  29.340  1.00  0.00            
ATOM    148  H3  BE3     2       7.350  19.450  30.740  1.00  0.00            
ATOM    149  H4  BE3     2       9.160  19.760  29.040  1.00  0.00            
ATOM    150  H5  BE3     2       8.190  18.860  27.900  1.00  0.00            
ATOM    151  H6  BE3     2       6.910  16.760  29.320  1.00  0.00            
ATOM    152  H7  BE3     2       7.470  14.710  30.490  1.00  0.00            
ATOM    153  H8  BE3     2       9.860  14.460  31.590  1.00  0.00            
ATOM    154  H9  BE3     2      12.690  16.210  30.400  1.00  0.00            
ATOM    155  H10 BE3     2      12.190  15.970  32.050  1.00  0.00            
ATOM    156  H11 BE3     2      11.990  14.660  30.840  1.00  0.00            
ATOM    157  H12 BE3     2      10.330  16.940  27.750  1.00  0.00            
ATOM    158  H13 BE3     2      12.050  16.850  27.100  1.00  0.00            
ATOM    159  H14 BE3     2      11.050  20.490  30.130  1.00  0.00            
ATOM    160  H15 BE3     2       9.520  19.460  31.650  1.00  0.00            
ATOM    161  H16 BE3     2      10.810  18.560  32.440  1.00  0.00            
ATOM    162  H17 BE3     2      10.860  20.290  32.620  1.00  0.00            
ATOM    163  H18 BE3     2      13.020  20.970  31.180  1.00  0.00            
ATOM    164  H19 BE3     2      13.560  19.730  30.070  1.00  0.00            
ATOM    165  H20 BE3     2      15.530  19.170  31.610  1.00  0.00            
ATOM    166  H21 BE3     2      14.830  20.510  32.600  1.00  0.00            
ATOM    167  H22 BE3     2      15.000  18.900  33.320  1.00  0.00            
TER
ENDMDL
MODEL        1
ATOM      1  H1  ACD     1       7.190  10.590  20.470  1.00  0.00            
ATOM      2  O1  ACD     1       7.060   9.660  20.290  1.00  0.00            
ATOM      3  C1  ACD     1       8.120   9.150  19.620  1.00  0.00            
ATOM      4  H2  ACD     1       8.970   9.100  20.310  1.00  0.00            
ATOM      5  H3  ACD     1       8.460   9.780  18.790  1.00  0.00            
ATOM      6  C2  ACD     1       7.760   7.720  19.110  1.00  0.00            
ATOM      7  H4  ACD     1       8.630   7.470  18.490  1.00  0.00            
ATOM      8  O2  ACD     1       7.640   6.850  20.260  1.00  0.00            
ATOM      9  C3  ACD     1       7.110   5.540  19.970  1.00  0.00            
ATOM     10  H5  ACD     1       7.250   4.980  20.900  1.00  0.00            
ATOM     11  O3  ACD     1       7.770   4.890  18.890  1.00  0.00            
ATOM     12  C4  ACD     1       8.770   4.010  19.330  1.00  0.00            
ATOM     13  H6  ACD     1       8.790   3.890  20.420  1.00  0.00            
ATOM     14  C5  ACD     1       8.390   2.560  18.830  1.00  0.00            
ATOM     15  H7  ACD     1       8.390   2.720  17.750  1.00  0.00            
ATOM     16  O4  ACD     1       7.120   2.160  19.300  1.00  0.00            
ATOM     17  H8  ACD     1       7.070   1.220  19.110  1.00  0.00            
ATOM     18  C6  ACD     1       9.450   1.560  19.270  1.00  0.00            
ATOM     19  H9  ACD     1       9.410   1.460  20.360  1.00  0.00            
ATOM     20  O5  ACD     1       9.240   0.300  18.530  1.00  0.00            
ATOM     21  H10 ACD     1       9.350   0.600  17.620  1.00  0.00            
ATOM     22  C7  ACD     1      10.860   2.020  18.860  1.00  0.00            
ATOM     23  H11 ACD     1      11.650   1.380  19.270  1.00  0.00            
ATOM     24  O6  ACD     1      11.090   3.350  19.380  1.00  0.00            
ATOM     25  C8  ACD     1      10.180   4.370  18.960  1.00  0.00            
ATOM     26  H12 ACD     1      10.300   4.460  17.870  1.00  0.00            
ATOM     27  C9  ACD     1      10.640   5.650  19.590  1.00  0.00            
ATOM     28  H13 ACD     1       9.870   6.430  19.470  1.00  0.00            
ATOM     29  H14 ACD     1      10.720   5.630  20.690  1.00  0.00            
ATOM     30  O7  ACD     1      11.760   6.270  19.030  1.00  0.00            
ATOM     31  H15 ACD     1      11.610   7.200  19.220  1.00  0.00            
ATOM     32  O8  ACD     1      10.930   2.030  17.460  1.00  0.00            
ATOM     33  C10 ACD     1      12.190   1.590  16.980  1.00  0.00            
ATOM     34  H16 ACD     1      12.910   1.480  17.800  1.00  0.00            
ATOM     35  C11 ACD     1      11.980   0.260  16.360  1.00  0.00            
ATOM     36  H17 ACD     1      11.170   0.290  15.620  1.00  0.00            
ATOM     37  O9  ACD     1      11.730  -0.640  17.450  1.00  0.00            
ATOM     38  H18 ACD     1      10.910  -0.340  17.860  1.00  0.00            
ATOM     39  C12 ACD     1      13.250  -0.270  15.690  1.00  0.00            
ATOM     40  H19 ACD     1      14.020  -0.320  16.480  1.00  0.00            
ATOM     41  O10 ACD     1      13.080  -1.530  15.080  1.00  0.00            
ATOM     42  H20 ACD     1      12.220  -1.470  14.670  1.00  0.00            
ATOM     43  C13 ACD     1      13.740   0.670  14.640  1.00  0.00            
ATOM     44  H21 ACD     1      14.740   0.290  14.400  1.00  0.00            
ATOM     45  O11 ACD     1      13.830   2.010  15.220  1.00  0.00            
ATOM     46  C14 ACD     1      12.690   2.530  15.880  1.00  0.00            
ATOM     47  H22 ACD     1      11.890   2.650  15.150  1.00  0.00            
ATOM     48  C15 ACD     1      13.160   3.920  16.470  1.00  0.00            
ATOM     49  H23 ACD     1      12.390   4.440  17.060  1.00  0.00            
ATOM     50  H24 ACD     1      13.990   3.740  17.170  1.00  0.00            
ATOM     51  O12 ACD     1      13.580   4.780  15.420  1.00  0.00            
ATOM     52  H25 ACD     1      14.100   5.500  15.800  1.00  0.00            
ATOM     53  O13 ACD     1      12.710   0.710  13.630  1.00  0.00            
ATOM     54  C16 ACD     1      12.910   1.190  12.270  1.00  0.00            
ATOM     55  H26 ACD     1      13.560   0.430  11.810  1.00  0.00            
ATOM     56  C17 ACD     1      11.510   1.110  11.650  1.00  0.00            
ATOM     57  H27 ACD     1      10.790   1.610  12.300  1.00  0.00            
ATOM     58  O14 ACD     1      10.980  -0.210  11.550  1.00  0.00            
ATOM     59  H28 ACD     1      10.910  -0.720  12.370  1.00  0.00            
ATOM     60  C18 ACD     1      11.410   1.890  10.380  1.00  0.00            
ATOM     61  H29 ACD     1      11.830   1.330   9.530  1.00  0.00            
ATOM     62  O15 ACD     1      10.030   1.990  10.070  1.00  0.00            
ATOM     63  H30 ACD     1       9.680   1.140   9.790  1.00  0.00            
ATOM     64  C19 ACD     1      12.060   3.280  10.470  1.00  0.00            
ATOM     65  H31 ACD     1      12.020   3.810   9.520  1.00  0.00            
ATOM     66  O16 ACD     1      13.350   3.150  10.910  1.00  0.00            
ATOM     67  C20 ACD     1      13.540   2.630  12.210  1.00  0.00            
ATOM     68  H32 ACD     1      13.090   3.270  12.980  1.00  0.00            
ATOM     69  C21 ACD     1      15.030   2.650  12.530  1.00  0.00            
ATOM     70  H33 ACD     1      15.410   1.820  13.130  1.00  0.00            
ATOM     71  H34 ACD     1      15.640   2.620  11.620  1.00  0.00            
ATOM     72  O17 ACD     1      15.390   3.820  13.290  1.00  0.00            
ATOM     73  H35 ACD     1      14.980   3.830  14.150  1.00  0.00            
ATOM     74  O18 ACD     1      11.360   4.050  11.360  1.00  0.00            
ATOM     75  C22 ACD     1      11.010   5.410  11.170  1.00  0.00            
ATOM     76  H36 ACD     1      11.360   5.710  10.180  1.00  0.00            
ATOM     77  C23 ACD     1       9.510   5.450  11.220  1.00  0.00            
ATOM     78  H37 ACD     1       9.210   4.960  12.160  1.00  0.00            
ATOM     79  O19 ACD     1       8.960   4.650  10.150  1.00  0.00            
ATOM     80  H38 ACD     1       9.210   3.740  10.360  1.00  0.00            
ATOM     81  C24 ACD     1       9.060   6.920  11.070  1.00  0.00            
ATOM     82  H39 ACD     1       9.410   7.170  10.060  1.00  0.00            
ATOM     83  O20 ACD     1       7.640   7.070  11.160  1.00  0.00            
ATOM     84  H40 ACD     1       7.260   6.720  10.340  1.00  0.00            
ATOM     85  C25 ACD     1       9.670   7.780  12.130  1.00  0.00            
ATOM     86  H41 ACD     1       9.520   8.850  11.930  1.00  0.00            
ATOM     87  O21 ACD     1      11.090   7.640  12.130  1.00  0.00            
ATOM     88  C26 ACD     1      11.610   6.310  12.240  1.00  0.00            
ATOM     89  H42 ACD     1      11.270   5.900  13.200  1.00  0.00            
ATOM     90  C27 ACD     1      13.100   6.330  12.190  1.00  0.00            
ATOM     91  H43 ACD     1      13.590   7.110  12.790  1.00  0.00            
ATOM     92  H44 ACD     1      13.400   5.310  12.460  1.00  0.00            
ATOM     93  O22 ACD     1      13.550   6.560  10.840  1.00  0.00            
ATOM     94  H45 ACD     1      13.450   7.510  10.690  1.00  0.00            
ATOM     95  O23 ACD     1       9.210   7.400  13.440  1.00  0.00            
ATOM     96  C28 ACD     1       8.880   8.470  14.250  1.00  0.00            
ATOM     97  H46 ACD     1       9.360   9.390  13.890  1.00  0.00            
ATOM     98  C29 ACD     1       9.220   8.150  15.670  1.00  0.00            
ATOM     99  H47 ACD     1       8.880   7.150  15.960  1.00  0.00            
ATOM    100  O24 ACD     1       8.660   9.180  16.550  1.00  0.00            
ATOM    101  C30 ACD     1      10.730   8.090  15.870  1.00  0.00            
ATOM    102  H48 ACD     1      10.910   7.900  16.930  1.00  0.00            
ATOM    103  H49 ACD     1      11.080   7.250  15.240  1.00  0.00            
ATOM    104  O25 ACD     1      11.310   9.350  15.580  1.00  0.00            
ATOM    105  H50 ACD     1      10.930  10.050  16.120  1.00  0.00            
ATOM    106  C31 ACD     1       7.400   8.710  14.100  1.00  0.00            
ATOM    107  H51 ACD     1       6.920   7.760  14.370  1.00  0.00            
ATOM    108  O26 ACD     1       7.000   9.120  12.760  1.00  0.00            
ATOM    109  H52 ACD     1       7.100   8.290  12.290  1.00  0.00            
ATOM    110  C32 ACD     1       6.890   9.750  15.110  1.00  0.00            
ATOM    111  H53 ACD     1       7.410  10.690  14.890  1.00  0.00            
ATOM    112  O27 ACD     1       5.430  10.070  15.070  1.00  0.00            
ATOM    113  H54 ACD     1       4.850   9.300  15.060  1.00  0.00            
ATOM    114  C33 ACD     1       7.280   9.390  16.530  1.00  0.00            
ATOM    115  H55 ACD     1       7.000  10.190  17.210  1.00  0.00            
ATOM    116  O28 ACD     1       6.570   8.170  16.910  1.00  0.00            
ATOM    117  C34 ACD     1       6.460   7.740  18.300  1.00  0.00            
ATOM    118  H56 ACD     1       5.860   8.490  18.820  1.00  0.00            
ATOM    119  C35 ACD     1       5.600   6.470  18.290  1.00  0.00            
ATOM    120  H57 ACD     1       6.020   5.860  17.480  1.00  0.00            
ATOM    121  O29 ACD     1       4.250   6.730  17.740  1.00  0.00            
ATOM    122  H58 ACD     1       3.610   6.060  18.000  1.00  0.00            
ATOM    123  C36 ACD     1       5.600   5.670  19.670  1.00  0.00            
ATOM    124  H59 ACD     1       4.980   6.110  20.450  1.00  0.00            
ATOM    125  O30 ACD     1       5.110   4.360  19.430  1.00  0.00            
ATOM    126  H60 ACD     1       5.890   3.880  19.140  1.00  0.00            
ATOM    127  C1  BE3     2       4.460   4.820  14.200  1.00  0.00            
ATOM    128  C2  BE3     2       5.940   4.420  13.970  1.00  0.00            
ATOM    129  C3  BE3     2       6.070   3.430  12.900  1.00  0.00            
ATOM    130  C4  BE3     2       5.740   3.900  11.590  1.00  0.00            
ATOM    131  C5  BE3     2       5.660   3.060  10.480  1.00  0.00            
ATOM    132  C6  BE3     2       6.190   1.790  10.600  1.00  0.00            
ATOM    133  C7  BE3     2       6.630   1.320  11.880  1.00  0.00            
ATOM    134  C8  BE3     2       7.350  -0.040  11.750  1.00  0.00            
ATOM    135  C9  BE3     2       6.490   2.130  13.060  1.00  0.00            
ATOM    136  N1  BE3     2       6.890   1.640  14.390  1.00  0.00            
ATOM    137  C10 BE3     2       8.130   1.790  14.950  1.00  0.00            
ATOM    138  O1  BE3     2       8.550   1.210  15.960  1.00  0.00            
ATOM    139  C11 BE3     2       9.140   2.730  14.360  1.00  0.00            
ATOM    140  Cl1 BE3     2       9.500   4.220  15.210  1.00  0.00            
ATOM    141  C12 BE3     2       5.870   0.900  15.190  1.00  0.00            
ATOM    142  C13 BE3     2       5.140   1.860  16.170  1.00  0.00            
ATOM    143  C14 BE3     2       4.840   0.040  14.370  1.00  0.00            
ATOM    144  O2  BE3     2       3.830   0.840  13.870  1.00  0.00            
ATOM    145  C15 BE3     2       2.880   0.100  13.030  1.00  0.00            
ATOM    146  H1  BE3     2       4.100   5.480  13.400  1.00  0.00            
ATOM    147  H2  BE3     2       3.710   4.020  14.190  1.00  0.00            
ATOM    148  H3  BE3     2       4.430   5.500  15.050  1.00  0.00            
ATOM    149  H4  BE3     2       6.400   4.110  14.920  1.00  0.00            
ATOM    150  H5  BE3     2       6.520   5.340  13.830  1.00  0.00            
ATOM    151  H6  BE3     2       5.410   4.920  11.400  1.00  0.00            
ATOM    152  H7  BE3     2       5.330   3.450   9.530  1.00  0.00            
ATOM    153  H8  BE3     2       6.270   1.120   9.750  1.00  0.00            
ATOM    154  H9  BE3     2       7.260  -0.690  12.630  1.00  0.00            
ATOM    155  H10 BE3     2       6.870  -0.640  10.970  1.00  0.00            
ATOM    156  H11 BE3     2       8.440   0.030  11.640  1.00  0.00            
ATOM    157  H12 BE3     2       8.740   3.060  13.400  1.00  0.00            
ATOM    158  H13 BE3     2      10.080   2.180  14.240  1.00  0.00            
ATOM    159  H14 BE3     2       6.410   0.150  15.780  1.00  0.00            
ATOM    160  H15 BE3     2       5.760   2.570  16.730  1.00  0.00            
ATOM    161  H16 BE3     2       4.540   2.530  15.540  1.00  0.00            
ATOM    162  H17 BE3     2       4.510   1.220  16.800  1.00  0.00            
ATOM    163  H18 BE3     2       4.370  -0.710  15.020  1.00  0.00            
ATOM    164  H19 BE3     2       5.340  -0.480  13.550  1.00  0.00            
ATOM    165  H20 BE3     2       3.470  -0.390  12.240  1.00  0.00            
ATOM    166  H21 BE3     2       2.320  -0.660  13.580  1.00  0.00            
ATOM    167  H22 BE3     2       2.170   0.790  12.550  1.00  0.00            
TER
ENDMDL
MODEL        1
ATOM      1  H1  ACD     1       5.360   2.660   8.990  1.00  0.00            
ATOM      2  O1  ACD     1       5.800   1.960   9.480  1.00  0.00            
ATOM      3  C1  ACD     1       7.170   1.960   9.080  1.00  0.00            
ATOM      4  H2  ACD     1       7.370   2.990   8.740  1.00  0.00            
ATOM      5  H3  ACD     1       7.300   1.190   8.310  1.00  0.00            
ATOM      6  C2  ACD     1       8.050   1.570  10.240  1.00  0.00            
ATOM      7  H4  ACD     1       7.880   2.210  11.110  1.00  0.00            
ATOM      8  O2  ACD     1       7.670   0.210  10.520  1.00  0.00            
ATOM      9  C3  ACD     1       8.320  -0.340  11.650  1.00  0.00            
ATOM     10  H5  ACD     1       7.980  -1.360  11.830  1.00  0.00            
ATOM     11  O3  ACD     1       8.160   0.400  12.800  1.00  0.00            
ATOM     12  C4  ACD     1       6.900   0.410  13.510  1.00  0.00            
ATOM     13  H6  ACD     1       6.790  -0.520  14.080  1.00  0.00            
ATOM     14  C5  ACD     1       7.200   1.550  14.500  1.00  0.00            
ATOM     15  H7  ACD     1       7.610   2.440  14.010  1.00  0.00            
ATOM     16  O4  ACD     1       8.120   1.110  15.510  1.00  0.00            
ATOM     17  H8  ACD     1       8.940   0.900  15.040  1.00  0.00            
ATOM     18  C6  ACD     1       6.030   2.120  15.270  1.00  0.00            
ATOM     19  H9  ACD     1       5.670   1.330  15.950  1.00  0.00            
ATOM     20  O5  ACD     1       6.330   3.350  15.990  1.00  0.00            
ATOM     21  H10 ACD     1       7.190   3.150  16.360  1.00  0.00            
ATOM     22  C7  ACD     1       4.920   2.370  14.310  1.00  0.00            
ATOM     23  H11 ACD     1       3.980   2.650  14.790  1.00  0.00            
ATOM     24  O6  ACD     1       4.580   1.250  13.520  1.00  0.00            
ATOM     25  C8  ACD     1       5.610   0.690  12.650  1.00  0.00            
ATOM     26  H12 ACD     1       5.850   1.460  11.900  1.00  0.00            
ATOM     27  C9  ACD     1       4.940  -0.530  12.040  1.00  0.00            
ATOM     28  H13 ACD     1       4.170  -0.240  11.310  1.00  0.00            
ATOM     29  H14 ACD     1       5.740  -1.000  11.450  1.00  0.00            
ATOM     30  O7  ACD     1       4.390  -1.470  12.860  1.00  0.00            
ATOM     31  H15 ACD     1       5.050  -2.160  12.920  1.00  0.00            
ATOM     32  O8  ACD     1       5.250   3.460  13.420  1.00  0.00            
ATOM     33  C10 ACD     1       4.340   4.500  13.280  1.00  0.00            
ATOM     34  H16 ACD     1       3.360   4.290  13.720  1.00  0.00            
ATOM     35  C11 ACD     1       4.840   5.710  14.040  1.00  0.00            
ATOM     36  H17 ACD     1       5.870   5.930  13.730  1.00  0.00            
ATOM     37  O9  ACD     1       4.880   5.430  15.440  1.00  0.00            
ATOM     38  H18 ACD     1       5.500   4.700  15.480  1.00  0.00            
ATOM     39  C12 ACD     1       4.040   6.970  13.660  1.00  0.00            
ATOM     40  H19 ACD     1       3.070   6.790  14.150  1.00  0.00            
ATOM     41  O10 ACD     1       4.670   8.150  14.070  1.00  0.00            
ATOM     42  H20 ACD     1       4.880   8.590  13.240  1.00  0.00            
ATOM     43  C13 ACD     1       3.820   7.140  12.210  1.00  0.00            
ATOM     44  H21 ACD     1       3.110   7.940  11.960  1.00  0.00            
ATOM     45  O11 ACD     1       3.280   5.890  11.730  1.00  0.00            
ATOM     46  C14 ACD     1       4.150   4.800  11.820  1.00  0.00            
ATOM     47  H22 ACD     1       5.140   4.940  11.360  1.00  0.00            
ATOM     48  C15 ACD     1       3.460   3.630  11.070  1.00  0.00            
ATOM     49  H23 ACD     1       4.030   2.730  11.330  1.00  0.00            
ATOM     50  H24 ACD     1       2.500   3.370  11.530  1.00  0.00            
ATOM     51  O12 ACD     1       3.390   3.830   9.720  1.00  0.00            
ATOM     52  H25 ACD     1       2.540   4.280   9.710  1.00  0.00            
ATOM     53  O13 ACD     1       5.070   7.430  11.570  1.00  0.00            
ATOM     54  C16 ACD     1       5.040   8.230  10.400  1.00  0.00            
ATOM     55  H26 ACD     1       4.020   8.270  10.000  1.00  0.00            
ATOM     56  C17 ACD     1       5.520   9.590  10.880  1.00  0.00            
ATOM     57  H27 ACD     1       6.500   9.410  11.350  1.00  0.00            
ATOM     58  O14 ACD     1       4.800  10.190  11.980  1.00  0.00            
ATOM     59  H28 ACD     1       5.340  10.930  12.270  1.00  0.00            
ATOM     60  C18 ACD     1       5.510  10.530   9.740  1.00  0.00            
ATOM     61  H29 ACD     1       4.520  10.620   9.280  1.00  0.00            
ATOM     62  O15 ACD     1       5.910  11.810  10.140  1.00  0.00            
ATOM     63  H30 ACD     1       5.550  12.540   9.630  1.00  0.00            
ATOM     64  C19 ACD     1       6.430  10.010   8.630  1.00  0.00            
ATOM     65  H31 ACD     1       6.280  10.690   7.790  1.00  0.00            
ATOM     66  O16 ACD     1       5.950   8.680   8.310  1.00  0.00            
ATOM     67  C20 ACD     1       5.970   7.700   9.350  1.00  0.00            
ATOM     68  H32 ACD     1       7.000   7.480   9.670  1.00  0.00            
ATOM     69  C21 ACD     1       5.450   6.370   8.770  1.00  0.00            
ATOM     70  H33 ACD     1       5.570   5.520   9.450  1.00  0.00            
ATOM     71  H34 ACD     1       4.360   6.380   8.690  1.00  0.00            
ATOM     72  O17 ACD     1       6.150   6.090   7.570  1.00  0.00            
ATOM     73  H35 ACD     1       5.910   6.780   6.930  1.00  0.00            
ATOM     74  O18 ACD     1       7.790   9.890   8.940  1.00  0.00            
ATOM     75  C22 ACD     1       8.800   9.850   7.960  1.00  0.00            
ATOM     76  H36 ACD     1       8.810  10.770   7.350  1.00  0.00            
ATOM     77  C23 ACD     1      10.110   9.710   8.810  1.00  0.00            
ATOM     78  H37 ACD     1       9.950   8.860   9.490  1.00  0.00            
ATOM     79  O19 ACD     1      10.460  10.970   9.450  1.00  0.00            
ATOM     80  H38 ACD     1       9.670  11.360   9.830  1.00  0.00            
ATOM     81  C24 ACD     1      11.260   9.220   7.930  1.00  0.00            
ATOM     82  H39 ACD     1      11.450  10.060   7.240  1.00  0.00            
ATOM     83  O20 ACD     1      12.410   8.900   8.730  1.00  0.00            
ATOM     84  H40 ACD     1      12.940   9.690   8.600  1.00  0.00            
ATOM     85  C25 ACD     1      10.940   7.930   7.190  1.00  0.00            
ATOM     86  H41 ACD     1      11.760   7.580   6.540  1.00  0.00            
ATOM     87  O21 ACD     1       9.880   8.250   6.290  1.00  0.00            
ATOM     88  C26 ACD     1       8.630   8.670   6.950  1.00  0.00            
ATOM     89  H42 ACD     1       8.100   7.870   7.480  1.00  0.00            
ATOM     90  C27 ACD     1       7.640   8.960   5.840  1.00  0.00            
ATOM     91  H43 ACD     1       6.690   9.420   6.120  1.00  0.00            
ATOM     92  H44 ACD     1       7.940   9.870   5.300  1.00  0.00            
ATOM     93  O22 ACD     1       7.410   7.850   5.080  1.00  0.00            
ATOM     94  H45 ACD     1       8.310   7.730   4.750  1.00  0.00            
ATOM     95  O23 ACD     1      10.580   6.970   8.110  1.00  0.00            
ATOM     96  C28 ACD     1      11.110   5.680   7.900  1.00  0.00            
ATOM     97  H46 ACD     1      11.880   5.690   7.120  1.00  0.00            
ATOM     98  C29 ACD     1      10.010   4.660   7.480  1.00  0.00            
ATOM     99  H47 ACD     1       9.280   4.660   8.310  1.00  0.00            
ATOM    100  O24 ACD     1      10.550   3.330   7.450  1.00  0.00            
ATOM    101  C30 ACD     1       9.260   4.950   6.200  1.00  0.00            
ATOM    102  H48 ACD     1       8.790   5.940   6.240  1.00  0.00            
ATOM    103  H49 ACD     1      10.010   4.870   5.410  1.00  0.00            
ATOM    104  O25 ACD     1       8.200   4.070   6.010  1.00  0.00            
ATOM    105  H50 ACD     1       7.440   4.580   6.290  1.00  0.00            
ATOM    106  C31 ACD     1      11.760   5.250   9.210  1.00  0.00            
ATOM    107  H51 ACD     1      10.870   5.260   9.850  1.00  0.00            
ATOM    108  O26 ACD     1      12.730   6.200   9.530  1.00  0.00            
ATOM    109  H52 ACD     1      12.300   7.060   9.440  1.00  0.00            
ATOM    110  C32 ACD     1      12.230   3.820   9.080  1.00  0.00            
ATOM    111  H53 ACD     1      13.050   3.620   8.380  1.00  0.00            
ATOM    112  O27 ACD     1      12.660   3.240  10.340  1.00  0.00            
ATOM    113  H54 ACD     1      12.110   3.630  11.030  1.00  0.00            
ATOM    114  C33 ACD     1      11.110   2.900   8.680  1.00  0.00            
ATOM    115  H55 ACD     1      11.480   1.900   8.450  1.00  0.00            
ATOM    116  O28 ACD     1      10.080   2.840   9.630  1.00  0.00            
ATOM    117  C34 ACD     1       9.610   1.450   9.880  1.00  0.00            
ATOM    118  H56 ACD     1       9.800   0.910   8.940  1.00  0.00            
ATOM    119  C35 ACD     1      10.400   0.820  10.990  1.00  0.00            
ATOM    120  H57 ACD     1      10.360   1.580  11.790  1.00  0.00            
ATOM    121  O29 ACD     1      11.770   0.620  10.650  1.00  0.00            
ATOM    122  H58 ACD     1      12.210   1.470  10.630  1.00  0.00            
ATOM    123  C36 ACD     1       9.790  -0.520  11.390  1.00  0.00            
ATOM    124  H59 ACD     1       9.940  -1.200  10.550  1.00  0.00            
ATOM    125  O30 ACD     1      10.470  -1.070  12.580  1.00  0.00            
ATOM    126  H60 ACD     1      10.300  -0.420  13.270  1.00  0.00            
ATOM    127  C1  BE3     2      10.510   9.790  12.750  1.00  0.00            
ATOM    128  C2  BE3     2       9.540   8.550  12.590  1.00  0.00            
ATOM    129  C3  BE3     2       9.030   8.020  13.960  1.00  0.00            
ATOM    130  C4  BE3     2       7.850   8.610  14.500  1.00  0.00            
ATOM    131  C5  BE3     2       7.260   8.090  15.610  1.00  0.00            
ATOM    132  C6  BE3     2       7.960   7.100  16.350  1.00  0.00            
ATOM    133  C7  BE3     2       9.160   6.520  15.850  1.00  0.00            
ATOM    134  C8  BE3     2       9.820   5.420  16.680  1.00  0.00            
ATOM    135  C9  BE3     2       9.650   6.950  14.630  1.00  0.00            
ATOM    136  N1  BE3     2      10.610   6.170  13.990  1.00  0.00            
ATOM    137  C10 BE3     2      10.330   5.170  13.020  1.00  0.00            
ATOM    138  O1  BE3     2      11.120   4.510  12.370  1.00  0.00            
ATOM    139  C11 BE3     2       8.850   4.770  12.810  1.00  0.00            
ATOM    140  Cl1 BE3     2       8.210   5.410  11.220  1.00  0.00            
ATOM    141  C12 BE3     2      12.050   6.640  14.090  1.00  0.00            
ATOM    142  C13 BE3     2      12.900   5.470  14.690  1.00  0.00            
ATOM    143  C14 BE3     2      12.650   7.190  12.730  1.00  0.00            
ATOM    144  O2  BE3     2      13.610   8.160  13.100  1.00  0.00            
ATOM    145  C15 BE3     2      14.300   8.720  12.020  1.00  0.00            
ATOM    146  H1  BE3     2       9.930  10.680  13.010  1.00  0.00            
ATOM    147  H2  BE3     2      11.140   9.540  13.620  1.00  0.00            
ATOM    148  H3  BE3     2      11.120   9.990  11.860  1.00  0.00            
ATOM    149  H4  BE3     2       9.760   7.830  11.790  1.00  0.00            
ATOM    150  H5  BE3     2       8.660   9.020  12.130  1.00  0.00            
ATOM    151  H6  BE3     2       7.300   9.310  13.870  1.00  0.00            
ATOM    152  H7  BE3     2       6.310   8.500  15.950  1.00  0.00            
ATOM    153  H8  BE3     2       7.590   6.830  17.340  1.00  0.00            
ATOM    154  H9  BE3     2      10.180   4.600  16.040  1.00  0.00            
ATOM    155  H10 BE3     2      10.550   5.850  17.370  1.00  0.00            
ATOM    156  H11 BE3     2       9.060   4.940  17.310  1.00  0.00            
ATOM    157  H12 BE3     2       8.300   5.190  13.670  1.00  0.00            
ATOM    158  H13 BE3     2       8.890   3.670  12.740  1.00  0.00            
ATOM    159  H14 BE3     2      11.990   7.520  14.730  1.00  0.00            
ATOM    160  H15 BE3     2      12.910   4.710  13.900  1.00  0.00            
ATOM    161  H16 BE3     2      13.940   5.790  14.840  1.00  0.00            
ATOM    162  H17 BE3     2      12.500   5.130  15.660  1.00  0.00            
ATOM    163  H18 BE3     2      11.920   7.640  12.040  1.00  0.00            
ATOM    164  H19 BE3     2      13.190   6.430  12.150  1.00  0.00            
ATOM    165  H20 BE3     2      15.040   8.010  11.650  1.00  0.00            
ATOM    166  H21 BE3     2      13.640   8.880  11.150  1.00  0.00            
ATOM    167  H22 BE3     2      14.790   9.640  12.360  1.00  0.00            
TER
ENDMDL
MODEL        1
ATOM      1  H1  ACD     1       0.980  12.350  17.950  1.00  0.00            
ATOM      2  O1  ACD     1       0.410  12.310  17.180  1.00  0.00            
ATOM      3  C1  ACD     1       0.030  10.950  17.080  1.00  0.00            
ATOM      4  H2  ACD     1      -0.680  11.030  16.240  1.00  0.00            
ATOM      5  H3  ACD     1      -0.450  10.640  18.020  1.00  0.00            
ATOM      6  C2  ACD     1       1.160   9.910  16.740  1.00  0.00            
ATOM      7  H4  ACD     1       1.900  10.440  16.120  1.00  0.00            
ATOM      8  O2  ACD     1       1.690   9.520  17.980  1.00  0.00            
ATOM      9  C3  ACD     1       2.690   8.500  18.000  1.00  0.00            
ATOM     10  H5  ACD     1       2.930   8.380  19.060  1.00  0.00            
ATOM     11  O3  ACD     1       3.800   8.950  17.160  1.00  0.00            
ATOM     12  C4  ACD     1       4.990   9.330  17.880  1.00  0.00            
ATOM     13  H6  ACD     1       4.770   9.200  18.950  1.00  0.00            
ATOM     14  C5  ACD     1       5.990   8.250  17.420  1.00  0.00            
ATOM     15  H7  ACD     1       6.010   8.260  16.320  1.00  0.00            
ATOM     16  O4  ACD     1       5.580   6.960  17.970  1.00  0.00            
ATOM     17  H8  ACD     1       4.630   6.850  17.840  1.00  0.00            
ATOM     18  C6  ACD     1       7.440   8.710  17.790  1.00  0.00            
ATOM     19  H9  ACD     1       7.560   8.490  18.850  1.00  0.00            
ATOM     20  O5  ACD     1       8.370   7.870  17.080  1.00  0.00            
ATOM     21  H10 ACD     1       8.180   8.100  16.170  1.00  0.00            
ATOM     22  C7  ACD     1       7.780  10.180  17.510  1.00  0.00            
ATOM     23  H11 ACD     1       8.730  10.350  18.030  1.00  0.00            
ATOM     24  O6  ACD     1       6.640  10.960  18.030  1.00  0.00            
ATOM     25  C8  ACD     1       5.330  10.750  17.490  1.00  0.00            
ATOM     26  H12 ACD     1       5.360  10.950  16.420  1.00  0.00            
ATOM     27  C9  ACD     1       4.340  11.760  18.160  1.00  0.00            
ATOM     28  H13 ACD     1       4.730  12.770  17.960  1.00  0.00            
ATOM     29  H14 ACD     1       3.330  11.570  17.790  1.00  0.00            
ATOM     30  O7  ACD     1       4.270  11.570  19.600  1.00  0.00            
ATOM     31  H15 ACD     1       5.150  11.680  19.970  1.00  0.00            
ATOM     32  O8  ACD     1       7.850  10.360  16.100  1.00  0.00            
ATOM     33  C10 ACD     1       8.900  11.200  15.620  1.00  0.00            
ATOM     34  H16 ACD     1       9.390  11.770  16.430  1.00  0.00            
ATOM     35  C11 ACD     1      10.110  10.290  15.100  1.00  0.00            
ATOM     36  H17 ACD     1       9.740   9.630  14.310  1.00  0.00            
ATOM     37  O9  ACD     1      10.540   9.480  16.220  1.00  0.00            
ATOM     38  H18 ACD     1       9.790   9.070  16.660  1.00  0.00            
ATOM     39  C12 ACD     1      11.140  11.240  14.500  1.00  0.00            
ATOM     40  H19 ACD     1      11.640  11.760  15.330  1.00  0.00            
ATOM     41  O10 ACD     1      12.190  10.620  13.700  1.00  0.00            
ATOM     42  H20 ACD     1      12.760  11.300  13.320  1.00  0.00            
ATOM     43  C13 ACD     1      10.380  12.150  13.530  1.00  0.00            
ATOM     44  H21 ACD     1      11.120  12.870  13.140  1.00  0.00            
ATOM     45  O11 ACD     1       9.450  13.010  14.220  1.00  0.00            
ATOM     46  C14 ACD     1       8.340  12.240  14.700  1.00  0.00            
ATOM     47  H22 ACD     1       7.770  11.860  13.840  1.00  0.00            
ATOM     48  C15 ACD     1       7.330  13.070  15.360  1.00  0.00            
ATOM     49  H23 ACD     1       6.640  12.400  15.890  1.00  0.00            
ATOM     50  H24 ACD     1       7.810  13.750  16.070  1.00  0.00            
ATOM     51  O12 ACD     1       6.620  13.870  14.410  1.00  0.00            
ATOM     52  H25 ACD     1       5.800  14.170  14.810  1.00  0.00            
ATOM     53  O13 ACD     1       9.780  11.520  12.430  1.00  0.00            
ATOM     54  C16 ACD     1       9.710  12.240  11.110  1.00  0.00            
ATOM     55  H26 ACD     1      10.680  12.650  10.800  1.00  0.00            
ATOM     56  C17 ACD     1       9.540  11.080  10.040  1.00  0.00            
ATOM     57  H27 ACD     1       8.840  10.370  10.510  1.00  0.00            
ATOM     58  O14 ACD     1      10.850  10.530   9.780  1.00  0.00            
ATOM     59  H28 ACD     1      11.110   9.850  10.410  1.00  0.00            
ATOM     60  C18 ACD     1       8.850  11.670   8.860  1.00  0.00            
ATOM     61  H29 ACD     1       9.500  12.380   8.350  1.00  0.00            
ATOM     62  O15 ACD     1       8.410  10.630   7.960  1.00  0.00            
ATOM     63  H30 ACD     1       7.470  10.600   8.190  1.00  0.00            
ATOM     64  C19 ACD     1       7.670  12.470   9.150  1.00  0.00            
ATOM     65  H31 ACD     1       7.290  12.750   8.160  1.00  0.00            
ATOM     66  O16 ACD     1       8.110  13.600   9.900  1.00  0.00            
ATOM     67  C20 ACD     1       8.570  13.290  11.190  1.00  0.00            
ATOM     68  H32 ACD     1       7.760  12.960  11.850  1.00  0.00            
ATOM     69  C21 ACD     1       9.010  14.630  11.710  1.00  0.00            
ATOM     70  H33 ACD     1       9.680  14.550  12.570  1.00  0.00            
ATOM     71  H34 ACD     1       9.590  15.110  10.910  1.00  0.00            
ATOM     72  O17 ACD     1       7.930  15.440  12.050  1.00  0.00            
ATOM     73  H35 ACD     1       7.450  14.950  12.720  1.00  0.00            
ATOM     74  O18 ACD     1       6.630  11.650   9.740  1.00  0.00            
ATOM     75  C22 ACD     1       5.320  11.900   9.280  1.00  0.00            
ATOM     76  H36 ACD     1       5.350  12.430   8.320  1.00  0.00            
ATOM     77  C23 ACD     1       4.740  10.570   8.940  1.00  0.00            
ATOM     78  H37 ACD     1       4.700  10.040   9.900  1.00  0.00            
ATOM     79  O19 ACD     1       5.520   9.760   8.030  1.00  0.00            
ATOM     80  H38 ACD     1       5.160   8.870   8.150  1.00  0.00            
ATOM     81  C24 ACD     1       3.220  10.590   8.660  1.00  0.00            
ATOM     82  H39 ACD     1       3.010  11.120   7.720  1.00  0.00            
ATOM     83  O20 ACD     1       2.670   9.310   8.600  1.00  0.00            
ATOM     84  H40 ACD     1       2.190   9.280   9.430  1.00  0.00            
ATOM     85  C25 ACD     1       2.520  11.490   9.720  1.00  0.00            
ATOM     86  H41 ACD     1       1.480  11.730   9.460  1.00  0.00            
ATOM     87  O21 ACD     1       3.150  12.760   9.700  1.00  0.00            
ATOM     88  C26 ACD     1       4.480  12.820  10.220  1.00  0.00            
ATOM     89  H42 ACD     1       4.490  12.550  11.280  1.00  0.00            
ATOM     90  C27 ACD     1       4.920  14.260  10.220  1.00  0.00            
ATOM     91  H43 ACD     1       4.270  14.770  10.950  1.00  0.00            
ATOM     92  H44 ACD     1       5.870  14.540  10.700  1.00  0.00            
ATOM     93  O22 ACD     1       4.750  14.860   8.950  1.00  0.00            
ATOM     94  H45 ACD     1       4.260  14.200   8.450  1.00  0.00            
ATOM     95  O23 ACD     1       2.570  10.880  11.050  1.00  0.00            
ATOM     96  C28 ACD     1       1.350  10.910  11.780  1.00  0.00            
ATOM     97  H46 ACD     1       0.630  11.670  11.460  1.00  0.00            
ATOM     98  C29 ACD     1       1.540  11.270  13.270  1.00  0.00            
ATOM     99  H47 ACD     1       2.240  10.470  13.570  1.00  0.00            
ATOM    100  O24 ACD     1       0.320  11.260  14.030  1.00  0.00            
ATOM    101  C30 ACD     1       2.180  12.650  13.450  1.00  0.00            
ATOM    102  H48 ACD     1       3.040  12.790  12.790  1.00  0.00            
ATOM    103  H49 ACD     1       1.490  13.480  13.250  1.00  0.00            
ATOM    104  O25 ACD     1       2.590  12.810  14.800  1.00  0.00            
ATOM    105  H50 ACD     1       1.820  12.770  15.380  1.00  0.00            
ATOM    106  C31 ACD     1       0.710   9.570  11.750  1.00  0.00            
ATOM    107  H51 ACD     1       1.440   8.930  12.260  1.00  0.00            
ATOM    108  O26 ACD     1       0.470   9.110  10.390  1.00  0.00            
ATOM    109  H52 ACD     1       0.030   8.260  10.480  1.00  0.00            
ATOM    110  C32 ACD     1      -0.590   9.560  12.550  1.00  0.00            
ATOM    111  H53 ACD     1      -1.290  10.340  12.210  1.00  0.00            
ATOM    112  O27 ACD     1      -1.310   8.310  12.520  1.00  0.00            
ATOM    113  H54 ACD     1      -0.600   7.740  12.840  1.00  0.00            
ATOM    114  C33 ACD     1      -0.310   9.920  13.970  1.00  0.00            
ATOM    115  H55 ACD     1      -1.270  10.030  14.480  1.00  0.00            
ATOM    116  O28 ACD     1       0.470   8.860  14.560  1.00  0.00            
ATOM    117  C34 ACD     1       0.590   8.720  16.000  1.00  0.00            
ATOM    118  H56 ACD     1      -0.430   8.580  16.360  1.00  0.00            
ATOM    119  C35 ACD     1       1.400   7.420  16.150  1.00  0.00            
ATOM    120  H57 ACD     1       2.180   7.540  15.390  1.00  0.00            
ATOM    121  O29 ACD     1       0.690   6.200  15.880  1.00  0.00            
ATOM    122  H58 ACD     1       0.540   6.070  14.940  1.00  0.00            
ATOM    123  C36 ACD     1       1.990   7.220  17.570  1.00  0.00            
ATOM    124  H59 ACD     1       1.200   6.970  18.280  1.00  0.00            
ATOM    125  O30 ACD     1       2.970   6.210  17.710  1.00  0.00            
ATOM    126  H60 ACD     1       2.670   5.350  17.410  1.00  0.00            
ATOM    127  C1  BE3     2       2.920   4.970  13.380  1.00  0.00            
ATOM    128  C2  BE3     2       4.050   6.030  13.040  1.00  0.00            
ATOM    129  C3  BE3     2       4.750   6.020  11.600  1.00  0.00            
ATOM    130  C4  BE3     2       3.920   5.860  10.440  1.00  0.00            
ATOM    131  C5  BE3     2       4.560   6.020   9.170  1.00  0.00            
ATOM    132  C6  BE3     2       5.820   6.600   9.020  1.00  0.00            
ATOM    133  C7  BE3     2       6.620   6.720  10.170  1.00  0.00            
ATOM    134  C8  BE3     2       7.890   7.510   9.980  1.00  0.00            
ATOM    135  C9  BE3     2       6.120   6.400  11.430  1.00  0.00            
ATOM    136  N1  BE3     2       6.990   6.570  12.530  1.00  0.00            
ATOM    137  C10 BE3     2       7.040   7.800  13.160  1.00  0.00            
ATOM    138  O1  BE3     2       7.590   7.880  14.240  1.00  0.00            
ATOM    139  C11 BE3     2       6.560   9.120  12.510  1.00  0.00            
ATOM    140  Cl1 BE3     2       5.300  10.140  13.340  1.00  0.00            
ATOM    141  C12 BE3     2       7.790   5.370  13.090  1.00  0.00            
ATOM    142  C13 BE3     2       7.230   3.980  12.650  1.00  0.00            
ATOM    143  C14 BE3     2       9.310   5.560  12.710  1.00  0.00            
ATOM    144  O2  BE3     2      10.140   4.580  13.400  1.00  0.00            
ATOM    145  C15 BE3     2      10.370   4.780  14.780  1.00  0.00            
ATOM    146  H1  BE3     2       3.200   3.910  13.250  1.00  0.00            
ATOM    147  H2  BE3     2       2.480   5.120  14.370  1.00  0.00            
ATOM    148  H3  BE3     2       2.160   5.130  12.610  1.00  0.00            
ATOM    149  H4  BE3     2       4.810   6.050  13.820  1.00  0.00            
ATOM    150  H5  BE3     2       3.620   7.020  13.260  1.00  0.00            
ATOM    151  H6  BE3     2       2.870   5.570  10.430  1.00  0.00            
ATOM    152  H7  BE3     2       3.920   5.720   8.340  1.00  0.00            
ATOM    153  H8  BE3     2       6.250   6.790   8.040  1.00  0.00            
ATOM    154  H9  BE3     2       8.640   7.390  10.780  1.00  0.00            
ATOM    155  H10 BE3     2       8.340   6.990   9.120  1.00  0.00            
ATOM    156  H11 BE3     2       7.820   8.550   9.650  1.00  0.00            
ATOM    157  H12 BE3     2       6.020   8.850  11.590  1.00  0.00            
ATOM    158  H13 BE3     2       7.440   9.730  12.290  1.00  0.00            
ATOM    159  H14 BE3     2       7.710   5.430  14.190  1.00  0.00            
ATOM    160  H15 BE3     2       7.960   3.270  13.070  1.00  0.00            
ATOM    161  H16 BE3     2       6.280   3.770  13.150  1.00  0.00            
ATOM    162  H17 BE3     2       7.190   4.010  11.560  1.00  0.00            
ATOM    163  H18 BE3     2       9.650   6.530  13.090  1.00  0.00            
ATOM    164  H19 BE3     2       9.400   5.300  11.650  1.00  0.00            
ATOM    165  H20 BE3     2      10.820   3.910  15.260  1.00  0.00            
ATOM    166  H21 BE3     2      10.940   5.680  15.050  1.00  0.00            
ATOM    167  H22 BE3     2       9.410   4.960  15.290  1.00  0.00            
TER
ENDMDL
MODEL        1
ATOM      1  H1  ACD     1       0.290  14.170  18.290  1.00  0.00            
ATOM      2  O1  ACD     1       0.900  13.440  18.200  1.00  0.00            
ATOM      3  C1  ACD     1       0.240  12.590  17.300  1.00  0.00            
ATOM      4  H2  ACD     1      -0.290  13.200  16.570  1.00  0.00            
ATOM      5  H3  ACD     1      -0.510  12.080  17.920  1.00  0.00            
ATOM      6  C2  ACD     1       1.110  11.620  16.560  1.00  0.00            
ATOM      7  H4  ACD     1       1.880  12.180  16.010  1.00  0.00            
ATOM      8  O2  ACD     1       1.620  10.820  17.600  1.00  0.00            
ATOM      9  C3  ACD     1       2.500   9.790  17.270  1.00  0.00            
ATOM     10  H5  ACD     1       2.880   9.270  18.160  1.00  0.00            
ATOM     11  O3  ACD     1       3.540  10.360  16.480  1.00  0.00            
ATOM     12  C4  ACD     1       4.890  10.280  17.030  1.00  0.00            
ATOM     13  H6  ACD     1       4.850   9.810  18.030  1.00  0.00            
ATOM     14  C5  ACD     1       5.720   9.320  16.060  1.00  0.00            
ATOM     15  H7  ACD     1       5.790   9.780  15.070  1.00  0.00            
ATOM     16  O4  ACD     1       5.160   7.990  15.860  1.00  0.00            
ATOM     17  H8  ACD     1       4.200   8.070  15.970  1.00  0.00            
ATOM     18  C6  ACD     1       7.120   9.280  16.680  1.00  0.00            
ATOM     19  H9  ACD     1       7.070   8.730  17.630  1.00  0.00            
ATOM     20  O5  ACD     1       8.070   8.600  15.890  1.00  0.00            
ATOM     21  H10 ACD     1       7.690   8.840  15.040  1.00  0.00            
ATOM     22  C7  ACD     1       7.680  10.680  16.980  1.00  0.00            
ATOM     23  H11 ACD     1       8.560  10.600  17.630  1.00  0.00            
ATOM     24  O6  ACD     1       6.800  11.470  17.720  1.00  0.00            
ATOM     25  C8  ACD     1       5.500  11.650  17.210  1.00  0.00            
ATOM     26  H12 ACD     1       5.560  12.200  16.260  1.00  0.00            
ATOM     27  C9  ACD     1       4.490  12.490  18.120  1.00  0.00            
ATOM     28  H13 ACD     1       5.020  13.350  18.550  1.00  0.00            
ATOM     29  H14 ACD     1       3.700  12.930  17.510  1.00  0.00            
ATOM     30  O7  ACD     1       4.000  11.710  19.280  1.00  0.00            
ATOM     31  H15 ACD     1       3.210  11.220  19.000  1.00  0.00            
ATOM     32  O8  ACD     1       7.990  11.260  15.750  1.00  0.00            
ATOM     33  C10 ACD     1       9.190  11.990  15.530  1.00  0.00            
ATOM     34  H16 ACD     1       9.590  12.300  16.510  1.00  0.00            
ATOM     35  C11 ACD     1      10.140  11.060  14.820  1.00  0.00            
ATOM     36  H17 ACD     1       9.640  10.770  13.880  1.00  0.00            
ATOM     37  O9  ACD     1      10.420   9.920  15.670  1.00  0.00            
ATOM     38  H18 ACD     1       9.580   9.470  15.770  1.00  0.00            
ATOM     39  C12 ACD     1      11.420  11.880  14.520  1.00  0.00            
ATOM     40  H19 ACD     1      11.820  12.220  15.480  1.00  0.00            
ATOM     41  O10 ACD     1      12.260  10.950  13.730  1.00  0.00            
ATOM     42  H20 ACD     1      12.910  11.540  13.340  1.00  0.00            
ATOM     43  C13 ACD     1      11.120  13.160  13.780  1.00  0.00            
ATOM     44  H21 ACD     1      12.010  13.780  13.610  1.00  0.00            
ATOM     45  O11 ACD     1      10.160  13.930  14.470  1.00  0.00            
ATOM     46  C14 ACD     1       8.920  13.260  14.690  1.00  0.00            
ATOM     47  H22 ACD     1       8.470  13.000  13.720  1.00  0.00            
ATOM     48  C15 ACD     1       7.960  14.180  15.450  1.00  0.00            
ATOM     49  H23 ACD     1       7.020  13.680  15.710  1.00  0.00            
ATOM     50  H24 ACD     1       8.540  14.450  16.340  1.00  0.00            
ATOM     51  O12 ACD     1       7.500  15.270  14.660  1.00  0.00            
ATOM     52  H25 ACD     1       7.000  15.820  15.260  1.00  0.00            
ATOM     53  O13 ACD     1      10.540  12.830  12.540  1.00  0.00            
ATOM     54  C16 ACD     1      10.600  13.790  11.440  1.00  0.00            
ATOM     55  H26 ACD     1      11.630  14.150  11.320  1.00  0.00            
ATOM     56  C17 ACD     1      10.050  12.970  10.270  1.00  0.00            
ATOM     57  H27 ACD     1       9.130  12.480  10.620  1.00  0.00            
ATOM     58  O14 ACD     1      10.990  12.100   9.800  1.00  0.00            
ATOM     59  H28 ACD     1      11.160  11.480  10.510  1.00  0.00            
ATOM     60  C18 ACD     1       9.440  13.760   9.150  1.00  0.00            
ATOM     61  H29 ACD     1      10.210  14.270   8.550  1.00  0.00            
ATOM     62  O15 ACD     1       8.690  12.810   8.390  1.00  0.00            
ATOM     63  H30 ACD     1       7.760  12.920   8.590  1.00  0.00            
ATOM     64  C19 ACD     1       8.480  14.790   9.720  1.00  0.00            
ATOM     65  H31 ACD     1       8.210  15.460   8.890  1.00  0.00            
ATOM     66  O16 ACD     1       9.200  15.650  10.540  1.00  0.00            
ATOM     67  C20 ACD     1       9.750  14.990  11.710  1.00  0.00            
ATOM     68  H32 ACD     1       8.940  14.580  12.340  1.00  0.00            
ATOM     69  C21 ACD     1      10.530  16.140  12.430  1.00  0.00            
ATOM     70  H33 ACD     1      11.430  15.640  12.800  1.00  0.00            
ATOM     71  H34 ACD     1      10.820  16.870  11.670  1.00  0.00            
ATOM     72  O17 ACD     1       9.610  16.740  13.370  1.00  0.00            
ATOM     73  H35 ACD     1       9.420  16.040  14.010  1.00  0.00            
ATOM     74  O18 ACD     1       7.340  14.260  10.400  1.00  0.00            
ATOM     75  C22 ACD     1       6.120  14.780  10.130  1.00  0.00            
ATOM     76  H36 ACD     1       6.170  15.640   9.450  1.00  0.00            
ATOM     77  C23 ACD     1       5.360  13.560   9.520  1.00  0.00            
ATOM     78  H37 ACD     1       5.240  12.740  10.240  1.00  0.00            
ATOM     79  O19 ACD     1       5.930  13.090   8.260  1.00  0.00            
ATOM     80  H38 ACD     1       5.400  12.320   8.010  1.00  0.00            
ATOM     81  C24 ACD     1       3.940  14.030   9.260  1.00  0.00            
ATOM     82  H39 ACD     1       3.910  14.730   8.420  1.00  0.00            
ATOM     83  O20 ACD     1       3.090  12.980   8.800  1.00  0.00            
ATOM     84  H40 ACD     1       2.460  12.790   9.500  1.00  0.00            
ATOM     85  C25 ACD     1       3.250  14.540  10.530  1.00  0.00            
ATOM     86  H41 ACD     1       2.230  14.870  10.280  1.00  0.00            
ATOM     87  O21 ACD     1       4.080  15.570  11.110  1.00  0.00            
ATOM     88  C26 ACD     1       5.400  15.260  11.360  1.00  0.00            
ATOM     89  H42 ACD     1       5.370  14.390  12.020  1.00  0.00            
ATOM     90  C27 ACD     1       6.160  16.390  12.080  1.00  0.00            
ATOM     91  H43 ACD     1       5.500  16.640  12.930  1.00  0.00            
ATOM     92  H44 ACD     1       7.150  16.050  12.420  1.00  0.00            
ATOM     93  O22 ACD     1       6.290  17.600  11.340  1.00  0.00            
ATOM     94  H45 ACD     1       7.230  17.760  11.190  1.00  0.00            
ATOM     95  O23 ACD     1       3.110  13.450  11.430  1.00  0.00            
ATOM     96  C28 ACD     1       1.870  13.610  12.160  1.00  0.00            
ATOM     97  H46 ACD     1       1.590  14.660  12.280  1.00  0.00            
ATOM     98  C29 ACD     1       2.180  13.250  13.640  1.00  0.00            
ATOM     99  H47 ACD     1       2.560  12.230  13.700  1.00  0.00            
ATOM    100  O24 ACD     1       1.000  13.460  14.360  1.00  0.00            
ATOM    101  C30 ACD     1       3.250  14.330  14.100  1.00  0.00            
ATOM    102  H48 ACD     1       4.150  14.050  13.530  1.00  0.00            
ATOM    103  H49 ACD     1       3.000  15.300  13.650  1.00  0.00            
ATOM    104  O25 ACD     1       3.450  14.440  15.500  1.00  0.00            
ATOM    105  H50 ACD     1       2.880  15.110  15.890  1.00  0.00            
ATOM    106  C31 ACD     1       0.710  12.820  11.590  1.00  0.00            
ATOM    107  H51 ACD     1       1.020  11.770  11.540  1.00  0.00            
ATOM    108  O26 ACD     1       0.400  13.240  10.260  1.00  0.00            
ATOM    109  H52 ACD     1      -0.240  12.610   9.910  1.00  0.00            
ATOM    110  C32 ACD     1      -0.520  12.890  12.490  1.00  0.00            
ATOM    111  H53 ACD     1      -0.870  13.930  12.410  1.00  0.00            
ATOM    112  O27 ACD     1      -1.460  11.940  12.090  1.00  0.00            
ATOM    113  H54 ACD     1      -1.200  11.130  12.530  1.00  0.00            
ATOM    114  C33 ACD     1      -0.110  12.700  13.980  1.00  0.00            
ATOM    115  H55 ACD     1      -0.990  12.990  14.580  1.00  0.00            
ATOM    116  O28 ACD     1       0.210  11.310  14.190  1.00  0.00            
ATOM    117  C34 ACD     1       0.390  10.780  15.510  1.00  0.00            
ATOM    118  H56 ACD     1      -0.640  10.710  15.890  1.00  0.00            
ATOM    119  C35 ACD     1       1.000   9.390  15.210  1.00  0.00            
ATOM    120  H57 ACD     1       1.760   9.480  14.420  1.00  0.00            
ATOM    121  O29 ACD     1      -0.010   8.530  14.650  1.00  0.00            
ATOM    122  H58 ACD     1      -0.390   8.820  13.810  1.00  0.00            
ATOM    123  C36 ACD     1       1.700   8.740  16.470  1.00  0.00            
ATOM    124  H59 ACD     1       0.870   8.400  17.110  1.00  0.00            
ATOM    125  O30 ACD     1       2.580   7.640  16.260  1.00  0.00            
ATOM    126  H60 ACD     1       2.270   7.170  15.480  1.00  0.00            
ATOM    127  C1  BE3     2       2.830   8.700  10.700  1.00  0.00            
ATOM    128  C2  BE3     2       3.960   9.660  10.910  1.00  0.00            
ATOM    129  C3  BE3     2       4.950   9.710   9.710  1.00  0.00            
ATOM    130  C4  BE3     2       4.490  10.200   8.470  1.00  0.00            
ATOM    131  C5  BE3     2       5.330  10.270   7.350  1.00  0.00            
ATOM    132  C6  BE3     2       6.660   9.970   7.520  1.00  0.00            
ATOM    133  C7  BE3     2       7.140   9.510   8.740  1.00  0.00            
ATOM    134  C8  BE3     2       8.670   9.320   8.830  1.00  0.00            
ATOM    135  C9  BE3     2       6.290   9.350   9.810  1.00  0.00            
ATOM    136  N1  BE3     2       6.750   8.820  11.080  1.00  0.00            
ATOM    137  C10 BE3     2       7.170   9.650  12.130  1.00  0.00            
ATOM    138  O1  BE3     2       7.660   9.220  13.140  1.00  0.00            
ATOM    139  C11 BE3     2       7.080  11.090  11.910  1.00  0.00            
ATOM    140  Cl1 BE3     2       5.680  11.820  12.840  1.00  0.00            
ATOM    141  C12 BE3     2       6.940   7.350  11.190  1.00  0.00            
ATOM    142  C13 BE3     2       5.920   6.480  10.290  1.00  0.00            
ATOM    143  C14 BE3     2       8.300   6.850  10.870  1.00  0.00            
ATOM    144  O2  BE3     2       9.390   7.460  11.630  1.00  0.00            
ATOM    145  C15 BE3     2       9.810   6.900  12.870  1.00  0.00            
ATOM    146  H1  BE3     2       1.970   9.130  10.170  1.00  0.00            
ATOM    147  H2  BE3     2       3.230   7.930  10.040  1.00  0.00            
ATOM    148  H3  BE3     2       2.460   8.330  11.670  1.00  0.00            
ATOM    149  H4  BE3     2       4.460   9.350  11.840  1.00  0.00            
ATOM    150  H5  BE3     2       3.670  10.700  11.120  1.00  0.00            
ATOM    151  H6  BE3     2       3.440  10.440   8.390  1.00  0.00            
ATOM    152  H7  BE3     2       4.990  10.480   6.340  1.00  0.00            
ATOM    153  H8  BE3     2       7.410  10.130   6.750  1.00  0.00            
ATOM    154  H9  BE3     2       9.020   8.550   8.130  1.00  0.00            
ATOM    155  H10 BE3     2       9.130  10.270   8.530  1.00  0.00            
ATOM    156  H11 BE3     2       9.080   9.150   9.830  1.00  0.00            
ATOM    157  H12 BE3     2       7.090  11.300  10.840  1.00  0.00            
ATOM    158  H13 BE3     2       7.920  11.580  12.410  1.00  0.00            
ATOM    159  H14 BE3     2       6.690   7.130  12.240  1.00  0.00            
ATOM    160  H15 BE3     2       6.070   5.420  10.510  1.00  0.00            
ATOM    161  H16 BE3     2       4.900   6.780  10.540  1.00  0.00            
ATOM    162  H17 BE3     2       6.010   6.780   9.240  1.00  0.00            
ATOM    163  H18 BE3     2       8.340   6.920   9.780  1.00  0.00            
ATOM    164  H19 BE3     2       8.350   5.760  10.970  1.00  0.00            
ATOM    165  H20 BE3     2      10.580   7.550  13.300  1.00  0.00            
ATOM    166  H21 BE3     2       9.090   6.910  13.690  1.00  0.00            
ATOM    167  H22 BE3     2      10.180   5.870  12.800  1.00  0.00            
TER
ENDMDL
MODEL        1
ATOM      1  H1  ACD     1       9.890   3.190  40.790  1.00  0.00            
ATOM      2  O1  ACD     1       9.990   3.680  39.970  1.00  0.00            
ATOM      3  C1  ACD     1      11.100   2.990  39.410  1.00  0.00            
ATOM      4  H2  ACD     1      11.490   3.510  38.530  1.00  0.00            
ATOM      5  H3  ACD     1      10.790   1.980  39.130  1.00  0.00            
ATOM      6  C2  ACD     1      12.260   2.850  40.440  1.00  0.00            
ATOM      7  H4  ACD     1      12.490   3.880  40.740  1.00  0.00            
ATOM      8  O2  ACD     1      11.780   2.090  41.540  1.00  0.00            
ATOM      9  C3  ACD     1      12.780   1.970  42.590  1.00  0.00            
ATOM     10  H5  ACD     1      12.310   1.400  43.400  1.00  0.00            
ATOM     11  O3  ACD     1      13.090   3.270  43.140  1.00  0.00            
ATOM     12  C4  ACD     1      12.690   3.460  44.520  1.00  0.00            
ATOM     13  H6  ACD     1      11.910   2.740  44.780  1.00  0.00            
ATOM     14  C5  ACD     1      13.860   3.390  45.480  1.00  0.00            
ATOM     15  H7  ACD     1      14.630   4.110  45.160  1.00  0.00            
ATOM     16  O4  ACD     1      14.460   2.050  45.430  1.00  0.00            
ATOM     17  H8  ACD     1      14.830   1.830  44.570  1.00  0.00            
ATOM     18  C6  ACD     1      13.340   3.630  46.930  1.00  0.00            
ATOM     19  H9  ACD     1      12.520   2.920  47.090  1.00  0.00            
ATOM     20  O5  ACD     1      14.300   3.430  47.890  1.00  0.00            
ATOM     21  H10 ACD     1      14.640   2.610  47.510  1.00  0.00            
ATOM     22  C7  ACD     1      12.880   5.060  47.010  1.00  0.00            
ATOM     23  H11 ACD     1      12.390   5.210  47.970  1.00  0.00            
ATOM     24  O6  ACD     1      11.770   5.160  46.060  1.00  0.00            
ATOM     25  C8  ACD     1      12.070   4.860  44.710  1.00  0.00            
ATOM     26  H12 ACD     1      12.720   5.650  44.310  1.00  0.00            
ATOM     27  C9  ACD     1      10.830   4.900  43.910  1.00  0.00            
ATOM     28  H13 ACD     1      11.050   4.670  42.860  1.00  0.00            
ATOM     29  H14 ACD     1      10.150   4.090  44.200  1.00  0.00            
ATOM     30  O7  ACD     1      10.210   6.160  43.950  1.00  0.00            
ATOM     31  H15 ACD     1      10.220   6.620  44.800  1.00  0.00            
ATOM     32  O8  ACD     1      13.930   6.050  46.770  1.00  0.00            
ATOM     33  C10 ACD     1      13.810   7.470  47.040  1.00  0.00            
ATOM     34  H16 ACD     1      13.740   7.590  48.130  1.00  0.00            
ATOM     35  C11 ACD     1      15.220   7.980  46.660  1.00  0.00            
ATOM     36  H17 ACD     1      15.400   7.600  45.640  1.00  0.00            
ATOM     37  O9  ACD     1      16.210   7.560  47.610  1.00  0.00            
ATOM     38  H18 ACD     1      16.220   6.600  47.650  1.00  0.00            
ATOM     39  C12 ACD     1      15.170   9.490  46.670  1.00  0.00            
ATOM     40  H19 ACD     1      14.960   9.890  47.660  1.00  0.00            
ATOM     41  O10 ACD     1      16.450   9.910  46.110  1.00  0.00            
ATOM     42  H20 ACD     1      17.110   9.510  46.690  1.00  0.00            
ATOM     43  C13 ACD     1      14.030   9.940  45.810  1.00  0.00            
ATOM     44  H21 ACD     1      14.150  11.020  45.660  1.00  0.00            
ATOM     45  O11 ACD     1      12.860   9.510  46.400  1.00  0.00            
ATOM     46  C14 ACD     1      12.570   8.100  46.350  1.00  0.00            
ATOM     47  H22 ACD     1      12.570   7.600  45.370  1.00  0.00            
ATOM     48  C15 ACD     1      11.280   7.900  47.110  1.00  0.00            
ATOM     49  H23 ACD     1      11.270   6.970  47.690  1.00  0.00            
ATOM     50  H24 ACD     1      11.170   8.780  47.770  1.00  0.00            
ATOM     51  O12 ACD     1      10.220   7.890  46.180  1.00  0.00            
ATOM     52  H25 ACD     1      10.080   8.810  45.950  1.00  0.00            
ATOM     53  O13 ACD     1      14.270   9.300  44.480  1.00  0.00            
ATOM     54  C16 ACD     1      14.240  10.230  43.400  1.00  0.00            
ATOM     55  H26 ACD     1      14.020  11.240  43.770  1.00  0.00            
ATOM     56  C17 ACD     1      15.630  10.430  42.740  1.00  0.00            
ATOM     57  H27 ACD     1      15.950   9.440  42.380  1.00  0.00            
ATOM     58  O14 ACD     1      16.550  10.970  43.700  1.00  0.00            
ATOM     59  H28 ACD     1      16.590  10.390  44.460  1.00  0.00            
ATOM     60  C18 ACD     1      15.680  11.360  41.530  1.00  0.00            
ATOM     61  H29 ACD     1      15.440  12.400  41.800  1.00  0.00            
ATOM     62  O15 ACD     1      16.920  11.300  40.880  1.00  0.00            
ATOM     63  H30 ACD     1      17.540  11.410  41.610  1.00  0.00            
ATOM     64  C19 ACD     1      14.710  10.820  40.510  1.00  0.00            
ATOM     65  H31 ACD     1      14.700  11.630  39.770  1.00  0.00            
ATOM     66  O16 ACD     1      13.440  10.730  41.180  1.00  0.00            
ATOM     67  C20 ACD     1      13.350   9.800  42.260  1.00  0.00            
ATOM     68  H32 ACD     1      13.760   8.820  41.980  1.00  0.00            
ATOM     69  C21 ACD     1      11.890   9.620  42.610  1.00  0.00            
ATOM     70  H33 ACD     1      11.430   9.420  41.640  1.00  0.00            
ATOM     71  H34 ACD     1      11.840   8.650  43.130  1.00  0.00            
ATOM     72  O17 ACD     1      11.240  10.700  43.270  1.00  0.00            
ATOM     73  H35 ACD     1      11.410  11.530  42.810  1.00  0.00            
ATOM     74  O18 ACD     1      15.200   9.570  39.990  1.00  0.00            
ATOM     75  C22 ACD     1      15.090   9.310  38.600  1.00  0.00            
ATOM     76  H36 ACD     1      14.840  10.250  38.110  1.00  0.00            
ATOM     77  C23 ACD     1      16.440   8.800  38.230  1.00  0.00            
ATOM     78  H37 ACD     1      16.660   7.900  38.820  1.00  0.00            
ATOM     79  O19 ACD     1      17.420   9.880  38.490  1.00  0.00            
ATOM     80  H38 ACD     1      17.380  10.160  39.410  1.00  0.00            
ATOM     81  C24 ACD     1      16.380   8.510  36.850  1.00  0.00            
ATOM     82  H39 ACD     1      16.230   9.450  36.300  1.00  0.00            
ATOM     83  O20 ACD     1      17.570   7.970  36.390  1.00  0.00            
ATOM     84  H40 ACD     1      17.320   7.220  35.840  1.00  0.00            
ATOM     85  C25 ACD     1      15.360   7.550  36.350  1.00  0.00            
ATOM     86  H41 ACD     1      15.350   7.540  35.250  1.00  0.00            
ATOM     87  O21 ACD     1      14.080   7.970  36.870  1.00  0.00            
ATOM     88  C26 ACD     1      14.030   8.230  38.260  1.00  0.00            
ATOM     89  H42 ACD     1      14.160   7.270  38.770  1.00  0.00            
ATOM     90  C27 ACD     1      12.620   8.720  38.560  1.00  0.00            
ATOM     91  H43 ACD     1      12.570   9.210  39.540  1.00  0.00            
ATOM     92  H44 ACD     1      12.400   9.480  37.810  1.00  0.00            
ATOM     93  O22 ACD     1      11.620   7.720  38.270  1.00  0.00            
ATOM     94  H45 ACD     1      11.270   7.490  39.140  1.00  0.00            
ATOM     95  O23 ACD     1      15.590   6.220  36.850  1.00  0.00            
ATOM     96  C28 ACD     1      14.980   5.100  36.240  1.00  0.00            
ATOM     97  H46 ACD     1      15.000   5.190  35.140  1.00  0.00            
ATOM     98  C29 ACD     1      13.530   4.730  36.680  1.00  0.00            
ATOM     99  H47 ACD     1      13.460   5.150  37.690  1.00  0.00            
ATOM    100  O24 ACD     1      13.270   3.380  36.670  1.00  0.00            
ATOM    101  C30 ACD     1      12.460   5.390  35.850  1.00  0.00            
ATOM    102  H48 ACD     1      12.890   6.380  35.650  1.00  0.00            
ATOM    103  H49 ACD     1      12.290   4.900  34.890  1.00  0.00            
ATOM    104  O25 ACD     1      11.210   5.620  36.490  1.00  0.00            
ATOM    105  H50 ACD     1      11.370   6.210  37.240  1.00  0.00            
ATOM    106  C31 ACD     1      15.960   4.020  36.710  1.00  0.00            
ATOM    107  H51 ACD     1      16.320   4.210  37.730  1.00  0.00            
ATOM    108  O26 ACD     1      17.080   4.070  35.710  1.00  0.00            
ATOM    109  H52 ACD     1      17.530   4.910  35.660  1.00  0.00            
ATOM    110  C32 ACD     1      15.460   2.580  36.760  1.00  0.00            
ATOM    111  H53 ACD     1      15.470   2.310  35.700  1.00  0.00            
ATOM    112  O27 ACD     1      16.350   1.860  37.570  1.00  0.00            
ATOM    113  H54 ACD     1      16.100   1.840  38.500  1.00  0.00            
ATOM    114  C33 ACD     1      14.050   2.520  37.360  1.00  0.00            
ATOM    115  H55 ACD     1      13.550   1.550  37.330  1.00  0.00            
ATOM    116  O28 ACD     1      14.130   2.950  38.750  1.00  0.00            
ATOM    117  C34 ACD     1      13.520   2.190  39.770  1.00  0.00            
ATOM    118  H56 ACD     1      13.180   1.180  39.500  1.00  0.00            
ATOM    119  C35 ACD     1      14.620   2.040  40.820  1.00  0.00            
ATOM    120  H57 ACD     1      14.900   3.070  41.090  1.00  0.00            
ATOM    121  O29 ACD     1      15.760   1.250  40.270  1.00  0.00            
ATOM    122  H58 ACD     1      16.350   1.110  41.020  1.00  0.00            
ATOM    123  C36 ACD     1      13.910   1.230  41.990  1.00  0.00            
ATOM    124  H59 ACD     1      13.620   0.280  41.520  1.00  0.00            
ATOM    125  O30 ACD     1      14.880   0.990  43.010  1.00  0.00            
ATOM    126  H60 ACD     1      15.730   0.690  42.670  1.00  0.00            
ATOM    127  C1  BE3     2      20.270   8.810  41.830  1.00  0.00            
ATOM    128  C2  BE3     2      18.820   8.260  42.100  1.00  0.00            
ATOM    129  C3  BE3     2      18.740   7.050  43.010  1.00  0.00            
ATOM    130  C4  BE3     2      19.270   7.300  44.280  1.00  0.00            
ATOM    131  C5  BE3     2      19.050   6.370  45.320  1.00  0.00            
ATOM    132  C6  BE3     2      18.440   5.120  45.040  1.00  0.00            
ATOM    133  C7  BE3     2      17.930   4.880  43.720  1.00  0.00            
ATOM    134  C8  BE3     2      17.240   3.570  43.390  1.00  0.00            
ATOM    135  C9  BE3     2      18.150   5.840  42.680  1.00  0.00            
ATOM    136  N1  BE3     2      17.730   5.580  41.340  1.00  0.00            
ATOM    137  C10 BE3     2      16.450   5.830  40.900  1.00  0.00            
ATOM    138  O1  BE3     2      16.130   5.630  39.740  1.00  0.00            
ATOM    139  C11 BE3     2      15.500   6.340  41.990  1.00  0.00            
ATOM    140  Cl1 BE3     2      13.840   6.110  41.360  1.00  0.00            
ATOM    141  C12 BE3     2      18.810   5.300  40.360  1.00  0.00            
ATOM    142  C13 BE3     2      18.880   3.820  39.970  1.00  0.00            
ATOM    143  C14 BE3     2      18.950   6.220  39.070  1.00  0.00            
ATOM    144  O2  BE3     2      20.200   5.950  38.440  1.00  0.00            
ATOM    145  C15 BE3     2      20.440   6.720  37.230  1.00  0.00            
ATOM    146  H1  BE3     2      20.570   9.310  42.760  1.00  0.00            
ATOM    147  H2  BE3     2      21.020   8.040  41.620  1.00  0.00            
ATOM    148  H3  BE3     2      20.240   9.520  40.990  1.00  0.00            
ATOM    149  H4  BE3     2      18.320   8.070  41.130  1.00  0.00            
ATOM    150  H5  BE3     2      18.260   9.090  42.550  1.00  0.00            
ATOM    151  H6  BE3     2      19.720   8.270  44.450  1.00  0.00            
ATOM    152  H7  BE3     2      19.340   6.740  46.300  1.00  0.00            
ATOM    153  H8  BE3     2      18.130   4.410  45.810  1.00  0.00            
ATOM    154  H9  BE3     2      16.150   3.620  43.490  1.00  0.00            
ATOM    155  H10 BE3     2      17.480   3.080  42.430  1.00  0.00            
ATOM    156  H11 BE3     2      17.590   2.830  44.120  1.00  0.00            
ATOM    157  H12 BE3     2      15.750   7.400  42.050  1.00  0.00            
ATOM    158  H13 BE3     2      15.510   5.920  43.010  1.00  0.00            
ATOM    159  H14 BE3     2      19.760   5.450  40.890  1.00  0.00            
ATOM    160  H15 BE3     2      19.590   3.640  39.150  1.00  0.00            
ATOM    161  H16 BE3     2      19.230   3.250  40.840  1.00  0.00            
ATOM    162  H17 BE3     2      17.880   3.470  39.700  1.00  0.00            
ATOM    163  H18 BE3     2      18.890   7.290  39.310  1.00  0.00            
ATOM    164  H19 BE3     2      18.110   5.910  38.430  1.00  0.00            
ATOM    165  H20 BE3     2      21.370   6.340  36.800  1.00  0.00            
ATOM    166  H21 BE3     2      19.570   6.610  36.560  1.00  0.00            
ATOM    167  H22 BE3     2      20.490   7.780  37.510  1.00  0.00            
TER
ENDMDL
MODEL        1
ATOM      1  H1  ACD     1       3.170   7.120  14.790  1.00  0.00            
ATOM      2  O1  ACD     1       2.600   7.860  14.560  1.00  0.00            
ATOM      3  C1  ACD     1       1.980   7.450  13.320  1.00  0.00            
ATOM      4  H2  ACD     1       1.140   8.100  13.050  1.00  0.00            
ATOM      5  H3  ACD     1       1.640   6.410  13.370  1.00  0.00            
ATOM      6  C2  ACD     1       3.020   7.500  12.150  1.00  0.00            
ATOM      7  H4  ACD     1       3.680   8.370  12.180  1.00  0.00            
ATOM      8  O2  ACD     1       3.780   6.330  12.330  1.00  0.00            
ATOM      9  C3  ACD     1       4.750   6.090  11.340  1.00  0.00            
ATOM     10  H5  ACD     1       5.350   5.200  11.580  1.00  0.00            
ATOM     11  O3  ACD     1       5.680   7.160  11.230  1.00  0.00            
ATOM     12  C4  ACD     1       7.000   7.020  11.830  1.00  0.00            
ATOM     13  H6  ACD     1       7.070   6.030  12.300  1.00  0.00            
ATOM     14  C5  ACD     1       8.060   7.040  10.750  1.00  0.00            
ATOM     15  H7  ACD     1       7.810   7.820  10.020  1.00  0.00            
ATOM     16  O4  ACD     1       8.040   5.740  10.020  1.00  0.00            
ATOM     17  H8  ACD     1       8.680   5.750   9.310  1.00  0.00            
ATOM     18  C6  ACD     1       9.480   7.290  11.350  1.00  0.00            
ATOM     19  H9  ACD     1       9.730   6.310  11.770  1.00  0.00            
ATOM     20  O5  ACD     1      10.380   7.620  10.310  1.00  0.00            
ATOM     21  H10 ACD     1      10.350   6.990   9.590  1.00  0.00            
ATOM     22  C7  ACD     1       9.580   8.380  12.320  1.00  0.00            
ATOM     23  H11 ACD     1      10.600   8.390  12.710  1.00  0.00            
ATOM     24  O6  ACD     1       8.680   8.180  13.400  1.00  0.00            
ATOM     25  C8  ACD     1       7.310   8.160  12.870  1.00  0.00            
ATOM     26  H12 ACD     1       7.070   9.160  12.470  1.00  0.00            
ATOM     27  C9  ACD     1       6.450   8.030  14.120  1.00  0.00            
ATOM     28  H13 ACD     1       6.510   8.960  14.690  1.00  0.00            
ATOM     29  H14 ACD     1       5.390   8.000  13.820  1.00  0.00            
ATOM     30  O7  ACD     1       6.660   6.840  14.910  1.00  0.00            
ATOM     31  H15 ACD     1       5.830   6.610  15.330  1.00  0.00            
ATOM     32  O8  ACD     1       9.440   9.610  11.680  1.00  0.00            
ATOM     33  C10 ACD     1      10.420  10.670  12.060  1.00  0.00            
ATOM     34  H16 ACD     1      11.060  10.350  12.900  1.00  0.00            
ATOM     35  C11 ACD     1      11.510  10.910  10.990  1.00  0.00            
ATOM     36  H17 ACD     1      11.060  11.240  10.050  1.00  0.00            
ATOM     37  O9  ACD     1      12.210   9.660  10.810  1.00  0.00            
ATOM     38  H18 ACD     1      11.550   8.980  10.610  1.00  0.00            
ATOM     39  C12 ACD     1      12.430  11.970  11.420  1.00  0.00            
ATOM     40  H19 ACD     1      12.910  11.750  12.380  1.00  0.00            
ATOM     41  O10 ACD     1      13.430  12.120  10.400  1.00  0.00            
ATOM     42  H20 ACD     1      13.820  11.300  10.110  1.00  0.00            
ATOM     43  C13 ACD     1      11.690  13.300  11.670  1.00  0.00            
ATOM     44  H21 ACD     1      12.510  13.940  12.010  1.00  0.00            
ATOM     45  O11 ACD     1      10.700  12.960  12.750  1.00  0.00            
ATOM     46  C14 ACD     1       9.760  11.950  12.400  1.00  0.00            
ATOM     47  H22 ACD     1       9.260  12.270  11.480  1.00  0.00            
ATOM     48  C15 ACD     1       8.700  11.740  13.470  1.00  0.00            
ATOM     49  H23 ACD     1       8.000  10.970  13.110  1.00  0.00            
ATOM     50  H24 ACD     1       9.140  11.440  14.430  1.00  0.00            
ATOM     51  O12 ACD     1       8.000  12.970  13.800  1.00  0.00            
ATOM     52  H25 ACD     1       7.310  12.700  14.420  1.00  0.00            
ATOM     53  O13 ACD     1      11.050  13.880  10.520  1.00  0.00            
ATOM     54  C16 ACD     1      10.490  15.220  10.500  1.00  0.00            
ATOM     55  H26 ACD     1      11.340  15.920  10.480  1.00  0.00            
ATOM     56  C17 ACD     1       9.770  15.540   9.210  1.00  0.00            
ATOM     57  H27 ACD     1       9.050  14.730   9.010  1.00  0.00            
ATOM     58  O14 ACD     1      10.810  15.610   8.190  1.00  0.00            
ATOM     59  H28 ACD     1      11.050  14.710   7.940  1.00  0.00            
ATOM     60  C18 ACD     1       8.880  16.760   9.190  1.00  0.00            
ATOM     61  H29 ACD     1       9.490  17.640   9.420  1.00  0.00            
ATOM     62  O15 ACD     1       8.050  16.940   8.030  1.00  0.00            
ATOM     63  H30 ACD     1       7.210  16.480   8.100  1.00  0.00            
ATOM     64  C19 ACD     1       7.940  16.620  10.400  1.00  0.00            
ATOM     65  H31 ACD     1       7.340  17.530  10.510  1.00  0.00            
ATOM     66  O16 ACD     1       8.670  16.500  11.580  1.00  0.00            
ATOM     67  C20 ACD     1       9.570  15.430  11.710  1.00  0.00            
ATOM     68  H32 ACD     1       8.940  14.540  11.840  1.00  0.00            
ATOM     69  C21 ACD     1      10.250  15.710  13.050  1.00  0.00            
ATOM     70  H33 ACD     1      11.240  15.260  13.210  1.00  0.00            
ATOM     71  H34 ACD     1      10.390  16.800  13.140  1.00  0.00            
ATOM     72  O17 ACD     1       9.500  15.320  14.170  1.00  0.00            
ATOM     73  H35 ACD     1       9.080  14.500  13.910  1.00  0.00            
ATOM     74  O18 ACD     1       7.160  15.470  10.330  1.00  0.00            
ATOM     75  C22 ACD     1       5.720  15.660  10.390  1.00  0.00            
ATOM     76  H36 ACD     1       5.600  16.750  10.450  1.00  0.00            
ATOM     77  C23 ACD     1       5.050  15.220   9.140  1.00  0.00            
ATOM     78  H37 ACD     1       5.340  14.170   8.980  1.00  0.00            
ATOM     79  O19 ACD     1       5.420  16.040   7.990  1.00  0.00            
ATOM     80  H38 ACD     1       5.020  15.710   7.180  1.00  0.00            
ATOM     81  C24 ACD     1       3.510  15.330   9.340  1.00  0.00            
ATOM     82  H39 ACD     1       3.180  16.380   9.290  1.00  0.00            
ATOM     83  O20 ACD     1       2.890  14.620   8.280  1.00  0.00            
ATOM     84  H40 ACD     1       2.500  13.820   8.670  1.00  0.00            
ATOM     85  C25 ACD     1       3.060  14.630  10.620  1.00  0.00            
ATOM     86  H41 ACD     1       1.970  14.740  10.700  1.00  0.00            
ATOM     87  O21 ACD     1       3.730  15.180  11.760  1.00  0.00            
ATOM     88  C26 ACD     1       5.190  15.000  11.630  1.00  0.00            
ATOM     89  H42 ACD     1       5.410  13.930  11.770  1.00  0.00            
ATOM     90  C27 ACD     1       5.620  15.690  12.950  1.00  0.00            
ATOM     91  H43 ACD     1       5.280  15.030  13.750  1.00  0.00            
ATOM     92  H44 ACD     1       6.710  15.690  13.050  1.00  0.00            
ATOM     93  O22 ACD     1       5.150  17.100  13.060  1.00  0.00            
ATOM     94  H45 ACD     1       4.230  17.070  12.800  1.00  0.00            
ATOM     95  O23 ACD     1       3.340  13.270  10.570  1.00  0.00            
ATOM     96  C28 ACD     1       2.390  12.300  10.930  1.00  0.00            
ATOM     97  H46 ACD     1       1.740  12.820  11.650  1.00  0.00            
ATOM     98  C29 ACD     1       2.970  11.190  11.750  1.00  0.00            
ATOM     99  H47 ACD     1       3.740  10.690  11.140  1.00  0.00            
ATOM    100  O24 ACD     1       1.920  10.290  12.170  1.00  0.00            
ATOM    101  C30 ACD     1       3.610  11.810  12.980  1.00  0.00            
ATOM    102  H48 ACD     1       4.100  12.710  12.600  1.00  0.00            
ATOM    103  H49 ACD     1       2.920  11.970  13.810  1.00  0.00            
ATOM    104  O25 ACD     1       4.650  10.930  13.450  1.00  0.00            
ATOM    105  H50 ACD     1       4.170  10.170  13.810  1.00  0.00            
ATOM    106  C31 ACD     1       1.660  11.760   9.740  1.00  0.00            
ATOM    107  H51 ACD     1       2.370  11.180   9.130  1.00  0.00            
ATOM    108  O26 ACD     1       1.060  12.770   8.980  1.00  0.00            
ATOM    109  H52 ACD     1       0.600  12.410   8.210  1.00  0.00            
ATOM    110  C32 ACD     1       0.540  10.810  10.180  1.00  0.00            
ATOM    111  H53 ACD     1      -0.130  11.330  10.880  1.00  0.00            
ATOM    112  O27 ACD     1      -0.220  10.160   9.110  1.00  0.00            
ATOM    113  H54 ACD     1      -0.300  10.820   8.420  1.00  0.00            
ATOM    114  C33 ACD     1       1.140   9.720  11.040  1.00  0.00            
ATOM    115  H55 ACD     1       0.310   9.160  11.490  1.00  0.00            
ATOM    116  O28 ACD     1       2.010   8.820  10.320  1.00  0.00            
ATOM    117  C34 ACD     1       2.320   7.440  10.840  1.00  0.00            
ATOM    118  H56 ACD     1       1.340   6.950  10.900  1.00  0.00            
ATOM    119  C35 ACD     1       3.140   6.820   9.670  1.00  0.00            
ATOM    120  H57 ACD     1       3.830   7.580   9.290  1.00  0.00            
ATOM    121  O29 ACD     1       2.180   6.470   8.700  1.00  0.00            
ATOM    122  H58 ACD     1       2.090   7.290   8.200  1.00  0.00            
ATOM    123  C36 ACD     1       4.040   5.720  10.110  1.00  0.00            
ATOM    124  H59 ACD     1       3.430   4.900  10.520  1.00  0.00            
ATOM    125  O30 ACD     1       5.090   5.290   9.240  1.00  0.00            
ATOM    126  H60 ACD     1       5.630   6.080   9.140  1.00  0.00            
ATOM    127  C1  BE3     2       3.070  11.940   6.230  1.00  0.00            
ATOM    128  C2  BE3     2       4.350  11.320   5.600  1.00  0.00            
ATOM    129  C3  BE3     2       5.740  11.950   5.940  1.00  0.00            
ATOM    130  C4  BE3     2       5.840  13.320   5.830  1.00  0.00            
ATOM    131  C5  BE3     2       7.110  13.950   6.140  1.00  0.00            
ATOM    132  C6  BE3     2       8.170  13.060   6.640  1.00  0.00            
ATOM    133  C7  BE3     2       7.980  11.700   6.840  1.00  0.00            
ATOM    134  C8  BE3     2       9.150  10.880   7.510  1.00  0.00            
ATOM    135  C9  BE3     2       6.760  11.130   6.460  1.00  0.00            
ATOM    136  N1  BE3     2       6.600   9.760   6.700  1.00  0.00            
ATOM    137  C10 BE3     2       5.850   9.360   7.830  1.00  0.00            
ATOM    138  O1  BE3     2       5.660   8.150   7.980  1.00  0.00            
ATOM    139  C11 BE3     2       5.180  10.390   8.780  1.00  0.00            
ATOM    140  Cl1 BE3     2       6.230  10.720  10.250  1.00  0.00            
ATOM    141  C12 BE3     2       6.880   8.790   5.730  1.00  0.00            
ATOM    142  C13 BE3     2       6.930   9.320   4.240  1.00  0.00            
ATOM    143  C14 BE3     2       8.010   7.830   6.200  1.00  0.00            
ATOM    144  O2  BE3     2       7.820   6.660   5.380  1.00  0.00            
ATOM    145  C15 BE3     2       8.600   5.450   5.700  1.00  0.00            
ATOM    146  H1  BE3     2       2.840  12.950   5.870  1.00  0.00            
ATOM    147  H2  BE3     2       2.230  11.320   5.910  1.00  0.00            
ATOM    148  H3  BE3     2       3.090  12.020   7.330  1.00  0.00            
ATOM    149  H4  BE3     2       4.270  11.400   4.510  1.00  0.00            
ATOM    150  H5  BE3     2       4.350  10.230   5.670  1.00  0.00            
ATOM    151  H6  BE3     2       5.050  13.900   5.350  1.00  0.00            
ATOM    152  H7  BE3     2       7.340  15.010   6.020  1.00  0.00            
ATOM    153  H8  BE3     2       9.080  13.580   6.930  1.00  0.00            
ATOM    154  H9  BE3     2       9.670  10.340   6.710  1.00  0.00            
ATOM    155  H10 BE3     2       9.830  11.550   8.050  1.00  0.00            
ATOM    156  H11 BE3     2       8.880  10.080   8.200  1.00  0.00            
ATOM    157  H12 BE3     2       4.230   9.980   9.130  1.00  0.00            
ATOM    158  H13 BE3     2       5.010  11.270   8.150  1.00  0.00            
ATOM    159  H14 BE3     2       6.010   8.130   5.680  1.00  0.00            
ATOM    160  H15 BE3     2       6.920   8.420   3.610  1.00  0.00            
ATOM    161  H16 BE3     2       6.090  10.010   4.080  1.00  0.00            
ATOM    162  H17 BE3     2       7.810   9.940   4.010  1.00  0.00            
ATOM    163  H18 BE3     2       7.900   7.730   7.280  1.00  0.00            
ATOM    164  H19 BE3     2       9.020   8.230   6.090  1.00  0.00            
ATOM    165  H20 BE3     2       9.620   5.610   5.330  1.00  0.00            
ATOM    166  H21 BE3     2       8.680   5.280   6.780  1.00  0.00            
ATOM    167  H22 BE3     2       8.080   4.610   5.220  1.00  0.00            
TER
ENDMDL
MODEL        1
ATOM      1  H1  ACD     1      11.380   6.570  27.190  1.00  0.00            
ATOM      2  O1  ACD     1      12.170   6.240  27.620  1.00  0.00            
ATOM      3  C1  ACD     1      12.090   6.380  29.040  1.00  0.00            
ATOM      4  H2  ACD     1      11.490   7.290  29.210  1.00  0.00            
ATOM      5  H3  ACD     1      13.040   6.560  29.550  1.00  0.00            
ATOM      6  C2  ACD     1      11.380   5.220  29.700  1.00  0.00            
ATOM      7  H4  ACD     1      10.530   5.010  29.040  1.00  0.00            
ATOM      8  O2  ACD     1      12.220   4.070  29.680  1.00  0.00            
ATOM      9  C3  ACD     1      11.630   2.880  30.150  1.00  0.00            
ATOM     10  H5  ACD     1      12.320   2.030  30.090  1.00  0.00            
ATOM     11  O3  ACD     1      10.400   2.490  29.440  1.00  0.00            
ATOM     12  C4  ACD     1      10.430   1.320  28.550  1.00  0.00            
ATOM     13  H6  ACD     1      11.160   0.600  28.920  1.00  0.00            
ATOM     14  C5  ACD     1       9.030   0.740  28.720  1.00  0.00            
ATOM     15  H7  ACD     1       8.320   1.570  28.650  1.00  0.00            
ATOM     16  O4  ACD     1       8.920   0.200  30.020  1.00  0.00            
ATOM     17  H8  ACD     1       9.160   0.880  30.650  1.00  0.00            
ATOM     18  C6  ACD     1       8.750  -0.340  27.670  1.00  0.00            
ATOM     19  H9  ACD     1       9.450  -1.150  27.940  1.00  0.00            
ATOM     20  O5  ACD     1       7.400  -0.910  27.690  1.00  0.00            
ATOM     21  H10 ACD     1       7.120  -0.880  28.610  1.00  0.00            
ATOM     22  C7  ACD     1       9.140   0.210  26.270  1.00  0.00            
ATOM     23  H11 ACD     1       9.030  -0.560  25.490  1.00  0.00            
ATOM     24  O6  ACD     1      10.440   0.710  26.250  1.00  0.00            
ATOM     25  C8  ACD     1      10.770   1.730  27.110  1.00  0.00            
ATOM     26  H12 ACD     1      10.220   2.670  26.970  1.00  0.00            
ATOM     27  C9  ACD     1      12.220   2.010  26.810  1.00  0.00            
ATOM     28  H13 ACD     1      12.560   2.780  27.510  1.00  0.00            
ATOM     29  H14 ACD     1      12.780   1.080  26.940  1.00  0.00            
ATOM     30  O7  ACD     1      12.520   2.430  25.520  1.00  0.00            
ATOM     31  H15 ACD     1      12.400   1.730  24.860  1.00  0.00            
ATOM     32  O8  ACD     1       8.320   1.300  25.910  1.00  0.00            
ATOM     33  C10 ACD     1       7.670   1.300  24.580  1.00  0.00            
ATOM     34  H16 ACD     1       7.990   0.470  23.940  1.00  0.00            
ATOM     35  C11 ACD     1       6.200   1.030  24.810  1.00  0.00            
ATOM     36  H17 ACD     1       5.870   1.690  25.630  1.00  0.00            
ATOM     37  O9  ACD     1       6.070  -0.350  25.210  1.00  0.00            
ATOM     38  H18 ACD     1       6.540  -0.310  26.060  1.00  0.00            
ATOM     39  C12 ACD     1       5.380   1.340  23.530  1.00  0.00            
ATOM     40  H19 ACD     1       5.510   0.520  22.800  1.00  0.00            
ATOM     41  O10 ACD     1       4.020   1.430  23.860  1.00  0.00            
ATOM     42  H20 ACD     1       3.920   2.270  24.320  1.00  0.00            
ATOM     43  C13 ACD     1       5.710   2.650  22.950  1.00  0.00            
ATOM     44  H21 ACD     1       5.190   2.830  22.000  1.00  0.00            
ATOM     45  O11 ACD     1       7.090   2.730  22.670  1.00  0.00            
ATOM     46  C14 ACD     1       7.910   2.600  23.880  1.00  0.00            
ATOM     47  H22 ACD     1       7.760   3.480  24.510  1.00  0.00            
ATOM     48  C15 ACD     1       9.350   2.710  23.410  1.00  0.00            
ATOM     49  H23 ACD     1       9.460   3.720  22.990  1.00  0.00            
ATOM     50  H24 ACD     1      10.040   2.750  24.260  1.00  0.00            
ATOM     51  O12 ACD     1       9.860   1.610  22.760  1.00  0.00            
ATOM     52  H25 ACD     1       9.500   1.710  21.880  1.00  0.00            
ATOM     53  O13 ACD     1       5.330   3.630  23.990  1.00  0.00            
ATOM     54  C16 ACD     1       4.330   4.580  23.630  1.00  0.00            
ATOM     55  H26 ACD     1       3.720   4.230  22.790  1.00  0.00            
ATOM     56  C17 ACD     1       3.510   4.670  24.940  1.00  0.00            
ATOM     57  H27 ACD     1       4.240   4.780  25.760  1.00  0.00            
ATOM     58  O14 ACD     1       2.600   3.520  24.970  1.00  0.00            
ATOM     59  H28 ACD     1       1.830   3.600  25.540  1.00  0.00            
ATOM     60  C18 ACD     1       2.680   5.970  25.130  1.00  0.00            
ATOM     61  H29 ACD     1       1.810   5.890  24.460  1.00  0.00            
ATOM     62  O15 ACD     1       2.220   6.060  26.490  1.00  0.00            
ATOM     63  H30 ACD     1       1.860   5.220  26.800  1.00  0.00            
ATOM     64  C19 ACD     1       3.530   7.160  24.730  1.00  0.00            
ATOM     65  H31 ACD     1       3.000   8.120  24.820  1.00  0.00            
ATOM     66  O16 ACD     1       4.030   7.070  23.460  1.00  0.00            
ATOM     67  C20 ACD     1       4.970   5.960  23.240  1.00  0.00            
ATOM     68  H32 ACD     1       5.780   6.090  23.960  1.00  0.00            
ATOM     69  C21 ACD     1       5.650   6.030  21.930  1.00  0.00            
ATOM     70  H33 ACD     1       5.910   7.080  21.740  1.00  0.00            
ATOM     71  H34 ACD     1       6.570   5.440  22.010  1.00  0.00            
ATOM     72  O17 ACD     1       4.780   5.490  20.930  1.00  0.00            
ATOM     73  H35 ACD     1       3.970   6.010  20.890  1.00  0.00            
ATOM     74  O18 ACD     1       4.560   7.320  25.610  1.00  0.00            
ATOM     75  C22 ACD     1       4.640   8.550  26.430  1.00  0.00            
ATOM     76  H36 ACD     1       4.120   9.430  26.020  1.00  0.00            
ATOM     77  C23 ACD     1       4.060   8.280  27.900  1.00  0.00            
ATOM     78  H37 ACD     1       4.490   7.360  28.330  1.00  0.00            
ATOM     79  O19 ACD     1       2.590   8.240  27.840  1.00  0.00            
ATOM     80  H38 ACD     1       2.230   7.360  27.700  1.00  0.00            
ATOM     81  C24 ACD     1       4.450   9.430  28.870  1.00  0.00            
ATOM     82  H39 ACD     1       3.890  10.300  28.520  1.00  0.00            
ATOM     83  O20 ACD     1       4.210   9.190  30.250  1.00  0.00            
ATOM     84  H40 ACD     1       3.260   9.080  30.270  1.00  0.00            
ATOM     85  C25 ACD     1       5.900   9.780  28.800  1.00  0.00            
ATOM     86  H41 ACD     1       6.030  10.740  29.310  1.00  0.00            
ATOM     87  O21 ACD     1       6.220  10.030  27.430  1.00  0.00            
ATOM     88  C26 ACD     1       6.110   8.870  26.550  1.00  0.00            
ATOM     89  H42 ACD     1       6.640   7.990  26.950  1.00  0.00            
ATOM     90  C27 ACD     1       6.710   9.240  25.180  1.00  0.00            
ATOM     91  H43 ACD     1       6.690   8.340  24.550  1.00  0.00            
ATOM     92  H44 ACD     1       6.150  10.020  24.660  1.00  0.00            
ATOM     93  O22 ACD     1       8.120   9.590  25.250  1.00  0.00            
ATOM     94  H45 ACD     1       8.060  10.440  25.690  1.00  0.00            
ATOM     95  O23 ACD     1       6.700   8.710  29.330  1.00  0.00            
ATOM     96  C28 ACD     1       7.730   9.040  30.280  1.00  0.00            
ATOM     97  H46 ACD     1       7.650  10.070  30.620  1.00  0.00            
ATOM     98  C29 ACD     1       9.150   8.800  29.780  1.00  0.00            
ATOM     99  H47 ACD     1       8.940   7.920  29.150  1.00  0.00            
ATOM    100  O24 ACD     1      10.140   8.640  30.830  1.00  0.00            
ATOM    101  C30 ACD     1       9.640   9.920  28.880  1.00  0.00            
ATOM    102  H48 ACD     1      10.690   9.760  28.610  1.00  0.00            
ATOM    103  H49 ACD     1       9.130   9.990  27.900  1.00  0.00            
ATOM    104  O25 ACD     1       9.500  11.230  29.450  1.00  0.00            
ATOM    105  H50 ACD     1       9.510  11.210  30.410  1.00  0.00            
ATOM    106  C31 ACD     1       7.350   8.140  31.470  1.00  0.00            
ATOM    107  H51 ACD     1       7.180   7.090  31.210  1.00  0.00            
ATOM    108  O26 ACD     1       6.120   8.530  32.010  1.00  0.00            
ATOM    109  H52 ACD     1       5.480   8.770  31.340  1.00  0.00            
ATOM    110  C32 ACD     1       8.580   8.030  32.440  1.00  0.00            
ATOM    111  H53 ACD     1       8.750   8.990  32.950  1.00  0.00            
ATOM    112  O27 ACD     1       8.380   7.070  33.460  1.00  0.00            
ATOM    113  H54 ACD     1       8.540   6.240  32.990  1.00  0.00            
ATOM    114  C33 ACD     1       9.860   7.640  31.780  1.00  0.00            
ATOM    115  H55 ACD     1      10.620   7.510  32.560  1.00  0.00            
ATOM    116  O28 ACD     1       9.710   6.430  30.970  1.00  0.00            
ATOM    117  C34 ACD     1      10.760   5.430  31.090  1.00  0.00            
ATOM    118  H56 ACD     1      11.570   5.800  31.730  1.00  0.00            
ATOM    119  C35 ACD     1      10.310   4.150  31.830  1.00  0.00            
ATOM    120  H57 ACD     1       9.370   3.840  31.340  1.00  0.00            
ATOM    121  O29 ACD     1      10.200   4.420  33.270  1.00  0.00            
ATOM    122  H58 ACD     1      11.090   4.650  33.540  1.00  0.00            
ATOM    123  C36 ACD     1      11.210   2.910  31.600  1.00  0.00            
ATOM    124  H59 ACD     1      12.150   3.060  32.150  1.00  0.00            
ATOM    125  O30 ACD     1      10.590   1.660  31.980  1.00  0.00            
ATOM    126  H60 ACD     1      11.330   1.040  31.990  1.00  0.00            
ATOM    127  C1  BE3     2       7.080   2.110  32.120  1.00  0.00            
ATOM    128  C2  BE3     2       5.570   1.960  31.970  1.00  0.00            
ATOM    129  C3  BE3     2       5.140   1.100  30.780  1.00  0.00            
ATOM    130  C4  BE3     2       5.240  -0.290  30.830  1.00  0.00            
ATOM    131  C5  BE3     2       4.890  -1.100  29.770  1.00  0.00            
ATOM    132  C6  BE3     2       4.370  -0.520  28.580  1.00  0.00            
ATOM    133  C7  BE3     2       4.070   0.800  28.530  1.00  0.00            
ATOM    134  C8  BE3     2       3.420   1.320  27.270  1.00  0.00            
ATOM    135  C9  BE3     2       4.470   1.630  29.630  1.00  0.00            
ATOM    136  N1  BE3     2       4.040   2.950  29.600  1.00  0.00            
ATOM    137  C10 BE3     2       2.820   3.350  30.080  1.00  0.00            
ATOM    138  O1  BE3     2       2.350   4.490  29.960  1.00  0.00            
ATOM    139  C11 BE3     2       2.010   2.410  30.780  1.00  0.00            
ATOM    140  Cl1 BE3     2       0.570   1.610  30.020  1.00  0.00            
ATOM    141  C12 BE3     2       4.880   3.970  28.980  1.00  0.00            
ATOM    142  C13 BE3     2       5.270   5.180  29.860  1.00  0.00            
ATOM    143  C14 BE3     2       6.230   3.380  28.440  1.00  0.00            
ATOM    144  O2  BE3     2       6.640   4.110  27.290  1.00  0.00            
ATOM    145  C15 BE3     2       7.990   4.700  27.390  1.00  0.00            
ATOM    146  H1  BE3     2       7.560   1.150  32.350  1.00  0.00            
ATOM    147  H2  BE3     2       7.450   2.490  31.160  1.00  0.00            
ATOM    148  H3  BE3     2       7.330   2.790  32.940  1.00  0.00            
ATOM    149  H4  BE3     2       4.900   2.830  31.970  1.00  0.00            
ATOM    150  H5  BE3     2       5.250   1.350  32.830  1.00  0.00            
ATOM    151  H6  BE3     2       5.540  -0.770  31.760  1.00  0.00            
ATOM    152  H7  BE3     2       4.890  -2.180  29.890  1.00  0.00            
ATOM    153  H8  BE3     2       4.110  -1.200  27.770  1.00  0.00            
ATOM    154  H9  BE3     2       3.300   0.570  26.470  1.00  0.00            
ATOM    155  H10 BE3     2       2.370   1.500  27.520  1.00  0.00            
ATOM    156  H11 BE3     2       3.940   2.210  26.900  1.00  0.00            
ATOM    157  H12 BE3     2       1.720   2.900  31.730  1.00  0.00            
ATOM    158  H13 BE3     2       2.610   1.570  31.150  1.00  0.00            
ATOM    159  H14 BE3     2       4.380   4.310  28.060  1.00  0.00            
ATOM    160  H15 BE3     2       5.710   4.900  30.830  1.00  0.00            
ATOM    161  H16 BE3     2       5.970   5.830  29.330  1.00  0.00            
ATOM    162  H17 BE3     2       4.380   5.790  30.060  1.00  0.00            
ATOM    163  H18 BE3     2       6.100   2.380  28.010  1.00  0.00            
ATOM    164  H19 BE3     2       7.040   3.180  29.150  1.00  0.00            
ATOM    165  H20 BE3     2       8.740   3.950  27.680  1.00  0.00            
ATOM    166  H21 BE3     2       8.290   5.130  26.430  1.00  0.00            
ATOM    167  H22 BE3     2       8.020   5.580  28.050  1.00  0.00            
TER
ENDMDL
MODEL        1
ATOM      1  H1  ACD     1       0.980   9.040  12.850  1.00  0.00            
ATOM      2  O1  ACD     1       1.460   8.210  12.930  1.00  0.00            
ATOM      3  C1  ACD     1       1.520   7.600  11.680  1.00  0.00            
ATOM      4  H2  ACD     1       0.670   8.040  11.150  1.00  0.00            
ATOM      5  H3  ACD     1       1.330   6.530  11.780  1.00  0.00            
ATOM      6  C2  ACD     1       2.840   7.770  11.010  1.00  0.00            
ATOM      7  H4  ACD     1       3.200   8.760  11.310  1.00  0.00            
ATOM      8  O2  ACD     1       3.660   6.730  11.450  1.00  0.00            
ATOM      9  C3  ACD     1       4.930   6.490  10.830  1.00  0.00            
ATOM     10  H5  ACD     1       5.510   5.670  11.270  1.00  0.00            
ATOM     11  O3  ACD     1       5.750   7.660  10.870  1.00  0.00            
ATOM     12  C4  ACD     1       6.980   7.740  11.610  1.00  0.00            
ATOM     13  H6  ACD     1       7.400   6.800  11.990  1.00  0.00            
ATOM     14  C5  ACD     1       8.070   8.230  10.720  1.00  0.00            
ATOM     15  H7  ACD     1       7.830   9.230  10.330  1.00  0.00            
ATOM     16  O4  ACD     1       8.300   7.370   9.560  1.00  0.00            
ATOM     17  H8  ACD     1       7.460   7.060   9.210  1.00  0.00            
ATOM     18  C6  ACD     1       9.390   8.290  11.530  1.00  0.00            
ATOM     19  H9  ACD     1       9.550   7.270  11.920  1.00  0.00            
ATOM     20  O5  ACD     1      10.540   8.690  10.800  1.00  0.00            
ATOM     21  H10 ACD     1      10.170   9.490  10.420  1.00  0.00            
ATOM     22  C7  ACD     1       9.180   9.150  12.820  1.00  0.00            
ATOM     23  H11 ACD     1      10.000   9.230  13.540  1.00  0.00            
ATOM     24  O6  ACD     1       8.120   8.610  13.600  1.00  0.00            
ATOM     25  C8  ACD     1       6.830   8.510  12.910  1.00  0.00            
ATOM     26  H12 ACD     1       6.520   9.540  12.720  1.00  0.00            
ATOM     27  C9  ACD     1       5.830   7.930  13.890  1.00  0.00            
ATOM     28  H13 ACD     1       5.900   8.580  14.770  1.00  0.00            
ATOM     29  H14 ACD     1       4.790   8.000  13.570  1.00  0.00            
ATOM     30  O7  ACD     1       6.140   6.580  14.150  1.00  0.00            
ATOM     31  H15 ACD     1       5.400   6.270  14.680  1.00  0.00            
ATOM     32  O8  ACD     1       8.740  10.450  12.360  1.00  0.00            
ATOM     33  C10 ACD     1       9.430  11.570  12.910  1.00  0.00            
ATOM     34  H16 ACD     1       9.700  11.380  13.960  1.00  0.00            
ATOM     35  C11 ACD     1      10.710  11.780  12.100  1.00  0.00            
ATOM     36  H17 ACD     1      10.500  11.760  11.030  1.00  0.00            
ATOM     37  O9  ACD     1      11.660  10.710  12.450  1.00  0.00            
ATOM     38  H18 ACD     1      11.220   9.950  12.060  1.00  0.00            
ATOM     39  C12 ACD     1      11.420  13.120  12.270  1.00  0.00            
ATOM     40  H19 ACD     1      11.870  13.060  13.260  1.00  0.00            
ATOM     41  O10 ACD     1      12.470  13.310  11.400  1.00  0.00            
ATOM     42  H20 ACD     1      13.040  12.540  11.340  1.00  0.00            
ATOM     43  C13 ACD     1      10.390  14.250  12.130  1.00  0.00            
ATOM     44  H21 ACD     1      10.770  15.160  12.620  1.00  0.00            
ATOM     45  O11 ACD     1       9.390  13.990  13.090  1.00  0.00            
ATOM     46  C14 ACD     1       8.530  12.850  12.770  1.00  0.00            
ATOM     47  H22 ACD     1       8.160  13.130  11.770  1.00  0.00            
ATOM     48  C15 ACD     1       7.280  12.850  13.650  1.00  0.00            
ATOM     49  H23 ACD     1       6.580  12.120  13.230  1.00  0.00            
ATOM     50  H24 ACD     1       7.510  12.700  14.720  1.00  0.00            
ATOM     51  O12 ACD     1       6.690  14.150  13.620  1.00  0.00            
ATOM     52  H25 ACD     1       7.370  14.820  13.490  1.00  0.00            
ATOM     53  O13 ACD     1       9.850  14.330  10.770  1.00  0.00            
ATOM     54  C16 ACD     1       9.500  15.690  10.210  1.00  0.00            
ATOM     55  H26 ACD     1      10.370  16.350  10.320  1.00  0.00            
ATOM     56  C17 ACD     1       9.370  15.520   8.620  1.00  0.00            
ATOM     57  H27 ACD     1       8.890  14.570   8.340  1.00  0.00            
ATOM     58  O14 ACD     1      10.650  15.630   8.010  1.00  0.00            
ATOM     59  H28 ACD     1      11.280  15.050   8.460  1.00  0.00            
ATOM     60  C18 ACD     1       8.460  16.630   8.110  1.00  0.00            
ATOM     61  H29 ACD     1       9.070  17.540   8.020  1.00  0.00            
ATOM     62  O15 ACD     1       8.050  16.310   6.750  1.00  0.00            
ATOM     63  H30 ACD     1       8.890  16.270   6.280  1.00  0.00            
ATOM     64  C19 ACD     1       7.190  16.760   8.880  1.00  0.00            
ATOM     65  H31 ACD     1       6.670  17.560   8.340  1.00  0.00            
ATOM     66  O16 ACD     1       7.450  17.140  10.170  1.00  0.00            
ATOM     67  C20 ACD     1       8.290  16.250  10.940  1.00  0.00            
ATOM     68  H32 ACD     1       7.690  15.360  11.170  1.00  0.00            
ATOM     69  C21 ACD     1       8.630  17.010  12.260  1.00  0.00            
ATOM     70  H33 ACD     1       9.380  16.510  12.880  1.00  0.00            
ATOM     71  H34 ACD     1       9.020  18.020  12.070  1.00  0.00            
ATOM     72  O17 ACD     1       7.390  17.090  12.960  1.00  0.00            
ATOM     73  H35 ACD     1       6.880  17.800  12.560  1.00  0.00            
ATOM     74  O18 ACD     1       6.500  15.500   8.860  1.00  0.00            
ATOM     75  C22 ACD     1       5.100  15.830   8.700  1.00  0.00            
ATOM     76  H36 ACD     1       4.830  16.900   8.690  1.00  0.00            
ATOM     77  C23 ACD     1       4.810  15.250   7.400  1.00  0.00            
ATOM     78  H37 ACD     1       5.130  14.200   7.420  1.00  0.00            
ATOM     79  O19 ACD     1       5.520  15.910   6.300  1.00  0.00            
ATOM     80  H38 ACD     1       6.470  15.950   6.420  1.00  0.00            
ATOM     81  C24 ACD     1       3.290  15.130   7.220  1.00  0.00            
ATOM     82  H39 ACD     1       2.900  16.150   7.050  1.00  0.00            
ATOM     83  O20 ACD     1       2.990  14.310   6.090  1.00  0.00            
ATOM     84  H40 ACD     1       2.280  13.680   6.260  1.00  0.00            
ATOM     85  C25 ACD     1       2.540  14.580   8.420  1.00  0.00            
ATOM     86  H41 ACD     1       1.460  14.750   8.340  1.00  0.00            
ATOM     87  O21 ACD     1       2.940  15.340   9.560  1.00  0.00            
ATOM     88  C26 ACD     1       4.300  15.200   9.810  1.00  0.00            
ATOM     89  H42 ACD     1       4.590  14.140   9.880  1.00  0.00            
ATOM     90  C27 ACD     1       4.570  15.830  11.140  1.00  0.00            
ATOM     91  H43 ACD     1       5.660  15.990  11.140  1.00  0.00            
ATOM     92  H44 ACD     1       4.030  16.780  11.210  1.00  0.00            
ATOM     93  O22 ACD     1       4.200  14.970  12.240  1.00  0.00            
ATOM     94  H45 ACD     1       4.960  14.420  12.430  1.00  0.00            
ATOM     95  O23 ACD     1       2.740  13.210   8.590  1.00  0.00            
ATOM     96  C28 ACD     1       1.700  12.340   8.890  1.00  0.00            
ATOM     97  H46 ACD     1       0.780  12.870   9.180  1.00  0.00            
ATOM     98  C29 ACD     1       2.200  11.420  10.040  1.00  0.00            
ATOM     99  H47 ACD     1       3.170  10.950   9.820  1.00  0.00            
ATOM    100  O24 ACD     1       1.230  10.330  10.240  1.00  0.00            
ATOM    101  C30 ACD     1       2.410  12.160  11.350  1.00  0.00            
ATOM    102  H48 ACD     1       3.330  12.730  11.170  1.00  0.00            
ATOM    103  H49 ACD     1       1.540  12.790  11.610  1.00  0.00            
ATOM    104  O25 ACD     1       2.830  11.360  12.410  1.00  0.00            
ATOM    105  H50 ACD     1       2.000  11.000  12.730  1.00  0.00            
ATOM    106  C31 ACD     1       1.370  11.530   7.630  1.00  0.00            
ATOM    107  H51 ACD     1       2.260  11.060   7.210  1.00  0.00            
ATOM    108  O26 ACD     1       0.800  12.410   6.660  1.00  0.00            
ATOM    109  H52 ACD     1      -0.030  12.030   6.360  1.00  0.00            
ATOM    110  C32 ACD     1       0.500  10.380   8.050  1.00  0.00            
ATOM    111  H53 ACD     1      -0.390  10.860   8.480  1.00  0.00            
ATOM    112  O27 ACD     1       0.210   9.620   6.850  1.00  0.00            
ATOM    113  H54 ACD     1       1.030   9.550   6.350  1.00  0.00            
ATOM    114  C33 ACD     1       1.060   9.470   9.170  1.00  0.00            
ATOM    115  H55 ACD     1       0.290   8.740   9.410  1.00  0.00            
ATOM    116  O28 ACD     1       2.340   8.840   8.790  1.00  0.00            
ATOM    117  C34 ACD     1       2.670   7.600   9.490  1.00  0.00            
ATOM    118  H56 ACD     1       1.940   6.810   9.260  1.00  0.00            
ATOM    119  C35 ACD     1       3.960   7.190   8.680  1.00  0.00            
ATOM    120  H57 ACD     1       4.700   8.000   8.700  1.00  0.00            
ATOM    121  O29 ACD     1       3.540   6.750   7.390  1.00  0.00            
ATOM    122  H58 ACD     1       2.850   7.350   7.070  1.00  0.00            
ATOM    123  C36 ACD     1       4.610   6.050   9.380  1.00  0.00            
ATOM    124  H59 ACD     1       3.890   5.230   9.520  1.00  0.00            
ATOM    125  O30 ACD     1       5.840   5.720   8.770  1.00  0.00            
ATOM    126  H60 ACD     1       5.680   5.450   7.860  1.00  0.00            
ATOM    127  C1  BE3     2       6.530   7.880   6.160  1.00  0.00            
ATOM    128  C2  BE3     2       6.110   9.190   6.890  1.00  0.00            
ATOM    129  C3  BE3     2       6.340  10.360   5.940  1.00  0.00            
ATOM    130  C4  BE3     2       5.340  10.600   4.950  1.00  0.00            
ATOM    131  C5  BE3     2       5.520  11.660   4.050  1.00  0.00            
ATOM    132  C6  BE3     2       6.560  12.590   4.230  1.00  0.00            
ATOM    133  C7  BE3     2       7.520  12.370   5.240  1.00  0.00            
ATOM    134  C8  BE3     2       8.500  13.450   5.480  1.00  0.00            
ATOM    135  C9  BE3     2       7.460  11.250   6.090  1.00  0.00            
ATOM    136  N1  BE3     2       8.480  10.920   7.030  1.00  0.00            
ATOM    137  C10 BE3     2       8.350  11.330   8.370  1.00  0.00            
ATOM    138  O1  BE3     2       9.140  11.080   9.250  1.00  0.00            
ATOM    139  C11 BE3     2       7.100  12.040   8.860  1.00  0.00            
ATOM    140  Cl1 BE3     2       6.010  11.220  10.070  1.00  0.00            
ATOM    141  C12 BE3     2       9.680  10.250   6.530  1.00  0.00            
ATOM    142  C13 BE3     2       9.660   9.800   5.000  1.00  0.00            
ATOM    143  C14 BE3     2      10.980  11.060   6.840  1.00  0.00            
ATOM    144  O2  BE3     2      12.190  10.440   6.540  1.00  0.00            
ATOM    145  C15 BE3     2      12.590   9.280   7.330  1.00  0.00            
ATOM    146  H1  BE3     2       5.980   7.620   5.250  1.00  0.00            
ATOM    147  H2  BE3     2       7.600   7.910   5.890  1.00  0.00            
ATOM    148  H3  BE3     2       6.480   7.040   6.850  1.00  0.00            
ATOM    149  H4  BE3     2       6.620   9.410   7.820  1.00  0.00            
ATOM    150  H5  BE3     2       5.020   9.260   7.000  1.00  0.00            
ATOM    151  H6  BE3     2       4.500   9.920   4.830  1.00  0.00            
ATOM    152  H7  BE3     2       4.760  11.730   3.280  1.00  0.00            
ATOM    153  H8  BE3     2       6.590  13.430   3.530  1.00  0.00            
ATOM    154  H9  BE3     2       9.490  13.140   5.140  1.00  0.00            
ATOM    155  H10 BE3     2       8.260  14.290   4.810  1.00  0.00            
ATOM    156  H11 BE3     2       8.410  13.630   6.560  1.00  0.00            
ATOM    157  H12 BE3     2       6.350  12.350   8.120  1.00  0.00            
ATOM    158  H13 BE3     2       7.330  12.900   9.500  1.00  0.00            
ATOM    159  H14 BE3     2       9.700   9.350   7.160  1.00  0.00            
ATOM    160  H15 BE3     2       8.680   9.480   4.650  1.00  0.00            
ATOM    161  H16 BE3     2      10.030  10.620   4.370  1.00  0.00            
ATOM    162  H17 BE3     2      10.390   9.020   4.750  1.00  0.00            
ATOM    163  H18 BE3     2      10.970  11.390   7.880  1.00  0.00            
ATOM    164  H19 BE3     2      10.860  12.050   6.380  1.00  0.00            
ATOM    165  H20 BE3     2      12.790   9.500   8.390  1.00  0.00            
ATOM    166  H21 BE3     2      11.990   8.390   7.120  1.00  0.00            
ATOM    167  H22 BE3     2      13.600   9.100   6.930  1.00  0.00            
TER
ENDMDL
MODEL        1
ATOM      1  H1  ACD     1      10.900  10.530  29.290  1.00  0.00            
ATOM      2  O1  ACD     1      11.420  10.770  30.060  1.00  0.00            
ATOM      3  C1  ACD     1      10.770  10.390  31.280  1.00  0.00            
ATOM      4  H2  ACD     1       9.750  10.790  31.220  1.00  0.00            
ATOM      5  H3  ACD     1      11.290  10.760  32.180  1.00  0.00            
ATOM      6  C2  ACD     1      10.860   8.830  31.570  1.00  0.00            
ATOM      7  H4  ACD     1      10.760   8.380  30.570  1.00  0.00            
ATOM      8  O2  ACD     1      12.200   8.490  31.970  1.00  0.00            
ATOM      9  C3  ACD     1      12.540   7.150  32.010  1.00  0.00            
ATOM     10  H5  ACD     1      13.610   7.160  32.260  1.00  0.00            
ATOM     11  O3  ACD     1      12.200   6.560  30.840  1.00  0.00            
ATOM     12  C4  ACD     1      13.130   6.030  29.950  1.00  0.00            
ATOM     13  H6  ACD     1      14.110   6.440  30.250  1.00  0.00            
ATOM     14  C5  ACD     1      13.090   4.500  30.080  1.00  0.00            
ATOM     15  H7  ACD     1      12.000   4.350  30.100  1.00  0.00            
ATOM     16  O4  ACD     1      13.670   4.070  31.370  1.00  0.00            
ATOM     17  H8  ACD     1      13.260   4.510  32.130  1.00  0.00            
ATOM     18  C6  ACD     1      13.750   3.860  28.930  1.00  0.00            
ATOM     19  H9  ACD     1      14.780   4.210  29.100  1.00  0.00            
ATOM     20  O5  ACD     1      13.690   2.420  29.000  1.00  0.00            
ATOM     21  H10 ACD     1      13.620   2.210  29.930  1.00  0.00            
ATOM     22  C7  ACD     1      13.220   4.350  27.520  1.00  0.00            
ATOM     23  H11 ACD     1      13.890   3.930  26.770  1.00  0.00            
ATOM     24  O6  ACD     1      13.310   5.740  27.520  1.00  0.00            
ATOM     25  C8  ACD     1      12.710   6.490  28.560  1.00  0.00            
ATOM     26  H12 ACD     1      11.650   6.280  28.400  1.00  0.00            
ATOM     27  C9  ACD     1      13.050   7.980  28.340  1.00  0.00            
ATOM     28  H13 ACD     1      12.670   8.310  27.360  1.00  0.00            
ATOM     29  H14 ACD     1      12.370   8.510  29.020  1.00  0.00            
ATOM     30  O7  ACD     1      14.370   8.400  28.660  1.00  0.00            
ATOM     31  H15 ACD     1      15.020   8.010  28.070  1.00  0.00            
ATOM     32  O8  ACD     1      11.930   3.830  27.310  1.00  0.00            
ATOM     33  C10 ACD     1      11.650   3.140  26.120  1.00  0.00            
ATOM     34  H16 ACD     1      12.590   2.810  25.650  1.00  0.00            
ATOM     35  C11 ACD     1      10.720   1.980  26.490  1.00  0.00            
ATOM     36  H17 ACD     1       9.900   2.380  27.110  1.00  0.00            
ATOM     37  O9  ACD     1      11.630   1.130  27.270  1.00  0.00            
ATOM     38  H18 ACD     1      12.150   1.720  27.810  1.00  0.00            
ATOM     39  C12 ACD     1      10.220   1.260  25.240  1.00  0.00            
ATOM     40  H19 ACD     1      11.090   0.770  24.780  1.00  0.00            
ATOM     41  O10 ACD     1       9.260   0.300  25.510  1.00  0.00            
ATOM     42  H20 ACD     1       8.450   0.770  25.710  1.00  0.00            
ATOM     43  C13 ACD     1       9.580   2.190  24.290  1.00  0.00            
ATOM     44  H21 ACD     1       9.300   1.660  23.380  1.00  0.00            
ATOM     45  O11 ACD     1      10.560   3.200  24.000  1.00  0.00            
ATOM     46  C14 ACD     1      11.070   4.030  25.070  1.00  0.00            
ATOM     47  H22 ACD     1      10.210   4.620  25.420  1.00  0.00            
ATOM     48  C15 ACD     1      11.960   5.050  24.460  1.00  0.00            
ATOM     49  H23 ACD     1      11.320   5.580  23.750  1.00  0.00            
ATOM     50  H24 ACD     1      12.260   5.800  25.210  1.00  0.00            
ATOM     51  O12 ACD     1      13.090   4.580  23.800  1.00  0.00            
ATOM     52  H25 ACD     1      12.900   4.070  23.000  1.00  0.00            
ATOM     53  O13 ACD     1       8.500   2.870  24.940  1.00  0.00            
ATOM     54  C16 ACD     1       7.390   3.360  24.210  1.00  0.00            
ATOM     55  H26 ACD     1       7.460   2.950  23.190  1.00  0.00            
ATOM     56  C17 ACD     1       6.140   2.820  24.950  1.00  0.00            
ATOM     57  H27 ACD     1       6.240   3.120  26.000  1.00  0.00            
ATOM     58  O14 ACD     1       6.080   1.390  24.860  1.00  0.00            
ATOM     59  H28 ACD     1       5.750   1.000  24.050  1.00  0.00            
ATOM     60  C18 ACD     1       4.840   3.530  24.350  1.00  0.00            
ATOM     61  H29 ACD     1       4.780   3.230  23.290  1.00  0.00            
ATOM     62  O15 ACD     1       3.630   3.060  25.090  1.00  0.00            
ATOM     63  H30 ACD     1       3.380   2.160  24.870  1.00  0.00            
ATOM     64  C19 ACD     1       4.960   5.010  24.500  1.00  0.00            
ATOM     65  H31 ACD     1       4.090   5.580  24.140  1.00  0.00            
ATOM     66  O16 ACD     1       6.020   5.390  23.690  1.00  0.00            
ATOM     67  C20 ACD     1       7.320   4.880  24.090  1.00  0.00            
ATOM     68  H32 ACD     1       7.460   5.300  25.100  1.00  0.00            
ATOM     69  C21 ACD     1       8.330   5.430  23.130  1.00  0.00            
ATOM     70  H33 ACD     1       8.310   6.530  23.230  1.00  0.00            
ATOM     71  H34 ACD     1       9.370   5.180  23.400  1.00  0.00            
ATOM     72  O17 ACD     1       8.180   5.040  21.820  1.00  0.00            
ATOM     73  H35 ACD     1       7.870   5.810  21.340  1.00  0.00            
ATOM     74  O18 ACD     1       5.230   5.340  25.880  1.00  0.00            
ATOM     75  C22 ACD     1       4.310   6.170  26.530  1.00  0.00            
ATOM     76  H36 ACD     1       3.360   6.180  25.980  1.00  0.00            
ATOM     77  C23 ACD     1       4.080   5.510  27.820  1.00  0.00            
ATOM     78  H37 ACD     1       5.060   5.420  28.320  1.00  0.00            
ATOM     79  O19 ACD     1       3.460   4.210  27.660  1.00  0.00            
ATOM     80  H38 ACD     1       3.830   3.770  26.890  1.00  0.00            
ATOM     81  C24 ACD     1       3.260   6.440  28.740  1.00  0.00            
ATOM     82  H39 ACD     1       2.250   6.570  28.330  1.00  0.00            
ATOM     83  O20 ACD     1       3.170   5.870  29.990  1.00  0.00            
ATOM     84  H40 ACD     1       3.940   6.260  30.410  1.00  0.00            
ATOM     85  C25 ACD     1       3.950   7.880  28.780  1.00  0.00            
ATOM     86  H41 ACD     1       3.320   8.600  29.320  1.00  0.00            
ATOM     87  O21 ACD     1       4.170   8.420  27.510  1.00  0.00            
ATOM     88  C26 ACD     1       4.910   7.560  26.550  1.00  0.00            
ATOM     89  H42 ACD     1       5.970   7.450  26.800  1.00  0.00            
ATOM     90  C27 ACD     1       4.760   8.330  25.230  1.00  0.00            
ATOM     91  H43 ACD     1       5.150   7.750  24.380  1.00  0.00            
ATOM     92  H44 ACD     1       3.680   8.450  25.080  1.00  0.00            
ATOM     93  O22 ACD     1       5.460   9.600  25.160  1.00  0.00            
ATOM     94  H45 ACD     1       5.200  10.120  25.930  1.00  0.00            
ATOM     95  O23 ACD     1       5.190   7.790  29.470  1.00  0.00            
ATOM     96  C28 ACD     1       5.670   8.690  30.440  1.00  0.00            
ATOM     97  H46 ACD     1       4.980   9.550  30.470  1.00  0.00            
ATOM     98  C29 ACD     1       7.030   9.110  30.020  1.00  0.00            
ATOM     99  H47 ACD     1       7.660   8.240  29.830  1.00  0.00            
ATOM    100  O24 ACD     1       7.580   9.900  31.100  1.00  0.00            
ATOM    101  C30 ACD     1       7.000   9.920  28.740  1.00  0.00            
ATOM    102  H48 ACD     1       8.010  10.000  28.330  1.00  0.00            
ATOM    103  H49 ACD     1       6.410   9.400  27.980  1.00  0.00            
ATOM    104  O25 ACD     1       6.400  11.230  28.820  1.00  0.00            
ATOM    105  H50 ACD     1       6.870  11.690  29.520  1.00  0.00            
ATOM    106  C31 ACD     1       5.670   7.880  31.770  1.00  0.00            
ATOM    107  H51 ACD     1       6.210   6.950  31.550  1.00  0.00            
ATOM    108  O26 ACD     1       4.300   7.670  32.180  1.00  0.00            
ATOM    109  H52 ACD     1       4.380   6.950  32.820  1.00  0.00            
ATOM    110  C32 ACD     1       6.340   8.670  32.840  1.00  0.00            
ATOM    111  H53 ACD     1       5.710   9.520  33.130  1.00  0.00            
ATOM    112  O27 ACD     1       6.570   7.820  34.010  1.00  0.00            
ATOM    113  H54 ACD     1       7.340   7.300  33.780  1.00  0.00            
ATOM    114  C33 ACD     1       7.660   9.210  32.300  1.00  0.00            
ATOM    115  H55 ACD     1       8.140   9.890  33.030  1.00  0.00            
ATOM    116  O28 ACD     1       8.620   8.180  32.120  1.00  0.00            
ATOM    117  C34 ACD     1       9.970   8.320  32.670  1.00  0.00            
ATOM    118  H56 ACD     1      10.030   8.980  33.540  1.00  0.00            
ATOM    119  C35 ACD     1      10.320   6.860  33.060  1.00  0.00            
ATOM    120  H57 ACD     1      10.150   6.260  32.160  1.00  0.00            
ATOM    121  O29 ACD     1       9.580   6.530  34.190  1.00  0.00            
ATOM    122  H58 ACD     1       9.180   5.670  34.030  1.00  0.00            
ATOM    123  C36 ACD     1      11.800   6.560  33.250  1.00  0.00            
ATOM    124  H59 ACD     1      12.110   7.040  34.190  1.00  0.00            
ATOM    125  O30 ACD     1      11.990   5.140  33.230  1.00  0.00            
ATOM    126  H60 ACD     1      11.780   4.830  34.120  1.00  0.00            
ATOM    127  C1  BE3     2      10.500   2.300  31.370  1.00  0.00            
ATOM    128  C2  BE3     2       9.360   1.310  31.640  1.00  0.00            
ATOM    129  C3  BE3     2       8.550   0.950  30.410  1.00  0.00            
ATOM    130  C4  BE3     2       9.210  -0.010  29.570  1.00  0.00            
ATOM    131  C5  BE3     2       8.490  -0.530  28.510  1.00  0.00            
ATOM    132  C6  BE3     2       7.190  -0.080  28.210  1.00  0.00            
ATOM    133  C7  BE3     2       6.560   0.880  29.000  1.00  0.00            
ATOM    134  C8  BE3     2       5.110   1.290  28.660  1.00  0.00            
ATOM    135  C9  BE3     2       7.250   1.430  30.070  1.00  0.00            
ATOM    136  N1  BE3     2       6.660   2.480  30.900  1.00  0.00            
ATOM    137  C10 BE3     2       5.750   2.270  31.870  1.00  0.00            
ATOM    138  O1  BE3     2       5.030   3.160  32.320  1.00  0.00            
ATOM    139  C11 BE3     2       5.870   0.900  32.620  1.00  0.00            
ATOM    140  Cl1 BE3     2       4.320   0.570  33.490  1.00  0.00            
ATOM    141  C12 BE3     2       6.970   3.880  30.600  1.00  0.00            
ATOM    142  C13 BE3     2       7.700   4.660  31.730  1.00  0.00            
ATOM    143  C14 BE3     2       7.830   3.960  29.260  1.00  0.00            
ATOM    144  O2  BE3     2       8.120   5.290  28.850  1.00  0.00            
ATOM    145  C15 BE3     2       9.140   5.350  27.840  1.00  0.00            
ATOM    146  H1  BE3     2      10.370   3.180  32.020  1.00  0.00            
ATOM    147  H2  BE3     2      11.460   1.800  31.490  1.00  0.00            
ATOM    148  H3  BE3     2      10.550   2.640  30.330  1.00  0.00            
ATOM    149  H4  BE3     2       8.670   1.780  32.350  1.00  0.00            
ATOM    150  H5  BE3     2       9.620   0.370  32.140  1.00  0.00            
ATOM    151  H6  BE3     2      10.180  -0.450  29.810  1.00  0.00            
ATOM    152  H7  BE3     2       8.900  -1.300  27.860  1.00  0.00            
ATOM    153  H8  BE3     2       6.750  -0.480  27.300  1.00  0.00            
ATOM    154  H9  BE3     2       4.940   2.330  28.950  1.00  0.00            
ATOM    155  H10 BE3     2       4.880   1.290  27.580  1.00  0.00            
ATOM    156  H11 BE3     2       4.320   0.670  29.100  1.00  0.00            
ATOM    157  H12 BE3     2       6.740   0.940  33.290  1.00  0.00            
ATOM    158  H13 BE3     2       5.960   0.060  31.910  1.00  0.00            
ATOM    159  H14 BE3     2       6.070   4.470  30.380  1.00  0.00            
ATOM    160  H15 BE3     2       8.690   4.180  31.750  1.00  0.00            
ATOM    161  H16 BE3     2       7.860   5.670  31.320  1.00  0.00            
ATOM    162  H17 BE3     2       7.260   4.720  32.740  1.00  0.00            
ATOM    163  H18 BE3     2       7.260   3.510  28.450  1.00  0.00            
ATOM    164  H19 BE3     2       8.760   3.420  29.440  1.00  0.00            
ATOM    165  H20 BE3     2       8.810   4.880  26.900  1.00  0.00            
ATOM    166  H21 BE3     2       9.320   6.390  27.550  1.00  0.00            
ATOM    167  H22 BE3     2      10.110   4.930  28.150  1.00  0.00            
TER
ENDMDL
MODEL        1
ATOM      1  H1  ACD     1       0.940   5.080   7.780  1.00  0.00            
ATOM      2  O1  ACD     1       0.450   5.880   7.590  1.00  0.00            
ATOM      3  C1  ACD     1       0.660   6.040   6.230  1.00  0.00            
ATOM      4  H2  ACD     1       0.170   6.920   5.800  1.00  0.00            
ATOM      5  H3  ACD     1       0.250   5.130   5.770  1.00  0.00            
ATOM      6  C2  ACD     1       2.130   6.270   5.960  1.00  0.00            
ATOM      7  H4  ACD     1       2.440   7.180   6.480  1.00  0.00            
ATOM      8  O2  ACD     1       2.870   5.140   6.430  1.00  0.00            
ATOM      9  C3  ACD     1       4.230   5.130   6.240  1.00  0.00            
ATOM     10  H5  ACD     1       4.600   4.270   6.800  1.00  0.00            
ATOM     11  O3  ACD     1       4.890   6.270   6.750  1.00  0.00            
ATOM     12  C4  ACD     1       5.700   6.090   7.900  1.00  0.00            
ATOM     13  H6  ACD     1       5.740   5.010   8.110  1.00  0.00            
ATOM     14  C5  ACD     1       7.120   6.460   7.580  1.00  0.00            
ATOM     15  H7  ACD     1       7.110   7.530   7.320  1.00  0.00            
ATOM     16  O4  ACD     1       7.770   5.700   6.510  1.00  0.00            
ATOM     17  H8  ACD     1       7.070   5.510   5.880  1.00  0.00            
ATOM     18  C6  ACD     1       7.970   6.360   8.870  1.00  0.00            
ATOM     19  H9  ACD     1       8.210   5.320   9.150  1.00  0.00            
ATOM     20  O5  ACD     1       9.250   6.970   8.730  1.00  0.00            
ATOM     21  H10 ACD     1       9.010   7.830   8.370  1.00  0.00            
ATOM     22  C7  ACD     1       7.270   7.040  10.040  1.00  0.00            
ATOM     23  H11 ACD     1       7.710   6.660  10.960  1.00  0.00            
ATOM     24  O6  ACD     1       5.900   6.680  10.270  1.00  0.00            
ATOM     25  C8  ACD     1       5.120   6.850   9.080  1.00  0.00            
ATOM     26  H12 ACD     1       5.020   7.930   8.890  1.00  0.00            
ATOM     27  C9  ACD     1       3.790   6.300   9.460  1.00  0.00            
ATOM     28  H13 ACD     1       3.520   6.830  10.390  1.00  0.00            
ATOM     29  H14 ACD     1       3.050   6.600   8.710  1.00  0.00            
ATOM     30  O7  ACD     1       3.650   4.850   9.610  1.00  0.00            
ATOM     31  H15 ACD     1       3.480   4.680  10.540  1.00  0.00            
ATOM     32  O8  ACD     1       7.330   8.450  10.020  1.00  0.00            
ATOM     33  C10 ACD     1       7.740   9.140  11.200  1.00  0.00            
ATOM     34  H16 ACD     1       7.850   8.460  12.050  1.00  0.00            
ATOM     35  C11 ACD     1       9.070   9.790  10.870  1.00  0.00            
ATOM     36  H17 ACD     1       9.090  10.250   9.870  1.00  0.00            
ATOM     37  O9  ACD     1      10.080   8.750  10.910  1.00  0.00            
ATOM     38  H18 ACD     1       9.820   8.110  10.250  1.00  0.00            
ATOM     39  C12 ACD     1       9.510  10.900  11.850  1.00  0.00            
ATOM     40  H19 ACD     1       9.810  10.520  12.840  1.00  0.00            
ATOM     41  O10 ACD     1      10.640  11.640  11.290  1.00  0.00            
ATOM     42  H20 ACD     1      11.380  11.050  11.090  1.00  0.00            
ATOM     43  C13 ACD     1       8.350  11.890  12.070  1.00  0.00            
ATOM     44  H21 ACD     1       8.680  12.490  12.920  1.00  0.00            
ATOM     45  O11 ACD     1       7.160  11.220  12.400  1.00  0.00            
ATOM     46  C14 ACD     1       6.700  10.270  11.490  1.00  0.00            
ATOM     47  H22 ACD     1       6.480  10.860  10.590  1.00  0.00            
ATOM     48  C15 ACD     1       5.410   9.730  12.160  1.00  0.00            
ATOM     49  H23 ACD     1       5.000   9.010  11.450  1.00  0.00            
ATOM     50  H24 ACD     1       5.660   9.110  13.030  1.00  0.00            
ATOM     51  O12 ACD     1       4.390  10.650  12.450  1.00  0.00            
ATOM     52  H25 ACD     1       4.730  11.350  13.010  1.00  0.00            
ATOM     53  O13 ACD     1       8.260  12.680  10.930  1.00  0.00            
ATOM     54  C16 ACD     1       7.550  13.910  11.080  1.00  0.00            
ATOM     55  H26 ACD     1       8.110  14.510  11.810  1.00  0.00            
ATOM     56  C17 ACD     1       7.790  14.630   9.680  1.00  0.00            
ATOM     57  H27 ACD     1       7.430  13.960   8.880  1.00  0.00            
ATOM     58  O14 ACD     1       9.170  14.880   9.570  1.00  0.00            
ATOM     59  H28 ACD     1       9.560  14.040   9.290  1.00  0.00            
ATOM     60  C18 ACD     1       7.040  15.900   9.500  1.00  0.00            
ATOM     61  H29 ACD     1       7.400  16.620  10.250  1.00  0.00            
ATOM     62  O15 ACD     1       7.280  16.350   8.150  1.00  0.00            
ATOM     63  H30 ACD     1       8.230  16.470   8.090  1.00  0.00            
ATOM     64  C19 ACD     1       5.540  15.640   9.710  1.00  0.00            
ATOM     65  H31 ACD     1       4.900  16.500   9.460  1.00  0.00            
ATOM     66  O16 ACD     1       5.330  15.180  11.040  1.00  0.00            
ATOM     67  C20 ACD     1       6.080  13.980  11.440  1.00  0.00            
ATOM     68  H32 ACD     1       5.570  13.140  10.950  1.00  0.00            
ATOM     69  C21 ACD     1       5.870  13.900  12.950  1.00  0.00            
ATOM     70  H33 ACD     1       6.510  13.170  13.460  1.00  0.00            
ATOM     71  H34 ACD     1       6.110  14.900  13.330  1.00  0.00            
ATOM     72  O17 ACD     1       4.480  13.710  13.410  1.00  0.00            
ATOM     73  H35 ACD     1       3.890  14.370  13.040  1.00  0.00            
ATOM     74  O18 ACD     1       5.060  14.620   8.830  1.00  0.00            
ATOM     75  C22 ACD     1       3.850  14.790   8.080  1.00  0.00            
ATOM     76  H36 ACD     1       3.420  15.750   8.370  1.00  0.00            
ATOM     77  C23 ACD     1       4.350  14.690   6.610  1.00  0.00            
ATOM     78  H37 ACD     1       4.880  13.730   6.600  1.00  0.00            
ATOM     79  O19 ACD     1       5.180  15.760   6.180  1.00  0.00            
ATOM     80  H38 ACD     1       5.950  15.780   6.750  1.00  0.00            
ATOM     81  C24 ACD     1       3.140  14.550   5.690  1.00  0.00            
ATOM     82  H39 ACD     1       2.600  15.500   5.650  1.00  0.00            
ATOM     83  O20 ACD     1       3.480  14.230   4.350  1.00  0.00            
ATOM     84  H40 ACD     1       3.480  13.270   4.360  1.00  0.00            
ATOM     85  C25 ACD     1       2.130  13.500   6.150  1.00  0.00            
ATOM     86  H41 ACD     1       1.260  13.760   5.530  1.00  0.00            
ATOM     87  O21 ACD     1       1.890  13.700   7.530  1.00  0.00            
ATOM     88  C26 ACD     1       2.960  13.620   8.440  1.00  0.00            
ATOM     89  H42 ACD     1       3.510  12.690   8.220  1.00  0.00            
ATOM     90  C27 ACD     1       2.580  13.690   9.880  1.00  0.00            
ATOM     91  H43 ACD     1       3.460  13.390  10.470  1.00  0.00            
ATOM     92  H44 ACD     1       2.360  14.730  10.160  1.00  0.00            
ATOM     93  O22 ACD     1       1.510  12.890  10.390  1.00  0.00            
ATOM     94  H45 ACD     1       1.710  12.030  10.760  1.00  0.00            
ATOM     95  O23 ACD     1       2.640  12.210   5.820  1.00  0.00            
ATOM     96  C28 ACD     1       1.740  11.280   5.310  1.00  0.00            
ATOM     97  H46 ACD     1       0.710  11.630   5.410  1.00  0.00            
ATOM     98  C29 ACD     1       1.870  10.030   6.150  1.00  0.00            
ATOM     99  H47 ACD     1       2.890   9.650   6.040  1.00  0.00            
ATOM    100  O24 ACD     1       0.900   9.080   5.620  1.00  0.00            
ATOM    101  C30 ACD     1       1.580  10.260   7.630  1.00  0.00            
ATOM    102  H48 ACD     1       2.360  10.970   7.930  1.00  0.00            
ATOM    103  H49 ACD     1       0.640  10.800   7.810  1.00  0.00            
ATOM    104  O25 ACD     1       1.680   9.150   8.480  1.00  0.00            
ATOM    105  H50 ACD     1       0.880   8.640   8.320  1.00  0.00            
ATOM    106  C31 ACD     1       2.010  10.990   3.790  1.00  0.00            
ATOM    107  H51 ACD     1       2.980  10.470   3.810  1.00  0.00            
ATOM    108  O26 ACD     1       1.960  12.230   2.990  1.00  0.00            
ATOM    109  H52 ACD     1       2.060  11.980   2.060  1.00  0.00            
ATOM    110  C32 ACD     1       1.070   9.910   3.370  1.00  0.00            
ATOM    111  H53 ACD     1       0.070  10.300   3.580  1.00  0.00            
ATOM    112  O27 ACD     1       1.200   9.630   1.960  1.00  0.00            
ATOM    113  H54 ACD     1       1.930   9.060   1.700  1.00  0.00            
ATOM    114  C33 ACD     1       1.140   8.710   4.280  1.00  0.00            
ATOM    115  H55 ACD     1       0.270   8.080   4.090  1.00  0.00            
ATOM    116  O28 ACD     1       2.400   7.970   4.060  1.00  0.00            
ATOM    117  C34 ACD     1       2.420   6.550   4.470  1.00  0.00            
ATOM    118  H56 ACD     1       1.670   5.990   3.910  1.00  0.00            
ATOM    119  C35 ACD     1       3.860   6.120   4.020  1.00  0.00            
ATOM    120  H57 ACD     1       4.490   7.000   4.220  1.00  0.00            
ATOM    121  O29 ACD     1       4.060   6.020   2.590  1.00  0.00            
ATOM    122  H58 ACD     1       4.960   5.730   2.400  1.00  0.00            
ATOM    123  C36 ACD     1       4.520   4.990   4.830  1.00  0.00            
ATOM    124  H59 ACD     1       4.090   4.020   4.540  1.00  0.00            
ATOM    125  O30 ACD     1       5.920   4.920   4.560  1.00  0.00            
ATOM    126  H60 ACD     1       6.010   4.630   3.650  1.00  0.00            
ATOM    127  C1  BE3     2       7.090   9.100   2.230  1.00  0.00            
ATOM    128  C2  BE3     2       6.520   9.610   3.600  1.00  0.00            
ATOM    129  C3  BE3     2       6.770  11.060   4.000  1.00  0.00            
ATOM    130  C4  BE3     2       6.000  12.000   3.340  1.00  0.00            
ATOM    131  C5  BE3     2       6.230  13.360   3.530  1.00  0.00            
ATOM    132  C6  BE3     2       7.310  13.800   4.370  1.00  0.00            
ATOM    133  C7  BE3     2       8.040  12.820   5.070  1.00  0.00            
ATOM    134  C8  BE3     2       9.000  13.320   6.160  1.00  0.00            
ATOM    135  C9  BE3     2       7.800  11.470   4.850  1.00  0.00            
ATOM    136  N1  BE3     2       8.600  10.520   5.640  1.00  0.00            
ATOM    137  C10 BE3     2       8.320  10.270   7.000  1.00  0.00            
ATOM    138  O1  BE3     2       8.950   9.490   7.660  1.00  0.00            
ATOM    139  C11 BE3     2       6.930  10.800   7.480  1.00  0.00            
ATOM    140  Cl1 BE3     2       5.540   9.830   6.880  1.00  0.00            
ATOM    141  C12 BE3     2       9.860   9.950   5.080  1.00  0.00            
ATOM    142  C13 BE3     2       9.770   8.370   4.890  1.00  0.00            
ATOM    143  C14 BE3     2      10.300  10.690   3.730  1.00  0.00            
ATOM    144  O2  BE3     2      11.660  10.490   3.500  1.00  0.00            
ATOM    145  C15 BE3     2      12.210  11.190   2.450  1.00  0.00            
ATOM    146  H1  BE3     2       8.180   9.090   2.140  1.00  0.00            
ATOM    147  H2  BE3     2       6.730   8.130   1.880  1.00  0.00            
ATOM    148  H3  BE3     2       6.660   9.770   1.480  1.00  0.00            
ATOM    149  H4  BE3     2       6.860   8.980   4.430  1.00  0.00            
ATOM    150  H5  BE3     2       5.450   9.390   3.660  1.00  0.00            
ATOM    151  H6  BE3     2       5.220  11.630   2.690  1.00  0.00            
ATOM    152  H7  BE3     2       5.530  14.080   3.110  1.00  0.00            
ATOM    153  H8  BE3     2       7.520  14.850   4.550  1.00  0.00            
ATOM    154  H9  BE3     2       8.580  13.330   7.180  1.00  0.00            
ATOM    155  H10 BE3     2       9.920  12.740   6.280  1.00  0.00            
ATOM    156  H11 BE3     2       9.290  14.370   5.990  1.00  0.00            
ATOM    157  H12 BE3     2       6.830  11.850   7.200  1.00  0.00            
ATOM    158  H13 BE3     2       6.910  10.780   8.580  1.00  0.00            
ATOM    159  H14 BE3     2      10.610  10.160   5.840  1.00  0.00            
ATOM    160  H15 BE3     2       8.910   8.070   5.510  1.00  0.00            
ATOM    161  H16 BE3     2       9.750   7.950   3.880  1.00  0.00            
ATOM    162  H17 BE3     2      10.740   8.020   5.240  1.00  0.00            
ATOM    163  H18 BE3     2      10.080  11.760   3.760  1.00  0.00            
ATOM    164  H19 BE3     2       9.690  10.280   2.910  1.00  0.00            
ATOM    165  H20 BE3     2      13.270  10.900   2.400  1.00  0.00            
ATOM    166  H21 BE3     2      11.590  11.060   1.560  1.00  0.00            
ATOM    167  H22 BE3     2      12.300  12.270   2.660  1.00  0.00            
TER
ENDMDL
MODEL        1
ATOM      1  H1  ACD     1      -0.600   7.600   7.150  1.00  0.00            
ATOM      2  O1  ACD     1      -0.240   6.950   6.530  1.00  0.00            
ATOM      3  C1  ACD     1       0.300   7.550   5.240  1.00  0.00            
ATOM      4  H2  ACD     1      -0.430   8.320   4.940  1.00  0.00            
ATOM      5  H3  ACD     1       0.210   6.700   4.550  1.00  0.00            
ATOM      6  C2  ACD     1       1.660   8.120   5.290  1.00  0.00            
ATOM      7  H4  ACD     1       1.680   8.900   6.050  1.00  0.00            
ATOM      8  O2  ACD     1       2.560   6.950   5.590  1.00  0.00            
ATOM      9  C3  ACD     1       3.970   7.060   5.200  1.00  0.00            
ATOM     10  H5  ACD     1       4.490   6.160   5.550  1.00  0.00            
ATOM     11  O3  ACD     1       4.540   8.180   5.950  1.00  0.00            
ATOM     12  C4  ACD     1       5.450   7.800   6.980  1.00  0.00            
ATOM     13  H6  ACD     1       5.600   6.710   6.920  1.00  0.00            
ATOM     14  C5  ACD     1       6.760   8.600   6.670  1.00  0.00            
ATOM     15  H7  ACD     1       6.490   9.660   6.770  1.00  0.00            
ATOM     16  O4  ACD     1       7.300   8.260   5.400  1.00  0.00            
ATOM     17  H8  ACD     1       6.620   8.260   4.730  1.00  0.00            
ATOM     18  C6  ACD     1       7.750   8.310   7.800  1.00  0.00            
ATOM     19  H9  ACD     1       7.980   7.240   7.710  1.00  0.00            
ATOM     20  O5  ACD     1       8.930   9.080   7.590  1.00  0.00            
ATOM     21  H10 ACD     1       8.700  10.000   7.420  1.00  0.00            
ATOM     22  C7  ACD     1       7.130   8.600   9.130  1.00  0.00            
ATOM     23  H11 ACD     1       7.860   8.270   9.880  1.00  0.00            
ATOM     24  O6  ACD     1       5.900   7.940   9.350  1.00  0.00            
ATOM     25  C8  ACD     1       4.920   8.270   8.340  1.00  0.00            
ATOM     26  H12 ACD     1       4.650   9.330   8.310  1.00  0.00            
ATOM     27  C9  ACD     1       3.710   7.460   8.720  1.00  0.00            
ATOM     28  H13 ACD     1       3.470   7.820   9.730  1.00  0.00            
ATOM     29  H14 ACD     1       2.800   7.640   8.140  1.00  0.00            
ATOM     30  O7  ACD     1       3.950   6.080   8.700  1.00  0.00            
ATOM     31  H15 ACD     1       3.180   5.580   8.960  1.00  0.00            
ATOM     32  O8  ACD     1       6.940  10.040   9.340  1.00  0.00            
ATOM     33  C10 ACD     1       7.100  10.430  10.680  1.00  0.00            
ATOM     34  H16 ACD     1       6.850   9.560  11.310  1.00  0.00            
ATOM     35  C11 ACD     1       8.580  10.910  10.770  1.00  0.00            
ATOM     36  H17 ACD     1       8.770  11.590   9.930  1.00  0.00            
ATOM     37  O9  ACD     1       9.480   9.830  10.730  1.00  0.00            
ATOM     38  H18 ACD     1       9.880   9.650  11.580  1.00  0.00            
ATOM     39  C12 ACD     1       8.800  11.640  12.100  1.00  0.00            
ATOM     40  H19 ACD     1       8.550  10.910  12.870  1.00  0.00            
ATOM     41  O10 ACD     1      10.030  12.260  12.200  1.00  0.00            
ATOM     42  H20 ACD     1      10.270  12.710  11.380  1.00  0.00            
ATOM     43  C13 ACD     1       7.730  12.690  12.180  1.00  0.00            
ATOM     44  H21 ACD     1       7.810  13.280  13.090  1.00  0.00            
ATOM     45  O11 ACD     1       6.460  12.150  12.190  1.00  0.00            
ATOM     46  C14 ACD     1       6.100  11.460  11.010  1.00  0.00            
ATOM     47  H22 ACD     1       6.030  12.180  10.190  1.00  0.00            
ATOM     48  C15 ACD     1       4.700  10.900  11.290  1.00  0.00            
ATOM     49  H23 ACD     1       4.480  10.090  10.580  1.00  0.00            
ATOM     50  H24 ACD     1       4.630  10.350  12.240  1.00  0.00            
ATOM     51  O12 ACD     1       3.760  12.000  11.320  1.00  0.00            
ATOM     52  H25 ACD     1       3.380  11.910  12.200  1.00  0.00            
ATOM     53  O13 ACD     1       7.840  13.580  11.060  1.00  0.00            
ATOM     54  C16 ACD     1       7.380  14.960  11.180  1.00  0.00            
ATOM     55  H26 ACD     1       8.000  15.490  11.910  1.00  0.00            
ATOM     56  C17 ACD     1       7.740  15.520   9.850  1.00  0.00            
ATOM     57  H27 ACD     1       7.320  14.770   9.170  1.00  0.00            
ATOM     58  O14 ACD     1       9.120  15.570   9.540  1.00  0.00            
ATOM     59  H28 ACD     1       9.500  14.910  10.130  1.00  0.00            
ATOM     60  C18 ACD     1       7.040  16.790   9.580  1.00  0.00            
ATOM     61  H29 ACD     1       7.400  17.540  10.300  1.00  0.00            
ATOM     62  O15 ACD     1       7.250  17.250   8.220  1.00  0.00            
ATOM     63  H30 ACD     1       8.190  17.190   8.000  1.00  0.00            
ATOM     64  C19 ACD     1       5.580  16.620   9.760  1.00  0.00            
ATOM     65  H31 ACD     1       5.080  17.580   9.610  1.00  0.00            
ATOM     66  O16 ACD     1       5.380  16.280  11.100  1.00  0.00            
ATOM     67  C20 ACD     1       5.900  15.050  11.620  1.00  0.00            
ATOM     68  H32 ACD     1       5.250  14.310  11.140  1.00  0.00            
ATOM     69  C21 ACD     1       5.780  15.120  13.170  1.00  0.00            
ATOM     70  H33 ACD     1       6.220  14.310  13.760  1.00  0.00            
ATOM     71  H34 ACD     1       6.360  16.000  13.470  1.00  0.00            
ATOM     72  O17 ACD     1       4.390  15.220  13.570  1.00  0.00            
ATOM     73  H35 ACD     1       4.300  16.150  13.360  1.00  0.00            
ATOM     74  O18 ACD     1       5.020  15.700   8.890  1.00  0.00            
ATOM     75  C22 ACD     1       3.760  16.060   8.350  1.00  0.00            
ATOM     76  H36 ACD     1       3.360  17.040   8.670  1.00  0.00            
ATOM     77  C23 ACD     1       3.930  16.230   6.820  1.00  0.00            
ATOM     78  H37 ACD     1       4.470  15.310   6.530  1.00  0.00            
ATOM     79  O19 ACD     1       4.800  17.340   6.620  1.00  0.00            
ATOM     80  H38 ACD     1       5.660  17.150   7.010  1.00  0.00            
ATOM     81  C24 ACD     1       2.640  16.270   6.150  1.00  0.00            
ATOM     82  H39 ACD     1       2.150  17.160   6.550  1.00  0.00            
ATOM     83  O20 ACD     1       2.700  16.310   4.740  1.00  0.00            
ATOM     84  H40 ACD     1       2.410  15.440   4.450  1.00  0.00            
ATOM     85  C25 ACD     1       1.770  15.120   6.530  1.00  0.00            
ATOM     86  H41 ACD     1       0.810  15.300   6.040  1.00  0.00            
ATOM     87  O21 ACD     1       1.560  15.210   7.870  1.00  0.00            
ATOM     88  C26 ACD     1       2.680  15.010   8.670  1.00  0.00            
ATOM     89  H42 ACD     1       3.160  14.020   8.630  1.00  0.00            
ATOM     90  C27 ACD     1       2.200  15.150  10.090  1.00  0.00            
ATOM     91  H43 ACD     1       2.910  15.490  10.850  1.00  0.00            
ATOM     92  H44 ACD     1       1.500  15.990  10.130  1.00  0.00            
ATOM     93  O22 ACD     1       1.600  13.900  10.500  1.00  0.00            
ATOM     94  H45 ACD     1       2.300  13.290  10.750  1.00  0.00            
ATOM     95  O23 ACD     1       2.260  13.900   6.000  1.00  0.00            
ATOM     96  C28 ACD     1       1.220  13.060   5.510  1.00  0.00            
ATOM     97  H46 ACD     1       0.190  13.430   5.640  1.00  0.00            
ATOM     98  C29 ACD     1       1.300  11.670   6.160  1.00  0.00            
ATOM     99  H47 ACD     1       2.280  11.240   5.920  1.00  0.00            
ATOM    100  O24 ACD     1       0.340  10.850   5.520  1.00  0.00            
ATOM    101  C30 ACD     1       1.140  11.660   7.690  1.00  0.00            
ATOM    102  H48 ACD     1       1.980  12.280   8.030  1.00  0.00            
ATOM    103  H49 ACD     1       0.210  12.170   7.960  1.00  0.00            
ATOM    104  O25 ACD     1       1.090  10.370   8.260  1.00  0.00            
ATOM    105  H50 ACD     1       0.490  10.440   9.000  1.00  0.00            
ATOM    106  C31 ACD     1       1.430  13.000   3.980  1.00  0.00            
ATOM    107  H51 ACD     1       2.480  12.730   3.780  1.00  0.00            
ATOM    108  O26 ACD     1       1.340  14.300   3.380  1.00  0.00            
ATOM    109  H52 ACD     1       1.520  14.110   2.450  1.00  0.00            
ATOM    110  C32 ACD     1       0.450  12.040   3.390  1.00  0.00            
ATOM    111  H53 ACD     1      -0.550  12.440   3.590  1.00  0.00            
ATOM    112  O27 ACD     1       0.710  12.010   2.030  1.00  0.00            
ATOM    113  H54 ACD     1       1.270  11.260   1.830  1.00  0.00            
ATOM    114  C33 ACD     1       0.510  10.640   4.080  1.00  0.00            
ATOM    115  H55 ACD     1      -0.250   9.920   3.750  1.00  0.00            
ATOM    116  O28 ACD     1       1.760  10.070   3.710  1.00  0.00            
ATOM    117  C34 ACD     1       1.970   8.700   3.850  1.00  0.00            
ATOM    118  H56 ACD     1       1.340   8.170   3.120  1.00  0.00            
ATOM    119  C35 ACD     1       3.400   8.560   3.350  1.00  0.00            
ATOM    120  H57 ACD     1       3.970   9.390   3.790  1.00  0.00            
ATOM    121  O29 ACD     1       3.350   8.660   1.980  1.00  0.00            
ATOM    122  H58 ACD     1       2.630   9.200   1.660  1.00  0.00            
ATOM    123  C36 ACD     1       4.030   7.230   3.760  1.00  0.00            
ATOM    124  H59 ACD     1       3.530   6.350   3.330  1.00  0.00            
ATOM    125  O30 ACD     1       5.360   7.250   3.310  1.00  0.00            
ATOM    126  H60 ACD     1       5.170   7.590   2.430  1.00  0.00            
ATOM    127  C1  BE3     2       5.440  11.580   1.730  1.00  0.00            
ATOM    128  C2  BE3     2       5.390  12.080   3.190  1.00  0.00            
ATOM    129  C3  BE3     2       5.910  13.480   3.380  1.00  0.00            
ATOM    130  C4  BE3     2       5.120  14.540   2.900  1.00  0.00            
ATOM    131  C5  BE3     2       5.500  15.830   3.150  1.00  0.00            
ATOM    132  C6  BE3     2       6.600  16.130   3.850  1.00  0.00            
ATOM    133  C7  BE3     2       7.410  15.120   4.320  1.00  0.00            
ATOM    134  C8  BE3     2       8.550  15.640   5.180  1.00  0.00            
ATOM    135  C9  BE3     2       7.040  13.740   4.120  1.00  0.00            
ATOM    136  N1  BE3     2       7.830  12.730   4.730  1.00  0.00            
ATOM    137  C10 BE3     2       7.710  12.530   6.120  1.00  0.00            
ATOM    138  O1  BE3     2       8.500  11.850   6.750  1.00  0.00            
ATOM    139  C11 BE3     2       6.630  13.210   6.890  1.00  0.00            
ATOM    140  Cl1 BE3     2       5.090  12.270   7.150  1.00  0.00            
ATOM    141  C12 BE3     2       9.060  12.120   4.000  1.00  0.00            
ATOM    142  C13 BE3     2       8.840  10.700   3.630  1.00  0.00            
ATOM    143  C14 BE3     2       9.380  12.930   2.740  1.00  0.00            
ATOM    144  O2  BE3     2      10.490  12.320   1.980  1.00  0.00            
ATOM    145  C15 BE3     2      11.070  13.030   0.800  1.00  0.00            
ATOM    146  H1  BE3     2       4.730  12.170   1.140  1.00  0.00            
ATOM    147  H2  BE3     2       6.440  11.910   1.420  1.00  0.00            
ATOM    148  H3  BE3     2       5.220  10.520   1.600  1.00  0.00            
ATOM    149  H4  BE3     2       5.870  11.330   3.840  1.00  0.00            
ATOM    150  H5  BE3     2       4.340  12.010   3.500  1.00  0.00            
ATOM    151  H6  BE3     2       4.200  14.240   2.400  1.00  0.00            
ATOM    152  H7  BE3     2       4.820  16.620   2.840  1.00  0.00            
ATOM    153  H8  BE3     2       6.860  17.150   4.110  1.00  0.00            
ATOM    154  H9  BE3     2       9.210  16.210   4.510  1.00  0.00            
ATOM    155  H10 BE3     2       8.160  16.260   6.000  1.00  0.00            
ATOM    156  H11 BE3     2       9.200  14.890   5.620  1.00  0.00            
ATOM    157  H12 BE3     2       6.330  14.170   6.460  1.00  0.00            
ATOM    158  H13 BE3     2       7.040  13.390   7.890  1.00  0.00            
ATOM    159  H14 BE3     2       9.960  12.070   4.620  1.00  0.00            
ATOM    160  H15 BE3     2       9.620  10.350   2.930  1.00  0.00            
ATOM    161  H16 BE3     2       8.800  10.040   4.500  1.00  0.00            
ATOM    162  H17 BE3     2       7.910  10.620   3.050  1.00  0.00            
ATOM    163  H18 BE3     2       9.560  13.950   3.090  1.00  0.00            
ATOM    164  H19 BE3     2       8.500  12.890   2.080  1.00  0.00            
ATOM    165  H20 BE3     2      10.350  12.910  -0.020  1.00  0.00            
ATOM    166  H21 BE3     2      11.090  14.110   0.990  1.00  0.00            
ATOM    167  H22 BE3     2      12.070  12.620   0.630  1.00  0.00            
TER
ENDMDL
MODEL        1
ATOM      1  H1  ACD     1       4.770  11.460  14.600  1.00  0.00            
ATOM      2  O1  ACD     1       4.920  10.850  15.320  1.00  0.00            
ATOM      3  C1  ACD     1       4.770  11.540  16.580  1.00  0.00            
ATOM      4  H2  ACD     1       5.620  12.220  16.750  1.00  0.00            
ATOM      5  H3  ACD     1       4.700  10.810  17.400  1.00  0.00            
ATOM      6  C2  ACD     1       3.500  12.340  16.610  1.00  0.00            
ATOM      7  H4  ACD     1       3.360  12.700  15.580  1.00  0.00            
ATOM      8  O2  ACD     1       2.490  11.410  17.010  1.00  0.00            
ATOM      9  C3  ACD     1       1.210  11.850  17.290  1.00  0.00            
ATOM     10  H5  ACD     1       0.600  11.010  17.640  1.00  0.00            
ATOM     11  O3  ACD     1       0.590  12.430  16.190  1.00  0.00            
ATOM     12  C4  ACD     1      -0.360  11.590  15.520  1.00  0.00            
ATOM     13  H6  ACD     1      -0.500  10.680  16.130  1.00  0.00            
ATOM     14  C5  ACD     1      -1.660  12.420  15.580  1.00  0.00            
ATOM     15  H7  ACD     1      -1.380  13.340  15.060  1.00  0.00            
ATOM     16  O4  ACD     1      -2.010  12.660  17.010  1.00  0.00            
ATOM     17  H8  ACD     1      -1.260  12.990  17.510  1.00  0.00            
ATOM     18  C6  ACD     1      -2.790  11.770  14.800  1.00  0.00            
ATOM     19  H9  ACD     1      -3.120  10.880  15.360  1.00  0.00            
ATOM     20  O5  ACD     1      -4.000  12.490  14.540  1.00  0.00            
ATOM     21  H10 ACD     1      -4.260  12.280  13.640  1.00  0.00            
ATOM     22  C7  ACD     1      -2.310  11.330  13.500  1.00  0.00            
ATOM     23  H11 ACD     1      -2.970  10.590  13.030  1.00  0.00            
ATOM     24  O6  ACD     1      -1.070  10.580  13.520  1.00  0.00            
ATOM     25  C8  ACD     1       0.070  11.210  14.200  1.00  0.00            
ATOM     26  H12 ACD     1       0.290  12.160  13.690  1.00  0.00            
ATOM     27  C9  ACD     1       1.310  10.300  14.110  1.00  0.00            
ATOM     28  H13 ACD     1       1.410   9.940  13.070  1.00  0.00            
ATOM     29  H14 ACD     1       2.190  10.920  14.330  1.00  0.00            
ATOM     30  O7  ACD     1       1.190   9.150  14.960  1.00  0.00            
ATOM     31  H15 ACD     1       2.040   8.690  14.930  1.00  0.00            
ATOM     32  O8  ACD     1      -2.110  12.450  12.720  1.00  0.00            
ATOM     33  C10 ACD     1      -2.370  12.300  11.360  1.00  0.00            
ATOM     34  H16 ACD     1      -2.360  11.260  11.010  1.00  0.00            
ATOM     35  C11 ACD     1      -3.800  12.810  11.180  1.00  0.00            
ATOM     36  H17 ACD     1      -3.730  13.780  11.690  1.00  0.00            
ATOM     37  O9  ACD     1      -4.800  11.830  11.600  1.00  0.00            
ATOM     38  H18 ACD     1      -5.650  12.230  11.390  1.00  0.00            
ATOM     39  C12 ACD     1      -4.060  13.180   9.740  1.00  0.00            
ATOM     40  H19 ACD     1      -4.120  12.230   9.190  1.00  0.00            
ATOM     41  O10 ACD     1      -5.320  13.880   9.590  1.00  0.00            
ATOM     42  H20 ACD     1      -5.900  13.360   9.020  1.00  0.00            
ATOM     43  C13 ACD     1      -2.920  14.020   9.130  1.00  0.00            
ATOM     44  H21 ACD     1      -3.160  14.330   8.110  1.00  0.00            
ATOM     45  O11 ACD     1      -1.730  13.270   9.260  1.00  0.00            
ATOM     46  C14 ACD     1      -1.280  13.020  10.590  1.00  0.00            
ATOM     47  H22 ACD     1      -1.150  13.960  11.150  1.00  0.00            
ATOM     48  C15 ACD     1      -0.020  12.160  10.530  1.00  0.00            
ATOM     49  H23 ACD     1       0.410  12.140  11.540  1.00  0.00            
ATOM     50  H24 ACD     1      -0.340  11.190  10.110  1.00  0.00            
ATOM     51  O12 ACD     1       1.000  12.800   9.770  1.00  0.00            
ATOM     52  H25 ACD     1       0.570  13.010   8.930  1.00  0.00            
ATOM     53  O13 ACD     1      -2.820  15.240   9.940  1.00  0.00            
ATOM     54  C16 ACD     1      -2.290  16.470   9.280  1.00  0.00            
ATOM     55  H26 ACD     1      -2.990  16.750   8.480  1.00  0.00            
ATOM     56  C17 ACD     1      -2.030  17.490  10.460  1.00  0.00            
ATOM     57  H27 ACD     1      -1.450  16.960  11.230  1.00  0.00            
ATOM     58  O14 ACD     1      -3.280  18.010  10.940  1.00  0.00            
ATOM     59  H28 ACD     1      -3.930  17.330  11.150  1.00  0.00            
ATOM     60  C18 ACD     1      -1.150  18.640  10.080  1.00  0.00            
ATOM     61  H29 ACD     1      -1.750  19.240   9.390  1.00  0.00            
ATOM     62  O15 ACD     1      -0.660  19.380  11.230  1.00  0.00            
ATOM     63  H30 ACD     1      -0.430  18.750  11.920  1.00  0.00            
ATOM     64  C19 ACD     1       0.140  18.140   9.390  1.00  0.00            
ATOM     65  H31 ACD     1       0.640  19.070   9.080  1.00  0.00            
ATOM     66  O16 ACD     1      -0.180  17.400   8.210  1.00  0.00            
ATOM     67  C20 ACD     1      -0.980  16.180   8.420  1.00  0.00            
ATOM     68  H32 ACD     1      -0.460  15.380   8.960  1.00  0.00            
ATOM     69  C21 ACD     1      -1.140  15.600   7.000  1.00  0.00            
ATOM     70  H33 ACD     1      -0.210  15.780   6.450  1.00  0.00            
ATOM     71  H34 ACD     1      -1.460  14.550   7.060  1.00  0.00            
ATOM     72  O17 ACD     1      -2.090  16.310   6.180  1.00  0.00            
ATOM     73  H35 ACD     1      -1.810  17.230   6.190  1.00  0.00            
ATOM     74  O18 ACD     1       0.960  17.350  10.250  1.00  0.00            
ATOM     75  C22 ACD     1       2.300  17.760  10.290  1.00  0.00            
ATOM     76  H36 ACD     1       2.610  18.280   9.370  1.00  0.00            
ATOM     77  C23 ACD     1       2.490  18.610  11.430  1.00  0.00            
ATOM     78  H37 ACD     1       2.040  18.050  12.260  1.00  0.00            
ATOM     79  O19 ACD     1       1.880  19.930  11.290  1.00  0.00            
ATOM     80  H38 ACD     1       0.920  19.880  11.320  1.00  0.00            
ATOM     81  C24 ACD     1       4.020  18.780  11.770  1.00  0.00            
ATOM     82  H39 ACD     1       4.600  19.180  10.930  1.00  0.00            
ATOM     83  O20 ACD     1       4.240  19.430  12.960  1.00  0.00            
ATOM     84  H40 ACD     1       3.710  20.230  12.920  1.00  0.00            
ATOM     85  C25 ACD     1       4.740  17.410  11.840  1.00  0.00            
ATOM     86  H41 ACD     1       5.820  17.490  12.020  1.00  0.00            
ATOM     87  O21 ACD     1       4.510  16.710  10.670  1.00  0.00            
ATOM     88  C26 ACD     1       3.110  16.470  10.340  1.00  0.00            
ATOM     89  H42 ACD     1       2.690  15.800  11.100  1.00  0.00            
ATOM     90  C27 ACD     1       2.960  15.710   9.040  1.00  0.00            
ATOM     91  H43 ACD     1       3.510  14.770   9.150  1.00  0.00            
ATOM     92  H44 ACD     1       1.910  15.510   8.780  1.00  0.00            
ATOM     93  O22 ACD     1       3.520  16.470   7.890  1.00  0.00            
ATOM     94  H45 ACD     1       4.430  16.140   7.820  1.00  0.00            
ATOM     95  O23 ACD     1       4.220  16.690  12.930  1.00  0.00            
ATOM     96  C28 ACD     1       5.170  16.110  13.800  1.00  0.00            
ATOM     97  H46 ACD     1       6.190  16.150  13.390  1.00  0.00            
ATOM     98  C29 ACD     1       4.820  14.620  14.010  1.00  0.00            
ATOM     99  H47 ACD     1       3.770  14.570  14.320  1.00  0.00            
ATOM    100  O24 ACD     1       5.640  14.130  15.070  1.00  0.00            
ATOM    101  C30 ACD     1       5.210  13.810  12.800  1.00  0.00            
ATOM    102  H48 ACD     1       4.710  14.190  11.900  1.00  0.00            
ATOM    103  H49 ACD     1       6.290  13.860  12.600  1.00  0.00            
ATOM    104  O25 ACD     1       4.850  12.410  13.100  1.00  0.00            
ATOM    105  H50 ACD     1       5.440  11.830  12.610  1.00  0.00            
ATOM    106  C31 ACD     1       5.120  16.860  15.120  1.00  0.00            
ATOM    107  H51 ACD     1       4.090  16.890  15.510  1.00  0.00            
ATOM    108  O26 ACD     1       5.620  18.190  14.820  1.00  0.00            
ATOM    109  H52 ACD     1       5.070  18.660  14.190  1.00  0.00            
ATOM    110  C32 ACD     1       5.820  16.150  16.300  1.00  0.00            
ATOM    111  H53 ACD     1       6.900  16.220  16.080  1.00  0.00            
ATOM    112  O27 ACD     1       5.550  16.750  17.550  1.00  0.00            
ATOM    113  H54 ACD     1       4.690  16.350  17.640  1.00  0.00            
ATOM    114  C33 ACD     1       5.470  14.640  16.380  1.00  0.00            
ATOM    115  H55 ACD     1       6.230  14.140  16.990  1.00  0.00            
ATOM    116  O28 ACD     1       4.080  14.640  16.930  1.00  0.00            
ATOM    117  C34 ACD     1       3.560  13.490  17.550  1.00  0.00            
ATOM    118  H56 ACD     1       4.130  13.090  18.390  1.00  0.00            
ATOM    119  C35 ACD     1       2.240  13.940  18.080  1.00  0.00            
ATOM    120  H57 ACD     1       1.700  14.560  17.350  1.00  0.00            
ATOM    121  O29 ACD     1       2.430  14.810  19.220  1.00  0.00            
ATOM    122  H58 ACD     1       1.690  15.390  19.430  1.00  0.00            
ATOM    123  C36 ACD     1       1.280  12.790  18.440  1.00  0.00            
ATOM    124  H59 ACD     1       1.730  12.270  19.290  1.00  0.00            
ATOM    125  O30 ACD     1      -0.070  13.250  18.720  1.00  0.00            
ATOM    126  H60 ACD     1       0.000  13.740  19.540  1.00  0.00            
ATOM    127  C1  BE3     2      39.080  17.600  18.360  1.00  0.00            
ATOM    128  C2  BE3     2      40.210  16.710  17.780  1.00  0.00            
ATOM    129  C3  BE3     2      41.600  17.400  17.850  1.00  0.00            
ATOM    130  C4  BE3     2      42.350  17.280  19.060  1.00  0.00            
ATOM    131  C5  BE3     2      43.680  17.710  19.040  1.00  0.00            
ATOM    132  C6  BE3     2      44.210  18.280  17.870  1.00  0.00            
ATOM    133  C7  BE3     2      43.460  18.390  16.690  1.00  0.00            
ATOM    134  C8  BE3     2      44.170  19.070  15.560  1.00  0.00            
ATOM    135  C9  BE3     2      42.140  17.960  16.660  1.00  0.00            
ATOM    136  N1  BE3     2      41.430  18.080  15.400  1.00  0.00            
ATOM    137  C10 BE3     2      41.840  17.250  14.320  1.00  0.00            
ATOM    138  O1  BE3     2      41.760  17.630  13.180  1.00  0.00            
ATOM    139  C11 BE3     2      42.270  15.830  14.650  1.00  0.00            
ATOM    140  Cl1 BE3     2      43.030  14.900  13.240  1.00  0.00            
ATOM    141  C12 BE3     2      40.260  18.940  15.290  1.00  0.00            
ATOM    142  C13 BE3     2      40.770  20.340  14.940  1.00  0.00            
ATOM    143  C14 BE3     2      39.130  18.460  14.380  1.00  0.00            
ATOM    144  O2  BE3     2      38.800  17.130  14.840  1.00  0.00            
ATOM    145  C15 BE3     2      37.940  16.430  13.980  1.00  0.00            
ATOM    146  H1  BE3     2      39.570  18.280  19.070  1.00  0.00            
ATOM    147  H2  BE3     2      38.530  18.140  17.580  1.00  0.00            
ATOM    148  H3  BE3     2      38.330  16.990  18.880  1.00  0.00            
ATOM    149  H4  BE3     2      39.940  16.420  16.760  1.00  0.00            
ATOM    150  H5  BE3     2      40.170  15.720  18.250  1.00  0.00            
ATOM    151  H6  BE3     2      41.970  16.820  19.980  1.00  0.00            
ATOM    152  H7  BE3     2      44.340  17.570  19.890  1.00  0.00            
ATOM    153  H8  BE3     2      45.210  18.700  17.920  1.00  0.00            
ATOM    154  H9  BE3     2      44.180  18.460  14.650  1.00  0.00            
ATOM    155  H10 BE3     2      43.590  19.990  15.390  1.00  0.00            
ATOM    156  H11 BE3     2      45.210  19.320  15.790  1.00  0.00            
ATOM    157  H12 BE3     2      41.350  15.300  14.910  1.00  0.00            
ATOM    158  H13 BE3     2      42.910  15.880  15.530  1.00  0.00            
ATOM    159  H14 BE3     2      39.850  19.040  16.300  1.00  0.00            
ATOM    160  H15 BE3     2      39.940  21.040  14.730  1.00  0.00            
ATOM    161  H16 BE3     2      41.320  20.750  15.790  1.00  0.00            
ATOM    162  H17 BE3     2      41.540  20.440  14.160  1.00  0.00            
ATOM    163  H18 BE3     2      39.510  18.460  13.360  1.00  0.00            
ATOM    164  H19 BE3     2      38.260  19.130  14.330  1.00  0.00            
ATOM    165  H20 BE3     2      36.970  16.910  13.830  1.00  0.00            
ATOM    166  H21 BE3     2      38.430  16.260  13.020  1.00  0.00            
ATOM    167  H22 BE3     2      37.730  15.440  14.420  1.00  0.00            
TER
ENDMDL
MODEL        1
ATOM      1  H1  ACD     1      22.450   5.180   8.610  1.00  0.00            
ATOM      2  O1  ACD     1      22.100   5.310   7.720  1.00  0.00            
ATOM      3  C1  ACD     1      21.850   6.750   7.530  1.00  0.00            
ATOM      4  H2  ACD     1      22.810   7.220   7.280  1.00  0.00            
ATOM      5  H3  ACD     1      21.660   7.200   8.510  1.00  0.00            
ATOM      6  C2  ACD     1      20.810   7.150   6.460  1.00  0.00            
ATOM      7  H4  ACD     1      20.730   8.240   6.530  1.00  0.00            
ATOM      8  O2  ACD     1      21.380   6.660   5.210  1.00  0.00            
ATOM      9  C3  ACD     1      20.690   6.840   4.060  1.00  0.00            
ATOM     10  H5  ACD     1      21.310   6.430   3.260  1.00  0.00            
ATOM     11  O3  ACD     1      20.320   8.210   3.810  1.00  0.00            
ATOM     12  C4  ACD     1      21.110   8.910   2.930  1.00  0.00            
ATOM     13  H6  ACD     1      21.840   8.270   2.430  1.00  0.00            
ATOM     14  C5  ACD     1      20.210   9.420   1.750  1.00  0.00            
ATOM     15  H7  ACD     1      19.420  10.070   2.120  1.00  0.00            
ATOM     16  O4  ACD     1      19.750   8.250   1.050  1.00  0.00            
ATOM     17  H8  ACD     1      19.290   7.650   1.640  1.00  0.00            
ATOM     18  C6  ACD     1      21.150  10.260   0.810  1.00  0.00            
ATOM     19  H9  ACD     1      21.970   9.570   0.590  1.00  0.00            
ATOM     20  O5  ACD     1      20.620  10.680  -0.410  1.00  0.00            
ATOM     21  H10 ACD     1      20.460   9.860  -0.890  1.00  0.00            
ATOM     22  C7  ACD     1      21.680  11.490   1.520  1.00  0.00            
ATOM     23  H11 ACD     1      22.350  11.990   0.800  1.00  0.00            
ATOM     24  O6  ACD     1      22.450  11.110   2.630  1.00  0.00            
ATOM     25  C8  ACD     1      21.770  10.200   3.530  1.00  0.00            
ATOM     26  H12 ACD     1      20.890  10.730   3.900  1.00  0.00            
ATOM     27  C9  ACD     1      22.670   9.830   4.700  1.00  0.00            
ATOM     28  H13 ACD     1      22.700   8.770   4.990  1.00  0.00            
ATOM     29  H14 ACD     1      23.670  10.140   4.370  1.00  0.00            
ATOM     30  O7  ACD     1      22.480  10.680   5.800  1.00  0.00            
ATOM     31  H15 ACD     1      23.080  10.400   6.500  1.00  0.00            
ATOM     32  O8  ACD     1      20.670  12.380   1.930  1.00  0.00            
ATOM     33  C10 ACD     1      21.000  13.780   1.790  1.00  0.00            
ATOM     34  H16 ACD     1      22.060  14.010   1.610  1.00  0.00            
ATOM     35  C11 ACD     1      20.060  14.280   0.720  1.00  0.00            
ATOM     36  H17 ACD     1      19.030  13.980   0.960  1.00  0.00            
ATOM     37  O9  ACD     1      20.360  13.570  -0.500  1.00  0.00            
ATOM     38  H18 ACD     1      20.190  12.620  -0.410  1.00  0.00            
ATOM     39  C12 ACD     1      20.100  15.800   0.650  1.00  0.00            
ATOM     40  H19 ACD     1      21.080  16.050   0.240  1.00  0.00            
ATOM     41  O10 ACD     1      19.150  16.360  -0.270  1.00  0.00            
ATOM     42  H20 ACD     1      18.290  16.200   0.140  1.00  0.00            
ATOM     43  C13 ACD     1      19.770  16.430   2.090  1.00  0.00
[truncated: 1,582,869 more chars]
