# Supplementary material for: Achieving Chemical Accuracy in Cyclodextrin Host–Guest Binding via Integrative Atomistic Modelling
Source: Adv Sci (Weinh). 2025 Dec 14;13(10):e19782. doi: 10.1002/advs.202519782 (PMC12915143; doi:10.1002/advs.202519782)
Supplement: Supplementary file 1 — Supporting Information [file ADVS-13-e19782-s003.zip › all_poses/ACD.BE4.pdb]

MODEL        1
ATOM      1  H1  ACD     1      30.330  36.220  17.320  1.00  0.00            
ATOM      2  O1  ACD     1      30.520  35.280  17.400  1.00  0.00            
ATOM      3  C1  ACD     1      29.770  34.780  16.260  1.00  0.00            
ATOM      4  H2  ACD     1      30.320  35.050  15.350  1.00  0.00            
ATOM      5  H3  ACD     1      28.850  35.350  16.070  1.00  0.00            
ATOM      6  C2  ACD     1      29.380  33.310  16.330  1.00  0.00            
ATOM      7  H4  ACD     1      30.300  32.710  16.320  1.00  0.00            
ATOM      8  O2  ACD     1      28.640  33.020  17.510  1.00  0.00            
ATOM      9  C3  ACD     1      28.320  31.670  17.720  1.00  0.00            
ATOM     10  H5  ACD     1      27.670  31.820  18.590  1.00  0.00            
ATOM     11  O3  ACD     1      29.510  30.920  17.870  1.00  0.00            
ATOM     12  C4  ACD     1      29.960  30.560  19.160  1.00  0.00            
ATOM     13  H6  ACD     1      29.160  30.650  19.900  1.00  0.00            
ATOM     14  C5  ACD     1      30.330  29.070  19.070  1.00  0.00            
ATOM     15  H7  ACD     1      30.950  28.940  18.180  1.00  0.00            
ATOM     16  O4  ACD     1      29.070  28.320  18.910  1.00  0.00            
ATOM     17  H8  ACD     1      28.620  28.180  19.750  1.00  0.00            
ATOM     18  C6  ACD     1      31.110  28.630  20.290  1.00  0.00            
ATOM     19  H9  ACD     1      30.520  28.740  21.210  1.00  0.00            
ATOM     20  O5  ACD     1      31.530  27.240  20.100  1.00  0.00            
ATOM     21  H10 ACD     1      32.180  27.220  19.400  1.00  0.00            
ATOM     22  C7  ACD     1      32.350  29.460  20.450  1.00  0.00            
ATOM     23  H11 ACD     1      32.920  29.150  21.340  1.00  0.00            
ATOM     24  O6  ACD     1      31.970  30.790  20.730  1.00  0.00            
ATOM     25  C8  ACD     1      31.250  31.410  19.580  1.00  0.00            
ATOM     26  H12 ACD     1      31.990  31.550  18.780  1.00  0.00            
ATOM     27  C9  ACD     1      30.820  32.760  20.050  1.00  0.00            
ATOM     28  H13 ACD     1      31.660  33.460  20.190  1.00  0.00            
ATOM     29  H14 ACD     1      30.260  33.320  19.300  1.00  0.00            
ATOM     30  O7  ACD     1      30.000  32.670  21.250  1.00  0.00            
ATOM     31  H15 ACD     1      30.530  32.350  21.990  1.00  0.00            
ATOM     32  O8  ACD     1      33.150  29.440  19.270  1.00  0.00            
ATOM     33  C10 ACD     1      34.400  28.770  19.290  1.00  0.00            
ATOM     34  H16 ACD     1      34.460  28.100  20.160  1.00  0.00            
ATOM     35  C11 ACD     1      34.520  27.860  18.030  1.00  0.00            
ATOM     36  H17 ACD     1      34.080  28.330  17.140  1.00  0.00            
ATOM     37  O9  ACD     1      33.880  26.520  18.250  1.00  0.00            
ATOM     38  H18 ACD     1      34.150  25.880  17.590  1.00  0.00            
ATOM     39  C12 ACD     1      35.920  27.640  17.570  1.00  0.00            
ATOM     40  H19 ACD     1      36.390  26.910  18.250  1.00  0.00            
ATOM     41  O10 ACD     1      35.890  27.190  16.250  1.00  0.00            
ATOM     42  H20 ACD     1      35.730  28.010  15.770  1.00  0.00            
ATOM     43  C13 ACD     1      36.720  28.950  17.650  1.00  0.00            
ATOM     44  H21 ACD     1      37.790  28.720  17.630  1.00  0.00            
ATOM     45  O11 ACD     1      36.660  29.480  18.920  1.00  0.00            
ATOM     46  C14 ACD     1      35.420  29.930  19.280  1.00  0.00            
ATOM     47  H22 ACD     1      35.080  30.810  18.720  1.00  0.00            
ATOM     48  C15 ACD     1      35.470  30.450  20.800  1.00  0.00            
ATOM     49  H23 ACD     1      36.420  31.000  20.850  1.00  0.00            
ATOM     50  H24 ACD     1      34.550  31.000  21.050  1.00  0.00            
ATOM     51  O12 ACD     1      35.500  29.410  21.820  1.00  0.00            
ATOM     52  H25 ACD     1      35.880  29.830  22.600  1.00  0.00            
ATOM     53  O13 ACD     1      36.410  29.890  16.620  1.00  0.00            
ATOM     54  C16 ACD     1      37.460  30.750  16.120  1.00  0.00            
ATOM     55  H26 ACD     1      38.250  30.850  16.870  1.00  0.00            
ATOM     56  C17 ACD     1      37.990  30.000  14.840  1.00  0.00            
ATOM     57  H27 ACD     1      37.100  29.650  14.310  1.00  0.00            
ATOM     58  O14 ACD     1      38.760  28.800  15.140  1.00  0.00            
ATOM     59  H28 ACD     1      39.500  29.130  15.640  1.00  0.00            
ATOM     60  C18 ACD     1      38.640  30.840  13.710  1.00  0.00            
ATOM     61  H29 ACD     1      39.630  31.210  14.020  1.00  0.00            
ATOM     62  O15 ACD     1      38.710  30.180  12.430  1.00  0.00            
ATOM     63  H30 ACD     1      37.870  30.280  11.970  1.00  0.00            
ATOM     64  C19 ACD     1      37.850  32.140  13.590  1.00  0.00            
ATOM     65  H31 ACD     1      38.460  32.820  12.990  1.00  0.00            
ATOM     66  O16 ACD     1      37.770  32.770  14.830  1.00  0.00            
ATOM     67  C20 ACD     1      36.850  32.120  15.760  1.00  0.00            
ATOM     68  H32 ACD     1      35.810  32.070  15.420  1.00  0.00            
ATOM     69  C21 ACD     1      36.750  32.960  17.050  1.00  0.00            
ATOM     70  H33 ACD     1      36.390  33.960  16.780  1.00  0.00            
ATOM     71  H34 ACD     1      35.950  32.610  17.720  1.00  0.00            
ATOM     72  O17 ACD     1      37.980  33.170  17.730  1.00  0.00            
ATOM     73  H35 ACD     1      38.530  33.790  17.260  1.00  0.00            
ATOM     74  O18 ACD     1      36.620  31.980  12.870  1.00  0.00            
ATOM     75  C22 ACD     1      36.080  33.020  12.020  1.00  0.00            
ATOM     76  H36 ACD     1      36.910  33.610  11.610  1.00  0.00            
ATOM     77  C23 ACD     1      35.200  32.290  11.030  1.00  0.00            
ATOM     78  H37 ACD     1      34.410  31.750  11.570  1.00  0.00            
ATOM     79  O19 ACD     1      35.850  31.360  10.210  1.00  0.00            
ATOM     80  H38 ACD     1      35.670  30.470  10.520  1.00  0.00            
ATOM     81  C24 ACD     1      34.470  33.290  10.120  1.00  0.00            
ATOM     82  H39 ACD     1      35.250  33.890   9.620  1.00  0.00            
ATOM     83  O20 ACD     1      33.620  32.520   9.210  1.00  0.00            
ATOM     84  H40 ACD     1      34.120  32.000   8.580  1.00  0.00            
ATOM     85  C25 ACD     1      33.700  34.260  10.980  1.00  0.00            
ATOM     86  H41 ACD     1      33.280  35.040  10.330  1.00  0.00            
ATOM     87  O21 ACD     1      34.610  34.930  11.850  1.00  0.00            
ATOM     88  C26 ACD     1      35.330  34.090  12.790  1.00  0.00            
ATOM     89  H42 ACD     1      34.630  33.590  13.470  1.00  0.00            
ATOM     90  C27 ACD     1      36.140  35.120  13.520  1.00  0.00            
ATOM     91  H43 ACD     1      35.420  35.690  14.110  1.00  0.00            
ATOM     92  H44 ACD     1      36.800  34.580  14.210  1.00  0.00            
ATOM     93  O22 ACD     1      36.840  36.060  12.710  1.00  0.00            
ATOM     94  H45 ACD     1      37.480  36.340  13.370  1.00  0.00            
ATOM     95  O23 ACD     1      32.780  33.570  11.730  1.00  0.00            
ATOM     96  C28 ACD     1      31.470  34.160  11.530  1.00  0.00            
ATOM     97  H46 ACD     1      31.390  34.880  10.710  1.00  0.00            
ATOM     98  C29 ACD     1      31.080  34.950  12.760  1.00  0.00            
ATOM     99  H47 ACD     1      31.380  34.340  13.620  1.00  0.00            
ATOM    100  O24 ACD     1      29.710  35.060  12.880  1.00  0.00            
ATOM    101  C30 ACD     1      31.820  36.310  12.990  1.00  0.00            
ATOM    102  H48 ACD     1      31.450  36.810  13.890  1.00  0.00            
ATOM    103  H49 ACD     1      32.900  36.180  13.110  1.00  0.00            
ATOM    104  O25 ACD     1      31.480  37.260  12.020  1.00  0.00            
ATOM    105  H50 ACD     1      30.560  37.500  12.160  1.00  0.00            
ATOM    106  C31 ACD     1      30.540  32.990  11.170  1.00  0.00            
ATOM    107  H51 ACD     1      30.880  32.190  11.830  1.00  0.00            
ATOM    108  O26 ACD     1      30.770  32.590   9.770  1.00  0.00            
ATOM    109  H52 ACD     1      31.710  32.370   9.740  1.00  0.00            
ATOM    110  C32 ACD     1      29.050  33.180  11.560  1.00  0.00            
ATOM    111  H53 ACD     1      28.580  33.720  10.740  1.00  0.00            
ATOM    112  O27 ACD     1      28.430  31.930  11.700  1.00  0.00            
ATOM    113  H54 ACD     1      27.930  31.740  10.900  1.00  0.00            
ATOM    114  C33 ACD     1      28.910  33.900  12.910  1.00  0.00            
ATOM    115  H55 ACD     1      27.890  34.230  13.120  1.00  0.00            
ATOM    116  O28 ACD     1      29.390  33.100  14.010  1.00  0.00            
ATOM    117  C34 ACD     1      28.580  32.980  15.130  1.00  0.00            
ATOM    118  H56 ACD     1      27.800  33.740  14.950  1.00  0.00            
ATOM    119  C35 ACD     1      27.970  31.580  15.170  1.00  0.00            
ATOM    120  H57 ACD     1      28.800  30.890  14.960  1.00  0.00            
ATOM    121  O29 ACD     1      26.930  31.490  14.210  1.00  0.00            
ATOM    122  H58 ACD     1      27.310  31.740  13.360  1.00  0.00            
ATOM    123  C36 ACD     1      27.480  31.130  16.580  1.00  0.00            
ATOM    124  H59 ACD     1      26.510  31.580  16.810  1.00  0.00            
ATOM    125  O30 ACD     1      27.450  29.740  16.690  1.00  0.00            
ATOM    126  H60 ACD     1      28.230  29.500  17.200  1.00  0.00            
ATOM    127  C1  BE4     2      30.660  26.860  15.640  1.00  0.00            
ATOM    128  C2  BE4     2      30.650  28.360  15.250  1.00  0.00            
ATOM    129  C3  BE4     2      30.450  28.580  13.760  1.00  0.00            
ATOM    130  C4  BE4     2      29.190  28.490  13.220  1.00  0.00            
ATOM    131  C5  BE4     2      28.960  28.870  11.900  1.00  0.00            
ATOM    132  C6  BE4     2      30.050  29.080  11.050  1.00  0.00            
ATOM    133  C7  BE4     2      31.350  28.960  11.520  1.00  0.00            
ATOM    134  C8  BE4     2      32.480  29.360  10.590  1.00  0.00            
ATOM    135  C9  BE4     2      32.990  28.260   9.590  1.00  0.00            
ATOM    136  C10 BE4     2      31.540  28.730  12.920  1.00  0.00            
ATOM    137  N1  BE4     2      32.870  28.480  13.400  1.00  0.00            
ATOM    138  C11 BE4     2      33.350  27.170  13.120  1.00  0.00            
ATOM    139  O1  BE4     2      32.390  26.280  12.700  1.00  0.00            
ATOM    140  C12 BE4     2      32.840  24.950  12.520  1.00  0.00            
ATOM    141  C13 BE4     2      33.550  29.360  14.200  1.00  0.00            
ATOM    142  O2  BE4     2      34.510  29.080  14.840  1.00  0.00            
ATOM    143  C14 BE4     2      33.160  30.830  14.200  1.00  0.00            
ATOM    144  Cl1 BE4     2      32.830  31.450  15.900  1.00  0.00            
ATOM    145  H1  BE4     2      30.730  26.760  16.730  1.00  0.00            
ATOM    146  H2  BE4     2      29.780  26.340  15.240  1.00  0.00            
ATOM    147  H3  BE4     2      31.570  26.390  15.260  1.00  0.00            
ATOM    148  H4  BE4     2      31.570  28.840  15.610  1.00  0.00            
ATOM    149  H5  BE4     2      29.870  28.860  15.850  1.00  0.00            
ATOM    150  H6  BE4     2      28.300  28.300  13.800  1.00  0.00            
ATOM    151  H7  BE4     2      27.940  28.820  11.520  1.00  0.00            
ATOM    152  H8  BE4     2      29.870  29.290  10.000  1.00  0.00            
ATOM    153  H9  BE4     2      33.400  29.750  11.040  1.00  0.00            
ATOM    154  H10 BE4     2      32.210  30.210   9.950  1.00  0.00            
ATOM    155  H11 BE4     2      32.240  27.850   8.890  1.00  0.00            
ATOM    156  H12 BE4     2      33.810  28.620   8.960  1.00  0.00            
ATOM    157  H13 BE4     2      33.320  27.320  10.050  1.00  0.00            
ATOM    158  H14 BE4     2      33.810  26.650  13.970  1.00  0.00            
ATOM    159  H15 BE4     2      34.050  27.290  12.290  1.00  0.00            
ATOM    160  H16 BE4     2      32.070  24.280  12.130  1.00  0.00            
ATOM    161  H17 BE4     2      33.620  24.860  11.760  1.00  0.00            
ATOM    162  H18 BE4     2      33.190  24.530  13.470  1.00  0.00            
ATOM    163  H19 BE4     2      32.360  31.020  13.480  1.00  0.00            
ATOM    164  H20 BE4     2      34.040  31.350  13.800  1.00  0.00            
TER
ENDMDL
MODEL        1
ATOM      1  H1  ACD     1      27.690  37.630  17.950  1.00  0.00            
ATOM      2  O1  ACD     1      27.400  37.020  17.270  1.00  0.00            
ATOM      3  C1  ACD     1      27.860  37.540  15.990  1.00  0.00            
ATOM      4  H2  ACD     1      28.950  37.450  16.040  1.00  0.00            
ATOM      5  H3  ACD     1      27.580  38.570  15.720  1.00  0.00            
ATOM      6  C2  ACD     1      27.370  36.690  14.800  1.00  0.00            
ATOM      7  H4  ACD     1      27.750  35.660  14.920  1.00  0.00            
ATOM      8  O2  ACD     1      25.990  36.480  14.760  1.00  0.00            
ATOM      9  C3  ACD     1      25.520  35.560  13.800  1.00  0.00            
ATOM     10  H5  ACD     1      24.430  35.530  13.880  1.00  0.00            
ATOM     11  O3  ACD     1      26.010  34.280  13.980  1.00  0.00            
ATOM     12  C4  ACD     1      25.470  33.360  14.910  1.00  0.00            
ATOM     13  H6  ACD     1      24.370  33.410  15.020  1.00  0.00            
ATOM     14  C5  ACD     1      25.770  32.060  14.210  1.00  0.00            
ATOM     15  H7  ACD     1      26.830  32.060  13.910  1.00  0.00            
ATOM     16  O4  ACD     1      24.880  31.820  13.140  1.00  0.00            
ATOM     17  H8  ACD     1      25.000  31.030  12.600  1.00  0.00            
ATOM     18  C6  ACD     1      25.650  30.910  15.220  1.00  0.00            
ATOM     19  H9  ACD     1      24.590  30.760  15.470  1.00  0.00            
ATOM     20  O5  ACD     1      26.230  29.700  14.680  1.00  0.00            
ATOM     21  H10 ACD     1      27.150  29.730  14.950  1.00  0.00            
ATOM     22  C7  ACD     1      26.340  31.100  16.490  1.00  0.00            
ATOM     23  H11 ACD     1      26.140  30.220  17.100  1.00  0.00            
ATOM     24  O6  ACD     1      25.840  32.190  17.130  1.00  0.00            
ATOM     25  C8  ACD     1      26.040  33.470  16.360  1.00  0.00            
ATOM     26  H12 ACD     1      27.120  33.610  16.250  1.00  0.00            
ATOM     27  C9  ACD     1      25.270  34.390  17.310  1.00  0.00            
ATOM     28  H13 ACD     1      25.830  34.390  18.250  1.00  0.00            
ATOM     29  H14 ACD     1      25.190  35.410  16.900  1.00  0.00            
ATOM     30  O7  ACD     1      23.930  33.930  17.550  1.00  0.00            
ATOM     31  H15 ACD     1      23.980  33.020  17.840  1.00  0.00            
ATOM     32  O8  ACD     1      27.790  31.180  16.300  1.00  0.00            
ATOM     33  C10 ACD     1      28.650  30.350  17.120  1.00  0.00            
ATOM     34  H16 ACD     1      28.040  29.650  17.710  1.00  0.00            
ATOM     35  C11 ACD     1      29.560  29.550  16.160  1.00  0.00            
ATOM     36  H17 ACD     1      29.950  30.260  15.410  1.00  0.00            
ATOM     37  O9  ACD     1      28.780  28.690  15.440  1.00  0.00            
ATOM     38  H18 ACD     1      29.350  28.010  15.070  1.00  0.00            
ATOM     39  C12 ACD     1      30.680  28.890  16.940  1.00  0.00            
ATOM     40  H19 ACD     1      30.180  28.100  17.510  1.00  0.00            
ATOM     41  O10 ACD     1      31.660  28.320  16.060  1.00  0.00            
ATOM     42  H20 ACD     1      32.550  28.530  16.340  1.00  0.00            
ATOM     43  C13 ACD     1      31.380  29.940  17.860  1.00  0.00            
ATOM     44  H21 ACD     1      32.240  29.590  18.440  1.00  0.00            
ATOM     45  O11 ACD     1      30.420  30.500  18.730  1.00  0.00            
ATOM     46  C14 ACD     1      29.360  31.280  18.120  1.00  0.00            
ATOM     47  H22 ACD     1      29.780  32.150  17.610  1.00  0.00            
ATOM     48  C15 ACD     1      28.540  31.710  19.320  1.00  0.00            
ATOM     49  H23 ACD     1      29.150  32.390  19.940  1.00  0.00            
ATOM     50  H24 ACD     1      27.740  32.270  18.830  1.00  0.00            
ATOM     51  O12 ACD     1      27.970  30.750  20.160  1.00  0.00            
ATOM     52  H25 ACD     1      28.530  29.970  20.230  1.00  0.00            
ATOM     53  O13 ACD     1      32.000  30.930  17.040  1.00  0.00            
ATOM     54  C16 ACD     1      33.280  31.390  17.310  1.00  0.00            
ATOM     55  H26 ACD     1      33.580  31.030  18.300  1.00  0.00            
ATOM     56  C17 ACD     1      34.210  30.760  16.250  1.00  0.00            
ATOM     57  H27 ACD     1      33.740  30.890  15.270  1.00  0.00            
ATOM     58  O14 ACD     1      34.300  29.350  16.420  1.00  0.00            
ATOM     59  H28 ACD     1      34.940  28.900  15.870  1.00  0.00            
ATOM     60  C18 ACD     1      35.620  31.450  16.400  1.00  0.00            
ATOM     61  H29 ACD     1      35.980  31.160  17.390  1.00  0.00            
ATOM     62  O15 ACD     1      36.440  31.020  15.380  1.00  0.00            
ATOM     63  H30 ACD     1      35.980  31.430  14.640  1.00  0.00            
ATOM     64  C19 ACD     1      35.580  33.010  16.340  1.00  0.00            
ATOM     65  H31 ACD     1      36.610  33.290  16.580  1.00  0.00            
ATOM     66  O16 ACD     1      34.680  33.420  17.350  1.00  0.00            
ATOM     67  C20 ACD     1      33.340  32.870  17.250  1.00  0.00            
ATOM     68  H32 ACD     1      32.860  33.110  16.290  1.00  0.00            
ATOM     69  C21 ACD     1      32.500  33.460  18.340  1.00  0.00            
ATOM     70  H33 ACD     1      32.680  34.530  18.190  1.00  0.00            
ATOM     71  H34 ACD     1      31.420  33.360  18.190  1.00  0.00            
ATOM     72  O17 ACD     1      32.990  33.130  19.610  1.00  0.00            
ATOM     73  H35 ACD     1      33.930  32.930  19.660  1.00  0.00            
ATOM     74  O18 ACD     1      35.230  33.570  15.070  1.00  0.00            
ATOM     75  C22 ACD     1      35.770  34.780  14.710  1.00  0.00            
ATOM     76  H36 ACD     1      36.860  34.650  14.680  1.00  0.00            
ATOM     77  C23 ACD     1      35.320  35.010  13.270  1.00  0.00            
ATOM     78  H37 ACD     1      34.240  34.840  13.300  1.00  0.00            
ATOM     79  O19 ACD     1      35.930  34.040  12.470  1.00  0.00            
ATOM     80  H38 ACD     1      35.580  33.160  12.670  1.00  0.00            
ATOM     81  C24 ACD     1      35.560  36.430  12.770  1.00  0.00            
ATOM     82  H39 ACD     1      36.580  36.830  12.730  1.00  0.00            
ATOM     83  O20 ACD     1      35.100  36.680  11.460  1.00  0.00            
ATOM     84  H40 ACD     1      35.630  36.060  10.950  1.00  0.00            
ATOM     85  C25 ACD     1      34.760  37.360  13.650  1.00  0.00            
ATOM     86  H41 ACD     1      34.940  38.350  13.220  1.00  0.00            
ATOM     87  O21 ACD     1      35.380  37.270  14.940  1.00  0.00            
ATOM     88  C26 ACD     1      35.360  35.960  15.660  1.00  0.00            
ATOM     89  H42 ACD     1      34.300  35.780  15.870  1.00  0.00            
ATOM     90  C27 ACD     1      36.210  36.140  17.000  1.00  0.00            
ATOM     91  H43 ACD     1      36.000  37.090  17.500  1.00  0.00            
ATOM     92  H44 ACD     1      36.040  35.290  17.680  1.00  0.00            
ATOM     93  O22 ACD     1      37.580  36.340  16.650  1.00  0.00            
ATOM     94  H45 ACD     1      37.990  36.640  17.470  1.00  0.00            
ATOM     95  O23 ACD     1      33.400  37.010  13.640  1.00  0.00            
ATOM     96  C28 ACD     1      32.550  38.130  13.450  1.00  0.00            
ATOM     97  H46 ACD     1      33.170  39.020  13.330  1.00  0.00            
ATOM     98  C29 ACD     1      31.520  38.160  14.660  1.00  0.00            
ATOM     99  H47 ACD     1      31.080  37.150  14.730  1.00  0.00            
ATOM    100  O24 ACD     1      30.430  39.020  14.420  1.00  0.00            
ATOM    101  C30 ACD     1      32.240  38.480  15.930  1.00  0.00            
ATOM    102  H48 ACD     1      31.460  38.520  16.710  1.00  0.00            
ATOM    103  H49 ACD     1      32.920  37.650  16.150  1.00  0.00            
ATOM    104  O25 ACD     1      33.030  39.690  15.860  1.00  0.00            
ATOM    105  H50 ACD     1      32.450  40.460  15.790  1.00  0.00            
ATOM    106  C31 ACD     1      31.830  37.820  12.190  1.00  0.00            
ATOM    107  H51 ACD     1      31.380  36.830  12.310  1.00  0.00            
ATOM    108  O26 ACD     1      32.700  37.970  11.090  1.00  0.00            
ATOM    109  H52 ACD     1      33.440  37.370  11.220  1.00  0.00            
ATOM    110  C32 ACD     1      30.680  38.770  12.070  1.00  0.00            
ATOM    111  H53 ACD     1      31.100  39.770  11.900  1.00  0.00            
ATOM    112  O27 ACD     1      29.940  38.280  10.910  1.00  0.00            
ATOM    113  H54 ACD     1      30.580  38.270  10.190  1.00  0.00            
ATOM    114  C33 ACD     1      29.700  38.680  13.260  1.00  0.00            
ATOM    115  H55 ACD     1      28.940  39.470  13.220  1.00  0.00            
ATOM    116  O28 ACD     1      29.140  37.370  13.340  1.00  0.00            
ATOM    117  C34 ACD     1      27.790  37.220  13.470  1.00  0.00            
ATOM    118  H56 ACD     1      27.260  38.190  13.460  1.00  0.00            
ATOM    119  C35 ACD     1      27.340  36.300  12.310  1.00  0.00            
ATOM    120  H57 ACD     1      27.860  35.340  12.400  1.00  0.00            
ATOM    121  O29 ACD     1      27.690  36.870  11.030  1.00  0.00            
ATOM    122  H58 ACD     1      28.540  37.320  11.020  1.00  0.00            
ATOM    123  C36 ACD     1      25.830  36.020  12.390  1.00  0.00            
ATOM    124  H59 ACD     1      25.280  36.960  12.210  1.00  0.00            
ATOM    125  O30 ACD     1      25.410  34.940  11.450  1.00  0.00            
ATOM    126  H60 ACD     1      25.200  34.300  12.130  1.00  0.00            
ATOM    127  C1  BE4     2      27.840  30.680  10.960  1.00  0.00            
ATOM    128  C2  BE4     2      28.570  31.780  11.750  1.00  0.00            
ATOM    129  C3  BE4     2      29.350  32.770  10.860  1.00  0.00            
ATOM    130  C4  BE4     2      28.610  33.610  10.040  1.00  0.00            
ATOM    131  C5  BE4     2      29.170  34.560   9.230  1.00  0.00            
ATOM    132  C6  BE4     2      30.560  34.800   9.250  1.00  0.00            
ATOM    133  C7  BE4     2      31.370  34.020  10.110  1.00  0.00            
ATOM    134  C8  BE4     2      32.850  34.380  10.130  1.00  0.00            
ATOM    135  C9  BE4     2      33.630  33.220   9.460  1.00  0.00            
ATOM    136  C10 BE4     2      30.750  33.010  10.880  1.00  0.00            
ATOM    137  N1  BE4     2      31.490  32.330  11.790  1.00  0.00            
ATOM    138  C11 BE4     2      31.760  30.860  11.610  1.00  0.00            
ATOM    139  O1  BE4     2      31.600  30.390  10.320  1.00  0.00            
ATOM    140  C12 BE4     2      31.320  28.990  10.090  1.00  0.00            
ATOM    141  C13 BE4     2      31.820  32.920  13.020  1.00  0.00            
ATOM    142  O2  BE4     2      32.550  32.290  13.760  1.00  0.00            
ATOM    143  C14 BE4     2      31.300  34.290  13.410  1.00  0.00            
ATOM    144  Cl1 BE4     2      30.600  34.310  15.130  1.00  0.00            
ATOM    145  H1  BE4     2      27.020  31.140  10.390  1.00  0.00            
ATOM    146  H2  BE4     2      28.510  30.360  10.150  1.00  0.00            
ATOM    147  H3  BE4     2      27.490  29.740  11.400  1.00  0.00            
ATOM    148  H4  BE4     2      29.190  31.340  12.530  1.00  0.00            
ATOM    149  H5  BE4     2      27.910  32.480  12.270  1.00  0.00            
ATOM    150  H6  BE4     2      27.530  33.540  10.140  1.00  0.00            
ATOM    151  H7  BE4     2      28.550  35.300   8.730  1.00  0.00            
ATOM    152  H8  BE4     2      31.000  35.570   8.610  1.00  0.00            
ATOM    153  H9  BE4     2      33.370  34.520  11.080  1.00  0.00            
ATOM    154  H10 BE4     2      33.050  35.210   9.440  1.00  0.00            
ATOM    155  H11 BE4     2      33.420  32.230   9.890  1.00  0.00            
ATOM    156  H12 BE4     2      33.470  33.150   8.370  1.00  0.00            
ATOM    157  H13 BE4     2      34.700  33.240   9.700  1.00  0.00            
ATOM    158  H14 BE4     2      31.020  30.330  12.220  1.00  0.00            
ATOM    159  H15 BE4     2      32.740  30.590  12.030  1.00  0.00            
ATOM    160  H16 BE4     2      32.000  28.420  10.730  1.00  0.00            
ATOM    161  H17 BE4     2      30.270  28.730  10.220  1.00  0.00            
ATOM    162  H18 BE4     2      31.620  28.700   9.080  1.00  0.00            
ATOM    163  H19 BE4     2      30.550  34.610  12.670  1.00  0.00            
ATOM    164  H20 BE4     2      32.110  35.030  13.350  1.00  0.00            
TER
ENDMDL
MODEL        1
ATOM      1  H1  ACD     1      35.320  40.570  14.240  1.00  0.00            
ATOM      2  O1  ACD     1      35.670  39.670  14.300  1.00  0.00            
ATOM      3  C1  ACD     1      35.930  39.310  12.960  1.00  0.00            
ATOM      4  H2  ACD     1      36.780  38.620  13.030  1.00  0.00            
ATOM      5  H3  ACD     1      36.330  40.210  12.480  1.00  0.00            
ATOM      6  C2  ACD     1      34.820  38.620  12.210  1.00  0.00            
ATOM      7  H4  ACD     1      34.700  37.590  12.570  1.00  0.00            
ATOM      8  O2  ACD     1      33.600  39.360  12.300  1.00  0.00            
ATOM      9  C3  ACD     1      32.520  38.740  11.680  1.00  0.00            
ATOM     10  H5  ACD     1      31.680  39.430  11.800  1.00  0.00            
ATOM     11  O3  ACD     1      32.190  37.530  12.270  1.00  0.00            
ATOM     12  C4  ACD     1      31.730  37.400  13.620  1.00  0.00            
ATOM     13  H6  ACD     1      30.760  37.880  13.800  1.00  0.00            
ATOM     14  C5  ACD     1      31.560  35.910  13.830  1.00  0.00            
ATOM     15  H7  ACD     1      32.540  35.530  13.490  1.00  0.00            
ATOM     16  O4  ACD     1      30.550  35.430  13.010  1.00  0.00            
ATOM     17  H8  ACD     1      30.680  35.730  12.110  1.00  0.00            
ATOM     18  C6  ACD     1      31.430  35.450  15.300  1.00  0.00            
ATOM     19  H9  ACD     1      30.540  35.930  15.720  1.00  0.00            
ATOM     20  O5  ACD     1      31.500  34.020  15.420  1.00  0.00            
ATOM     21  H10 ACD     1      32.430  33.760  15.360  1.00  0.00            
ATOM     22  C7  ACD     1      32.480  36.020  16.120  1.00  0.00            
ATOM     23  H11 ACD     1      32.260  35.700  17.140  1.00  0.00            
ATOM     24  O6  ACD     1      32.270  37.430  16.010  1.00  0.00            
ATOM     25  C8  ACD     1      32.600  37.990  14.760  1.00  0.00            
ATOM     26  H12 ACD     1      33.630  37.720  14.500  1.00  0.00            
ATOM     27  C9  ACD     1      32.340  39.510  14.980  1.00  0.00            
ATOM     28  H13 ACD     1      32.980  39.910  15.780  1.00  0.00            
ATOM     29  H14 ACD     1      32.730  40.190  14.210  1.00  0.00            
ATOM     30  O7  ACD     1      31.090  39.830  15.340  1.00  0.00            
ATOM     31  H15 ACD     1      30.880  39.310  16.110  1.00  0.00            
ATOM     32  O8  ACD     1      33.790  35.600  15.750  1.00  0.00            
ATOM     33  C10 ACD     1      34.460  34.790  16.660  1.00  0.00            
ATOM     34  H16 ACD     1      33.810  34.190  17.300  1.00  0.00            
ATOM     35  C11 ACD     1      35.010  33.650  15.890  1.00  0.00            
ATOM     36  H17 ACD     1      35.560  34.090  15.050  1.00  0.00            
ATOM     37  O9  ACD     1      34.010  32.750  15.420  1.00  0.00            
ATOM     38  H18 ACD     1      34.420  32.090  14.850  1.00  0.00            
ATOM     39  C12 ACD     1      36.010  32.850  16.730  1.00  0.00            
ATOM     40  H19 ACD     1      35.540  32.540  17.670  1.00  0.00            
ATOM     41  O10 ACD     1      36.690  31.830  16.050  1.00  0.00            
ATOM     42  H20 ACD     1      37.340  32.400  15.630  1.00  0.00            
ATOM     43  C13 ACD     1      37.040  33.770  17.310  1.00  0.00            
ATOM     44  H21 ACD     1      37.710  33.220  17.990  1.00  0.00            
ATOM     45  O11 ACD     1      36.440  34.760  18.170  1.00  0.00            
ATOM     46  C14 ACD     1      35.460  35.570  17.530  1.00  0.00            
ATOM     47  H22 ACD     1      35.960  36.240  16.820  1.00  0.00            
ATOM     48  C15 ACD     1      34.720  36.430  18.580  1.00  0.00            
ATOM     49  H23 ACD     1      35.530  36.830  19.210  1.00  0.00            
ATOM     50  H24 ACD     1      34.260  37.320  18.120  1.00  0.00            
ATOM     51  O12 ACD     1      33.840  35.730  19.400  1.00  0.00            
ATOM     52  H25 ACD     1      33.360  36.370  19.930  1.00  0.00            
ATOM     53  O13 ACD     1      37.800  34.440  16.320  1.00  0.00            
ATOM     54  C16 ACD     1      39.070  34.860  16.770  1.00  0.00            
ATOM     55  H26 ACD     1      39.040  35.130  17.830  1.00  0.00            
ATOM     56  C17 ACD     1      40.130  33.750  16.520  1.00  0.00            
ATOM     57  H27 ACD     1      40.140  33.480  15.460  1.00  0.00            
ATOM     58  O14 ACD     1      39.940  32.600  17.350  1.00  0.00            
ATOM     59  H28 ACD     1      39.990  32.920  18.260  1.00  0.00            
ATOM     60  C18 ACD     1      41.580  34.170  16.740  1.00  0.00            
ATOM     61  H29 ACD     1      41.610  34.320  17.820  1.00  0.00            
ATOM     62  O15 ACD     1      42.620  33.160  16.490  1.00  0.00            
ATOM     63  H30 ACD     1      42.580  32.870  15.570  1.00  0.00            
ATOM     64  C19 ACD     1      41.850  35.390  15.940  1.00  0.00            
ATOM     65  H31 ACD     1      42.850  35.720  16.240  1.00  0.00            
ATOM     66  O16 ACD     1      40.870  36.380  16.190  1.00  0.00            
ATOM     67  C20 ACD     1      39.510  36.030  15.890  1.00  0.00            
ATOM     68  H32 ACD     1      39.380  35.670  14.850  1.00  0.00            
ATOM     69  C21 ACD     1      38.670  37.280  16.190  1.00  0.00            
ATOM     70  H33 ACD     1      39.000  38.140  15.590  1.00  0.00            
ATOM     71  H34 ACD     1      37.610  37.080  15.960  1.00  0.00            
ATOM     72  O17 ACD     1      38.630  37.710  17.560  1.00  0.00            
ATOM     73  H35 ACD     1      38.260  38.590  17.570  1.00  0.00            
ATOM     74  O18 ACD     1      41.860  35.120  14.550  1.00  0.00            
ATOM     75  C22 ACD     1      42.740  35.890  13.730  1.00  0.00            
ATOM     76  H36 ACD     1      43.800  35.770  14.000  1.00  0.00            
ATOM     77  C23 ACD     1      42.540  35.110  12.380  1.00  0.00            
ATOM     78  H37 ACD     1      41.490  34.790  12.390  1.00  0.00            
ATOM     79  O19 ACD     1      43.370  33.890  12.350  1.00  0.00            
ATOM     80  H38 ACD     1      43.130  33.350  13.110  1.00  0.00            
ATOM     81  C24 ACD     1      42.820  36.010  11.180  1.00  0.00            
ATOM     82  H39 ACD     1      43.880  36.260  11.080  1.00  0.00            
ATOM     83  O20 ACD     1      42.450  35.290   9.990  1.00  0.00            
ATOM     84  H40 ACD     1      43.160  34.660   9.860  1.00  0.00            
ATOM     85  C25 ACD     1      42.050  37.310  11.260  1.00  0.00            
ATOM     86  H41 ACD     1      42.440  37.910  10.420  1.00  0.00            
ATOM     87  O21 ACD     1      42.520  38.070  12.440  1.00  0.00            
ATOM     88  C26 ACD     1      42.370  37.410  13.670  1.00  0.00            
ATOM     89  H42 ACD     1      41.320  37.500  13.960  1.00  0.00            
ATOM     90  C27 ACD     1      43.240  38.290  14.710  1.00  0.00            
ATOM     91  H43 ACD     1      42.890  39.330  14.750  1.00  0.00            
ATOM     92  H44 ACD     1      43.100  37.810  15.680  1.00  0.00            
ATOM     93  O22 ACD     1      44.600  38.130  14.360  1.00  0.00            
ATOM     94  H45 ACD     1      45.110  38.530  15.070  1.00  0.00            
ATOM     95  O23 ACD     1      40.690  37.060  11.160  1.00  0.00            
ATOM     96  C28 ACD     1      39.960  37.890  10.310  1.00  0.00            
ATOM     97  H46 ACD     1      40.610  38.530   9.710  1.00  0.00            
ATOM     98  C29 ACD     1      39.060  38.750  11.160  1.00  0.00            
ATOM     99  H47 ACD     1      38.590  38.020  11.840  1.00  0.00            
ATOM    100  O24 ACD     1      38.080  39.360  10.330  1.00  0.00            
ATOM    101  C30 ACD     1      39.640  39.860  11.980  1.00  0.00            
ATOM    102  H48 ACD     1      38.780  40.340  12.450  1.00  0.00            
ATOM    103  H49 ACD     1      40.300  39.400  12.730  1.00  0.00            
ATOM    104  O25 ACD     1      40.370  40.880  11.170  1.00  0.00            
ATOM    105  H50 ACD     1      40.760  41.600  11.670  1.00  0.00            
ATOM    106  C31 ACD     1      39.210  36.950   9.400  1.00  0.00            
ATOM    107  H51 ACD     1      38.780  36.230  10.110  1.00  0.00            
ATOM    108  O26 ACD     1      40.120  36.240   8.520  1.00  0.00            
ATOM    109  H52 ACD     1      40.860  35.980   9.070  1.00  0.00            
ATOM    110  C32 ACD     1      38.080  37.700   8.690  1.00  0.00            
ATOM    111  H53 ACD     1      38.530  38.350   7.930  1.00  0.00            
ATOM    112  O27 ACD     1      37.200  36.860   8.030  1.00  0.00            
ATOM    113  H54 ACD     1      37.740  36.240   7.540  1.00  0.00            
ATOM    114  C33 ACD     1      37.240  38.550   9.580  1.00  0.00            
ATOM    115  H55 ACD     1      36.620  39.230   8.990  1.00  0.00            
ATOM    116  O28 ACD     1      36.320  37.880  10.400  1.00  0.00            
ATOM    117  C34 ACD     1      35.110  38.490  10.710  1.00  0.00            
ATOM    118  H56 ACD     1      35.110  39.510  10.300  1.00  0.00            
ATOM    119  C35 ACD     1      34.050  37.700   9.920  1.00  0.00            
ATOM    120  H57 ACD     1      34.010  36.640  10.200  1.00  0.00            
ATOM    121  O29 ACD     1      34.300  37.820   8.590  1.00  0.00            
ATOM    122  H58 ACD     1      35.140  37.390   8.430  1.00  0.00            
ATOM    123  C36 ACD     1      32.750  38.540  10.200  1.00  0.00            
ATOM    124  H59 ACD     1      32.950  39.530   9.770  1.00  0.00            
ATOM    125  O30 ACD     1      31.550  37.940   9.510  1.00  0.00            
ATOM    126  H60 ACD     1      31.250  37.210  10.050  1.00  0.00            
ATOM    127  C1  BE4     2      33.000  33.500  11.470  1.00  0.00            
ATOM    128  C2  BE4     2      34.350  34.250  11.650  1.00  0.00            
ATOM    129  C3  BE4     2      35.310  33.900  10.540  1.00  0.00            
ATOM    130  C4  BE4     2      34.930  34.270   9.270  1.00  0.00            
ATOM    131  C5  BE4     2      35.710  34.020   8.120  1.00  0.00            
ATOM    132  C6  BE4     2      36.860  33.280   8.290  1.00  0.00            
ATOM    133  C7  BE4     2      37.260  32.890   9.590  1.00  0.00            
ATOM    134  C8  BE4     2      38.480  32.010   9.670  1.00  0.00            
ATOM    135  C9  BE4     2      39.780  32.800   9.420  1.00  0.00            
ATOM    136  C10 BE4     2      36.490  33.190  10.730  1.00  0.00            
ATOM    137  N1  BE4     2      36.750  32.630  11.990  1.00  0.00            
ATOM    138  C11 BE4     2      36.280  31.250  12.280  1.00  0.00            
ATOM    139  O1  BE4     2      35.050  31.220  13.050  1.00  0.00            
ATOM    140  C12 BE4     2      34.580  29.890  13.070  1.00  0.00            
ATOM    141  C13 BE4     2      37.600  33.250  12.890  1.00  0.00            
ATOM    142  O2  BE4     2      37.960  32.630  13.930  1.00  0.00            
ATOM    143  C14 BE4     2      38.130  34.670  12.650  1.00  0.00            
ATOM    144  Cl1 BE4     2      36.980  35.930  13.220  1.00  0.00            
ATOM    145  H1  BE4     2      33.080  32.520  10.990  1.00  0.00            
ATOM    146  H2  BE4     2      32.550  33.410  12.470  1.00  0.00            
ATOM    147  H3  BE4     2      32.270  34.120  10.930  1.00  0.00            
ATOM    148  H4  BE4     2      34.760  34.020  12.640  1.00  0.00            
ATOM    149  H5  BE4     2      34.110  35.310  11.740  1.00  0.00            
ATOM    150  H6  BE4     2      33.970  34.790   9.220  1.00  0.00            
ATOM    151  H7  BE4     2      35.420  34.430   7.150  1.00  0.00            
ATOM    152  H8  BE4     2      37.450  33.070   7.400  1.00  0.00            
ATOM    153  H9  BE4     2      38.350  31.200   8.940  1.00  0.00            
ATOM    154  H10 BE4     2      38.680  31.570  10.660  1.00  0.00            
ATOM    155  H11 BE4     2      40.640  32.130   9.560  1.00  0.00            
ATOM    156  H12 BE4     2      39.860  33.290   8.440  1.00  0.00            
ATOM    157  H13 BE4     2      39.870  33.600  10.150  1.00  0.00            
ATOM    158  H14 BE4     2      37.100  30.750  12.800  1.00  0.00            
ATOM    159  H15 BE4     2      36.090  30.930  11.250  1.00  0.00            
ATOM    160  H16 BE4     2      35.310  29.250  13.590  1.00  0.00            
ATOM    161  H17 BE4     2      33.700  29.850  13.730  1.00  0.00            
ATOM    162  H18 BE4     2      34.410  29.560  12.040  1.00  0.00            
ATOM    163  H19 BE4     2      38.540  34.690  11.640  1.00  0.00            
ATOM    164  H20 BE4     2      39.060  34.790  13.210  1.00  0.00            
TER
ENDMDL
MODEL        1
ATOM      1  H1  ACD     1      33.060  40.760  18.900  1.00  0.00            
ATOM      2  O1  ACD     1      32.330  41.380  18.810  1.00  0.00            
ATOM      3  C1  ACD     1      31.950  41.380  17.460  1.00  0.00            
ATOM      4  H2  ACD     1      32.930  41.190  17.000  1.00  0.00            
ATOM      5  H3  ACD     1      31.530  42.320  17.080  1.00  0.00            
ATOM      6  C2  ACD     1      30.960  40.160  17.250  1.00  0.00            
ATOM      7  H4  ACD     1      31.460  39.350  17.790  1.00  0.00            
ATOM      8  O2  ACD     1      29.710  40.460  17.690  1.00  0.00            
ATOM      9  C3  ACD     1      28.790  39.340  17.660  1.00  0.00            
ATOM     10  H5  ACD     1      27.840  39.660  18.110  1.00  0.00            
ATOM     11  O3  ACD     1      29.370  38.240  18.400  1.00  0.00            
ATOM     12  C4  ACD     1      29.090  38.210  19.800  1.00  0.00            
ATOM     13  H6  ACD     1      28.090  38.640  19.950  1.00  0.00            
ATOM     14  C5  ACD     1      29.190  36.700  20.020  1.00  0.00            
ATOM     15  H7  ACD     1      29.980  36.220  19.420  1.00  0.00            
ATOM     16  O4  ACD     1      28.010  36.130  19.430  1.00  0.00            
ATOM     17  H8  ACD     1      27.800  35.280  19.840  1.00  0.00            
ATOM     18  C6  ACD     1      29.410  36.350  21.450  1.00  0.00            
ATOM     19  H9  ACD     1      28.530  36.690  22.020  1.00  0.00            
ATOM     20  O5  ACD     1      29.650  34.900  21.740  1.00  0.00            
ATOM     21  H10 ACD     1      30.460  34.780  21.230  1.00  0.00            
ATOM     22  C7  ACD     1      30.670  37.040  21.910  1.00  0.00            
ATOM     23  H11 ACD     1      30.850  36.750  22.950  1.00  0.00            
ATOM     24  O6  ACD     1      30.530  38.450  21.880  1.00  0.00            
ATOM     25  C8  ACD     1      30.180  39.060  20.580  1.00  0.00            
ATOM     26  H12 ACD     1      31.130  38.970  20.030  1.00  0.00            
ATOM     27  C9  ACD     1      29.810  40.500  20.850  1.00  0.00            
ATOM     28  H13 ACD     1      30.680  41.140  21.020  1.00  0.00            
ATOM     29  H14 ACD     1      29.320  40.890  19.950  1.00  0.00            
ATOM     30  O7  ACD     1      28.800  40.580  21.860  1.00  0.00            
ATOM     31  H15 ACD     1      29.110  39.930  22.500  1.00  0.00            
ATOM     32  O8  ACD     1      31.720  36.630  21.030  1.00  0.00            
ATOM     33  C10 ACD     1      32.860  35.980  21.660  1.00  0.00            
ATOM     34  H16 ACD     1      32.640  35.820  22.720  1.00  0.00            
ATOM     35  C11 ACD     1      33.160  34.690  20.890  1.00  0.00            
ATOM     36  H17 ACD     1      33.380  34.940  19.850  1.00  0.00            
ATOM     37  O9  ACD     1      32.010  33.890  20.980  1.00  0.00            
ATOM     38  H18 ACD     1      32.040  33.230  20.280  1.00  0.00            
ATOM     39  C12 ACD     1      34.490  34.020  21.400  1.00  0.00            
ATOM     40  H19 ACD     1      34.410  33.730  22.450  1.00  0.00            
ATOM     41  O10 ACD     1      34.760  32.890  20.590  1.00  0.00            
ATOM     42  H20 ACD     1      34.910  33.180  19.680  1.00  0.00            
ATOM     43  C13 ACD     1      35.620  35.070  21.440  1.00  0.00            
ATOM     44  H21 ACD     1      36.460  34.610  21.970  1.00  0.00            
ATOM     45  O11 ACD     1      35.230  36.250  22.160  1.00  0.00            
ATOM     46  C14 ACD     1      34.070  36.880  21.660  1.00  0.00            
ATOM     47  H22 ACD     1      34.290  37.240  20.640  1.00  0.00            
ATOM     48  C15 ACD     1      33.820  38.140  22.450  1.00  0.00            
ATOM     49  H23 ACD     1      32.950  38.730  22.120  1.00  0.00            
ATOM     50  H24 ACD     1      33.670  37.930  23.520  1.00  0.00            
ATOM     51  O12 ACD     1      34.910  39.010  22.360  1.00  0.00            
ATOM     52  H25 ACD     1      35.680  38.460  22.510  1.00  0.00            
ATOM     53  O13 ACD     1      36.120  35.430  20.130  1.00  0.00            
ATOM     54  C16 ACD     1      37.530  35.630  20.090  1.00  0.00            
ATOM     55  H26 ACD     1      37.980  35.810  21.070  1.00  0.00            
ATOM     56  C17 ACD     1      38.040  34.390  19.560  1.00  0.00            
ATOM     57  H27 ACD     1      37.320  33.990  18.830  1.00  0.00            
ATOM     58  O14 ACD     1      38.150  33.340  20.570  1.00  0.00            
ATOM     59  H28 ACD     1      38.390  32.480  20.200  1.00  0.00            
ATOM     60  C18 ACD     1      39.390  34.520  18.790  1.00  0.00            
ATOM     61  H29 ACD     1      40.170  34.680  19.550  1.00  0.00            
ATOM     62  O15 ACD     1      39.640  33.280  18.090  1.00  0.00            
ATOM     63  H30 ACD     1      38.990  33.250  17.390  1.00  0.00            
ATOM     64  C19 ACD     1      39.430  35.710  17.890  1.00  0.00            
ATOM     65  H31 ACD     1      40.450  35.920  17.550  1.00  0.00            
ATOM     66  O16 ACD     1      39.040  36.840  18.680  1.00  0.00            
ATOM     67  C20 ACD     1      37.720  36.840  19.170  1.00  0.00            
ATOM     68  H32 ACD     1      37.030  36.780  18.320  1.00  0.00            
ATOM     69  C21 ACD     1      37.340  38.120  19.860  1.00  0.00            
ATOM     70  H33 ACD     1      36.420  38.020  20.450  1.00  0.00            
ATOM     71  H34 ACD     1      38.150  38.410  20.550  1.00  0.00            
ATOM     72  O17 ACD     1      37.270  39.190  18.940  1.00  0.00            
ATOM     73  H35 ACD     1      38.200  39.340  18.740  1.00  0.00            
ATOM     74  O18 ACD     1      38.540  35.470  16.820  1.00  0.00            
ATOM     75  C22 ACD     1      38.830  36.180  15.530  1.00  0.00            
ATOM     76  H36 ACD     1      39.810  35.940  15.110  1.00  0.00            
ATOM     77  C23 ACD     1      37.700  35.770  14.550  1.00  0.00            
ATOM     78  H37 ACD     1      36.670  35.900  14.900  1.00  0.00            
ATOM     79  O19 ACD     1      38.010  34.430  14.130  1.00  0.00            
ATOM     80  H38 ACD     1      37.980  33.780  14.830  1.00  0.00            
ATOM     81  C24 ACD     1      37.680  36.610  13.320  1.00  0.00            
ATOM     82  H39 ACD     1      38.640  36.610  12.780  1.00  0.00            
ATOM     83  O20 ACD     1      36.720  36.060  12.430  1.00  0.00            
ATOM     84  H40 ACD     1      37.040  35.180  12.230  1.00  0.00            
ATOM     85  C25 ACD     1      37.400  38.030  13.700  1.00  0.00            
ATOM     86  H41 ACD     1      37.460  38.650  12.790  1.00  0.00            
ATOM     87  O21 ACD     1      38.390  38.500  14.500  1.00  0.00            
ATOM     88  C26 ACD     1      38.740  37.770  15.680  1.00  0.00            
ATOM     89  H42 ACD     1      38.040  38.060  16.470  1.00  0.00            
ATOM     90  C27 ACD     1      40.080  38.340  16.160  1.00  0.00            
ATOM     91  H43 ACD     1      40.540  37.780  16.990  1.00  0.00            
ATOM     92  H44 ACD     1      40.730  38.340  15.280  1.00  0.00            
ATOM     93  O22 ACD     1      39.950  39.690  16.610  1.00  0.00            
ATOM     94  H45 ACD     1      39.370  40.100  15.960  1.00  0.00            
ATOM     95  O23 ACD     1      36.200  38.190  14.460  1.00  0.00            
ATOM     96  C28 ACD     1      35.300  39.130  13.910  1.00  0.00            
ATOM     97  H46 ACD     1      35.810  39.610  13.050  1.00  0.00            
ATOM     98  C29 ACD     1      34.930  40.090  15.060  1.00  0.00            
ATOM     99  H47 ACD     1      34.530  39.520  15.910  1.00  0.00            
ATOM    100  O24 ACD     1      33.860  40.950  14.530  1.00  0.00            
ATOM    101  C30 ACD     1      36.040  41.030  15.510  1.00  0.00            
ATOM    102  H48 ACD     1      35.800  41.780  16.270  1.00  0.00            
ATOM    103  H49 ACD     1      36.860  40.430  15.940  1.00  0.00            
ATOM    104  O25 ACD     1      36.540  41.720  14.360  1.00  0.00            
ATOM    105  H50 ACD     1      37.340  42.190  14.640  1.00  0.00            
ATOM    106  C31 ACD     1      34.100  38.320  13.260  1.00  0.00            
ATOM    107  H51 ACD     1      33.670  37.580  13.950  1.00  0.00            
ATOM    108  O26 ACD     1      34.630  37.680  12.110  1.00  0.00            
ATOM    109  H52 ACD     1      35.210  36.970  12.400  1.00  0.00            
ATOM    110  C32 ACD     1      33.060  39.360  12.840  1.00  0.00            
ATOM    111  H53 ACD     1      33.380  40.090  12.090  1.00  0.00            
ATOM    112  O27 ACD     1      31.890  38.770  12.290  1.00  0.00            
ATOM    113  H54 ACD     1      32.210  38.140  11.640  1.00  0.00            
ATOM    114  C33 ACD     1      32.660  40.220  14.130  1.00  0.00            
ATOM    115  H55 ACD     1      31.880  40.920  13.800  1.00  0.00            
ATOM    116  O28 ACD     1      32.220  39.480  15.270  1.00  0.00            
ATOM    117  C34 ACD     1      30.930  39.870  15.770  1.00  0.00            
ATOM    118  H56 ACD     1      30.620  40.680  15.100  1.00  0.00            
ATOM    119  C35 ACD     1      30.000  38.680  15.490  1.00  0.00            
ATOM    120  H57 ACD     1      30.510  37.840  15.990  1.00  0.00            
ATOM    121  O29 ACD     1      29.840  38.380  14.090  1.00  0.00            
ATOM    122  H58 ACD     1      30.740  38.230  13.810  1.00  0.00            
ATOM    123  C36 ACD     1      28.630  38.910  16.170  1.00  0.00            
ATOM    124  H59 ACD     1      28.170  39.680  15.540  1.00  0.00            
ATOM    125  O30 ACD     1      27.920  37.720  16.310  1.00  0.00            
ATOM    126  H60 ACD     1      28.380  37.260  17.020  1.00  0.00            
ATOM    127  C1  BE4     2      29.170  33.530  17.060  1.00  0.00            
ATOM    128  C2  BE4     2      30.280  34.590  16.950  1.00  0.00            
ATOM    129  C3  BE4     2      30.990  34.750  15.640  1.00  0.00            
ATOM    130  C4  BE4     2      30.250  35.370  14.650  1.00  0.00            
ATOM    131  C5  BE4     2      30.860  35.620  13.360  1.00  0.00            
ATOM    132  C6  BE4     2      32.130  35.140  13.060  1.00  0.00            
ATOM    133  C7  BE4     2      32.870  34.520  14.060  1.00  0.00            
ATOM    134  C8  BE4     2      34.360  34.080  13.800  1.00  0.00            
ATOM    135  C9  BE4     2      34.640  33.540  12.350  1.00  0.00            
ATOM    136  C10 BE4     2      32.310  34.280  15.380  1.00  0.00            
ATOM    137  N1  BE4     2      33.020  33.580  16.390  1.00  0.00            
ATOM    138  C11 BE4     2      32.850  32.140  16.370  1.00  0.00            
ATOM    139  O1  BE4     2      34.030  31.380  16.380  1.00  0.00            
ATOM    140  C12 BE4     2      34.080  30.440  15.340  1.00  0.00            
ATOM    141  C13 BE4     2      34.020  34.180  17.160  1.00  0.00            
ATOM    142  O2  BE4     2      34.740  33.630  18.010  1.00  0.00            
ATOM    143  C14 BE4     2      34.260  35.690  16.820  1.00  0.00            
ATOM    144  Cl1 BE4     2      33.270  36.880  17.720  1.00  0.00            
ATOM    145  H1  BE4     2      28.370  33.650  16.320  1.00  0.00            
ATOM    146  H2  BE4     2      29.610  32.600  16.690  1.00  0.00            
ATOM    147  H3  BE4     2      28.890  33.390  18.110  1.00  0.00            
ATOM    148  H4  BE4     2      30.970  34.460  17.800  1.00  0.00            
ATOM    149  H5  BE4     2      29.770  35.510  17.250  1.00  0.00            
ATOM    150  H6  BE4     2      29.220  35.650  14.800  1.00  0.00            
ATOM    151  H7  BE4     2      30.270  36.150  12.630  1.00  0.00            
ATOM    152  H8  BE4     2      32.450  35.370  12.050  1.00  0.00            
ATOM    153  H9  BE4     2      34.580  33.160  14.350  1.00  0.00            
ATOM    154  H10 BE4     2      35.100  34.870  13.960  1.00  0.00            
ATOM    155  H11 BE4     2      33.840  32.890  11.980  1.00  0.00            
ATOM    156  H12 BE4     2      34.760  34.320  11.580  1.00  0.00            
ATOM    157  H13 BE4     2      35.580  32.990  12.330  1.00  0.00            
ATOM    158  H14 BE4     2      32.260  31.900  15.480  1.00  0.00            
ATOM    159  H15 BE4     2      32.290  31.890  17.280  1.00  0.00            
ATOM    160  H16 BE4     2      33.890  30.840  14.330  1.00  0.00            
ATOM    161  H17 BE4     2      35.090  30.020  15.280  1.00  0.00            
ATOM    162  H18 BE4     2      33.430  29.590  15.570  1.00  0.00            
ATOM    163  H19 BE4     2      33.990  35.970  15.790  1.00  0.00            
ATOM    164  H20 BE4     2      35.310  35.860  17.090  1.00  0.00            
TER
ENDMDL
MODEL        1
ATOM      1  H1  ACD     1      29.550  41.950   9.860  1.00  0.00            
ATOM      2  O1  ACD     1      30.360  41.600  10.220  1.00  0.00            
ATOM      3  C1  ACD     1      30.120  41.170  11.590  1.00  0.00            
ATOM      4  H2  ACD     1      30.050  42.030  12.260  1.00  0.00            
ATOM      5  H3  ACD     1      30.890  40.500  11.990  1.00  0.00            
ATOM      6  C2  ACD     1      28.800  40.420  11.750  1.00  0.00            
ATOM      7  H4  ACD     1      28.770  40.140  12.810  1.00  0.00            
ATOM      8  O2  ACD     1      27.760  41.340  11.380  1.00  0.00            
ATOM      9  C3  ACD     1      26.460  40.850  11.380  1.00  0.00            
ATOM     10  H5  ACD     1      25.940  41.790  11.200  1.00  0.00            
ATOM     11  O3  ACD     1      26.110  40.370  12.660  1.00  0.00            
ATOM     12  C4  ACD     1      25.660  41.210  13.720  1.00  0.00            
ATOM     13  H6  ACD     1      24.790  41.750  13.330  1.00  0.00            
ATOM     14  C5  ACD     1      25.350  40.190  14.870  1.00  0.00            
ATOM     15  H7  ACD     1      26.040  39.340  14.750  1.00  0.00            
ATOM     16  O4  ACD     1      23.990  39.770  14.750  1.00  0.00            
ATOM     17  H8  ACD     1      23.850  39.160  15.480  1.00  0.00            
ATOM     18  C6  ACD     1      25.430  40.800  16.260  1.00  0.00            
ATOM     19  H9  ACD     1      24.630  41.560  16.310  1.00  0.00            
ATOM     20  O5  ACD     1      25.330  39.780  17.260  1.00  0.00            
ATOM     21  H10 ACD     1      26.170  39.350  17.450  1.00  0.00            
ATOM     22  C7  ACD     1      26.680  41.620  16.470  1.00  0.00            
ATOM     23  H11 ACD     1      26.480  42.080  17.440  1.00  0.00            
ATOM     24  O6  ACD     1      26.720  42.570  15.500  1.00  0.00            
ATOM     25  C8  ACD     1      26.840  42.200  14.130  1.00  0.00            
ATOM     26  H12 ACD     1      27.810  41.730  13.910  1.00  0.00            
ATOM     27  C9  ACD     1      26.630  43.610  13.520  1.00  0.00            
ATOM     28  H13 ACD     1      26.330  43.480  12.470  1.00  0.00            
ATOM     29  H14 ACD     1      25.770  44.110  13.960  1.00  0.00            
ATOM     30  O7  ACD     1      27.810  44.380  13.480  1.00  0.00            
ATOM     31  H15 ACD     1      28.020  44.430  14.420  1.00  0.00            
ATOM     32  O8  ACD     1      27.900  40.850  16.610  1.00  0.00            
ATOM     33  C10 ACD     1      28.920  41.400  17.370  1.00  0.00            
ATOM     34  H16 ACD     1      28.740  42.460  17.570  1.00  0.00            
ATOM     35  C11 ACD     1      29.070  40.640  18.770  1.00  0.00            
ATOM     36  H17 ACD     1      29.340  39.590  18.630  1.00  0.00            
ATOM     37  O9  ACD     1      27.860  40.780  19.560  1.00  0.00            
ATOM     38  H18 ACD     1      27.940  41.680  19.890  1.00  0.00            
ATOM     39  C12 ACD     1      30.260  41.270  19.580  1.00  0.00            
ATOM     40  H19 ACD     1      29.950  42.320  19.680  1.00  0.00            
ATOM     41  O10 ACD     1      30.560  40.610  20.780  1.00  0.00            
ATOM     42  H20 ACD     1      29.840  40.830  21.380  1.00  0.00            
ATOM     43  C13 ACD     1      31.510  41.240  18.690  1.00  0.00            
ATOM     44  H21 ACD     1      32.450  41.750  18.910  1.00  0.00            
ATOM     45  O11 ACD     1      31.290  41.940  17.440  1.00  0.00            
ATOM     46  C14 ACD     1      30.240  41.360  16.580  1.00  0.00            
ATOM     47  H22 ACD     1      30.540  40.370  16.240  1.00  0.00            
ATOM     48  C15 ACD     1      30.160  42.130  15.290  1.00  0.00            
ATOM     49  H23 ACD     1      29.510  41.570  14.610  1.00  0.00            
ATOM     50  H24 ACD     1      29.690  43.120  15.410  1.00  0.00            
ATOM     51  O12 ACD     1      31.420  42.390  14.710  1.00  0.00            
ATOM     52  H25 ACD     1      31.460  43.330  14.490  1.00  0.00            
ATOM     53  O13 ACD     1      31.800  39.880  18.470  1.00  0.00            
ATOM     54  C16 ACD     1      33.210  39.520  18.640  1.00  0.00            
ATOM     55  H26 ACD     1      33.670  40.400  19.110  1.00  0.00            
ATOM     56  C17 ACD     1      33.140  38.330  19.620  1.00  0.00            
ATOM     57  H27 ACD     1      32.440  37.610  19.190  1.00  0.00            
ATOM     58  O14 ACD     1      32.650  38.740  20.930  1.00  0.00            
ATOM     59  H28 ACD     1      31.830  39.220  20.770  1.00  0.00            
ATOM     60  C18 ACD     1      34.550  37.650  19.810  1.00  0.00            
ATOM     61  H29 ACD     1      35.260  38.430  20.110  1.00  0.00            
ATOM     62  O15 ACD     1      34.640  36.550  20.760  1.00  0.00            
ATOM     63  H30 ACD     1      33.810  36.080  20.600  1.00  0.00            
ATOM     64  C19 ACD     1      35.000  37.190  18.400  1.00  0.00            
ATOM     65  H31 ACD     1      35.970  36.690  18.490  1.00  0.00            
ATOM     66  O16 ACD     1      35.090  38.400  17.580  1.00  0.00            
ATOM     67  C20 ACD     1      33.830  39.100  17.290  1.00  0.00            
ATOM     68  H32 ACD     1      33.090  38.440  16.810  1.00  0.00            
ATOM     69  C21 ACD     1      34.130  40.300  16.340  1.00  0.00            
ATOM     70  H33 ACD     1      34.630  39.910  15.440  1.00  0.00            
ATOM     71  H34 ACD     1      33.160  40.710  16.030  1.00  0.00            
ATOM     72  O17 ACD     1      34.900  41.410  16.880  1.00  0.00            
ATOM     73  H35 ACD     1      34.970  42.040  16.170  1.00  0.00            
ATOM     74  O18 ACD     1      34.110  36.180  17.910  1.00  0.00            
ATOM     75  C22 ACD     1      34.330  35.290  16.800  1.00  0.00            
ATOM     76  H36 ACD     1      34.990  34.480  17.130  1.00  0.00            
ATOM     77  C23 ACD     1      32.860  34.750  16.670  1.00  0.00            
ATOM     78  H37 ACD     1      32.290  35.670  16.450  1.00  0.00            
ATOM     79  O19 ACD     1      32.390  34.070  17.840  1.00  0.00            
ATOM     80  H38 ACD     1      32.380  34.540  18.680  1.00  0.00            
ATOM     81  C24 ACD     1      32.760  33.900  15.400  1.00  0.00            
ATOM     82  H39 ACD     1      33.330  32.960  15.430  1.00  0.00            
ATOM     83  O20 ACD     1      31.320  33.510  15.250  1.00  0.00            
ATOM     84  H40 ACD     1      31.190  33.120  16.120  1.00  0.00            
ATOM     85  C25 ACD     1      33.250  34.700  14.170  1.00  0.00            
ATOM     86  H41 ACD     1      33.200  33.950  13.380  1.00  0.00            
ATOM     87  O21 ACD     1      34.550  35.200  14.400  1.00  0.00            
ATOM     88  C26 ACD     1      34.810  35.990  15.530  1.00  0.00            
ATOM     89  H42 ACD     1      34.340  36.980  15.480  1.00  0.00            
ATOM     90  C27 ACD     1      36.320  36.190  15.460  1.00  0.00            
ATOM     91  H43 ACD     1      36.830  36.120  16.430  1.00  0.00            
ATOM     92  H44 ACD     1      36.690  35.300  14.940  1.00  0.00            
ATOM     93  O22 ACD     1      36.720  37.380  14.750  1.00  0.00            
ATOM     94  H45 ACD     1      36.600  38.090  15.380  1.00  0.00            
ATOM     95  O23 ACD     1      32.310  35.710  13.900  1.00  0.00            
ATOM     96  C28 ACD     1      32.120  36.020  12.510  1.00  0.00            
ATOM     97  H46 ACD     1      32.880  35.580  11.860  1.00  0.00            
ATOM     98  C29 ACD     1      32.190  37.480  12.270  1.00  0.00            
ATOM     99  H47 ACD     1      31.490  38.050  12.890  1.00  0.00            
ATOM    100  O24 ACD     1      31.750  37.870  10.940  1.00  0.00            
ATOM    101  C30 ACD     1      33.650  37.950  12.390  1.00  0.00            
ATOM    102  H48 ACD     1      33.950  37.600  13.380  1.00  0.00            
ATOM    103  H49 ACD     1      34.410  37.480  11.760  1.00  0.00            
ATOM    104  O25 ACD     1      33.800  39.300  12.450  1.00  0.00            
ATOM    105  H50 ACD     1      34.750  39.400  12.560  1.00  0.00            
ATOM    106  C31 ACD     1      30.710  35.450  12.170  1.00  0.00            
ATOM    107  H51 ACD     1      30.060  36.020  12.850  1.00  0.00            
ATOM    108  O26 ACD     1      30.690  34.010  12.400  1.00  0.00            
ATOM    109  H52 ACD     1      30.660  33.850  13.350  1.00  0.00            
ATOM    110  C32 ACD     1      30.380  35.880  10.790  1.00  0.00            
ATOM    111  H53 ACD     1      31.090  35.510  10.040  1.00  0.00            
ATOM    112  O27 ACD     1      29.050  35.430  10.290  1.00  0.00            
ATOM    113  H54 ACD     1      29.110  34.480  10.170  1.00  0.00            
ATOM    114  C33 ACD     1      30.440  37.430  10.630  1.00  0.00            
ATOM    115  H55 ACD     1      30.260  37.790   9.610  1.00  0.00            
ATOM    116  O28 ACD     1      29.420  38.070  11.460  1.00  0.00            
ATOM    117  C34 ACD     1      28.660  39.110  10.910  1.00  0.00            
ATOM    118  H56 ACD     1      29.030  39.300   9.900  1.00  0.00            
ATOM    119  C35 ACD     1      27.240  38.570  10.750  1.00  0.00            
ATOM    120  H57 ACD     1      26.930  38.330  11.780  1.00  0.00            
ATOM    121  O29 ACD     1      27.170  37.490   9.850  1.00  0.00            
ATOM    122  H58 ACD     1      27.740  36.750  10.090  1.00  0.00            
ATOM    123  C36 ACD     1      26.320  39.710  10.370  1.00  0.00            
ATOM    124  H59 ACD     1      26.650  40.070   9.390  1.00  0.00            
ATOM    125  O30 ACD     1      24.970  39.250  10.240  1.00  0.00            
ATOM    126  H60 ACD     1      25.160  38.470   9.710  1.00  0.00            
ATOM    127  C1  BE4     2      25.370  35.550  12.760  1.00  0.00            
ATOM    128  C2  BE4     2      26.650  36.050  13.490  1.00  0.00            
ATOM    129  C3  BE4     2      27.260  34.940  14.340  1.00  0.00            
ATOM    130  C4  BE4     2      27.670  33.730  13.750  1.00  0.00            
ATOM    131  C5  BE4     2      28.040  32.610  14.490  1.00  0.00            
ATOM    132  C6  BE4     2      28.120  32.700  15.900  1.00  0.00            
ATOM    133  C7  BE4     2      27.740  33.940  16.590  1.00  0.00            
ATOM    134  C8  BE4     2      27.740  33.940  18.160  1.00  0.00            
ATOM    135  C9  BE4     2      29.200  34.020  18.590  1.00  0.00            
ATOM    136  C10 BE4     2      27.350  35.060  15.780  1.00  0.00            
ATOM    137  N1  BE4     2      27.020  36.190  16.500  1.00  0.00            
ATOM    138  C11 BE4     2      25.600  36.330  17.000  1.00  0.00            
ATOM    139  O1  BE4     2      24.840  37.180  16.130  1.00  0.00            
ATOM    140  C12 BE4     2      23.400  36.990  16.140  1.00  0.00            
ATOM    141  C13 BE4     2      27.890  37.250  16.750  1.00  0.00            
ATOM    142  O2  BE4     2      27.630  38.210  17.510  1.00  0.00            
ATOM    143  C14 BE4     2      29.270  37.130  16.210  1.00  0.00            
ATOM    144  Cl1 BE4     2      29.360  38.050  14.670  1.00  0.00            
ATOM    145  H1  BE4     2      24.460  35.290  13.320  1.00  0.00            
ATOM    146  H2  BE4     2      25.060  36.290  12.010  1.00  0.00            
ATOM    147  H3  BE4     2      25.550  34.670  12.130  1.00  0.00            
ATOM    148  H4  BE4     2      26.420  36.950  14.080  1.00  0.00            
ATOM    149  H5  BE4     2      27.380  36.310  12.710  1.00  0.00            
ATOM    150  H6  BE4     2      27.700  33.620  12.660  1.00  0.00            
ATOM    151  H7  BE4     2      28.310  31.700  13.950  1.00  0.00            
ATOM    152  H8  BE4     2      28.500  31.850  16.460  1.00  0.00            
ATOM    153  H9  BE4     2      27.220  33.050  18.520  1.00  0.00            
ATOM    154  H10 BE4     2      27.300  34.860  18.570  1.00  0.00            
ATOM    155  H11 BE4     2      29.690  34.850  18.060  1.00  0.00            
ATOM    156  H12 BE4     2      29.100  34.350  19.640  1.00  0.00            
ATOM    157  H13 BE4     2      29.790  33.110  18.500  1.00  0.00            
ATOM    158  H14 BE4     2      25.610  36.690  18.030  1.00  0.00            
ATOM    159  H15 BE4     2      25.100  35.360  17.060  1.00  0.00            
ATOM    160  H16 BE4     2      22.920  37.590  15.360  1.00  0.00            
ATOM    161  H17 BE4     2      23.200  35.930  15.970  1.00  0.00            
ATOM    162  H18 BE4     2      22.990  37.210  17.130  1.00  0.00            
ATOM    163  H19 BE4     2      29.630  36.110  16.010  1.00  0.00            
ATOM    164  H20 BE4     2      29.950  37.590  16.930  1.00  0.00            
TER
ENDMDL
MODEL        1
ATOM      1  H1  ACD     1      34.500  30.400  14.680  1.00  0.00            
ATOM      2  O1  ACD     1      34.860  31.180  14.250  1.00  0.00            
ATOM      3  C1  ACD     1      34.330  31.260  12.890  1.00  0.00            
ATOM      4  H2  ACD     1      34.620  32.200  12.400  1.00  0.00            
ATOM      5  H3  ACD     1      33.240  31.280  12.820  1.00  0.00            
ATOM      6  C2  ACD     1      34.840  30.150  11.970  1.00  0.00            
ATOM      7  H4  ACD     1      35.840  29.840  12.300  1.00  0.00            
ATOM      8  O2  ACD     1      33.970  29.030  12.080  1.00  0.00            
ATOM      9  C3  ACD     1      34.390  27.910  11.370  1.00  0.00            
ATOM     10  H5  ACD     1      33.630  27.130  11.550  1.00  0.00            
ATOM     11  O3  ACD     1      35.690  27.530  11.950  1.00  0.00            
ATOM     12  C4  ACD     1      35.930  26.880  13.180  1.00  0.00            
ATOM     13  H6  ACD     1      35.440  25.910  13.000  1.00  0.00            
ATOM     14  C5  ACD     1      37.480  26.620  13.230  1.00  0.00            
ATOM     15  H7  ACD     1      37.930  27.610  13.040  1.00  0.00            
ATOM     16  O4  ACD     1      37.920  25.790  12.150  1.00  0.00            
ATOM     17  H8  ACD     1      37.700  26.280  11.360  1.00  0.00            
ATOM     18  C6  ACD     1      37.850  26.140  14.630  1.00  0.00            
ATOM     19  H9  ACD     1      37.400  25.140  14.720  1.00  0.00            
ATOM     20  O5  ACD     1      39.210  26.050  14.910  1.00  0.00            
ATOM     21  H10 ACD     1      39.320  26.970  15.150  1.00  0.00            
ATOM     22  C7  ACD     1      37.290  26.990  15.680  1.00  0.00            
ATOM     23  H11 ACD     1      37.610  26.650  16.680  1.00  0.00            
ATOM     24  O6  ACD     1      35.840  26.920  15.540  1.00  0.00            
ATOM     25  C8  ACD     1      35.340  27.530  14.420  1.00  0.00            
ATOM     26  H12 ACD     1      35.750  28.550  14.440  1.00  0.00            
ATOM     27  C9  ACD     1      33.810  27.480  14.630  1.00  0.00            
ATOM     28  H13 ACD     1      33.250  27.340  13.690  1.00  0.00            
ATOM     29  H14 ACD     1      33.560  26.620  15.260  1.00  0.00            
ATOM     30  O7  ACD     1      33.380  28.670  15.270  1.00  0.00            
ATOM     31  H15 ACD     1      33.750  28.760  16.160  1.00  0.00            
ATOM     32  O8  ACD     1      37.820  28.310  15.450  1.00  0.00            
ATOM     33  C10 ACD     1      38.510  28.940  16.520  1.00  0.00            
ATOM     34  H16 ACD     1      38.780  28.180  17.260  1.00  0.00            
ATOM     35  C11 ACD     1      39.830  29.420  15.990  1.00  0.00            
ATOM     36  H17 ACD     1      39.600  30.090  15.150  1.00  0.00            
ATOM     37  O9  ACD     1      40.560  28.210  15.590  1.00  0.00            
ATOM     38  H18 ACD     1      41.490  28.380  15.450  1.00  0.00            
ATOM     39  C12 ACD     1      40.540  30.200  17.080  1.00  0.00            
ATOM     40  H19 ACD     1      40.850  29.480  17.840  1.00  0.00            
ATOM     41  O10 ACD     1      41.660  30.870  16.530  1.00  0.00            
ATOM     42  H20 ACD     1      41.210  31.490  15.960  1.00  0.00            
ATOM     43  C13 ACD     1      39.690  31.270  17.760  1.00  0.00            
ATOM     44  H21 ACD     1      40.250  31.650  18.620  1.00  0.00            
ATOM     45  O11 ACD     1      38.420  30.810  18.190  1.00  0.00            
ATOM     46  C14 ACD     1      37.660  30.050  17.180  1.00  0.00            
ATOM     47  H22 ACD     1      37.370  30.690  16.330  1.00  0.00            
ATOM     48  C15 ACD     1      36.320  29.480  17.810  1.00  0.00            
ATOM     49  H23 ACD     1      35.990  30.320  18.430  1.00  0.00            
ATOM     50  H24 ACD     1      35.560  29.290  17.040  1.00  0.00            
ATOM     51  O12 ACD     1      36.650  28.380  18.650  1.00  0.00            
ATOM     52  H25 ACD     1      36.800  28.810  19.500  1.00  0.00            
ATOM     53  O13 ACD     1      39.490  32.360  16.890  1.00  0.00            
ATOM     54  C16 ACD     1      39.210  33.670  17.400  1.00  0.00            
ATOM     55  H26 ACD     1      38.780  33.630  18.400  1.00  0.00            
ATOM     56  C17 ACD     1      40.550  34.380  17.370  1.00  0.00            
ATOM     57  H27 ACD     1      40.960  34.200  16.370  1.00  0.00            
ATOM     58  O14 ACD     1      41.520  33.830  18.320  1.00  0.00            
ATOM     59  H28 ACD     1      42.330  34.350  18.340  1.00  0.00            
ATOM     60  C18 ACD     1      40.390  35.930  17.460  1.00  0.00            
ATOM     61  H29 ACD     1      39.920  36.150  18.420  1.00  0.00            
ATOM     62  O15 ACD     1      41.660  36.630  17.260  1.00  0.00            
ATOM     63  H30 ACD     1      42.040  36.340  16.420  1.00  0.00            
ATOM     64  C19 ACD     1      39.380  36.390  16.400  1.00  0.00            
ATOM     65  H31 ACD     1      39.220  37.440  16.680  1.00  0.00            
ATOM     66  O16 ACD     1      38.220  35.670  16.750  1.00  0.00            
ATOM     67  C20 ACD     1      38.230  34.280  16.380  1.00  0.00            
ATOM     68  H32 ACD     1      38.650  34.200  15.370  1.00  0.00            
ATOM     69  C21 ACD     1      36.850  33.700  16.330  1.00  0.00            
ATOM     70  H33 ACD     1      37.020  32.620  16.420  1.00  0.00            
ATOM     71  H34 ACD     1      36.250  33.900  17.230  1.00  0.00            
ATOM     72  O17 ACD     1      36.070  33.960  15.200  1.00  0.00            
ATOM     73  H35 ACD     1      35.680  33.150  14.870  1.00  0.00            
ATOM     74  O18 ACD     1      39.740  36.230  15.060  1.00  0.00            
ATOM     75  C22 ACD     1      39.300  37.220  14.100  1.00  0.00            
ATOM     76  H36 ACD     1      39.650  38.230  14.330  1.00  0.00            
ATOM     77  C23 ACD     1      40.080  36.870  12.810  1.00  0.00            
ATOM     78  H37 ACD     1      39.930  35.780  12.710  1.00  0.00            
ATOM     79  O19 ACD     1      41.520  37.150  12.920  1.00  0.00            
ATOM     80  H38 ACD     1      41.850  36.770  13.740  1.00  0.00            
ATOM     81  C24 ACD     1      39.420  37.490  11.490  1.00  0.00            
ATOM     82  H39 ACD     1      39.560  38.560  11.670  1.00  0.00            
ATOM     83  O20 ACD     1      39.990  36.920  10.300  1.00  0.00            
ATOM     84  H40 ACD     1      39.480  36.120  10.130  1.00  0.00            
ATOM     85  C25 ACD     1      38.010  37.020  11.520  1.00  0.00            
ATOM     86  H41 ACD     1      37.580  37.460  10.620  1.00  0.00            
ATOM     87  O21 ACD     1      37.370  37.540  12.640  1.00  0.00            
ATOM     88  C26 ACD     1      37.800  37.160  13.950  1.00  0.00            
ATOM     89  H42 ACD     1      37.490  36.130  14.130  1.00  0.00            
ATOM     90  C27 ACD     1      37.050  38.010  14.960  1.00  0.00            
ATOM     91  H43 ACD     1      35.980  37.900  14.720  1.00  0.00            
ATOM     92  H44 ACD     1      37.230  37.720  16.000  1.00  0.00            
ATOM     93  O22 ACD     1      37.350  39.390  14.870  1.00  0.00            
ATOM     94  H45 ACD     1      37.110  39.690  13.990  1.00  0.00            
ATOM     95  O23 ACD     1      37.850  35.570  11.480  1.00  0.00            
ATOM     96  C28 ACD     1      36.890  35.090  10.580  1.00  0.00            
ATOM     97  H46 ACD     1      36.470  35.900   9.960  1.00  0.00            
ATOM     98  C29 ACD     1      35.830  34.300  11.350  1.00  0.00            
ATOM     99  H47 ACD     1      36.390  33.640  12.010  1.00  0.00            
ATOM    100  O24 ACD     1      34.860  33.600  10.530  1.00  0.00            
ATOM    101  C30 ACD     1      35.070  35.290  12.260  1.00  0.00            
ATOM    102  H48 ACD     1      34.240  34.780  12.760  1.00  0.00            
ATOM    103  H49 ACD     1      35.660  35.640  13.120  1.00  0.00            
ATOM    104  O25 ACD     1      34.500  36.340  11.540  1.00  0.00            
ATOM    105  H50 ACD     1      33.710  36.090  11.060  1.00  0.00            
ATOM    106  C31 ACD     1      37.510  34.170   9.540  1.00  0.00            
ATOM    107  H51 ACD     1      38.150  33.480  10.100  1.00  0.00            
ATOM    108  O26 ACD     1      38.310  34.990   8.700  1.00  0.00            
ATOM    109  H52 ACD     1      37.810  35.610   8.150  1.00  0.00            
ATOM    110  C32 ACD     1      36.470  33.300   8.770  1.00  0.00            
ATOM    111  H53 ACD     1      35.920  33.890   8.030  1.00  0.00            
ATOM    112  O27 ACD     1      37.030  32.250   8.040  1.00  0.00            
ATOM    113  H54 ACD     1      36.780  31.560   8.660  1.00  0.00            
ATOM    114  C33 ACD     1      35.420  32.740   9.600  1.00  0.00            
ATOM    115  H55 ACD     1      34.550  32.400   9.030  1.00  0.00            
ATOM    116  O28 ACD     1      35.830  31.570  10.320  1.00  0.00            
ATOM    117  C34 ACD     1      34.870  30.540  10.510  1.00  0.00            
ATOM    118  H56 ACD     1      33.890  30.950  10.210  1.00  0.00            
ATOM    119  C35 ACD     1      35.330  29.400   9.650  1.00  0.00            
ATOM    120  H57 ACD     1      36.370  29.170   9.920  1.00  0.00            
ATOM    121  O29 ACD     1      35.250  29.840   8.320  1.00  0.00            
ATOM    122  H58 ACD     1      35.480  29.090   7.760  1.00  0.00            
ATOM    123  C36 ACD     1      34.470  28.200   9.890  1.00  0.00            
ATOM    124  H59 ACD     1      33.490  28.520   9.520  1.00  0.00            
ATOM    125  O30 ACD     1      35.000  27.090   9.090  1.00  0.00            
ATOM    126  H60 ACD     1      35.850  26.790   9.430  1.00  0.00            
ATOM    127  C1  BE4     2      40.560  28.060  10.930  1.00  0.00            
ATOM    128  C2  BE4     2      39.710  29.220  11.410  1.00  0.00            
ATOM    129  C3  BE4     2      40.100  30.470  10.550  1.00  0.00            
ATOM    130  C4  BE4     2      39.540  30.570   9.240  1.00  0.00            
ATOM    131  C5  BE4     2      39.940  31.660   8.400  1.00  0.00            
ATOM    132  C6  BE4     2      41.000  32.520   8.790  1.00  0.00            
ATOM    133  C7  BE4     2      41.320  32.580  10.160  1.00  0.00            
ATOM    134  C8  BE4     2      42.220  33.760  10.630  1.00  0.00            
ATOM    135  C9  BE4     2      43.720  33.660  10.310  1.00  0.00            
ATOM    136  C10 BE4     2      40.990  31.520  11.030  1.00  0.00            
ATOM    137  N1  BE4     2      41.430  31.550  12.350  1.00  0.00            
ATOM    138  C11 BE4     2      42.710  30.870  12.650  1.00  0.00            
ATOM    139  O1  BE4     2      43.220  30.180  11.440  1.00  0.00            
ATOM    140  C12 BE4     2      44.520  29.580  11.610  1.00  0.00            
ATOM    141  C13 BE4     2      40.650  32.210  13.310  1.00  0.00            
ATOM    142  O2  BE4     2      41.140  32.340  14.420  1.00  0.00            
ATOM    143  C14 BE4     2      39.330  32.840  12.890  1.00  0.00            
ATOM    144  Cl1 BE4     2      37.980  31.690  13.380  1.00  0.00            
ATOM    145  H1  BE4     2      40.540  28.080   9.830  1.00  0.00            
ATOM    146  H2  BE4     2      41.620  27.910  11.180  1.00  0.00            
ATOM    147  H3  BE4     2      40.040  27.140  11.200  1.00  0.00            
ATOM    148  H4  BE4     2      39.930  29.500  12.440  1.00  0.00            
ATOM    149  H5  BE4     2      38.630  29.050  11.310  1.00  0.00            
ATOM    150  H6  BE4     2      38.850  29.820   8.860  1.00  0.00            
ATOM    151  H7  BE4     2      39.430  31.780   7.450  1.00  0.00            
ATOM    152  H8  BE4     2      41.280  33.230   8.010  1.00  0.00            
ATOM    153  H9  BE4     2      42.220  33.830  11.730  1.00  0.00            
ATOM    154  H10 BE4     2      41.730  34.690  10.320  1.00  0.00            
ATOM    155  H11 BE4     2      44.070  32.630  10.490  1.00  0.00            
ATOM    156  H12 BE4     2      43.970  33.990   9.300  1.00  0.00            
ATOM    157  H13 BE4     2      44.220  34.380  10.970  1.00  0.00            
ATOM    158  H14 BE4     2      42.490  30.110  13.410  1.00  0.00            
ATOM    159  H15 BE4     2      43.460  31.630  12.920  1.00  0.00            
ATOM    160  H16 BE4     2      45.160  30.160  12.290  1.00  0.00            
ATOM    161  H17 BE4     2      44.360  28.530  11.860  1.00  0.00            
ATOM    162  H18 BE4     2      45.080  29.650  10.670  1.00  0.00            
ATOM    163  H19 BE4     2      39.240  32.960  11.800  1.00  0.00            
ATOM    164  H20 BE4     2      39.230  33.840  13.320  1.00  0.00            
TER
ENDMDL
MODEL        1
ATOM      1  H1  ACD     1      28.160  39.740  16.830  1.00  0.00            
ATOM      2  O1  ACD     1      27.930  38.910  16.400  1.00  0.00            
ATOM      3  C1  ACD     1      28.630  38.970  15.190  1.00  0.00            
ATOM      4  H2  ACD     1      29.690  39.040  15.470  1.00  0.00            
ATOM      5  H3  ACD     1      28.340  39.780  14.500  1.00  0.00            
ATOM      6  C2  ACD     1      28.520  37.740  14.280  1.00  0.00            
ATOM      7  H4  ACD     1      29.010  36.870  14.760  1.00  0.00            
ATOM      8  O2  ACD     1      27.170  37.490  14.050  1.00  0.00            
ATOM      9  C3  ACD     1      26.850  36.360  13.240  1.00  0.00            
ATOM     10  H5  ACD     1      25.760  36.400  13.130  1.00  0.00            
ATOM     11  O3  ACD     1      27.280  35.100  13.840  1.00  0.00            
ATOM     12  C4  ACD     1      26.370  34.580  14.790  1.00  0.00            
ATOM     13  H6  ACD     1      25.590  35.310  15.040  1.00  0.00            
ATOM     14  C5  ACD     1      25.670  33.360  14.130  1.00  0.00            
ATOM     15  H7  ACD     1      26.480  32.650  13.920  1.00  0.00            
ATOM     16  O4  ACD     1      24.800  33.680  12.940  1.00  0.00            
ATOM     17  H8  ACD     1      24.560  32.770  12.720  1.00  0.00            
ATOM     18  C6  ACD     1      24.850  32.660  15.150  1.00  0.00            
ATOM     19  H9  ACD     1      24.060  33.380  15.430  1.00  0.00            
ATOM     20  O5  ACD     1      24.090  31.470  14.640  1.00  0.00            
ATOM     21  H10 ACD     1      23.440  31.230  15.310  1.00  0.00            
ATOM     22  C7  ACD     1      25.630  32.280  16.420  1.00  0.00            
ATOM     23  H11 ACD     1      25.010  31.790  17.180  1.00  0.00            
ATOM     24  O6  ACD     1      26.110  33.540  16.980  1.00  0.00            
ATOM     25  C8  ACD     1      27.050  34.180  16.120  1.00  0.00            
ATOM     26  H12 ACD     1      27.820  33.420  15.900  1.00  0.00            
ATOM     27  C9  ACD     1      27.640  35.400  16.910  1.00  0.00            
ATOM     28  H13 ACD     1      28.020  34.930  17.830  1.00  0.00            
ATOM     29  H14 ACD     1      28.380  35.820  16.230  1.00  0.00            
ATOM     30  O7  ACD     1      26.730  36.400  17.120  1.00  0.00            
ATOM     31  H15 ACD     1      27.150  37.270  17.160  1.00  0.00            
ATOM     32  O8  ACD     1      26.760  31.350  16.190  1.00  0.00            
ATOM     33  C10 ACD     1      27.340  30.510  17.180  1.00  0.00            
ATOM     34  H16 ACD     1      26.720  29.680  17.530  1.00  0.00            
ATOM     35  C11 ACD     1      28.540  29.940  16.430  1.00  0.00            
ATOM     36  H17 ACD     1      28.970  30.770  15.850  1.00  0.00            
ATOM     37  O9  ACD     1      28.160  28.940  15.450  1.00  0.00            
ATOM     38  H18 ACD     1      27.570  29.380  14.840  1.00  0.00            
ATOM     39  C12 ACD     1      29.560  29.280  17.360  1.00  0.00            
ATOM     40  H19 ACD     1      29.070  28.430  17.850  1.00  0.00            
ATOM     41  O10 ACD     1      30.740  28.770  16.700  1.00  0.00            
ATOM     42  H20 ACD     1      30.400  28.610  15.820  1.00  0.00            
ATOM     43  C13 ACD     1      29.910  30.220  18.490  1.00  0.00            
ATOM     44  H21 ACD     1      30.620  29.650  19.110  1.00  0.00            
ATOM     45  O11 ACD     1      28.800  30.630  19.300  1.00  0.00            
ATOM     46  C14 ACD     1      27.790  31.320  18.510  1.00  0.00            
ATOM     47  H22 ACD     1      28.090  32.290  18.110  1.00  0.00            
ATOM     48  C15 ACD     1      26.660  31.540  19.520  1.00  0.00            
ATOM     49  H23 ACD     1      27.000  32.110  20.400  1.00  0.00            
ATOM     50  H24 ACD     1      25.900  32.130  18.990  1.00  0.00            
ATOM     51  O12 ACD     1      26.010  30.340  19.950  1.00  0.00            
ATOM     52  H25 ACD     1      26.800  29.820  20.140  1.00  0.00            
ATOM     53  O13 ACD     1      30.630  31.310  17.950  1.00  0.00            
ATOM     54  C16 ACD     1      31.720  31.790  18.750  1.00  0.00            
ATOM     55  H26 ACD     1      31.680  31.320  19.740  1.00  0.00            
ATOM     56  C17 ACD     1      33.010  31.680  17.910  1.00  0.00            
ATOM     57  H27 ACD     1      32.940  32.210  16.960  1.00  0.00            
ATOM     58  O14 ACD     1      33.170  30.210  17.690  1.00  0.00            
ATOM     59  H28 ACD     1      32.390  29.950  17.200  1.00  0.00            
ATOM     60  C18 ACD     1      34.210  32.320  18.670  1.00  0.00            
ATOM     61  H29 ACD     1      34.410  31.850  19.640  1.00  0.00            
ATOM     62  O15 ACD     1      35.460  32.200  17.930  1.00  0.00            
ATOM     63  H30 ACD     1      35.460  32.860  17.230  1.00  0.00            
ATOM     64  C19 ACD     1      33.920  33.750  19.050  1.00  0.00            
ATOM     65  H31 ACD     1      34.640  34.180  19.750  1.00  0.00            
ATOM     66  O16 ACD     1      32.620  33.830  19.750  1.00  0.00            
ATOM     67  C20 ACD     1      31.520  33.330  19.160  1.00  0.00            
ATOM     68  H32 ACD     1      31.340  33.890  18.240  1.00  0.00            
ATOM     69  C21 ACD     1      30.310  33.540  19.990  1.00  0.00            
ATOM     70  H33 ACD     1      30.380  34.610  20.260  1.00  0.00            
ATOM     71  H34 ACD     1      29.410  33.330  19.400  1.00  0.00            
ATOM     72  O17 ACD     1      30.220  32.710  21.160  1.00  0.00            
ATOM     73  H35 ACD     1      29.980  31.810  20.940  1.00  0.00            
ATOM     74  O18 ACD     1      33.830  34.620  17.890  1.00  0.00            
ATOM     75  C22 ACD     1      34.970  35.500  17.620  1.00  0.00            
ATOM     76  H36 ACD     1      35.810  35.360  18.320  1.00  0.00            
ATOM     77  C23 ACD     1      35.380  35.240  16.190  1.00  0.00            
ATOM     78  H37 ACD     1      34.430  35.140  15.660  1.00  0.00            
ATOM     79  O19 ACD     1      36.090  34.020  16.100  1.00  0.00            
ATOM     80  H38 ACD     1      36.530  33.950  15.250  1.00  0.00            
ATOM     81  C24 ACD     1      36.110  36.410  15.530  1.00  0.00            
ATOM     82  H39 ACD     1      37.110  36.480  15.990  1.00  0.00            
ATOM     83  O20 ACD     1      36.230  36.300  14.130  1.00  0.00            
ATOM     84  H40 ACD     1      36.920  35.650  14.030  1.00  0.00            
ATOM     85  C25 ACD     1      35.410  37.700  15.790  1.00  0.00            
ATOM     86  H41 ACD     1      35.920  38.560  15.340  1.00  0.00            
ATOM     87  O21 ACD     1      35.330  37.880  17.170  1.00  0.00            
ATOM     88  C26 ACD     1      34.480  36.920  17.950  1.00  0.00            
ATOM     89  H42 ACD     1      33.470  36.940  17.520  1.00  0.00            
ATOM     90  C27 ACD     1      34.420  37.300  19.400  1.00  0.00            
ATOM     91  H43 ACD     1      34.070  38.320  19.560  1.00  0.00            
ATOM     92  H44 ACD     1      33.700  36.610  19.860  1.00  0.00            
ATOM     93  O22 ACD     1      35.700  37.110  20.010  1.00  0.00            
ATOM     94  H45 ACD     1      35.760  36.530  20.780  1.00  0.00            
ATOM     95  O23 ACD     1      34.110  37.670  15.290  1.00  0.00            
ATOM     96  C28 ACD     1      33.610  38.780  14.530  1.00  0.00            
ATOM     97  H46 ACD     1      34.270  39.660  14.470  1.00  0.00            
ATOM     98  C29 ACD     1      32.260  39.230  15.120  1.00  0.00            
ATOM     99  H47 ACD     1      31.600  38.390  15.390  1.00  0.00            
ATOM    100  O24 ACD     1      31.590  40.070  14.200  1.00  0.00            
ATOM    101  C30 ACD     1      32.440  39.840  16.480  1.00  0.00            
ATOM    102  H48 ACD     1      33.260  39.320  16.990  1.00  0.00            
ATOM    103  H49 ACD     1      32.820  40.870  16.400  1.00  0.00            
ATOM    104  O25 ACD     1      31.270  39.720  17.320  1.00  0.00            
ATOM    105  H50 ACD     1      30.590  40.290  16.950  1.00  0.00            
ATOM    106  C31 ACD     1      33.450  38.240  13.030  1.00  0.00            
ATOM    107  H51 ACD     1      32.960  37.260  13.090  1.00  0.00            
ATOM    108  O26 ACD     1      34.800  38.100  12.540  1.00  0.00            
ATOM    109  H52 ACD     1      35.230  37.510  13.170  1.00  0.00            
ATOM    110  C32 ACD     1      32.520  39.120  12.220  1.00  0.00            
ATOM    111  H53 ACD     1      33.010  40.100  12.080  1.00  0.00            
ATOM    112  O27 ACD     1      32.210  38.580  10.890  1.00  0.00            
ATOM    113  H54 ACD     1      31.520  37.920  11.010  1.00  0.00            
ATOM    114  C33 ACD     1      31.250  39.450  12.920  1.00  0.00            
ATOM    115  H55 ACD     1      30.640  40.060  12.250  1.00  0.00            
ATOM    116  O28 ACD     1      30.590  38.170  13.100  1.00  0.00            
ATOM    117  C34 ACD     1      29.200  38.120  12.920  1.00  0.00            
ATOM    118  H56 ACD     1      28.850  39.120  12.640  1.00  0.00            
ATOM    119  C35 ACD     1      29.000  37.040  11.900  1.00  0.00            
ATOM    120  H57 ACD     1      29.560  36.170  12.280  1.00  0.00            
ATOM    121  O29 ACD     1      29.570  37.430  10.620  1.00  0.00            
ATOM    122  H58 ACD     1      29.550  36.620  10.110  1.00  0.00            
ATOM    123  C36 ACD     1      27.510  36.580  11.820  1.00  0.00            
ATOM    124  H59 ACD     1      26.860  37.290  11.310  1.00  0.00            
ATOM    125  O30 ACD     1      27.360  35.330  11.190  1.00  0.00            
ATOM    126  H60 ACD     1      27.440  34.720  11.930  1.00  0.00            
ATOM    127  C1  BE4     2      35.260  30.420  15.100  1.00  0.00            
ATOM    128  C2  BE4     2      34.320  31.480  14.450  1.00  0.00            
ATOM    129  C3  BE4     2      32.930  30.880  13.930  1.00  0.00            
ATOM    130  C4  BE4     2      32.810  29.460  13.700  1.00  0.00            
ATOM    131  C5  BE4     2      31.610  28.910  13.160  1.00  0.00            
ATOM    132  C6  BE4     2      30.500  29.720  12.960  1.00  0.00            
ATOM    133  C7  BE4     2      30.550  31.120  13.300  1.00  0.00            
ATOM    134  C8  BE4     2      29.330  32.030  13.020  1.00  0.00            
ATOM    135  C9  BE4     2      28.520  31.570  11.760  1.00  0.00            
ATOM    136  C10 BE4     2      31.800  31.710  13.650  1.00  0.00            
ATOM    137  N1  BE4     2      31.940  33.150  13.770  1.00  0.00            
ATOM    138  C11 BE4     2      32.560  33.830  12.640  1.00  0.00            
ATOM    139  O1  BE4     2      31.610  34.690  11.970  1.00  0.00            
ATOM    140  C12 BE4     2      32.090  35.110  10.660  1.00  0.00            
ATOM    141  C13 BE4     2      31.410  33.870  14.840  1.00  0.00            
ATOM    142  O2  BE4     2      30.790  33.230  15.700  1.00  0.00            
ATOM    143  C14 BE4     2      31.490  35.400  14.770  1.00  0.00            
ATOM    144  Cl1 BE4     2      31.110  36.070  16.360  1.00  0.00            
ATOM    145  H1  BE4     2      35.730  29.870  14.270  1.00  0.00            
ATOM    146  H2  BE4     2      35.940  30.930  15.790  1.00  0.00            
ATOM    147  H3  BE4     2      34.610  29.720  15.650  1.00  0.00            
ATOM    148  H4  BE4     2      34.830  32.000  13.630  1.00  0.00            
ATOM    149  H5  BE4     2      34.190  32.180  15.290  1.00  0.00            
ATOM    150  H6  BE4     2      33.660  28.780  13.700  1.00  0.00            
ATOM    151  H7  BE4     2      31.660  27.870  12.870  1.00  0.00            
ATOM    152  H8  BE4     2      29.570  29.270  12.610  1.00  0.00            
ATOM    153  H9  BE4     2      29.710  33.020  12.740  1.00  0.00            
ATOM    154  H10 BE4     2      28.660  32.160  13.880  1.00  0.00            
ATOM    155  H11 BE4     2      27.740  32.320  11.600  1.00  0.00            
ATOM    156  H12 BE4     2      29.090  31.360  10.840  1.00  0.00            
ATOM    157  H13 BE4     2      28.000  30.630  11.930  1.00  0.00            
ATOM    158  H14 BE4     2      33.050  33.120  11.960  1.00  0.00            
ATOM    159  H15 BE4     2      33.330  34.430  13.150  1.00  0.00            
ATOM    160  H16 BE4     2      32.970  35.750  10.730  1.00  0.00            
ATOM    161  H17 BE4     2      32.230  34.230  10.030  1.00  0.00            
ATOM    162  H18 BE4     2      31.290  35.640  10.130  1.00  0.00            
ATOM    163  H19 BE4     2      30.670  35.690  14.110  1.00  0.00            
ATOM    164  H20 BE4     2      32.500  35.780  14.560  1.00  0.00            
TER
ENDMDL
MODEL        1
ATOM      1  H1  ACD     1      25.800  37.080  13.000  1.00  0.00            
ATOM      2  O1  ACD     1      26.150  36.190  12.890  1.00  0.00            
ATOM      3  C1  ACD     1      25.680  35.510  14.060  1.00  0.00            
ATOM      4  H2  ACD     1      26.130  34.520  14.200  1.00  0.00            
ATOM      5  H3  ACD     1      24.590  35.370  14.010  1.00  0.00            
ATOM      6  C2  ACD     1      26.020  36.290  15.350  1.00  0.00            
ATOM      7  H4  ACD     1      27.110  36.240  15.480  1.00  0.00            
ATOM      8  O2  ACD     1      25.570  37.580  15.060  1.00  0.00            
ATOM      9  C3  ACD     1      25.790  38.480  16.040  1.00  0.00            
ATOM     10  H5  ACD     1      25.390  39.460  15.740  1.00  0.00            
ATOM     11  O3  ACD     1      27.170  38.700  16.370  1.00  0.00            
ATOM     12  C4  ACD     1      28.060  39.540  15.560  1.00  0.00            
ATOM     13  H6  ACD     1      27.930  40.610  15.740  1.00  0.00            
ATOM     14  C5  ACD     1      29.500  39.160  16.000  1.00  0.00            
ATOM     15  H7  ACD     1      29.620  38.070  16.080  1.00  0.00            
ATOM     16  O4  ACD     1      29.660  39.790  17.260  1.00  0.00            
ATOM     17  H8  ACD     1      30.610  39.830  17.370  1.00  0.00            
ATOM     18  C6  ACD     1      30.500  39.620  14.950  1.00  0.00            
ATOM     19  H9  ACD     1      30.360  40.710  14.930  1.00  0.00            
ATOM     20  O5  ACD     1      31.800  39.280  15.350  1.00  0.00            
ATOM     21  H10 ACD     1      31.850  38.370  15.060  1.00  0.00            
ATOM     22  C7  ACD     1      30.160  39.080  13.600  1.00  0.00            
ATOM     23  H11 ACD     1      30.860  39.490  12.870  1.00  0.00            
ATOM     24  O6  ACD     1      28.860  39.660  13.290  1.00  0.00            
ATOM     25  C8  ACD     1      27.770  39.320  14.070  1.00  0.00            
ATOM     26  H12 ACD     1      27.530  38.270  13.860  1.00  0.00            
ATOM     27  C9  ACD     1      26.600  40.260  13.560  1.00  0.00            
ATOM     28  H13 ACD     1      25.660  40.130  14.120  1.00  0.00            
ATOM     29  H14 ACD     1      26.840  41.310  13.720  1.00  0.00            
ATOM     30  O7  ACD     1      26.340  40.020  12.170  1.00  0.00            
ATOM     31  H15 ACD     1      27.220  39.940  11.790  1.00  0.00            
ATOM     32  O8  ACD     1      30.120  37.690  13.590  1.00  0.00            
ATOM     33  C10 ACD     1      31.100  37.070  12.770  1.00  0.00            
ATOM     34  H16 ACD     1      31.790  37.770  12.290  1.00  0.00            
ATOM     35  C11 ACD     1      31.910  36.100  13.590  1.00  0.00            
ATOM     36  H17 ACD     1      31.340  35.330  14.120  1.00  0.00            
ATOM     37  O9  ACD     1      32.620  36.790  14.590  1.00  0.00            
ATOM     38  H18 ACD     1      33.100  36.140  15.110  1.00  0.00            
ATOM     39  C12 ACD     1      32.890  35.430  12.680  1.00  0.00            
ATOM     40  H19 ACD     1      33.630  36.130  12.280  1.00  0.00            
ATOM     41  O10 ACD     1      33.640  34.440  13.430  1.00  0.00            
ATOM     42  H20 ACD     1      33.030  33.750  13.720  1.00  0.00            
ATOM     43  C13 ACD     1      32.100  34.740  11.530  1.00  0.00            
ATOM     44  H21 ACD     1      32.790  34.370  10.760  1.00  0.00            
ATOM     45  O11 ACD     1      31.280  35.710  10.860  1.00  0.00            
ATOM     46  C14 ACD     1      30.310  36.360  11.700  1.00  0.00            
ATOM     47  H22 ACD     1      29.630  35.640  12.180  1.00  0.00            
ATOM     48  C15 ACD     1      29.510  37.280  10.800  1.00  0.00            
ATOM     49  H23 ACD     1      29.100  36.790   9.910  1.00  0.00            
ATOM     50  H24 ACD     1      28.670  37.700  11.360  1.00  0.00            
ATOM     51  O12 ACD     1      30.350  38.370  10.410  1.00  0.00            
ATOM     52  H25 ACD     1      31.240  38.140  10.130  1.00  0.00            
ATOM     53  O13 ACD     1      31.240  33.670  11.910  1.00  0.00            
ATOM     54  C16 ACD     1      30.920  32.720  10.910  1.00  0.00            
ATOM     55  H26 ACD     1      31.010  33.100   9.880  1.00  0.00            
ATOM     56  C17 ACD     1      31.920  31.570  11.150  1.00  0.00            
ATOM     57  H27 ACD     1      32.170  31.490  12.220  1.00  0.00            
ATOM     58  O14 ACD     1      33.050  31.940  10.290  1.00  0.00            
ATOM     59  H28 ACD     1      33.890  31.810  10.730  1.00  0.00            
ATOM     60  C18 ACD     1      31.380  30.190  10.720  1.00  0.00            
ATOM     61  H29 ACD     1      31.310  30.070   9.630  1.00  0.00            
ATOM     62  O15 ACD     1      32.240  29.190  11.310  1.00  0.00            
ATOM     63  H30 ACD     1      32.460  29.540  12.180  1.00  0.00            
ATOM     64  C19 ACD     1      30.020  29.920  11.270  1.00  0.00            
ATOM     65  H31 ACD     1      29.740  28.900  10.980  1.00  0.00            
ATOM     66  O16 ACD     1      29.150  30.950  10.760  1.00  0.00            
ATOM     67  C20 ACD     1      29.430  32.290  11.220  1.00  0.00            
ATOM     68  H32 ACD     1      29.290  32.450  12.290  1.00  0.00            
ATOM     69  C21 ACD     1      28.430  33.250  10.480  1.00  0.00            
ATOM     70  H33 ACD     1      28.510  34.320  10.690  1.00  0.00            
ATOM     71  H34 ACD     1      28.620  33.170   9.400  1.00  0.00            
ATOM     72  O17 ACD     1      27.050  32.920  10.770  1.00  0.00            
ATOM     73  H35 ACD     1      26.800  32.140  10.260  1.00  0.00            
ATOM     74  O18 ACD     1      29.970  29.960  12.670  1.00  0.00            
ATOM     75  C22 ACD     1      29.080  28.990  13.340  1.00  0.00            
ATOM     76  H36 ACD     1      29.250  27.970  12.970  1.00  0.00            
ATOM     77  C23 ACD     1      29.580  28.970  14.850  1.00  0.00            
ATOM     78  H37 ACD     1      29.790  30.020  15.080  1.00  0.00            
ATOM     79  O19 ACD     1      30.780  28.210  14.980  1.00  0.00            
ATOM     80  H38 ACD     1      31.350  28.520  14.270  1.00  0.00            
ATOM     81  C24 ACD     1      28.510  28.430  15.810  1.00  0.00            
ATOM     82  H39 ACD     1      28.320  27.350  15.770  1.00  0.00            
ATOM     83  O20 ACD     1      28.940  28.740  17.090  1.00  0.00            
ATOM     84  H40 ACD     1      29.640  28.090  17.170  1.00  0.00            
ATOM     85  C25 ACD     1      27.180  29.070  15.540  1.00  0.00            
ATOM     86  H41 ACD     1      26.420  28.610  16.180  1.00  0.00            
ATOM     87  O21 ACD     1      26.810  28.770  14.230  1.00  0.00            
ATOM     88  C26 ACD     1      27.610  29.410  13.200  1.00  0.00            
ATOM     89  H42 ACD     1      27.560  30.510  13.260  1.00  0.00            
ATOM     90  C27 ACD     1      26.890  29.010  11.940  1.00  0.00            
ATOM     91  H43 ACD     1      25.840  28.870  12.240  1.00  0.00            
ATOM     92  H44 ACD     1      26.810  29.820  11.210  1.00  0.00            
ATOM     93  O22 ACD     1      27.330  27.710  11.440  1.00  0.00            
ATOM     94  H45 ACD     1      27.010  27.640  10.540  1.00  0.00            
ATOM     95  O23 ACD     1      27.290  30.440  15.740  1.00  0.00            
ATOM     96  C28 ACD     1      26.160  30.950  16.390  1.00  0.00            
ATOM     97  H46 ACD     1      25.370  30.240  16.670  1.00  0.00            
ATOM     98  C29 ACD     1      25.390  32.000  15.380  1.00  0.00            
ATOM     99  H47 ACD     1      26.050  32.680  14.820  1.00  0.00            
ATOM    100  O24 ACD     1      24.440  32.810  16.150  1.00  0.00            
ATOM    101  C30 ACD     1      24.480  31.340  14.360  1.00  0.00            
ATOM    102  H48 ACD     1      25.050  30.590  13.810  1.00  0.00            
ATOM    103  H49 ACD     1      23.770  30.690  14.890  1.00  0.00            
ATOM    104  O25 ACD     1      23.790  32.170  13.350  1.00  0.00            
ATOM    105  H50 ACD     1      23.210  31.510  12.950  1.00  0.00            
ATOM    106  C31 ACD     1      26.700  31.620  17.590  1.00  0.00            
ATOM    107  H51 ACD     1      27.440  32.370  17.310  1.00  0.00            
ATOM    108  O26 ACD     1      27.250  30.650  18.480  1.00  0.00            
ATOM    109  H52 ACD     1      27.850  30.090  17.980  1.00  0.00            
ATOM    110  C32 ACD     1      25.690  32.540  18.250  1.00  0.00            
ATOM    111  H53 ACD     1      24.910  31.880  18.670  1.00  0.00            
ATOM    112  O27 ACD     1      26.170  33.250  19.380  1.00  0.00            
ATOM    113  H54 ACD     1      27.060  32.970  19.630  1.00  0.00            
ATOM    114  C33 ACD     1      24.990  33.490  17.310  1.00  0.00            
ATOM    115  H55 ACD     1      24.140  33.950  17.810  1.00  0.00            
ATOM    116  O28 ACD     1      25.930  34.540  16.970  1.00  0.00            
ATOM    117  C34 ACD     1      25.340  35.750  16.630  1.00  0.00            
ATOM    118  H56 ACD     1      24.250  35.670  16.480  1.00  0.00            
ATOM    119  C35 ACD     1      25.500  36.620  17.830  1.00  0.00            
ATOM    120  H57 ACD     1      26.570  36.660  18.070  1.00  0.00            
ATOM    121  O29 ACD     1      24.830  36.150  19.020  1.00  0.00            
ATOM    122  H58 ACD     1      25.140  35.250  19.100  1.00  0.00            
ATOM    123  C36 ACD     1      25.070  38.040  17.310  1.00  0.00            
ATOM    124  H59 ACD     1      23.990  37.920  17.150  1.00  0.00            
ATOM    125  O30 ACD     1      25.280  39.000  18.330  1.00  0.00            
ATOM    126  H60 ACD     1      26.210  39.160  18.500  1.00  0.00            
ATOM    127  C1  BE4     2      31.550  36.650  18.160  1.00  0.00            
ATOM    128  C2  BE4     2      30.600  35.700  17.430  1.00  0.00            
ATOM    129  C3  BE4     2      30.300  34.510  18.290  1.00  0.00            
ATOM    130  C4  BE4     2      29.570  34.630  19.480  1.00  0.00            
ATOM    131  C5  BE4     2      29.360  33.560  20.360  1.00  0.00            
ATOM    132  C6  BE4     2      29.940  32.310  20.070  1.00  0.00            
ATOM    133  C7  BE4     2      30.660  32.200  18.850  1.00  0.00            
ATOM    134  C8  BE4     2      31.060  30.780  18.480  1.00  0.00            
ATOM    135  C9  BE4     2      32.450  30.360  18.990  1.00  0.00            
ATOM    136  C10 BE4     2      30.900  33.240  17.960  1.00  0.00            
ATOM    137  N1  BE4     2      31.720  33.040  16.760  1.00  0.00            
ATOM    138  C11 BE4     2      33.170  33.360  16.950  1.00  0.00            
ATOM    139  O1  BE4     2      33.380  34.750  16.570  1.00  0.00            
ATOM    140  C12 BE4     2      34.770  34.950  16.080  1.00  0.00            
ATOM    141  C13 BE4     2      31.250  32.730  15.470  1.00  0.00            
ATOM    142  O2  BE4     2      32.000  32.580  14.530  1.00  0.00            
ATOM    143  C14 BE4     2      29.750  32.620  15.280  1.00  0.00            
ATOM    144  Cl1 BE4     2      28.930  34.160  15.000  1.00  0.00            
ATOM    145  H1  BE4     2      32.210  36.080  18.820  1.00  0.00            
ATOM    146  H2  BE4     2      32.190  37.190  17.450  1.00  0.00            
ATOM    147  H3  BE4     2      30.940  37.320  18.770  1.00  0.00            
ATOM    148  H4  BE4     2      31.040  35.490  16.440  1.00  0.00            
ATOM    149  H5  BE4     2      29.640  36.180  17.200  1.00  0.00            
ATOM    150  H6  BE4     2      29.150  35.590  19.760  1.00  0.00            
ATOM    151  H7  BE4     2      28.690  33.690  21.200  1.00  0.00            
ATOM    152  H8  BE4     2      29.760  31.480  20.750  1.00  0.00            
ATOM    153  H9  BE4     2      31.040  30.480  17.430  1.00  0.00            
ATOM    154  H10 BE4     2      30.320  30.110  18.950  1.00  0.00            
ATOM    155  H11 BE4     2      33.200  31.070  18.610  1.00  0.00            
ATOM    156  H12 BE4     2      32.340  30.500  20.070  1.00  0.00            
ATOM    157  H13 BE4     2      32.630  29.330  18.660  1.00  0.00            
ATOM    158  H14 BE4     2      33.740  32.780  16.220  1.00  0.00            
ATOM    159  H15 BE4     2      33.500  33.180  17.980  1.00  0.00            
ATOM    160  H16 BE4     2      34.890  35.940  15.610  1.00  0.00            
ATOM    161  H17 BE4     2      35.570  34.870  16.820  1.00  0.00            
ATOM    162  H18 BE4     2      35.000  34.210  15.310  1.00  0.00            
ATOM    163  H19 BE4     2      29.300  32.040  16.100  1.00  0.00            
ATOM    164  H20 BE4     2      29.570  32.150  14.300  1.00  0.00            
TER
ENDMDL
MODEL        1
ATOM      1  H1  ACD     1      34.290  35.670  13.150  1.00  0.00            
ATOM      2  O1  ACD     1      34.530  35.510  12.230  1.00  0.00            
ATOM      3  C1  ACD     1      34.030  36.650  11.610  1.00  0.00            
ATOM      4  H2  ACD     1      34.500  36.750  10.630  1.00  0.00            
ATOM      5  H3  ACD     1      34.230  37.590  12.150  1.00  0.00            
ATOM      6  C2  ACD     1      32.560  36.590  11.380  1.00  0.00            
ATOM      7  H4  ACD     1      32.280  35.600  11.000  1.00  0.00            
ATOM      8  O2  ACD     1      31.740  36.780  12.580  1.00  0.00            
ATOM      9  C3  ACD     1      30.300  36.640  12.380  1.00  0.00            
ATOM     10  H5  ACD     1      29.840  36.810  13.360  1.00  0.00            
ATOM     11  O3  ACD     1      30.040  35.320  11.920  1.00  0.00            
ATOM     12  C4  ACD     1      29.390  34.340  12.710  1.00  0.00            
ATOM     13  H6  ACD     1      28.730  34.880  13.400  1.00  0.00            
ATOM     14  C5  ACD     1      28.560  33.470  11.880  1.00  0.00            
ATOM     15  H7  ACD     1      29.210  33.170  11.040  1.00  0.00            
ATOM     16  O4  ACD     1      27.380  34.160  11.540  1.00  0.00            
ATOM     17  H8  ACD     1      27.520  34.510  10.660  1.00  0.00            
ATOM     18  C6  ACD     1      28.240  32.110  12.610  1.00  0.00            
ATOM     19  H9  ACD     1      27.480  32.340  13.370  1.00  0.00            
ATOM     20  O5  ACD     1      27.690  31.170  11.730  1.00  0.00            
ATOM     21  H10 ACD     1      26.790  31.470  11.580  1.00  0.00            
ATOM     22  C7  ACD     1      29.420  31.500  13.350  1.00  0.00            
ATOM     23  H11 ACD     1      29.140  30.670  14.010  1.00  0.00            
ATOM     24  O6  ACD     1      29.990  32.460  14.150  1.00  0.00            
ATOM     25  C8  ACD     1      30.520  33.660  13.520  1.00  0.00            
ATOM     26  H12 ACD     1      31.410  33.540  12.890  1.00  0.00            
ATOM     27  C9  ACD     1      30.990  34.470  14.680  1.00  0.00            
ATOM     28  H13 ACD     1      31.360  35.480  14.480  1.00  0.00            
ATOM     29  H14 ACD     1      30.160  34.620  15.380  1.00  0.00            
ATOM     30  O7  ACD     1      32.110  33.780  15.180  1.00  0.00            
ATOM     31  H15 ACD     1      31.850  32.900  15.440  1.00  0.00            
ATOM     32  O8  ACD     1      30.310  31.140  12.320  1.00  0.00            
ATOM     33  C10 ACD     1      30.750  29.750  12.460  1.00  0.00            
ATOM     34  H16 ACD     1      30.220  29.220  13.260  1.00  0.00            
ATOM     35  C11 ACD     1      30.360  29.210  11.110  1.00  0.00            
ATOM     36  H17 ACD     1      30.740  29.930  10.370  1.00  0.00            
ATOM     37  O9  ACD     1      28.940  29.040  11.020  1.00  0.00            
ATOM     38  H18 ACD     1      28.620  29.930  11.200  1.00  0.00            
ATOM     39  C12 ACD     1      31.140  27.850  10.780  1.00  0.00            
ATOM     40  H19 ACD     1      30.910  27.040  11.490  1.00  0.00            
ATOM     41  O10 ACD     1      30.800  27.200   9.550  1.00  0.00            
ATOM     42  H20 ACD     1      30.020  26.690   9.770  1.00  0.00            
ATOM     43  C13 ACD     1      32.650  28.090  10.910  1.00  0.00            
ATOM     44  H21 ACD     1      33.150  27.120  10.860  1.00  0.00            
ATOM     45  O11 ACD     1      32.860  28.500  12.230  1.00  0.00            
ATOM     46  C14 ACD     1      32.260  29.770  12.670  1.00  0.00            
ATOM     47  H22 ACD     1      32.740  30.540  12.060  1.00  0.00            
ATOM     48  C15 ACD     1      32.570  29.980  14.180  1.00  0.00            
ATOM     49  H23 ACD     1      31.990  30.880  14.410  1.00  0.00            
ATOM     50  H24 ACD     1      32.310  29.080  14.760  1.00  0.00            
ATOM     51  O12 ACD     1      33.940  30.190  14.410  1.00  0.00            
ATOM     52  H25 ACD     1      34.080  31.040  13.970  1.00  0.00            
ATOM     53  O13 ACD     1      33.020  29.170  10.080  1.00  0.00            
ATOM     54  C16 ACD     1      34.220  28.800   9.360  1.00  0.00            
ATOM     55  H26 ACD     1      34.530  27.790   9.640  1.00  0.00            
ATOM     56  C17 ACD     1      33.710  28.730   7.910  1.00  0.00            
ATOM     57  H27 ACD     1      33.110  29.630   7.720  1.00  0.00            
ATOM     58  O14 ACD     1      32.920  27.620   7.680  1.00  0.00            
ATOM     59  H28 ACD     1      32.040  27.850   8.010  1.00  0.00            
ATOM     60  C18 ACD     1      34.920  28.760   6.950  1.00  0.00            
ATOM     61  H29 ACD     1      35.500  27.830   6.990  1.00  0.00            
ATOM     62  O15 ACD     1      34.550  28.890   5.650  1.00  0.00            
ATOM     63  H30 ACD     1      34.170  29.760   5.500  1.00  0.00            
ATOM     64  C19 ACD     1      35.820  29.870   7.320  1.00  0.00            
ATOM     65  H31 ACD     1      36.720  29.840   6.700  1.00  0.00            
ATOM     66  O16 ACD     1      36.350  29.820   8.680  1.00  0.00            
ATOM     67  C20 ACD     1      35.290  29.870   9.610  1.00  0.00            
ATOM     68  H32 ACD     1      34.780  30.820   9.430  1.00  0.00            
ATOM     69  C21 ACD     1      35.790  29.920  11.030  1.00  0.00            
ATOM     70  H33 ACD     1      36.420  30.810  11.140  1.00  0.00            
ATOM     71  H34 ACD     1      34.920  30.020  11.700  1.00  0.00            
ATOM     72  O17 ACD     1      36.600  28.740  11.420  1.00  0.00            
ATOM     73  H35 ACD     1      37.330  28.620  10.810  1.00  0.00            
ATOM     74  O18 ACD     1      35.330  31.200   7.020  1.00  0.00            
ATOM     75  C22 ACD     1      35.950  31.890   5.920  1.00  0.00            
ATOM     76  H36 ACD     1      36.710  31.340   5.350  1.00  0.00            
ATOM     77  C23 ACD     1      34.810  32.440   5.040  1.00  0.00            
ATOM     78  H37 ACD     1      34.030  32.680   5.780  1.00  0.00            
ATOM     79  O19 ACD     1      34.320  31.370   4.310  1.00  0.00            
ATOM     80  H38 ACD     1      33.580  31.750   3.820  1.00  0.00            
ATOM     81  C24 ACD     1      35.270  33.630   4.150  1.00  0.00            
ATOM     82  H39 ACD     1      35.910  33.320   3.320  1.00  0.00            
ATOM     83  O20 ACD     1      34.160  34.210   3.510  1.00  0.00            
ATOM     84  H40 ACD     1      33.850  34.860   4.140  1.00  0.00            
ATOM     85  C25 ACD     1      35.920  34.680   4.980  1.00  0.00            
ATOM     86  H41 ACD     1      36.250  35.510   4.360  1.00  0.00            
ATOM     87  O21 ACD     1      37.050  34.070   5.580  1.00  0.00            
ATOM     88  C26 ACD     1      36.700  33.080   6.600  1.00  0.00            
ATOM     89  H42 ACD     1      36.040  33.510   7.370  1.00  0.00            
ATOM     90  C27 ACD     1      38.040  32.690   7.280  1.00  0.00            
ATOM     91  H43 ACD     1      38.560  33.580   7.660  1.00  0.00            
ATOM     92  H44 ACD     1      37.770  31.970   8.060  1.00  0.00            
ATOM     93  O22 ACD     1      38.990  32.060   6.300  1.00  0.00            
ATOM     94  H45 ACD     1      39.830  32.240   6.720  1.00  0.00            
ATOM     95  O23 ACD     1      35.020  35.070   5.990  1.00  0.00            
ATOM     96  C28 ACD     1      34.780  36.390   6.280  1.00  0.00            
ATOM     97  H46 ACD     1      35.290  37.090   5.600  1.00  0.00            
ATOM     98  C29 ACD     1      35.190  36.520   7.720  1.00  0.00            
ATOM     99  H47 ACD     1      34.760  35.720   8.340  1.00  0.00            
ATOM    100  O24 ACD     1      34.640  37.750   8.250  1.00  0.00            
ATOM    101  C30 ACD     1      36.720  36.600   7.800  1.00  0.00            
ATOM    102  H48 ACD     1      36.960  36.640   8.860  1.00  0.00            
ATOM    103  H49 ACD     1      37.230  35.670   7.510  1.00  0.00            
ATOM    104  O25 ACD     1      37.390  37.710   7.130  1.00  0.00            
ATOM    105  H50 ACD     1      37.230  38.460   7.720  1.00  0.00            
ATOM    106  C31 ACD     1      33.260  36.590   6.150  1.00  0.00            
ATOM    107  H51 ACD     1      32.830  35.760   6.720  1.00  0.00            
ATOM    108  O26 ACD     1      32.830  36.320   4.760  1.00  0.00            
ATOM    109  H52 ACD     1      32.140  36.940   4.490  1.00  0.00            
ATOM    110  C32 ACD     1      32.700  37.920   6.740  1.00  0.00            
ATOM    111  H53 ACD     1      33.180  38.770   6.240  1.00  0.00            
ATOM    112  O27 ACD     1      31.310  38.040   6.590  1.00  0.00            
ATOM    113  H54 ACD     1      31.220  38.230   5.650  1.00  0.00            
ATOM    114  C33 ACD     1      33.230  37.970   8.160  1.00  0.00            
ATOM    115  H55 ACD     1      33.060  38.960   8.600  1.00  0.00            
ATOM    116  O28 ACD     1      32.640  37.040   9.090  1.00  0.00            
ATOM    117  C34 ACD     1      32.150  37.560  10.320  1.00  0.00            
ATOM    118  H56 ACD     1      32.660  38.480  10.630  1.00  0.00            
ATOM    119  C35 ACD     1      30.610  37.590  10.130  1.00  0.00            
ATOM    120  H57 ACD     1      30.320  36.600   9.760  1.00  0.00            
ATOM    121  O29 ACD     1      30.180  38.570   9.190  1.00  0.00            
ATOM    122  H58 ACD     1      30.570  38.310   8.350  1.00  0.00            
ATOM    123  C36 ACD     1      29.840  37.730  11.450  1.00  0.00            
ATOM    124  H59 ACD     1      30.210  38.700  11.800  1.00  0.00            
ATOM    125  O30 ACD     1      28.400  37.670  11.190  1.00  0.00            
ATOM    126  H60 ACD     1      28.190  36.910  10.630  1.00  0.00            
ATOM    127  C1  BE4     2      26.410  30.560   7.930  1.00  0.00            
ATOM    128  C2  BE4     2      27.270  31.820   8.250  1.00  0.00            
ATOM    129  C3  BE4     2      27.560  32.720   7.020  1.00  0.00            
ATOM    130  C4  BE4     2      26.510  33.180   6.250  1.00  0.00            
ATOM    131  C5  BE4     2      26.680  34.010   5.180  1.00  0.00            
ATOM    132  C6  BE4     2      27.940  34.240   4.670  1.00  0.00            
ATOM    133  C7  BE4     2      29.080  33.760   5.340  1.00  0.00            
ATOM    134  C8  BE4     2      30.430  34.160   4.800  1.00  0.00            
ATOM    135  C9  BE4     2      30.700  33.700   3.340  1.00  0.00            
ATOM    136  C10 BE4     2      28.860  32.960   6.550  1.00  0.00            
ATOM    137  N1  BE4     2      29.920  32.360   7.260  1.00  0.00            
ATOM    138  C11 BE4     2      30.060  30.920   7.070  1.00  0.00            
ATOM    139  O1  BE4     2      31.140  30.620   6.190  1.00  0.00            
ATOM    140  C12 BE4     2      30.790  30.070   4.900  1.00  0.00            
ATOM    141  C13 BE4     2      30.720  33.060   8.170  1.00  0.00            
ATOM    142  O2  BE4     2      30.410  34.180   8.430  1.00  0.00            
ATOM    143  C14 BE4     2      31.880  32.370   8.920  1.00  0.00            
ATOM    144  Cl1 BE4     2      33.240  33.440   9.510  1.00  0.00            
ATOM    145  H1  BE4     2      26.870  29.890   7.200  1.00  0.00            
ATOM    146  H2  BE4     2      26.120  29.920   8.770  1.00  0.00            
ATOM    147  H3  BE4     2      25.450  30.930   7.530  1.00  0.00            
ATOM    148  H4  BE4     2      28.210  31.640   8.780  1.00  0.00            
ATOM    149  H5  BE4     2      26.680  32.470   8.920  1.00  0.00            
ATOM    150  H6  BE4     2      25.500  33.030   6.630  1.00  0.00            
ATOM    151  H7  BE4     2      25.860  34.510   4.670  1.00  0.00            
ATOM    152  H8  BE4     2      28.030  34.930   3.840  1.00  0.00            
ATOM    153  H9  BE4     2      31.330  34.010   5.400  1.00  0.00            
ATOM    154  H10 BE4     2      30.350  35.250   4.820  1.00  0.00            
ATOM    155  H11 BE4     2      30.950  32.630   3.330  1.00  0.00            
ATOM    156  H12 BE4     2      29.770  33.810   2.760  1.00  0.00            
ATOM    157  H13 BE4     2      31.530  34.320   2.980  1.00  0.00            
ATOM    158  H14 BE4     2      29.170  30.530   6.580  1.00  0.00            
ATOM    159  H15 BE4     2      30.390  30.490   8.030  1.00  0.00            
ATOM    160  H16 BE4     2      30.170  30.850   4.430  1.00  0.00            
ATOM    161  H17 BE4     2      31.690  29.980   4.270  1.00  0.00            
ATOM    162  H18 BE4     2      30.260  29.120   4.980  1.00  0.00            
ATOM    163  H19 BE4     2      32.290  31.600   8.260  1.00  0.00            
ATOM    164  H20 BE4     2      31.410  31.830   9.750  1.00  0.00            
TER
ENDMDL
MODEL        1
ATOM      1  H1  ACD     1      29.440  37.020  13.910  1.00  0.00            
ATOM      2  O1  ACD     1      30.110  36.980  13.220  1.00  0.00            
ATOM      3  C1  ACD     1      29.720  37.740  12.080  1.00  0.00            
ATOM      4  H2  ACD     1      30.500  37.500  11.340  1.00  0.00            
ATOM      5  H3  ACD     1      29.710  38.780  12.430  1.00  0.00            
ATOM      6  C2  ACD     1      28.490  37.290  11.480  1.00  0.00            
ATOM      7  H4  ACD     1      28.640  36.310  11.010  1.00  0.00            
ATOM      8  O2  ACD     1      27.500  37.210  12.550  1.00  0.00            
ATOM      9  C3  ACD     1      26.160  36.890  12.160  1.00  0.00            
ATOM     10  H5  ACD     1      25.500  36.960  13.030  1.00  0.00            
ATOM     11  O3  ACD     1      26.050  35.550  11.640  1.00  0.00            
ATOM     12  C4  ACD     1      25.440  34.570  12.430  1.00  0.00            
ATOM     13  H6  ACD     1      24.470  34.790  12.890  1.00  0.00            
ATOM     14  C5  ACD     1      25.110  33.470  11.430  1.00  0.00            
ATOM     15  H7  ACD     1      25.940  33.300  10.730  1.00  0.00            
ATOM     16  O4  ACD     1      23.950  33.890  10.660  1.00  0.00            
ATOM     17  H8  ACD     1      24.160  34.650  10.100  1.00  0.00            
ATOM     18  C6  ACD     1      24.940  32.080  12.020  1.00  0.00            
ATOM     19  H9  ACD     1      24.000  32.010  12.580  1.00  0.00            
ATOM     20  O5  ACD     1      24.830  31.140  10.950  1.00  0.00            
ATOM     21  H10 ACD     1      24.090  31.430  10.410  1.00  0.00            
ATOM     22  C7  ACD     1      26.090  31.730  12.960  1.00  0.00            
ATOM     23  H11 ACD     1      25.990  30.780  13.490  1.00  0.00            
ATOM     24  O6  ACD     1      26.270  32.740  13.940  1.00  0.00            
ATOM     25  C8  ACD     1      26.500  34.070  13.460  1.00  0.00            
ATOM     26  H12 ACD     1      27.480  34.030  12.970  1.00  0.00            
ATOM     27  C9  ACD     1      26.490  35.010  14.630  1.00  0.00            
ATOM     28  H13 ACD     1      27.200  35.840  14.530  1.00  0.00            
ATOM     29  H14 ACD     1      25.490  35.450  14.760  1.00  0.00            
ATOM     30  O7  ACD     1      26.890  34.350  15.810  1.00  0.00            
ATOM     31  H15 ACD     1      26.420  33.520  15.710  1.00  0.00            
ATOM     32  O8  ACD     1      27.310  31.610  12.320  1.00  0.00            
ATOM     33  C10 ACD     1      28.160  30.440  12.400  1.00  0.00            
ATOM     34  H16 ACD     1      27.740  29.780  13.170  1.00  0.00            
ATOM     35  C11 ACD     1      28.120  29.730  11.060  1.00  0.00            
ATOM     36  H17 ACD     1      28.420  30.500  10.340  1.00  0.00            
ATOM     37  O9  ACD     1      26.790  29.240  10.750  1.00  0.00            
ATOM     38  H18 ACD     1      26.160  29.940  10.900  1.00  0.00            
ATOM     39  C12 ACD     1      29.110  28.660  11.080  1.00  0.00            
ATOM     40  H19 ACD     1      28.860  27.930  11.860  1.00  0.00            
ATOM     41  O10 ACD     1      29.250  28.070   9.770  1.00  0.00            
ATOM     42  H20 ACD     1      28.410  27.790   9.380  1.00  0.00            
ATOM     43  C13 ACD     1      30.490  29.160  11.440  1.00  0.00            
ATOM     44  H21 ACD     1      31.260  28.380  11.480  1.00  0.00            
ATOM     45  O11 ACD     1      30.420  29.680  12.740  1.00  0.00            
ATOM     46  C14 ACD     1      29.540  30.850  12.810  1.00  0.00            
ATOM     47  H22 ACD     1      29.920  31.600  12.100  1.00  0.00            
ATOM     48  C15 ACD     1      29.610  31.470  14.170  1.00  0.00            
ATOM     49  H23 ACD     1      28.890  32.290  14.300  1.00  0.00            
ATOM     50  H24 ACD     1      29.200  30.720  14.870  1.00  0.00            
ATOM     51  O12 ACD     1      30.920  31.840  14.380  1.00  0.00            
ATOM     52  H25 ACD     1      31.080  32.580  13.790  1.00  0.00            
ATOM     53  O13 ACD     1      31.020  30.100  10.480  1.00  0.00            
ATOM     54  C16 ACD     1      32.320  29.950   9.970  1.00  0.00            
ATOM     55  H26 ACD     1      32.800  29.030  10.320  1.00  0.00            
ATOM     56  C17 ACD     1      32.250  29.730   8.460  1.00  0.00            
ATOM     57  H27 ACD     1      31.570  30.470   8.020  1.00  0.00            
ATOM     58  O14 ACD     1      31.840  28.390   8.190  1.00  0.00            
ATOM     59  H28 ACD     1      30.960  28.320   8.580  1.00  0.00            
ATOM     60  C18 ACD     1      33.610  29.860   7.860  1.00  0.00            
ATOM     61  H29 ACD     1      34.230  29.030   8.210  1.00  0.00            
ATOM     62  O15 ACD     1      33.460  29.880   6.440  1.00  0.00            
ATOM     63  H30 ACD     1      33.210  30.760   6.160  1.00  0.00            
ATOM     64  C19 ACD     1      34.350  31.060   8.300  1.00  0.00            
ATOM     65  H31 ACD     1      35.340  30.990   7.830  1.00  0.00            
ATOM     66  O16 ACD     1      34.500  31.160   9.770  1.00  0.00            
ATOM     67  C20 ACD     1      33.250  31.150  10.380  1.00  0.00            
ATOM     68  H32 ACD     1      32.680  32.060  10.170  1.00  0.00            
ATOM     69  C21 ACD     1      33.450  31.120  11.900  1.00  0.00            
ATOM     70  H33 ACD     1      34.100  31.890  12.350  1.00  0.00            
ATOM     71  H34 ACD     1      32.530  31.140  12.480  1.00  0.00            
ATOM     72  O17 ACD     1      34.120  29.880  12.250  1.00  0.00            
ATOM     73  H35 ACD     1      35.050  30.060  12.390  1.00  0.00            
ATOM     74  O18 ACD     1      33.650  32.210   7.670  1.00  0.00            
ATOM     75  C22 ACD     1      34.340  33.350   7.250  1.00  0.00            
ATOM     76  H36 ACD     1      35.360  33.170   6.910  1.00  0.00            
ATOM     77  C23 ACD     1      33.510  33.770   6.060  1.00  0.00            
ATOM     78  H37 ACD     1      32.450  33.770   6.340  1.00  0.00            
ATOM     79  O19 ACD     1      33.710  32.890   4.930  1.00  0.00            
ATOM     80  H38 ACD     1      33.490  33.410   4.150  1.00  0.00            
ATOM     81  C24 ACD     1      33.870  35.230   5.730  1.00  0.00            
ATOM     82  H39 ACD     1      34.880  35.180   5.300  1.00  0.00            
ATOM     83  O20 ACD     1      33.080  35.760   4.670  1.00  0.00            
ATOM     84  H40 ACD     1      32.320  36.140   5.110  1.00  0.00            
ATOM     85  C25 ACD     1      33.810  36.190   6.950  1.00  0.00            
ATOM     86  H41 ACD     1      34.260  37.160   6.700  1.00  0.00            
ATOM     87  O21 ACD     1      34.660  35.680   7.960  1.00  0.00            
ATOM     88  C26 ACD     1      34.330  34.350   8.420  1.00  0.00            
ATOM     89  H42 ACD     1      33.290  34.360   8.790  1.00  0.00            
ATOM     90  C27 ACD     1      35.260  34.000   9.590  1.00  0.00            
ATOM     91  H43 ACD     1      35.320  34.950  10.130  1.00  0.00            
ATOM     92  H44 ACD     1      34.640  33.390  10.260  1.00  0.00            
ATOM     93  O22 ACD     1      36.550  33.450   9.260  1.00  0.00            
ATOM     94  H45 ACD     1      37.050  33.370  10.080  1.00  0.00            
ATOM     95  O23 ACD     1      32.500  36.320   7.500  1.00  0.00            
ATOM     96  C28 ACD     1      31.940  37.650   7.580  1.00  0.00            
ATOM     97  H46 ACD     1      32.680  38.370   7.220  1.00  0.00            
ATOM     98  C29 ACD     1      31.620  37.930   9.070  1.00  0.00            
ATOM     99  H47 ACD     1      31.220  36.960   9.410  1.00  0.00            
ATOM    100  O24 ACD     1      30.830  39.110   9.170  1.00  0.00            
ATOM    101  C30 ACD     1      32.990  38.100   9.700  1.00  0.00            
ATOM    102  H48 ACD     1      32.790  38.060  10.780  1.00  0.00            
ATOM    103  H49 ACD     1      33.550  37.200   9.430  1.00  0.00            
ATOM    104  O25 ACD     1      33.610  39.300   9.370  1.00  0.00            
ATOM    105  H50 ACD     1      33.070  40.020   9.710  1.00  0.00            
ATOM    106  C31 ACD     1      30.690  37.590   6.790  1.00  0.00            
ATOM    107  H51 ACD     1      30.140  36.750   7.230  1.00  0.00            
ATOM    108  O26 ACD     1      30.880  37.180   5.360  1.00  0.00            
ATOM    109  H52 ACD     1      30.060  37.420   4.920  1.00  0.00            
ATOM    110  C32 ACD     1      29.800  38.810   7.010  1.00  0.00            
ATOM    111  H53 ACD     1      30.430  39.680   6.810  1.00  0.00            
ATOM    112  O27 ACD     1      28.510  38.820   6.370  1.00  0.00            
ATOM    113  H54 ACD     1      28.060  39.670   6.470  1.00  0.00            
ATOM    114  C33 ACD     1      29.610  39.020   8.520  1.00  0.00            
ATOM    115  H55 ACD     1      29.130  39.990   8.600  1.00  0.00            
ATOM    116  O28 ACD     1      28.850  37.940   9.130  1.00  0.00            
ATOM    117  C34 ACD     1      28.090  38.220  10.320  1.00  0.00            
ATOM    118  H56 ACD     1      28.170  39.260  10.640  1.00  0.00            
ATOM    119  C35 ACD     1      26.680  37.910   9.860  1.00  0.00            
ATOM    120  H57 ACD     1      26.490  36.900   9.480  1.00  0.00            
ATOM    121  O29 ACD     1      26.460  38.890   8.900  1.00  0.00            
ATOM    122  H58 ACD     1      27.150  38.930   8.230  1.00  0.00            
ATOM    123  C36 ACD     1      25.730  37.930  11.080  1.00  0.00            
ATOM    124  H59 ACD     1      25.710  38.970  11.450  1.00  0.00            
ATOM    125  O30 ACD     1      24.430  37.670  10.640  1.00  0.00            
ATOM    126  H60 ACD     1      24.440  36.970   9.990  1.00  0.00            
ATOM    127  C1  BE4     2      25.190  30.050   7.890  1.00  0.00            
ATOM    128  C2  BE4     2      25.650  31.500   8.020  1.00  0.00            
ATOM    129  C3  BE4     2      25.740  32.150   6.600  1.00  0.00            
ATOM    130  C4  BE4     2      24.550  32.490   6.010  1.00  0.00            
ATOM    131  C5  BE4     2      24.490  33.050   4.720  1.00  0.00            
ATOM    132  C6  BE4     2      25.650  33.240   3.990  1.00  0.00            
ATOM    133  C7  BE4     2      26.910  32.870   4.570  1.00  0.00            
ATOM    134  C8  BE4     2      28.170  33.300   3.750  1.00  0.00            
ATOM    135  C9  BE4     2      28.440  34.830   3.720  1.00  0.00            
ATOM    136  C10 BE4     2      26.940  32.380   5.900  1.00  0.00            
ATOM    137  N1  BE4     2      28.180  32.100   6.580  1.00  0.00            
ATOM    138  C11 BE4     2      28.660  30.710   6.470  1.00  0.00            
ATOM    139  O1  BE4     2      30.080  30.760   6.050  1.00  0.00            
ATOM    140  C12 BE4     2      30.420  29.640   5.250  1.00  0.00            
ATOM    141  C13 BE4     2      28.770  33.070   7.390  1.00  0.00            
ATOM    142  O2  BE4     2      28.320  34.200   7.370  1.00  0.00            
ATOM    143  C14 BE4     2      29.970  32.690   8.300  1.00  0.00            
ATOM    144  Cl1 BE4     2      29.850  33.510   9.870  1.00  0.00            
ATOM    145  H1  BE4     2      25.890  29.360   7.390  1.00  0.00            
ATOM    146  H2  BE4     2      24.930  29.620   8.870  1.00  0.00            
ATOM    147  H3  BE4     2      24.280  29.950   7.290  1.00  0.00            
ATOM    148  H4  BE4     2      26.590  31.660   8.550  1.00  0.00            
ATOM    149  H5  BE4     2      24.930  32.160   8.530  1.00  0.00            
ATOM    150  H6  BE4     2      23.610  32.460   6.560  1.00  0.00            
ATOM    151  H7  BE4     2      23.560  33.330   4.240  1.00  0.00            
ATOM    152  H8  BE4     2      25.540  33.640   2.980  1.00  0.00            
ATOM    153  H9  BE4     2      28.060  32.910   2.730  1.00  0.00            
ATOM    154  H10 BE4     2      29.070  32.780   4.120  1.00  0.00            
ATOM    155  H11 BE4     2      29.270  35.090   3.040  1.00  0.00            
ATOM    156  H12 BE4     2      27.500  35.250   3.340  1.00  0.00            
ATOM    157  H13 BE4     2      28.700  35.260   4.690  1.00  0.00            
ATOM    158  H14 BE4     2      28.040  30.200   5.720  1.00  0.00            
ATOM    159  H15 BE4     2      28.480  30.220   7.430  1.00  0.00            
ATOM    160  H16 BE4     2      29.540  29.330   4.670  1.00  0.00            
ATOM    161  H17 BE4     2      31.190  29.790   4.470  1.00  0.00            
ATOM    162  H18 BE4     2      30.690  28.850   5.960  1.00  0.00            
ATOM    163  H19 BE4     2      30.930  32.910   7.810  1.00  0.00            
ATOM    164  H20 BE4     2      29.850  31.650   8.600  1.00  0.00            
TER
ENDMDL
MODEL        1
ATOM      1  H1  ACD     1      31.270  35.080  14.250  1.00  0.00            
ATOM      2  O1  ACD     1      32.170  35.110  13.920  1.00  0.00            
ATOM      3  C1  ACD     1      32.590  36.440  13.640  1.00  0.00            
ATOM      4  H2  ACD     1      33.550  36.420  13.120  1.00  0.00            
ATOM      5  H3  ACD     1      32.730  37.080  14.520  1.00  0.00            
ATOM      6  C2  ACD     1      31.400  37.050  12.800  1.00  0.00            
ATOM      7  H4  ACD     1      31.180  36.440  11.920  1.00  0.00            
ATOM      8  O2  ACD     1      30.310  37.230  13.700  1.00  0.00            
ATOM      9  C3  ACD     1      29.100  37.710  13.250  1.00  0.00            
ATOM     10  H5  ACD     1      28.550  37.730  14.190  1.00  0.00            
ATOM     11  O3  ACD     1      28.530  36.800  12.400  1.00  0.00            
ATOM     12  C4  ACD     1      27.630  35.780  12.950  1.00  0.00            
ATOM     13  H6  ACD     1      26.830  36.250  13.540  1.00  0.00            
ATOM     14  C5  ACD     1      27.070  35.320  11.630  1.00  0.00            
ATOM     15  H7  ACD     1      27.930  35.130  10.980  1.00  0.00            
ATOM     16  O4  ACD     1      26.230  36.300  11.040  1.00  0.00            
ATOM     17  H8  ACD     1      26.830  36.770  10.450  1.00  0.00            
ATOM     18  C6  ACD     1      26.320  34.050  11.740  1.00  0.00            
ATOM     19  H9  ACD     1      25.520  34.380  12.410  1.00  0.00            
ATOM     20  O5  ACD     1      25.810  33.580  10.540  1.00  0.00            
ATOM     21  H10 ACD     1      25.460  34.390  10.150  1.00  0.00            
ATOM     22  C7  ACD     1      27.200  33.070  12.460  1.00  0.00            
ATOM     23  H11 ACD     1      26.610  32.170  12.600  1.00  0.00            
ATOM     24  O6  ACD     1      27.590  33.560  13.650  1.00  0.00            
ATOM     25  C8  ACD     1      28.450  34.690  13.720  1.00  0.00            
ATOM     26  H12 ACD     1      29.390  34.520  13.190  1.00  0.00            
ATOM     27  C9  ACD     1      28.710  35.030  15.180  1.00  0.00            
ATOM     28  H13 ACD     1      28.880  36.100  15.360  1.00  0.00            
ATOM     29  H14 ACD     1      27.840  34.760  15.790  1.00  0.00            
ATOM     30  O7  ACD     1      29.860  34.380  15.560  1.00  0.00            
ATOM     31  H15 ACD     1      30.440  34.790  16.210  1.00  0.00            
ATOM     32  O8  ACD     1      28.360  32.680  11.740  1.00  0.00            
ATOM     33  C10 ACD     1      28.590  31.250  11.480  1.00  0.00            
ATOM     34  H16 ACD     1      27.720  30.710  11.860  1.00  0.00            
ATOM     35  C11 ACD     1      28.650  31.190   9.920  1.00  0.00            
ATOM     36  H17 ACD     1      29.290  32.000   9.550  1.00  0.00            
ATOM     37  O9  ACD     1      27.430  31.430   9.360  1.00  0.00            
ATOM     38  H18 ACD     1      27.170  32.280   9.730  1.00  0.00            
ATOM     39  C12 ACD     1      29.270  29.890   9.380  1.00  0.00            
ATOM     40  H19 ACD     1      28.550  29.070   9.500  1.00  0.00            
ATOM     41  O10 ACD     1      29.700  30.060   7.990  1.00  0.00            
ATOM     42  H20 ACD     1      28.870  30.250   7.540  1.00  0.00            
ATOM     43  C13 ACD     1      30.460  29.550  10.160  1.00  0.00            
ATOM     44  H21 ACD     1      30.730  28.540   9.840  1.00  0.00            
ATOM     45  O11 ACD     1      30.210  29.520  11.550  1.00  0.00            
ATOM     46  C14 ACD     1      29.880  30.800  12.100  1.00  0.00            
ATOM     47  H22 ACD     1      30.580  31.610  11.840  1.00  0.00            
ATOM     48  C15 ACD     1      29.750  30.660  13.600  1.00  0.00            
ATOM     49  H23 ACD     1      29.310  31.520  14.110  1.00  0.00            
ATOM     50  H24 ACD     1      28.980  29.900  13.740  1.00  0.00            
ATOM     51  O12 ACD     1      30.910  30.290  14.300  1.00  0.00            
ATOM     52  H25 ACD     1      31.560  31.000  14.170  1.00  0.00            
ATOM     53  O13 ACD     1      31.610  30.330   9.830  1.00  0.00            
ATOM     54  C16 ACD     1      32.880  29.750   9.630  1.00  0.00            
ATOM     55  H26 ACD     1      32.810  28.670   9.810  1.00  0.00            
ATOM     56  C17 ACD     1      33.190  29.910   8.170  1.00  0.00            
ATOM     57  H27 ACD     1      32.950  30.960   7.950  1.00  0.00            
ATOM     58  O14 ACD     1      32.450  28.940   7.370  1.00  0.00            
ATOM     59  H28 ACD     1      31.550  29.260   7.480  1.00  0.00            
ATOM     60  C18 ACD     1      34.710  29.720   8.010  1.00  0.00            
ATOM     61  H29 ACD     1      34.900  28.640   8.060  1.00  0.00            
ATOM     62  O15 ACD     1      35.090  30.330   6.750  1.00  0.00            
ATOM     63  H30 ACD     1      35.340  31.240   6.950  1.00  0.00            
ATOM     64  C19 ACD     1      35.550  30.540   9.010  1.00  0.00            
ATOM     65  H31 ACD     1      36.600  30.350   8.770  1.00  0.00            
ATOM     66  O16 ACD     1      35.170  30.110  10.270  1.00  0.00            
ATOM     67  C20 ACD     1      33.830  30.410  10.600  1.00  0.00            
ATOM     68  H32 ACD     1      33.680  31.500  10.630  1.00  0.00            
ATOM     69  C21 ACD     1      33.510  29.930  12.070  1.00  0.00            
ATOM     70  H33 ACD     1      34.310  30.350  12.690  1.00  0.00            
ATOM     71  H34 ACD     1      32.540  30.270  12.450  1.00  0.00            
ATOM     72  O17 ACD     1      33.600  28.500  12.230  1.00  0.00            
ATOM     73  H35 ACD     1      33.580  28.330  13.180  1.00  0.00            
ATOM     74  O18 ACD     1      35.300  31.920   8.880  1.00  0.00            
ATOM     75  C22 ACD     1      36.410  32.740   8.790  1.00  0.00            
ATOM     76  H36 ACD     1      37.360  32.240   8.590  1.00  0.00            
ATOM     77  C23 ACD     1      35.940  33.730   7.700  1.00  0.00            
ATOM     78  H37 ACD     1      34.910  34.010   7.950  1.00  0.00            
ATOM     79  O19 ACD     1      35.900  32.940   6.380  1.00  0.00            
ATOM     80  H38 ACD     1      35.620  33.550   5.700  1.00  0.00            
ATOM     81  C24 ACD     1      36.830  34.900   7.650  1.00  0.00            
ATOM     82  H39 ACD     1      37.730  34.590   7.100  1.00  0.00            
ATOM     83  O20 ACD     1      36.270  35.880   6.800  1.00  0.00            
ATOM     84  H40 ACD     1      35.960  36.580   7.390  1.00  0.00            
ATOM     85  C25 ACD     1      36.950  35.690   9.000  1.00  0.00            
ATOM     86  H41 ACD     1      37.730  36.430   8.790  1.00  0.00            
ATOM     87  O21 ACD     1      37.370  34.770   9.960  1.00  0.00            
ATOM     88  C26 ACD     1      36.500  33.520  10.060  1.00  0.00            
ATOM     89  H42 ACD     1      35.480  33.790  10.350  1.00  0.00            
ATOM     90  C27 ACD     1      37.100  32.730  11.210  1.00  0.00            
ATOM     91  H43 ACD     1      37.060  33.310  12.140  1.00  0.00            
ATOM     92  H44 ACD     1      36.460  31.860  11.410  1.00  0.00            
ATOM     93  O22 ACD     1      38.460  32.480  10.970  1.00  0.00            
ATOM     94  H45 ACD     1      38.850  33.300  10.680  1.00  0.00            
ATOM     95  O23 ACD     1      35.620  36.170   9.350  1.00  0.00            
ATOM     96  C28 ACD     1      35.640  37.400   9.990  1.00  0.00            
ATOM     97  H46 ACD     1      36.630  37.870   9.990  1.00  0.00            
ATOM     98  C29 ACD     1      35.110  37.300  11.410  1.00  0.00            
ATOM     99  H47 ACD     1      34.230  36.660  11.250  1.00  0.00            
ATOM    100  O24 ACD     1      34.770  38.620  11.900  1.00  0.00            
ATOM    101  C30 ACD     1      36.080  36.750  12.380  1.00  0.00            
ATOM    102  H48 ACD     1      35.690  36.810  13.410  1.00  0.00            
ATOM    103  H49 ACD     1      36.220  35.680  12.200  1.00  0.00            
ATOM    104  O25 ACD     1      37.390  37.250  12.320  1.00  0.00            
ATOM    105  H50 ACD     1      37.980  36.500  12.200  1.00  0.00            
ATOM    106  C31 ACD     1      34.750  38.350   9.100  1.00  0.00            
ATOM    107  H51 ACD     1      33.880  37.700   8.940  1.00  0.00            
ATOM    108  O26 ACD     1      35.440  38.720   7.910  1.00  0.00            
ATOM    109  H52 ACD     1      34.850  38.930   7.180  1.00  0.00            
ATOM    110  C32 ACD     1      34.270  39.550   9.840  1.00  0.00            
ATOM    111  H53 ACD     1      35.150  40.180   9.990  1.00  0.00            
ATOM    112  O27 ACD     1      33.270  40.230   9.090  1.00  0.00            
ATOM    113  H54 ACD     1      32.670  39.490   8.940  1.00  0.00            
ATOM    114  C33 ACD     1      33.720  39.150  11.190  1.00  0.00            
ATOM    115  H55 ACD     1      33.350  40.050  11.690  1.00  0.00            
ATOM    116  O28 ACD     1      32.630  38.290  11.140  1.00  0.00            
ATOM    117  C34 ACD     1      31.710  38.390  12.200  1.00  0.00            
ATOM    118  H56 ACD     1      32.150  39.050  12.960  1.00  0.00            
ATOM    119  C35 ACD     1      30.410  39.050  11.580  1.00  0.00            
ATOM    120  H57 ACD     1      29.980  38.400  10.810  1.00  0.00            
ATOM    121  O29 ACD     1      30.740  40.370  11.100  1.00  0.00            
ATOM    122  H58 ACD     1      30.050  40.720  10.520  1.00  0.00            
ATOM    123  C36 ACD     1      29.300  39.060  12.630  1.00  0.00            
ATOM    124  H59 ACD     1      29.650  39.770  13.380  1.00  0.00            
ATOM    125  O30 ACD     1      28.110  39.510  11.980  1.00  0.00            
ATOM    126  H60 ACD     1      28.090  38.930  11.220  1.00  0.00            
ATOM    127  C1  BE4     2      26.310  34.070   7.020  1.00  0.00            
ATOM    128  C2  BE4     2      27.300  34.930   7.710  1.00  0.00            
ATOM    129  C3  BE4     2      28.160  35.830   6.790  1.00  0.00            
ATOM    130  C4  BE4     2      27.570  36.830   6.020  1.00  0.00            
ATOM    131  C5  BE4     2      28.350  37.690   5.160  1.00  0.00            
ATOM    132  C6  BE4     2      29.760  37.480   4.960  1.00  0.00            
ATOM    133  C7  BE4     2      30.280  36.340   5.620  1.00  0.00            
ATOM    134  C8  BE4     2      31.710  35.950   5.260  1.00  0.00            
ATOM    135  C9  BE4     2      32.710  36.570   6.240  1.00  0.00            
ATOM    136  C10 BE4     2      29.570  35.560   6.560  1.00  0.00            
ATOM    137  N1  BE4     2      30.220  34.520   7.350  1.00  0.00            
ATOM    138  C11 BE4     2      30.230  33.130   6.690  1.00  0.00            
ATOM    139  O1  BE4     2      31.480  32.610   6.400  1.00  0.00            
ATOM    140  C12 BE4     2      31.490  31.570   5.410  1.00  0.00            
ATOM    141  C13 BE4     2      30.810  34.760   8.580  1.00  0.00            
ATOM    142  O2  BE4     2      30.730  35.830   9.140  1.00  0.00            
ATOM    143  C14 BE4     2      31.670  33.650   9.240  1.00  0.00            
ATOM    144  Cl1 BE4     2      32.110  34.070  11.020  1.00  0.00            
ATOM    145  H1  BE4     2      26.800  33.390   6.310  1.00  0.00            
ATOM    146  H2  BE4     2      25.670  33.510   7.710  1.00  0.00            
ATOM    147  H3  BE4     2      25.690  34.710   6.390  1.00  0.00            
ATOM    148  H4  BE4     2      27.880  34.180   8.260  1.00  0.00            
ATOM    149  H5  BE4     2      26.710  35.500   8.440  1.00  0.00            
ATOM    150  H6  BE4     2      26.520  37.090   6.080  1.00  0.00            
ATOM    151  H7  BE4     2      27.890  38.570   4.720  1.00  0.00            
ATOM    152  H8  BE4     2      30.310  38.180   4.340  1.00  0.00            
ATOM    153  H9  BE4     2      31.920  36.290   4.240  1.00  0.00            
ATOM    154  H10 BE4     2      31.920  34.880   5.230  1.00  0.00            
ATOM    155  H11 BE4     2      32.750  37.670   6.250  1.00  0.00            
ATOM    156  H12 BE4     2      32.610  36.150   7.250  1.00  0.00            
ATOM    157  H13 BE4     2      33.670  36.200   5.870  1.00  0.00            
ATOM    158  H14 BE4     2      29.700  33.250   5.740  1.00  0.00            
ATOM    159  H15 BE4     2      29.600  32.500   7.340  1.00  0.00            
ATOM    160  H16 BE4     2      31.230  32.020   4.450  1.00  0.00            
ATOM    161  H17 BE4     2      32.430  31.030   5.310  1.00  0.00            
ATOM    162  H18 BE4     2      30.760  30.790   5.640  1.00  0.00            
ATOM    163  H19 BE4     2      32.520  33.480   8.580  1.00  0.00            
ATOM    164  H20 BE4     2      31.110  32.710   9.300  1.00  0.00            
TER
ENDMDL
MODEL        1
ATOM      1  H1  ACD     1      35.500  38.980  13.210  1.00  0.00            
ATOM      2  O1  ACD     1      35.650  39.260  14.120  1.00  0.00            
ATOM      3  C1  ACD     1      35.890  38.000  14.780  1.00  0.00            
ATOM      4  H2  ACD     1      35.740  38.140  15.860  1.00  0.00            
ATOM      5  H3  ACD     1      36.930  37.690  14.590  1.00  0.00            
ATOM      6  C2  ACD     1      34.870  36.880  14.390  1.00  0.00            
ATOM      7  H4  ACD     1      33.990  37.180  14.970  1.00  0.00            
ATOM      8  O2  ACD     1      34.680  36.930  13.000  1.00  0.00            
ATOM      9  C3  ACD     1      33.770  36.050  12.460  1.00  0.00            
ATOM     10  H5  ACD     1      33.690  36.290  11.390  1.00  0.00            
ATOM     11  O3  ACD     1      32.410  36.310  13.040  1.00  0.00            
ATOM     12  C4  ACD     1      31.460  36.760  12.100  1.00  0.00            
ATOM     13  H6  ACD     1      31.850  36.550  11.090  1.00  0.00            
ATOM     14  C5  ACD     1      30.260  35.880  12.220  1.00  0.00            
ATOM     15  H7  ACD     1      29.980  35.850  13.280  1.00  0.00            
ATOM     16  O4  ACD     1      30.500  34.480  11.910  1.00  0.00            
ATOM     17  H8  ACD     1      29.660  34.020  11.890  1.00  0.00            
ATOM     18  C6  ACD     1      29.110  36.580  11.400  1.00  0.00            
ATOM     19  H9  ACD     1      29.190  36.690  10.310  1.00  0.00            
ATOM     20  O5  ACD     1      27.940  35.820  11.640  1.00  0.00            
ATOM     21  H10 ACD     1      27.470  36.120  12.430  1.00  0.00            
ATOM     22  C7  ACD     1      28.770  38.020  11.950  1.00  0.00            
ATOM     23  H11 ACD     1      27.980  38.480  11.350  1.00  0.00            
ATOM     24  O6  ACD     1      30.030  38.720  11.790  1.00  0.00            
ATOM     25  C8  ACD     1      31.210  38.270  12.440  1.00  0.00            
ATOM     26  H12 ACD     1      30.910  38.280  13.500  1.00  0.00            
ATOM     27  C9  ACD     1      32.390  39.120  12.120  1.00  0.00            
ATOM     28  H13 ACD     1      32.250  40.190  12.320  1.00  0.00            
ATOM     29  H14 ACD     1      33.070  38.900  12.950  1.00  0.00            
ATOM     30  O7  ACD     1      33.020  38.920  10.850  1.00  0.00            
ATOM     31  H15 ACD     1      32.400  39.190  10.160  1.00  0.00            
ATOM     32  O8  ACD     1      28.480  37.940  13.330  1.00  0.00            
ATOM     33  C10 ACD     1      27.600  38.840  14.040  1.00  0.00            
ATOM     34  H16 ACD     1      26.920  39.410  13.390  1.00  0.00            
ATOM     35  C11 ACD     1      26.770  37.810  14.830  1.00  0.00            
ATOM     36  H17 ACD     1      27.490  37.180  15.350  1.00  0.00            
ATOM     37  O9  ACD     1      25.970  36.960  13.910  1.00  0.00            
ATOM     38  H18 ACD     1      25.800  36.080  14.250  1.00  0.00            
ATOM     39  C12 ACD     1      25.920  38.440  15.950  1.00  0.00            
ATOM     40  H19 ACD     1      25.100  38.880  15.370  1.00  0.00            
ATOM     41  O10 ACD     1      25.380  37.530  16.950  1.00  0.00            
ATOM     42  H20 ACD     1      24.800  37.010  16.390  1.00  0.00            
ATOM     43  C13 ACD     1      26.740  39.480  16.710  1.00  0.00            
ATOM     44  H21 ACD     1      26.080  40.070  17.350  1.00  0.00            
ATOM     45  O11 ACD     1      27.440  40.310  15.770  1.00  0.00            
ATOM     46  C14 ACD     1      28.430  39.780  14.880  1.00  0.00            
ATOM     47  H22 ACD     1      29.190  39.210  15.440  1.00  0.00            
ATOM     48  C15 ACD     1      29.080  40.830  14.030  1.00  0.00            
ATOM     49  H23 ACD     1      30.020  40.370  13.690  1.00  0.00            
ATOM     50  H24 ACD     1      28.450  41.190  13.200  1.00  0.00            
ATOM     51  O12 ACD     1      29.410  41.950  14.860  1.00  0.00            
ATOM     52  H25 ACD     1      28.560  42.310  15.110  1.00  0.00            
ATOM     53  O13 ACD     1      27.670  38.800  17.500  1.00  0.00            
ATOM     54  C16 ACD     1      27.800  39.260  18.840  1.00  0.00            
ATOM     55  H26 ACD     1      27.060  40.050  18.990  1.00  0.00            
ATOM     56  C17 ACD     1      27.610  38.090  19.790  1.00  0.00            
ATOM     57  H27 ACD     1      28.350  37.320  19.570  1.00  0.00            
ATOM     58  O14 ACD     1      26.220  37.590  19.590  1.00  0.00            
ATOM     59  H28 ACD     1      25.910  37.820  18.700  1.00  0.00            
ATOM     60  C18 ACD     1      27.940  38.440  21.190  1.00  0.00            
ATOM     61  H29 ACD     1      27.090  39.020  21.580  1.00  0.00            
ATOM     62  O15 ACD     1      28.010  37.250  21.980  1.00  0.00            
ATOM     63  H30 ACD     1      27.150  36.850  21.900  1.00  0.00            
ATOM     64  C19 ACD     1      29.310  39.130  21.340  1.00  0.00            
ATOM     65  H31 ACD     1      29.340  39.460  22.390  1.00  0.00            
ATOM     66  O16 ACD     1      29.280  40.260  20.530  1.00  0.00            
ATOM     67  C20 ACD     1      29.150  39.900  19.120  1.00  0.00            
ATOM     68  H32 ACD     1      29.920  39.140  18.930  1.00  0.00            
ATOM     69  C21 ACD     1      29.300  41.230  18.290  1.00  0.00            
ATOM     70  H33 ACD     1      29.420  41.100  17.210  1.00  0.00            
ATOM     71  H34 ACD     1      28.350  41.780  18.420  1.00  0.00            
ATOM     72  O17 ACD     1      30.410  42.050  18.750  1.00  0.00            
ATOM     73  H35 ACD     1      30.290  42.000  19.710  1.00  0.00            
ATOM     74  O18 ACD     1      30.370  38.380  20.910  1.00  0.00            
ATOM     75  C22 ACD     1      31.430  38.040  21.840  1.00  0.00            
ATOM     76  H36 ACD     1      31.050  38.400  22.800  1.00  0.00            
ATOM     77  C23 ACD     1      31.470  36.480  21.800  1.00  0.00            
ATOM     78  H37 ACD     1      31.430  36.150  20.750  1.00  0.00            
ATOM     79  O19 ACD     1      30.290  35.890  22.450  1.00  0.00            
ATOM     80  H38 ACD     1      29.590  36.390  22.020  1.00  0.00            
ATOM     81  C24 ACD     1      32.840  35.940  22.330  1.00  0.00            
ATOM     82  H39 ACD     1      32.860  36.100  23.420  1.00  0.00            
ATOM     83  O20 ACD     1      32.980  34.510  22.140  1.00  0.00            
ATOM     84  H40 ACD     1      32.340  34.110  22.730  1.00  0.00            
ATOM     85  C25 ACD     1      33.980  36.750  21.680  1.00  0.00            
ATOM     86  H41 ACD     1      34.970  36.420  22.000  1.00  0.00            
ATOM     87  O21 ACD     1      33.920  38.100  21.900  1.00  0.00            
ATOM     88  C26 ACD     1      32.750  38.710  21.360  1.00  0.00            
ATOM     89  H42 ACD     1      32.800  38.680  20.270  1.00  0.00            
ATOM     90  C27 ACD     1      32.700  40.230  21.660  1.00  0.00            
ATOM     91  H43 ACD     1      31.810  40.640  21.160  1.00  0.00            
ATOM     92  H44 ACD     1      32.670  40.430  22.740  1.00  0.00            
ATOM     93  O22 ACD     1      33.860  40.990  21.060  1.00  0.00            
ATOM     94  H45 ACD     1      33.830  41.010  20.100  1.00  0.00            
ATOM     95  O23 ACD     1      33.990  36.480  20.290  1.00  0.00            
ATOM     96  C28 ACD     1      35.170  36.180  19.570  1.00  0.00            
ATOM     97  H46 ACD     1      36.000  36.150  20.280  1.00  0.00            
ATOM     98  C29 ACD     1      35.440  37.250  18.530  1.00  0.00            
ATOM     99  H47 ACD     1      34.550  37.450  17.940  1.00  0.00            
ATOM    100  O24 ACD     1      36.420  36.750  17.640  1.00  0.00            
ATOM    101  C30 ACD     1      35.920  38.640  19.090  1.00  0.00            
ATOM    102  H48 ACD     1      35.020  39.170  19.430  1.00  0.00            
ATOM    103  H49 ACD     1      36.480  38.530  20.030  1.00  0.00            
ATOM    104  O25 ACD     1      36.590  39.490  18.140  1.00  0.00            
ATOM    105  H50 ACD     1      36.380  40.430  18.220  1.00  0.00            
ATOM    106  C31 ACD     1      34.990  34.770  19.110  1.00  0.00            
ATOM    107  H51 ACD     1      34.040  34.670  18.570  1.00  0.00            
ATOM    108  O26 ACD     1      34.960  33.870  20.190  1.00  0.00            
ATOM    109  H52 ACD     1      34.270  34.120  20.810  1.00  0.00            
ATOM    110  C32 ACD     1      36.170  34.370  18.140  1.00  0.00            
ATOM    111  H53 ACD     1      37.140  34.240  18.630  1.00  0.00            
ATOM    112  O27 ACD     1      35.940  33.120  17.430  1.00  0.00            
ATOM    113  H54 ACD     1      36.050  32.400  18.050  1.00  0.00            
ATOM    114  C33 ACD     1      36.320  35.460  17.110  1.00  0.00            
ATOM    115  H55 ACD     1      37.130  35.340  16.390  1.00  0.00            
ATOM    116  O28 ACD     1      35.140  35.380  16.260  1.00  0.00            
ATOM    117  C34 ACD     1      35.340  35.520  14.850  1.00  0.00            
ATOM    118  H56 ACD     1      36.360  35.430  14.440  1.00  0.00            
ATOM    119  C35 ACD     1      34.460  34.390  14.280  1.00  0.00            
ATOM    120  H57 ACD     1      33.470  34.460  14.740  1.00  0.00            
ATOM    121  O29 ACD     1      35.070  33.090  14.520  1.00  0.00            
ATOM    122  H58 ACD     1      35.270  33.020  15.460  1.00  0.00            
ATOM    123  C36 ACD     1      34.270  34.610  12.750  1.00  0.00            
ATOM    124  H59 ACD     1      35.300  34.460  12.430  1.00  0.00            
ATOM    125  O30 ACD     1      33.280  33.720  12.090  1.00  0.00            
ATOM    126  H60 ACD     1      32.400  34.050  12.260  1.00  0.00            
ATOM    127  C1  BE4     2      28.740  33.990  19.990  1.00  0.00            
ATOM    128  C2  BE4     2      28.210  34.510  18.600  1.00  0.00            
ATOM    129  C3  BE4     2      28.260  33.390  17.630  1.00  0.00            
ATOM    130  C4  BE4     2      27.270  32.420  17.660  1.00  0.00            
ATOM    131  C5  BE4     2      27.200  31.390  16.740  1.00  0.00            
ATOM    132  C6  BE4     2      28.230  31.300  15.780  1.00  0.00            
ATOM    133  C7  BE4     2      29.320  32.230  15.790  1.00  0.00            
ATOM    134  C8  BE4     2      30.250  32.140  14.560  1.00  0.00            
ATOM    135  C9  BE4     2      31.050  30.850  14.530  1.00  0.00            
ATOM    136  C10 BE4     2      29.340  33.330  16.700  1.00  0.00            
ATOM    137  N1  BE4     2      30.430  34.210  16.700  1.00  0.00            
ATOM    138  C11 BE4     2      31.690  33.780  17.220  1.00  0.00            
ATOM    139  O1  BE4     2      31.500  32.530  17.970  1.00  0.00            
ATOM    140  C12 BE4     2      32.590  32.170  18.780  1.00  0.00            
ATOM    141  C13 BE4     2      30.270  35.420  16.070  1.00  0.00            
ATOM    142  O2  BE4     2      29.290  35.660  15.400  1.00  0.00            
ATOM    143  C14 BE4     2      31.330  36.530  16.320  1.00  0.00            
ATOM    144  Cl1 BE4     2      31.260  37.200  18.080  1.00  0.00            
ATOM    145  H1  BE4     2      29.820  33.850  19.940  1.00  0.00            
ATOM    146  H2  BE4     2      28.540  34.760  20.740  1.00  0.00            
ATOM    147  H3  BE4     2      28.410  33.020  20.370  1.00  0.00            
ATOM    148  H4  BE4     2      28.800  35.320  18.160  1.00  0.00            
ATOM    149  H5  BE4     2      27.190  34.920  18.620  1.00  0.00            
ATOM    150  H6  BE4     2      26.400  32.530  18.310  1.00  0.00            
ATOM    151  H7  BE4     2      26.270  30.830  16.630  1.00  0.00            
ATOM    152  H8  BE4     2      28.140  30.690  14.890  1.00  0.00            
ATOM    153  H9  BE4     2      30.900  33.010  14.380  1.00  0.00            
ATOM    154  H10 BE4     2      29.630  32.120  13.660  1.00  0.00            
ATOM    155  H11 BE4     2      31.940  30.890  15.160  1.00  0.00            
ATOM    156  H12 BE4     2      30.480  29.980  14.870  1.00  0.00            
ATOM    157  H13 BE4     2      31.420  30.710  13.510  1.00  0.00            
ATOM    158  H14 BE4     2      32.180  34.480  17.900  1.00  0.00            
ATOM    159  H15 BE4     2      32.340  33.510  16.380  1.00  0.00            
ATOM    160  H16 BE4     2      32.310  31.230  19.280  1.00  0.00            
ATOM    161  H17 BE4     2      33.570  31.930  18.360  1.00  0.00            
ATOM    162  H18 BE4     2      32.750  32.950  19.530  1.00  0.00            
ATOM    163  H19 BE4     2      31.240  37.320  15.570  1.00  0.00            
ATOM    164  H20 BE4     2      32.320  36.070  16.240  1.00  0.00            
TER
ENDMDL
MODEL        1
ATOM      1  H1  ACD     1      28.940  45.880  16.530  1.00  0.00            
ATOM      2  O1  ACD     1      29.120  45.100  17.070  1.00  0.00            
ATOM      3  C1  ACD     1      28.940  44.010  16.120  1.00  0.00            
ATOM      4  H2  ACD     1      29.800  43.870  15.450  1.00  0.00            
ATOM      5  H3  ACD     1      28.100  44.230  15.440  1.00  0.00            
ATOM      6  C2  ACD     1      28.470  42.750  16.920  1.00  0.00            
ATOM      7  H4  ACD     1      28.240  41.940  16.210  1.00  0.00            
ATOM      8  O2  ACD     1      29.580  42.300  17.770  1.00  0.00            
ATOM      9  C3  ACD     1      29.340  41.150  18.500  1.00  0.00            
ATOM     10  H5  ACD     1      30.270  40.980  19.050  1.00  0.00            
ATOM     11  O3  ACD     1      28.900  40.040  17.710  1.00  0.00            
ATOM     12  C4  ACD     1      29.850  38.980  17.340  1.00  0.00            
ATOM     13  H6  ACD     1      30.570  38.700  18.120  1.00  0.00            
ATOM     14  C5  ACD     1      29.090  37.650  17.070  1.00  0.00            
ATOM     15  H7  ACD     1      28.210  37.990  16.500  1.00  0.00            
ATOM     16  O4  ACD     1      28.680  37.130  18.380  1.00  0.00            
ATOM     17  H8  ACD     1      27.930  37.700  18.580  1.00  0.00            
ATOM     18  C6  ACD     1      29.860  36.620  16.230  1.00  0.00            
ATOM     19  H9  ACD     1      30.690  36.290  16.880  1.00  0.00            
ATOM     20  O5  ACD     1      28.950  35.530  15.850  1.00  0.00            
ATOM     21  H10 ACD     1      28.690  34.970  16.600  1.00  0.00            
ATOM     22  C7  ACD     1      30.470  37.270  14.990  1.00  0.00            
ATOM     23  H11 ACD     1      31.080  36.630  14.350  1.00  0.00            
ATOM     24  O6  ACD     1      31.270  38.400  15.390  1.00  0.00            
ATOM     25  C8  ACD     1      30.700  39.450  16.150  1.00  0.00            
ATOM     26  H12 ACD     1      30.060  40.040  15.460  1.00  0.00            
ATOM     27  C9  ACD     1      31.920  40.330  16.520  1.00  0.00            
ATOM     28  H13 ACD     1      32.470  40.480  15.590  1.00  0.00            
ATOM     29  H14 ACD     1      31.410  41.240  16.860  1.00  0.00            
ATOM     30  O7  ACD     1      32.840  39.820  17.540  1.00  0.00            
ATOM     31  H15 ACD     1      33.740  40.150  17.440  1.00  0.00            
ATOM     32  O8  ACD     1      29.510  37.770  14.100  1.00  0.00            
ATOM     33  C10 ACD     1      29.650  37.450  12.700  1.00  0.00            
ATOM     34  H16 ACD     1      30.400  36.700  12.410  1.00  0.00            
ATOM     35  C11 ACD     1      28.300  36.840  12.240  1.00  0.00            
ATOM     36  H17 ACD     1      27.430  37.490  12.420  1.00  0.00            
ATOM     37  O9  ACD     1      28.040  35.630  12.980  1.00  0.00            
ATOM     38  H18 ACD     1      28.090  35.830  13.920  1.00  0.00            
ATOM     39  C12 ACD     1      28.360  36.660  10.710  1.00  0.00            
ATOM     40  H19 ACD     1      29.110  35.900  10.440  1.00  0.00            
ATOM     41  O10 ACD     1      27.040  36.260  10.190  1.00  0.00            
ATOM     42  H20 ACD     1      26.630  35.570  10.730  1.00  0.00            
ATOM     43  C13 ACD     1      28.770  37.960  10.010  1.00  0.00            
ATOM     44  H21 ACD     1      28.900  37.920   8.920  1.00  0.00            
ATOM     45  O11 ACD     1      30.030  38.400  10.600  1.00  0.00            
ATOM     46  C14 ACD     1      29.980  38.720  11.970  1.00  0.00            
ATOM     47  H22 ACD     1      29.290  39.570  12.080  1.00  0.00            
ATOM     48  C15 ACD     1      31.430  39.170  12.240  1.00  0.00            
ATOM     49  H23 ACD     1      31.750  39.900  11.480  1.00  0.00            
ATOM     50  H24 ACD     1      31.370  39.750  13.170  1.00  0.00            
ATOM     51  O12 ACD     1      32.390  38.140  12.350  1.00  0.00            
ATOM     52  H25 ACD     1      33.270  38.530  12.390  1.00  0.00            
ATOM     53  O13 ACD     1      27.810  39.020  10.280  1.00  0.00            
ATOM     54  C16 ACD     1      27.450  39.840   9.110  1.00  0.00            
ATOM     55  H26 ACD     1      28.030  39.540   8.230  1.00  0.00            
ATOM     56  C17 ACD     1      25.960  39.510   9.000  1.00  0.00            
ATOM     57  H27 ACD     1      25.520  39.510  10.000  1.00  0.00            
ATOM     58  O14 ACD     1      25.780  38.130   8.610  1.00  0.00            
ATOM     59  H28 ACD     1      26.010  37.520   9.320  1.00  0.00            
ATOM     60  C18 ACD     1      25.190  40.540   8.100  1.00  0.00            
ATOM     61  H29 ACD     1      25.610  40.490   7.090  1.00  0.00            
ATOM     62  O15 ACD     1      23.800  40.430   8.090  1.00  0.00            
ATOM     63  H30 ACD     1      23.520  40.970   8.840  1.00  0.00            
ATOM     64  C19 ACD     1      25.530  41.990   8.470  1.00  0.00            
ATOM     65  H31 ACD     1      25.140  42.740   7.770  1.00  0.00            
ATOM     66  O16 ACD     1      26.970  42.100   8.330  1.00  0.00            
ATOM     67  C20 ACD     1      27.670  41.340   9.400  1.00  0.00            
ATOM     68  H32 ACD     1      27.200  41.610  10.350  1.00  0.00            
ATOM     69  C21 ACD     1      29.190  41.720   9.410  1.00  0.00            
ATOM     70  H33 ACD     1      29.550  41.340  10.370  1.00  0.00            
ATOM     71  H34 ACD     1      29.660  41.210   8.560  1.00  0.00            
ATOM     72  O17 ACD     1      29.500  43.110   9.380  1.00  0.00            
ATOM     73  H35 ACD     1      29.580  43.280   8.440  1.00  0.00            
ATOM     74  O18 ACD     1      25.050  42.340   9.830  1.00  0.00            
ATOM     75  C22 ACD     1      24.520  43.600  10.090  1.00  0.00            
ATOM     76  H36 ACD     1      24.050  44.140   9.260  1.00  0.00            
ATOM     77  C23 ACD     1      23.270  43.360  11.000  1.00  0.00            
ATOM     78  H37 ACD     1      23.520  42.610  11.760  1.00  0.00            
ATOM     79  O19 ACD     1      22.360  42.700  10.070  1.00  0.00            
ATOM     80  H38 ACD     1      21.440  42.860  10.290  1.00  0.00            
ATOM     81  C24 ACD     1      22.760  44.660  11.550  1.00  0.00            
ATOM     82  H39 ACD     1      22.460  45.290  10.700  1.00  0.00            
ATOM     83  O20 ACD     1      21.660  44.450  12.410  1.00  0.00            
ATOM     84  H40 ACD     1      21.990  43.940  13.160  1.00  0.00            
ATOM     85  C25 ACD     1      23.910  45.450  12.200  1.00  0.00            
ATOM     86  H41 ACD     1      23.550  46.420  12.570  1.00  0.00            
ATOM     87  O21 ACD     1      24.960  45.690  11.270  1.00  0.00            
ATOM     88  C26 ACD     1      25.600  44.530  10.690  1.00  0.00            
ATOM     89  H42 ACD     1      26.020  44.020  11.570  1.00  0.00            
ATOM     90  C27 ACD     1      26.640  45.060   9.750  1.00  0.00            
ATOM     91  H43 ACD     1      27.350  45.710  10.280  1.00  0.00            
ATOM     92  H44 ACD     1      27.260  44.220   9.400  1.00  0.00            
ATOM     93  O22 ACD     1      26.040  45.740   8.700  1.00  0.00            
ATOM     94  H45 ACD     1      26.740  46.290   8.320  1.00  0.00            
ATOM     95  O23 ACD     1      24.520  44.690  13.270  1.00  0.00            
ATOM     96  C28 ACD     1      24.100  44.820  14.650  1.00  0.00            
ATOM     97  H46 ACD     1      23.160  45.400  14.660  1.00  0.00            
ATOM     98  C29 ACD     1      25.190  45.470  15.490  1.00  0.00            
ATOM     99  H47 ACD     1      26.140  44.990  15.230  1.00  0.00            
ATOM    100  O24 ACD     1      25.030  45.250  16.890  1.00  0.00            
ATOM    101  C30 ACD     1      25.430  47.010  15.220  1.00  0.00            
ATOM    102  H48 ACD     1      26.320  47.280  15.800  1.00  0.00            
ATOM    103  H49 ACD     1      25.600  47.170  14.150  1.00  0.00            
ATOM    104  O25 ACD     1      24.200  47.750  15.430  1.00  0.00            
ATOM    105  H50 ACD     1      24.150  48.550  14.900  1.00  0.00            
ATOM    106  C31 ACD     1      23.680  43.410  15.080  1.00  0.00            
ATOM    107  H51 ACD     1      24.500  42.820  14.660  1.00  0.00            
ATOM    108  O26 ACD     1      22.410  43.060  14.550  1.00  0.00            
ATOM    109  H52 ACD     1      22.060  42.320  15.060  1.00  0.00            
ATOM    110  C32 ACD     1      23.700  43.270  16.620  1.00  0.00            
ATOM    111  H53 ACD     1      22.820  43.830  16.970  1.00  0.00            
ATOM    112  O27 ACD     1      23.450  41.930  17.060  1.00  0.00            
ATOM    113  H54 ACD     1      24.170  41.330  16.850  1.00  0.00            
ATOM    114  C33 ACD     1      24.960  43.890  17.260  1.00  0.00            
ATOM    115  H55 ACD     1      24.800  43.790  18.340  1.00  0.00            
ATOM    116  O28 ACD     1      26.120  43.100  16.850  1.00  0.00            
ATOM    117  C34 ACD     1      27.210  42.930  17.730  1.00  0.00            
ATOM    118  H56 ACD     1      27.350  43.880  18.260  1.00  0.00            
ATOM    119  C35 ACD     1      26.980  41.800  18.750  1.00  0.00            
ATOM    120  H57 ACD     1      26.690  40.930  18.150  1.00  0.00            
ATOM    121  O29 ACD     1      25.940  42.250  19.630  1.00  0.00            
ATOM    122  H58 ACD     1      25.450  41.440  19.840  1.00  0.00            
ATOM    123  C36 ACD     1      28.270  41.460  19.510  1.00  0.00            
ATOM    124  H59 ACD     1      28.530  42.380  20.050  1.00  0.00            
ATOM    125  O30 ACD     1      28.060  40.390  20.450  1.00  0.00            
ATOM    126  H60 ACD     1      27.640  39.620  20.050  1.00  0.00            
ATOM    127  C1  BE4     2      21.520  40.330  12.290  1.00  0.00            
ATOM    128  C2  BE4     2      23.090  39.990  12.110  1.00  0.00            
ATOM    129  C3  BE4     2      23.670  38.540  12.230  1.00  0.00            
ATOM    130  C4  BE4     2      23.590  37.640  11.160  1.00  0.00            
ATOM    131  C5  BE4     2      24.010  36.280  11.270  1.00  0.00            
ATOM    132  C6  BE4     2      24.590  35.890  12.470  1.00  0.00            
ATOM    133  C7  BE4     2      24.680  36.770  13.610  1.00  0.00            
ATOM    134  C8  BE4     2      25.210  36.220  14.900  1.00  0.00            
ATOM    135  C9  BE4     2      24.700  34.860  15.530  1.00  0.00            
ATOM    136  C10 BE4     2      24.330  38.140  13.440  1.00  0.00            
ATOM    137  N1  BE4     2      24.200  39.040  14.550  1.00  0.00            
ATOM    138  C11 BE4     2      23.040  38.850  15.420  1.00  0.00            
ATOM    139  O1  BE4     2      21.950  38.040  14.850  1.00  0.00            
ATOM    140  C12 BE4     2      20.760  37.920  15.660  1.00  0.00            
ATOM    141  C13 BE4     2      25.300  39.750  15.120  1.00  0.00            
ATOM    142  O2  BE4     2      25.290  40.140  16.250  1.00  0.00            
ATOM    143  C14 BE4     2      26.530  39.870  14.140  1.00  0.00            
ATOM    144  Cl1 BE4     2      26.410  41.310  13.120  1.00  0.00            
ATOM    145  H1  BE4     2      20.910  39.780  11.570  1.00  0.00            
ATOM    146  H2  BE4     2      21.260  40.120  13.340  1.00  0.00            
ATOM    147  H3  BE4     2      21.320  41.400  12.130  1.00  0.00            
ATOM    148  H4  BE4     2      23.680  40.650  12.750  1.00  0.00            
ATOM    149  H5  BE4     2      23.340  40.350  11.110  1.00  0.00            
ATOM    150  H6  BE4     2      23.170  38.010  10.230  1.00  0.00            
ATOM    151  H7  BE4     2      23.850  35.520  10.520  1.00  0.00            
ATOM    152  H8  BE4     2      25.040  34.920  12.640  1.00  0.00            
ATOM    153  H9  BE4     2      25.110  36.950  15.720  1.00  0.00            
ATOM    154  H10 BE4     2      26.300  36.130  14.770  1.00  0.00            
ATOM    155  H11 BE4     2      24.570  34.080  14.770  1.00  0.00            
ATOM    156  H12 BE4     2      25.340  34.510  16.350  1.00  0.00            
ATOM    157  H13 BE4     2      23.690  34.990  15.940  1.00  0.00            
ATOM    158  H14 BE4     2      22.680  39.830  15.740  1.00  0.00            
ATOM    159  H15 BE4     2      23.410  38.360  16.330  1.00  0.00            
ATOM    160  H16 BE4     2      20.080  37.140  15.300  1.00  0.00            
ATOM    161  H17 BE4     2      21.110  37.700  16.670  1.00  0.00            
ATOM    162  H18 BE4     2      20.280  38.900  15.500  1.00  0.00            
ATOM    163  H19 BE4     2      26.670  38.890  13.660  1.00  0.00            
ATOM    164  H20 BE4     2      27.400  40.110  14.760  1.00  0.00            
TER
ENDMDL
MODEL        1
ATOM      1  H1  ACD     1      24.730  32.790   8.630  1.00  0.00            
ATOM      2  O1  ACD     1      24.380  33.650   8.890  1.00  0.00            
ATOM      3  C1  ACD     1      24.570  34.520   7.770  1.00  0.00            
ATOM      4  H2  ACD     1      24.030  35.370   8.200  1.00  0.00            
ATOM      5  H3  ACD     1      24.000  34.210   6.880  1.00  0.00            
ATOM      6  C2  ACD     1      26.000  35.030   7.400  1.00  0.00            
ATOM      7  H4  ACD     1      26.520  35.150   8.360  1.00  0.00            
ATOM      8  O2  ACD     1      26.610  34.050   6.620  1.00  0.00            
ATOM      9  C3  ACD     1      27.940  34.320   6.190  1.00  0.00            
ATOM     10  H5  ACD     1      28.270  33.370   5.760  1.00  0.00            
ATOM     11  O3  ACD     1      28.740  34.650   7.260  1.00  0.00            
ATOM     12  C4  ACD     1      29.540  33.640   7.800  1.00  0.00            
ATOM     13  H6  ACD     1      29.450  32.650   7.330  1.00  0.00            
ATOM     14  C5  ACD     1      30.950  33.820   7.360  1.00  0.00            
ATOM     15  H7  ACD     1      31.280  34.820   7.660  1.00  0.00            
ATOM     16  O4  ACD     1      31.080  33.700   5.900  1.00  0.00            
ATOM     17  H8  ACD     1      31.730  33.060   5.600  1.00  0.00            
ATOM     18  C6  ACD     1      31.920  32.930   8.100  1.00  0.00            
ATOM     19  H9  ACD     1      31.610  31.900   7.870  1.00  0.00            
ATOM     20  O5  ACD     1      33.330  33.190   7.730  1.00  0.00            
ATOM     21  H10 ACD     1      33.640  33.950   8.230  1.00  0.00            
ATOM     22  C7  ACD     1      31.710  33.080   9.590  1.00  0.00            
ATOM     23  H11 ACD     1      32.320  32.360  10.130  1.00  0.00            
ATOM     24  O6  ACD     1      30.390  32.750   9.940  1.00  0.00            
ATOM     25  C8  ACD     1      29.320  33.540   9.380  1.00  0.00            
ATOM     26  H12 ACD     1      29.360  34.570   9.750  1.00  0.00            
ATOM     27  C9  ACD     1      27.980  32.880   9.710  1.00  0.00            
ATOM     28  H13 ACD     1      27.160  33.480   9.300  1.00  0.00            
ATOM     29  H14 ACD     1      27.900  31.970   9.100  1.00  0.00            
ATOM     30  O7  ACD     1      27.790  32.680  11.120  1.00  0.00            
ATOM     31  H15 ACD     1      28.560  32.140  11.320  1.00  0.00            
ATOM     32  O8  ACD     1      31.830  34.460  10.000  1.00  0.00            
ATOM     33  C10 ACD     1      32.830  34.830  10.880  1.00  0.00            
ATOM     34  H16 ACD     1      33.600  34.070  11.070  1.00  0.00            
ATOM     35  C11 ACD     1      33.500  36.010  10.310  1.00  0.00            
ATOM     36  H17 ACD     1      32.810  36.700   9.810  1.00  0.00            
ATOM     37  O9  ACD     1      34.340  35.560   9.250  1.00  0.00            
ATOM     38  H18 ACD     1      34.710  36.340   8.820  1.00  0.00            
ATOM     39  C12 ACD     1      34.320  36.830  11.310  1.00  0.00            
ATOM     40  H19 ACD     1      35.250  36.270  11.510  1.00  0.00            
ATOM     41  O10 ACD     1      34.700  38.140  10.810  1.00  0.00            
ATOM     42  H20 ACD     1      35.080  38.000   9.940  1.00  0.00            
ATOM     43  C13 ACD     1      33.630  36.870  12.690  1.00  0.00            
ATOM     44  H21 ACD     1      34.300  37.270  13.450  1.00  0.00            
ATOM     45  O11 ACD     1      33.120  35.650  13.050  1.00  0.00            
ATOM     46  C14 ACD     1      32.150  35.060  12.270  1.00  0.00            
ATOM     47  H22 ACD     1      31.270  35.720  12.300  1.00  0.00            
ATOM     48  C15 ACD     1      31.750  33.760  12.900  1.00  0.00            
ATOM     49  H23 ACD     1      31.390  34.060  13.900  1.00  0.00            
ATOM     50  H24 ACD     1      30.840  33.370  12.440  1.00  0.00            
ATOM     51  O12 ACD     1      32.720  32.740  13.010  1.00  0.00            
ATOM     52  H25 ACD     1      33.600  33.120  13.060  1.00  0.00            
ATOM     53  O13 ACD     1      32.510  37.770  12.630  1.00  0.00            
ATOM     54  C16 ACD     1      32.420  39.030  13.380  1.00  0.00            
ATOM     55  H26 ACD     1      33.120  38.980  14.230  1.00  0.00            
ATOM     56  C17 ACD     1      32.810  40.280  12.520  1.00  0.00            
ATOM     57  H27 ACD     1      32.380  40.110  11.520  1.00  0.00            
ATOM     58  O14 ACD     1      34.160  40.230  12.170  1.00  0.00            
ATOM     59  H28 ACD     1      34.310  39.500  11.570  1.00  0.00            
ATOM     60  C18 ACD     1      32.280  41.630  13.100  1.00  0.00            
ATOM     61  H29 ACD     1      32.940  41.750  13.960  1.00  0.00            
ATOM     62  O15 ACD     1      32.410  42.740  12.210  1.00  0.00            
ATOM     63  H30 ACD     1      31.720  42.650  11.540  1.00  0.00            
ATOM     64  C19 ACD     1      30.800  41.460  13.530  1.00  0.00            
ATOM     65  H31 ACD     1      30.450  42.420  13.910  1.00  0.00            
ATOM     66  O16 ACD     1      30.710  40.460  14.430  1.00  0.00            
ATOM     67  C20 ACD     1      30.970  39.130  13.900  1.00  0.00            
ATOM     68  H32 ACD     1      30.280  38.830  13.100  1.00  0.00            
ATOM     69  C21 ACD     1      30.700  38.160  15.040  1.00  0.00            
ATOM     70  H33 ACD     1      31.120  37.170  14.790  1.00  0.00            
ATOM     71  H34 ACD     1      31.340  38.440  15.890  1.00  0.00            
ATOM     72  O17 ACD     1      29.300  38.160  15.380  1.00  0.00            
ATOM     73  H35 ACD     1      29.330  38.790  16.100  1.00  0.00            
ATOM     74  O18 ACD     1      30.140  41.160  12.320  1.00  0.00            
ATOM     75  C22 ACD     1      29.040  42.020  11.950  1.00  0.00            
ATOM     76  H36 ACD     1      28.910  42.890  12.600  1.00  0.00            
ATOM     77  C23 ACD     1      29.250  42.430  10.480  1.00  0.00            
ATOM     78  H37 ACD     1      29.480  41.560   9.860  1.00  0.00            
ATOM     79  O19 ACD     1      30.390  43.340  10.280  1.00  0.00            
ATOM     80  H38 ACD     1      30.430  43.450   9.320  1.00  0.00            
ATOM     81  C24 ACD     1      27.940  43.000   9.980  1.00  0.00            
ATOM     82  H39 ACD     1      27.680  43.980  10.380  1.00  0.00            
ATOM     83  O20 ACD     1      28.080  43.150   8.600  1.00  0.00            
ATOM     84  H40 ACD     1      27.650  42.380   8.210  1.00  0.00            
ATOM     85  C25 ACD     1      26.690  42.070  10.260  1.00  0.00            
ATOM     86  H41 ACD     1      25.760  42.580   9.990  1.00  0.00            
ATOM     87  O21 ACD     1      26.670  41.920  11.670  1.00  0.00            
ATOM     88  C26 ACD     1      27.770  41.200  12.130  1.00  0.00            
ATOM     89  H42 ACD     1      27.890  40.240  11.600  1.00  0.00            
ATOM     90  C27 ACD     1      27.500  40.930  13.670  1.00  0.00            
ATOM     91  H43 ACD     1      28.350  40.380  14.090  1.00  0.00            
ATOM     92  H44 ACD     1      27.330  41.880  14.190  1.00  0.00            
ATOM     93  O22 ACD     1      26.440  40.040  13.880  1.00  0.00            
ATOM     94  H45 ACD     1      26.540  39.340  13.220  1.00  0.00            
ATOM     95  O23 ACD     1      26.820  40.840   9.610  1.00  0.00            
ATOM     96  C28 ACD     1      25.640  40.440   8.890  1.00  0.00            
ATOM     97  H46 ACD     1      24.890  41.230   8.890  1.00  0.00            
ATOM     98  C29 ACD     1      25.210  39.100   9.570  1.00  0.00            
ATOM     99  H47 ACD     1      26.070  38.440   9.700  1.00  0.00            
ATOM    100  O24 ACD     1      24.240  38.300   8.860  1.00  0.00            
ATOM    101  C30 ACD     1      24.630  39.290  10.990  1.00  0.00            
ATOM    102  H48 ACD     1      24.350  38.280  11.330  1.00  0.00            
ATOM    103  H49 ACD     1      25.380  39.660  11.690  1.00  0.00            
ATOM    104  O25 ACD     1      23.450  40.170  10.920  1.00  0.00            
ATOM    105  H50 ACD     1      22.830  39.730  10.320  1.00  0.00            
ATOM    106  C31 ACD     1      26.040  40.210   7.440  1.00  0.00            
ATOM    107  H51 ACD     1      26.930  39.590   7.280  1.00  0.00            
ATOM    108  O26 ACD     1      26.100  41.520   6.810  1.00  0.00            
ATOM    109  H52 ACD     1      26.400  41.440   5.900  1.00  0.00            
ATOM    110  C32 ACD     1      24.810  39.490   6.810  1.00  0.00            
ATOM    111  H53 ACD     1      23.860  39.990   7.060  1.00  0.00            
ATOM    112  O27 ACD     1      25.020  39.350   5.430  1.00  0.00            
ATOM    113  H54 ACD     1      25.840  38.870   5.400  1.00  0.00            
ATOM    114  C33 ACD     1      24.680  38.090   7.490  1.00  0.00            
ATOM    115  H55 ACD     1      23.930  37.460   7.000  1.00  0.00            
ATOM    116  O28 ACD     1      25.820  37.310   7.510  1.00  0.00            
ATOM    117  C34 ACD     1      26.010  36.280   6.610  1.00  0.00            
ATOM    118  H56 ACD     1      25.240  36.270   5.830  1.00  0.00            
ATOM    119  C35 ACD     1      27.390  36.630   5.900  1.00  0.00            
ATOM    120  H57 ACD     1      28.040  37.110   6.640  1.00  0.00            
ATOM    121  O29 ACD     1      27.100  37.690   4.980  1.00  0.00            
ATOM    122  H58 ACD     1      27.830  37.890   4.380  1.00  0.00            
ATOM    123  C36 ACD     1      28.020  35.450   5.250  1.00  0.00            
ATOM    124  H59 ACD     1      27.330  35.220   4.430  1.00  0.00            
ATOM    125  O30 ACD     1      29.370  35.710   4.750  1.00  0.00            
ATOM    126  H60 ACD     1      29.850  35.210   5.420  1.00  0.00            
ATOM    127  C1  BE4     2      30.620  38.050   9.460  1.00  0.00            
ATOM    128  C2  BE4     2      30.300  38.980   8.220  1.00  0.00            
ATOM    129  C3  BE4     2      31.280  38.660   7.060  1.00  0.00            
ATOM    130  C4  BE4     2      31.290  37.450   6.360  1.00  0.00            
ATOM    131  C5  BE4     2      32.210  37.150   5.300  1.00  0.00            
ATOM    132  C6  BE4     2      33.090  38.160   4.970  1.00  0.00            
ATOM    133  C7  BE4     2      33.160  39.340   5.710  1.00  0.00            
ATOM    134  C8  BE4     2      34.270  40.300   5.340  1.00  0.00            
ATOM    135  C9  BE4     2      35.600  39.630   5.760  1.00  0.00            
ATOM    136  C10 BE4     2      32.270  39.650   6.760  1.00  0.00            
ATOM    137  N1  BE4     2      32.330  40.880   7.500  1.00  0.00            
ATOM    138  C11 BE4     2      33.330  40.880   8.570  1.00  0.00            
ATOM    139  O1  BE4     2      34.470  41.710   8.330  1.00  0.00            
ATOM    140  C12 BE4     2      35.530  41.710   9.340  1.00  0.00            
ATOM    141  C13 BE4     2      31.740  42.130   7.200  1.00  0.00            
ATOM    142  O2  BE4     2      31.810  43.090   7.920  1.00  0.00            
ATOM    143  C14 BE4     2      30.950  42.180   5.830  1.00  0.00            
ATOM    144  Cl1 BE4     2      29.430  41.200   5.590  1.00  0.00            
ATOM    145  H1  BE4     2      31.590  38.270   9.940  1.00  0.00            
ATOM    146  H2  BE4     2      29.790  38.190  10.170  1.00  0.00            
ATOM    147  H3  BE4     2      30.540  36.990   9.220  1.00  0.00            
ATOM    148  H4  BE4     2      30.190  40.050   8.410  1.00  0.00            
ATOM    149  H5  BE4     2      29.260  38.730   7.970  1.00  0.00            
ATOM    150  H6  BE4     2      30.600  36.630   6.550  1.00  0.00            
ATOM    151  H7  BE4     2      32.180  36.200   4.770  1.00  0.00            
ATOM    152  H8  BE4     2      33.790  37.920   4.170  1.00  0.00            
ATOM    153  H9  BE4     2      34.180  41.300   5.760  1.00  0.00            
ATOM    154  H10 BE4     2      34.170  40.480   4.260  1.00  0.00            
ATOM    155  H11 BE4     2      36.520  40.180   5.540  1.00  0.00            
ATOM    156  H12 BE4     2      35.640  39.440   6.840  1.00  0.00            
ATOM    157  H13 BE4     2      35.750  38.630   5.340  1.00  0.00            
ATOM    158  H14 BE4     2      33.570  39.830   8.780  1.00  0.00            
ATOM    159  H15 BE4     2      32.820  41.350   9.420  1.00  0.00            
ATOM    160  H16 BE4     2      36.400  42.310   9.030  1.00  0.00            
ATOM    161  H17 BE4     2      35.140  42.210  10.240  1.00  0.00            
ATOM    162  H18 BE4     2      35.890  40.700   9.550  1.00  0.00            
ATOM    163  H19 BE4     2      31.640  41.940   5.020  1.00  0.00            
ATOM    164  H20 BE4     2      30.740  43.250   5.710  1.00  0.00            
TER
ENDMDL
MODEL        1
ATOM      1  H1  ACD     1      25.970  41.260  14.990  1.00  0.00            
ATOM      2  O1  ACD     1      25.790  40.440  15.460  1.00  0.00            
ATOM      3  C1  ACD     1      26.800  39.400  15.270  1.00  0.00            
ATOM      4  H2  ACD     1      27.800  39.810  15.090  1.00  0.00            
ATOM      5  H3  ACD     1      26.530  38.700  14.470  1.00  0.00            
ATOM      6  C2  ACD     1      26.950  38.570  16.480  1.00  0.00            
ATOM      7  H4  ACD     1      26.900  39.330  17.270  1.00  0.00            
ATOM      8  O2  ACD     1      25.870  37.670  16.770  1.00  0.00            
ATOM      9  C3  ACD     1      25.980  36.820  17.880  1.00  0.00            
ATOM     10  H5  ACD     1      25.230  36.030  17.780  1.00  0.00            
ATOM     11  O3  ACD     1      25.900  37.550  19.100  1.00  0.00            
ATOM     12  C4  ACD     1      24.510  37.780  19.480  1.00  0.00            
ATOM     13  H6  ACD     1      23.860  37.680  18.610  1.00  0.00            
ATOM     14  C5  ACD     1      24.140  36.780  20.620  1.00  0.00            
ATOM     15  H7  ACD     1      24.940  36.840  21.370  1.00  0.00            
ATOM     16  O4  ACD     1      24.050  35.490  20.020  1.00  0.00            
ATOM     17  H8  ACD     1      23.340  35.500  19.370  1.00  0.00            
ATOM     18  C6  ACD     1      22.840  37.240  21.270  1.00  0.00            
ATOM     19  H9  ACD     1      22.010  37.180  20.560  1.00  0.00            
ATOM     20  O5  ACD     1      22.340  36.470  22.390  1.00  0.00            
ATOM     21  H10 ACD     1      23.060  36.430  23.030  1.00  0.00            
ATOM     22  C7  ACD     1      22.910  38.690  21.760  1.00  0.00            
ATOM     23  H11 ACD     1      21.920  39.000  22.110  1.00  0.00            
ATOM     24  O6  ACD     1      23.230  39.520  20.560  1.00  0.00            
ATOM     25  C8  ACD     1      24.440  39.210  19.950  1.00  0.00            
ATOM     26  H12 ACD     1      25.170  39.440  20.740  1.00  0.00            
ATOM     27  C9  ACD     1      24.790  40.370  18.930  1.00  0.00            
ATOM     28  H13 ACD     1      24.700  41.230  19.600  1.00  0.00            
ATOM     29  H14 ACD     1      25.860  40.330  18.680  1.00  0.00            
ATOM     30  O7  ACD     1      23.960  40.500  17.760  1.00  0.00            
ATOM     31  H15 ACD     1      24.580  40.450  17.020  1.00  0.00            
ATOM     32  O8  ACD     1      23.900  38.770  22.730  1.00  0.00            
ATOM     33  C10 ACD     1      23.670  39.750  23.760  1.00  0.00            
ATOM     34  H16 ACD     1      22.860  39.410  24.420  1.00  0.00            
ATOM     35  C11 ACD     1      24.960  39.520  24.550  1.00  0.00            
ATOM     36  H17 ACD     1      25.790  39.430  23.840  1.00  0.00            
ATOM     37  O9  ACD     1      24.770  38.290  25.390  1.00  0.00            
ATOM     38  H18 ACD     1      24.720  37.610  24.710  1.00  0.00            
ATOM     39  C12 ACD     1      25.220  40.680  25.490  1.00  0.00            
ATOM     40  H19 ACD     1      24.450  40.780  26.260  1.00  0.00            
ATOM     41  O10 ACD     1      26.510  40.630  26.140  1.00  0.00            
ATOM     42  H20 ACD     1      27.140  40.780  25.440  1.00  0.00            
ATOM     43  C13 ACD     1      25.290  41.960  24.650  1.00  0.00            
ATOM     44  H21 ACD     1      25.430  42.800  25.340  1.00  0.00            
ATOM     45  O11 ACD     1      24.020  42.110  24.070  1.00  0.00            
ATOM     46  C14 ACD     1      23.560  41.130  23.100  1.00  0.00            
ATOM     47  H22 ACD     1      24.270  41.100  22.260  1.00  0.00            
ATOM     48  C15 ACD     1      22.200  41.560  22.580  1.00  0.00            
ATOM     49  H23 ACD     1      22.170  42.660  22.470  1.00  0.00            
ATOM     50  H24 ACD     1      22.000  41.120  21.600  1.00  0.00            
ATOM     51  O12 ACD     1      21.140  41.220  23.490  1.00  0.00            
ATOM     52  H25 ACD     1      20.290  41.290  23.050  1.00  0.00            
ATOM     53  O13 ACD     1      26.350  41.950  23.800  1.00  0.00            
ATOM     54  C16 ACD     1      27.140  43.090  23.580  1.00  0.00            
ATOM     55  H26 ACD     1      26.800  43.880  24.260  1.00  0.00            
ATOM     56  C17 ACD     1      28.560  42.750  23.950  1.00  0.00            
ATOM     57  H27 ACD     1      28.910  41.910  23.350  1.00  0.00            
ATOM     58  O14 ACD     1      28.630  42.440  25.380  1.00  0.00            
ATOM     59  H28 ACD     1      29.530  42.160  25.540  1.00  0.00            
ATOM     60  C18 ACD     1      29.540  43.910  23.550  1.00  0.00            
ATOM     61  H29 ACD     1      29.310  44.820  24.120  1.00  0.00            
ATOM     62  O15 ACD     1      30.930  43.490  23.680  1.00  0.00            
ATOM     63  H30 ACD     1      31.170  43.170  24.560  1.00  0.00            
ATOM     64  C19 ACD     1      29.220  44.250  22.030  1.00  0.00            
ATOM     65  H31 ACD     1      29.830  45.140  21.870  1.00  0.00            
ATOM     66  O16 ACD     1      27.860  44.590  21.850  1.00  0.00            
ATOM     67  C20 ACD     1      26.960  43.540  22.110  1.00  0.00            
ATOM     68  H32 ACD     1      27.300  42.670  21.550  1.00  0.00            
ATOM     69  C21 ACD     1      25.490  43.930  21.840  1.00  0.00            
ATOM     70  H33 ACD     1      24.850  43.060  22.020  1.00  0.00            
ATOM     71  H34 ACD     1      25.230  44.750  22.530  1.00  0.00            
ATOM     72  O17 ACD     1      25.240  44.390  20.550  1.00  0.00            
ATOM     73  H35 ACD     1      24.330  44.680  20.620  1.00  0.00            
ATOM     74  O18 ACD     1      29.680  43.260  21.110  1.00  0.00            
ATOM     75  C22 ACD     1      30.450  43.740  20.040  1.00  0.00            
ATOM     76  H36 ACD     1      30.350  44.830  19.970  1.00  0.00            
ATOM     77  C23 ACD     1      31.950  43.450  20.080  1.00  0.00            
ATOM     78  H37 ACD     1      32.010  42.360  20.080  1.00  0.00            
ATOM     79  O19 ACD     1      32.500  43.970  21.320  1.00  0.00            
ATOM     80  H38 ACD     1      31.920  43.840  22.080  1.00  0.00            
ATOM     81  C24 ACD     1      32.540  44.060  18.820  1.00  0.00            
ATOM     82  H39 ACD     1      32.300  45.120  18.950  1.00  0.00            
ATOM     83  O20 ACD     1      33.970  43.890  18.790  1.00  0.00            
ATOM     84  H40 ACD     1      34.310  44.720  18.450  1.00  0.00            
ATOM     85  C25 ACD     1      31.890  43.470  17.570  1.00  0.00            
ATOM     86  H41 ACD     1      32.280  43.850  16.620  1.00  0.00            
ATOM     87  O21 ACD     1      30.560  43.770  17.540  1.00  0.00            
ATOM     88  C26 ACD     1      29.860  43.220  18.690  1.00  0.00            
ATOM     89  H42 ACD     1      29.780  42.130  18.710  1.00  0.00            
ATOM     90  C27 ACD     1      28.440  43.720  18.370  1.00  0.00            
ATOM     91  H43 ACD     1      27.710  43.450  19.130  1.00  0.00            
ATOM     92  H44 ACD     1      28.500  44.810  18.290  1.00  0.00            
ATOM     93  O22 ACD     1      27.950  43.140  17.150  1.00  0.00            
ATOM     94  H45 ACD     1      28.580  43.190  16.430  1.00  0.00            
ATOM     95  O23 ACD     1      31.990  42.030  17.490  1.00  0.00            
ATOM     96  C28 ACD     1      31.820  41.280  16.250  1.00  0.00            
ATOM     97  H46 ACD     1      32.520  41.610  15.480  1.00  0.00            
ATOM     98  C29 ACD     1      30.420  41.440  15.660  1.00  0.00            
ATOM     99  H47 ACD     1      29.690  41.550  16.470  1.00  0.00            
ATOM    100  O24 ACD     1      30.000  40.330  14.920  1.00  0.00            
ATOM    101  C30 ACD     1      30.370  42.630  14.740  1.00  0.00            
ATOM    102  H48 ACD     1      31.100  43.400  14.990  1.00  0.00            
ATOM    103  H49 ACD     1      30.560  42.250  13.730  1.00  0.00            
ATOM    104  O25 ACD     1      29.070  43.030  14.560  1.00  0.00            
ATOM    105  H50 ACD     1      29.160  43.890  14.140  1.00  0.00            
ATOM    106  C31 ACD     1      32.200  39.870  16.650  1.00  0.00            
ATOM    107  H51 ACD     1      31.560  39.700  17.520  1.00  0.00            
ATOM    108  O26 ACD     1      33.600  39.810  16.930  1.00  0.00            
ATOM    109  H52 ACD     1      33.790  40.390  17.670  1.00  0.00            
ATOM    110  C32 ACD     1      31.730  38.830  15.630  1.00  0.00            
ATOM    111  H53 ACD     1      32.170  39.020  14.640  1.00  0.00            
ATOM    112  O27 ACD     1      31.870  37.440  16.120  1.00  0.00            
ATOM    113  H54 ACD     1      31.300  37.460  16.900  1.00  0.00            
ATOM    114  C33 ACD     1      30.250  38.990  15.410  1.00  0.00            
ATOM    115  H55 ACD     1      29.930  38.260  14.660  1.00  0.00            
ATOM    116  O28 ACD     1      29.470  38.780  16.600  1.00  0.00            
ATOM    117  C34 ACD     1      28.360  37.840  16.570  1.00  0.00            
ATOM    118  H56 ACD     1      28.540  37.120  15.750  1.00  0.00            
ATOM    119  C35 ACD     1      28.510  37.040  17.850  1.00  0.00            
ATOM    120  H57 ACD     1      28.500  37.710  18.710  1.00  0.00            
ATOM    121  O29 ACD     1      29.750  36.310  17.720  1.00  0.00            
ATOM    122  H58 ACD     1      29.960  36.000  18.610  1.00  0.00            
ATOM    123  C36 ACD     1      27.250  36.040  17.860  1.00  0.00            
ATOM    124  H59 ACD     1      27.230  35.560  16.880  1.00  0.00            
ATOM    125  O30 ACD     1      27.250  35.140  18.990  1.00  0.00            
ATOM    126  H60 ACD     1      27.300  35.730  19.750  1.00  0.00            
ATOM    127  C1  BE4     2      32.540  37.840  19.930  1.00  0.00            
ATOM    128  C2  BE4     2      31.580  38.890  20.530  1.00  0.00            
ATOM    129  C3  BE4     2      31.470  38.790  22.040  1.00  0.00            
ATOM    130  C4  BE4     2      32.260  39.690  22.840  1.00  0.00            
ATOM    131  C5  BE4     2      32.220  39.800  24.190  1.00  0.00            
ATOM    132  C6  BE4     2      31.350  39.030  24.890  1.00  0.00            
ATOM    133  C7  BE4     2      30.490  38.090  24.190  1.00  0.00            
ATOM    134  C8  BE4     2      29.660  37.210  25.010  1.00  0.00            
ATOM    135  C9  BE4     2      28.300  37.820  25.340  1.00  0.00            
ATOM    136  C10 BE4     2      30.520  38.040  22.790  1.00  0.00            
ATOM    137  N1  BE4     2      29.640  37.160  22.110  1.00  0.00            
ATOM    138  C11 BE4     2      30.100  35.740  21.900  1.00  0.00            
ATOM    139  O1  BE4     2      30.210  35.500  20.500  1.00  0.00            
ATOM    140  C12 BE4     2      30.910  34.330  20.170  1.00  0.00            
ATOM    141  C13 BE4     2      28.440  37.530  21.680  1.00  0.00            
ATOM    142  O2  BE4     2      27.610  36.690  21.290  1.00  0.00            
ATOM    143  C14 BE4     2      28.060  39.000  21.780  1.00  0.00            
ATOM    144  Cl1 BE4     2      28.260  39.980  20.310  1.00  0.00            
ATOM    145  H1  BE4     2      32.370  37.630  18.870  1.00  0.00            
ATOM    146  H2  BE4     2      33.600  38.030  20.160  1.00  0.00            
ATOM    147  H3  BE4     2      32.510  36.850  20.410  1.00  0.00            
ATOM    148  H4  BE4     2      30.580  38.890  20.070  1.00  0.00            
ATOM    149  H5  BE4     2      32.000  39.890  20.350  1.00  0.00            
ATOM    150  H6  BE4     2      33.010  40.280  22.330  1.00  0.00            
ATOM    151  H7  BE4     2      32.830  40.560  24.670  1.00  0.00            
ATOM    152  H8  BE4     2      31.490  39.040  25.970  1.00  0.00            
ATOM    153  H9  BE4     2      30.220  37.060  25.940  1.00  0.00            
ATOM    154  H10 BE4     2      29.620  36.230  24.510  1.00  0.00            
ATOM    155  H11 BE4     2      27.720  37.110  25.940  1.00  0.00            
ATOM    156  H12 BE4     2      28.290  38.740  25.950  1.00  0.00            
ATOM    157  H13 BE4     2      27.690  38.010  24.450  1.00  0.00            
ATOM    158  H14 BE4     2      29.360  35.050  22.310  1.00  0.00            
ATOM    159  H15 BE4     2      31.050  35.630  22.440  1.00  0.00            
ATOM    160  H16 BE4     2      30.350  33.420  20.400  1.00  0.00            
ATOM    161  H17 BE4     2      31.130  34.390  19.100  1.00  0.00            
ATOM    162  H18 BE4     2      31.820  34.070  20.730  1.00  0.00            
ATOM    163  H19 BE4     2      28.430  39.560  22.650  1.00  0.00            
ATOM    164  H20 BE4     2      26.980  38.910  21.930  1.00  0.00            
TER
ENDMDL
MODEL        1
ATOM      1  H1  ACD     1      34.850  38.280  12.520  1.00  0.00            
ATOM      2  O1  ACD     1      35.270  38.170  11.660  1.00  0.00            
ATOM      3  C1  ACD     1      35.090  36.820  11.150  1.00  0.00            
ATOM      4  H2  ACD     1      34.310  36.360  11.770  1.00  0.00            
ATOM      5  H3  ACD     1      36.000  36.230  11.220  1.00  0.00            
ATOM      6  C2  ACD     1      34.600  36.720   9.720  1.00  0.00            
ATOM      7  H4  ACD     1      33.690  37.290   9.490  1.00  0.00            
ATOM      8  O2  ACD     1      35.710  37.280   9.010  1.00  0.00            
ATOM      9  C3  ACD     1      35.530  37.330   7.610  1.00  0.00            
ATOM     10  H5  ACD     1      36.440  37.830   7.250  1.00  0.00            
ATOM     11  O3  ACD     1      34.480  38.220   7.160  1.00  0.00            
ATOM     12  C4  ACD     1      34.400  39.640   7.320  1.00  0.00            
ATOM     13  H6  ACD     1      34.980  39.910   6.430  1.00  0.00            
ATOM     14  C5  ACD     1      32.930  39.990   7.080  1.00  0.00            
ATOM     15  H7  ACD     1      32.310  39.350   7.720  1.00  0.00            
ATOM     16  O4  ACD     1      32.770  39.720   5.680  1.00  0.00            
ATOM     17  H8  ACD     1      32.530  38.800   5.510  1.00  0.00            
ATOM     18  C6  ACD     1      32.490  41.460   7.370  1.00  0.00            
ATOM     19  H9  ACD     1      32.970  42.180   6.700  1.00  0.00            
ATOM     20  O5  ACD     1      31.050  41.560   7.260  1.00  0.00            
ATOM     21  H10 ACD     1      30.660  41.520   8.140  1.00  0.00            
ATOM     22  C7  ACD     1      33.110  41.900   8.700  1.00  0.00            
ATOM     23  H11 ACD     1      32.920  42.950   8.930  1.00  0.00            
ATOM     24  O6  ACD     1      34.510  41.690   8.740  1.00  0.00            
ATOM     25  C8  ACD     1      34.960  40.330   8.590  1.00  0.00            
ATOM     26  H12 ACD     1      34.660  39.750   9.480  1.00  0.00            
ATOM     27  C9  ACD     1      36.550  40.470   8.600  1.00  0.00            
ATOM     28  H13 ACD     1      36.750  41.000   9.540  1.00  0.00            
ATOM     29  H14 ACD     1      37.060  39.510   8.700  1.00  0.00            
ATOM     30  O7  ACD     1      36.970  41.310   7.530  1.00  0.00            
ATOM     31  H15 ACD     1      36.400  42.080   7.440  1.00  0.00            
ATOM     32  O8  ACD     1      32.470  41.100   9.710  1.00  0.00            
ATOM     33  C10 ACD     1      32.050  41.900  10.860  1.00  0.00            
ATOM     34  H16 ACD     1      32.370  42.940  10.820  1.00  0.00            
ATOM     35  C11 ACD     1      30.510  41.980  10.850  1.00  0.00            
ATOM     36  H17 ACD     1      30.260  40.920  10.920  1.00  0.00            
ATOM     37  O9  ACD     1      30.050  42.520   9.600  1.00  0.00            
ATOM     38  H18 ACD     1      29.100  42.650   9.630  1.00  0.00            
ATOM     39  C12 ACD     1      30.020  42.750  12.120  1.00  0.00            
ATOM     40  H19 ACD     1      30.470  43.750  12.060  1.00  0.00            
ATOM     41  O10 ACD     1      28.650  42.880  12.240  1.00  0.00            
ATOM     42  H20 ACD     1      28.230  43.140  11.420  1.00  0.00            
ATOM     43  C13 ACD     1      30.580  42.200  13.400  1.00  0.00            
ATOM     44  H21 ACD     1      30.320  42.830  14.250  1.00  0.00            
ATOM     45  O11 ACD     1      32.010  42.130  13.270  1.00  0.00            
ATOM     46  C14 ACD     1      32.570  41.430  12.150  1.00  0.00            
ATOM     47  H22 ACD     1      32.140  40.420  12.230  1.00  0.00            
ATOM     48  C15 ACD     1      34.050  41.410  12.180  1.00  0.00            
ATOM     49  H23 ACD     1      34.320  40.720  12.990  1.00  0.00            
ATOM     50  H24 ACD     1      34.310  40.820  11.290  1.00  0.00            
ATOM     51  O12 ACD     1      34.670  42.700  11.970  1.00  0.00            
ATOM     52  H25 ACD     1      35.560  42.520  11.650  1.00  0.00            
ATOM     53  O13 ACD     1      30.150  40.870  13.540  1.00  0.00            
ATOM     54  C16 ACD     1      29.740  40.450  14.800  1.00  0.00            
ATOM     55  H26 ACD     1      29.900  41.190  15.590  1.00  0.00            
ATOM     56  C17 ACD     1      28.230  40.370  14.750  1.00  0.00            
ATOM     57  H27 ACD     1      27.970  39.740  13.890  1.00  0.00            
ATOM     58  O14 ACD     1      27.640  41.660  14.540  1.00  0.00            
ATOM     59  H28 ACD     1      28.130  42.020  13.790  1.00  0.00            
ATOM     60  C18 ACD     1      27.610  39.590  15.880  1.00  0.00            
ATOM     61  H29 ACD     1      27.790  40.210  16.770  1.00  0.00            
ATOM     62  O15 ACD     1      26.180  39.430  15.630  1.00  0.00            
ATOM     63  H30 ACD     1      25.880  40.170  15.100  1.00  0.00            
ATOM     64  C19 ACD     1      28.350  38.250  16.090  1.00  0.00            
ATOM     65  H31 ACD     1      28.070  37.890  17.090  1.00  0.00            
ATOM     66  O16 ACD     1      29.800  38.510  16.210  1.00  0.00            
ATOM     67  C20 ACD     1      30.440  39.090  15.140  1.00  0.00            
ATOM     68  H32 ACD     1      30.260  38.350  14.350  1.00  0.00            
ATOM     69  C21 ACD     1      31.920  39.260  15.450  1.00  0.00            
ATOM     70  H33 ACD     1      32.320  39.830  14.600  1.00  0.00            
ATOM     71  H34 ACD     1      32.070  39.920  16.320  1.00  0.00            
ATOM     72  O17 ACD     1      32.560  38.040  15.570  1.00  0.00            
ATOM     73  H35 ACD     1      32.710  37.890  16.510  1.00  0.00            
ATOM     74  O18 ACD     1      28.180  37.330  15.080  1.00  0.00            
ATOM     75  C22 ACD     1      28.400  35.940  15.540  1.00  0.00            
ATOM     76  H36 ACD     1      27.770  35.690  16.400  1.00  0.00            
ATOM     77  C23 ACD     1      27.870  35.280  14.230  1.00  0.00            
ATOM     78  H37 ACD     1      28.480  35.810  13.490  1.00  0.00            
ATOM     79  O19 ACD     1      26.470  35.700  14.010  1.00  0.00            
ATOM     80  H38 ACD     1      26.460  36.620  14.280  1.00  0.00            
ATOM     81  C24 ACD     1      28.130  33.820  14.150  1.00  0.00            
ATOM     82  H39 ACD     1      27.540  33.260  14.880  1.00  0.00            
ATOM     83  O20 ACD     1      27.710  33.370  12.940  1.00  0.00            
ATOM     84  H40 ACD     1      26.960  33.920  12.710  1.00  0.00            
ATOM     85  C25 ACD     1      29.630  33.610  14.310  1.00  0.00            
ATOM     86  H41 ACD     1      29.910  32.560  14.360  1.00  0.00            
ATOM     87  O21 ACD     1      30.010  34.150  15.550  1.00  0.00            
ATOM     88  C26 ACD     1      29.800  35.500  15.930  1.00  0.00            
ATOM     89  H42 ACD     1      30.520  36.090  15.350  1.00  0.00            
ATOM     90  C27 ACD     1      30.030  35.630  17.460  1.00  0.00            
ATOM     91  H43 ACD     1      30.990  35.200  17.770  1.00  0.00            
ATOM     92  H44 ACD     1      30.280  36.690  17.590  1.00  0.00            
ATOM     93  O22 ACD     1      29.010  35.140  18.260  1.00  0.00            
ATOM     94  H45 ACD     1      28.660  35.910  18.700  1.00  0.00            
ATOM     95  O23 ACD     1      30.390  34.290  13.280  1.00  0.00            
ATOM     96  C28 ACD     1      31.270  33.580  12.390  1.00  0.00            
ATOM     97  H46 ACD     1      31.480  32.560  12.740  1.00  0.00            
ATOM     98  C29 ACD     1      32.650  34.290  12.500  1.00  0.00            
ATOM     99  H47 ACD     1      32.400  35.300  12.130  1.00  0.00            
ATOM    100  O24 ACD     1      33.530  33.600  11.600  1.00  0.00            
ATOM    101  C30 ACD     1      33.250  34.320  13.930  1.00  0.00            
ATOM    102  H48 ACD     1      32.620  35.030  14.490  1.00  0.00            
ATOM    103  H49 ACD     1      33.270  33.310  14.380  1.00  0.00            
ATOM    104  O25 ACD     1      34.640  34.760  14.030  1.00  0.00            
ATOM    105  H50 ACD     1      35.170  34.250  13.420  1.00  0.00            
ATOM    106  C31 ACD     1      30.710  33.580  11.060  1.00  0.00            
ATOM    107  H51 ACD     1      30.530  34.620  10.760  1.00  0.00            
ATOM    108  O26 ACD     1      29.530  32.730  11.050  1.00  0.00            
ATOM    109  H52 ACD     1      29.130  32.820  11.920  1.00  0.00            
ATOM    110  C32 ACD     1      31.710  32.960  10.060  1.00  0.00            
ATOM    111  H53 ACD     1      31.870  31.920  10.370  1.00  0.00            
ATOM    112  O27 ACD     1      31.370  32.950   8.660  1.00  0.00            
ATOM    113  H54 ACD     1      31.640  33.790   8.270  1.00  0.00            
ATOM    114  C33 ACD     1      33.110  33.580  10.210  1.00  0.00            
ATOM    115  H55 ACD     1      33.810  32.930   9.680  1.00  0.00            
ATOM    116  O28 ACD     1      33.040  34.910   9.750  1.00  0.00            
ATOM    117  C34 ACD     1      34.300  35.330   9.280  1.00  0.00            
ATOM    118  H56 ACD     1      35.160  34.730   9.600  1.00  0.00            
ATOM    119  C35 ACD     1      34.270  35.250   7.730  1.00  0.00            
ATOM    120  H57 ACD     1      33.370  35.780   7.410  1.00  0.00            
ATOM    121  O29 ACD     1      34.350  33.890   7.330  1.00  0.00            
ATOM    122  H58 ACD     1      34.550  33.760   6.400  1.00  0.00            
ATOM    123  C36 ACD     1      35.370  35.940   7.070  1.00  0.00            
ATOM    124  H59 ACD     1      36.320  35.470   7.320  1.00  0.00            
ATOM    125  O30 ACD     1      35.130  35.880   5.640  1.00  0.00            
ATOM    126  H60 ACD     1      34.520  36.600   5.500  1.00  0.00            
ATOM    127  C1  BE4     2      27.870  39.810   7.050  1.00  0.00            
ATOM    128  C2  BE4     2      28.980  38.770   7.050  1.00  0.00            
ATOM    129  C3  BE4     2      28.360  37.400   7.270  1.00  0.00            
ATOM    130  C4  BE4     2      28.080  36.650   6.070  1.00  0.00            
ATOM    131  C5  BE4     2      27.560  35.410   6.150  1.00  0.00            
ATOM    132  C6  BE4     2      27.260  34.880   7.360  1.00  0.00            
ATOM    133  C7  BE4     2      27.520  35.540   8.600  1.00  0.00            
ATOM    134  C8  BE4     2      27.160  34.800   9.910  1.00  0.00            
ATOM    135  C9  BE4     2      25.650  35.020  10.220  1.00  0.00            
ATOM    136  C10 BE4     2      28.130  36.790   8.510  1.00  0.00            
ATOM    137  N1  BE4     2      28.590  37.430   9.700  1.00  0.00            
ATOM    138  C11 BE4     2      27.590  38.320  10.380  1.00  0.00            
ATOM    139  O1  BE4     2      26.970  37.810  11.600  1.00  0.00            
ATOM    140  C12 BE4     2      25.790  38.530  12.100  1.00  0.00            
ATOM    141  C13 BE4     2      29.900  37.540  10.070  1.00  0.00            
ATOM    142  O2  BE4     2      30.810  37.200   9.340  1.00  0.00            
ATOM    143  C14 BE4     2      30.280  37.960  11.470  1.00  0.00            
ATOM    144  Cl1 BE4     2      31.950  37.760  12.070  1.00  0.00            
ATOM    145  H1  BE4     2      28.210  40.700   6.510  1.00  0.00            
ATOM    146  H2  BE4     2      26.880  39.530   6.680  1.00  0.00            
ATOM    147  H3  BE4     2      27.670  40.000   8.110  1.00  0.00            
ATOM    148  H4  BE4     2      29.720  39.020   7.820  1.00  0.00            
ATOM    149  H5  BE4     2      29.590  38.750   6.140  1.00  0.00            
ATOM    150  H6  BE4     2      28.020  37.090   5.080  1.00  0.00            
ATOM    151  H7  BE4     2      27.190  34.880   5.280  1.00  0.00            
ATOM    152  H8  BE4     2      26.760  33.920   7.340  1.00  0.00            
ATOM    153  H9  BE4     2      27.650  35.250  10.790  1.00  0.00            
ATOM    154  H10 BE4     2      27.380  33.730   9.960  1.00  0.00            
ATOM    155  H11 BE4     2      25.450  34.950  11.300  1.00  0.00            
ATOM    156  H12 BE4     2      25.370  36.070  10.090  1.00  0.00            
ATOM    157  H13 BE4     2      25.070  34.270   9.680  1.00  0.00            
ATOM    158  H14 BE4     2      26.810  38.310   9.600  1.00  0.00            
ATOM    159  H15 BE4     2      27.990  39.330  10.520  1.00  0.00            
ATOM    160  H16 BE4     2      25.690  38.350  13.180  1.00  0.00            
ATOM    161  H17 BE4     2      25.840  39.600  11.870  1.00  0.00            
ATOM    162  H18 BE4     2      24.830  38.250  11.640  1.00  0.00            
ATOM    163  H19 BE4     2      29.600  37.350  12.080  1.00  0.00            
ATOM    164  H20 BE4     2      29.920  38.980  11.670  1.00  0.00            
TER
ENDMDL
MODEL        1
ATOM      1  H1  ACD     1      20.270  30.910   7.650  1.00  0.00            
ATOM      2  O1  ACD     1      20.240  31.620   8.290  1.00  0.00            
ATOM      3  C1  ACD     1      20.080  32.860   7.530  1.00  0.00            
ATOM      4  H2  ACD     1      19.940  33.660   8.270  1.00  0.00            
ATOM      5  H3  ACD     1      19.160  32.780   6.930  1.00  0.00            
ATOM      6  C2  ACD     1      21.310  32.940   6.670  1.00  0.00            
ATOM      7  H4  ACD     1      22.120  32.710   7.370  1.00  0.00            
ATOM      8  O2  ACD     1      21.360  31.950   5.620  1.00  0.00            
ATOM      9  C3  ACD     1      22.570  31.790   4.870  1.00  0.00            
ATOM     10  H5  ACD     1      22.360  30.930   4.220  1.00  0.00            
ATOM     11  O3  ACD     1      23.770  31.670   5.530  1.00  0.00            
ATOM     12  C4  ACD     1      24.440  30.380   5.360  1.00  0.00            
ATOM     13  H6  ACD     1      23.990  29.780   4.550  1.00  0.00            
ATOM     14  C5  ACD     1      25.840  30.670   4.950  1.00  0.00            
ATOM     15  H7  ACD     1      26.270  31.390   5.660  1.00  0.00            
ATOM     16  O4  ACD     1      25.850  31.220   3.630  1.00  0.00            
ATOM     17  H8  ACD     1      25.190  31.920   3.640  1.00  0.00            
ATOM     18  C6  ACD     1      26.660  29.440   5.010  1.00  0.00            
ATOM     19  H9  ACD     1      26.230  28.890   4.160  1.00  0.00            
ATOM     20  O5  ACD     1      28.010  29.770   4.650  1.00  0.00            
ATOM     21  H10 ACD     1      27.800  30.250   3.840  1.00  0.00            
ATOM     22  C7  ACD     1      26.460  28.670   6.310  1.00  0.00            
ATOM     23  H11 ACD     1      26.930  27.690   6.450  1.00  0.00            
ATOM     24  O6  ACD     1      25.030  28.350   6.580  1.00  0.00            
ATOM     25  C8  ACD     1      24.260  29.560   6.680  1.00  0.00            
ATOM     26  H12 ACD     1      24.420  30.190   7.570  1.00  0.00            
ATOM     27  C9  ACD     1      22.840  29.130   6.970  1.00  0.00            
ATOM     28  H13 ACD     1      22.940  28.350   7.750  1.00  0.00            
ATOM     29  H14 ACD     1      22.300  30.000   7.380  1.00  0.00            
ATOM     30  O7  ACD     1      21.940  28.620   5.920  1.00  0.00            
ATOM     31  H15 ACD     1      21.100  29.070   6.090  1.00  0.00            
ATOM     32  O8  ACD     1      26.940  29.510   7.310  1.00  0.00            
ATOM     33  C10 ACD     1      27.930  29.040   8.200  1.00  0.00            
ATOM     34  H16 ACD     1      28.250  28.040   7.890  1.00  0.00            
ATOM     35  C11 ACD     1      29.160  29.890   8.130  1.00  0.00            
ATOM     36  H17 ACD     1      28.870  30.950   8.230  1.00  0.00            
ATOM     37  O9  ACD     1      29.790  29.610   6.860  1.00  0.00            
ATOM     38  H18 ACD     1      29.230  29.900   6.140  1.00  0.00            
ATOM     39  C12 ACD     1      30.100  29.490   9.230  1.00  0.00            
ATOM     40  H19 ACD     1      30.390  28.440   9.160  1.00  0.00            
ATOM     41  O10 ACD     1      31.280  30.260   9.180  1.00  0.00            
ATOM     42  H20 ACD     1      31.740  30.240   8.340  1.00  0.00            
ATOM     43  C13 ACD     1      29.520  29.680  10.690  1.00  0.00            
ATOM     44  H21 ACD     1      30.170  29.240  11.460  1.00  0.00            
ATOM     45  O11 ACD     1      28.310  28.900  10.690  1.00  0.00            
ATOM     46  C14 ACD     1      27.310  29.180   9.650  1.00  0.00            
ATOM     47  H22 ACD     1      27.040  30.240   9.790  1.00  0.00            
ATOM     48  C15 ACD     1      26.140  28.220   9.830  1.00  0.00            
ATOM     49  H23 ACD     1      25.540  28.190   8.920  1.00  0.00            
ATOM     50  H24 ACD     1      26.500  27.200   9.960  1.00  0.00            
ATOM     51  O12 ACD     1      25.250  28.640  10.870  1.00  0.00            
ATOM     52  H25 ACD     1      25.090  29.550  10.630  1.00  0.00            
ATOM     53  O13 ACD     1      29.170  31.000  10.900  1.00  0.00            
ATOM     54  C16 ACD     1      29.500  31.560  12.120  1.00  0.00            
ATOM     55  H26 ACD     1      30.150  30.860  12.660  1.00  0.00            
ATOM     56  C17 ACD     1      30.250  32.790  11.630  1.00  0.00            
ATOM     57  H27 ACD     1      29.630  33.170  10.810  1.00  0.00            
ATOM     58  O14 ACD     1      31.550  32.370  11.160  1.00  0.00            
ATOM     59  H28 ACD     1      31.350  31.700  10.500  1.00  0.00            
ATOM     60  C18 ACD     1      30.180  33.930  12.700  1.00  0.00            
ATOM     61  H29 ACD     1      30.700  33.630  13.620  1.00  0.00            
ATOM     62  O15 ACD     1      30.590  35.190  12.290  1.00  0.00            
ATOM     63  H30 ACD     1      29.790  35.680  12.080  1.00  0.00            
ATOM     64  C19 ACD     1      28.770  34.050  13.270  1.00  0.00            
ATOM     65  H31 ACD     1      28.640  34.800  14.060  1.00  0.00            
ATOM     66  O16 ACD     1      28.420  32.780  13.900  1.00  0.00            
ATOM     67  C20 ACD     1      28.260  31.700  13.050  1.00  0.00            
ATOM     68  H32 ACD     1      27.340  31.900  12.490  1.00  0.00            
ATOM     69  C21 ACD     1      28.040  30.530  13.920  1.00  0.00            
ATOM     70  H33 ACD     1      27.230  30.700  14.650  1.00  0.00            
ATOM     71  H34 ACD     1      27.690  29.660  13.350  1.00  0.00            
ATOM     72  O17 ACD     1      29.300  30.150  14.590  1.00  0.00            
ATOM     73  H35 ACD     1      29.050  29.320  15.010  1.00  0.00            
ATOM     74  O18 ACD     1      27.850  34.370  12.170  1.00  0.00            
ATOM     75  C22 ACD     1      27.140  35.580  12.360  1.00  0.00            
ATOM     76  H36 ACD     1      27.550  36.100  13.240  1.00  0.00            
ATOM     77  C23 ACD     1      27.440  36.490  11.150  1.00  0.00            
ATOM     78  H37 ACD     1      27.280  35.940  10.220  1.00  0.00            
ATOM     79  O19 ACD     1      28.810  36.860  11.150  1.00  0.00            
ATOM     80  H38 ACD     1      28.970  37.230  10.280  1.00  0.00            
ATOM     81  C24 ACD     1      26.570  37.670  11.140  1.00  0.00            
ATOM     82  H39 ACD     1      26.810  38.410  11.920  1.00  0.00            
ATOM     83  O20 ACD     1      26.660  38.320   9.860  1.00  0.00            
ATOM     84  H40 ACD     1      26.450  37.670   9.180  1.00  0.00            
ATOM     85  C25 ACD     1      25.120  37.270  11.390  1.00  0.00            
ATOM     86  H41 ACD     1      24.560  38.210  11.390  1.00  0.00            
ATOM     87  O21 ACD     1      24.990  36.540  12.570  1.00  0.00            
ATOM     88  C26 ACD     1      25.690  35.270  12.600  1.00  0.00            
ATOM     89  H42 ACD     1      25.360  34.540  11.850  1.00  0.00            
ATOM     90  C27 ACD     1      25.340  34.670  14.000  1.00  0.00            
ATOM     91  H43 ACD     1      26.130  33.940  14.240  1.00  0.00            
ATOM     92  H44 ACD     1      25.370  35.440  14.780  1.00  0.00            
ATOM     93  O22 ACD     1      24.080  34.010  14.030  1.00  0.00            
ATOM     94  H45 ACD     1      23.770  34.220  14.910  1.00  0.00            
ATOM     95  O23 ACD     1      24.680  36.350  10.380  1.00  0.00            
ATOM     96  C28 ACD     1      23.300  36.580  10.020  1.00  0.00            
ATOM     97  H46 ACD     1      22.810  37.170  10.800  1.00  0.00            
ATOM     98  C29 ACD     1      22.680  35.220   9.770  1.00  0.00            
ATOM     99  H47 ACD     1      23.440  34.650   9.220  1.00  0.00            
ATOM    100  O24 ACD     1      21.400  35.400   9.120  1.00  0.00            
ATOM    101  C30 ACD     1      22.420  34.340  11.020  1.00  0.00            
ATOM    102  H48 ACD     1      23.370  34.220  11.560  1.00  0.00            
ATOM    103  H49 ACD     1      21.640  34.790  11.640  1.00  0.00            
ATOM    104  O25 ACD     1      21.940  33.050  10.660  1.00  0.00            
ATOM    105  H50 ACD     1      21.630  33.180   9.760  1.00  0.00            
ATOM    106  C31 ACD     1      23.240  37.590   8.850  1.00  0.00            
ATOM    107  H51 ACD     1      24.050  37.310   8.160  1.00  0.00            
ATOM    108  O26 ACD     1      23.510  38.910   9.330  1.00  0.00            
ATOM    109  H52 ACD     1      24.010  39.230   8.580  1.00  0.00            
ATOM    110  C32 ACD     1      21.900  37.550   8.170  1.00  0.00            
ATOM    111  H53 ACD     1      21.130  37.960   8.830  1.00  0.00            
ATOM    112  O27 ACD     1      21.970  38.220   6.870  1.00  0.00            
ATOM    113  H54 ACD     1      22.630  37.810   6.300  1.00  0.00            
ATOM    114  C33 ACD     1      21.410  36.040   7.870  1.00  0.00            
ATOM    115  H55 ACD     1      20.430  35.940   7.390  1.00  0.00            
ATOM    116  O28 ACD     1      22.330  35.240   7.070  1.00  0.00            
ATOM    117  C34 ACD     1      21.690  34.360   6.100  1.00  0.00            
ATOM    118  H56 ACD     1      20.750  34.770   5.700  1.00  0.00            
ATOM    119  C35 ACD     1      22.710  34.280   4.900  1.00  0.00            
ATOM    120  H57 ACD     1      23.650  34.200   5.460  1.00  0.00            
ATOM    121  O29 ACD     1      22.770  35.510   4.090  1.00  0.00            
ATOM    122  H58 ACD     1      23.220  36.040   4.750  1.00  0.00            
ATOM    123  C36 ACD     1      22.560  33.070   4.030  1.00  0.00            
ATOM    124  H59 ACD     1      21.610  33.270   3.520  1.00  0.00            
ATOM    125  O30 ACD     1      23.580  32.870   3.100  1.00  0.00            
ATOM    126  H60 ACD     1      23.410  33.550   2.450  1.00  0.00            
ATOM    127  C1  BE4     2      31.130  34.450   8.520  1.00  0.00            
ATOM    128  C2  BE4     2      29.750  33.770   8.170  1.00  0.00            
ATOM    129  C3  BE4     2      29.430  33.700   6.720  1.00  0.00            
ATOM    130  C4  BE4     2      30.100  32.710   5.990  1.00  0.00            
ATOM    131  C5  BE4     2      29.870  32.540   4.600  1.00  0.00            
ATOM    132  C6  BE4     2      28.960  33.390   3.950  1.00  0.00            
ATOM    133  C7  BE4     2      28.340  34.470   4.610  1.00  0.00            
ATOM    134  C8  BE4     2      27.530  35.410   3.710  1.00  0.00            
ATOM    135  C9  BE4     2      26.110  34.920   3.360  1.00  0.00            
ATOM    136  C10 BE4     2      28.550  34.600   6.020  1.00  0.00            
ATOM    137  N1  BE4     2      28.030  35.670   6.790  1.00  0.00            
ATOM    138  C11 BE4     2      28.770  36.910   6.810  1.00  0.00            
ATOM    139  O1  BE4     2      29.230  37.310   8.110  1.00  0.00            
ATOM    140  C12 BE4     2      29.490  38.710   8.220  1.00  0.00            
ATOM    141  C13 BE4     2      26.710  35.540   7.230  1.00  0.00            
ATOM    142  O2  BE4     2      26.120  36.440   7.840  1.00  0.00            
ATOM    143  C14 BE4     2      25.940  34.280   6.990  1.00  0.00            
ATOM    144  Cl1 BE4     2      26.210  32.980   8.240  1.00  0.00            
ATOM    145  H1  BE4     2      31.550  35.110   7.760  1.00  0.00            
ATOM    146  H2  BE4     2      31.200  34.810   9.560  1.00  0.00            
ATOM    147  H3  BE4     2      31.910  33.680   8.570  1.00  0.00            
ATOM    148  H4  BE4     2      29.010  34.330   8.750  1.00  0.00            
ATOM    149  H5  BE4     2      29.690  32.790   8.660  1.00  0.00            
ATOM    150  H6  BE4     2      30.690  32.010   6.570  1.00  0.00            
ATOM    151  H7  BE4     2      30.230  31.680   4.060  1.00  0.00            
ATOM    152  H8  BE4     2      28.820  33.240   2.880  1.00  0.00            
ATOM    153  H9  BE4     2      28.050  35.460   2.750  1.00  0.00            
ATOM    154  H10 BE4     2      27.600  36.430   4.110  1.00  0.00            
ATOM    155  H11 BE4     2      25.790  35.280   2.370  1.00  0.00            
ATOM    156  H12 BE4     2      26.140  33.830   3.220  1.00  0.00            
ATOM    157  H13 BE4     2      25.400  35.070   4.180  1.00  0.00            
ATOM    158  H14 BE4     2      28.260  37.800   6.420  1.00  0.00            
ATOM    159  H15 BE4     2      29.600  36.770   6.110  1.00  0.00            
ATOM    160  H16 BE4     2      30.170  38.930   7.390  1.00  0.00            
ATOM    161  H17 BE4     2      28.540  39.230   8.040  1.00  0.00            
ATOM    162  H18 BE4     2      30.050  39.020   9.120  1.00  0.00            
ATOM    163  H19 BE4     2      26.130  33.860   6.000  1.00  0.00            
ATOM    164  H20 BE4     2      24.880  34.570   7.010  1.00  0.00            
TER
ENDMDL
MODEL        1
ATOM      1  H1  ACD     1      25.000  33.610  15.370  1.00  0.00            
ATOM      2  O1  ACD     1      25.870  34.030  15.450  1.00  0.00            
ATOM      3  C1  ACD     1      25.660  35.440  15.500  1.00  0.00            
ATOM      4  H2  ACD     1      26.610  35.980  15.360  1.00  0.00            
ATOM      5  H3  ACD     1      25.290  35.640  16.510  1.00  0.00            
ATOM      6  C2  ACD     1      24.660  35.950  14.410  1.00  0.00            
ATOM      7  H4  ACD     1      24.940  35.490  13.450  1.00  0.00            
ATOM      8  O2  ACD     1      23.410  35.510  14.830  1.00  0.00            
ATOM      9  C3  ACD     1      22.330  35.790  13.990  1.00  0.00            
ATOM     10  H5  ACD     1      21.500  35.310  14.520  1.00  0.00            
ATOM     11  O3  ACD     1      22.540  35.290  12.690  1.00  0.00            
ATOM     12  C4  ACD     1      22.300  33.940  12.390  1.00  0.00            
ATOM     13  H6  ACD     1      21.230  33.900  12.650  1.00  0.00            
ATOM     14  C5  ACD     1      22.510  33.920  10.840  1.00  0.00            
ATOM     15  H7  ACD     1      23.460  34.440  10.630  1.00  0.00            
ATOM     16  O4  ACD     1      21.440  34.690  10.220  1.00  0.00            
ATOM     17  H8  ACD     1      21.480  35.640  10.360  1.00  0.00            
ATOM     18  C6  ACD     1      22.570  32.510  10.270  1.00  0.00            
ATOM     19  H9  ACD     1      21.580  32.050  10.340  1.00  0.00            
ATOM     20  O5  ACD     1      22.970  32.630   8.880  1.00  0.00            
ATOM     21  H10 ACD     1      23.750  33.180   8.850  1.00  0.00            
ATOM     22  C7  ACD     1      23.670  31.770  11.040  1.00  0.00            
ATOM     23  H11 ACD     1      23.810  30.780  10.590  1.00  0.00            
ATOM     24  O6  ACD     1      23.260  31.680  12.410  1.00  0.00            
ATOM     25  C8  ACD     1      23.210  32.930  13.120  1.00  0.00            
ATOM     26  H12 ACD     1      24.250  33.190  13.330  1.00  0.00            
ATOM     27  C9  ACD     1      22.650  32.620  14.450  1.00  0.00            
ATOM     28  H13 ACD     1      21.990  33.370  14.890  1.00  0.00            
ATOM     29  H14 ACD     1      21.940  31.780  14.350  1.00  0.00            
ATOM     30  O7  ACD     1      23.680  32.320  15.380  1.00  0.00            
ATOM     31  H15 ACD     1      24.110  31.530  15.050  1.00  0.00            
ATOM     32  O8  ACD     1      25.010  32.380  10.850  1.00  0.00            
ATOM     33  C10 ACD     1      26.000  31.310  10.900  1.00  0.00            
ATOM     34  H16 ACD     1      25.490  30.500  11.440  1.00  0.00            
ATOM     35  C11 ACD     1      26.350  31.000   9.400  1.00  0.00            
ATOM     36  H17 ACD     1      26.710  31.900   8.880  1.00  0.00            
ATOM     37  O9  ACD     1      25.140  30.510   8.760  1.00  0.00            
ATOM     38  H18 ACD     1      24.490  31.190   8.580  1.00  0.00            
ATOM     39  C12 ACD     1      27.430  29.950   9.410  1.00  0.00            
ATOM     40  H19 ACD     1      27.000  29.040   9.850  1.00  0.00            
ATOM     41  O10 ACD     1      27.870  29.640   8.070  1.00  0.00            
ATOM     42  H20 ACD     1      28.030  30.460   7.610  1.00  0.00            
ATOM     43  C13 ACD     1      28.670  30.440  10.220  1.00  0.00            
ATOM     44  H21 ACD     1      29.300  29.550  10.190  1.00  0.00            
ATOM     45  O11 ACD     1      28.240  30.690  11.540  1.00  0.00            
ATOM     46  C14 ACD     1      27.250  31.740  11.650  1.00  0.00            
ATOM     47  H22 ACD     1      27.580  32.720  11.290  1.00  0.00            
ATOM     48  C15 ACD     1      26.860  32.130  13.110  1.00  0.00            
ATOM     49  H23 ACD     1      27.820  32.170  13.640  1.00  0.00            
ATOM     50  H24 ACD     1      26.240  33.020  12.990  1.00  0.00            
ATOM     51  O12 ACD     1      26.040  31.160  13.810  1.00  0.00            
ATOM     52  H25 ACD     1      26.550  30.370  13.990  1.00  0.00            
ATOM     53  O13 ACD     1      29.170  31.650   9.700  1.00  0.00            
ATOM     54  C16 ACD     1      30.640  31.820   9.610  1.00  0.00            
ATOM     55  H26 ACD     1      31.060  30.850   9.330  1.00  0.00            
ATOM     56  C17 ACD     1      30.870  32.840   8.500  1.00  0.00            
ATOM     57  H27 ACD     1      30.110  33.620   8.530  1.00  0.00            
ATOM     58  O14 ACD     1      30.690  32.070   7.280  1.00  0.00            
ATOM     59  H28 ACD     1      29.770  31.930   7.040  1.00  0.00            
ATOM     60  C18 ACD     1      32.280  33.440   8.550  1.00  0.00            
ATOM     61  H29 ACD     1      33.000  32.660   8.270  1.00  0.00            
ATOM     62  O15 ACD     1      32.240  34.570   7.690  1.00  0.00            
ATOM     63  H30 ACD     1      31.760  35.270   8.140  1.00  0.00            
ATOM     64  C19 ACD     1      32.600  33.970   9.930  1.00  0.00            
ATOM     65  H31 ACD     1      33.600  34.420   9.940  1.00  0.00            
ATOM     66  O16 ACD     1      32.510  32.890  10.840  1.00  0.00            
ATOM     67  C20 ACD     1      31.170  32.250  11.020  1.00  0.00            
ATOM     68  H32 ACD     1      30.520  33.020  11.450  1.00  0.00            
ATOM     69  C21 ACD     1      31.390  31.130  12.030  1.00  0.00            
ATOM     70  H33 ACD     1      30.480  30.520  12.110  1.00  0.00            
ATOM     71  H34 ACD     1      32.220  30.530  11.660  1.00  0.00            
ATOM     72  O17 ACD     1      31.880  31.620  13.340  1.00  0.00            
ATOM     73  H35 ACD     1      32.800  31.800  13.120  1.00  0.00            
ATOM     74  O18 ACD     1      31.670  35.030  10.290  1.00  0.00            
ATOM     75  C22 ACD     1      32.170  36.290  10.790  1.00  0.00            
ATOM     76  H36 ACD     1      33.240  36.490  10.600  1.00  0.00            
ATOM     77  C23 ACD     1      31.420  37.430  10.040  1.00  0.00            
ATOM     78  H37 ACD     1      30.350  37.170  10.010  1.00  0.00            
ATOM     79  O19 ACD     1      31.880  37.530   8.680  1.00  0.00            
ATOM     80  H38 ACD     1      31.340  38.170   8.210  1.00  0.00            
ATOM     81  C24 ACD     1      31.650  38.750  10.830  1.00  0.00            
ATOM     82  H39 ACD     1      32.730  38.930  10.740  1.00  0.00            
ATOM     83  O20 ACD     1      30.870  39.790  10.220  1.00  0.00            
ATOM     84  H40 ACD     1      30.020  39.660  10.660  1.00  0.00            
ATOM     85  C25 ACD     1      31.340  38.580  12.380  1.00  0.00            
ATOM     86  H41 ACD     1      31.630  39.570  12.750  1.00  0.00            
ATOM     87  O21 ACD     1      32.110  37.610  12.910  1.00  0.00            
ATOM     88  C26 ACD     1      31.920  36.330  12.310  1.00  0.00            
ATOM     89  H42 ACD     1      30.870  36.070  12.500  1.00  0.00            
ATOM     90  C27 ACD     1      32.810  35.330  13.100  1.00  0.00            
ATOM     91  H43 ACD     1      32.540  35.450  14.160  1.00  0.00            
ATOM     92  H44 ACD     1      32.540  34.280  12.890  1.00  0.00            
ATOM     93  O22 ACD     1      34.160  35.620  12.950  1.00  0.00            
ATOM     94  H45 ACD     1      34.330  36.510  13.260  1.00  0.00            
ATOM     95  O23 ACD     1      29.970  38.360  12.510  1.00  0.00            
ATOM     96  C28 ACD     1      29.270  39.150  13.490  1.00  0.00            
ATOM     97  H46 ACD     1      29.820  40.050  13.820  1.00  0.00            
ATOM     98  C29 ACD     1      28.700  38.180  14.620  1.00  0.00            
ATOM     99  H47 ACD     1      28.380  37.260  14.110  1.00  0.00            
ATOM    100  O24 ACD     1      27.620  38.800  15.300  1.00  0.00            
ATOM    101  C30 ACD     1      29.770  37.860  15.630  1.00  0.00            
ATOM    102  H48 ACD     1      29.360  37.160  16.380  1.00  0.00            
ATOM    103  H49 ACD     1      30.550  37.370  15.040  1.00  0.00            
ATOM    104  O25 ACD     1      30.330  39.020  16.390  1.00  0.00            
ATOM    105  H50 ACD     1      29.690  39.730  16.420  1.00  0.00            
ATOM    106  C31 ACD     1      28.080  39.640  12.650  1.00  0.00            
ATOM    107  H51 ACD     1      27.580  38.830  12.100  1.00  0.00            
ATOM    108  O26 ACD     1      28.500  40.630  11.700  1.00  0.00            
ATOM    109  H52 ACD     1      28.840  41.460  12.070  1.00  0.00            
ATOM    110  C32 ACD     1      26.900  40.130  13.500  1.00  0.00            
ATOM    111  H53 ACD     1      27.270  40.940  14.130  1.00  0.00            
ATOM    112  O27 ACD     1      25.880  40.520  12.610  1.00  0.00            
ATOM    113  H54 ACD     1      26.230  41.130  11.960  1.00  0.00            
ATOM    114  C33 ACD     1      26.470  39.060  14.500  1.00  0.00            
ATOM    115  H55 ACD     1      25.750  39.570  15.150  1.00  0.00            
ATOM    116  O28 ACD     1      25.960  37.860  13.880  1.00  0.00            
ATOM    117  C34 ACD     1      24.650  37.440  14.380  1.00  0.00            
ATOM    118  H56 ACD     1      24.520  37.840  15.390  1.00  0.00            
ATOM    119  C35 ACD     1      23.580  37.950  13.450  1.00  0.00            
ATOM    120  H57 ACD     1      23.790  37.530  12.460  1.00  0.00            
ATOM    121  O29 ACD     1      23.500  39.380  13.450  1.00  0.00            
ATOM    122  H58 ACD     1      24.300  39.700  13.020  1.00  0.00            
ATOM    123  C36 ACD     1      22.240  37.320  13.880  1.00  0.00            
ATOM    124  H59 ACD     1      21.960  37.680  14.870  1.00  0.00            
ATOM    125  O30 ACD     1      21.170  37.690  13.040  1.00  0.00            
ATOM    126  H60 ACD     1      21.270  37.480  12.110  1.00  0.00            
ATOM    127  C1  BE4     2      28.850  35.460   7.260  1.00  0.00            
ATOM    128  C2  BE4     2      28.040  36.750   7.100  1.00  0.00            
ATOM    129  C3  BE4     2      26.680  36.660   6.360  1.00  0.00            
ATOM    130  C4  BE4     2      26.700  36.370   4.990  1.00  0.00            
ATOM    131  C5  BE4     2      25.500  36.300   4.270  1.00  0.00            
ATOM    132  C6  BE4     2      24.270  36.350   5.010  1.00  0.00            
ATOM    133  C7  BE4     2      24.250  36.460   6.410  1.00  0.00            
ATOM    134  C8  BE4     2      22.830  36.600   6.960  1.00  0.00            
ATOM    135  C9  BE4     2      22.280  38.110   6.770  1.00  0.00            
ATOM    136  C10 BE4     2      25.430  36.630   7.080  1.00  0.00            
ATOM    137  N1  BE4     2      25.450  36.710   8.500  1.00  0.00            
ATOM    138  C11 BE4     2      25.460  38.080   9.150  1.00  0.00            
ATOM    139  O1  BE4     2      24.120  38.320   9.680  1.00  0.00            
ATOM    140  C12 BE4     2      24.050  39.740   9.840  1.00  0.00            
ATOM    141  C13 BE4     2      25.560  35.540   9.220  1.00  0.00            
ATOM    142  O2  BE4     2      25.310  34.460   8.680  1.00  0.00            
ATOM    143  C14 BE4     2      26.000  35.520  10.690  1.00  0.00            
ATOM    144  Cl1 BE4     2      27.790  35.630  10.970  1.00  0.00            
ATOM    145  H1  BE4     2      29.620  35.490   8.040  1.00  0.00            
ATOM    146  H2  BE4     2      28.210  34.600   7.500  1.00  0.00            
ATOM    147  H3  BE4     2      29.360  35.230   6.320  1.00  0.00            
ATOM    148  H4  BE4     2      28.790  37.420   6.660  1.00  0.00            
ATOM    149  H5  BE4     2      27.880  37.280   8.050  1.00  0.00            
ATOM    150  H6  BE4     2      27.630  36.590   4.470  1.00  0.00            
ATOM    151  H7  BE4     2      25.590  36.320   3.180  1.00  0.00            
ATOM    152  H8  BE4     2      23.310  36.390   4.490  1.00  0.00            
ATOM    153  H9  BE4     2      22.700  36.420   8.030  1.00  0.00            
ATOM    154  H10 BE4     2      22.160  35.940   6.390  1.00  0.00            
ATOM    155  H11 BE4     2      22.870  38.810   7.360  1.00  0.00            
ATOM    156  H12 BE4     2      22.320  38.420   5.720  1.00  0.00            
ATOM    157  H13 BE4     2      21.210  38.130   7.030  1.00  0.00            
ATOM    158  H14 BE4     2      25.840  38.760   8.370  1.00  0.00            
ATOM    159  H15 BE4     2      26.200  38.200   9.960  1.00  0.00            
ATOM    160  H16 BE4     2      24.870  39.990  10.520  1.00  0.00            
ATOM    161  H17 BE4     2      24.180  40.230   8.870  1.00  0.00            
ATOM    162  H18 BE4     2      23.170  40.070  10.420  1.00  0.00            
ATOM    163  H19 BE4     2      25.740  34.560  11.150  1.00  0.00            
ATOM    164  H20 BE4     2      25.390  36.320  11.130  1.00  0.00            
TER
ENDMDL
MODEL        1
ATOM      1  H1  ACD     1      38.360  27.610  13.070  1.00  0.00            
ATOM      2  O1  ACD     1      37.710  28.270  12.800  1.00  0.00            
ATOM      3  C1  ACD     1      38.000  29.240  13.770  1.00  0.00            
ATOM      4  H2  ACD     1      37.830  30.270  13.460  1.00  0.00            
ATOM      5  H3  ACD     1      39.100  29.280  13.830  1.00  0.00            
ATOM      6  C2  ACD     1      37.350  28.870  15.130  1.00  0.00            
ATOM      7  H4  ACD     1      36.320  28.510  15.040  1.00  0.00            
ATOM      8  O2  ACD     1      38.090  27.830  15.690  1.00  0.00            
ATOM      9  C3  ACD     1      37.700  27.380  17.020  1.00  0.00            
ATOM     10  H5  ACD     1      38.380  26.580  17.350  1.00  0.00            
ATOM     11  O3  ACD     1      36.400  26.960  17.160  1.00  0.00            
ATOM     12  C4  ACD     1      36.200  25.620  17.410  1.00  0.00            
ATOM     13  H6  ACD     1      37.040  25.180  17.950  1.00  0.00            
ATOM     14  C5  ACD     1      35.060  25.590  18.390  1.00  0.00            
ATOM     15  H7  ACD     1      34.110  26.010  18.040  1.00  0.00            
ATOM     16  O4  ACD     1      35.400  26.150  19.640  1.00  0.00            
ATOM     17  H8  ACD     1      34.640  26.360  20.190  1.00  0.00            
ATOM     18  C6  ACD     1      34.710  24.180  18.590  1.00  0.00            
ATOM     19  H9  ACD     1      35.520  23.540  18.970  1.00  0.00            
ATOM     20  O5  ACD     1      33.780  24.120  19.560  1.00  0.00            
ATOM     21  H10 ACD     1      33.040  23.620  19.190  1.00  0.00            
ATOM     22  C7  ACD     1      34.280  23.550  17.300  1.00  0.00            
ATOM     23  H11 ACD     1      34.100  22.480  17.420  1.00  0.00            
ATOM     24  O6  ACD     1      35.300  23.630  16.400  1.00  0.00            
ATOM     25  C8  ACD     1      35.910  24.870  16.090  1.00  0.00            
ATOM     26  H12 ACD     1      35.190  25.360  15.420  1.00  0.00            
ATOM     27  C9  ACD     1      37.220  24.450  15.300  1.00  0.00            
ATOM     28  H13 ACD     1      36.840  23.720  14.570  1.00  0.00            
ATOM     29  H14 ACD     1      37.520  25.290  14.650  1.00  0.00            
ATOM     30  O7  ACD     1      38.370  24.040  16.010  1.00  0.00            
ATOM     31  H15 ACD     1      38.960  23.840  15.280  1.00  0.00            
ATOM     32  O8  ACD     1      33.110  24.230  16.780  1.00  0.00            
ATOM     33  C10 ACD     1      32.050  23.310  16.330  1.00  0.00            
ATOM     34  H16 ACD     1      32.400  22.330  15.970  1.00  0.00            
ATOM     35  C11 ACD     1      31.250  23.070  17.620  1.00  0.00            
ATOM     36  H17 ACD     1      31.000  23.970  18.190  1.00  0.00            
ATOM     37  O9  ACD     1      31.930  22.190  18.450  1.00  0.00            
ATOM     38  H18 ACD     1      31.380  21.930  19.190  1.00  0.00            
ATOM     39  C12 ACD     1      29.840  22.590  17.200  1.00  0.00            
ATOM     40  H19 ACD     1      29.980  21.620  16.700  1.00  0.00            
ATOM     41  O10 ACD     1      28.860  22.430  18.290  1.00  0.00            
ATOM     42  H20 ACD     1      28.720  21.510  18.530  1.00  0.00            
ATOM     43  C13 ACD     1      29.240  23.520  16.160  1.00  0.00            
ATOM     44  H21 ACD     1      28.260  23.100  15.890  1.00  0.00            
ATOM     45  O11 ACD     1      30.070  23.440  15.030  1.00  0.00            
ATOM     46  C14 ACD     1      31.310  24.080  15.230  1.00  0.00            
ATOM     47  H22 ACD     1      31.160  25.140  15.480  1.00  0.00            
ATOM     48  C15 ACD     1      32.040  24.000  13.910  1.00  0.00            
ATOM     49  H23 ACD     1      33.060  24.360  14.100  1.00  0.00            
ATOM     50  H24 ACD     1      32.090  22.970  13.510  1.00  0.00            
ATOM     51  O12 ACD     1      31.370  24.910  13.050  1.00  0.00            
ATOM     52  H25 ACD     1      30.470  24.600  12.920  1.00  0.00            
ATOM     53  O13 ACD     1      29.110  24.880  16.530  1.00  0.00            
ATOM     54  C16 ACD     1      27.940  25.640  16.220  1.00  0.00            
ATOM     55  H26 ACD     1      27.030  25.100  16.520  1.00  0.00            
ATOM     56  C17 ACD     1      27.950  26.860  17.120  1.00  0.00            
ATOM     57  H27 ACD     1      29.000  27.180  17.110  1.00  0.00            
ATOM     58  O14 ACD     1      27.520  26.490  18.480  1.00  0.00            
ATOM     59  H28 ACD     1      27.510  27.300  18.990  1.00  0.00            
ATOM     60  C18 ACD     1      27.080  27.980  16.660  1.00  0.00            
ATOM     61  H29 ACD     1      26.050  27.610  16.740  1.00  0.00            
ATOM     62  O15 ACD     1      27.340  29.140  17.410  1.00  0.00            
ATOM     63  H30 ACD     1      27.880  29.630  16.800  1.00  0.00            
ATOM     64  C19 ACD     1      27.470  28.310  15.190  1.00  0.00            
ATOM     65  H31 ACD     1      26.740  29.020  14.800  1.00  0.00            
ATOM     66  O16 ACD     1      27.340  27.150  14.360  1.00  0.00            
ATOM     67  C20 ACD     1      28.110  26.020  14.700  1.00  0.00            
ATOM     68  H32 ACD     1      29.170  26.120  14.430  1.00  0.00            
ATOM     69  C21 ACD     1      27.560  24.850  13.840  1.00  0.00            
ATOM     70  H33 ACD     1      27.520  23.890  14.380  1.00  0.00            
ATOM     71  H34 ACD     1      26.530  25.100  13.560  1.00  0.00            
ATOM     72  O17 ACD     1      28.320  24.760  12.620  1.00  0.00            
ATOM     73  H35 ACD     1      27.880  25.390  12.040  1.00  0.00            
ATOM     74  O18 ACD     1      28.800  28.800  15.140  1.00  0.00            
ATOM     75  C22 ACD     1      28.990  29.730  14.070  1.00  0.00            
ATOM     76  H36 ACD     1      28.130  29.850  13.390  1.00  0.00            
ATOM     77  C23 ACD     1      29.110  31.040  14.890  1.00  0.00            
ATOM     78  H37 ACD     1      29.690  30.870  15.800  1.00  0.00            
ATOM     79  O19 ACD     1      27.800  31.480  15.440  1.00  0.00            
ATOM     80  H38 ACD     1      27.180  31.510  14.710  1.00  0.00            
ATOM     81  C24 ACD     1      29.760  32.170  14.120  1.00  0.00            
ATOM     82  H39 ACD     1      28.980  32.620  13.490  1.00  0.00            
ATOM     83  O20 ACD     1      30.240  33.190  15.000  1.00  0.00            
ATOM     84  H40 ACD     1      29.450  33.740  15.070  1.00  0.00            
ATOM     85  C25 ACD     1      30.940  31.710  13.370  1.00  0.00            
ATOM     86  H41 ACD     1      31.190  32.540  12.700  1.00  0.00            
ATOM     87  O21 ACD     1      30.490  30.650  12.510  1.00  0.00            
ATOM     88  C26 ACD     1      30.190  29.420  13.220  1.00  0.00            
ATOM     89  H42 ACD     1      30.940  29.180  13.980  1.00  0.00            
ATOM     90  C27 ACD     1      30.010  28.250  12.250  1.00  0.00            
ATOM     91  H43 ACD     1      29.250  27.610  12.720  1.00  0.00            
ATOM     92  H44 ACD     1      29.650  28.750  11.340  1.00  0.00            
ATOM     93  O22 ACD     1      31.130  27.500  11.990  1.00  0.00            
ATOM     94  H45 ACD     1      31.170  26.700  12.530  1.00  0.00            
ATOM     95  O23 ACD     1      32.000  31.330  14.210  1.00  0.00            
ATOM     96  C28 ACD     1      33.330  31.760  13.850  1.00  0.00            
ATOM     97  H46 ACD     1      33.360  32.370  12.940  1.00  0.00            
ATOM     98  C29 ACD     1      34.190  30.550  13.760  1.00  0.00            
ATOM     99  H47 ACD     1      34.260  29.920  14.650  1.00  0.00            
ATOM    100  O24 ACD     1      35.540  30.980  13.620  1.00  0.00            
ATOM    101  C30 ACD     1      33.770  29.700  12.590  1.00  0.00            
ATOM    102  H48 ACD     1      32.700  29.450  12.580  1.00  0.00            
ATOM    103  H49 ACD     1      33.790  30.420  11.770  1.00  0.00            
ATOM    104  O25 ACD     1      34.700  28.610  12.250  1.00  0.00            
ATOM    105  H50 ACD     1      35.570  28.880  12.560  1.00  0.00            
ATOM    106  C31 ACD     1      33.730  32.670  14.980  1.00  0.00            
ATOM    107  H51 ACD     1      33.640  32.120  15.920  1.00  0.00            
ATOM    108  O26 ACD     1      32.820  33.800  14.900  1.00  0.00            
ATOM    109  H52 ACD     1      31.900  33.520  14.930  1.00  0.00            
ATOM    110  C32 ACD     1      35.230  33.030  14.830  1.00  0.00            
ATOM    111  H53 ACD     1      35.410  33.640  13.940  1.00  0.00            
ATOM    112  O27 ACD     1      35.680  33.790  15.950  1.00  0.00            
ATOM    113  H54 ACD     1      35.440  33.170  16.640  1.00  0.00            
ATOM    114  C33 ACD     1      36.160  31.770  14.700  1.00  0.00            
ATOM    115  H55 ACD     1      37.150  32.110  14.410  1.00  0.00            
ATOM    116  O28 ACD     1      36.160  30.980  15.910  1.00  0.00            
ATOM    117  C34 ACD     1      37.290  30.140  16.120  1.00  0.00            
ATOM    118  H56 ACD     1      38.190  30.730  15.880  1.00  0.00            
ATOM    119  C35 ACD     1      37.170  29.780  17.600  1.00  0.00            
ATOM    120  H57 ACD     1      36.110  29.510  17.710  1.00  0.00            
ATOM    121  O29 ACD     1      37.410  30.850  18.520  1.00  0.00            
ATOM    122  H58 ACD     1      38.270  31.220  18.280  1.00  0.00            
ATOM    123  C36 ACD     1      38.040  28.530  18.000  1.00  0.00            
ATOM    124  H59 ACD     1      39.070  28.820  17.780  1.00  0.00            
ATOM    125  O30 ACD     1      37.840  28.130  19.320  1.00  0.00            
ATOM    126  H60 ACD     1      36.950  27.760  19.320  1.00  0.00            
ATOM    127  C1  BE4     2      34.260  28.650  21.830  1.00  0.00            
ATOM    128  C2  BE4     2      34.440  29.400  20.480  1.00  0.00            
ATOM    129  C3  BE4     2      33.530  30.670  20.320  1.00  0.00            
ATOM    130  C4  BE4     2      33.780  31.830  21.100  1.00  0.00            
ATOM    131  C5  BE4     2      33.070  33.030  20.810  1.00  0.00            
ATOM    132  C6  BE4     2      32.000  33.000  19.920  1.00  0.00            
ATOM    133  C7  BE4     2      31.590  31.770  19.330  1.00  0.00            
ATOM    134  C8  BE4     2      30.510  31.810  18.260  1.00  0.00            
ATOM    135  C9  BE4     2      29.080  31.930  18.710  1.00  0.00            
ATOM    136  C10 BE4     2      32.350  30.580  19.540  1.00  0.00            
ATOM    137  N1  BE4     2      31.960  29.440  18.780  1.00  0.00            
ATOM    138  C11 BE4     2      30.990  28.510  19.520  1.00  0.00            
ATOM    139  O1  BE4     2      31.530  27.190  19.710  1.00  0.00            
ATOM    140  C12 BE4     2      30.790  26.570  20.820  1.00  0.00            
ATOM    141  C13 BE4     2      32.600  29.140  17.600  1.00  0.00            
ATOM    142  O2  BE4     2      33.590  29.840  17.270  1.00  0.00            
ATOM    143  C14 BE4     2      32.070  27.900  16.790  1.00  0.00            
ATOM    144  Cl1 BE4     2      33.020  27.520  15.300  1.00  0.00            
ATOM    145  H1  BE4     2      34.040  29.340  22.650  1.00  0.00            
ATOM    146  H2  BE4     2      33.430  27.940  21.700  1.00  0.00            
ATOM    147  H3  BE4     2      35.150  28.080  22.120  1.00  0.00            
ATOM    148  H4  BE4     2      34.370  28.710  19.630  1.00  0.00            
ATOM    149  H5  BE4     2      35.470  29.770  20.400  1.00  0.00            
ATOM    150  H6  BE4     2      34.710  31.820  21.670  1.00  0.00            
ATOM    151  H7  BE4     2      33.330  34.010  21.180  1.00  0.00            
ATOM    152  H8  BE4     2      31.420  33.910  19.820  1.00  0.00            
ATOM    153  H9  BE4     2      30.600  31.020  17.510  1.00  0.00            
ATOM    154  H10 BE4     2      30.730  32.730  17.700  1.00  0.00            
ATOM    155  H11 BE4     2      28.860  32.890  19.180  1.00  0.00            
ATOM    156  H12 BE4     2      28.330  31.870  17.900  1.00  0.00            
ATOM    157  H13 BE4     2      28.930  31.050  19.360  1.00  0.00            
ATOM    158  H14 BE4     2      30.040  28.470  18.960  1.00  0.00            
ATOM    159  H15 BE4     2      30.750  29.020  20.460  1.00  0.00            
ATOM    160  H16 BE4     2      30.810  27.190  21.720  1.00  0.00            
ATOM    161  H17 BE4     2      29.810  26.150  20.580  1.00  0.00            
ATOM    162  H18 BE4     2      31.260  25.610  21.060  1.00  0.00            
ATOM    163  H19 BE4     2      31.040  28.220  16.580  1.00  0.00            
ATOM    164  H20 BE4     2      31.990  27.010  17.420  1.00  0.00            
TER
ENDMDL
MODEL        1
ATOM      1  H1  ACD     1      26.010  37.490  12.860  1.00  0.00            
ATOM      2  O1  ACD     1      25.080  37.710  12.990  1.00  0.00            
ATOM      3  C1  ACD     1      25.190  38.710  13.980  1.00  0.00            
ATOM      4  H2  ACD     1      25.350  39.680  13.480  1.00  0.00            
ATOM      5  H3  ACD     1      26.130  38.500  14.510  1.00  0.00            
ATOM      6  C2  ACD     1      23.920  38.920  14.850  1.00  0.00            
ATOM      7  H4  ACD     1      23.040  39.180  14.240  1.00  0.00            
ATOM      8  O2  ACD     1      23.720  37.780  15.680  1.00  0.00            
ATOM      9  C3  ACD     1      22.710  37.830  16.630  1.00  0.00            
ATOM     10  H5  ACD     1      22.690  36.850  17.110  1.00  0.00            
ATOM     11  O3  ACD     1      21.520  38.100  15.880  1.00  0.00            
ATOM     12  C4  ACD     1      20.540  37.170  16.170  1.00  0.00            
ATOM     13  H6  ACD     1      20.660  36.610  17.100  1.00  0.00            
ATOM     14  C5  ACD     1      19.320  38.050  16.370  1.00  0.00            
ATOM     15  H7  ACD     1      19.390  38.730  15.510  1.00  0.00            
ATOM     16  O4  ACD     1      19.470  38.720  17.660  1.00  0.00            
ATOM     17  H8  ACD     1      20.420  38.760  17.750  1.00  0.00            
ATOM     18  C6  ACD     1      17.990  37.190  16.150  1.00  0.00            
ATOM     19  H9  ACD     1      17.790  36.480  16.960  1.00  0.00            
ATOM     20  O5  ACD     1      16.940  38.140  16.050  1.00  0.00            
ATOM     21  H10 ACD     1      16.860  38.140  15.090  1.00  0.00            
ATOM     22  C7  ACD     1      18.030  36.350  14.870  1.00  0.00            
ATOM     23  H11 ACD     1      17.200  35.640  14.840  1.00  0.00            
ATOM     24  O6  ACD     1      19.190  35.510  15.020  1.00  0.00            
ATOM     25  C8  ACD     1      20.440  36.150  15.060  1.00  0.00            
ATOM     26  H12 ACD     1      20.630  36.610  14.080  1.00  0.00            
ATOM     27  C9  ACD     1      21.460  34.990  15.250  1.00  0.00            
ATOM     28  H13 ACD     1      21.160  34.130  14.650  1.00  0.00            
ATOM     29  H14 ACD     1      22.450  35.370  14.950  1.00  0.00            
ATOM     30  O7  ACD     1      21.480  34.500  16.580  1.00  0.00            
ATOM     31  H15 ACD     1      22.120  33.780  16.570  1.00  0.00            
ATOM     32  O8  ACD     1      18.130  37.200  13.660  1.00  0.00            
ATOM     33  C10 ACD     1      17.520  36.730  12.460  1.00  0.00            
ATOM     34  H16 ACD     1      16.970  35.800  12.640  1.00  0.00            
ATOM     35  C11 ACD     1      16.480  37.830  12.130  1.00  0.00            
ATOM     36  H17 ACD     1      17.030  38.780  12.130  1.00  0.00            
ATOM     37  O9  ACD     1      15.430  37.810  13.050  1.00  0.00            
ATOM     38  H18 ACD     1      14.620  38.260  12.800  1.00  0.00            
ATOM     39  C12 ACD     1      15.940  37.680  10.660  1.00  0.00            
ATOM     40  H19 ACD     1      15.310  36.780  10.580  1.00  0.00            
ATOM     41  O10 ACD     1      15.120  38.770  10.290  1.00  0.00            
ATOM     42  H20 ACD     1      15.590  39.610  10.280  1.00  0.00            
ATOM     43  C13 ACD     1      17.070  37.470   9.690  1.00  0.00            
ATOM     44  H21 ACD     1      16.700  37.160   8.710  1.00  0.00            
ATOM     45  O11 ACD     1      17.830  36.380  10.130  1.00  0.00            
ATOM     46  C14 ACD     1      18.530  36.550  11.370  1.00  0.00            
ATOM     47  H22 ACD     1      19.170  37.440  11.330  1.00  0.00            
ATOM     48  C15 ACD     1      19.370  35.320  11.630  1.00  0.00            
ATOM     49  H23 ACD     1      19.860  34.990  10.710  1.00  0.00            
ATOM     50  H24 ACD     1      20.200  35.430  12.340  1.00  0.00            
ATOM     51  O12 ACD     1      18.620  34.200  12.030  1.00  0.00            
ATOM     52  H25 ACD     1      19.250  33.490  12.200  1.00  0.00            
ATOM     53  O13 ACD     1      17.700  38.770   9.700  1.00  0.00            
ATOM     54  C16 ACD     1      17.980  39.390   8.410  1.00  0.00            
ATOM     55  H26 ACD     1      17.390  38.890   7.620  1.00  0.00            
ATOM     56  C17 ACD     1      17.420  40.880   8.620  1.00  0.00            
ATOM     57  H27 ACD     1      17.710  41.290   9.590  1.00  0.00            
ATOM     58  O14 ACD     1      15.980  40.880   8.370  1.00  0.00            
ATOM     59  H28 ACD     1      15.800  40.310   7.620  1.00  0.00            
ATOM     60  C18 ACD     1      18.070  41.840   7.620  1.00  0.00            
ATOM     61  H29 ACD     1      17.670  41.540   6.640  1.00  0.00            
ATOM     62  O15 ACD     1      17.700  43.200   7.870  1.00  0.00            
ATOM     63  H30 ACD     1      16.800  43.320   7.550  1.00  0.00            
ATOM     64  C19 ACD     1      19.590  41.640   7.460  1.00  0.00            
ATOM     65  H31 ACD     1      19.900  42.240   6.600  1.00  0.00            
ATOM     66  O16 ACD     1      19.810  40.290   7.170  1.00  0.00            
ATOM     67  C20 ACD     1      19.450  39.280   8.110  1.00  0.00            
ATOM     68  H32 ACD     1      19.990  39.460   9.050  1.00  0.00            
ATOM     69  C21 ACD     1      19.730  37.900   7.610  1.00  0.00            
ATOM     70  H33 ACD     1      19.160  37.130   8.150  1.00  0.00            
ATOM     71  H34 ACD     1      19.500  37.790   6.540  1.00  0.00            
ATOM     72  O17 ACD     1      21.130  37.630   7.610  1.00  0.00            
ATOM     73  H35 ACD     1      21.590  38.330   7.140  1.00  0.00            
ATOM     74  O18 ACD     1      20.280  42.040   8.630  1.00  0.00            
ATOM     75  C22 ACD     1      21.280  43.150   8.570  1.00  0.00            
ATOM     76  H36 ACD     1      21.550  43.570   7.590  1.00  0.00            
ATOM     77  C23 ACD     1      20.770  44.280   9.460  1.00  0.00            
ATOM     78  H37 ACD     1      20.450  43.740  10.360  1.00  0.00            
ATOM     79  O19 ACD     1      19.710  44.870   8.800  1.00  0.00            
ATOM     80  H38 ACD     1      19.130  44.120   8.620  1.00  0.00            
ATOM     81  C24 ACD     1      21.930  45.250   9.710  1.00  0.00            
ATOM     82  H39 ACD     1      22.300  45.630   8.750  1.00  0.00            
ATOM     83  O20 ACD     1      21.520  46.350  10.510  1.00  0.00            
ATOM     84  H40 ACD     1      20.810  46.570   9.900  1.00  0.00            
ATOM     85  C25 ACD     1      23.080  44.600  10.380  1.00  0.00            
ATOM     86  H41 ACD     1      23.820  45.380  10.570  1.00  0.00            
ATOM     87  O21 ACD     1      23.560  43.610   9.460  1.00  0.00            
ATOM     88  C26 ACD     1      22.530  42.520   9.220  1.00  0.00            
ATOM     89  H42 ACD     1      22.230  41.910  10.080  1.00  0.00            
ATOM     90  C27 ACD     1      23.080  41.470   8.190  1.00  0.00            
ATOM     91  H43 ACD     1      22.320  40.800   7.760  1.00  0.00            
ATOM     92  H44 ACD     1      23.310  41.990   7.260  1.00  0.00            
ATOM     93  O22 ACD     1      24.160  40.570   8.640  1.00  0.00            
ATOM     94  H45 ACD     1      25.010  41.020   8.570  1.00  0.00            
ATOM     95  O23 ACD     1      22.780  43.980  11.610  1.00  0.00            
ATOM     96  C28 ACD     1      23.810  43.890  12.660  1.00  0.00            
ATOM     97  H46 ACD     1      24.630  44.620  12.560  1.00  0.00            
ATOM     98  C29 ACD     1      24.600  42.500  12.670  1.00  0.00            
ATOM     99  H47 ACD     1      23.860  41.700  12.540  1.00  0.00            
ATOM    100  O24 ACD     1      25.420  42.320  13.810  1.00  0.00            
ATOM    101  C30 ACD     1      25.550  42.410  11.470  1.00  0.00            
ATOM    102  H48 ACD     1      25.990  41.440  11.720  1.00  0.00            
ATOM    103  H49 ACD     1      25.020  42.280  10.510  1.00  0.00            
ATOM    104  O25 ACD     1      26.440  43.500  11.430  1.00  0.00            
ATOM    105  H50 ACD     1      26.740  43.590  12.340  1.00  0.00            
ATOM    106  C31 ACD     1      23.080  44.010  13.940  1.00  0.00            
ATOM    107  H51 ACD     1      22.310  43.230  13.990  1.00  0.00            
ATOM    108  O26 ACD     1      22.540  45.350  13.910  1.00  0.00            
ATOM    109  H52 ACD     1      22.110  45.420  13.060  1.00  0.00            
ATOM    110  C32 ACD     1      24.080  43.790  15.110  1.00  0.00            
ATOM    111  H53 ACD     1      24.910  44.510  15.110  1.00  0.00            
ATOM    112  O27 ACD     1      23.380  43.810  16.360  1.00  0.00            
ATOM    113  H54 ACD     1      22.940  44.670  16.420  1.00  0.00            
ATOM    114  C33 ACD     1      24.730  42.420  15.050  1.00  0.00            
ATOM    115  H55 ACD     1      25.370  42.300  15.920  1.00  0.00            
ATOM    116  O28 ACD     1      23.750  41.410  15.040  1.00  0.00            
ATOM    117  C34 ACD     1      24.030  40.200  15.780  1.00  0.00            
ATOM    118  H56 ACD     1      25.050  40.190  16.200  1.00  0.00            
ATOM    119  C35 ACD     1      23.050  40.220  16.950  1.00  0.00            
ATOM    120  H57 ACD     1      22.110  40.350  16.400  1.00  0.00            
ATOM    121  O29 ACD     1      23.340  41.320  17.850  1.00  0.00            
ATOM    122  H58 ACD     1      23.430  42.140  17.360  1.00  0.00            
ATOM    123  C36 ACD     1      22.980  38.890  17.670  1.00  0.00            
ATOM    124  H59 ACD     1      23.900  38.730  18.240  1.00  0.00            
ATOM    125  O30 ACD     1      21.880  38.810  18.600  1.00  0.00            
ATOM    126  H60 ACD     1      22.260  39.110  19.430  1.00  0.00            
ATOM    127  C1  BE4     2      18.850   4.680  12.450  1.00  0.00            
ATOM    128  C2  BE4     2      18.440   4.120  13.800  1.00  0.00            
ATOM    129  C3  BE4     2      17.030   3.540  13.670  1.00  0.00            
ATOM    130  C4  BE4     2      15.880   4.330  13.670  1.00  0.00            
ATOM    131  C5  BE4     2      14.630   3.830  13.630  1.00  0.00            
ATOM    132  C6  BE4     2      14.450   2.430  13.540  1.00  0.00            
ATOM    133  C7  BE4     2      15.600   1.610  13.530  1.00  0.00            
ATOM    134  C8  BE4     2      15.410   0.070  13.300  1.00  0.00            
ATOM    135  C9  BE4     2      15.050  -0.760  14.510  1.00  0.00            
ATOM    136  C10 BE4     2      16.890   2.140  13.640  1.00  0.00            
ATOM    137  N1  BE4     2      17.960   1.230  13.720  1.00  0.00            
ATOM    138  C11 BE4     2      18.320   0.740  15.060  1.00  0.00            
ATOM    139  O1  BE4     2      19.660   1.290  15.440  1.00  0.00            
ATOM    140  C12 BE4     2      20.170   0.630  16.680  1.00  0.00            
ATOM    141  C13 BE4     2      18.640   0.840  12.630  1.00  0.00            
ATOM    142  O2  BE4     2      18.170   1.200  11.530  1.00  0.00            
ATOM    143  C14 BE4     2      19.860  -0.130  12.670  1.00  0.00            
ATOM    144  Cl1 BE4     2      19.380  -1.890  12.750  1.00  0.00            
ATOM    145  H1  BE4     2      18.970   3.880  11.710  1.00  0.00            
ATOM    146  H2  BE4     2      18.110   5.370  12.040  1.00  0.00            
ATOM    147  H3  BE4     2      19.790   5.240  12.560  1.00  0.00            
ATOM    148  H4  BE4     2      18.330   4.960  14.490  1.00  0.00            
ATOM    149  H5  BE4     2      19.160   3.410  14.220  1.00  0.00            
ATOM    150  H6  BE4     2      15.860   5.420  13.630  1.00  0.00            
ATOM    151  H7  BE4     2      13.770   4.490  13.700  1.00  0.00            
ATOM    152  H8  BE4     2      13.510   1.940  13.300  1.00  0.00            
ATOM    153  H9  BE4     2      16.290  -0.310  12.760  1.00  0.00            
ATOM    154  H10 BE4     2      14.600  -0.160  12.600  1.00  0.00            
ATOM    155  H11 BE4     2      14.150  -0.340  14.970  1.00  0.00            
ATOM    156  H12 BE4     2      14.930  -1.800  14.180  1.00  0.00            
ATOM    157  H13 BE4     2      15.910  -0.720  15.180  1.00  0.00            
ATOM    158  H14 BE4     2      18.200  -0.350  15.040  1.00  0.00            
ATOM    159  H15 BE4     2      17.620   1.250  15.720  1.00  0.00            
ATOM    160  H16 BE4     2      21.050   1.130  17.110  1.00  0.00            
ATOM    161  H17 BE4     2      19.450   0.570  17.500  1.00  0.00            
ATOM    162  H18 BE4     2      20.480  -0.390  16.440  1.00  0.00            
ATOM    163  H19 BE4     2      20.620   0.130  13.420  1.00  0.00            
ATOM    164  H20 BE4     2      20.410  -0.010  11.730  1.00  0.00            
TER
ENDMDL
MODEL        1
ATOM      1  H1  ACD     1      39.190  41.230  10.300  1.00  0.00            
ATOM      2  O1  ACD     1      39.830  41.130  11.010  1.00  0.00            
ATOM      3  C1  ACD     1      39.170  41.520  12.250  1.00  0.00            
ATOM      4  H2  ACD     1      38.550  42.420  12.090  1.00  0.00            
ATOM      5  H3  ACD     1      39.910  41.890  12.980  1.00  0.00            
ATOM      6  C2  ACD     1      38.340  40.450  12.820  1.00  0.00            
ATOM      7  H4  ACD     1      37.920  39.900  11.960  1.00  0.00            
ATOM      8  O2  ACD     1      39.110  39.660  13.690  1.00  0.00            
ATOM      9  C3  ACD     1      38.550  38.580  14.490  1.00  0.00            
ATOM     10  H5  ACD     1      39.300  38.120  15.150  1.00  0.00            
ATOM     11  O3  ACD     1      37.950  37.580  13.690  1.00  0.00            
ATOM     12  C4  ACD     1      38.710  36.390  13.440  1.00  0.00            
ATOM     13  H6  ACD     1      39.670  36.610  13.940  1.00  0.00            
ATOM     14  C5  ACD     1      38.000  35.170  14.030  1.00  0.00            
ATOM     15  H7  ACD     1      37.040  35.070  13.500  1.00  0.00            
ATOM     16  O4  ACD     1      37.860  35.390  15.470  1.00  0.00            
ATOM     17  H8  ACD     1      37.140  34.850  15.810  1.00  0.00            
ATOM     18  C6  ACD     1      38.770  33.890  13.760  1.00  0.00            
ATOM     19  H9  ACD     1      39.610  33.820  14.460  1.00  0.00            
ATOM     20  O5  ACD     1      37.900  32.700  13.910  1.00  0.00            
ATOM     21  H10 ACD     1      37.150  32.830  13.320  1.00  0.00            
ATOM     22  C7  ACD     1      39.330  33.790  12.270  1.00  0.00            
ATOM     23  H11 ACD     1      40.040  32.960  12.230  1.00  0.00            
ATOM     24  O6  ACD     1      39.860  35.060  11.890  1.00  0.00            
ATOM     25  C8  ACD     1      38.970  36.160  11.910  1.00  0.00            
ATOM     26  H12 ACD     1      38.020  35.810  11.490  1.00  0.00            
ATOM     27  C9  ACD     1      39.640  37.340  11.210  1.00  0.00            
ATOM     28  H13 ACD     1      38.960  38.180  11.390  1.00  0.00            
ATOM     29  H14 ACD     1      40.600  37.580  11.670  1.00  0.00            
ATOM     30  O7  ACD     1      39.920  37.180   9.790  1.00  0.00            
ATOM     31  H15 ACD     1      40.250  36.280   9.780  1.00  0.00            
ATOM     32  O8  ACD     1      38.240  33.520  11.350  1.00  0.00            
ATOM     33  C10 ACD     1      38.570  32.870  10.120  1.00  0.00            
ATOM     34  H16 ACD     1      39.220  32.020  10.380  1.00  0.00            
ATOM     35  C11 ACD     1      37.130  32.460   9.570  1.00  0.00            
ATOM     36  H17 ACD     1      36.440  33.280   9.790  1.00  0.00            
ATOM     37  O9  ACD     1      36.560  31.210  10.090  1.00  0.00            
ATOM     38  H18 ACD     1      35.940  30.980   9.400  1.00  0.00            
ATOM     39  C12 ACD     1      37.090  32.230   8.100  1.00  0.00            
ATOM     40  H19 ACD     1      37.600  31.290   7.850  1.00  0.00            
ATOM     41  O10 ACD     1      35.760  32.120   7.630  1.00  0.00            
ATOM     42  H20 ACD     1      35.590  32.910   7.120  1.00  0.00            
ATOM     43  C13 ACD     1      37.740  33.350   7.310  1.00  0.00            
ATOM     44  H21 ACD     1      37.650  33.080   6.250  1.00  0.00            
ATOM     45  O11 ACD     1      39.080  33.310   7.730  1.00  0.00            
ATOM     46  C14 ACD     1      39.340  33.740   9.100  1.00  0.00            
ATOM     47  H22 ACD     1      39.100  34.810   9.150  1.00  0.00            
ATOM     48  C15 ACD     1      40.880  33.670   9.210  1.00  0.00            
ATOM     49  H23 ACD     1      41.180  33.630  10.260  1.00  0.00            
ATOM     50  H24 ACD     1      41.210  32.710   8.800  1.00  0.00            
ATOM     51  O12 ACD     1      41.500  34.740   8.540  1.00  0.00            
ATOM     52  H25 ACD     1      41.510  34.580   7.590  1.00  0.00            
ATOM     53  O13 ACD     1      37.060  34.580   7.470  1.00  0.00            
ATOM     54  C16 ACD     1      36.880  35.400   6.310  1.00  0.00            
ATOM     55  H26 ACD     1      37.240  34.850   5.430  1.00  0.00            
ATOM     56  C17 ACD     1      35.340  35.520   6.180  1.00  0.00            
ATOM     57  H27 ACD     1      34.960  35.940   7.120  1.00  0.00            
ATOM     58  O14 ACD     1      34.830  34.200   6.030  1.00  0.00            
ATOM     59  H28 ACD     1      33.880  34.230   5.970  1.00  0.00            
ATOM     60  C18 ACD     1      34.890  36.500   5.100  1.00  0.00            
ATOM     61  H29 ACD     1      35.370  36.170   4.160  1.00  0.00            
ATOM     62  O15 ACD     1      33.500  36.790   4.890  1.00  0.00            
ATOM     63  H30 ACD     1      33.210  37.340   5.620  1.00  0.00            
ATOM     64  C19 ACD     1      35.620  37.790   5.380  1.00  0.00            
ATOM     65  H31 ACD     1      35.330  38.430   4.540  1.00  0.00            
ATOM     66  O16 ACD     1      37.070  37.580   5.380  1.00  0.00            
ATOM     67  C20 ACD     1      37.540  36.760   6.480  1.00  0.00            
ATOM     68  H32 ACD     1      37.250  37.240   7.430  1.00  0.00            
ATOM     69  C21 ACD     1      39.090  36.690   6.280  1.00  0.00            
ATOM     70  H33 ACD     1      39.580  36.130   7.090  1.00  0.00            
ATOM     71  H34 ACD     1      39.250  36.300   5.260  1.00  0.00            
ATOM     72  O17 ACD     1      39.640  37.950   6.340  1.00  0.00            
ATOM     73  H35 ACD     1      39.310  38.520   5.640  1.00  0.00            
ATOM     74  O18 ACD     1      35.080  38.600   6.450  1.00  0.00            
ATOM     75  C22 ACD     1      35.050  40.060   6.400  1.00  0.00            
ATOM     76  H36 ACD     1      35.260  40.430   5.390  1.00  0.00            
ATOM     77  C23 ACD     1      33.590  40.540   6.580  1.00  0.00            
ATOM     78  H37 ACD     1      33.390  40.270   7.630  1.00  0.00            
ATOM     79  O19 ACD     1      32.770  40.000   5.520  1.00  0.00            
ATOM     80  H38 ACD     1      31.900  40.160   5.890  1.00  0.00            
ATOM     81  C24 ACD     1      33.460  42.060   6.610  1.00  0.00            
ATOM     82  H39 ACD     1      33.630  42.400   5.580  1.00  0.00            
ATOM     83  O20 ACD     1      32.130  42.420   7.050  1.00  0.00            
ATOM     84  H40 ACD     1      32.040  42.190   7.980  1.00  0.00            
ATOM     85  C25 ACD     1      34.510  42.640   7.600  1.00  0.00            
ATOM     86  H41 ACD     1      34.490  43.720   7.390  1.00  0.00            
ATOM     87  O21 ACD     1      35.820  42.040   7.350  1.00  0.00            
ATOM     88  C26 ACD     1      35.910  40.620   7.490  1.00  0.00            
ATOM     89  H42 ACD     1      35.580  40.270   8.480  1.00  0.00            
ATOM     90  C27 ACD     1      37.340  40.250   7.240  1.00  0.00            
ATOM     91  H43 ACD     1      37.550  39.200   7.510  1.00  0.00            
ATOM     92  H44 ACD     1      37.630  40.290   6.180  1.00  0.00            
ATOM     93  O22 ACD     1      38.230  41.040   8.000  1.00  0.00            
ATOM     94  H45 ACD     1      39.040  40.550   8.150  1.00  0.00            
ATOM     95  O23 ACD     1      34.060  42.320   8.950  1.00  0.00            
ATOM     96  C28 ACD     1      34.440  43.080  10.080  1.00  0.00            
ATOM     97  H46 ACD     1      34.140  44.120   9.910  1.00  0.00            
ATOM     98  C29 ACD     1      36.000  43.040  10.360  1.00  0.00            
ATOM     99  H47 ACD     1      36.410  42.030  10.190  1.00  0.00            
ATOM    100  O24 ACD     1      36.350  43.520  11.740  1.00  0.00            
ATOM    101  C30 ACD     1      36.780  44.010   9.490  1.00  0.00            
ATOM    102  H48 ACD     1      36.220  44.260   8.580  1.00  0.00            
ATOM    103  H49 ACD     1      36.960  44.950  10.020  1.00  0.00            
ATOM    104  O25 ACD     1      38.010  43.640   9.080  1.00  0.00            
ATOM    105  H50 ACD     1      37.900  42.760   8.710  1.00  0.00            
ATOM    106  C31 ACD     1      33.630  42.460  11.280  1.00  0.00            
ATOM    107  H51 ACD     1      33.900  41.400  11.300  1.00  0.00            
ATOM    108  O26 ACD     1      32.170  42.890  11.150  1.00  0.00            
ATOM    109  H52 ACD     1      31.740  42.470  10.400  1.00  0.00            
ATOM    110  C32 ACD     1      34.130  42.940  12.620  1.00  0.00            
ATOM    111  H53 ACD     1      33.940  43.990  12.880  1.00  0.00            
ATOM    112  O27 ACD     1      33.670  42.100  13.640  1.00  0.00            
ATOM    113  H54 ACD     1      34.290  41.380  13.730  1.00  0.00            
ATOM    114  C33 ACD     1      35.640  42.730  12.730  1.00  0.00            
ATOM    115  H55 ACD     1      35.920  43.240  13.660  1.00  0.00            
ATOM    116  O28 ACD     1      36.020  41.350  12.650  1.00  0.00            
ATOM    117  C34 ACD     1      37.080  40.960  13.600  1.00  0.00            
ATOM    118  H56 ACD     1      37.490  41.690  14.310  1.00  0.00            
ATOM    119  C35 ACD     1      36.350  39.860  14.470  1.00  0.00            
ATOM    120  H57 ACD     1      35.890  39.090  13.840  1.00  0.00            
ATOM    121  O29 ACD     1      35.330  40.450  15.320  1.00  0.00            
ATOM    122  H58 ACD     1      35.520  40.720  16.230  1.00  0.00            
ATOM    123  C36 ACD     1      37.450  39.210  15.370  1.00  0.00            
ATOM    124  H59 ACD     1      37.810  40.010  16.020  1.00  0.00            
ATOM    125  O30 ACD     1      36.890  38.110  16.020  1.00  0.00            
ATOM    126  H60 ACD     1      37.010  37.450  15.320  1.00  0.00            
ATOM    127  C1  BE4     2      31.100  38.970  14.170  1.00  0.00            
ATOM    128  C2  BE4     2      31.560  39.660  12.840  1.00  0.00            
ATOM    129  C3  BE4     2      30.980  39.020  11.580  1.00  0.00            
ATOM    130  C4  BE4     2      29.640  39.350  11.230  1.00  0.00            
ATOM    131  C5  BE4     2      29.060  38.860  10.090  1.00  0.00            
ATOM    132  C6  BE4     2      29.790  38.050   9.190  1.00  0.00            
ATOM    133  C7  BE4     2      31.080  37.670   9.540  1.00  0.00            
ATOM    134  C8  BE4     2      31.930  36.860   8.520  1.00  0.00            
ATOM    135  C9  BE4     2      31.990  35.360   8.870  1.00  0.00            
ATOM    136  C10 BE4     2      31.650  38.100  10.740  1.00  0.00            
ATOM    137  N1  BE4     2      33.030  37.790  11.090  1.00  0.00            
ATOM    138  C11 BE4     2      33.200  36.610  11.940  1.00  0.00            
ATOM    139  O1  BE4     2      33.630  36.870  13.280  1.00  0.00            
ATOM    140  C12 BE4     2      33.640  35.830  14.260  1.00  0.00            
ATOM    141  C13 BE4     2      34.100  38.410  10.430  1.00  0.00            
ATOM    142  O2  BE4     2      34.000  39.340   9.660  1.00  0.00            
ATOM    143  C14 BE4     2      35.450  37.830  10.550  1.00  0.00            
ATOM    144  Cl1 BE4     2      35.450  36.230   9.600  1.00  0.00            
ATOM    145  H1  BE4     2      31.770  39.360  14.950  1.00  0.00            
ATOM    146  H2  BE4     2      30.020  39.120  14.320  1.00  0.00            
ATOM    147  H3  BE4     2      31.290  37.890  14.160  1.00  0.00            
ATOM    148  H4  BE4     2      32.640  39.490  12.920  1.00  0.00            
ATOM    149  H5  BE4     2      31.330  40.740  12.790  1.00  0.00            
ATOM    150  H6  BE4     2      29.060  39.960  11.910  1.00  0.00            
ATOM    151  H7  BE4     2      28.030  39.100   9.850  1.00  0.00            
ATOM    152  H8  BE4     2      29.250  37.750   8.300  1.00  0.00            
ATOM    153  H9  BE4     2      32.960  37.220   8.440  1.00  0.00            
ATOM    154  H10 BE4     2      31.500  36.880   7.510  1.00  0.00            
ATOM    155  H11 BE4     2      32.340  35.320   9.900  1.00  0.00            
ATOM    156  H12 BE4     2      31.000  34.880   8.840  1.00  0.00            
ATOM    157  H13 BE4     2      32.710  34.900   8.170  1.00  0.00            
ATOM    158  H14 BE4     2      33.850  35.860  11.460  1.00  0.00            
ATOM    159  H15 BE4     2      32.240  36.100  11.850  1.00  0.00            
ATOM    160  H16 BE4     2      32.640  35.610  14.660  1.00  0.00            
ATOM    161  H17 BE4     2      34.110  34.900  13.920  1.00  0.00            
ATOM    162  H18 BE4     2      34.220  36.290  15.060  1.00  0.00            
ATOM    163  H19 BE4     2      35.750  37.790  11.610  1.00  0.00            
ATOM    164  H20 BE4     2      36.030  38.580  10.000  1.00  0.00            
TER
ENDMDL
MODEL        1
ATOM      1  H1  ACD     1      22.520  -2.600  13.060  1.00  0.00            
ATOM      2  O1  ACD     1      22.360  -1.840  12.480  1.00  0.00            
ATOM      3  C1  ACD     1      23.190  -0.690  12.820  1.00  0.00            
ATOM      4  H2  ACD     1      23.050   0.030  12.010  1.00  0.00            
ATOM      5  H3  ACD     1      24.230  -1.050  12.810  1.00  0.00            
ATOM      6  C2  ACD     1      22.750   0.040  14.110  1.00  0.00            
ATOM      7  H4  ACD     1      21.770   0.540  14.010  1.00  0.00            
ATOM      8  O2  ACD     1      22.570  -0.920  15.190  1.00  0.00            
ATOM      9  C3  ACD     1      22.110  -0.490  16.440  1.00  0.00            
ATOM     10  H5  ACD     1      22.050  -1.310  17.160  1.00  0.00            
ATOM     11  O3  ACD     1      20.830   0.200  16.270  1.00  0.00            
ATOM     12  C4  ACD     1      19.570  -0.580  16.350  1.00  0.00            
ATOM     13  H6  ACD     1      19.380  -0.880  17.390  1.00  0.00            
ATOM     14  C5  ACD     1      18.530   0.480  16.120  1.00  0.00            
ATOM     15  H7  ACD     1      18.790   0.970  15.180  1.00  0.00            
ATOM     16  O4  ACD     1      18.520   1.580  17.070  1.00  0.00            
ATOM     17  H8  ACD     1      17.820   2.150  16.740  1.00  0.00            
ATOM     18  C6  ACD     1      17.100  -0.120  15.870  1.00  0.00            
ATOM     19  H9  ACD     1      16.760  -0.530  16.830  1.00  0.00            
ATOM     20  O5  ACD     1      16.250   0.930  15.500  1.00  0.00            
ATOM     21  H10 ACD     1      16.120   0.820  14.550  1.00  0.00            
ATOM     22  C7  ACD     1      17.150  -1.190  14.930  1.00  0.00            
ATOM     23  H11 ACD     1      16.180  -1.700  14.860  1.00  0.00            
ATOM     24  O6  ACD     1      18.110  -2.210  15.320  1.00  0.00            
ATOM     25  C8  ACD     1      19.460  -1.780  15.380  1.00  0.00            
ATOM     26  H12 ACD     1      19.750  -1.400  14.400  1.00  0.00            
ATOM     27  C9  ACD     1      20.280  -3.040  15.880  1.00  0.00            
ATOM     28  H13 ACD     1      19.860  -3.930  15.390  1.00  0.00            
ATOM     29  H14 ACD     1      21.300  -3.010  15.470  1.00  0.00            
ATOM     30  O7  ACD     1      20.280  -3.260  17.350  1.00  0.00            
ATOM     31  H15 ACD     1      21.010  -3.770  17.710  1.00  0.00            
ATOM     32  O8  ACD     1      17.420  -0.690  13.670  1.00  0.00            
ATOM     33  C10 ACD     1      16.870  -1.410  12.500  1.00  0.00            
ATOM     34  H16 ACD     1      16.430  -2.390  12.720  1.00  0.00            
ATOM     35  C11 ACD     1      15.740  -0.460  11.940  1.00  0.00            
ATOM     36  H17 ACD     1      16.050   0.580  11.840  1.00  0.00            
ATOM     37  O9  ACD     1      14.610  -0.400  12.800  1.00  0.00            
ATOM     38  H18 ACD     1      14.170  -1.250  12.740  1.00  0.00            
ATOM     39  C12 ACD     1      15.370  -0.890  10.490  1.00  0.00            
ATOM     40  H19 ACD     1      15.010  -1.890  10.760  1.00  0.00            
ATOM     41  O10 ACD     1      14.500   0.020   9.900  1.00  0.00            
ATOM     42  H20 ACD     1      13.630  -0.020  10.300  1.00  0.00            
ATOM     43  C13 ACD     1      16.630  -1.020   9.650  1.00  0.00            
ATOM     44  H21 ACD     1      16.320  -1.460   8.690  1.00  0.00            
ATOM     45  O11 ACD     1      17.450  -1.990  10.260  1.00  0.00            
ATOM     46  C14 ACD     1      18.040  -1.670  11.500  1.00  0.00            
ATOM     47  H22 ACD     1      18.640  -0.760  11.430  1.00  0.00            
ATOM     48  C15 ACD     1      18.990  -2.710  11.900  1.00  0.00            
ATOM     49  H23 ACD     1      19.520  -2.980  10.980  1.00  0.00            
ATOM     50  H24 ACD     1      19.710  -2.210  12.560  1.00  0.00            
ATOM     51  O12 ACD     1      18.410  -3.910  12.430  1.00  0.00            
ATOM     52  H25 ACD     1      19.120  -4.270  12.980  1.00  0.00            
ATOM     53  O13 ACD     1      17.320   0.210   9.510  1.00  0.00            
ATOM     54  C16 ACD     1      17.630   0.620   8.200  1.00  0.00            
ATOM     55  H26 ACD     1      17.140  -0.080   7.500  1.00  0.00            
ATOM     56  C17 ACD     1      16.930   2.020   8.140  1.00  0.00            
ATOM     57  H27 ACD     1      17.300   2.540   9.030  1.00  0.00            
ATOM     58  O14 ACD     1      15.540   1.960   8.290  1.00  0.00            
ATOM     59  H28 ACD     1      15.340   1.540   9.130  1.00  0.00            
ATOM     60  C18 ACD     1      17.350   2.820   6.860  1.00  0.00            
ATOM     61  H29 ACD     1      16.850   2.370   5.990  1.00  0.00            
ATOM     62  O15 ACD     1      16.930   4.140   7.060  1.00  0.00            
ATOM     63  H30 ACD     1      17.210   4.390   7.940  1.00  0.00            
ATOM     64  C19 ACD     1      18.860   2.870   6.780  1.00  0.00            
ATOM     65  H31 ACD     1      19.120   3.300   5.800  1.00  0.00            
ATOM     66  O16 ACD     1      19.260   1.470   6.750  1.00  0.00            
ATOM     67  C20 ACD     1      19.110   0.780   8.010  1.00  0.00            
ATOM     68  H32 ACD     1      19.520   1.330   8.860  1.00  0.00            
ATOM     69  C21 ACD     1      19.850  -0.570   7.840  1.00  0.00            
ATOM     70  H33 ACD     1      19.440  -1.240   8.610  1.00  0.00            
ATOM     71  H34 ACD     1      19.710  -1.010   6.850  1.00  0.00            
ATOM     72  O17 ACD     1      21.270  -0.420   8.080  1.00  0.00            
ATOM     73  H35 ACD     1      21.700  -0.080   7.290  1.00  0.00            
ATOM     74  O18 ACD     1      19.440   3.700   7.770  1.00  0.00            
ATOM     75  C22 ACD     1      20.610   4.500   7.590  1.00  0.00            
ATOM     76  H36 ACD     1      20.510   5.080   6.670  1.00  0.00            
ATOM     77  C23 ACD     1      20.710   5.450   8.730  1.00  0.00            
ATOM     78  H37 ACD     1      20.550   4.920   9.680  1.00  0.00            
ATOM     79  O19 ACD     1      19.590   6.400   8.600  1.00  0.00            
ATOM     80  H38 ACD     1      18.810   5.860   8.730  1.00  0.00            
ATOM     81  C24 ACD     1      22.040   6.180   8.820  1.00  0.00            
ATOM     82  H39 ACD     1      22.090   6.860   7.960  1.00  0.00            
ATOM     83  O20 ACD     1      22.100   6.920  10.030  1.00  0.00            
ATOM     84  H40 ACD     1      21.280   7.420  10.150  1.00  0.00            
ATOM     85  C25 ACD     1      23.160   5.120   8.830  1.00  0.00            
ATOM     86  H41 ACD     1      24.130   5.620   8.860  1.00  0.00            
ATOM     87  O21 ACD     1      23.070   4.340   7.650  1.00  0.00            
ATOM     88  C26 ACD     1      21.920   3.580   7.440  1.00  0.00            
ATOM     89  H42 ACD     1      21.790   2.760   8.160  1.00  0.00            
ATOM     90  C27 ACD     1      22.140   2.980   6.090  1.00  0.00            
ATOM     91  H43 ACD     1      21.200   2.670   5.630  1.00  0.00            
ATOM     92  H44 ACD     1      22.610   3.780   5.500  1.00  0.00            
ATOM     93  O22 ACD     1      23.030   1.830   6.150  1.00  0.00            
ATOM     94  H45 ACD     1      23.940   2.140   6.130  1.00  0.00            
ATOM     95  O23 ACD     1      23.050   4.250   9.990  1.00  0.00            
ATOM     96  C28 ACD     1      24.280   4.090  10.830  1.00  0.00            
ATOM     97  H46 ACD     1      25.170   4.600  10.430  1.00  0.00            
ATOM     98  C29 ACD     1      24.710   2.620  10.910  1.00  0.00            
ATOM     99  H47 ACD     1      23.840   1.990  11.110  1.00  0.00            
ATOM    100  O24 ACD     1      25.680   2.320  11.960  1.00  0.00            
ATOM    101  C30 ACD     1      25.230   2.220   9.570  1.00  0.00            
ATOM    102  H48 ACD     1      25.490   1.150   9.540  1.00  0.00            
ATOM    103  H49 ACD     1      24.390   2.500   8.920  1.00  0.00            
ATOM    104  O25 ACD     1      26.510   2.900   9.210  1.00  0.00            
ATOM    105  H50 ACD     1      27.060   2.730   9.980  1.00  0.00            
ATOM    106  C31 ACD     1      23.880   4.630  12.200  1.00  0.00            
ATOM    107  H51 ACD     1      22.880   4.230  12.420  1.00  0.00            
ATOM    108  O26 ACD     1      23.690   6.050  11.990  1.00  0.00            
ATOM    109  H52 ACD     1      23.040   6.160  11.290  1.00  0.00            
ATOM    110  C32 ACD     1      24.930   4.210  13.290  1.00  0.00            
ATOM    111  H53 ACD     1      25.860   4.690  12.970  1.00  0.00            
ATOM    112  O27 ACD     1      24.520   4.680  14.590  1.00  0.00            
ATOM    113  H54 ACD     1      24.110   5.520  14.400  1.00  0.00            
ATOM    114  C33 ACD     1      25.140   2.710  13.250  1.00  0.00            
ATOM    115  H55 ACD     1      25.880   2.400  14.000  1.00  0.00            
ATOM    116  O28 ACD     1      23.890   1.970  13.450  1.00  0.00            
ATOM    117  C34 ACD     1      23.810   1.000  14.490  1.00  0.00            
ATOM    118  H56 ACD     1      24.710   0.380  14.530  1.00  0.00            
ATOM    119  C35 ACD     1      23.320   1.670  15.790  1.00  0.00            
ATOM    120  H57 ACD     1      22.370   2.140  15.500  1.00  0.00            
ATOM    121  O29 ACD     1      24.230   2.690  16.310  1.00  0.00            
ATOM    122  H58 ACD     1      24.220   3.430  15.690  1.00  0.00            
ATOM    123  C36 ACD     1      23.170   0.570  16.830  1.00  0.00            
ATOM    124  H59 ACD     1      24.130   0.110  17.100  1.00  0.00            
ATOM    125  O30 ACD     1      22.800   1.100  18.020  1.00  0.00            
ATOM    126  H60 ACD     1      23.460   1.750  18.270  1.00  0.00            
ATOM    127  C1  BE4     2      20.130   7.670  13.580  1.00  0.00            
ATOM    128  C2  BE4     2      19.750   6.810  12.380  1.00  0.00            
ATOM    129  C3  BE4     2      18.280   6.530  12.350  1.00  0.00            
ATOM    130  C4  BE4     2      17.350   7.520  12.010  1.00  0.00            
ATOM    131  C5  BE4     2      15.960   7.310  12.090  1.00  0.00            
ATOM    132  C6  BE4     2      15.520   6.020  12.500  1.00  0.00            
ATOM    133  C7  BE4     2      16.470   4.980  12.800  1.00  0.00            
ATOM    134  C8  BE4     2      15.970   3.630  13.160  1.00  0.00            
ATOM    135  C9  BE4     2      15.050   3.040  12.070  1.00  0.00            
ATOM    136  C10 BE4     2      17.830   5.260  12.740  1.00  0.00            
ATOM    137  N1  BE4     2      18.730   4.170  13.080  1.00  0.00            
ATOM    138  C11 BE4     2      19.270   4.070  14.430  1.00  0.00            
ATOM    139  O1  BE4     2      20.600   4.480  14.410  1.00  0.00            
ATOM    140  C12 BE4     2      21.060   4.580  15.810  1.00  0.00            
ATOM    141  C13 BE4     2      19.040   3.200  12.110  1.00  0.00            
ATOM    142  O2  BE4     2      18.580   3.320  10.980  1.00  0.00            
ATOM    143  C14 BE4     2      20.140   2.170  12.480  1.00  0.00            
ATOM    144  Cl1 BE4     2      20.710   1.080  11.220  1.00  0.00            
ATOM    145  H1  BE4     2      21.090   8.190  13.520  1.00  0.00            
ATOM    146  H2  BE4     2      19.420   8.510  13.640  1.00  0.00            
ATOM    147  H3  BE4     2      20.090   7.230  14.580  1.00  0.00            
ATOM    148  H4  BE4     2      20.330   5.870  12.360  1.00  0.00            
ATOM    149  H5  BE4     2      19.910   7.340  11.430  1.00  0.00            
ATOM    150  H6  BE4     2      17.550   8.580  11.880  1.00  0.00            
ATOM    151  H7  BE4     2      15.250   8.110  11.920  1.00  0.00            
ATOM    152  H8  BE4     2      14.470   5.820  12.670  1.00  0.00            
ATOM    153  H9  BE4     2      15.330   3.740  14.040  1.00  0.00            
ATOM    154  H10 BE4     2      16.720   2.840  13.360  1.00  0.00            
ATOM    155  H11 BE4     2      14.300   3.770  11.750  1.00  0.00            
ATOM    156  H12 BE4     2      15.630   2.870  11.150  1.00  0.00            
ATOM    157  H13 BE4     2      14.570   2.090  12.350  1.00  0.00            
ATOM    158  H14 BE4     2      19.150   3.040  14.780  1.00  0.00            
ATOM    159  H15 BE4     2      18.690   4.800  15.000  1.00  0.00            
ATOM    160  H16 BE4     2      22.070   5.020  15.890  1.00  0.00            
ATOM    161  H17 BE4     2      20.370   5.160  16.430  1.00  0.00            
ATOM    162  H18 BE4     2      21.220   3.610  16.290  1.00  0.00            
ATOM    163  H19 BE4     2      19.610   1.550  13.210  1.00  0.00            
ATOM    164  H20 BE4     2      21.010   2.670  12.910  1.00  0.00            
TER
ENDMDL
MODEL        1
ATOM      1  H1  ACD     1      37.730  37.670   5.370  1.00  0.00            
ATOM      2  O1  ACD     1      36.870  37.650   4.940  1.00  0.00            
ATOM      3  C1  ACD     1      35.960  38.150   5.970  1.00  0.00            
ATOM      4  H2  ACD     1      34.930  38.020   5.610  1.00  0.00            
ATOM      5  H3  ACD     1      36.230  39.210   6.080  1.00  0.00            
ATOM      6  C2  ACD     1      36.200  37.500   7.380  1.00  0.00            
ATOM      7  H4  ACD     1      35.840  36.460   7.430  1.00  0.00            
ATOM      8  O2  ACD     1      37.570  37.460   7.700  1.00  0.00            
ATOM      9  C3  ACD     1      37.910  36.740   8.900  1.00  0.00            
ATOM     10  H5  ACD     1      38.990  36.570   8.900  1.00  0.00            
ATOM     11  O3  ACD     1      37.260  35.430   8.920  1.00  0.00            
ATOM     12  C4  ACD     1      37.990  34.320   9.350  1.00  0.00            
ATOM     13  H6  ACD     1      38.890  34.580   9.910  1.00  0.00            
ATOM     14  C5  ACD     1      37.150  33.490  10.340  1.00  0.00            
ATOM     15  H7  ACD     1      36.140  33.550   9.910  1.00  0.00            
ATOM     16  O4  ACD     1      37.100  34.140  11.660  1.00  0.00            
ATOM     17  H8  ACD     1      36.980  33.480  12.350  1.00  0.00            
ATOM     18  C6  ACD     1      37.510  32.030  10.370  1.00  0.00            
ATOM     19  H9  ACD     1      38.390  31.960  11.020  1.00  0.00            
ATOM     20  O5  ACD     1      36.500  31.260  11.040  1.00  0.00            
ATOM     21  H10 ACD     1      36.670  31.360  11.980  1.00  0.00            
ATOM     22  C7  ACD     1      37.810  31.350   9.020  1.00  0.00            
ATOM     23  H11 ACD     1      38.280  30.380   9.240  1.00  0.00            
ATOM     24  O6  ACD     1      38.820  32.190   8.390  1.00  0.00            
ATOM     25  C8  ACD     1      38.280  33.520   8.060  1.00  0.00            
ATOM     26  H12 ACD     1      37.340  33.400   7.510  1.00  0.00            
ATOM     27  C9  ACD     1      39.240  34.110   7.090  1.00  0.00            
ATOM     28  H13 ACD     1      38.820  35.100   6.900  1.00  0.00            
ATOM     29  H14 ACD     1      40.220  34.270   7.560  1.00  0.00            
ATOM     30  O7  ACD     1      39.350  33.460   5.860  1.00  0.00            
ATOM     31  H15 ACD     1      38.570  33.740   5.380  1.00  0.00            
ATOM     32  O8  ACD     1      36.650  31.270   8.180  1.00  0.00            
ATOM     33  C10 ACD     1      36.300  30.020   7.500  1.00  0.00            
ATOM     34  H16 ACD     1      37.120  29.300   7.360  1.00  0.00            
ATOM     35  C11 ACD     1      35.180  29.240   8.240  1.00  0.00            
ATOM     36  H17 ACD     1      34.460  29.980   8.610  1.00  0.00            
ATOM     37  O9  ACD     1      35.750  28.740   9.440  1.00  0.00            
ATOM     38  H18 ACD     1      35.780  29.450  10.100  1.00  0.00            
ATOM     39  C12 ACD     1      34.490  28.210   7.320  1.00  0.00            
ATOM     40  H19 ACD     1      35.250  27.450   7.100  1.00  0.00            
ATOM     41  O10 ACD     1      33.270  27.620   7.770  1.00  0.00            
ATOM     42  H20 ACD     1      32.610  28.310   7.690  1.00  0.00            
ATOM     43  C13 ACD     1      34.220  28.890   5.970  1.00  0.00            
ATOM     44  H21 ACD     1      33.740  28.110   5.370  1.00  0.00            
ATOM     45  O11 ACD     1      35.410  29.340   5.360  1.00  0.00            
ATOM     46  C14 ACD     1      35.900  30.450   6.080  1.00  0.00            
ATOM     47  H22 ACD     1      35.180  31.240   6.290  1.00  0.00            
ATOM     48  C15 ACD     1      36.980  31.050   5.270  1.00  0.00            
ATOM     49  H23 ACD     1      36.540  31.420   4.330  1.00  0.00            
ATOM     50  H24 ACD     1      37.190  31.920   5.900  1.00  0.00            
ATOM     51  O12 ACD     1      38.160  30.280   5.040  1.00  0.00            
ATOM     52  H25 ACD     1      38.930  30.850   4.890  1.00  0.00            
ATOM     53  O13 ACD     1      33.290  30.020   6.140  1.00  0.00            
ATOM     54  C16 ACD     1      31.960  30.010   5.660  1.00  0.00            
ATOM     55  H26 ACD     1      31.650  29.040   5.240  1.00  0.00            
ATOM     56  C17 ACD     1      31.040  30.320   6.860  1.00  0.00            
ATOM     57  H27 ACD     1      31.370  31.230   7.370  1.00  0.00            
ATOM     58  O14 ACD     1      31.000  29.190   7.630  1.00  0.00            
ATOM     59  H28 ACD     1      30.190  29.290   8.130  1.00  0.00            
ATOM     60  C18 ACD     1      29.690  30.640   6.360  1.00  0.00            
ATOM     61  H29 ACD     1      29.290  29.700   5.960  1.00  0.00            
ATOM     62  O15 ACD     1      28.950  30.980   7.520  1.00  0.00            
ATOM     63  H30 ACD     1      28.950  31.940   7.520  1.00  0.00            
ATOM     64  C19 ACD     1      29.690  31.770   5.360  1.00  0.00            
ATOM     65  H31 ACD     1      28.660  31.900   5.020  1.00  0.00            
ATOM     66  O16 ACD     1      30.440  31.330   4.230  1.00  0.00            
ATOM     67  C20 ACD     1      31.860  31.070   4.530  1.00  0.00            
ATOM     68  H32 ACD     1      32.370  31.980   4.840  1.00  0.00            
ATOM     69  C21 ACD     1      32.640  30.750   3.250  1.00  0.00            
ATOM     70  H33 ACD     1      33.530  30.140   3.450  1.00  0.00            
ATOM     71  H34 ACD     1      31.990  30.330   2.470  1.00  0.00            
ATOM     72  O17 ACD     1      33.140  31.960   2.650  1.00  0.00            
ATOM     73  H35 ACD     1      32.530  32.410   2.060  1.00  0.00            
ATOM     74  O18 ACD     1      30.180  32.920   5.980  1.00  0.00            
ATOM     75  C22 ACD     1      29.580  34.160   5.580  1.00  0.00            
ATOM     76  H36 ACD     1      29.130  34.050   4.580  1.00  0.00            
ATOM     77  C23 ACD     1      28.620  34.610   6.680  1.00  0.00            
ATOM     78  H37 ACD     1      29.080  34.760   7.670  1.00  0.00            
ATOM     79  O19 ACD     1      27.540  33.730   6.790  1.00  0.00            
ATOM     80  H38 ACD     1      26.970  33.960   7.520  1.00  0.00            
ATOM     81  C24 ACD     1      28.160  35.940   6.280  1.00  0.00            
ATOM     82  H39 ACD     1      27.580  35.790   5.360  1.00  0.00            
ATOM     83  O20 ACD     1      27.380  36.590   7.250  1.00  0.00            
ATOM     84  H40 ACD     1      27.930  36.450   8.030  1.00  0.00            
ATOM     85  C25 ACD     1      29.350  36.950   6.010  1.00  0.00            
ATOM     86  H41 ACD     1      28.920  37.890   5.650  1.00  0.00            
ATOM     87  O21 ACD     1      30.070  36.460   4.900  1.00  0.00            
ATOM     88  C26 ACD     1      30.670  35.140   5.170  1.00  0.00            
ATOM     89  H42 ACD     1      31.350  35.220   6.030  1.00  0.00            
ATOM     90  C27 ACD     1      31.440  34.860   3.850  1.00  0.00            
ATOM     91  H43 ACD     1      31.800  33.820   3.880  1.00  0.00            
ATOM     92  H44 ACD     1      30.690  34.980   3.050  1.00  0.00            
ATOM     93  O22 ACD     1      32.460  35.780   3.590  1.00  0.00            
ATOM     94  H45 ACD     1      31.970  36.600   3.690  1.00  0.00            
ATOM     95  O23 ACD     1      30.100  37.120   7.180  1.00  0.00            
ATOM     96  C28 ACD     1      30.760  38.420   7.300  1.00  0.00            
ATOM     97  H46 ACD     1      30.040  39.250   7.210  1.00  0.00            
ATOM     98  C29 ACD     1      31.910  38.570   6.260  1.00  0.00            
ATOM     99  H47 ACD     1      32.290  37.550   6.170  1.00  0.00            
ATOM    100  O24 ACD     1      33.060  39.400   6.730  1.00  0.00            
ATOM    101  C30 ACD     1      31.590  39.240   4.900  1.00  0.00            
ATOM    102  H48 ACD     1      30.600  38.830   4.630  1.00  0.00            
ATOM    103  H49 ACD     1      31.520  40.310   5.140  1.00  0.00            
ATOM    104  O25 ACD     1      32.540  39.120   3.780  1.00  0.00            
ATOM    105  H50 ACD     1      32.160  39.520   3.000  1.00  0.00            
ATOM    106  C31 ACD     1      31.280  38.360   8.710  1.00  0.00            
ATOM    107  H51 ACD     1      31.820  37.440   8.950  1.00  0.00            
ATOM    108  O26 ACD     1      30.220  38.440   9.630  1.00  0.00            
ATOM    109  H52 ACD     1      29.630  37.680   9.570  1.00  0.00            
ATOM    110  C32 ACD     1      32.250  39.550   8.930  1.00  0.00            
ATOM    111  H53 ACD     1      31.710  40.490   8.760  1.00  0.00            
ATOM    112  O27 ACD     1      32.770  39.520  10.310  1.00  0.00            
ATOM    113  H54 ACD     1      33.580  39.000  10.280  1.00  0.00            
ATOM    114  C33 ACD     1      33.490  39.390   8.040  1.00  0.00            
ATOM    115  H55 ACD     1      34.170  40.240   8.140  1.00  0.00            
ATOM    116  O28 ACD     1      34.180  38.170   8.410  1.00  0.00            
ATOM    117  C34 ACD     1      35.510  38.300   8.540  1.00  0.00            
ATOM    118  H56 ACD     1      35.840  39.340   8.450  1.00  0.00            
ATOM    119  C35 ACD     1      35.930  37.750   9.900  1.00  0.00            
ATOM    120  H57 ACD     1      35.420  36.780   9.940  1.00  0.00            
ATOM    121  O29 ACD     1      35.390  38.600  10.900  1.00  0.00            
ATOM    122  H58 ACD     1      35.820  39.460  10.790  1.00  0.00            
ATOM    123  C36 ACD     1      37.450  37.550  10.140  1.00  0.00            
ATOM    124  H59 ACD     1      37.960  38.520  10.170  1.00  0.00            
ATOM    125  O30 ACD     1      37.570  36.830  11.400  1.00  0.00            
ATOM    126  H60 ACD     1      37.150  35.960  11.370  1.00  0.00            
ATOM    127  C1  BE4     2      34.230  34.840  12.900  1.00  0.00            
ATOM    128  C2  BE4     2      33.630  35.470  11.590  1.00  0.00            
ATOM    129  C3  BE4     2      32.170  35.160  11.510  1.00  0.00            
ATOM    130  C4  BE4     2      31.290  35.960  12.250  1.00  0.00            
ATOM    131  C5  BE4     2      29.930  35.620  12.300  1.00  0.00            
ATOM    132  C6  BE4     2      29.470  34.510  11.690  1.00  0.00            
ATOM    133  C7  BE4     2      30.240  33.760  10.830  1.00  0.00            
ATOM    134  C8  BE4     2      29.650  32.480  10.160  1.00  0.00            
ATOM    135  C9  BE4     2      29.420  31.330  11.140  1.00  0.00            
ATOM    136  C10 BE4     2      31.660  34.060  10.810  1.00  0.00            
ATOM    137  N1  BE4     2      32.580  33.290  10.080  1.00  0.00            
ATOM    138  C11 BE4     2      33.340  32.200  10.740  1.00  0.00            
ATOM    139  O1  BE4     2      32.920  32.010  12.060  1.00  0.00            
ATOM    140  C12 BE4     2      33.240  30.720  12.680  1.00  0.00            
ATOM    141  C13 BE4     2      32.880  33.700   8.780  1.00  0.00            
ATOM    142  O2  BE4     2      32.320  34.670   8.290  1.00  0.00            
ATOM    143  C14 BE4     2      33.910  32.900   8.070  1.00  0.00            
ATOM    144  Cl1 BE4     2      34.370  33.670   6.450  1.00  0.00            
ATOM    145  H1  BE4     2      34.750  33.900  12.660  1.00  0.00            
ATOM    146  H2  BE4     2      34.820  35.590  13.430  1.00  0.00            
ATOM    147  H3  BE4     2      33.360  34.540  13.500  1.00  0.00            
ATOM    148  H4  BE4     2      34.120  35.150  10.660  1.00  0.00            
ATOM    149  H5  BE4     2      33.800  36.540  11.730  1.00  0.00            
ATOM    150  H6  BE4     2      31.590  36.840  12.820  1.00  0.00            
ATOM    151  H7  BE4     2      29.320  36.130  13.050  1.00  0.00            
ATOM    152  H8  BE4     2      28.430  34.340  11.960  1.00  0.00            
ATOM    153  H9  BE4     2      30.350  32.170   9.370  1.00  0.00            
ATOM    154  H10 BE4     2      28.740  32.760   9.620  1.00  0.00            
ATOM    155  H11 BE4     2      28.720  30.560  10.810  1.00  0.00            
ATOM    156  H12 BE4     2      30.360  30.770  11.210  1.00  0.00            
ATOM    157  H13 BE4     2      29.170  31.550  12.180  1.00  0.00            
ATOM    158  H14 BE4     2      34.370  32.580  10.710  1.00  0.00            
ATOM    159  H15 BE4     2      33.440  31.300  10.130  1.00  0.00            
ATOM    160  H16 BE4     2      32.800  30.530  13.660  1.00  0.00            
ATOM    161  H17 BE4     2      32.830  29.970  11.990  1.00  0.00            
ATOM    162  H18 BE4     2      34.320  30.570  12.800  1.00  0.00            
ATOM    163  H19 BE4     2      33.440  31.910   7.980  1.00  0.00            
ATOM    164  H20 BE4     2      34.850  32.830   8.630  1.00  0.00            
TER
ENDMDL
MODEL        1
ATOM      1  H1  ACD     1      36.700  23.340  10.400  1.00  0.00            
ATOM      2  O1  ACD     1      36.670  23.350  11.360  1.00  0.00            
ATOM      3  C1  ACD     1      37.110  24.600  11.700  1.00  0.00            
ATOM      4  H2  ACD     1      37.970  24.900  11.080  1.00  0.00            
ATOM      5  H3  ACD     1      37.450  24.670  12.740  1.00  0.00            
ATOM      6  C2  ACD     1      36.060  25.700  11.340  1.00  0.00            
ATOM      7  H4  ACD     1      36.320  26.640  11.840  1.00  0.00            
ATOM      8  O2  ACD     1      35.920  25.850   9.930  1.00  0.00            
ATOM      9  C3  ACD     1      35.030  26.900   9.480  1.00  0.00            
ATOM     10  H5  ACD     1      35.020  26.940   8.380  1.00  0.00            
ATOM     11  O3  ACD     1      35.410  28.200   9.950  1.00  0.00            
ATOM     12  C4  ACD     1      36.090  29.120   9.100  1.00  0.00            
ATOM     13  H6  ACD     1      36.250  28.820   8.050  1.00  0.00            
ATOM     14  C5  ACD     1      35.300  30.420   9.100  1.00  0.00            
ATOM     15  H7  ACD     1      35.150  30.660  10.160  1.00  0.00            
ATOM     16  O4  ACD     1      34.020  30.340   8.430  1.00  0.00            
ATOM     17  H8  ACD     1      34.090  29.810   7.640  1.00  0.00            
ATOM     18  C6  ACD     1      36.110  31.480   8.410  1.00  0.00            
ATOM     19  H9  ACD     1      36.320  31.170   7.380  1.00  0.00            
ATOM     20  O5  ACD     1      35.490  32.710   8.390  1.00  0.00            
ATOM     21  H10 ACD     1      35.160  33.000   9.250  1.00  0.00            
ATOM     22  C7  ACD     1      37.420  31.650   9.170  1.00  0.00            
ATOM     23  H11 ACD     1      38.080  32.450   8.810  1.00  0.00            
ATOM     24  O6  ACD     1      38.150  30.380   8.990  1.00  0.00            
ATOM     25  C8  ACD     1      37.490  29.260   9.600  1.00  0.00            
ATOM     26  H12 ACD     1      37.470  29.400  10.690  1.00  0.00            
ATOM     27  C9  ACD     1      38.300  28.040   9.450  1.00  0.00            
ATOM     28  H13 ACD     1      39.250  28.220   9.950  1.00  0.00            
ATOM     29  H14 ACD     1      37.910  27.120   9.900  1.00  0.00            
ATOM     30  O7  ACD     1      38.490  27.630   8.140  1.00  0.00            
ATOM     31  H15 ACD     1      38.800  28.340   7.560  1.00  0.00            
ATOM     32  O8  ACD     1      37.190  31.870  10.560  1.00  0.00            
ATOM     33  C10 ACD     1      37.330  33.230  10.960  1.00  0.00            
ATOM     34  H16 ACD     1      37.300  33.870  10.070  1.00  0.00            
ATOM     35  C11 ACD     1      36.070  33.470  11.810  1.00  0.00            
ATOM     36  H17 ACD     1      35.880  32.670  12.540  1.00  0.00            
ATOM     37  O9  ACD     1      34.930  33.740  10.990  1.00  0.00            
ATOM     38  H18 ACD     1      34.380  34.300  11.550  1.00  0.00            
ATOM     39  C12 ACD     1      36.370  34.640  12.730  1.00  0.00            
ATOM     40  H19 ACD     1      36.470  35.520  12.090  1.00  0.00            
ATOM     41  O10 ACD     1      35.310  34.740  13.690  1.00  0.00            
ATOM     42  H20 ACD     1      35.310  33.920  14.200  1.00  0.00            
ATOM     43  C13 ACD     1      37.730  34.640  13.430  1.00  0.00            
ATOM     44  H21 ACD     1      37.740  35.640  13.880  1.00  0.00            
ATOM     45  O11 ACD     1      38.720  34.480  12.400  1.00  0.00            
ATOM     46  C14 ACD     1      38.600  33.240  11.750  1.00  0.00            
ATOM     47  H22 ACD     1      38.650  32.420  12.470  1.00  0.00            
ATOM     48  C15 ACD     1      39.850  32.850  10.920  1.00  0.00            
ATOM     49  H23 ACD     1      40.760  32.950  11.520  1.00  0.00            
ATOM     50  H24 ACD     1      39.640  31.830  10.570  1.00  0.00            
ATOM     51  O12 ACD     1      40.070  33.720   9.800  1.00  0.00            
ATOM     52  H25 ACD     1      39.790  34.600  10.090  1.00  0.00            
ATOM     53  O13 ACD     1      37.900  33.570  14.450  1.00  0.00            
ATOM     54  C16 ACD     1      38.660  33.840  15.630  1.00  0.00            
ATOM     55  H26 ACD     1      39.390  34.660  15.590  1.00  0.00            
ATOM     56  C17 ACD     1      37.650  34.150  16.780  1.00  0.00            
ATOM     57  H27 ACD     1      36.760  33.540  16.570  1.00  0.00            
ATOM     58  O14 ACD     1      37.130  35.490  16.700  1.00  0.00            
ATOM     59  H28 ACD     1      36.570  35.740  17.440  1.00  0.00            
ATOM     60  C18 ACD     1      38.180  33.750  18.180  1.00  0.00            
ATOM     61  H29 ACD     1      38.980  34.420  18.520  1.00  0.00            
ATOM     62  O15 ACD     1      37.080  33.670  19.100  1.00  0.00            
ATOM     63  H30 ACD     1      36.730  32.780  19.020  1.00  0.00            
ATOM     64  C19 ACD     1      38.680  32.370  18.090  1.00  0.00            
ATOM     65  H31 ACD     1      38.970  32.020  19.090  1.00  0.00            
ATOM     66  O16 ACD     1      39.810  32.350  17.230  1.00  0.00            
ATOM     67  C20 ACD     1      39.370  32.500  15.870  1.00  0.00            
ATOM     68  H32 ACD     1      38.690  31.680  15.620  1.00  0.00            
ATOM     69  C21 ACD     1      40.610  32.410  14.970  1.00  0.00            
ATOM     70  H33 ACD     1      40.260  32.500  13.930  1.00  0.00            
ATOM     71  H34 ACD     1      41.330  33.200  15.180  1.00  0.00            
ATOM     72  O17 ACD     1      41.280  31.170  15.030  1.00  0.00            
ATOM     73  H35 ACD     1      41.860  31.230  15.790  1.00  0.00            
ATOM     74  O18 ACD     1      37.520  31.490  17.660  1.00  0.00            
ATOM     75  C22 ACD     1      37.290  30.260  18.420  1.00  0.00            
ATOM     76  H36 ACD     1      37.590  30.250  19.470  1.00  0.00            
ATOM     77  C23 ACD     1      35.720  30.060  18.500  1.00  0.00            
ATOM     78  H37 ACD     1      35.460  30.080  17.440  1.00  0.00            
ATOM     79  O19 ACD     1      35.160  31.250  19.150  1.00  0.00            
ATOM     80  H38 ACD     1      34.920  31.930  18.530  1.00  0.00            
ATOM     81  C24 ACD     1      35.400  28.670  19.140  1.00  0.00            
ATOM     82  H39 ACD     1      35.900  28.750  20.120  1.00  0.00            
ATOM     83  O20 ACD     1      34.020  28.180  19.160  1.00  0.00            
ATOM     84  H40 ACD     1      33.460  28.790  19.640  1.00  0.00            
ATOM     85  C25 ACD     1      36.200  27.550  18.490  1.00  0.00            
ATOM     86  H41 ACD     1      36.080  26.640  19.090  1.00  0.00            
ATOM     87  O21 ACD     1      37.580  27.900  18.410  1.00  0.00            
ATOM     88  C26 ACD     1      37.950  29.120  17.760  1.00  0.00            
ATOM     89  H42 ACD     1      37.660  29.120  16.700  1.00  0.00            
ATOM     90  C27 ACD     1      39.480  29.220  17.760  1.00  0.00            
ATOM     91  H43 ACD     1      39.970  28.280  17.460  1.00  0.00            
ATOM     92  H44 ACD     1      39.680  29.970  16.980  1.00  0.00            
ATOM     93  O22 ACD     1      40.110  29.690  18.970  1.00  0.00            
ATOM     94  H45 ACD     1      39.900  29.060  19.660  1.00  0.00            
ATOM     95  O23 ACD     1      35.750  27.380  17.140  1.00  0.00            
ATOM     96  C28 ACD     1      35.640  26.000  16.630  1.00  0.00            
ATOM     97  H46 ACD     1      35.850  25.310  17.450  1.00  0.00            
ATOM     98  C29 ACD     1      36.500  25.740  15.450  1.00  0.00            
ATOM     99  H47 ACD     1      36.460  26.620  14.800  1.00  0.00            
ATOM    100  O24 ACD     1      36.040  24.530  14.790  1.00  0.00            
ATOM    101  C30 ACD     1      37.930  25.480  15.790  1.00  0.00            
ATOM    102  H48 ACD     1      38.230  26.140  16.620  1.00  0.00            
ATOM    103  H49 ACD     1      37.940  24.400  16.020  1.00  0.00            
ATOM    104  O25 ACD     1      38.840  25.650  14.680  1.00  0.00            
ATOM    105  H50 ACD     1      39.620  25.170  14.990  1.00  0.00            
ATOM    106  C31 ACD     1      34.120  25.960  16.270  1.00  0.00            
ATOM    107  H51 ACD     1      33.860  26.870  15.720  1.00  0.00            
ATOM    108  O26 ACD     1      33.380  25.890  17.510  1.00  0.00            
ATOM    109  H52 ACD     1      33.740  26.620  18.020  1.00  0.00            
ATOM    110  C32 ACD     1      33.700  24.820  15.310  1.00  0.00            
ATOM    111  H53 ACD     1      33.620  23.930  15.950  1.00  0.00            
ATOM    112  O27 ACD     1      32.400  25.060  14.770  1.00  0.00            
ATOM    113  H54 ACD     1      31.790  25.070  15.510  1.00  0.00            
ATOM    114  C33 ACD     1      34.750  24.630  14.240  1.00  0.00            
ATOM    115  H55 ACD     1      34.520  23.710  13.690  1.00  0.00            
ATOM    116  O28 ACD     1      34.660  25.660  13.370  1.00  0.00            
ATOM    117  C34 ACD     1      34.690  25.390  12.000  1.00  0.00            
ATOM    118  H56 ACD     1      34.470  24.340  11.760  1.00  0.00            
ATOM    119  C35 ACD     1      33.590  26.250  11.470  1.00  0.00            
ATOM    120  H57 ACD     1      33.750  27.190  12.020  1.00  0.00            
ATOM    121  O29 ACD     1      32.310  25.800  11.930  1.00  0.00            
ATOM    122  H58 ACD     1      32.300  25.680  12.890  1.00  0.00            
ATOM    123  C36 ACD     1      33.660  26.610   9.950  1.00  0.00            
ATOM    124  H59 ACD     1      33.250  25.770   9.360  1.00  0.00            
ATOM    125  O30 ACD     1      32.930  27.720   9.590  1.00  0.00            
ATOM    126  H60 ACD     1      33.550  28.430   9.760  1.00  0.00            
ATOM    127  C1  BE4     2      31.120  31.520  10.870  1.00  0.00            
ATOM    128  C2  BE4     2      32.260  30.610  11.400  1.00  0.00            
ATOM    129  C3  BE4     2      31.870  29.760  12.690  1.00  0.00            
ATOM    130  C4  BE4     2      31.090  28.620  12.510  1.00  0.00            
ATOM    131  C5  BE4     2      30.860  27.790  13.630  1.00  0.00            
ATOM    132  C6  BE4     2      31.470  28.090  14.860  1.00  0.00            
ATOM    133  C7  BE4     2      32.180  29.300  15.010  1.00  0.00            
ATOM    134  C8  BE4     2      32.700  29.570  16.410  1.00  0.00            
ATOM    135  C9  BE4     2      31.640  29.620  17.540  1.00  0.00            
ATOM    136  C10 BE4     2      32.450  30.100  13.900  1.00  0.00            
ATOM    137  N1  BE4     2      33.260  31.300  14.080  1.00  0.00            
ATOM    138  C11 BE4     2      32.440  32.480  14.270  1.00  0.00            
ATOM    139  O1  BE4     2      32.740  33.500  13.240  1.00  0.00            
ATOM    140  C12 BE4     2      32.090  34.790  13.360  1.00  0.00            
ATOM    141  C13 BE4     2      34.580  31.310  14.410  1.00  0.00            
ATOM    142  O2  BE4     2      35.190  32.290  14.880  1.00  0.00            
ATOM    143  C14 BE4     2      35.350  30.130  13.710  1.00  0.00            
ATOM    144  Cl1 BE4     2      37.090  30.160  14.200  1.00  0.00            
ATOM    145  H1  BE4     2      30.710  32.160  11.660  1.00  0.00            
ATOM    146  H2  BE4     2      31.370  32.330  10.180  1.00  0.00            
ATOM    147  H3  BE4     2      30.270  30.920  10.510  1.00  0.00            
ATOM    148  H4  BE4     2      33.200  31.170  11.480  1.00  0.00            
ATOM    149  H5  BE4     2      32.510  29.930  10.580  1.00  0.00            
ATOM    150  H6  BE4     2      30.680  28.370  11.540  1.00  0.00            
ATOM    151  H7  BE4     2      30.250  26.890  13.500  1.00  0.00            
ATOM    152  H8  BE4     2      31.220  27.460  15.710  1.00  0.00            
ATOM    153  H9  BE4     2      33.100  30.590  16.400  1.00  0.00            
ATOM    154  H10 BE4     2      33.480  28.860  16.740  1.00  0.00            
ATOM    155  H11 BE4     2      32.080  29.940  18.500  1.00  0.00            
ATOM    156  H12 BE4     2      30.750  30.240  17.380  1.00  0.00            
ATOM    157  H13 BE4     2      31.250  28.610  17.700  1.00  0.00            
ATOM    158  H14 BE4     2      32.630  32.940  15.250  1.00  0.00            
ATOM    159  H15 BE4     2      31.380  32.200  14.210  1.00  0.00            
ATOM    160  H16 BE4     2      31.130  34.730  12.840  1.00  0.00            
ATOM    161  H17 BE4     2      31.980  35.100  14.410  1.00  0.00            
ATOM    162  H18 BE4     2      32.750  35.580  12.990  1.00  0.00            
ATOM    163  H19 BE4     2      35.290  30.220  12.620  1.00  0.00            
ATOM    164  H20 BE4     2      34.960  29.200  14.150  1.00  0.00            
TER
ENDMDL
MODEL        1
ATOM      1  H1  ACD     1      23.900  31.420  11.780  1.00  0.00            
ATOM      2  O1  ACD     1      23.560  31.840  10.980  1.00  0.00            
ATOM      3  C1  ACD     1      24.030  33.200  11.150  1.00  0.00            
ATOM      4  H2  ACD     1      23.870  33.600  10.140  1.00  0.00            
ATOM      5  H3  ACD     1      25.120  33.220  11.290  1.00  0.00            
ATOM      6  C2  ACD     1      23.340  33.990  12.220  1.00  0.00            
ATOM      7  H4  ACD     1      22.290  34.050  11.910  1.00  0.00            
ATOM      8  O2  ACD     1      23.460  33.290  13.580  1.00  0.00            
ATOM      9  C3  ACD     1      22.960  34.120  14.680  1.00  0.00            
ATOM     10  H5  ACD     1      23.080  33.630  15.650  1.00  0.00            
ATOM     11  O3  ACD     1      21.580  34.250  14.550  1.00  0.00            
ATOM     12  C4  ACD     1      20.750  33.290  15.240  1.00  0.00            
ATOM     13  H6  ACD     1      20.950  33.220  16.320  1.00  0.00            
ATOM     14  C5  ACD     1      19.310  33.850  15.080  1.00  0.00            
ATOM     15  H7  ACD     1      19.230  34.420  14.150  1.00  0.00            
ATOM     16  O4  ACD     1      18.990  34.830  16.100  1.00  0.00            
ATOM     17  H8  ACD     1      19.240  35.720  15.840  1.00  0.00            
ATOM     18  C6  ACD     1      18.220  32.730  15.070  1.00  0.00            
ATOM     19  H9  ACD     1      18.260  32.290  16.070  1.00  0.00            
ATOM     20  O5  ACD     1      16.930  33.250  14.790  1.00  0.00            
ATOM     21  H10 ACD     1      16.790  33.250  13.840  1.00  0.00            
ATOM     22  C7  ACD     1      18.520  31.620  14.150  1.00  0.00            
ATOM     23  H11 ACD     1      17.690  30.910  14.100  1.00  0.00            
ATOM     24  O6  ACD     1      19.680  31.050  14.700  1.00  0.00            
ATOM     25  C8  ACD     1      20.940  31.880  14.600  1.00  0.00            
ATOM     26  H12 ACD     1      21.140  32.120  13.550  1.00  0.00            
ATOM     27  C9  ACD     1      22.070  30.960  15.140  1.00  0.00            
ATOM     28  H13 ACD     1      21.970  29.900  14.860  1.00  0.00            
ATOM     29  H14 ACD     1      23.040  31.380  14.850  1.00  0.00            
ATOM     30  O7  ACD     1      21.980  30.900  16.550  1.00  0.00            
ATOM     31  H15 ACD     1      22.660  30.330  16.910  1.00  0.00            
ATOM     32  O8  ACD     1      18.720  32.050  12.810  1.00  0.00            
ATOM     33  C10 ACD     1      18.010  31.360  11.840  1.00  0.00            
ATOM     34  H16 ACD     1      17.670  30.400  12.250  1.00  0.00            
ATOM     35  C11 ACD     1      16.890  32.200  11.360  1.00  0.00            
ATOM     36  H17 ACD     1      17.240  33.200  11.080  1.00  0.00            
ATOM     37  O9  ACD     1      15.950  32.470  12.430  1.00  0.00            
ATOM     38  H18 ACD     1      15.600  31.600  12.630  1.00  0.00            
ATOM     39  C12 ACD     1      16.150  31.570  10.160  1.00  0.00            
ATOM     40  H19 ACD     1      15.820  30.550  10.370  1.00  0.00            
ATOM     41  O10 ACD     1      15.090  32.380   9.690  1.00  0.00            
ATOM     42  H20 ACD     1      14.470  32.610  10.390  1.00  0.00            
ATOM     43  C13 ACD     1      17.160  31.410   9.030  1.00  0.00            
ATOM     44  H21 ACD     1      16.600  30.830   8.280  1.00  0.00            
ATOM     45  O11 ACD     1      18.270  30.560   9.520  1.00  0.00            
ATOM     46  C14 ACD     1      19.000  31.140  10.640  1.00  0.00            
ATOM     47  H22 ACD     1      19.500  32.070  10.330  1.00  0.00            
ATOM     48  C15 ACD     1      20.060  30.150  10.980  1.00  0.00            
ATOM     49  H23 ACD     1      20.640  30.040  10.060  1.00  0.00            
ATOM     50  H24 ACD     1      20.690  30.560  11.780  1.00  0.00            
ATOM     51  O12 ACD     1      19.510  28.940  11.460  1.00  0.00            
ATOM     52  H25 ACD     1      18.830  28.640  10.850  1.00  0.00            
ATOM     53  O13 ACD     1      17.680  32.590   8.590  1.00  0.00            
ATOM     54  C16 ACD     1      17.980  32.710   7.210  1.00  0.00            
ATOM     55  H26 ACD     1      17.750  31.700   6.850  1.00  0.00            
ATOM     56  C17 ACD     1      17.020  33.790   6.690  1.00  0.00            
ATOM     57  H27 ACD     1      17.330  34.690   7.230  1.00  0.00            
ATOM     58  O14 ACD     1      15.700  33.310   6.880  1.00  0.00            
ATOM     59  H28 ACD     1      15.640  32.960   7.770  1.00  0.00            
ATOM     60  C18 ACD     1      17.280  34.170   5.200  1.00  0.00            
ATOM     61  H29 ACD     1      16.880  33.330   4.620  1.00  0.00            
ATOM     62  O15 ACD     1      16.680  35.430   4.800  1.00  0.00            
ATOM     63  H30 ACD     1      17.180  36.170   5.150  1.00  0.00            
ATOM     64  C19 ACD     1      18.810  34.430   4.920  1.00  0.00            
ATOM     65  H31 ACD     1      19.020  34.410   3.840  1.00  0.00            
ATOM     66  O16 ACD     1      19.560  33.310   5.400  1.00  0.00            
ATOM     67  C20 ACD     1      19.450  32.990   6.810  1.00  0.00            
ATOM     68  H32 ACD     1      19.910  33.780   7.420  1.00  0.00            
ATOM     69  C21 ACD     1      20.330  31.770   7.060  1.00  0.00            
ATOM     70  H33 ACD     1      20.230  31.520   8.120  1.00  0.00            
ATOM     71  H34 ACD     1      19.870  30.890   6.590  1.00  0.00            
ATOM     72  O17 ACD     1      21.710  32.080   6.730  1.00  0.00            
ATOM     73  H35 ACD     1      21.800  32.390   5.830  1.00  0.00            
ATOM     74  O18 ACD     1      19.400  35.580   5.490  1.00  0.00            
ATOM     75  C22 ACD     1      20.510  36.260   4.800  1.00  0.00            
ATOM     76  H36 ACD     1      20.450  36.230   3.700  1.00  0.00            
ATOM     77  C23 ACD     1      20.430  37.690   5.250  1.00  0.00            
ATOM     78  H37 ACD     1      20.330  37.720   6.340  1.00  0.00            
ATOM     79  O19 ACD     1      19.300  38.380   4.660  1.00  0.00            
ATOM     80  H38 ACD     1      18.530  38.150   5.200  1.00  0.00            
ATOM     81  C24 ACD     1      21.830  38.450   5.150  1.00  0.00            
ATOM     82  H39 ACD     1      21.970  38.450   4.060  1.00  0.00            
ATOM     83  O20 ACD     1      21.800  39.770   5.770  1.00  0.00            
ATOM     84  H40 ACD     1      21.040  40.280   5.460  1.00  0.00            
ATOM     85  C25 ACD     1      22.980  37.580   5.690  1.00  0.00            
ATOM     86  H41 ACD     1      23.900  38.170   5.580  1.00  0.00            
ATOM     87  O21 ACD     1      22.950  36.400   4.970  1.00  0.00            
ATOM     88  C26 ACD     1      21.820  35.530   5.080  1.00  0.00            
ATOM     89  H42 ACD     1      21.780  35.080   6.080  1.00  0.00            
ATOM     90  C27 ACD     1      21.950  34.470   4.030  1.00  0.00            
ATOM     91  H43 ACD     1      21.050  33.870   3.870  1.00  0.00            
ATOM     92  H44 ACD     1      22.070  35.030   3.090  1.00  0.00            
ATOM     93  O22 ACD     1      23.110  33.650   4.190  1.00  0.00            
ATOM     94  H45 ACD     1      23.890  34.210   4.250  1.00  0.00            
ATOM     95  O23 ACD     1      22.810  37.370   7.120  1.00  0.00            
ATOM     96  C28 ACD     1      23.920  37.400   7.960  1.00  0.00            
ATOM     97  H46 ACD     1      24.860  37.740   7.490  1.00  0.00            
ATOM     98  C29 ACD     1      24.270  36.000   8.400  1.00  0.00            
ATOM     99  H47 ACD     1      23.350  35.600   8.850  1.00  0.00            
ATOM    100  O24 ACD     1      25.290  36.030   9.450  1.00  0.00            
ATOM    101  C30 ACD     1      24.830  35.080   7.300  1.00  0.00            
ATOM    102  H48 ACD     1      25.030  34.070   7.670  1.00  0.00            
ATOM    103  H49 ACD     1      24.080  34.980   6.500  1.00  0.00            
ATOM    104  O25 ACD     1      25.940  35.640   6.620  1.00  0.00            
ATOM    105  H50 ACD     1      25.970  35.410   5.690  1.00  0.00            
ATOM    106  C31 ACD     1      23.630  38.340   9.070  1.00  0.00            
ATOM    107  H51 ACD     1      22.670  37.950   9.410  1.00  0.00            
ATOM    108  O26 ACD     1      23.590  39.680   8.540  1.00  0.00            
ATOM    109  H52 ACD     1      23.010  39.710   7.780  1.00  0.00            
ATOM    110  C32 ACD     1      24.670  38.270  10.180  1.00  0.00            
ATOM    111  H53 ACD     1      25.660  38.560   9.790  1.00  0.00            
ATOM    112  O27 ACD     1      24.240  39.080  11.260  1.00  0.00            
ATOM    113  H54 ACD     1      24.070  39.990  10.980  1.00  0.00            
ATOM    114  C33 ACD     1      24.930  36.800  10.580  1.00  0.00            
ATOM    115  H55 ACD     1      25.800  36.800  11.250  1.00  0.00            
ATOM    116  O28 ACD     1      23.770  36.170  11.180  1.00  0.00            
ATOM    117  C34 ACD     1      24.000  35.360  12.300  1.00  0.00            
ATOM    118  H56 ACD     1      25.070  35.150  12.460  1.00  0.00            
ATOM    119  C35 ACD     1      23.490  36.170  13.480  1.00  0.00            
ATOM    120  H57 ACD     1      22.400  36.210  13.370  1.00  0.00            
ATOM    121  O29 ACD     1      24.140  37.440  13.500  1.00  0.00            
ATOM    122  H58 ACD     1      24.080  37.760  12.600  1.00  0.00            
ATOM    123  C36 ACD     1      23.650  35.450  14.780  1.00  0.00            
ATOM    124  H59 ACD     1      24.730  35.310  14.900  1.00  0.00            
ATOM    125  O30 ACD     1      23.170  36.160  15.940  1.00  0.00            
ATOM    126  H60 ACD     1      23.710  36.950  16.000  1.00  0.00            
ATOM    127  C1  BE4     2      19.580  40.550   8.380  1.00  0.00            
ATOM    128  C2  BE4     2      19.350  40.330   9.870  1.00  0.00            
ATOM    129  C3  BE4     2      17.940  39.940  10.260  1.00  0.00            
ATOM    130  C4  BE4     2      16.900  40.820   9.900  1.00  0.00            
ATOM    131  C5  BE4     2      15.560  40.420  10.070  1.00  0.00            
ATOM    132  C6  BE4     2      15.350  39.090  10.510  1.00  0.00            
ATOM    133  C7  BE4     2      16.340  38.170  10.850  1.00  0.00            
ATOM    134  C8  BE4     2      15.890  36.740  11.210  1.00  0.00            
ATOM    135  C9  BE4     2      15.660  36.010   9.900  1.00  0.00            
ATOM    136  C10 BE4     2      17.700  38.600  10.750  1.00  0.00            
ATOM    137  N1  BE4     2      18.780  37.680  11.010  1.00  0.00            
ATOM    138  C11 BE4     2      19.230  37.630  12.410  1.00  0.00            
ATOM    139  O1  BE4     2      20.430  38.440  12.550  1.00  0.00            
ATOM    140  C12 BE4     2      20.990  38.540  13.910  1.00  0.00            
ATOM    141  C13 BE4     2      19.440  36.980   9.980  1.00  0.00            
ATOM    142  O2  BE4     2      19.160  37.270   8.830  1.00  0.00            
ATOM    143  C14 BE4     2      20.550  35.950  10.170  1.00  0.00            
ATOM    144  Cl1 BE4     2      19.830  34.470  10.860  1.00  0.00            
ATOM    145  H1  BE4     2      20.560  40.910   8.040  1.00  0.00            
ATOM    146  H2  BE4     2      19.430  39.580   7.890  1.00  0.00            
ATOM    147  H3  BE4     2      18.840  41.260   7.970  1.00  0.00            
ATOM    148  H4  BE4     2      19.520  41.330  10.300  1.00  0.00            
ATOM    149  H5  BE4     2      20.100  39.720  10.390  1.00  0.00            
ATOM    150  H6  BE4     2      17.170  41.800   9.500  1.00  0.00            
ATOM    151  H7  BE4     2      14.790  41.180   9.960  1.00  0.00            
ATOM    152  H8  BE4     2      14.290  38.880  10.570  1.00  0.00            
ATOM    153  H9  BE4     2      15.010  36.690  11.860  1.00  0.00            
ATOM    154  H10 BE4     2      16.730  36.320  11.790  1.00  0.00            
ATOM    155  H11 BE4     2      15.230  35.010   9.980  1.00  0.00            
ATOM    156  H12 BE4     2      14.990  36.640   9.290  1.00  0.00            
ATOM    157  H13 BE4     2      16.500  35.720   9.260  1.00  0.00            
ATOM    158  H14 BE4     2      19.450  36.590  12.660  1.00  0.00            
ATOM    159  H15 BE4     2      18.400  38.020  13.010  1.00  0.00            
ATOM    160  H16 BE4     2      22.020  38.910  13.840  1.00  0.00            
ATOM    161  H17 BE4     2      20.410  39.230  14.540  1.00  0.00            
ATOM    162  H18 BE4     2      20.940  37.530  14.330  1.00  0.00            
ATOM    163  H19 BE4     2      21.250  36.360  10.900  1.00  0.00            
ATOM    164  H20 BE4     2      21.090  35.710   9.250  1.00  0.00            
TER
ENDMDL
MODEL        1
ATOM      1  H1  ACD     1      23.210  33.440  12.310  1.00  0.00            
ATOM      2  O1  ACD     1      23.380  33.490  11.360  1.00  0.00            
ATOM      3  C1  ACD     1      23.940  34.780  11.210  1.00  0.00            
ATOM      4  H2  ACD     1      23.890  35.100  10.170  1.00  0.00            
ATOM      5  H3  ACD     1      24.950  34.790  11.640  1.00  0.00            
ATOM      6  C2  ACD     1      23.100  35.760  12.070  1.00  0.00            
ATOM      7  H4  ACD     1      22.150  35.910  11.550  1.00  0.00            
ATOM      8  O2  ACD     1      22.990  35.150  13.380  1.00  0.00            
ATOM      9  C3  ACD     1      22.130  35.920  14.230  1.00  0.00            
ATOM     10  H5  ACD     1      22.090  35.540  15.250  1.00  0.00            
ATOM     11  O3  ACD     1      20.820  36.120  13.700  1.00  0.00            
ATOM     12  C4  ACD     1      19.700  35.220  13.970  1.00  0.00            
ATOM     13  H6  ACD     1      19.430  35.180  15.030  1.00  0.00            
ATOM     14  C5  ACD     1      18.530  35.870  13.340  1.00  0.00            
ATOM     15  H7  ACD     1      18.850  36.420  12.450  1.00  0.00            
ATOM     16  O4  ACD     1      18.120  36.890  14.210  1.00  0.00            
ATOM     17  H8  ACD     1      17.320  37.240  13.830  1.00  0.00            
ATOM     18  C6  ACD     1      17.350  34.880  13.090  1.00  0.00            
ATOM     19  H9  ACD     1      16.980  34.550  14.060  1.00  0.00            
ATOM     20  O5  ACD     1      16.330  35.520  12.330  1.00  0.00            
ATOM     21  H10 ACD     1      15.900  34.920  11.720  1.00  0.00            
ATOM     22  C7  ACD     1      17.870  33.630  12.350  1.00  0.00            
ATOM     23  H11 ACD     1      17.130  32.830  12.260  1.00  0.00            
ATOM     24  O6  ACD     1      18.900  33.060  13.240  1.00  0.00            
ATOM     25  C8  ACD     1      20.050  33.840  13.400  1.00  0.00            
ATOM     26  H12 ACD     1      20.590  34.040  12.470  1.00  0.00            
ATOM     27  C9  ACD     1      20.890  33.070  14.370  1.00  0.00            
ATOM     28  H13 ACD     1      20.810  32.030  14.010  1.00  0.00            
ATOM     29  H14 ACD     1      21.970  33.280  14.450  1.00  0.00            
ATOM     30  O7  ACD     1      20.370  33.030  15.670  1.00  0.00            
ATOM     31  H15 ACD     1      19.760  32.290  15.790  1.00  0.00            
ATOM     32  O8  ACD     1      18.330  33.920  11.050  1.00  0.00            
ATOM     33  C10 ACD     1      17.850  33.050  10.050  1.00  0.00            
ATOM     34  H16 ACD     1      17.370  32.130  10.430  1.00  0.00            
ATOM     35  C11 ACD     1      16.770  33.850   9.310  1.00  0.00            
ATOM     36  H17 ACD     1      17.130  34.870   9.140  1.00  0.00            
ATOM     37  O9  ACD     1      15.590  34.050  10.130  1.00  0.00            
ATOM     38  H18 ACD     1      14.840  34.060   9.540  1.00  0.00            
ATOM     39  C12 ACD     1      16.310  33.180   7.990  1.00  0.00            
ATOM     40  H19 ACD     1      15.840  32.200   8.130  1.00  0.00            
ATOM     41  O10 ACD     1      15.380  33.970   7.200  1.00  0.00            
ATOM     42  H20 ACD     1      15.020  33.330   6.580  1.00  0.00            
ATOM     43  C13 ACD     1      17.530  32.970   7.110  1.00  0.00            
ATOM     44  H21 ACD     1      17.160  32.400   6.250  1.00  0.00            
ATOM     45  O11 ACD     1      18.530  32.210   7.760  1.00  0.00            
ATOM     46  C14 ACD     1      19.010  32.850   9.000  1.00  0.00            
ATOM     47  H22 ACD     1      19.360  33.860   8.740  1.00  0.00            
ATOM     48  C15 ACD     1      20.230  32.100   9.560  1.00  0.00            
ATOM     49  H23 ACD     1      21.120  32.170   8.920  1.00  0.00            
ATOM     50  H24 ACD     1      20.420  32.680  10.480  1.00  0.00            
ATOM     51  O12 ACD     1      19.890  30.740   9.770  1.00  0.00            
ATOM     52  H25 ACD     1      20.560  30.270  10.270  1.00  0.00            
ATOM     53  O13 ACD     1      18.150  34.220   6.730  1.00  0.00            
ATOM     54  C16 ACD     1      18.600  34.380   5.330  1.00  0.00            
ATOM     55  H26 ACD     1      18.320  33.560   4.660  1.00  0.00            
ATOM     56  C17 ACD     1      17.820  35.570   4.770  1.00  0.00            
ATOM     57  H27 ACD     1      18.060  36.370   5.490  1.00  0.00            
ATOM     58  O14 ACD     1      16.420  35.300   4.910  1.00  0.00            
ATOM     59  H28 ACD     1      16.230  35.110   5.840  1.00  0.00            
ATOM     60  C18 ACD     1      18.270  36.070   3.420  1.00  0.00            
ATOM     61  H29 ACD     1      17.920  35.320   2.690  1.00  0.00            
ATOM     62  O15 ACD     1      17.640  37.230   2.870  1.00  0.00            
ATOM     63  H30 ACD     1      17.490  37.750   3.670  1.00  0.00            
ATOM     64  C19 ACD     1      19.770  36.280   3.420  1.00  0.00            
ATOM     65  H31 ACD     1      19.990  36.400   2.350  1.00  0.00            
ATOM     66  O16 ACD     1      20.390  35.110   3.920  1.00  0.00            
ATOM     67  C20 ACD     1      20.090  34.630   5.220  1.00  0.00            
ATOM     68  H32 ACD     1      20.260  35.390   6.000  1.00  0.00            
ATOM     69  C21 ACD     1      20.710  33.250   5.440  1.00  0.00            
ATOM     70  H33 ACD     1      20.420  32.810   6.410  1.00  0.00            
ATOM     71  H34 ACD     1      20.350  32.620   4.620  1.00  0.00            
ATOM     72  O17 ACD     1      22.120  33.340   5.540  1.00  0.00            
ATOM     73  H35 ACD     1      22.390  33.740   4.710  1.00  0.00            
ATOM     74  O18 ACD     1      20.160  37.320   4.200  1.00  0.00            
ATOM     75  C22 ACD     1      21.270  38.120   3.890  1.00  0.00            
ATOM     76  H36 ACD     1      21.070  38.460   2.860  1.00  0.00            
ATOM     77  C23 ACD     1      21.090  39.360   4.780  1.00  0.00            
ATOM     78  H37 ACD     1      20.940  39.090   5.830  1.00  0.00            
ATOM     79  O19 ACD     1      19.970  40.100   4.240  1.00  0.00            
ATOM     80  H38 ACD     1      19.150  39.690   4.510  1.00  0.00            
ATOM     81  C24 ACD     1      22.410  40.150   4.860  1.00  0.00            
ATOM     82  H39 ACD     1      22.640  40.390   3.810  1.00  0.00            
ATOM     83  O20 ACD     1      22.330  41.310   5.710  1.00  0.00            
ATOM     84  H40 ACD     1      21.480  41.720   5.540  1.00  0.00            
ATOM     85  C25 ACD     1      23.480  39.320   5.360  1.00  0.00            
ATOM     86  H41 ACD     1      24.410  39.890   5.370  1.00  0.00            
ATOM     87  O21 ACD     1      23.730  38.330   4.420  1.00  0.00            
ATOM     88  C26 ACD     1      22.600  37.390   4.120  1.00  0.00            
ATOM     89  H42 ACD     1      22.600  36.740   5.000  1.00  0.00            
ATOM     90  C27 ACD     1      23.020  36.660   2.810  1.00  0.00            
ATOM     91  H43 ACD     1      22.310  35.930   2.380  1.00  0.00            
ATOM     92  H44 ACD     1      23.200  37.410   2.030  1.00  0.00            
ATOM     93  O22 ACD     1      24.200  36.040   3.030  1.00  0.00            
ATOM     94  H45 ACD     1      24.730  36.690   3.490  1.00  0.00            
ATOM     95  O23 ACD     1      23.170  38.750   6.680  1.00  0.00            
ATOM     96  C28 ACD     1      24.170  38.920   7.690  1.00  0.00            
ATOM     97  H46 ACD     1      24.950  39.660   7.450  1.00  0.00            
ATOM     98  C29 ACD     1      24.720  37.600   8.160  1.00  0.00            
ATOM     99  H47 ACD     1      23.870  37.000   8.500  1.00  0.00            
ATOM    100  O24 ACD     1      25.600  37.900   9.300  1.00  0.00            
ATOM    101  C30 ACD     1      25.330  36.790   7.070  1.00  0.00            
ATOM    102  H48 ACD     1      25.570  35.810   7.500  1.00  0.00            
ATOM    103  H49 ACD     1      24.710  36.660   6.170  1.00  0.00            
ATOM    104  O25 ACD     1      26.510  37.460   6.550  1.00  0.00            
ATOM    105  H50 ACD     1      27.200  37.360   7.210  1.00  0.00            
ATOM    106  C31 ACD     1      23.470  39.730   8.790  1.00  0.00            
ATOM    107  H51 ACD     1      22.630  39.110   9.130  1.00  0.00            
ATOM    108  O26 ACD     1      22.980  41.000   8.320  1.00  0.00            
ATOM    109  H52 ACD     1      22.710  40.770   7.430  1.00  0.00            
ATOM    110  C32 ACD     1      24.360  39.860  10.000  1.00  0.00            
ATOM    111  H53 ACD     1      25.200  40.540   9.780  1.00  0.00            
ATOM    112  O27 ACD     1      23.540  40.350  11.100  1.00  0.00            
ATOM    113  H54 ACD     1      23.190  41.160  10.730  1.00  0.00            
ATOM    114  C33 ACD     1      24.860  38.450  10.410  1.00  0.00            
ATOM    115  H55 ACD     1      25.600  38.540  11.210  1.00  0.00            
ATOM    116  O28 ACD     1      23.710  37.620  10.800  1.00  0.00            
ATOM    117  C34 ACD     1      23.850  37.140  12.120  1.00  0.00            
ATOM    118  H56 ACD     1      24.890  36.920  12.430  1.00  0.00            
ATOM    119  C35 ACD     1      23.090  38.080  13.050  1.00  0.00            
ATOM    120  H57 ACD     1      22.140  38.410  12.610  1.00  0.00            
ATOM    121  O29 ACD     1      23.900  39.300  13.370  1.00  0.00            
ATOM    122  H58 ACD     1      23.830  39.810  12.560  1.00  0.00            
ATOM    123  C36 ACD     1      22.720  37.300  14.330  1.00  0.00            
ATOM    124  H59 ACD     1      23.630  37.100  14.900  1.00  0.00            
ATOM    125  O30 ACD     1      21.650  38.060  14.980  1.00  0.00            
ATOM    126  H60 ACD     1      20.830  37.910  14.500  1.00  0.00            
ATOM    127  C1  BE4     2      19.890  42.240   9.540  1.00  0.00            
ATOM    128  C2  BE4     2      19.720  41.210   8.380  1.00  0.00            
ATOM    129  C3  BE4     2      18.220  40.980   8.040  1.00  0.00            
ATOM    130  C4  BE4     2      17.500  41.810   7.170  1.00  0.00            
ATOM    131  C5  BE4     2      16.210  41.430   6.810  1.00  0.00            
ATOM    132  C6  BE4     2      15.560  40.400   7.490  1.00  0.00            
ATOM    133  C7  BE4     2      16.180  39.710   8.520  1.00  0.00            
ATOM    134  C8  BE4     2      15.320  38.750   9.270  1.00  0.00            
ATOM    135  C9  BE4     2      15.630  37.290   8.760  1.00  0.00            
ATOM    136  C10 BE4     2      17.600  39.940   8.740  1.00  0.00            
ATOM    137  N1  BE4     2      18.340  39.070   9.550  1.00  0.00            
ATOM    138  C11 BE4     2      18.380  39.250  10.950  1.00  0.00            
ATOM    139  O1  BE4     2      19.710  39.810  11.230  1.00  0.00            
ATOM    140  C12 BE4     2      19.940  40.050  12.600  1.00  0.00            
ATOM    141  C13 BE4     2      18.930  37.960   8.950  1.00  0.00            
ATOM    142  O2  BE4     2      18.700  37.770   7.730  1.00  0.00            
ATOM    143  C14 BE4     2      19.630  36.960   9.740  1.00  0.00            
ATOM    144  Cl1 BE4     2      20.870  36.030   8.830  1.00  0.00            
ATOM    145  H1  BE4     2      20.810  42.080  10.110  1.00  0.00            
ATOM    146  H2  BE4     2      19.770  43.250   9.140  1.00  0.00            
ATOM    147  H3  BE4     2      19.060  41.990  10.220  1.00  0.00            
ATOM    148  H4  BE4     2      20.220  40.260   8.610  1.00  0.00            
ATOM    149  H5  BE4     2      20.220  41.540   7.470  1.00  0.00            
ATOM    150  H6  BE4     2      17.940  42.630   6.610  1.00  0.00            
ATOM    151  H7  BE4     2      15.680  41.950   6.020  1.00  0.00            
ATOM    152  H8  BE4     2      14.490  40.400   7.310  1.00  0.00            
ATOM    153  H9  BE4     2      14.280  39.100   9.220  1.00  0.00            
ATOM    154  H10 BE4     2      15.580  38.670  10.330  1.00  0.00            
ATOM    155  H11 BE4     2      16.530  36.910   9.270  1.00  0.00            
ATOM    156  H12 BE4     2      14.820  36.610   9.050  1.00  0.00            
ATOM    157  H13 BE4     2      15.840  37.260   7.680  1.00  0.00            
ATOM    158  H14 BE4     2      18.340  38.380  11.620  1.00  0.00            
ATOM    159  H15 BE4     2      17.560  39.950  11.170  1.00  0.00            
ATOM    160  H16 BE4     2      20.770  40.750  12.780  1.00  0.00            
ATOM    161  H17 BE4     2      19.110  40.660  12.980  1.00  0.00            
ATOM    162  H18 BE4     2      20.070  39.150  13.210  1.00  0.00            
ATOM    163  H19 BE4     2      18.830  36.260  10.010  1.00  0.00            
ATOM    164  H20 BE4     2      20.090  37.520  10.570  1.00  0.00            
TER
ENDMDL
MODEL        1
ATOM      1  H1  ACD     1      44.370   1.210  13.600  1.00  0.00            
ATOM      2  O1  ACD     1      43.900   1.730  14.260  1.00  0.00            
ATOM      3  C1  ACD     1      42.530   1.280  14.210  1.00  0.00            
ATOM      4  H2  ACD     1      42.470   0.200  14.400  1.00  0.00            
ATOM      5  H3  ACD     1      42.150   1.490  13.210  1.00  0.00            
ATOM      6  C2  ACD     1      41.690   2.090  15.130  1.00  0.00            
ATOM      7  H4  ACD     1      40.640   1.780  15.170  1.00  0.00            
ATOM      8  O2  ACD     1      42.240   1.970  16.420  1.00  0.00            
ATOM      9  C3  ACD     1      41.760   2.840  17.420  1.00  0.00            
ATOM     10  H5  ACD     1      42.410   2.710  18.300  1.00  0.00            
ATOM     11  O3  ACD     1      40.370   2.670  17.810  1.00  0.00            
ATOM     12  C4  ACD     1      40.060   2.180  19.090  1.00  0.00            
ATOM     13  H6  ACD     1      41.010   1.970  19.610  1.00  0.00            
ATOM     14  C5  ACD     1      39.180   3.170  19.920  1.00  0.00            
ATOM     15  H7  ACD     1      38.330   3.350  19.250  1.00  0.00            
ATOM     16  O4  ACD     1      39.920   4.260  20.250  1.00  0.00            
ATOM     17  H8  ACD     1      40.430   4.480  19.460  1.00  0.00            
ATOM     18  C6  ACD     1      38.700   2.420  21.230  1.00  0.00            
ATOM     19  H9  ACD     1      39.610   2.380  21.830  1.00  0.00            
ATOM     20  O5  ACD     1      37.700   3.210  22.000  1.00  0.00            
ATOM     21  H10 ACD     1      38.240   3.680  22.650  1.00  0.00            
ATOM     22  C7  ACD     1      38.130   1.060  20.990  1.00  0.00            
ATOM     23  H11 ACD     1      38.020   0.520  21.930  1.00  0.00            
ATOM     24  O6  ACD     1      39.010   0.280  20.230  1.00  0.00            
ATOM     25  C8  ACD     1      39.410   0.820  18.940  1.00  0.00            
ATOM     26  H12 ACD     1      38.530   1.040  18.330  1.00  0.00            
ATOM     27  C9  ACD     1      40.250  -0.180  18.130  1.00  0.00            
ATOM     28  H13 ACD     1      40.610   0.370  17.260  1.00  0.00            
ATOM     29  H14 ACD     1      41.160  -0.480  18.670  1.00  0.00            
ATOM     30  O7  ACD     1      39.450  -1.320  17.830  1.00  0.00            
ATOM     31  H15 ACD     1      39.430  -1.830  18.650  1.00  0.00            
ATOM     32  O8  ACD     1      36.820   1.200  20.270  1.00  0.00            
ATOM     33  C10 ACD     1      35.690   0.310  20.180  1.00  0.00            
ATOM     34  H16 ACD     1      35.270   0.280  21.190  1.00  0.00            
ATOM     35  C11 ACD     1      34.690   0.990  19.260  1.00  0.00            
ATOM     36  H17 ACD     1      35.330   1.240  18.400  1.00  0.00            
ATOM     37  O9  ACD     1      34.120   2.180  19.840  1.00  0.00            
ATOM     38  H18 ACD     1      34.710   2.940  19.930  1.00  0.00            
ATOM     39  C12 ACD     1      33.560   0.080  18.880  1.00  0.00            
ATOM     40  H19 ACD     1      32.980  -0.190  19.770  1.00  0.00            
ATOM     41  O10 ACD     1      32.810   0.720  17.840  1.00  0.00            
ATOM     42  H20 ACD     1      32.560   1.620  18.060  1.00  0.00            
ATOM     43  C13 ACD     1      34.160  -1.200  18.270  1.00  0.00            
ATOM     44  H21 ACD     1      33.370  -1.870  17.900  1.00  0.00            
ATOM     45  O11 ACD     1      34.850  -1.770  19.400  1.00  0.00            
ATOM     46  C14 ACD     1      36.030  -1.110  19.800  1.00  0.00            
ATOM     47  H22 ACD     1      36.840  -1.260  19.070  1.00  0.00            
ATOM     48  C15 ACD     1      36.680  -1.930  20.980  1.00  0.00            
ATOM     49  H23 ACD     1      37.650  -1.570  21.350  1.00  0.00            
ATOM     50  H24 ACD     1      36.020  -1.880  21.860  1.00  0.00            
ATOM     51  O12 ACD     1      36.960  -3.320  20.620  1.00  0.00            
ATOM     52  H25 ACD     1      36.130  -3.790  20.550  1.00  0.00            
ATOM     53  O13 ACD     1      35.000  -0.910  17.170  1.00  0.00            
ATOM     54  C16 ACD     1      34.910  -1.790  16.020  1.00  0.00            
ATOM     55  H26 ACD     1      34.380  -2.720  16.260  1.00  0.00            
ATOM     56  C17 ACD     1      34.090  -1.040  14.990  1.00  0.00            
ATOM     57  H27 ACD     1      34.640  -0.110  14.790  1.00  0.00            
ATOM     58  O14 ACD     1      32.700  -0.830  15.450  1.00  0.00            
ATOM     59  H28 ACD     1      32.800  -0.420  16.320  1.00  0.00            
ATOM     60  C18 ACD     1      34.160  -1.690  13.620  1.00  0.00            
ATOM     61  H29 ACD     1      33.580  -2.620  13.660  1.00  0.00            
ATOM     62  O15 ACD     1      33.420  -0.950  12.640  1.00  0.00            
ATOM     63  H30 ACD     1      32.500  -0.850  12.880  1.00  0.00            
ATOM     64  C19 ACD     1      35.570  -2.020  13.180  1.00  0.00            
ATOM     65  H31 ACD     1      35.440  -2.650  12.290  1.00  0.00            
ATOM     66  O16 ACD     1      36.310  -2.660  14.180  1.00  0.00            
ATOM     67  C20 ACD     1      36.330  -2.160  15.520  1.00  0.00            
ATOM     68  H32 ACD     1      37.000  -1.300  15.630  1.00  0.00            
ATOM     69  C21 ACD     1      36.930  -3.160  16.530  1.00  0.00            
ATOM     70  H33 ACD     1      37.900  -3.420  16.100  1.00  0.00            
ATOM     71  H34 ACD     1      37.150  -2.640  17.470  1.00  0.00            
ATOM     72  O17 ACD     1      36.130  -4.370  16.750  1.00  0.00            
ATOM     73  H35 ACD     1      36.700  -5.050  17.120  1.00  0.00            
ATOM     74  O18 ACD     1      36.250  -0.890  12.740  1.00  0.00            
ATOM     75  C22 ACD     1      36.950  -0.780  11.510  1.00  0.00            
ATOM     76  H36 ACD     1      36.970  -1.740  10.970  1.00  0.00            
ATOM     77  C23 ACD     1      36.180   0.100  10.580  1.00  0.00            
ATOM     78  H37 ACD     1      36.200   1.080  11.080  1.00  0.00            
ATOM     79  O19 ACD     1      34.820  -0.420  10.450  1.00  0.00            
ATOM     80  H38 ACD     1      34.570  -0.480  11.380  1.00  0.00            
ATOM     81  C24 ACD     1      36.910   0.400   9.310  1.00  0.00            
ATOM     82  H39 ACD     1      37.180  -0.500   8.750  1.00  0.00            
ATOM     83  O20 ACD     1      36.080   1.120   8.450  1.00  0.00            
ATOM     84  H40 ACD     1      35.190   0.770   8.580  1.00  0.00            
ATOM     85  C25 ACD     1      38.310   0.930   9.660  1.00  0.00            
ATOM     86  H41 ACD     1      38.840   1.040   8.700  1.00  0.00            
ATOM     87  O21 ACD     1      39.050   0.030  10.550  1.00  0.00            
ATOM     88  C26 ACD     1      38.380  -0.210  11.770  1.00  0.00            
ATOM     89  H42 ACD     1      38.400   0.560  12.550  1.00  0.00            
ATOM     90  C27 ACD     1      39.120  -1.400  12.430  1.00  0.00            
ATOM     91  H43 ACD     1      38.640  -1.640  13.390  1.00  0.00            
ATOM     92  H44 ACD     1      39.010  -2.220  11.710  1.00  0.00            
ATOM     93  O22 ACD     1      40.470  -1.030  12.750  1.00  0.00            
ATOM     94  H45 ACD     1      40.960  -0.890  11.940  1.00  0.00            
ATOM     95  O23 ACD     1      38.230   2.260  10.150  1.00  0.00            
ATOM     96  C28 ACD     1      39.300   3.130  10.350  1.00  0.00            
ATOM     97  H46 ACD     1      39.490   3.650   9.410  1.00  0.00            
ATOM     98  C29 ACD     1      40.670   2.600  10.860  1.00  0.00            
ATOM     99  H47 ACD     1      40.550   1.880  11.670  1.00  0.00            
ATOM    100  O24 ACD     1      41.560   3.660  11.350  1.00  0.00            
ATOM    101  C30 ACD     1      41.500   1.930   9.780  1.00  0.00            
ATOM    102  H48 ACD     1      40.810   1.330   9.180  1.00  0.00            
ATOM    103  H49 ACD     1      41.920   2.740   9.170  1.00  0.00            
ATOM    104  O25 ACD     1      42.580   1.090  10.210  1.00  0.00            
ATOM    105  H50 ACD     1      42.230   0.200  10.100  1.00  0.00            
ATOM    106  C31 ACD     1      38.780   4.210  11.340  1.00  0.00            
ATOM    107  H51 ACD     1      38.400   3.720  12.250  1.00  0.00            
ATOM    108  O26 ACD     1      37.730   4.910  10.740  1.00  0.00            
ATOM    109  H52 ACD     1      36.940   4.370  10.770  1.00  0.00            
ATOM    110  C32 ACD     1      39.760   5.130  11.900  1.00  0.00            
ATOM    111  H53 ACD     1      40.100   5.800  11.100  1.00  0.00            
ATOM    112  O27 ACD     1      39.300   5.820  13.070  1.00  0.00            
ATOM    113  H54 ACD     1      38.710   6.530  12.790  1.00  0.00            
ATOM    114  C33 ACD     1      40.960   4.410  12.390  1.00  0.00            
ATOM    115  H55 ACD     1      41.660   5.200  12.670  1.00  0.00            
ATOM    116  O28 ACD     1      40.700   3.660  13.530  1.00  0.00            
ATOM    117  C34 ACD     1      41.640   3.550  14.590  1.00  0.00            
ATOM    118  H56 ACD     1      42.600   3.940  14.230  1.00  0.00            
ATOM    119  C35 ACD     1      41.040   4.360  15.720  1.00  0.00            
ATOM    120  H57 ACD     1      40.020   4.040  15.960  1.00  0.00            
ATOM    121  O29 ACD     1      41.000   5.790  15.340  1.00  0.00            
ATOM    122  H58 ACD     1      40.370   5.920  14.630  1.00  0.00            
ATOM    123  C36 ACD     1      41.910   4.200  16.960  1.00  0.00            
ATOM    124  H59 ACD     1      42.960   4.280  16.640  1.00  0.00            
ATOM    125  O30 ACD     1      41.540   5.120  17.940  1.00  0.00            
ATOM    126  H60 ACD     1      42.150   5.860  17.900  1.00  0.00            
ATOM    127  C1  BE4     2      34.230   3.220  11.500  1.00  0.00            
ATOM    128  C2  BE4     2      34.620   2.740  12.860  1.00  0.00            
ATOM    129  C3  BE4     2      33.780   3.370  14.030  1.00  0.00            
ATOM    130  C4  BE4     2      32.590   2.730  14.350  1.00  0.00            
ATOM    131  C5  BE4     2      31.800   3.140  15.390  1.00  0.00            
ATOM    132  C6  BE4     2      32.240   4.250  16.180  1.00  0.00            
ATOM    133  C7  BE4     2      33.470   4.910  15.960  1.00  0.00            
ATOM    134  C8  BE4     2      33.840   6.170  16.690  1.00  0.00            
ATOM    135  C9  BE4     2      34.600   5.850  17.960  1.00  0.00            
ATOM    136  C10 BE4     2      34.230   4.410  14.880  1.00  0.00            
ATOM    137  N1  BE4     2      35.480   5.020  14.620  1.00  0.00            
ATOM    138  C11 BE4     2      35.660   5.990  13.520  1.00  0.00            
ATOM    139  O1  BE4     2      34.390   6.310  12.930  1.00  0.00            
ATOM    140  C12 BE4     2      34.310   7.630  12.390  1.00  0.00            
ATOM    141  C13 BE4     2      36.590   4.630  15.370  1.00  0.00            
ATOM    142  O2  BE4     2      37.570   5.310  15.330  1.00  0.00            
ATOM    143  C14 BE4     2      36.650   3.260  16.040  1.00  0.00            
ATOM    144  Cl1 BE4     2      37.210   1.880  15.070  1.00  0.00            
ATOM    145  H1  BE4     2      33.140   3.210  11.440  1.00  0.00            
ATOM    146  H2  BE4     2      34.600   4.240  11.310  1.00  0.00            
ATOM    147  H3  BE4     2      34.640   2.620  10.680  1.00  0.00            
ATOM    148  H4  BE4     2      35.640   3.050  13.110  1.00  0.00            
ATOM    149  H5  BE4     2      34.520   1.650  12.910  1.00  0.00            
ATOM    150  H6  BE4     2      32.300   1.900  13.710  1.00  0.00            
ATOM    151  H7  BE4     2      30.800   2.750  15.540  1.00  0.00            
ATOM    152  H8  BE4     2      31.580   4.620  16.960  1.00  0.00            
ATOM    153  H9  BE4     2      32.870   6.650  16.880  1.00  0.00            
ATOM    154  H10 BE4     2      34.340   6.850  16.000  1.00  0.00            
ATOM    155  H11 BE4     2      35.550   5.360  17.740  1.00  0.00            
ATOM    156  H12 BE4     2      34.790   6.800  18.480  1.00  0.00            
ATOM    157  H13 BE4     2      33.910   5.320  18.630  1.00  0.00            
ATOM    158  H14 BE4     2      36.400   5.620  12.800  1.00  0.00            
ATOM    159  H15 BE4     2      36.150   6.840  14.000  1.00  0.00            
ATOM    160  H16 BE4     2      35.060   7.740  11.590  1.00  0.00            
ATOM    161  H17 BE4     2      33.350   7.830  11.880  1.00  0.00            
ATOM    162  H18 BE4     2      34.370   8.470  13.080  1.00  0.00            
ATOM    163  H19 BE4     2      35.590   3.130  16.270  1.00  0.00            
ATOM    164  H20 BE4     2      37.170   3.200  17.000  1.00  0.00            
TER
ENDMDL
MODEL        1
ATOM      1  H1  ACD     1      34.170  30.740   3.250  1.00  0.00            
ATOM      2  O1  ACD     1      33.950  31.400   3.910  1.00  0.00            
ATOM      3  C1  ACD     1      33.340  30.840   4.990  1.00  0.00            
ATOM      4  H2  ACD     1      32.500  30.220   4.680  1.00  0.00            
ATOM      5  H3  ACD     1      33.010  31.600   5.700  1.00  0.00            
ATOM      6  C2  ACD     1      34.140  29.740   5.730  1.00  0.00            
ATOM      7  H4  ACD     1      33.820  29.710   6.770  1.00  0.00            
ATOM      8  O2  ACD     1      33.910  28.580   5.000  1.00  0.00            
ATOM      9  C3  ACD     1      34.440  27.370   5.560  1.00  0.00            
ATOM     10  H5  ACD     1      34.070  26.490   5.010  1.00  0.00            
ATOM     11  O3  ACD     1      34.190  27.170   7.020  1.00  0.00            
ATOM     12  C4  ACD     1      33.460  26.010   7.410  1.00  0.00            
ATOM     13  H6  ACD     1      32.950  25.460   6.600  1.00  0.00            
ATOM     14  C5  ACD     1      34.340  25.090   8.210  1.00  0.00            
ATOM     15  H7  ACD     1      34.670  25.610   9.120  1.00  0.00            
ATOM     16  O4  ACD     1      35.480  24.700   7.430  1.00  0.00            
ATOM     17  H8  ACD     1      35.760  25.310   6.750  1.00  0.00            
ATOM     18  C6  ACD     1      33.510  23.920   8.760  1.00  0.00            
ATOM     19  H9  ACD     1      33.090  23.280   7.970  1.00  0.00            
ATOM     20  O5  ACD     1      34.480  23.220   9.630  1.00  0.00            
ATOM     21  H10 ACD     1      35.290  23.670   9.370  1.00  0.00            
ATOM     22  C7  ACD     1      32.350  24.550   9.600  1.00  0.00            
ATOM     23  H11 ACD     1      31.570  23.830   9.900  1.00  0.00            
ATOM     24  O6  ACD     1      31.590  25.530   8.840  1.00  0.00            
ATOM     25  C8  ACD     1      32.400  26.650   8.370  1.00  0.00            
ATOM     26  H12 ACD     1      32.750  27.320   9.160  1.00  0.00            
ATOM     27  C9  ACD     1      31.520  27.580   7.500  1.00  0.00            
ATOM     28  H13 ACD     1      32.180  28.210   6.880  1.00  0.00            
ATOM     29  H14 ACD     1      30.920  26.950   6.830  1.00  0.00            
ATOM     30  O7  ACD     1      30.610  28.340   8.390  1.00  0.00            
ATOM     31  H15 ACD     1      31.090  28.870   9.030  1.00  0.00            
ATOM     32  O8  ACD     1      32.950  25.240  10.720  1.00  0.00            
ATOM     33  C10 ACD     1      32.280  25.210  12.020  1.00  0.00            
ATOM     34  H16 ACD     1      31.410  24.540  12.020  1.00  0.00            
ATOM     35  C11 ACD     1      33.350  24.670  13.010  1.00  0.00            
ATOM     36  H17 ACD     1      34.230  25.320  12.880  1.00  0.00            
ATOM     37  O9  ACD     1      33.520  23.310  12.630  1.00  0.00            
ATOM     38  H18 ACD     1      33.600  23.270  11.670  1.00  0.00            
ATOM     39  C12 ACD     1      32.890  24.770  14.470  1.00  0.00            
ATOM     40  H19 ACD     1      32.010  24.120  14.600  1.00  0.00            
ATOM     41  O10 ACD     1      33.940  24.370  15.280  1.00  0.00            
ATOM     42  H20 ACD     1      34.100  23.480  14.960  1.00  0.00            
ATOM     43  C13 ACD     1      32.400  26.200  14.770  1.00  0.00            
ATOM     44  H21 ACD     1      31.940  26.330  15.750  1.00  0.00            
ATOM     45  O11 ACD     1      31.470  26.570  13.830  1.00  0.00            
ATOM     46  C14 ACD     1      31.850  26.590  12.460  1.00  0.00            
ATOM     47  H22 ACD     1      32.700  27.280  12.450  1.00  0.00            
ATOM     48  C15 ACD     1      30.660  27.160  11.640  1.00  0.00            
ATOM     49  H23 ACD     1      30.360  28.090  12.140  1.00  0.00            
ATOM     50  H24 ACD     1      30.890  27.490  10.620  1.00  0.00            
ATOM     51  O12 ACD     1      29.560  26.190  11.620  1.00  0.00            
ATOM     52  H25 ACD     1      28.770  26.730  11.630  1.00  0.00            
ATOM     53  O13 ACD     1      33.540  27.060  14.700  1.00  0.00            
ATOM     54  C16 ACD     1      33.680  28.110  15.630  1.00  0.00            
ATOM     55  H26 ACD     1      32.950  28.110  16.440  1.00  0.00            
ATOM     56  C17 ACD     1      35.060  27.820  16.190  1.00  0.00            
ATOM     57  H27 ACD     1      35.860  27.790  15.440  1.00  0.00            
ATOM     58  O14 ACD     1      34.980  26.530  16.830  1.00  0.00            
ATOM     59  H28 ACD     1      34.610  25.990  16.130  1.00  0.00            
ATOM     60  C18 ACD     1      35.460  28.980  17.100  1.00  0.00            
ATOM     61  H29 ACD     1      34.760  28.900  17.940  1.00  0.00            
ATOM     62  O15 ACD     1      36.800  28.830  17.620  1.00  0.00            
ATOM     63  H30 ACD     1      37.310  28.790  16.810  1.00  0.00            
ATOM     64  C19 ACD     1      35.380  30.330  16.440  1.00  0.00            
ATOM     65  H31 ACD     1      35.720  31.100  17.130  1.00  0.00            
ATOM     66  O16 ACD     1      34.110  30.490  15.870  1.00  0.00            
ATOM     67  C20 ACD     1      33.760  29.440  14.920  1.00  0.00            
ATOM     68  H32 ACD     1      34.480  29.310  14.100  1.00  0.00            
ATOM     69  C21 ACD     1      32.420  29.830  14.310  1.00  0.00            
ATOM     70  H33 ACD     1      32.500  30.810  13.820  1.00  0.00            
ATOM     71  H34 ACD     1      32.080  29.210  13.470  1.00  0.00            
ATOM     72  O17 ACD     1      31.290  29.840  15.230  1.00  0.00            
ATOM     73  H35 ACD     1      30.490  30.150  14.780  1.00  0.00            
ATOM     74  O18 ACD     1      36.280  30.290  15.350  1.00  0.00            
ATOM     75  C22 ACD     1      36.770  31.600  14.980  1.00  0.00            
ATOM     76  H36 ACD     1      36.960  32.150  15.910  1.00  0.00            
ATOM     77  C23 ACD     1      38.160  31.520  14.370  1.00  0.00            
ATOM     78  H37 ACD     1      38.790  30.890  15.010  1.00  0.00            
ATOM     79  O19 ACD     1      38.760  32.850  14.390  1.00  0.00            
ATOM     80  H38 ACD     1      39.720  32.730  14.390  1.00  0.00            
ATOM     81  C24 ACD     1      38.070  30.930  12.950  1.00  0.00            
ATOM     82  H39 ACD     1      39.080  30.940  12.530  1.00  0.00            
ATOM     83  O20 ACD     1      37.590  29.660  12.910  1.00  0.00            
ATOM     84  H40 ACD     1      37.540  29.480  11.970  1.00  0.00            
ATOM     85  C25 ACD     1      37.210  31.850  12.030  1.00  0.00            
ATOM     86  H41 ACD     1      37.720  32.810  11.900  1.00  0.00            
ATOM     87  O21 ACD     1      35.840  32.000  12.520  1.00  0.00            
ATOM     88  C26 ACD     1      35.820  32.370  13.990  1.00  0.00            
ATOM     89  H42 ACD     1      34.850  32.120  14.450  1.00  0.00            
ATOM     90  C27 ACD     1      35.910  33.920  14.180  1.00  0.00            
ATOM     91  H43 ACD     1      36.170  34.110  15.230  1.00  0.00            
ATOM     92  H44 ACD     1      36.730  34.300  13.570  1.00  0.00            
ATOM     93  O22 ACD     1      34.650  34.600  13.800  1.00  0.00            
ATOM     94  H45 ACD     1      34.840  35.540  13.860  1.00  0.00            
ATOM     95  O23 ACD     1      37.160  31.360  10.730  1.00  0.00            
ATOM     96  C28 ACD     1      36.200  32.100   9.830  1.00  0.00            
ATOM     97  H46 ACD     1      35.740  32.950  10.350  1.00  0.00            
ATOM     98  C29 ACD     1      35.180  31.110   9.350  1.00  0.00            
ATOM     99  H47 ACD     1      35.650  30.160   9.060  1.00  0.00            
ATOM    100  O24 ACD     1      34.490  31.760   8.240  1.00  0.00            
ATOM    101  C30 ACD     1      34.110  30.790  10.400  1.00  0.00            
ATOM    102  H48 ACD     1      34.560  30.290  11.270  1.00  0.00            
ATOM    103  H49 ACD     1      33.550  31.660  10.740  1.00  0.00            
ATOM    104  O25 ACD     1      33.170  29.820   9.960  1.00  0.00            
ATOM    105  H50 ACD     1      32.370  30.260  10.240  1.00  0.00            
ATOM    106  C31 ACD     1      37.070  32.810   8.770  1.00  0.00            
ATOM    107  H51 ACD     1      37.780  32.030   8.470  1.00  0.00            
ATOM    108  O26 ACD     1      37.840  33.970   9.290  1.00  0.00            
ATOM    109  H52 ACD     1      37.260  34.700   9.540  1.00  0.00            
ATOM    110  C32 ACD     1      36.200  33.240   7.610  1.00  0.00            
ATOM    111  H53 ACD     1      35.570  34.050   7.980  1.00  0.00            
ATOM    112  O27 ACD     1      37.000  33.620   6.440  1.00  0.00            
ATOM    113  H54 ACD     1      37.340  34.420   6.830  1.00  0.00            
ATOM    114  C33 ACD     1      35.300  32.090   7.170  1.00  0.00            
ATOM    115  H55 ACD     1      34.620  32.460   6.400  1.00  0.00            
ATOM    116  O28 ACD     1      36.110  30.980   6.660  1.00  0.00            
ATOM    117  C34 ACD     1      35.700  29.980   5.730  1.00  0.00            
ATOM    118  H56 ACD     1      36.110  30.350   4.780  1.00  0.00            
ATOM    119  C35 ACD     1      36.500  28.710   6.070  1.00  0.00            
ATOM    120  H57 ACD     1      36.330  28.510   7.140  1.00  0.00            
ATOM    121  O29 ACD     1      37.840  28.910   5.710  1.00  0.00            
ATOM    122  H58 ACD     1      38.490  28.570   6.330  1.00  0.00            
ATOM    123  C36 ACD     1      35.860  27.480   5.280  1.00  0.00            
ATOM    124  H59 ACD     1      35.980  27.630   4.200  1.00  0.00            
ATOM    125  O30 ACD     1      36.450  26.240   5.530  1.00  0.00            
ATOM    126  H60 ACD     1      37.350  26.340   5.210  1.00  0.00            
ATOM    127  C1  BE4     2      35.690  27.610  10.960  1.00  0.00            
ATOM    128  C2  BE4     2      36.810  26.910  10.130  1.00  0.00            
ATOM    129  C3  BE4     2      38.210  27.370  10.560  1.00  0.00            
ATOM    130  C4  BE4     2      38.670  28.630  10.220  1.00  0.00            
ATOM    131  C5  BE4     2      39.970  28.980  10.580  1.00  0.00            
ATOM    132  C6  BE4     2      40.710  28.170  11.390  1.00  0.00            
ATOM    133  C7  BE4     2      40.190  26.960  11.910  1.00  0.00            
ATOM    134  C8  BE4     2      41.110  26.090  12.840  1.00  0.00            
ATOM    135  C9  BE4     2      42.110  25.190  12.130  1.00  0.00            
ATOM    136  C10 BE4     2      38.910  26.540  11.480  1.00  0.00            
ATOM    137  N1  BE4     2      38.400  25.220  11.940  1.00  0.00            
ATOM    138  C11 BE4     2      38.860  24.030  11.220  1.00  0.00            
ATOM    139  O1  BE4     2      37.690  23.450  10.460  1.00  0.00            
ATOM    140  C12 BE4     2      37.940  22.100   9.920  1.00  0.00            
ATOM    141  C13 BE4     2      37.770  25.140  13.180  1.00  0.00            
ATOM    142  O2  BE4     2      37.450  26.100  13.840  1.00  0.00            
ATOM    143  C14 BE4     2      37.340  23.780  13.750  1.00  0.00            
ATOM    144  Cl1 BE4     2      38.630  23.160  14.800  1.00  0.00            
ATOM    145  H1  BE4     2      34.710  27.320  10.550  1.00  0.00            
ATOM    146  H2  BE4     2      35.560  27.200  11.960  1.00  0.00            
ATOM    147  H3  BE4     2      35.850  28.690  11.010  1.00  0.00            
ATOM    148  H4  BE4     2      36.670  27.060   9.050  1.00  0.00            
ATOM    149  H5  BE4     2      36.630  25.840  10.260  1.00  0.00            
ATOM    150  H6  BE4     2      38.160  29.300   9.530  1.00  0.00            
ATOM    151  H7  BE4     2      40.450  29.890  10.240  1.00  0.00            
ATOM    152  H8  BE4     2      41.760  28.410  11.530  1.00  0.00            
ATOM    153  H9  BE4     2      40.480  25.410  13.420  1.00  0.00            
ATOM    154  H10 BE4     2      41.590  26.750  13.570  1.00  0.00            
ATOM    155  H11 BE4     2      43.060  25.710  11.940  1.00  0.00            
ATOM    156  H12 BE4     2      42.350  24.350  12.790  1.00  0.00            
ATOM    157  H13 BE4     2      41.640  24.720  11.250  1.00  0.00            
ATOM    158  H14 BE4     2      39.190  23.290  11.960  1.00  0.00            
ATOM    159  H15 BE4     2      39.600  24.350  10.480  1.00  0.00            
ATOM    160  H16 BE4     2      37.100  22.040   9.220  1.00  0.00            
ATOM    161  H17 BE4     2      38.920  21.990   9.440  1.00  0.00            
ATOM    162  H18 BE4     2      37.760  21.280  10.630  1.00  0.00            
ATOM    163  H19 BE4     2      36.980  23.040  13.030  1.00  0.00            
ATOM    164  H20 BE4     2      36.510  23.970  14.440  1.00  0.00            
TER
ENDMDL
MODEL        1
ATOM      1  H1  ACD     1      31.410  42.080  21.270  1.00  0.00            
ATOM      2  O1  ACD     1      32.340  42.320  21.310  1.00  0.00            
ATOM      3  C1  ACD     1      33.070  41.090  21.370  1.00  0.00            
ATOM      4  H2  ACD     1      32.590  40.410  22.090  1.00  0.00            
ATOM      5  H3  ACD     1      34.080  41.350  21.710  1.00  0.00            
ATOM      6  C2  ACD     1      33.220  40.400  20.020  1.00  0.00            
ATOM      7  H4  ACD     1      33.600  39.400  20.250  1.00  0.00            
ATOM      8  O2  ACD     1      31.940  40.270  19.490  1.00  0.00            
ATOM      9  C3  ACD     1      31.850  39.620  18.240  1.00  0.00            
ATOM     10  H5  ACD     1      30.780  39.600  18.010  1.00  0.00            
ATOM     11  O3  ACD     1      32.340  38.250  18.290  1.00  0.00            
ATOM     12  C4  ACD     1      31.440  37.200  17.880  1.00  0.00            
ATOM     13  H6  ACD     1      30.650  37.710  17.310  1.00  0.00            
ATOM     14  C5  ACD     1      32.300  36.350  17.050  1.00  0.00            
ATOM     15  H7  ACD     1      33.270  36.090  17.480  1.00  0.00            
ATOM     16  O4  ACD     1      32.680  37.030  15.800  1.00  0.00            
ATOM     17  H8  ACD     1      32.710  37.970  16.030  1.00  0.00            
ATOM     18  C6  ACD     1      31.570  34.960  16.850  1.00  0.00            
ATOM     19  H9  ACD     1      30.700  35.040  16.190  1.00  0.00            
ATOM     20  O5  ACD     1      32.420  33.960  16.270  1.00  0.00            
ATOM     21  H10 ACD     1      32.680  33.310  16.920  1.00  0.00            
ATOM     22  C7  ACD     1      31.180  34.410  18.280  1.00  0.00            
ATOM     23  H11 ACD     1      30.550  33.520  18.190  1.00  0.00            
ATOM     24  O6  ACD     1      30.240  35.300  18.890  1.00  0.00            
ATOM     25  C8  ACD     1      30.840  36.570  19.170  1.00  0.00            
ATOM     26  H12 ACD     1      31.730  36.420  19.790  1.00  0.00            
ATOM     27  C9  ACD     1      29.890  37.420  19.940  1.00  0.00            
ATOM     28  H13 ACD     1      30.240  38.460  19.940  1.00  0.00            
ATOM     29  H14 ACD     1      29.000  37.510  19.310  1.00  0.00            
ATOM     30  O7  ACD     1      29.690  36.900  21.320  1.00  0.00            
ATOM     31  H15 ACD     1      29.360  36.000  21.240  1.00  0.00            
ATOM     32  O8  ACD     1      32.280  34.200  19.170  1.00  0.00            
ATOM     33  C10 ACD     1      32.490  32.830  19.780  1.00  0.00            
ATOM     34  H16 ACD     1      31.610  32.190  19.590  1.00  0.00            
ATOM     35  C11 ACD     1      33.720  32.240  19.060  1.00  0.00            
ATOM     36  H17 ACD     1      34.490  33.020  19.060  1.00  0.00            
ATOM     37  O9  ACD     1      33.310  31.940  17.680  1.00  0.00            
ATOM     38  H18 ACD     1      33.890  31.290  17.280  1.00  0.00            
ATOM     39  C12 ACD     1      34.140  31.050  19.800  1.00  0.00            
ATOM     40  H19 ACD     1      33.300  30.340  19.730  1.00  0.00            
ATOM     41  O10 ACD     1      35.240  30.390  19.140  1.00  0.00            
ATOM     42  H20 ACD     1      36.100  30.770  19.360  1.00  0.00            
ATOM     43  C13 ACD     1      34.410  31.370  21.260  1.00  0.00            
ATOM     44  H21 ACD     1      34.680  30.490  21.850  1.00  0.00            
ATOM     45  O11 ACD     1      33.250  31.960  21.910  1.00  0.00            
ATOM     46  C14 ACD     1      32.750  33.120  21.250  1.00  0.00            
ATOM     47  H22 ACD     1      33.520  33.900  21.300  1.00  0.00            
ATOM     48  C15 ACD     1      31.480  33.560  21.930  1.00  0.00            
ATOM     49  H23 ACD     1      31.840  33.860  22.920  1.00  0.00            
ATOM     50  H24 ACD     1      30.970  34.440  21.520  1.00  0.00            
ATOM     51  O12 ACD     1      30.550  32.570  22.050  1.00  0.00            
ATOM     52  H25 ACD     1      30.820  31.960  22.740  1.00  0.00            
ATOM     53  O13 ACD     1      35.460  32.250  21.320  1.00  0.00            
ATOM     54  C16 ACD     1      36.480  32.190  22.400  1.00  0.00            
ATOM     55  H26 ACD     1      36.460  31.230  22.940  1.00  0.00            
ATOM     56  C17 ACD     1      37.820  32.250  21.730  1.00  0.00            
ATOM     57  H27 ACD     1      37.810  33.080  21.020  1.00  0.00            
ATOM     58  O14 ACD     1      38.010  30.940  21.130  1.00  0.00            
ATOM     59  H28 ACD     1      38.850  30.920  20.660  1.00  0.00            
ATOM     60  C18 ACD     1      38.960  32.650  22.690  1.00  0.00            
ATOM     61  H29 ACD     1      39.140  31.870  23.430  1.00  0.00            
ATOM     62  O15 ACD     1      40.070  33.050  21.960  1.00  0.00            
ATOM     63  H30 ACD     1      40.300  32.360  21.340  1.00  0.00            
ATOM     64  C19 ACD     1      38.560  33.900  23.520  1.00  0.00            
ATOM     65  H31 ACD     1      39.410  34.130  24.170  1.00  0.00            
ATOM     66  O16 ACD     1      37.330  33.620  24.210  1.00  0.00            
ATOM     67  C20 ACD     1      36.190  33.370  23.420  1.00  0.00            
ATOM     68  H32 ACD     1      35.930  34.280  22.850  1.00  0.00            
ATOM     69  C21 ACD     1      35.070  32.990  24.370  1.00  0.00            
ATOM     70  H33 ACD     1      34.310  32.470  23.780  1.00  0.00            
ATOM     71  H34 ACD     1      35.540  32.320  25.110  1.00  0.00            
ATOM     72  O17 ACD     1      34.470  34.100  24.910  1.00  0.00            
ATOM     73  H35 ACD     1      35.090  34.670  25.370  1.00  0.00            
ATOM     74  O18 ACD     1      38.380  35.200  22.820  1.00  0.00            
ATOM     75  C22 ACD     1      39.100  36.280  23.360  1.00  0.00            
ATOM     76  H36 ACD     1      39.800  36.040  24.160  1.00  0.00            
ATOM     77  C23 ACD     1      39.970  36.760  22.180  1.00  0.00            
ATOM     78  H37 ACD     1      39.320  36.830  21.300  1.00  0.00            
ATOM     79  O19 ACD     1      40.990  35.780  22.030  1.00  0.00            
ATOM     80  H38 ACD     1      40.730  34.860  22.060  1.00  0.00            
ATOM     81  C24 ACD     1      40.620  38.130  22.310  1.00  0.00            
ATOM     82  H39 ACD     1      41.360  38.080  23.120  1.00  0.00            
ATOM     83  O20 ACD     1      41.210  38.630  21.100  1.00  0.00            
ATOM     84  H40 ACD     1      40.470  38.740  20.490  1.00  0.00            
ATOM     85  C25 ACD     1      39.580  39.160  22.740  1.00  0.00            
ATOM     86  H41 ACD     1      39.980  40.170  22.790  1.00  0.00            
ATOM     87  O21 ACD     1      38.840  38.750  23.880  1.00  0.00            
ATOM     88  C26 ACD     1      38.190  37.440  23.790  1.00  0.00            
ATOM     89  H42 ACD     1      37.420  37.410  23.010  1.00  0.00            
ATOM     90  C27 ACD     1      37.380  37.110  25.040  1.00  0.00            
ATOM     91  H43 ACD     1      36.800  37.980  25.380  1.00  0.00            
ATOM     92  H44 ACD     1      36.750  36.260  24.750  1.00  0.00            
ATOM     93  O22 ACD     1      38.250  36.670  26.150  1.00  0.00            
ATOM     94  H45 ACD     1      37.630  36.640  26.880  1.00  0.00            
ATOM     95  O23 ACD     1      38.630  39.170  21.640  1.00  0.00            
ATOM     96  C28 ACD     1      38.380  40.450  21.000  1.00  0.00            
ATOM     97  H46 ACD     1      39.210  41.150  21.180  1.00  0.00            
ATOM     98  C29 ACD     1      37.110  41.100  21.610  1.00  0.00            
ATOM     99  H47 ACD     1      36.220  40.470  21.700  1.00  0.00            
ATOM    100  O24 ACD     1      36.790  42.210  20.790  1.00  0.00            
ATOM    101  C30 ACD     1      37.350  41.640  22.990  1.00  0.00            
ATOM    102  H48 ACD     1      37.750  40.890  23.680  1.00  0.00            
ATOM    103  H49 ACD     1      38.050  42.490  22.870  1.00  0.00            
ATOM    104  O25 ACD     1      36.160  42.040  23.610  1.00  0.00            
ATOM    105  H50 ACD     1      35.680  41.220  23.780  1.00  0.00            
ATOM    106  C31 ACD     1      38.240  40.130  19.460  1.00  0.00            
ATOM    107  H51 ACD     1      37.490  39.340  19.370  1.00  0.00            
ATOM    108  O26 ACD     1      39.440  39.610  18.890  1.00  0.00            
ATOM    109  H52 ACD     1      39.280  38.910  18.250  1.00  0.00            
ATOM    110  C32 ACD     1      37.650  41.390  18.740  1.00  0.00            
ATOM    111  H53 ACD     1      38.490  42.100  18.740  1.00  0.00            
ATOM    112  O27 ACD     1      37.290  40.980  17.340  1.00  0.00            
ATOM    113  H54 ACD     1      38.140  40.910  16.890  1.00  0.00            
ATOM    114  C33 ACD     1      36.410  41.960  19.490  1.00  0.00            
ATOM    115  H55 ACD     1      36.010  42.810  18.940  1.00  0.00            
ATOM    116  O28 ACD     1      35.520  40.850  19.490  1.00  0.00            
ATOM    117  C34 ACD     1      34.170  41.120  18.990  1.00  0.00            
ATOM    118  H56 ACD     1      34.000  42.210  18.980  1.00  0.00            
ATOM    119  C35 ACD     1      34.010  40.540  17.610  1.00  0.00            
ATOM    120  H57 ACD     1      34.320  39.500  17.740  1.00  0.00            
ATOM    121  O29 ACD     1      34.820  41.180  16.590  1.00  0.00            
ATOM    122  H58 ACD     1      35.670  40.810  16.850  1.00  0.00            
ATOM    123  C36 ACD     1      32.550  40.490  17.280  1.00  0.00            
ATOM    124  H59 ACD     1      32.130  41.510  17.230  1.00  0.00            
ATOM    125  O30 ACD     1      32.500  39.960  16.000  1.00  0.00            
ATOM    126  H60 ACD     1      33.250  40.340  15.520  1.00  0.00            
ATOM    127  C1  BE4     2      35.820  37.040  14.880  1.00  0.00            
ATOM    128  C2  BE4     2      36.280  37.740  16.180  1.00  0.00            
ATOM    129  C3  BE4     2      37.700  37.520  16.670  1.00  0.00            
ATOM    130  C4  BE4     2      38.670  38.300  16.030  1.00  0.00            
ATOM    131  C5  BE4     2      39.970  38.200  16.330  1.00  0.00            
ATOM    132  C6  BE4     2      40.410  37.150  17.190  1.00  0.00            
ATOM    133  C7  BE4     2      39.430  36.340  17.860  1.00  0.00            
ATOM    134  C8  BE4     2      39.900  35.090  18.640  1.00  0.00            
ATOM    135  C9  BE4     2      41.020  34.160  18.150  1.00  0.00            
ATOM    136  C10 BE4     2      38.090  36.550  17.600  1.00  0.00            
ATOM    137  N1  BE4     2      37.110  35.820  18.270  1.00  0.00            
ATOM    138  C11 BE4     2      36.610  34.700  17.490  1.00  0.00            
ATOM    139  O1  BE4     2      36.940  33.470  18.100  1.00  0.00            
ATOM    140  C12 BE4     2      37.140  32.390  17.210  1.00  0.00            
ATOM    141  C13 BE4     2      36.540  36.280  19.500  1.00  0.00            
ATOM    142  O2  BE4     2      37.070  37.190  20.130  1.00  0.00            
ATOM    143  C14 BE4     2      35.370  35.480  20.100  1.00  0.00            
ATOM    144  Cl1 BE4     2      34.320  36.340  21.300  1.00  0.00            
ATOM    145  H1  BE4     2      35.340  36.100  15.150  1.00  0.00            
ATOM    146  H2  BE4     2      35.260  37.770  14.280  1.00  0.00            
ATOM    147  H3  BE4     2      36.700  36.720  14.320  1.00  0.00            
ATOM    148  H4  BE4     2      35.620  37.520  17.030  1.00  0.00            
ATOM    149  H5  BE4     2      36.250  38.820  15.980  1.00  0.00            
ATOM    150  H6  BE4     2      38.280  39.040  15.330  1.00  0.00            
ATOM    151  H7  BE4     2      40.660  38.880  15.840  1.00  0.00            
ATOM    152  H8  BE4     2      41.460  37.120  17.460  1.00  0.00            
ATOM    153  H9  BE4     2      39.070  34.430  18.940  1.00  0.00            
ATOM    154  H10 BE4     2      40.190  35.440  19.640  1.00  0.00            
ATOM    155  H11 BE4     2      42.060  34.480  18.310  1.00  0.00            
ATOM    156  H12 BE4     2      40.880  33.120  18.470  1.00  0.00            
ATOM    157  H13 BE4     2      40.870  34.030  17.070  1.00  0.00            
ATOM    158  H14 BE4     2      37.010  34.770  16.470  1.00  0.00            
ATOM    159  H15 BE4     2      35.510  34.720  17.490  1.00  0.00            
ATOM    160  H16 BE4     2      37.880  32.630  16.440  1.00  0.00            
ATOM    161  H17 BE4     2      37.440  31.480  17.760  1.00  0.00            
ATOM    162  H18 BE4     2      36.270  32.150  16.580  1.00  0.00            
ATOM    163  H19 BE4     2      35.740  34.600  20.640  1.00  0.00            
ATOM    164  H20 BE4     2      34.730  35.300  19.230  1.00  0.00            
TER
ENDMDL
MODEL        1
ATOM      1  H1  ACD     1      23.460  -1.350   9.160  1.00  0.00            
ATOM      2  O1  ACD     1      23.520  -0.640   8.530  1.00  0.00            
ATOM      3  C1  ACD     1      23.330   0.500   9.300  1.00  0.00            
ATOM      4  H2  ACD     1      23.520   1.370   8.670  1.00  0.00            
ATOM      5  H3  ACD     1      24.080   0.520  10.100  1.00  0.00            
ATOM      6  C2  ACD     1      21.950   0.550   9.910  1.00  0.00            
ATOM      7  H4  ACD     1      21.310   0.170   9.100  1.00  0.00            
ATOM      8  O2  ACD     1      21.860  -0.350  10.980  1.00  0.00            
ATOM      9  C3  ACD     1      20.640  -0.520  11.610  1.00  0.00            
ATOM     10  H5  ACD     1      20.830  -1.340  12.310  1.00  0.00            
ATOM     11  O3  ACD     1      19.550  -0.800  10.740  1.00  0.00            
ATOM     12  C4  ACD     1      19.050  -2.120  10.850  1.00  0.00            
ATOM     13  H6  ACD     1      19.380  -2.780  11.670  1.00  0.00            
ATOM     14  C5  ACD     1      17.510  -2.050  10.980  1.00  0.00            
ATOM     15  H7  ACD     1      17.190  -1.440  10.130  1.00  0.00            
ATOM     16  O4  ACD     1      17.300  -1.470  12.230  1.00  0.00            
ATOM     17  H8  ACD     1      16.420  -1.780  12.440  1.00  0.00            
ATOM     18  C6  ACD     1      16.850  -3.450  10.660  1.00  0.00            
ATOM     19  H9  ACD     1      17.230  -4.200  11.360  1.00  0.00            
ATOM     20  O5  ACD     1      15.460  -3.380  10.640  1.00  0.00            
ATOM     21  H10 ACD     1      15.100  -4.170  11.060  1.00  0.00            
ATOM     22  C7  ACD     1      17.360  -3.930   9.290  1.00  0.00            
ATOM     23  H11 ACD     1      17.050  -4.940   8.980  1.00  0.00            
ATOM     24  O6  ACD     1      18.780  -4.090   9.440  1.00  0.00            
ATOM     25  C8  ACD     1      19.560  -2.880   9.560  1.00  0.00            
ATOM     26  H12 ACD     1      19.480  -2.220   8.690  1.00  0.00            
ATOM     27  C9  ACD     1      20.980  -3.340   9.580  1.00  0.00            
ATOM     28  H13 ACD     1      21.070  -3.980   8.690  1.00  0.00            
ATOM     29  H14 ACD     1      21.690  -2.520   9.370  1.00  0.00            
ATOM     30  O7  ACD     1      21.320  -3.960  10.850  1.00  0.00            
ATOM     31  H15 ACD     1      20.810  -4.770  10.940  1.00  0.00            
ATOM     32  O8  ACD     1      16.920  -3.140   8.210  1.00  0.00            
ATOM     33  C10 ACD     1      16.480  -3.780   6.980  1.00  0.00            
ATOM     34  H16 ACD     1      16.090  -4.790   7.150  1.00  0.00            
ATOM     35  C11 ACD     1      15.240  -2.950   6.700  1.00  0.00            
ATOM     36  H17 ACD     1      15.340  -1.870   6.790  1.00  0.00            
ATOM     37  O9  ACD     1      14.230  -3.260   7.700  1.00  0.00            
ATOM     38  H18 ACD     1      14.730  -3.110   8.510  1.00  0.00            
ATOM     39  C12 ACD     1      14.790  -3.210   5.260  1.00  0.00            
ATOM     40  H19 ACD     1      14.550  -4.280   5.220  1.00  0.00            
ATOM     41  O10 ACD     1      13.720  -2.400   4.810  1.00  0.00            
ATOM     42  H20 ACD     1      12.960  -2.730   5.290  1.00  0.00            
ATOM     43  C13 ACD     1      15.990  -3.080   4.260  1.00  0.00            
ATOM     44  H21 ACD     1      15.670  -3.280   3.230  1.00  0.00            
ATOM     45  O11 ACD     1      16.980  -4.060   4.650  1.00  0.00            
ATOM     46  C14 ACD     1      17.640  -3.750   5.880  1.00  0.00            
ATOM     47  H22 ACD     1      18.160  -2.790   5.780  1.00  0.00            
ATOM     48  C15 ACD     1      18.700  -4.770   6.130  1.00  0.00            
ATOM     49  H23 ACD     1      19.530  -4.790   5.410  1.00  0.00            
ATOM     50  H24 ACD     1      19.140  -4.430   7.080  1.00  0.00            
ATOM     51  O12 ACD     1      18.260  -6.140   6.240  1.00  0.00            
ATOM     52  H25 ACD     1      17.550  -6.280   5.620  1.00  0.00            
ATOM     53  O13 ACD     1      16.470  -1.780   4.310  1.00  0.00            
ATOM     54  C16 ACD     1      16.980  -1.270   3.060  1.00  0.00            
ATOM     55  H26 ACD     1      16.550  -1.850   2.240  1.00  0.00            
ATOM     56  C17 ACD     1      16.530   0.180   3.000  1.00  0.00            
ATOM     57  H27 ACD     1      16.920   0.740   3.870  1.00  0.00            
ATOM     58  O14 ACD     1      15.060   0.280   2.940  1.00  0.00            
ATOM     59  H28 ACD     1      14.690  -0.350   3.570  1.00  0.00            
ATOM     60  C18 ACD     1      17.150   0.940   1.800  1.00  0.00            
ATOM     61  H29 ACD     1      16.700   0.540   0.880  1.00  0.00            
ATOM     62  O15 ACD     1      16.890   2.390   1.710  1.00  0.00            
ATOM     63  H30 ACD     1      16.360   2.540   2.500  1.00  0.00            
ATOM     64  C19 ACD     1      18.670   0.730   1.900  1.00  0.00            
ATOM     65  H31 ACD     1      19.240   1.190   1.080  1.00  0.00            
ATOM     66  O16 ACD     1      18.990  -0.680   1.790  1.00  0.00            
ATOM     67  C20 ACD     1      18.460  -1.510   2.850  1.00  0.00            
ATOM     68  H32 ACD     1      19.000  -1.170   3.750  1.00  0.00            
ATOM     69  C21 ACD     1      18.830  -2.900   2.320  1.00  0.00            
ATOM     70  H33 ACD     1      18.160  -3.710   2.640  1.00  0.00            
ATOM     71  H34 ACD     1      19.110  -2.960   1.260  1.00  0.00            
ATOM     72  O17 ACD     1      20.120  -3.250   2.880  1.00  0.00            
ATOM     73  H35 ACD     1      20.720  -2.570   2.540  1.00  0.00            
ATOM     74  O18 ACD     1      19.200   1.290   3.090  1.00  0.00            
ATOM     75  C22 ACD     1      20.380   2.120   3.080  1.00  0.00            
ATOM     76  H36 ACD     1      20.960   2.020   2.160  1.00  0.00            
ATOM     77  C23 ACD     1      19.800   3.500   3.100  1.00  0.00            
ATOM     78  H37 ACD     1      19.190   3.600   4.010  1.00  0.00            
ATOM     79  O19 ACD     1      19.040   3.830   1.920  1.00  0.00            
ATOM     80  H38 ACD     1      18.250   3.280   1.940  1.00  0.00            
ATOM     81  C24 ACD     1      20.950   4.480   3.210  1.00  0.00            
ATOM     82  H39 ACD     1      21.610   4.380   2.340  1.00  0.00            
ATOM     83  O20 ACD     1      20.510   5.830   3.370  1.00  0.00            
ATOM     84  H40 ACD     1      20.030   6.010   2.550  1.00  0.00            
ATOM     85  C25 ACD     1      21.810   4.140   4.360  1.00  0.00            
ATOM     86  H41 ACD     1      22.570   4.930   4.280  1.00  0.00            
ATOM     87  O21 ACD     1      22.310   2.770   4.330  1.00  0.00            
ATOM     88  C26 ACD     1      21.260   1.770   4.260  1.00  0.00            
ATOM     89  H42 ACD     1      20.760   1.930   5.230  1.00  0.00            
ATOM     90  C27 ACD     1      21.880   0.390   4.050  1.00  0.00            
ATOM     91  H43 ACD     1      21.110  -0.270   4.480  1.00  0.00            
ATOM     92  H44 ACD     1      22.050   0.150   2.990  1.00  0.00            
ATOM     93  O22 ACD     1      23.160   0.100   4.740  1.00  0.00            
ATOM     94  H45 ACD     1      23.730   0.880   4.800  1.00  0.00            
ATOM     95  O23 ACD     1      21.120   4.240   5.650  1.00  0.00            
ATOM     96  C28 ACD     1      21.790   4.790   6.790  1.00  0.00            
ATOM     97  H46 ACD     1      22.270   5.740   6.530  1.00  0.00            
ATOM     98  C29 ACD     1      22.930   3.880   7.260  1.00  0.00            
ATOM     99  H47 ACD     1      22.620   2.840   7.120  1.00  0.00            
ATOM    100  O24 ACD     1      23.230   4.060   8.640  1.00  0.00            
ATOM    101  C30 ACD     1      24.310   4.140   6.560  1.00  0.00            
ATOM    102  H48 ACD     1      25.070   3.380   6.770  1.00  0.00            
ATOM    103  H49 ACD     1      24.240   4.050   5.470  1.00  0.00            
ATOM    104  O25 ACD     1      24.850   5.400   6.930  1.00  0.00            
ATOM    105  H50 ACD     1      25.570   5.670   6.350  1.00  0.00            
ATOM    106  C31 ACD     1      20.740   5.140   7.820  1.00  0.00            
ATOM    107  H51 ACD     1      20.030   4.310   7.690  1.00  0.00            
ATOM    108  O26 ACD     1      20.030   6.370   7.490  1.00  0.00            
ATOM    109  H52 ACD     1      19.620   6.230   6.640  1.00  0.00            
ATOM    110  C32 ACD     1      21.290   5.210   9.240  1.00  0.00            
ATOM    111  H53 ACD     1      21.840   6.150   9.330  1.00  0.00            
ATOM    112  O27 ACD     1      20.230   5.260  10.180  1.00  0.00            
ATOM    113  H54 ACD     1      19.840   6.130  10.140  1.00  0.00            
ATOM    114  C33 ACD     1      22.180   4.090   9.540  1.00  0.00            
ATOM    115  H55 ACD     1      22.550   4.140  10.570  1.00  0.00            
ATOM    116  O28 ACD     1      21.460   2.850   9.400  1.00  0.00            
ATOM    117  C34 ACD     1      21.620   1.910  10.420  1.00  0.00            
ATOM    118  H56 ACD     1      22.440   2.190  11.100  1.00  0.00            
ATOM    119  C35 ACD     1      20.420   1.940  11.280  1.00  0.00            
ATOM    120  H57 ACD     1      19.550   1.700  10.650  1.00  0.00            
ATOM    121  O29 ACD     1      20.260   3.230  11.880  1.00  0.00            
ATOM    122  H58 ACD     1      20.080   3.820  11.140  1.00  0.00            
ATOM    123  C36 ACD     1      20.410   0.790  12.280  1.00  0.00            
ATOM    124  H59 ACD     1      21.160   0.870  13.080  1.00  0.00            
ATOM    125  O30 ACD     1      19.180   0.640  12.910  1.00  0.00            
ATOM    126  H60 ACD     1      18.780  -0.160  12.540  1.00  0.00            
ATOM    127  C1  BE4     2      16.570   4.990  10.570  1.00  0.00            
ATOM    128  C2  BE4     2      17.070   4.520   9.180  1.00  0.00            
ATOM    129  C3  BE4     2      15.940   4.250   8.190  1.00  0.00            
ATOM    130  C4  BE4     2      15.050   5.290   7.820  1.00  0.00            
ATOM    131  C5  BE4     2      13.970   4.990   7.000  1.00  0.00            
ATOM    132  C6  BE4     2      13.810   3.680   6.460  1.00  0.00            
ATOM    133  C7  BE4     2      14.650   2.620   6.840  1.00  0.00            
ATOM    134  C8  BE4     2      14.230   1.230   6.300  1.00  0.00            
ATOM    135  C9  BE4     2      12.850   0.820   6.860  1.00  0.00            
ATOM    136  C10 BE4     2      15.760   2.960   7.600  1.00  0.00            
ATOM    137  N1  BE4     2      16.760   1.970   7.870  1.00  0.00            
ATOM    138  C11 BE4     2      16.480   1.030   8.930  1.00  0.00            
ATOM    139  O1  BE4     2      15.310   1.370   9.660  1.00  0.00            
ATOM    140  C12 BE4     2      14.500   0.350  10.160  1.00  0.00            
ATOM    141  C13 BE4     2      17.960   1.990   7.180  1.00  0.00            
ATOM    142  O2  BE4     2      18.140   2.920   6.480  1.00  0.00            
ATOM    143  C14 BE4     2      18.990   1.000   7.620  1.00  0.00            
ATOM    144  Cl1 BE4     2      18.910  -0.490   6.640  1.00  0.00            
ATOM    145  H1  BE4     2      15.980   5.910  10.450  1.00  0.00            
ATOM    146  H2  BE4     2      16.030   4.140  10.990  1.00  0.00            
ATOM    147  H3  BE4     2      17.470   5.190  11.170  1.00  0.00            
ATOM    148  H4  BE4     2      17.690   3.640   9.370  1.00  0.00            
ATOM    149  H5  BE4     2      17.790   5.240   8.760  1.00  0.00            
ATOM    150  H6  BE4     2      15.240   6.310   8.150  1.00  0.00            
ATOM    151  H7  BE4     2      13.200   5.720   6.780  1.00  0.00            
ATOM    152  H8  BE4     2      12.900   3.450   5.910  1.00  0.00            
ATOM    153  H9  BE4     2      14.890   0.450   6.720  1.00  0.00            
ATOM    154  H10 BE4     2      14.290   1.140   5.210  1.00  0.00            
ATOM    155  H11 BE4     2      12.070   1.530   6.570  1.00  0.00            
ATOM    156  H12 BE4     2      12.530  -0.120   6.380  1.00  0.00            
ATOM    157  H13 BE4     2      12.970   0.730   7.940  1.00  0.00            
ATOM    158  H14 BE4     2      17.300   0.930   9.640  1.00  0.00            
ATOM    159  H15 BE4     2      16.390  -0.000   8.560  1.00  0.00            
ATOM    160  H16 BE4     2      15.030  -0.130  10.990  1.00  0.00            
ATOM    161  H17 BE4     2      13.640   0.740  10.700  1.00  0.00            
ATOM    162  H18 BE4     2      14.190  -0.420   9.440  1.00  0.00            
ATOM    163  H19 BE4     2      18.980   0.730   8.680  1.00  0.00            
ATOM    164  H20 BE4     2      19.860   1.650   7.490  1.00  0.00            
TER
ENDMDL
MODEL        1
ATOM      1  H1  ACD     1      33.390  28.480   8.830  1.00  0.00            
ATOM      2  O1  ACD     1      32.890  27.860   9.370  1.00  0.00            
ATOM      3  C1  ACD     1      33.740  26.930   9.900  1.00  0.00            
ATOM      4  H2  ACD     1      33.980  27.070  10.960  1.00  0.00            
ATOM      5  H3  ACD     1      34.710  27.080   9.390  1.00  0.00            
ATOM      6  C2  ACD     1      33.330  25.550   9.510  1.00  0.00            
ATOM      7  H4  ACD     1      32.250  25.590   9.340  1.00  0.00            
ATOM      8  O2  ACD     1      34.040  25.200   8.310  1.00  0.00            
ATOM      9  C3  ACD     1      33.620  23.980   7.740  1.00  0.00            
ATOM     10  H5  ACD     1      34.270  23.930   6.860  1.00  0.00            
ATOM     11  O3  ACD     1      32.290  24.040   7.440  1.00  0.00            
ATOM     12  C4  ACD     1      31.860  24.420   6.060  1.00  0.00            
ATOM     13  H6  ACD     1      32.550  23.900   5.390  1.00  0.00            
ATOM     14  C5  ACD     1      30.470  23.790   6.000  1.00  0.00            
ATOM     15  H7  ACD     1      29.990  24.290   6.850  1.00  0.00            
ATOM     16  O4  ACD     1      30.280  22.270   6.070  1.00  0.00            
ATOM     17  H8  ACD     1      29.370  22.060   5.870  1.00  0.00            
ATOM     18  C6  ACD     1      29.750  24.120   4.660  1.00  0.00            
ATOM     19  H9  ACD     1      30.300  23.690   3.810  1.00  0.00            
ATOM     20  O5  ACD     1      28.380  23.760   4.690  1.00  0.00            
ATOM     21  H10 ACD     1      27.950  24.340   5.320  1.00  0.00            
ATOM     22  C7  ACD     1      29.820  25.640   4.540  1.00  0.00            
ATOM     23  H11 ACD     1      29.460  25.970   3.560  1.00  0.00            
ATOM     24  O6  ACD     1      31.190  26.080   4.510  1.00  0.00            
ATOM     25  C8  ACD     1      31.910  25.900   5.740  1.00  0.00            
ATOM     26  H12 ACD     1      31.410  26.430   6.550  1.00  0.00            
ATOM     27  C9  ACD     1      33.370  26.430   5.570  1.00  0.00            
ATOM     28  H13 ACD     1      33.290  27.360   5.000  1.00  0.00            
ATOM     29  H14 ACD     1      33.770  26.690   6.560  1.00  0.00            
ATOM     30  O7  ACD     1      34.260  25.660   4.850  1.00  0.00            
ATOM     31  H15 ACD     1      33.970  25.240   4.030  1.00  0.00            
ATOM     32  O8  ACD     1      29.120  26.310   5.560  1.00  0.00            
ATOM     33  C10 ACD     1      28.210  27.350   5.250  1.00  0.00            
ATOM     34  H16 ACD     1      28.390  27.700   4.230  1.00  0.00            
ATOM     35  C11 ACD     1      26.740  26.910   5.510  1.00  0.00            
ATOM     36  H17 ACD     1      26.650  26.500   6.520  1.00  0.00            
ATOM     37  O9  ACD     1      26.340  25.910   4.590  1.00  0.00            
ATOM     38  H18 ACD     1      25.410  25.710   4.730  1.00  0.00            
ATOM     39  C12 ACD     1      25.780  28.090   5.500  1.00  0.00            
ATOM     40  H19 ACD     1      25.690  28.440   4.470  1.00  0.00            
ATOM     41  O10 ACD     1      24.490  27.790   5.940  1.00  0.00            
ATOM     42  H20 ACD     1      24.460  28.180   6.820  1.00  0.00            
ATOM     43  C13 ACD     1      26.280  29.270   6.400  1.00  0.00            
ATOM     44  H21 ACD     1      25.600  30.110   6.220  1.00  0.00            
ATOM     45  O11 ACD     1      27.600  29.650   6.000  1.00  0.00            
ATOM     46  C14 ACD     1      28.520  28.530   6.150  1.00  0.00            
ATOM     47  H22 ACD     1      28.650  28.280   7.210  1.00  0.00            
ATOM     48  C15 ACD     1      29.850  29.130   5.840  1.00  0.00            
ATOM     49  H23 ACD     1      30.620  28.350   5.760  1.00  0.00            
ATOM     50  H24 ACD     1      29.770  29.630   4.870  1.00  0.00            
ATOM     51  O12 ACD     1      30.280  30.070   6.830  1.00  0.00            
ATOM     52  H25 ACD     1      30.640  30.880   6.460  1.00  0.00            
ATOM     53  O13 ACD     1      26.170  28.910   7.750  1.00  0.00            
ATOM     54  C16 ACD     1      25.580  29.880   8.650  1.00  0.00            
ATOM     55  H26 ACD     1      25.100  30.670   8.070  1.00  0.00            
ATOM     56  C17 ACD     1      24.560  29.060   9.330  1.00  0.00            
ATOM     57  H27 ACD     1      24.820  28.000   9.470  1.00  0.00            
ATOM     58  O14 ACD     1      23.390  28.920   8.440  1.00  0.00            
ATOM     59  H28 ACD     1      22.710  28.440   8.920  1.00  0.00            
ATOM     60  C18 ACD     1      24.150  29.650  10.700  1.00  0.00            
ATOM     61  H29 ACD     1      23.480  30.510  10.560  1.00  0.00            
ATOM     62  O15 ACD     1      23.430  28.680  11.390  1.00  0.00            
ATOM     63  H30 ACD     1      23.200  29.100  12.230  1.00  0.00            
ATOM     64  C19 ACD     1      25.330  30.020  11.570  1.00  0.00            
ATOM     65  H31 ACD     1      25.080  30.450  12.540  1.00  0.00            
ATOM     66  O16 ACD     1      26.150  30.990  10.800  1.00  0.00            
ATOM     67  C20 ACD     1      26.660  30.470   9.520  1.00  0.00            
ATOM     68  H32 ACD     1      27.380  29.680   9.760  1.00  0.00            
ATOM     69  C21 ACD     1      27.490  31.480   8.760  1.00  0.00            
ATOM     70  H33 ACD     1      27.950  31.010   7.880  1.00  0.00            
ATOM     71  H34 ACD     1      26.950  32.390   8.460  1.00  0.00            
ATOM     72  O17 ACD     1      28.600  31.820   9.550  1.00  0.00            
ATOM     73  H35 ACD     1      28.950  30.970   9.840  1.00  0.00            
ATOM     74  O18 ACD     1      26.150  28.940  11.650  1.00  0.00            
ATOM     75  C22 ACD     1      26.610  28.570  12.980  1.00  0.00            
ATOM     76  H36 ACD     1      26.010  29.050  13.770  1.00  0.00            
ATOM     77  C23 ACD     1      26.520  27.100  12.940  1.00  0.00            
ATOM     78  H37 ACD     1      27.170  26.760  12.120  1.00  0.00            
ATOM     79  O19 ACD     1      25.140  26.650  12.610  1.00  0.00            
ATOM     80  H38 ACD     1      24.780  27.280  11.980  1.00  0.00            
ATOM     81  C24 ACD     1      27.110  26.490  14.240  1.00  0.00            
ATOM     82  H39 ACD     1      26.460  26.830  15.060  1.00  0.00            
ATOM     83  O20 ACD     1      27.200  25.030  14.160  1.00  0.00            
ATOM     84  H40 ACD     1      28.040  24.740  14.540  1.00  0.00            
ATOM     85  C25 ACD     1      28.510  27.000  14.510  1.00  0.00            
ATOM     86  H41 ACD     1      28.840  26.530  15.450  1.00  0.00            
ATOM     87  O21 ACD     1      28.410  28.420  14.540  1.00  0.00            
ATOM     88  C26 ACD     1      28.020  29.040  13.330  1.00  0.00            
ATOM     89  H42 ACD     1      28.640  28.730  12.480  1.00  0.00            
ATOM     90  C27 ACD     1      28.060  30.500  13.370  1.00  0.00            
ATOM     91  H43 ACD     1      28.140  30.870  12.340  1.00  0.00            
ATOM     92  H44 ACD     1      27.170  30.900  13.860  1.00  0.00            
ATOM     93  O22 ACD     1      29.240  30.910  13.990  1.00  0.00            
ATOM     94  H45 ACD     1      29.240  30.420  14.810  1.00  0.00            
ATOM     95  O23 ACD     1      29.440  26.660  13.480  1.00  0.00            
ATOM     96  C28 ACD     1      30.740  26.280  13.900  1.00  0.00            
ATOM     97  H46 ACD     1      30.990  26.690  14.890  1.00  0.00            
ATOM     98  C29 ACD     1      31.810  26.890  13.040  1.00  0.00            
ATOM     99  H47 ACD     1      31.400  26.660  12.050  1.00  0.00            
ATOM    100  O24 ACD     1      33.000  26.160  13.140  1.00  0.00            
ATOM    101  C30 ACD     1      31.990  28.410  13.220  1.00  0.00            
ATOM    102  H48 ACD     1      32.610  28.790  12.400  1.00  0.00            
ATOM    103  H49 ACD     1      31.050  28.970  13.140  1.00  0.00            
ATOM    104  O25 ACD     1      32.740  28.790  14.400  1.00  0.00            
ATOM    105  H50 ACD     1      32.500  29.690  14.630  1.00  0.00            
ATOM    106  C31 ACD     1      30.770  24.730  13.930  1.00  0.00            
ATOM    107  H51 ACD     1      30.250  24.440  13.000  1.00  0.00            
ATOM    108  O26 ACD     1      29.940  24.180  15.020  1.00  0.00            
ATOM    109  H52 ACD     1      29.690  23.270  14.820  1.00  0.00            
ATOM    110  C32 ACD     1      32.170  24.140  13.890  1.00  0.00            
ATOM    111  H53 ACD     1      32.710  24.260  14.830  1.00  0.00            
ATOM    112  O27 ACD     1      31.990  22.830  13.540  1.00  0.00            
ATOM    113  H54 ACD     1      31.940  22.440  14.420  1.00  0.00            
ATOM    114  C33 ACD     1      33.060  24.790  12.890  1.00  0.00            
ATOM    115  H55 ACD     1      34.080  24.400  13.020  1.00  0.00            
ATOM    116  O28 ACD     1      32.550  24.460  11.550  1.00  0.00            
ATOM    117  C34 ACD     1      33.510  24.450  10.540  1.00  0.00            
ATOM    118  H56 ACD     1      34.530  24.520  10.950  1.00  0.00            
ATOM    119  C35 ACD     1      33.210  23.080   9.910  1.00  0.00            
ATOM    120  H57 ACD     1      32.140  22.850   9.840  1.00  0.00            
ATOM    121  O29 ACD     1      33.690  22.080  10.870  1.00  0.00            
ATOM    122  H58 ACD     1      33.350  22.340  11.730  1.00  0.00            
ATOM    123  C36 ACD     1      33.910  22.860   8.590  1.00  0.00            
ATOM    124  H59 ACD     1      34.990  22.810   8.780  1.00  0.00            
ATOM    125  O30 ACD     1      33.470  21.640   7.980  1.00  0.00            
ATOM    126  H60 ACD     1      33.840  21.560   7.100  1.00  0.00            
ATOM    127  C1  BE4     2      24.070  25.280   8.070  1.00  0.00            
ATOM    128  C2  BE4     2      25.400  24.440   8.100  1.00  0.00            
ATOM    129  C3  BE4     2      25.140  22.960   8.410  1.00  0.00            
ATOM    130  C4  BE4     2      24.110  22.200   7.820  1.00  0.00            
ATOM    131  C5  BE4     2      23.940  20.840   8.060  1.00  0.00            
ATOM    132  C6  BE4     2      24.720  20.260   9.040  1.00  0.00            
ATOM    133  C7  BE4     2      25.780  20.970   9.650  1.00  0.00
[truncated: 1,547,319 more chars]
