# Supplementary material for: Achieving Chemical Accuracy in Cyclodextrin Host–Guest Binding via Integrative Atomistic Modelling
Source: Adv Sci (Weinh). 2025 Dec 14;13(10):e19782. doi: 10.1002/advs.202519782 (PMC12915143; doi:10.1002/advs.202519782)
Supplement: Supplementary file 1 — Supporting Information [file ADVS-13-e19782-s003.zip › all_poses/ACD.BH4.pdb]

MODEL        1
ATOM      1  H1  ACD     1      17.670  15.690  24.300  1.00  0.00            
ATOM      2  O1  ACD     1      18.510  15.590  23.850  1.00  0.00            
ATOM      3  C1  ACD     1      19.480  16.510  24.360  1.00  0.00            
ATOM      4  H2  ACD     1      19.040  17.520  24.360  1.00  0.00            
ATOM      5  H3  ACD     1      20.300  16.560  23.640  1.00  0.00            
ATOM      6  C2  ACD     1      19.930  16.140  25.830  1.00  0.00            
ATOM      7  H4  ACD     1      20.690  16.900  26.070  1.00  0.00            
ATOM      8  O2  ACD     1      18.820  16.420  26.690  1.00  0.00            
ATOM      9  C3  ACD     1      19.080  16.250  28.070  1.00  0.00            
ATOM     10  H5  ACD     1      18.230  16.460  28.730  1.00  0.00            
ATOM     11  O3  ACD     1      20.220  16.990  28.450  1.00  0.00            
ATOM     12  C4  ACD     1      20.080  17.820  29.590  1.00  0.00            
ATOM     13  H6  ACD     1      19.280  17.470  30.250  1.00  0.00            
ATOM     14  C5  ACD     1      21.370  17.490  30.350  1.00  0.00            
ATOM     15  H7  ACD     1      22.190  17.560  29.620  1.00  0.00            
ATOM     16  O4  ACD     1      21.280  16.120  30.970  1.00  0.00            
ATOM     17  H8  ACD     1      20.740  15.540  30.420  1.00  0.00            
ATOM     18  C6  ACD     1      21.530  18.560  31.460  1.00  0.00            
ATOM     19  H9  ACD     1      20.660  18.420  32.120  1.00  0.00            
ATOM     20  O5  ACD     1      22.810  18.390  32.190  1.00  0.00            
ATOM     21  H10 ACD     1      23.040  17.450  32.180  1.00  0.00            
ATOM     22  C7  ACD     1      21.510  19.950  30.880  1.00  0.00            
ATOM     23  H11 ACD     1      21.640  20.690  31.670  1.00  0.00            
ATOM     24  O6  ACD     1      20.190  20.120  30.360  1.00  0.00            
ATOM     25  C8  ACD     1      19.820  19.310  29.240  1.00  0.00            
ATOM     26  H12 ACD     1      20.370  19.610  28.330  1.00  0.00            
ATOM     27  C9  ACD     1      18.330  19.560  28.980  1.00  0.00            
ATOM     28  H13 ACD     1      18.170  20.640  28.860  1.00  0.00            
ATOM     29  H14 ACD     1      18.060  19.050  28.050  1.00  0.00            
ATOM     30  O7  ACD     1      17.530  19.060  30.100  1.00  0.00            
ATOM     31  H15 ACD     1      17.390  19.820  30.670  1.00  0.00            
ATOM     32  O8  ACD     1      22.550  20.090  29.850  1.00  0.00            
ATOM     33  C10 ACD     1      23.420  21.140  30.030  1.00  0.00            
ATOM     34  H16 ACD     1      23.100  21.940  30.710  1.00  0.00            
ATOM     35  C11 ACD     1      24.710  20.650  30.640  1.00  0.00            
ATOM     36  H17 ACD     1      25.000  19.750  30.080  1.00  0.00            
ATOM     37  O9  ACD     1      24.500  20.340  32.030  1.00  0.00            
ATOM     38  H18 ACD     1      23.940  19.560  31.990  1.00  0.00            
ATOM     39  C12 ACD     1      25.800  21.680  30.470  1.00  0.00            
ATOM     40  H19 ACD     1      25.630  22.590  31.050  1.00  0.00            
ATOM     41  O10 ACD     1      27.070  21.120  30.800  1.00  0.00            
ATOM     42  H20 ACD     1      27.350  20.680  29.990  1.00  0.00            
ATOM     43  C13 ACD     1      25.830  22.270  29.070  1.00  0.00            
ATOM     44  H21 ACD     1      26.500  23.140  29.150  1.00  0.00            
ATOM     45  O11 ACD     1      24.580  22.710  28.640  1.00  0.00            
ATOM     46  C14 ACD     1      23.580  21.690  28.680  1.00  0.00            
ATOM     47  H22 ACD     1      23.920  20.890  28.020  1.00  0.00            
ATOM     48  C15 ACD     1      22.270  22.310  28.140  1.00  0.00            
ATOM     49  H23 ACD     1      22.480  22.620  27.110  1.00  0.00            
ATOM     50  H24 ACD     1      21.680  21.390  28.100  1.00  0.00            
ATOM     51  O12 ACD     1      21.700  23.320  28.910  1.00  0.00            
ATOM     52  H25 ACD     1      20.940  23.610  28.390  1.00  0.00            
ATOM     53  O13 ACD     1      26.360  21.380  28.140  1.00  0.00            
ATOM     54  C16 ACD     1      27.310  21.820  27.220  1.00  0.00            
ATOM     55  H26 ACD     1      27.820  22.760  27.490  1.00  0.00            
ATOM     56  C17 ACD     1      28.330  20.650  27.240  1.00  0.00            
ATOM     57  H27 ACD     1      27.830  19.680  27.100  1.00  0.00            
ATOM     58  O14 ACD     1      29.010  20.730  28.570  1.00  0.00            
ATOM     59  H28 ACD     1      29.340  21.630  28.600  1.00  0.00            
ATOM     60  C18 ACD     1      29.310  20.710  26.040  1.00  0.00            
ATOM     61  H29 ACD     1      29.920  21.620  26.130  1.00  0.00            
ATOM     62  O15 ACD     1      30.310  19.750  25.990  1.00  0.00            
ATOM     63  H30 ACD     1      30.000  18.840  25.880  1.00  0.00            
ATOM     64  C19 ACD     1      28.500  20.670  24.800  1.00  0.00            
ATOM     65  H31 ACD     1      29.170  20.680  23.930  1.00  0.00            
ATOM     66  O16 ACD     1      27.690  21.820  24.770  1.00  0.00            
ATOM     67  C20 ACD     1      26.710  22.030  25.860  1.00  0.00            
ATOM     68  H32 ACD     1      25.900  21.310  25.750  1.00  0.00            
ATOM     69  C21 ACD     1      26.060  23.370  25.630  1.00  0.00            
ATOM     70  H33 ACD     1      25.680  23.400  24.600  1.00  0.00            
ATOM     71  H34 ACD     1      25.300  23.540  26.400  1.00  0.00            
ATOM     72  O17 ACD     1      27.140  24.330  25.690  1.00  0.00            
ATOM     73  H35 ACD     1      26.840  25.220  25.480  1.00  0.00            
ATOM     74  O18 ACD     1      27.690  19.570  24.660  1.00  0.00            
ATOM     75  C22 ACD     1      28.140  18.530  23.790  1.00  0.00            
ATOM     76  H36 ACD     1      29.100  18.880  23.370  1.00  0.00            
ATOM     77  C23 ACD     1      28.370  17.260  24.590  1.00  0.00            
ATOM     78  H37 ACD     1      27.470  17.180  25.210  1.00  0.00            
ATOM     79  O19 ACD     1      29.560  17.350  25.460  1.00  0.00            
ATOM     80  H38 ACD     1      29.820  16.460  25.730  1.00  0.00            
ATOM     81  C24 ACD     1      28.290  16.020  23.680  1.00  0.00            
ATOM     82  H39 ACD     1      29.180  16.120  23.050  1.00  0.00            
ATOM     83  O20 ACD     1      28.400  14.790  24.440  1.00  0.00            
ATOM     84  H40 ACD     1      27.520  14.590  24.770  1.00  0.00            
ATOM     85  C25 ACD     1      27.030  16.020  22.820  1.00  0.00            
ATOM     86  H41 ACD     1      26.960  15.100  22.230  1.00  0.00            
ATOM     87  O21 ACD     1      27.160  17.150  21.920  1.00  0.00            
ATOM     88  C26 ACD     1      27.100  18.400  22.680  1.00  0.00            
ATOM     89  H42 ACD     1      26.060  18.610  22.980  1.00  0.00            
ATOM     90  C27 ACD     1      27.220  19.580  21.780  1.00  0.00            
ATOM     91  H43 ACD     1      26.420  19.510  21.030  1.00  0.00            
ATOM     92  H44 ACD     1      27.110  20.540  22.300  1.00  0.00            
ATOM     93  O22 ACD     1      28.470  19.660  21.020  1.00  0.00            
ATOM     94  H45 ACD     1      28.410  19.020  20.310  1.00  0.00            
ATOM     95  O23 ACD     1      25.840  16.200  23.600  1.00  0.00            
ATOM     96  C28 ACD     1      24.710  15.320  23.550  1.00  0.00            
ATOM     97  H46 ACD     1      24.750  14.850  22.550  1.00  0.00            
ATOM     98  C29 ACD     1      23.370  16.060  23.520  1.00  0.00            
ATOM     99  H47 ACD     1      23.240  16.540  24.500  1.00  0.00            
ATOM    100  O24 ACD     1      22.240  15.170  23.310  1.00  0.00            
ATOM    101  C30 ACD     1      23.320  17.130  22.450  1.00  0.00            
ATOM    102  H48 ACD     1      22.380  17.680  22.570  1.00  0.00            
ATOM    103  H49 ACD     1      24.090  17.870  22.680  1.00  0.00            
ATOM    104  O25 ACD     1      23.400  16.670  21.070  1.00  0.00            
ATOM    105  H50 ACD     1      24.280  16.330  20.890  1.00  0.00            
ATOM    106  C31 ACD     1      24.790  14.260  24.620  1.00  0.00            
ATOM    107  H51 ACD     1      24.780  14.780  25.590  1.00  0.00            
ATOM    108  O26 ACD     1      26.000  13.440  24.520  1.00  0.00            
ATOM    109  H52 ACD     1      26.060  12.790  25.230  1.00  0.00            
ATOM    110  C32 ACD     1      23.560  13.490  24.530  1.00  0.00            
ATOM    111  H53 ACD     1      23.750  12.920  23.610  1.00  0.00            
ATOM    112  O27 ACD     1      23.570  12.440  25.510  1.00  0.00            
ATOM    113  H54 ACD     1      22.820  12.720  26.060  1.00  0.00            
ATOM    114  C33 ACD     1      22.130  14.190  24.340  1.00  0.00            
ATOM    115  H55 ACD     1      21.460  13.350  24.140  1.00  0.00            
ATOM    116  O28 ACD     1      21.750  14.760  25.540  1.00  0.00            
ATOM    117  C34 ACD     1      20.440  14.720  25.970  1.00  0.00            
ATOM    118  H56 ACD     1      19.870  14.000  25.360  1.00  0.00            
ATOM    119  C35 ACD     1      20.660  14.300  27.440  1.00  0.00            
ATOM    120  H57 ACD     1      21.540  14.730  27.940  1.00  0.00            
ATOM    121  O29 ACD     1      20.930  12.890  27.510  1.00  0.00            
ATOM    122  H58 ACD     1      21.320  12.570  28.330  1.00  0.00            
ATOM    123  C36 ACD     1      19.480  14.720  28.310  1.00  0.00            
ATOM    124  H59 ACD     1      18.600  14.080  28.130  1.00  0.00            
ATOM    125  O30 ACD     1      19.910  14.460  29.660  1.00  0.00            
ATOM    126  H60 ACD     1      19.540  13.610  29.900  1.00  0.00            
ATOM    127  C1  BH4     2      23.810  16.400  27.600  1.00  0.00            
ATOM    128  C2  BH4     2      24.760  17.510  27.860  1.00  0.00            
ATOM    129  C3  BH4     2      24.620  18.600  27.010  1.00  0.00            
ATOM    130  C4  BH4     2      23.550  18.950  26.100  1.00  0.00            
ATOM    131  C5  BH4     2      23.910  19.560  24.910  1.00  0.00            
ATOM    132  C6  BH4     2      22.950  20.080  24.040  1.00  0.00            
ATOM    133  C7  BH4     2      21.560  19.950  24.360  1.00  0.00            
ATOM    134  C8  BH4     2      21.220  19.450  25.650  1.00  0.00            
ATOM    135  C9  BH4     2      22.200  18.860  26.490  1.00  0.00            
ATOM    136  C10 BH4     2      25.760  17.360  28.920  1.00  0.00            
ATOM    137  C11 BH4     2      25.450  17.120  30.230  1.00  0.00            
ATOM    138  C12 BH4     2      26.500  17.120  31.190  1.00  0.00            
ATOM    139  C13 BH4     2      27.820  17.390  30.800  1.00  0.00            
ATOM    140  C14 BH4     2      28.160  17.410  29.430  1.00  0.00            
ATOM    141  C15 BH4     2      27.070  17.420  28.560  1.00  0.00            
ATOM    142  H1  BH4     2      22.810  16.520  28.030  1.00  0.00            
ATOM    143  H2  BH4     2      23.540  16.440  26.540  1.00  0.00            
ATOM    144  H3  BH4     2      24.180  15.420  27.920  1.00  0.00            
ATOM    145  H4  BH4     2      25.370  19.350  27.260  1.00  0.00            
ATOM    146  H5  BH4     2      24.960  19.680  24.640  1.00  0.00            
ATOM    147  H6  BH4     2      23.230  20.550  23.100  1.00  0.00            
ATOM    148  H7  BH4     2      20.790  20.450  23.780  1.00  0.00            
ATOM    149  H8  BH4     2      20.210  19.490  26.040  1.00  0.00            
ATOM    150  H9  BH4     2      21.870  18.550  27.480  1.00  0.00            
ATOM    151  H10 BH4     2      24.460  16.890  30.610  1.00  0.00            
ATOM    152  H11 BH4     2      26.320  16.900  32.240  1.00  0.00            
ATOM    153  H12 BH4     2      28.560  17.530  31.580  1.00  0.00            
ATOM    154  H13 BH4     2      29.190  17.580  29.120  1.00  0.00            
ATOM    155  H14 BH4     2      27.170  17.470  27.480  1.00  0.00            
TER
ENDMDL
MODEL        1
ATOM      1  H1  ACD     1      19.310  12.450  25.910  1.00  0.00            
ATOM      2  O1  ACD     1      19.970  11.800  25.660  1.00  0.00            
ATOM      3  C1  ACD     1      21.100  12.610  25.720  1.00  0.00            
ATOM      4  H2  ACD     1      20.990  13.460  25.030  1.00  0.00            
ATOM      5  H3  ACD     1      21.940  11.990  25.400  1.00  0.00            
ATOM      6  C2  ACD     1      21.460  13.210  27.100  1.00  0.00            
ATOM      7  H4  ACD     1      22.330  13.860  26.920  1.00  0.00            
ATOM      8  O2  ACD     1      20.420  14.100  27.530  1.00  0.00            
ATOM      9  C3  ACD     1      20.650  14.730  28.700  1.00  0.00            
ATOM     10  H5  ACD     1      19.700  15.210  28.930  1.00  0.00            
ATOM     11  O3  ACD     1      21.690  15.600  28.630  1.00  0.00            
ATOM     12  C4  ACD     1      21.380  17.030  28.610  1.00  0.00            
ATOM     13  H6  ACD     1      20.560  17.210  29.310  1.00  0.00            
ATOM     14  C5  ACD     1      22.570  17.760  29.290  1.00  0.00            
ATOM     15  H7  ACD     1      23.500  17.640  28.720  1.00  0.00            
ATOM     16  O4  ACD     1      22.690  17.280  30.710  1.00  0.00            
ATOM     17  H8  ACD     1      21.870  17.390  31.210  1.00  0.00            
ATOM     18  C6  ACD     1      22.250  19.190  29.220  1.00  0.00            
ATOM     19  H9  ACD     1      21.270  19.280  29.720  1.00  0.00            
ATOM     20  O5  ACD     1      23.320  19.980  29.720  1.00  0.00            
ATOM     21  H10 ACD     1      23.590  19.490  30.510  1.00  0.00            
ATOM     22  C7  ACD     1      21.980  19.600  27.810  1.00  0.00            
ATOM     23  H11 ACD     1      21.790  20.670  27.700  1.00  0.00            
ATOM     24  O6  ACD     1      20.780  19.030  27.410  1.00  0.00            
ATOM     25  C8  ACD     1      20.950  17.600  27.240  1.00  0.00            
ATOM     26  H12 ACD     1      21.710  17.320  26.510  1.00  0.00            
ATOM     27  C9  ACD     1      19.600  17.050  26.730  1.00  0.00            
ATOM     28  H13 ACD     1      19.240  17.550  25.820  1.00  0.00            
ATOM     29  H14 ACD     1      19.630  16.000  26.410  1.00  0.00            
ATOM     30  O7  ACD     1      18.510  17.110  27.700  1.00  0.00            
ATOM     31  H15 ACD     1      18.450  18.000  28.070  1.00  0.00            
ATOM     32  O8  ACD     1      23.050  19.370  26.840  1.00  0.00            
ATOM     33  C10 ACD     1      23.900  20.400  26.300  1.00  0.00            
ATOM     34  H16 ACD     1      23.620  21.380  26.710  1.00  0.00            
ATOM     35  C11 ACD     1      25.290  20.010  26.790  1.00  0.00            
ATOM     36  H17 ACD     1      25.380  18.950  26.530  1.00  0.00            
ATOM     37  O9  ACD     1      25.630  20.440  28.220  1.00  0.00            
ATOM     38  H18 ACD     1      25.020  20.210  28.920  1.00  0.00            
ATOM     39  C12 ACD     1      26.380  20.570  25.970  1.00  0.00            
ATOM     40  H19 ACD     1      26.520  21.660  25.970  1.00  0.00            
ATOM     41  O10 ACD     1      27.640  19.980  26.410  1.00  0.00            
ATOM     42  H20 ACD     1      27.870  20.500  27.190  1.00  0.00            
ATOM     43  C13 ACD     1      26.150  20.160  24.500  1.00  0.00            
ATOM     44  H21 ACD     1      26.870  20.580  23.790  1.00  0.00            
ATOM     45  O11 ACD     1      24.870  20.750  24.100  1.00  0.00            
ATOM     46  C14 ACD     1      23.730  20.240  24.800  1.00  0.00            
ATOM     47  H22 ACD     1      23.660  19.150  24.670  1.00  0.00            
ATOM     48  C15 ACD     1      22.520  20.980  24.270  1.00  0.00            
ATOM     49  H23 ACD     1      22.470  20.680  23.220  1.00  0.00            
ATOM     50  H24 ACD     1      21.630  20.500  24.700  1.00  0.00            
ATOM     51  O12 ACD     1      22.490  22.450  24.500  1.00  0.00            
ATOM     52  H25 ACD     1      21.570  22.700  24.460  1.00  0.00            
ATOM     53  O13 ACD     1      26.150  18.730  24.270  1.00  0.00            
ATOM     54  C16 ACD     1      27.050  18.260  23.250  1.00  0.00            
ATOM     55  H26 ACD     1      27.430  18.990  22.530  1.00  0.00            
ATOM     56  C17 ACD     1      28.330  17.870  23.960  1.00  0.00            
ATOM     57  H27 ACD     1      27.980  17.170  24.740  1.00  0.00            
ATOM     58  O14 ACD     1      29.110  18.980  24.540  1.00  0.00            
ATOM     59  H28 ACD     1      28.810  19.240  25.410  1.00  0.00            
ATOM     60  C18 ACD     1      29.220  16.910  23.150  1.00  0.00            
ATOM     61  H29 ACD     1      29.690  17.480  22.340  1.00  0.00            
ATOM     62  O15 ACD     1      30.310  16.520  23.990  1.00  0.00            
ATOM     63  H30 ACD     1      30.840  17.320  23.960  1.00  0.00            
ATOM     64  C19 ACD     1      28.480  15.730  22.650  1.00  0.00            
ATOM     65  H31 ACD     1      29.130  15.160  21.980  1.00  0.00            
ATOM     66  O16 ACD     1      27.420  16.180  21.880  1.00  0.00            
ATOM     67  C20 ACD     1      26.450  17.070  22.560  1.00  0.00            
ATOM     68  H32 ACD     1      26.080  16.550  23.460  1.00  0.00            
ATOM     69  C21 ACD     1      25.190  17.500  21.770  1.00  0.00            
ATOM     70  H33 ACD     1      24.860  16.650  21.150  1.00  0.00            
ATOM     71  H34 ACD     1      24.340  17.700  22.430  1.00  0.00            
ATOM     72  O17 ACD     1      25.430  18.630  20.900  1.00  0.00            
ATOM     73  H35 ACD     1      25.940  18.230  20.190  1.00  0.00            
ATOM     74  O18 ACD     1      27.950  14.780  23.610  1.00  0.00            
ATOM     75  C22 ACD     1      28.650  13.560  23.800  1.00  0.00            
ATOM     76  H36 ACD     1      29.590  13.330  23.290  1.00  0.00            
ATOM     77  C23 ACD     1      28.930  13.500  25.310  1.00  0.00            
ATOM     78  H37 ACD     1      27.930  13.700  25.700  1.00  0.00            
ATOM     79  O19 ACD     1      29.950  14.550  25.630  1.00  0.00            
ATOM     80  H38 ACD     1      29.840  15.370  25.150  1.00  0.00            
ATOM     81  C24 ACD     1      29.270  12.160  25.910  1.00  0.00            
ATOM     82  H39 ACD     1      30.240  11.830  25.530  1.00  0.00            
ATOM     83  O20 ACD     1      29.220  12.100  27.320  1.00  0.00            
ATOM     84  H40 ACD     1      29.590  12.930  27.620  1.00  0.00            
ATOM     85  C25 ACD     1      28.190  11.190  25.430  1.00  0.00            
ATOM     86  H41 ACD     1      28.530  10.240  25.850  1.00  0.00            
ATOM     87  O21 ACD     1      28.060  11.190  24.000  1.00  0.00            
ATOM     88  C26 ACD     1      27.670  12.440  23.450  1.00  0.00            
ATOM     89  H42 ACD     1      26.680  12.760  23.780  1.00  0.00            
ATOM     90  C27 ACD     1      27.460  12.330  21.950  1.00  0.00            
ATOM     91  H43 ACD     1      26.810  11.450  21.810  1.00  0.00            
ATOM     92  H44 ACD     1      26.930  13.220  21.600  1.00  0.00            
ATOM     93  O22 ACD     1      28.610  12.070  21.160  1.00  0.00            
ATOM     94  H45 ACD     1      29.320  12.700  21.330  1.00  0.00            
ATOM     95  O23 ACD     1      26.910  11.510  25.990  1.00  0.00            
ATOM     96  C28 ACD     1      26.080  10.500  26.540  1.00  0.00            
ATOM     97  H46 ACD     1      26.510   9.490  26.420  1.00  0.00            
ATOM     98  C29 ACD     1      24.690  10.640  25.830  1.00  0.00            
ATOM     99  H47 ACD     1      24.360  11.680  25.750  1.00  0.00            
ATOM    100  O24 ACD     1      23.680   9.890  26.610  1.00  0.00            
ATOM    101  C30 ACD     1      24.750  10.030  24.460  1.00  0.00            
ATOM    102  H48 ACD     1      25.740  10.200  24.020  1.00  0.00            
ATOM    103  H49 ACD     1      24.800   8.960  24.700  1.00  0.00            
ATOM    104  O25 ACD     1      23.560  10.310  23.670  1.00  0.00            
ATOM    105  H50 ACD     1      22.790  10.030  24.170  1.00  0.00            
ATOM    106  C31 ACD     1      25.860  10.860  28.070  1.00  0.00            
ATOM    107  H51 ACD     1      25.640  11.940  28.100  1.00  0.00            
ATOM    108  O26 ACD     1      27.040  10.670  28.790  1.00  0.00            
ATOM    109  H52 ACD     1      27.750  11.160  28.360  1.00  0.00            
ATOM    110  C32 ACD     1      24.610  10.150  28.700  1.00  0.00            
ATOM    111  H53 ACD     1      24.880   9.080  28.750  1.00  0.00            
ATOM    112  O27 ACD     1      24.440  10.560  30.080  1.00  0.00            
ATOM    113  H54 ACD     1      25.210  10.120  30.460  1.00  0.00            
ATOM    114  C33 ACD     1      23.410  10.390  27.890  1.00  0.00            
ATOM    115  H55 ACD     1      22.580   9.870  28.390  1.00  0.00            
ATOM    116  O28 ACD     1      23.150  11.790  27.940  1.00  0.00            
ATOM    117  C34 ACD     1      21.790  12.220  28.190  1.00  0.00            
ATOM    118  H56 ACD     1      21.120  11.370  28.300  1.00  0.00            
ATOM    119  C35 ACD     1      21.950  12.870  29.590  1.00  0.00            
ATOM    120  H57 ACD     1      22.820  13.540  29.510  1.00  0.00            
ATOM    121  O29 ACD     1      22.150  11.850  30.590  1.00  0.00            
ATOM    122  H58 ACD     1      23.000  11.440  30.440  1.00  0.00            
ATOM    123  C36 ACD     1      20.780  13.760  29.830  1.00  0.00            
ATOM    124  H59 ACD     1      19.870  13.150  29.870  1.00  0.00            
ATOM    125  O30 ACD     1      20.960  14.440  31.090  1.00  0.00            
ATOM    126  H60 ACD     1      21.840  14.830  31.060  1.00  0.00            
ATOM    127  C1  BH4     2      24.900  15.000  28.650  1.00  0.00            
ATOM    128  C2  BH4     2      26.060  15.710  27.980  1.00  0.00            
ATOM    129  C3  BH4     2      25.950  15.860  26.630  1.00  0.00            
ATOM    130  C4  BH4     2      24.940  15.460  25.720  1.00  0.00            
ATOM    131  C5  BH4     2      25.050  14.220  25.100  1.00  0.00            
ATOM    132  C6  BH4     2      24.150  13.750  24.190  1.00  0.00            
ATOM    133  C7  BH4     2      23.030  14.590  23.840  1.00  0.00            
ATOM    134  C8  BH4     2      22.910  15.880  24.450  1.00  0.00            
ATOM    135  C9  BH4     2      23.880  16.290  25.410  1.00  0.00            
ATOM    136  C10 BH4     2      27.220  16.150  28.760  1.00  0.00            
ATOM    137  C11 BH4     2      27.720  15.350  29.810  1.00  0.00            
ATOM    138  C12 BH4     2      28.790  15.790  30.580  1.00  0.00            
ATOM    139  C13 BH4     2      29.350  17.030  30.290  1.00  0.00            
ATOM    140  C14 BH4     2      28.860  17.840  29.270  1.00  0.00            
ATOM    141  C15 BH4     2      27.770  17.430  28.440  1.00  0.00            
ATOM    142  H1  BH4     2      24.810  15.590  29.580  1.00  0.00            
ATOM    143  H2  BH4     2      23.960  15.230  28.130  1.00  0.00            
ATOM    144  H3  BH4     2      25.120  13.930  28.670  1.00  0.00            
ATOM    145  H4  BH4     2      26.840  16.190  26.100  1.00  0.00            
ATOM    146  H5  BH4     2      25.910  13.620  25.390  1.00  0.00            
ATOM    147  H6  BH4     2      24.300  12.770  23.750  1.00  0.00            
ATOM    148  H7  BH4     2      22.310  14.070  23.210  1.00  0.00            
ATOM    149  H8  BH4     2      22.020  16.390  24.100  1.00  0.00            
ATOM    150  H9  BH4     2      23.830  17.260  25.880  1.00  0.00            
ATOM    151  H10 BH4     2      27.250  14.390  30.030  1.00  0.00            
ATOM    152  H11 BH4     2      29.180  15.190  31.390  1.00  0.00            
ATOM    153  H12 BH4     2      30.230  17.300  30.860  1.00  0.00            
ATOM    154  H13 BH4     2      29.430  18.730  29.010  1.00  0.00            
ATOM    155  H14 BH4     2      27.410  17.950  27.560  1.00  0.00            
TER
ENDMDL
MODEL        1
ATOM      1  H1  ACD     1      17.850  18.530  28.910  1.00  0.00            
ATOM      2  O1  ACD     1      17.910  18.780  27.980  1.00  0.00            
ATOM      3  C1  ACD     1      18.810  19.910  27.880  1.00  0.00            
ATOM      4  H2  ACD     1      18.160  20.750  27.610  1.00  0.00            
ATOM      5  H3  ACD     1      19.520  19.760  27.070  1.00  0.00            
ATOM      6  C2  ACD     1      19.680  20.140  29.120  1.00  0.00            
ATOM      7  H4  ACD     1      20.460  20.900  29.010  1.00  0.00            
ATOM      8  O2  ACD     1      18.830  20.450  30.170  1.00  0.00            
ATOM      9  C3  ACD     1      19.480  20.780  31.340  1.00  0.00            
ATOM     10  H5  ACD     1      18.660  21.030  32.030  1.00  0.00            
ATOM     11  O3  ACD     1      20.350  21.860  31.230  1.00  0.00            
ATOM     12  C4  ACD     1      20.230  23.110  31.980  1.00  0.00            
ATOM     13  H6  ACD     1      19.810  23.070  32.990  1.00  0.00            
ATOM     14  C5  ACD     1      21.690  23.520  32.230  1.00  0.00            
ATOM     15  H7  ACD     1      22.200  23.440  31.260  1.00  0.00            
ATOM     16  O4  ACD     1      22.340  22.560  33.150  1.00  0.00            
ATOM     17  H8  ACD     1      23.250  22.840  33.290  1.00  0.00            
ATOM     18  C6  ACD     1      21.670  25.000  32.620  1.00  0.00            
ATOM     19  H9  ACD     1      20.980  25.130  33.460  1.00  0.00            
ATOM     20  O5  ACD     1      23.010  25.480  32.860  1.00  0.00            
ATOM     21  H10 ACD     1      23.520  25.520  32.050  1.00  0.00            
ATOM     22  C7  ACD     1      21.140  25.800  31.470  1.00  0.00            
ATOM     23  H11 ACD     1      21.320  26.840  31.770  1.00  0.00            
ATOM     24  O6  ACD     1      19.760  25.440  31.330  1.00  0.00            
ATOM     25  C8  ACD     1      19.480  24.060  31.040  1.00  0.00            
ATOM     26  H12 ACD     1      19.760  23.800  30.010  1.00  0.00            
ATOM     27  C9  ACD     1      17.970  23.950  31.280  1.00  0.00            
ATOM     28  H13 ACD     1      17.680  22.900  31.260  1.00  0.00            
ATOM     29  H14 ACD     1      17.750  24.330  32.290  1.00  0.00            
ATOM     30  O7  ACD     1      17.210  24.660  30.310  1.00  0.00            
ATOM     31  H15 ACD     1      16.990  25.480  30.760  1.00  0.00            
ATOM     32  O8  ACD     1      21.810  25.520  30.270  1.00  0.00            
ATOM     33  C10 ACD     1      22.630  26.580  29.790  1.00  0.00            
ATOM     34  H16 ACD     1      22.720  27.410  30.500  1.00  0.00            
ATOM     35  C11 ACD     1      24.010  26.060  29.470  1.00  0.00            
ATOM     36  H17 ACD     1      24.010  25.170  28.820  1.00  0.00            
ATOM     37  O9  ACD     1      24.660  25.820  30.790  1.00  0.00            
ATOM     38  H18 ACD     1      25.520  25.390  30.700  1.00  0.00            
ATOM     39  C12 ACD     1      24.770  27.120  28.640  1.00  0.00            
ATOM     40  H19 ACD     1      24.790  28.070  29.190  1.00  0.00            
ATOM     41  O10 ACD     1      26.090  26.590  28.410  1.00  0.00            
ATOM     42  H20 ACD     1      26.180  26.420  27.470  1.00  0.00            
ATOM     43  C13 ACD     1      23.930  27.420  27.320  1.00  0.00            
ATOM     44  H21 ACD     1      24.540  28.130  26.750  1.00  0.00            
ATOM     45  O11 ACD     1      22.680  27.920  27.670  1.00  0.00            
ATOM     46  C14 ACD     1      21.890  26.990  28.480  1.00  0.00            
ATOM     47  H22 ACD     1      21.630  26.130  27.850  1.00  0.00            
ATOM     48  C15 ACD     1      20.600  27.690  28.910  1.00  0.00            
ATOM     49  H23 ACD     1      19.950  28.140  28.150  1.00  0.00            
ATOM     50  H24 ACD     1      19.880  27.040  29.440  1.00  0.00            
ATOM     51  O12 ACD     1      20.780  28.770  29.840  1.00  0.00            
ATOM     52  H25 ACD     1      19.930  29.070  30.160  1.00  0.00            
ATOM     53  O13 ACD     1      23.870  26.250  26.510  1.00  0.00            
ATOM     54  C16 ACD     1      24.240  26.400  25.140  1.00  0.00            
ATOM     55  H26 ACD     1      24.220  27.430  24.760  1.00  0.00            
ATOM     56  C17 ACD     1      25.630  25.770  24.940  1.00  0.00            
ATOM     57  H27 ACD     1      25.500  24.830  25.500  1.00  0.00            
ATOM     58  O14 ACD     1      26.630  26.680  25.510  1.00  0.00            
ATOM     59  H28 ACD     1      26.640  27.410  24.880  1.00  0.00            
ATOM     60  C18 ACD     1      25.930  25.470  23.440  1.00  0.00            
ATOM     61  H29 ACD     1      26.030  26.400  22.880  1.00  0.00            
ATOM     62  O15 ACD     1      27.200  24.810  23.310  1.00  0.00            
ATOM     63  H30 ACD     1      26.950  23.970  23.720  1.00  0.00            
ATOM     64  C19 ACD     1      24.790  24.720  22.800  1.00  0.00            
ATOM     65  H31 ACD     1      24.910  24.750  21.710  1.00  0.00            
ATOM     66  O16 ACD     1      23.590  25.440  23.040  1.00  0.00            
ATOM     67  C20 ACD     1      23.220  25.560  24.390  1.00  0.00            
ATOM     68  H32 ACD     1      23.190  24.510  24.720  1.00  0.00            
ATOM     69  C21 ACD     1      21.750  25.990  24.540  1.00  0.00            
ATOM     70  H33 ACD     1      21.100  25.260  24.030  1.00  0.00            
ATOM     71  H34 ACD     1      21.550  26.020  25.620  1.00  0.00            
ATOM     72  O17 ACD     1      21.520  27.240  23.920  1.00  0.00            
ATOM     73  H35 ACD     1      20.730  27.710  24.200  1.00  0.00            
ATOM     74  O18 ACD     1      24.620  23.390  23.370  1.00  0.00            
ATOM     75  C22 ACD     1      25.310  22.220  22.950  1.00  0.00            
ATOM     76  H36 ACD     1      26.010  22.450  22.140  1.00  0.00            
ATOM     77  C23 ACD     1      26.060  21.650  24.200  1.00  0.00            
ATOM     78  H37 ACD     1      25.370  21.780  25.040  1.00  0.00            
ATOM     79  O19 ACD     1      27.230  22.400  24.510  1.00  0.00            
ATOM     80  H38 ACD     1      27.720  22.030  25.260  1.00  0.00            
ATOM     81  C24 ACD     1      26.380  20.120  24.080  1.00  0.00            
ATOM     82  H39 ACD     1      27.030  19.870  23.230  1.00  0.00            
ATOM     83  O20 ACD     1      26.820  19.450  25.310  1.00  0.00            
ATOM     84  H40 ACD     1      27.530  19.990  25.670  1.00  0.00            
ATOM     85  C25 ACD     1      25.070  19.350  23.770  1.00  0.00            
ATOM     86  H41 ACD     1      25.250  18.270  23.780  1.00  0.00            
ATOM     87  O21 ACD     1      24.720  19.840  22.490  1.00  0.00            
ATOM     88  C26 ACD     1      24.260  21.210  22.380  1.00  0.00            
ATOM     89  H42 ACD     1      23.290  21.410  22.860  1.00  0.00            
ATOM     90  C27 ACD     1      23.970  21.510  20.890  1.00  0.00            
ATOM     91  H43 ACD     1      23.190  20.870  20.440  1.00  0.00            
ATOM     92  H44 ACD     1      23.810  22.590  20.890  1.00  0.00            
ATOM     93  O22 ACD     1      25.140  21.320  20.120  1.00  0.00            
ATOM     94  H45 ACD     1      24.740  21.310  19.240  1.00  0.00            
ATOM     95  O23 ACD     1      24.060  19.620  24.790  1.00  0.00            
ATOM     96  C28 ACD     1      23.240  18.540  25.290  1.00  0.00            
ATOM     97  H46 ACD     1      23.430  17.640  24.710  1.00  0.00            
ATOM     98  C29 ACD     1      21.750  18.910  25.440  1.00  0.00            
ATOM     99  H47 ACD     1      21.720  19.910  25.900  1.00  0.00            
ATOM    100  O24 ACD     1      21.000  17.930  26.120  1.00  0.00            
ATOM    101  C30 ACD     1      20.990  19.060  24.090  1.00  0.00            
ATOM    102  H48 ACD     1      19.930  19.360  24.150  1.00  0.00            
ATOM    103  H49 ACD     1      21.350  19.920  23.510  1.00  0.00            
ATOM    104  O25 ACD     1      21.140  17.890  23.320  1.00  0.00            
ATOM    105  H50 ACD     1      20.740  17.130  23.750  1.00  0.00            
ATOM    106  C31 ACD     1      23.810  18.360  26.690  1.00  0.00            
ATOM    107  H51 ACD     1      23.830  19.280  27.290  1.00  0.00            
ATOM    108  O26 ACD     1      25.140  17.880  26.670  1.00  0.00            
ATOM    109  H52 ACD     1      25.660  18.450  26.100  1.00  0.00            
ATOM    110  C32 ACD     1      22.920  17.310  27.450  1.00  0.00            
ATOM    111  H53 ACD     1      22.990  16.370  26.880  1.00  0.00            
ATOM    112  O27 ACD     1      23.540  17.280  28.840  1.00  0.00            
ATOM    113  H54 ACD     1      24.370  17.770  28.880  1.00  0.00            
ATOM    114  C33 ACD     1      21.470  17.650  27.470  1.00  0.00            
ATOM    115  H55 ACD     1      20.940  16.800  27.920  1.00  0.00            
ATOM    116  O28 ACD     1      21.390  18.820  28.300  1.00  0.00            
ATOM    117  C34 ACD     1      20.490  18.880  29.390  1.00  0.00            
ATOM    118  H56 ACD     1      19.860  17.980  29.320  1.00  0.00            
ATOM    119  C35 ACD     1      21.200  19.020  30.780  1.00  0.00            
ATOM    120  H57 ACD     1      21.860  19.890  30.720  1.00  0.00            
ATOM    121  O29 ACD     1      21.920  17.820  31.150  1.00  0.00            
ATOM    122  H58 ACD     1      22.600  17.630  30.490  1.00  0.00            
ATOM    123  C36 ACD     1      20.180  19.510  31.860  1.00  0.00            
ATOM    124  H59 ACD     1      19.490  18.670  31.990  1.00  0.00            
ATOM    125  O30 ACD     1      20.940  19.790  33.060  1.00  0.00            
ATOM    126  H60 ACD     1      21.440  20.580  32.820  1.00  0.00            
ATOM    127  C1  BH4     2      23.580  21.710  29.340  1.00  0.00            
ATOM    128  C2  BH4     2      24.370  22.390  28.230  1.00  0.00            
ATOM    129  C3  BH4     2      23.740  22.780  27.060  1.00  0.00            
ATOM    130  C4  BH4     2      22.320  22.860  26.710  1.00  0.00            
ATOM    131  C5  BH4     2      21.950  22.430  25.430  1.00  0.00            
ATOM    132  C6  BH4     2      20.550  22.430  25.110  1.00  0.00            
ATOM    133  C7  BH4     2      19.610  22.860  26.050  1.00  0.00            
ATOM    134  C8  BH4     2      19.960  23.410  27.300  1.00  0.00            
ATOM    135  C9  BH4     2      21.350  23.400  27.610  1.00  0.00            
ATOM    136  C10 BH4     2      25.930  22.260  28.350  1.00  0.00            
ATOM    137  C11 BH4     2      26.470  21.040  28.740  1.00  0.00            
ATOM    138  C12 BH4     2      27.800  20.930  29.110  1.00  0.00            
ATOM    139  C13 BH4     2      28.670  22.010  28.830  1.00  0.00            
ATOM    140  C14 BH4     2      28.210  23.120  28.260  1.00  0.00            
ATOM    141  C15 BH4     2      26.850  23.320  28.050  1.00  0.00            
ATOM    142  H1  BH4     2      24.030  20.720  29.500  1.00  0.00            
ATOM    143  H2  BH4     2      23.700  22.220  30.300  1.00  0.00            
ATOM    144  H3  BH4     2      22.510  21.610  29.130  1.00  0.00            
ATOM    145  H4  BH4     2      24.330  23.160  26.230  1.00  0.00            
ATOM    146  H5  BH4     2      22.700  22.100  24.720  1.00  0.00            
ATOM    147  H6  BH4     2      20.250  22.100  24.120  1.00  0.00            
ATOM    148  H7  BH4     2      18.620  22.810  25.620  1.00  0.00            
ATOM    149  H8  BH4     2      19.170  23.750  27.970  1.00  0.00            
ATOM    150  H9  BH4     2      21.680  23.760  28.590  1.00  0.00            
ATOM    151  H10 BH4     2      25.810  20.180  28.800  1.00  0.00            
ATOM    152  H11 BH4     2      28.160  19.980  29.510  1.00  0.00            
ATOM    153  H12 BH4     2      29.720  21.860  29.090  1.00  0.00            
ATOM    154  H13 BH4     2      28.960  23.870  28.040  1.00  0.00            
ATOM    155  H14 BH4     2      26.560  24.270  27.600  1.00  0.00            
TER
ENDMDL
MODEL        1
ATOM      1  H1  ACD     1      15.960  20.820  29.770  1.00  0.00            
ATOM      2  O1  ACD     1      16.670  20.200  29.580  1.00  0.00            
ATOM      3  C1  ACD     1      17.810  21.010  29.820  1.00  0.00            
ATOM      4  H2  ACD     1      17.740  21.820  29.080  1.00  0.00            
ATOM      5  H3  ACD     1      18.730  20.520  29.460  1.00  0.00            
ATOM      6  C2  ACD     1      17.810  21.630  31.220  1.00  0.00            
ATOM      7  H4  ACD     1      18.810  22.070  31.280  1.00  0.00            
ATOM      8  O2  ACD     1      16.810  22.650  31.340  1.00  0.00            
ATOM      9  C3  ACD     1      16.920  23.380  32.570  1.00  0.00            
ATOM     10  H5  ACD     1      16.110  24.110  32.510  1.00  0.00            
ATOM     11  O3  ACD     1      18.180  24.060  32.680  1.00  0.00            
ATOM     12  C4  ACD     1      18.140  25.500  32.760  1.00  0.00            
ATOM     13  H6  ACD     1      17.150  25.790  33.150  1.00  0.00            
ATOM     14  C5  ACD     1      19.240  25.850  33.730  1.00  0.00            
ATOM     15  H7  ACD     1      20.140  25.310  33.400  1.00  0.00            
ATOM     16  O4  ACD     1      18.890  25.360  35.070  1.00  0.00            
ATOM     17  H8  ACD     1      19.610  25.630  35.650  1.00  0.00            
ATOM     18  C6  ACD     1      19.420  27.380  33.680  1.00  0.00            
ATOM     19  H9  ACD     1      18.460  27.900  33.820  1.00  0.00            
ATOM     20  O5  ACD     1      20.460  27.760  34.660  1.00  0.00            
ATOM     21  H10 ACD     1      21.300  27.610  34.220  1.00  0.00            
ATOM     22  C7  ACD     1      19.770  27.830  32.310  1.00  0.00            
ATOM     23  H11 ACD     1      19.910  28.910  32.250  1.00  0.00            
ATOM     24  O6  ACD     1      18.560  27.500  31.500  1.00  0.00            
ATOM     25  C8  ACD     1      18.320  26.090  31.370  1.00  0.00            
ATOM     26  H12 ACD     1      19.170  25.630  30.860  1.00  0.00            
ATOM     27  C9  ACD     1      17.060  25.930  30.460  1.00  0.00            
ATOM     28  H13 ACD     1      17.280  26.480  29.540  1.00  0.00            
ATOM     29  H14 ACD     1      16.890  24.860  30.290  1.00  0.00            
ATOM     30  O7  ACD     1      15.910  26.480  31.030  1.00  0.00            
ATOM     31  H15 ACD     1      15.150  26.150  30.530  1.00  0.00            
ATOM     32  O8  ACD     1      20.930  27.080  31.860  1.00  0.00            
ATOM     33  C10 ACD     1      22.220  27.540  31.570  1.00  0.00            
ATOM     34  H16 ACD     1      22.220  28.620  31.790  1.00  0.00            
ATOM     35  C11 ACD     1      23.260  26.800  32.550  1.00  0.00            
ATOM     36  H17 ACD     1      23.190  25.710  32.530  1.00  0.00            
ATOM     37  O9  ACD     1      22.930  27.200  33.870  1.00  0.00            
ATOM     38  H18 ACD     1      23.500  26.850  34.550  1.00  0.00            
ATOM     39  C12 ACD     1      24.670  27.190  32.140  1.00  0.00            
ATOM     40  H19 ACD     1      24.740  28.290  32.160  1.00  0.00            
ATOM     41  O10 ACD     1      25.650  26.740  32.990  1.00  0.00            
ATOM     42  H20 ACD     1      26.100  26.030  32.530  1.00  0.00            
ATOM     43  C13 ACD     1      24.810  26.710  30.700  1.00  0.00            
ATOM     44  H21 ACD     1      25.840  26.880  30.370  1.00  0.00            
ATOM     45  O11 ACD     1      23.940  27.390  29.820  1.00  0.00            
ATOM     46  C14 ACD     1      22.560  27.260  30.100  1.00  0.00            
ATOM     47  H22 ACD     1      22.350  26.210  29.850  1.00  0.00            
ATOM     48  C15 ACD     1      21.720  28.170  29.090  1.00  0.00            
ATOM     49  H23 ACD     1      22.010  27.960  28.050  1.00  0.00            
ATOM     50  H24 ACD     1      20.670  27.900  29.220  1.00  0.00            
ATOM     51  O12 ACD     1      21.830  29.600  29.350  1.00  0.00            
ATOM     52  H25 ACD     1      22.210  30.020  28.570  1.00  0.00            
ATOM     53  O13 ACD     1      24.520  25.370  30.470  1.00  0.00            
ATOM     54  C16 ACD     1      25.450  24.570  29.700  1.00  0.00            
ATOM     55  H26 ACD     1      26.070  25.200  29.050  1.00  0.00            
ATOM     56  C17 ACD     1      26.360  23.910  30.780  1.00  0.00            
ATOM     57  H27 ACD     1      25.720  23.530  31.580  1.00  0.00            
ATOM     58  O14 ACD     1      27.180  24.860  31.430  1.00  0.00            
ATOM     59  H28 ACD     1      27.930  24.420  31.840  1.00  0.00            
ATOM     60  C18 ACD     1      27.270  22.830  30.170  1.00  0.00            
ATOM     61  H29 ACD     1      28.000  23.260  29.470  1.00  0.00            
ATOM     62  O15 ACD     1      27.940  22.060  31.120  1.00  0.00            
ATOM     63  H30 ACD     1      27.290  21.500  31.560  1.00  0.00            
ATOM     64  C19 ACD     1      26.400  21.860  29.360  1.00  0.00            
ATOM     65  H31 ACD     1      27.010  21.130  28.810  1.00  0.00            
ATOM     66  O16 ACD     1      25.720  22.590  28.340  1.00  0.00            
ATOM     67  C20 ACD     1      24.670  23.450  28.900  1.00  0.00            
ATOM     68  H32 ACD     1      24.060  22.930  29.640  1.00  0.00            
ATOM     69  C21 ACD     1      23.790  23.950  27.750  1.00  0.00            
ATOM     70  H33 ACD     1      23.430  23.080  27.190  1.00  0.00            
ATOM     71  H34 ACD     1      23.070  24.690  28.130  1.00  0.00            
ATOM     72  O17 ACD     1      24.590  24.800  26.920  1.00  0.00            
ATOM     73  H35 ACD     1      24.120  25.170  26.170  1.00  0.00            
ATOM     74  O18 ACD     1      25.500  21.180  30.180  1.00  0.00            
ATOM     75  C22 ACD     1      25.700  19.760  30.290  1.00  0.00            
ATOM     76  H36 ACD     1      26.750  19.530  30.050  1.00  0.00            
ATOM     77  C23 ACD     1      25.430  19.470  31.740  1.00  0.00            
ATOM     78  H37 ACD     1      24.630  20.140  32.070  1.00  0.00            
ATOM     79  O19 ACD     1      26.500  19.940  32.640  1.00  0.00            
ATOM     80  H38 ACD     1      26.240  19.620  33.500  1.00  0.00            
ATOM     81  C24 ACD     1      25.100  18.010  31.930  1.00  0.00            
ATOM     82  H39 ACD     1      25.980  17.400  31.670  1.00  0.00            
ATOM     83  O20 ACD     1      24.800  17.810  33.280  1.00  0.00            
ATOM     84  H40 ACD     1      25.600  17.880  33.820  1.00  0.00            
ATOM     85  C25 ACD     1      24.010  17.610  31.040  1.00  0.00            
ATOM     86  H41 ACD     1      23.950  16.520  31.070  1.00  0.00            
ATOM     87  O21 ACD     1      24.450  17.720  29.700  1.00  0.00            
ATOM     88  C26 ACD     1      24.720  19.070  29.340  1.00  0.00            
ATOM     89  H42 ACD     1      23.810  19.700  29.340  1.00  0.00            
ATOM     90  C27 ACD     1      25.060  19.120  27.880  1.00  0.00            
ATOM     91  H43 ACD     1      24.220  18.560  27.460  1.00  0.00            
ATOM     92  H44 ACD     1      24.970  20.180  27.580  1.00  0.00            
ATOM     93  O22 ACD     1      26.360  18.510  27.590  1.00  0.00            
ATOM     94  H45 ACD     1      26.170  17.710  27.090  1.00  0.00            
ATOM     95  O23 ACD     1      22.860  18.370  31.230  1.00  0.00            
ATOM     96  C28 ACD     1      21.600  17.720  31.530  1.00  0.00            
ATOM     97  H46 ACD     1      21.590  16.630  31.370  1.00  0.00            
ATOM     98  C29 ACD     1      20.650  18.340  30.510  1.00  0.00            
ATOM     99  H47 ACD     1      20.760  19.430  30.620  1.00  0.00            
ATOM    100  O24 ACD     1      19.280  18.010  30.900  1.00  0.00            
ATOM    101  C30 ACD     1      20.970  17.980  29.060  1.00  0.00            
ATOM    102  H48 ACD     1      20.380  18.530  28.310  1.00  0.00            
ATOM    103  H49 ACD     1      22.010  18.230  28.830  1.00  0.00            
ATOM    104  O25 ACD     1      20.770  16.580  28.720  1.00  0.00            
ATOM    105  H50 ACD     1      21.160  16.420  27.850  1.00  0.00            
ATOM    106  C31 ACD     1      21.140  18.130  32.930  1.00  0.00            
ATOM    107  H51 ACD     1      21.110  19.220  33.060  1.00  0.00            
ATOM    108  O26 ACD     1      21.980  17.690  33.950  1.00  0.00            
ATOM    109  H52 ACD     1      22.900  17.850  33.710  1.00  0.00            
ATOM    110  C32 ACD     1      19.700  17.680  33.160  1.00  0.00            
ATOM    111  H53 ACD     1      19.630  16.590  33.120  1.00  0.00            
ATOM    112  O27 ACD     1      19.260  18.150  34.460  1.00  0.00            
ATOM    113  H54 ACD     1      19.000  19.070  34.350  1.00  0.00            
ATOM    114  C33 ACD     1      18.800  18.330  32.180  1.00  0.00            
ATOM    115  H55 ACD     1      17.800  17.890  32.290  1.00  0.00            
ATOM    116  O28 ACD     1      18.800  19.810  32.270  1.00  0.00            
ATOM    117  C34 ACD     1      17.620  20.620  32.330  1.00  0.00            
ATOM    118  H56 ACD     1      16.770  19.950  32.130  1.00  0.00            
ATOM    119  C35 ACD     1      17.550  21.190  33.770  1.00  0.00            
ATOM    120  H57 ACD     1      18.540  21.600  34.010  1.00  0.00            
ATOM    121  O29 ACD     1      17.020  20.180  34.640  1.00  0.00            
ATOM    122  H58 ACD     1      17.040  20.410  35.570  1.00  0.00            
ATOM    123  C36 ACD     1      16.660  22.410  33.710  1.00  0.00            
ATOM    124  H59 ACD     1      15.640  22.030  33.560  1.00  0.00            
ATOM    125  O30 ACD     1      16.860  23.200  34.880  1.00  0.00            
ATOM    126  H60 ACD     1      17.640  23.750  34.770  1.00  0.00            
ATOM    127  C1  BH4     2      21.180  22.450  34.000  1.00  0.00            
ATOM    128  C2  BH4     2      22.610  22.530  33.490  1.00  0.00            
ATOM    129  C3  BH4     2      22.890  22.580  32.150  1.00  0.00            
ATOM    130  C4  BH4     2      21.970  22.740  31.030  1.00  0.00            
ATOM    131  C5  BH4     2      21.940  21.700  30.160  1.00  0.00            
ATOM    132  C6  BH4     2      21.190  21.730  28.940  1.00  0.00            
ATOM    133  C7  BH4     2      20.410  22.870  28.740  1.00  0.00            
ATOM    134  C8  BH4     2      20.550  23.980  29.530  1.00  0.00            
ATOM    135  C9  BH4     2      21.190  23.900  30.750  1.00  0.00            
ATOM    136  C10 BH4     2      23.700  21.990  34.390  1.00  0.00            
ATOM    137  C11 BH4     2      23.630  20.800  35.060  1.00  0.00            
ATOM    138  C12 BH4     2      24.710  20.330  35.840  1.00  0.00            
ATOM    139  C13 BH4     2      25.810  21.170  36.000  1.00  0.00            
ATOM    140  C14 BH4     2      25.980  22.380  35.350  1.00  0.00            
ATOM    141  C15 BH4     2      24.860  22.750  34.530  1.00  0.00            
ATOM    142  H1  BH4     2      20.630  23.390  33.880  1.00  0.00            
ATOM    143  H2  BH4     2      20.640  21.700  33.410  1.00  0.00            
ATOM    144  H3  BH4     2      21.060  22.140  35.040  1.00  0.00            
ATOM    145  H4  BH4     2      23.930  22.470  31.850  1.00  0.00            
ATOM    146  H5  BH4     2      22.550  20.820  30.350  1.00  0.00            
ATOM    147  H6  BH4     2      21.120  20.890  28.250  1.00  0.00            
ATOM    148  H7  BH4     2      19.770  22.760  27.870  1.00  0.00            
ATOM    149  H8  BH4     2      19.940  24.820  29.190  1.00  0.00            
ATOM    150  H9  BH4     2      21.130  24.680  31.500  1.00  0.00            
ATOM    151  H10 BH4     2      22.760  20.180  34.870  1.00  0.00            
ATOM    152  H11 BH4     2      24.620  19.420  36.420  1.00  0.00            
ATOM    153  H12 BH4     2      26.540  20.840  36.740  1.00  0.00            
ATOM    154  H13 BH4     2      26.910  22.900  35.550  1.00  0.00            
ATOM    155  H14 BH4     2      24.950  23.680  33.960  1.00  0.00            
TER
ENDMDL
MODEL        1
ATOM      1  H1  ACD     1      19.390  15.710  34.110  1.00  0.00            
ATOM      2  O1  ACD     1      19.070  16.410  34.690  1.00  0.00            
ATOM      3  C1  ACD     1      18.580  17.460  33.830  1.00  0.00            
ATOM      4  H2  ACD     1      17.600  17.090  33.500  1.00  0.00            
ATOM      5  H3  ACD     1      19.270  17.680  33.000  1.00  0.00            
ATOM      6  C2  ACD     1      18.480  18.830  34.560  1.00  0.00            
ATOM      7  H4  ACD     1      18.310  19.590  33.780  1.00  0.00            
ATOM      8  O2  ACD     1      17.270  18.760  35.330  1.00  0.00            
ATOM      9  C3  ACD     1      16.980  19.740  36.270  1.00  0.00            
ATOM     10  H5  ACD     1      16.070  19.400  36.790  1.00  0.00            
ATOM     11  O3  ACD     1      16.670  21.020  35.670  1.00  0.00            
ATOM     12  C4  ACD     1      15.340  21.410  35.260  1.00  0.00            
ATOM     13  H6  ACD     1      14.650  21.370  36.120  1.00  0.00            
ATOM     14  C5  ACD     1      15.480  22.920  34.910  1.00  0.00            
ATOM     15  H7  ACD     1      16.380  23.170  34.330  1.00  0.00            
ATOM     16  O4  ACD     1      15.540  23.690  36.060  1.00  0.00            
ATOM     17  H8  ACD     1      16.420  23.820  36.410  1.00  0.00            
ATOM     18  C6  ACD     1      14.410  23.440  34.010  1.00  0.00            
ATOM     19  H9  ACD     1      13.470  23.480  34.580  1.00  0.00            
ATOM     20  O5  ACD     1      14.700  24.780  33.590  1.00  0.00            
ATOM     21  H10 ACD     1      15.430  24.640  32.980  1.00  0.00            
ATOM     22  C7  ACD     1      14.130  22.550  32.760  1.00  0.00            
ATOM     23  H11 ACD     1      13.200  22.860  32.280  1.00  0.00            
ATOM     24  O6  ACD     1      13.850  21.250  33.240  1.00  0.00            
ATOM     25  C8  ACD     1      14.820  20.530  34.010  1.00  0.00            
ATOM     26  H12 ACD     1      15.730  20.350  33.420  1.00  0.00            
ATOM     27  C9  ACD     1      14.260  19.190  34.460  1.00  0.00            
ATOM     28  H13 ACD     1      14.770  18.810  35.350  1.00  0.00            
ATOM     29  H14 ACD     1      13.240  19.340  34.830  1.00  0.00            
ATOM     30  O7  ACD     1      14.410  18.270  33.360  1.00  0.00            
ATOM     31  H15 ACD     1      15.360  18.240  33.220  1.00  0.00            
ATOM     32  O8  ACD     1      15.150  22.490  31.830  1.00  0.00            
ATOM     33  C10 ACD     1      14.970  23.390  30.740  1.00  0.00            
ATOM     34  H16 ACD     1      14.180  24.130  30.920  1.00  0.00            
ATOM     35  C11 ACD     1      16.260  24.150  30.650  1.00  0.00            
ATOM     36  H17 ACD     1      17.110  23.470  30.800  1.00  0.00            
ATOM     37  O9  ACD     1      16.420  25.170  31.670  1.00  0.00            
ATOM     38  H18 ACD     1      17.210  25.690  31.540  1.00  0.00            
ATOM     39  C12 ACD     1      16.420  24.790  29.240  1.00  0.00            
ATOM     40  H19 ACD     1      15.520  25.420  29.160  1.00  0.00            
ATOM     41  O10 ACD     1      17.620  25.460  29.030  1.00  0.00            
ATOM     42  H20 ACD     1      17.680  26.310  29.470  1.00  0.00            
ATOM     43  C13 ACD     1      16.280  23.760  28.120  1.00  0.00            
ATOM     44  H21 ACD     1      16.390  24.250  27.150  1.00  0.00            
ATOM     45  O11 ACD     1      15.000  23.200  28.240  1.00  0.00            
ATOM     46  C14 ACD     1      14.680  22.490  29.510  1.00  0.00            
ATOM     47  H22 ACD     1      15.210  21.560  29.720  1.00  0.00            
ATOM     48  C15 ACD     1      13.190  22.090  29.290  1.00  0.00            
ATOM     49  H23 ACD     1      13.110  21.480  28.390  1.00  0.00            
ATOM     50  H24 ACD     1      12.890  21.480  30.150  1.00  0.00            
ATOM     51  O12 ACD     1      12.360  23.220  29.310  1.00  0.00            
ATOM     52  H25 ACD     1      11.790  23.180  28.550  1.00  0.00            
ATOM     53  O13 ACD     1      17.240  22.720  28.290  1.00  0.00            
ATOM     54  C16 ACD     1      18.100  22.460  27.200  1.00  0.00            
ATOM     55  H26 ACD     1      17.590  22.600  26.240  1.00  0.00            
ATOM     56  C17 ACD     1      19.410  23.310  27.230  1.00  0.00            
ATOM     57  H27 ACD     1      19.750  23.360  28.280  1.00  0.00            
ATOM     58  O14 ACD     1      19.090  24.720  26.970  1.00  0.00            
ATOM     59  H28 ACD     1      18.530  25.100  27.650  1.00  0.00            
ATOM     60  C18 ACD     1      20.430  22.850  26.280  1.00  0.00            
ATOM     61  H29 ACD     1      20.010  22.980  25.270  1.00  0.00            
ATOM     62  O15 ACD     1      21.660  23.510  26.300  1.00  0.00            
ATOM     63  H30 ACD     1      22.010  23.170  27.130  1.00  0.00            
ATOM     64  C19 ACD     1      20.690  21.310  26.450  1.00  0.00            
ATOM     65  H31 ACD     1      21.380  20.990  25.670  1.00  0.00            
ATOM     66  O16 ACD     1      19.480  20.610  26.190  1.00  0.00            
ATOM     67  C20 ACD     1      18.380  20.950  27.140  1.00  0.00            
ATOM     68  H32 ACD     1      18.790  20.780  28.150  1.00  0.00            
ATOM     69  C21 ACD     1      17.150  20.040  26.930  1.00  0.00            
ATOM     70  H33 ACD     1      17.430  18.980  26.960  1.00  0.00            
ATOM     71  H34 ACD     1      16.460  20.300  27.740  1.00  0.00            
ATOM     72  O17 ACD     1      16.540  20.400  25.710  1.00  0.00            
ATOM     73  H35 ACD     1      15.660  20.030  25.820  1.00  0.00            
ATOM     74  O18 ACD     1      21.130  20.950  27.730  1.00  0.00            
ATOM     75  C22 ACD     1      22.560  20.730  27.900  1.00  0.00            
ATOM     76  H36 ACD     1      23.180  21.080  27.060  1.00  0.00            
ATOM     77  C23 ACD     1      22.920  21.600  29.070  1.00  0.00            
ATOM     78  H37 ACD     1      22.210  21.450  29.890  1.00  0.00            
ATOM     79  O19 ACD     1      22.900  22.990  28.650  1.00  0.00            
ATOM     80  H38 ACD     1      23.430  23.460  29.290  1.00  0.00            
ATOM     81  C24 ACD     1      24.270  21.270  29.650  1.00  0.00            
ATOM     82  H39 ACD     1      25.020  21.380  28.860  1.00  0.00            
ATOM     83  O20 ACD     1      24.680  22.110  30.720  1.00  0.00            
ATOM     84  H40 ACD     1      24.430  21.600  31.490  1.00  0.00            
ATOM     85  C25 ACD     1      24.190  19.790  30.140  1.00  0.00            
ATOM     86  H41 ACD     1      25.120  19.490  30.640  1.00  0.00            
ATOM     87  O21 ACD     1      24.000  19.030  28.850  1.00  0.00            
ATOM     88  C26 ACD     1      22.830  19.240  28.210  1.00  0.00            
ATOM     89  H42 ACD     1      22.020  18.900  28.860  1.00  0.00            
ATOM     90  C27 ACD     1      22.820  18.460  26.940  1.00  0.00            
ATOM     91  H43 ACD     1      23.110  17.440  27.210  1.00  0.00            
ATOM     92  H44 ACD     1      21.770  18.480  26.610  1.00  0.00            
ATOM     93  O22 ACD     1      23.680  19.040  26.020  1.00  0.00            
ATOM     94  H45 ACD     1      23.750  18.430  25.280  1.00  0.00            
ATOM     95  O23 ACD     1      23.120  19.600  31.040  1.00  0.00            
ATOM     96  C28 ACD     1      23.360  19.180  32.360  1.00  0.00            
ATOM     97  H46 ACD     1      24.400  18.840  32.440  1.00  0.00            
ATOM     98  C29 ACD     1      22.250  18.130  32.580  1.00  0.00            
ATOM     99  H47 ACD     1      21.290  18.610  32.360  1.00  0.00            
ATOM    100  O24 ACD     1      22.240  17.740  33.970  1.00  0.00            
ATOM    101  C30 ACD     1      22.270  17.020  31.620  1.00  0.00            
ATOM    102  H48 ACD     1      21.470  16.340  31.940  1.00  0.00            
ATOM    103  H49 ACD     1      22.070  17.290  30.570  1.00  0.00            
ATOM    104  O25 ACD     1      23.530  16.320  31.620  1.00  0.00            
ATOM    105  H50 ACD     1      23.380  15.670  30.930  1.00  0.00            
ATOM    106  C31 ACD     1      23.230  20.380  33.300  1.00  0.00            
ATOM    107  H51 ACD     1      22.250  20.830  33.080  1.00  0.00            
ATOM    108  O26 ACD     1      24.270  21.320  33.120  1.00  0.00            
ATOM    109  H52 ACD     1      24.540  21.750  33.940  1.00  0.00            
ATOM    110  C32 ACD     1      23.180  19.840  34.660  1.00  0.00            
ATOM    111  H53 ACD     1      24.070  19.230  34.880  1.00  0.00            
ATOM    112  O27 ACD     1      23.070  20.830  35.660  1.00  0.00            
ATOM    113  H54 ACD     1      22.180  20.810  36.030  1.00  0.00            
ATOM    114  C33 ACD     1      22.030  18.810  34.800  1.00  0.00            
ATOM    115  H55 ACD     1      22.100  18.330  35.790  1.00  0.00            
ATOM    116  O28 ACD     1      20.770  19.490  34.550  1.00  0.00            
ATOM    117  C34 ACD     1      19.740  19.070  35.440  1.00  0.00            
ATOM    118  H56 ACD     1      20.030  18.140  35.940  1.00  0.00            
ATOM    119  C35 ACD     1      19.480  20.220  36.430  1.00  0.00            
ATOM    120  H57 ACD     1      19.460  21.090  35.760  1.00  0.00            
ATOM    121  O29 ACD     1      20.600  20.460  37.310  1.00  0.00            
ATOM    122  H58 ACD     1      20.240  21.090  37.940  1.00  0.00            
ATOM    123  C36 ACD     1      18.150  19.920  37.240  1.00  0.00            
ATOM    124  H59 ACD     1      18.280  18.960  37.760  1.00  0.00            
ATOM    125  O30 ACD     1      17.850  21.040  38.050  1.00  0.00            
ATOM    126  H60 ACD     1      17.690  21.830  37.520  1.00  0.00            
ATOM    127  C1  BH4     2      18.980  22.210  33.180  1.00  0.00            
ATOM    128  C2  BH4     2      19.660  22.400  31.840  1.00  0.00            
ATOM    129  C3  BH4     2      19.480  21.490  30.920  1.00  0.00            
ATOM    130  C4  BH4     2      18.790  20.210  30.920  1.00  0.00            
ATOM    131  C5  BH4     2      19.350  18.970  30.550  1.00  0.00            
ATOM    132  C6  BH4     2      18.510  17.780  30.550  1.00  0.00            
ATOM    133  C7  BH4     2      17.130  17.910  30.920  1.00  0.00            
ATOM    134  C8  BH4     2      16.620  19.210  31.140  1.00  0.00            
ATOM    135  C9  BH4     2      17.420  20.320  31.130  1.00  0.00            
ATOM    136  C10 BH4     2      20.610  23.540  31.730  1.00  0.00            
ATOM    137  C11 BH4     2      20.430  24.560  30.730  1.00  0.00            
ATOM    138  C12 BH4     2      21.400  25.580  30.590  1.00  0.00            
ATOM    139  C13 BH4     2      22.480  25.610  31.530  1.00  0.00            
ATOM    140  C14 BH4     2      22.620  24.650  32.490  1.00  0.00            
ATOM    141  C15 BH4     2      21.690  23.600  32.630  1.00  0.00            
ATOM    142  H1  BH4     2      17.930  21.940  33.020  1.00  0.00            
ATOM    143  H2  BH4     2      19.440  21.420  33.780  1.00  0.00            
ATOM    144  H3  BH4     2      19.100  23.090  33.830  1.00  0.00            
ATOM    145  H4  BH4     2      20.130  21.680  30.070  1.00  0.00            
ATOM    146  H5  BH4     2      20.380  19.010  30.220  1.00  0.00            
ATOM    147  H6  BH4     2      18.910  16.780  30.440  1.00  0.00            
ATOM    148  H7  BH4     2      16.450  17.060  30.940  1.00  0.00            
ATOM    149  H8  BH4     2      15.570  19.340  31.360  1.00  0.00            
ATOM    150  H9  BH4     2      17.020  21.320  31.310  1.00  0.00            
ATOM    151  H10 BH4     2      19.620  24.490  30.010  1.00  0.00            
ATOM    152  H11 BH4     2      21.310  26.380  29.860  1.00  0.00            
ATOM    153  H12 BH4     2      23.270  26.350  31.470  1.00  0.00            
ATOM    154  H13 BH4     2      23.500  24.710  33.120  1.00  0.00            
ATOM    155  H14 BH4     2      21.910  22.840  33.370  1.00  0.00            
TER
ENDMDL
MODEL        1
ATOM      1  H1  ACD     1      18.980  20.860  28.770  1.00  0.00            
ATOM      2  O1  ACD     1      19.690  20.880  28.120  1.00  0.00            
ATOM      3  C1  ACD     1      20.710  21.780  28.390  1.00  0.00            
ATOM      4  H2  ACD     1      20.120  22.620  28.780  1.00  0.00            
ATOM      5  H3  ACD     1      21.120  22.030  27.410  1.00  0.00            
ATOM      6  C2  ACD     1      21.700  21.370  29.440  1.00  0.00            
ATOM      7  H4  ACD     1      22.610  21.970  29.300  1.00  0.00            
ATOM      8  O2  ACD     1      21.050  21.660  30.700  1.00  0.00            
ATOM      9  C3  ACD     1      21.820  21.400  31.850  1.00  0.00            
ATOM     10  H5  ACD     1      21.280  21.800  32.710  1.00  0.00            
ATOM     11  O3  ACD     1      23.140  22.060  31.710  1.00  0.00            
ATOM     12  C4  ACD     1      23.470  23.090  32.650  1.00  0.00            
ATOM     13  H6  ACD     1      22.520  23.600  32.840  1.00  0.00            
ATOM     14  C5  ACD     1      24.080  22.480  33.920  1.00  0.00            
ATOM     15  H7  ACD     1      24.750  21.650  33.660  1.00  0.00            
ATOM     16  O4  ACD     1      23.100  21.840  34.790  1.00  0.00            
ATOM     17  H8  ACD     1      22.750  21.020  34.410  1.00  0.00            
ATOM     18  C6  ACD     1      24.900  23.500  34.750  1.00  0.00            
ATOM     19  H9  ACD     1      24.250  24.190  35.310  1.00  0.00            
ATOM     20  O5  ACD     1      25.740  22.840  35.690  1.00  0.00            
ATOM     21  H10 ACD     1      25.140  22.160  36.020  1.00  0.00            
ATOM     22  C7  ACD     1      25.720  24.370  33.870  1.00  0.00            
ATOM     23  H11 ACD     1      26.140  25.180  34.470  1.00  0.00            
ATOM     24  O6  ACD     1      24.940  25.000  32.950  1.00  0.00            
ATOM     25  C8  ACD     1      24.310  24.110  31.990  1.00  0.00            
ATOM     26  H12 ACD     1      25.060  23.590  31.390  1.00  0.00            
ATOM     27  C9  ACD     1      23.470  24.890  31.000  1.00  0.00            
ATOM     28  H13 ACD     1      22.920  24.110  30.440  1.00  0.00            
ATOM     29  H14 ACD     1      22.780  25.510  31.580  1.00  0.00            
ATOM     30  O7  ACD     1      24.220  25.650  30.050  1.00  0.00            
ATOM     31  H15 ACD     1      24.540  25.070  29.360  1.00  0.00            
ATOM     32  O8  ACD     1      26.840  23.750  33.200  1.00  0.00            
ATOM     33  C10 ACD     1      28.140  24.330  33.400  1.00  0.00            
ATOM     34  H16 ACD     1      28.020  25.340  33.810  1.00  0.00            
ATOM     35  C11 ACD     1      28.940  23.470  34.470  1.00  0.00            
ATOM     36  H17 ACD     1      28.730  22.450  34.140  1.00  0.00            
ATOM     37  O9  ACD     1      28.410  23.800  35.810  1.00  0.00            
ATOM     38  H18 ACD     1      27.600  23.290  35.850  1.00  0.00            
ATOM     39  C12 ACD     1      30.450  23.700  34.340  1.00  0.00            
ATOM     40  H19 ACD     1      30.740  24.620  34.850  1.00  0.00            
ATOM     41  O10 ACD     1      31.140  22.700  35.040  1.00  0.00            
ATOM     42  H20 ACD     1      30.820  21.800  34.920  1.00  0.00            
ATOM     43  C13 ACD     1      30.870  23.570  32.870  1.00  0.00            
ATOM     44  H21 ACD     1      31.940  23.780  32.800  1.00  0.00            
ATOM     45  O11 ACD     1      30.220  24.510  32.020  1.00  0.00            
ATOM     46  C14 ACD     1      28.800  24.360  31.980  1.00  0.00            
ATOM     47  H22 ACD     1      28.610  23.420  31.440  1.00  0.00            
ATOM     48  C15 ACD     1      28.190  25.540  31.120  1.00  0.00            
ATOM     49  H23 ACD     1      28.490  25.620  30.070  1.00  0.00            
ATOM     50  H24 ACD     1      27.140  25.220  31.050  1.00  0.00            
ATOM     51  O12 ACD     1      28.260  26.760  31.820  1.00  0.00            
ATOM     52  H25 ACD     1      27.960  27.510  31.300  1.00  0.00            
ATOM     53  O13 ACD     1      30.540  22.200  32.520  1.00  0.00            
ATOM     54  C16 ACD     1      31.590  21.330  32.170  1.00  0.00            
ATOM     55  H26 ACD     1      32.590  21.580  32.540  1.00  0.00            
ATOM     56  C17 ACD     1      31.290  19.980  32.690  1.00  0.00            
ATOM     57  H27 ACD     1      30.300  19.710  32.300  1.00  0.00            
ATOM     58  O14 ACD     1      31.330  20.000  34.160  1.00  0.00            
ATOM     59  H28 ACD     1      31.080  19.120  34.470  1.00  0.00            
ATOM     60  C18 ACD     1      32.140  18.940  32.110  1.00  0.00            
ATOM     61  H29 ACD     1      33.200  19.130  32.360  1.00  0.00            
ATOM     62  O15 ACD     1      31.760  17.750  32.690  1.00  0.00            
ATOM     63  H30 ACD     1      31.130  17.400  32.060  1.00  0.00            
ATOM     64  C19 ACD     1      32.000  18.950  30.600  1.00  0.00            
ATOM     65  H31 ACD     1      32.700  18.170  30.280  1.00  0.00            
ATOM     66  O16 ACD     1      32.460  20.190  30.110  1.00  0.00            
ATOM     67  C20 ACD     1      31.700  21.290  30.600  1.00  0.00            
ATOM     68  H32 ACD     1      30.710  21.160  30.150  1.00  0.00            
ATOM     69  C21 ACD     1      32.090  22.600  29.850  1.00  0.00            
ATOM     70  H33 ACD     1      32.120  22.410  28.770  1.00  0.00            
ATOM     71  H34 ACD     1      31.270  23.260  30.170  1.00  0.00            
ATOM     72  O17 ACD     1      33.370  23.050  30.270  1.00  0.00            
ATOM     73  H35 ACD     1      33.700  23.690  29.630  1.00  0.00            
ATOM     74  O18 ACD     1      30.620  18.590  30.240  1.00  0.00            
ATOM     75  C22 ACD     1      30.380  17.820  29.060  1.00  0.00            
ATOM     76  H36 ACD     1      31.360  17.490  28.690  1.00  0.00            
ATOM     77  C23 ACD     1      29.540  16.570  29.490  1.00  0.00            
ATOM     78  H37 ACD     1      28.710  16.950  30.090  1.00  0.00            
ATOM     79  O19 ACD     1      30.350  15.650  30.310  1.00  0.00            
ATOM     80  H38 ACD     1      30.920  15.240  29.650  1.00  0.00            
ATOM     81  C24 ACD     1      28.910  15.870  28.310  1.00  0.00            
ATOM     82  H39 ACD     1      29.640  15.340  27.680  1.00  0.00            
ATOM     83  O20 ACD     1      27.880  14.920  28.750  1.00  0.00            
ATOM     84  H40 ACD     1      27.010  15.350  28.730  1.00  0.00            
ATOM     85  C25 ACD     1      28.220  16.830  27.400  1.00  0.00            
ATOM     86  H41 ACD     1      27.740  16.190  26.650  1.00  0.00            
ATOM     87  O21 ACD     1      29.170  17.740  26.950  1.00  0.00            
ATOM     88  C26 ACD     1      29.630  18.580  28.010  1.00  0.00            
ATOM     89  H42 ACD     1      28.800  19.190  28.400  1.00  0.00            
ATOM     90  C27 ACD     1      30.480  19.650  27.340  1.00  0.00            
ATOM     91  H43 ACD     1      30.060  20.000  26.390  1.00  0.00            
ATOM     92  H44 ACD     1      30.630  20.500  28.030  1.00  0.00            
ATOM     93  O22 ACD     1      31.740  19.240  27.020  1.00  0.00            
ATOM     94  H45 ACD     1      31.700  18.610  26.300  1.00  0.00            
ATOM     95  O23 ACD     1      27.160  17.500  28.040  1.00  0.00            
ATOM     96  C28 ACD     1      25.870  17.620  27.370  1.00  0.00            
ATOM     97  H46 ACD     1      25.820  17.060  26.420  1.00  0.00            
ATOM     98  C29 ACD     1      25.710  19.080  26.970  1.00  0.00            
ATOM     99  H47 ACD     1      26.000  19.690  27.830  1.00  0.00            
ATOM    100  O24 ACD     1      24.320  19.450  26.600  1.00  0.00            
ATOM    101  C30 ACD     1      26.690  19.510  25.810  1.00  0.00            
ATOM    102  H48 ACD     1      26.250  20.420  25.390  1.00  0.00            
ATOM    103  H49 ACD     1      27.710  19.650  26.220  1.00  0.00            
ATOM    104  O25 ACD     1      26.820  18.480  24.800  1.00  0.00            
ATOM    105  H50 ACD     1      27.450  18.680  24.090  1.00  0.00            
ATOM    106  C31 ACD     1      24.820  17.070  28.280  1.00  0.00            
ATOM    107  H51 ACD     1      24.870  17.610  29.240  1.00  0.00            
ATOM    108  O26 ACD     1      25.170  15.680  28.510  1.00  0.00            
ATOM    109  H52 ACD     1      25.080  15.190  27.690  1.00  0.00            
ATOM    110  C32 ACD     1      23.470  17.380  27.620  1.00  0.00            
ATOM    111  H53 ACD     1      23.480  16.870  26.650  1.00  0.00            
ATOM    112  O27 ACD     1      22.430  16.760  28.440  1.00  0.00            
ATOM    113  H54 ACD     1      22.430  17.190  29.300  1.00  0.00            
ATOM    114  C33 ACD     1      23.230  18.910  27.360  1.00  0.00            
ATOM    115  H55 ACD     1      22.290  19.080  26.830  1.00  0.00            
ATOM    116  O28 ACD     1      23.210  19.730  28.520  1.00  0.00            
ATOM    117  C34 ACD     1      22.160  19.890  29.360  1.00  0.00            
ATOM    118  H56 ACD     1      21.270  19.340  29.030  1.00  0.00            
ATOM    119  C35 ACD     1      22.650  19.290  30.720  1.00  0.00            
ATOM    120  H57 ACD     1      23.680  19.630  30.880  1.00  0.00            
ATOM    121  O29 ACD     1      22.530  17.900  30.800  1.00  0.00            
ATOM    122  H58 ACD     1      22.820  17.580  31.660  1.00  0.00            
ATOM    123  C36 ACD     1      21.930  19.900  31.940  1.00  0.00            
ATOM    124  H59 ACD     1      20.920  19.460  32.010  1.00  0.00            
ATOM    125  O30 ACD     1      22.550  19.590  33.250  1.00  0.00            
ATOM    126  H60 ACD     1      22.870  18.690  33.320  1.00  0.00            
ATOM    127  C1  BH4     2      26.150  18.640  31.270  1.00  0.00            
ATOM    128  C2  BH4     2      27.170  19.570  31.900  1.00  0.00            
ATOM    129  C3  BH4     2      27.610  20.790  31.410  1.00  0.00            
ATOM    130  C4  BH4     2      27.330  21.470  30.100  1.00  0.00            
ATOM    131  C5  BH4     2      28.220  22.230  29.390  1.00  0.00            
ATOM    132  C6  BH4     2      27.790  23.060  28.310  1.00  0.00            
ATOM    133  C7  BH4     2      26.450  23.010  27.870  1.00  0.00            
ATOM    134  C8  BH4     2      25.530  22.270  28.580  1.00  0.00            
ATOM    135  C9  BH4     2      25.980  21.580  29.700  1.00  0.00            
ATOM    136  C10 BH4     2      27.690  19.090  33.230  1.00  0.00            
ATOM    137  C11 BH4     2      28.390  17.860  33.220  1.00  0.00            
ATOM    138  C12 BH4     2      28.950  17.420  34.400  1.00  0.00            
ATOM    139  C13 BH4     2      28.830  18.160  35.550  1.00  0.00            
ATOM    140  C14 BH4     2      28.100  19.370  35.610  1.00  0.00            
ATOM    141  C15 BH4     2      27.500  19.780  34.420  1.00  0.00            
ATOM    142  H1  BH4     2      25.410  18.340  32.020  1.00  0.00            
ATOM    143  H2  BH4     2      25.690  19.060  30.370  1.00  0.00            
ATOM    144  H3  BH4     2      26.650  17.710  30.970  1.00  0.00            
ATOM    145  H4  BH4     2      28.310  21.410  31.970  1.00  0.00            
ATOM    146  H5  BH4     2      29.230  22.480  29.720  1.00  0.00            
ATOM    147  H6  BH4     2      28.480  23.850  28.030  1.00  0.00            
ATOM    148  H7  BH4     2      26.100  23.660  27.080  1.00  0.00            
ATOM    149  H8  BH4     2      24.520  22.300  28.180  1.00  0.00            
ATOM    150  H9  BH4     2      25.260  20.950  30.210  1.00  0.00            
ATOM    151  H10 BH4     2      28.510  17.370  32.260  1.00  0.00            
ATOM    152  H11 BH4     2      29.550  16.510  34.410  1.00  0.00            
ATOM    153  H12 BH4     2      29.390  17.770  36.400  1.00  0.00            
ATOM    154  H13 BH4     2      27.880  19.890  36.530  1.00  0.00            
ATOM    155  H14 BH4     2      26.860  20.650  34.500  1.00  0.00            
TER
ENDMDL
MODEL        1
ATOM      1  H1  ACD     1      22.160  15.800  26.370  1.00  0.00            
ATOM      2  O1  ACD     1      22.460  16.130  27.220  1.00  0.00            
ATOM      3  C1  ACD     1      22.920  17.500  26.940  1.00  0.00            
ATOM      4  H2  ACD     1      22.100  18.220  27.020  1.00  0.00            
ATOM      5  H3  ACD     1      23.270  17.540  25.900  1.00  0.00            
ATOM      6  C2  ACD     1      24.020  18.000  27.870  1.00  0.00            
ATOM      7  H4  ACD     1      24.350  18.960  27.460  1.00  0.00            
ATOM      8  O2  ACD     1      23.480  18.240  29.200  1.00  0.00            
ATOM      9  C3  ACD     1      24.510  18.750  30.190  1.00  0.00            
ATOM     10  H5  ACD     1      24.150  19.150  31.150  1.00  0.00            
ATOM     11  O3  ACD     1      25.280  19.870  29.590  1.00  0.00            
ATOM     12  C4  ACD     1      25.030  21.210  30.070  1.00  0.00            
ATOM     13  H6  ACD     1      24.770  21.230  31.140  1.00  0.00            
ATOM     14  C5  ACD     1      26.460  21.840  29.910  1.00  0.00            
ATOM     15  H7  ACD     1      26.750  21.400  28.940  1.00  0.00            
ATOM     16  O4  ACD     1      27.300  21.370  31.000  1.00  0.00            
ATOM     17  H8  ACD     1      28.170  21.140  30.660  1.00  0.00            
ATOM     18  C6  ACD     1      26.390  23.350  29.760  1.00  0.00            
ATOM     19  H9  ACD     1      26.120  23.790  30.730  1.00  0.00            
ATOM     20  O5  ACD     1      27.630  23.810  29.320  1.00  0.00            
ATOM     21  H10 ACD     1      27.830  23.700  28.380  1.00  0.00            
ATOM     22  C7  ACD     1      25.290  23.850  28.720  1.00  0.00            
ATOM     23  H11 ACD     1      25.110  24.930  28.750  1.00  0.00            
ATOM     24  O6  ACD     1      24.020  23.290  29.140  1.00  0.00            
ATOM     25  C8  ACD     1      23.950  21.880  29.230  1.00  0.00            
ATOM     26  H12 ACD     1      24.120  21.480  28.220  1.00  0.00            
ATOM     27  C9  ACD     1      22.510  21.500  29.670  1.00  0.00            
ATOM     28  H13 ACD     1      22.490  20.450  29.990  1.00  0.00            
ATOM     29  H14 ACD     1      22.220  22.070  30.560  1.00  0.00            
ATOM     30  O7  ACD     1      21.530  21.630  28.660  1.00  0.00            
ATOM     31  H15 ACD     1      20.770  21.890  29.190  1.00  0.00            
ATOM     32  O8  ACD     1      25.640  23.530  27.390  1.00  0.00            
ATOM     33  C10 ACD     1      25.640  24.580  26.440  1.00  0.00            
ATOM     34  H16 ACD     1      25.620  25.600  26.840  1.00  0.00            
ATOM     35  C11 ACD     1      26.990  24.310  25.740  1.00  0.00            
ATOM     36  H17 ACD     1      26.980  23.260  25.400  1.00  0.00            
ATOM     37  O9  ACD     1      28.060  24.580  26.680  1.00  0.00            
ATOM     38  H18 ACD     1      27.860  25.460  27.010  1.00  0.00            
ATOM     39  C12 ACD     1      27.080  25.300  24.460  1.00  0.00            
ATOM     40  H19 ACD     1      26.860  26.320  24.810  1.00  0.00            
ATOM     41  O10 ACD     1      28.280  25.260  23.680  1.00  0.00            
ATOM     42  H20 ACD     1      28.150  24.560  23.030  1.00  0.00            
ATOM     43  C13 ACD     1      25.860  25.040  23.590  1.00  0.00            
ATOM     44  H21 ACD     1      26.000  25.840  22.850  1.00  0.00            
ATOM     45  O11 ACD     1      24.710  25.190  24.370  1.00  0.00            
ATOM     46  C14 ACD     1      24.520  24.360  25.470  1.00  0.00            
ATOM     47  H22 ACD     1      24.540  23.300  25.200  1.00  0.00            
ATOM     48  C15 ACD     1      23.090  24.650  25.950  1.00  0.00            
ATOM     49  H23 ACD     1      22.420  24.630  25.080  1.00  0.00            
ATOM     50  H24 ACD     1      22.800  23.770  26.540  1.00  0.00            
ATOM     51  O12 ACD     1      23.000  25.860  26.640  1.00  0.00            
ATOM     52  H25 ACD     1      23.260  26.490  25.970  1.00  0.00            
ATOM     53  O13 ACD     1      26.110  23.710  22.990  1.00  0.00            
ATOM     54  C16 ACD     1      25.830  23.550  21.660  1.00  0.00            
ATOM     55  H26 ACD     1      25.540  24.480  21.150  1.00  0.00            
ATOM     56  C17 ACD     1      27.090  23.020  21.090  1.00  0.00            
ATOM     57  H27 ACD     1      27.370  22.090  21.600  1.00  0.00            
ATOM     58  O14 ACD     1      28.140  24.010  21.230  1.00  0.00            
ATOM     59  H28 ACD     1      28.890  23.810  20.670  1.00  0.00            
ATOM     60  C18 ACD     1      26.900  22.590  19.650  1.00  0.00            
ATOM     61  H29 ACD     1      26.510  23.470  19.120  1.00  0.00            
ATOM     62  O15 ACD     1      28.120  22.060  19.120  1.00  0.00            
ATOM     63  H30 ACD     1      27.980  22.040  18.170  1.00  0.00            
ATOM     64  C19 ACD     1      25.890  21.460  19.670  1.00  0.00            
ATOM     65  H31 ACD     1      25.660  21.110  18.660  1.00  0.00            
ATOM     66  O16 ACD     1      24.680  21.970  20.210  1.00  0.00            
ATOM     67  C20 ACD     1      24.690  22.480  21.520  1.00  0.00            
ATOM     68  H32 ACD     1      25.090  21.740  22.230  1.00  0.00            
ATOM     69  C21 ACD     1      23.310  22.950  21.980  1.00  0.00            
ATOM     70  H33 ACD     1      22.730  22.020  21.990  1.00  0.00            
ATOM     71  H34 ACD     1      23.310  23.220  23.050  1.00  0.00            
ATOM     72  O17 ACD     1      22.750  24.100  21.310  1.00  0.00            
ATOM     73  H35 ACD     1      22.180  23.870  20.570  1.00  0.00            
ATOM     74  O18 ACD     1      26.250  20.390  20.510  1.00  0.00            
ATOM     75  C22 ACD     1      27.040  19.340  19.960  1.00  0.00            
ATOM     76  H36 ACD     1      27.280  19.570  18.910  1.00  0.00            
ATOM     77  C23 ACD     1      28.280  19.220  20.730  1.00  0.00            
ATOM     78  H37 ACD     1      27.950  19.560  21.720  1.00  0.00            
ATOM     79  O19 ACD     1      29.270  20.190  20.250  1.00  0.00            
ATOM     80  H38 ACD     1      28.780  20.900  19.810  1.00  0.00            
ATOM     81  C24 ACD     1      28.830  17.840  20.920  1.00  0.00            
ATOM     82  H39 ACD     1      29.410  17.530  20.050  1.00  0.00            
ATOM     83  O20 ACD     1      29.670  17.780  22.100  1.00  0.00            
ATOM     84  H40 ACD     1      30.180  18.580  22.270  1.00  0.00            
ATOM     85  C25 ACD     1      27.800  16.830  21.170  1.00  0.00            
ATOM     86  H41 ACD     1      28.140  15.790  21.200  1.00  0.00            
ATOM     87  O21 ACD     1      26.980  16.880  20.050  1.00  0.00            
ATOM     88  C26 ACD     1      26.160  18.070  19.950  1.00  0.00            
ATOM     89  H42 ACD     1      25.440  18.190  20.760  1.00  0.00            
ATOM     90  C27 ACD     1      25.220  18.120  18.770  1.00  0.00            
ATOM     91  H43 ACD     1      24.560  17.240  18.760  1.00  0.00            
ATOM     92  H44 ACD     1      24.560  19.000  18.740  1.00  0.00            
ATOM     93  O22 ACD     1      25.950  18.050  17.550  1.00  0.00            
ATOM     94  H45 ACD     1      25.810  17.140  17.260  1.00  0.00            
ATOM     95  O23 ACD     1      27.140  17.110  22.360  1.00  0.00            
ATOM     96  C28 ACD     1      26.880  16.030  23.240  1.00  0.00            
ATOM     97  H46 ACD     1      26.980  15.090  22.700  1.00  0.00            
ATOM     98  C29 ACD     1      25.370  16.120  23.750  1.00  0.00            
ATOM     99  H47 ACD     1      25.220  17.170  24.000  1.00  0.00            
ATOM    100  O24 ACD     1      25.220  15.310  24.960  1.00  0.00            
ATOM    101  C30 ACD     1      24.330  15.650  22.650  1.00  0.00            
ATOM    102  H48 ACD     1      23.320  15.670  23.070  1.00  0.00            
ATOM    103  H49 ACD     1      24.260  16.350  21.810  1.00  0.00            
ATOM    104  O25 ACD     1      24.570  14.300  22.200  1.00  0.00            
ATOM    105  H50 ACD     1      23.870  14.300  21.550  1.00  0.00            
ATOM    106  C31 ACD     1      27.790  16.310  24.450  1.00  0.00            
ATOM    107  H51 ACD     1      27.510  17.320  24.790  1.00  0.00            
ATOM    108  O26 ACD     1      29.160  16.160  24.100  1.00  0.00            
ATOM    109  H52 ACD     1      29.320  16.790  23.390  1.00  0.00            
ATOM    110  C32 ACD     1      27.450  15.330  25.620  1.00  0.00            
ATOM    111  H53 ACD     1      27.540  14.350  25.130  1.00  0.00            
ATOM    112  O27 ACD     1      28.350  15.570  26.730  1.00  0.00            
ATOM    113  H54 ACD     1      29.210  15.190  26.540  1.00  0.00            
ATOM    114  C33 ACD     1      26.060  15.590  26.070  1.00  0.00            
ATOM    115  H55 ACD     1      25.860  14.800  26.800  1.00  0.00            
ATOM    116  O28 ACD     1      25.710  16.920  26.620  1.00  0.00            
ATOM    117  C34 ACD     1      25.180  16.970  27.960  1.00  0.00            
ATOM    118  H56 ACD     1      24.830  16.010  28.360  1.00  0.00            
ATOM    119  C35 ACD     1      26.260  17.300  29.020  1.00  0.00            
ATOM    120  H57 ACD     1      26.720  18.270  28.800  1.00  0.00            
ATOM    121  O29 ACD     1      27.210  16.260  29.120  1.00  0.00            
ATOM    122  H58 ACD     1      27.520  15.950  28.260  1.00  0.00            
ATOM    123  C36 ACD     1      25.580  17.670  30.380  1.00  0.00            
ATOM    124  H59 ACD     1      25.070  16.830  30.880  1.00  0.00            
ATOM    125  O30 ACD     1      26.550  18.230  31.290  1.00  0.00            
ATOM    126  H60 ACD     1      26.760  19.110  30.970  1.00  0.00            
ATOM    127  C1  BH4     2      27.800  19.670  26.380  1.00  0.00            
ATOM    128  C2  BH4     2      27.930  20.130  24.930  1.00  0.00            
ATOM    129  C3  BH4     2      26.870  20.360  24.170  1.00  0.00            
ATOM    130  C4  BH4     2      25.430  20.130  24.430  1.00  0.00            
ATOM    131  C5  BH4     2      24.690  19.530  23.380  1.00  0.00            
ATOM    132  C6  BH4     2      23.280  19.410  23.460  1.00  0.00            
ATOM    133  C7  BH4     2      22.630  20.040  24.470  1.00  0.00            
ATOM    134  C8  BH4     2      23.360  20.740  25.520  1.00  0.00            
ATOM    135  C9  BH4     2      24.750  20.790  25.450  1.00  0.00            
ATOM    136  C10 BH4     2      29.310  20.430  24.450  1.00  0.00            
ATOM    137  C11 BH4     2      30.430  19.630  24.840  1.00  0.00            
ATOM    138  C12 BH4     2      31.720  20.030  24.500  1.00  0.00            
ATOM    139  C13 BH4     2      31.960  21.260  23.810  1.00  0.00            
ATOM    140  C14 BH4     2      30.870  22.070  23.510  1.00  0.00            
ATOM    141  C15 BH4     2      29.560  21.700  23.830  1.00  0.00            
ATOM    142  H1  BH4     2      28.570  18.950  26.680  1.00  0.00            
ATOM    143  H2  BH4     2      27.670  20.550  27.020  1.00  0.00            
ATOM    144  H3  BH4     2      26.860  19.120  26.460  1.00  0.00            
ATOM    145  H4  BH4     2      27.100  20.760  23.180  1.00  0.00            
ATOM    146  H5  BH4     2      25.230  19.190  22.510  1.00  0.00            
ATOM    147  H6  BH4     2      22.730  19.000  22.610  1.00  0.00            
ATOM    148  H7  BH4     2      21.550  19.990  24.530  1.00  0.00            
ATOM    149  H8  BH4     2      22.840  21.230  26.330  1.00  0.00            
ATOM    150  H9  BH4     2      25.360  21.340  26.160  1.00  0.00            
ATOM    151  H10 BH4     2      30.250  18.700  25.370  1.00  0.00            
ATOM    152  H11 BH4     2      32.540  19.420  24.890  1.00  0.00            
ATOM    153  H12 BH4     2      33.010  21.400  23.600  1.00  0.00            
ATOM    154  H13 BH4     2      31.050  23.030  23.020  1.00  0.00            
ATOM    155  H14 BH4     2      28.780  22.450  23.740  1.00  0.00            
TER
ENDMDL
MODEL        1
ATOM      1  H1  ACD     1      21.700  18.140  29.410  1.00  0.00            
ATOM      2  O1  ACD     1      22.270  18.900  29.480  1.00  0.00            
ATOM      3  C1  ACD     1      21.950  19.360  30.780  1.00  0.00            
ATOM      4  H2  ACD     1      21.340  18.540  31.180  1.00  0.00            
ATOM      5  H3  ACD     1      21.440  20.320  30.600  1.00  0.00            
ATOM      6  C2  ACD     1      23.180  19.480  31.680  1.00  0.00            
ATOM      7  H4  ACD     1      23.940  18.770  31.360  1.00  0.00            
ATOM      8  O2  ACD     1      23.930  20.670  31.410  1.00  0.00            
ATOM      9  C3  ACD     1      25.080  20.910  32.170  1.00  0.00            
ATOM     10  H5  ACD     1      25.400  21.860  31.720  1.00  0.00            
ATOM     11  O3  ACD     1      25.920  19.820  31.830  1.00  0.00            
ATOM     12  C4  ACD     1      27.070  20.090  31.070  1.00  0.00            
ATOM     13  H6  ACD     1      27.100  21.060  30.550  1.00  0.00            
ATOM     14  C5  ACD     1      28.210  20.020  32.040  1.00  0.00            
ATOM     15  H7  ACD     1      28.070  19.150  32.690  1.00  0.00            
ATOM     16  O4  ACD     1      28.140  21.210  32.960  1.00  0.00            
ATOM     17  H8  ACD     1      27.320  21.050  33.430  1.00  0.00            
ATOM     18  C6  ACD     1      29.520  20.060  31.270  1.00  0.00            
ATOM     19  H9  ACD     1      29.530  21.010  30.740  1.00  0.00            
ATOM     20  O5  ACD     1      30.670  19.930  32.140  1.00  0.00            
ATOM     21  H10 ACD     1      30.670  19.020  32.450  1.00  0.00            
ATOM     22  C7  ACD     1      29.510  18.920  30.230  1.00  0.00            
ATOM     23  H11 ACD     1      30.410  19.040  29.610  1.00  0.00            
ATOM     24  O6  ACD     1      28.440  19.150  29.350  1.00  0.00            
ATOM     25  C8  ACD     1      27.190  19.120  29.920  1.00  0.00            
ATOM     26  H12 ACD     1      27.020  18.130  30.360  1.00  0.00            
ATOM     27  C9  ACD     1      26.100  19.240  28.750  1.00  0.00            
ATOM     28  H13 ACD     1      26.290  18.400  28.080  1.00  0.00            
ATOM     29  H14 ACD     1      25.100  19.030  29.140  1.00  0.00            
ATOM     30  O7  ACD     1      26.060  20.460  28.020  1.00  0.00            
ATOM     31  H15 ACD     1      25.790  20.260  27.120  1.00  0.00            
ATOM     32  O8  ACD     1      29.510  17.630  30.790  1.00  0.00            
ATOM     33  C10 ACD     1      30.660  16.900  30.740  1.00  0.00            
ATOM     34  H16 ACD     1      31.530  17.570  30.690  1.00  0.00            
ATOM     35  C11 ACD     1      30.760  16.240  32.060  1.00  0.00            
ATOM     36  H17 ACD     1      29.820  15.810  32.430  1.00  0.00            
ATOM     37  O9  ACD     1      31.130  17.230  33.020  1.00  0.00            
ATOM     38  H18 ACD     1      31.210  16.750  33.850  1.00  0.00            
ATOM     39  C12 ACD     1      31.690  15.030  31.970  1.00  0.00            
ATOM     40  H19 ACD     1      32.640  15.520  31.700  1.00  0.00            
ATOM     41  O10 ACD     1      31.950  14.360  33.140  1.00  0.00            
ATOM     42  H20 ACD     1      31.150  13.860  33.300  1.00  0.00            
ATOM     43  C13 ACD     1      31.330  14.100  30.870  1.00  0.00            
ATOM     44  H21 ACD     1      32.000  13.240  30.770  1.00  0.00            
ATOM     45  O11 ACD     1      31.430  14.840  29.640  1.00  0.00            
ATOM     46  C14 ACD     1      30.520  15.950  29.540  1.00  0.00            
ATOM     47  H22 ACD     1      29.490  15.620  29.350  1.00  0.00            
ATOM     48  C15 ACD     1      30.870  16.630  28.260  1.00  0.00            
ATOM     49  H23 ACD     1      30.400  17.620  28.120  1.00  0.00            
ATOM     50  H24 ACD     1      31.960  16.790  28.300  1.00  0.00            
ATOM     51  O12 ACD     1      30.490  15.770  27.220  1.00  0.00            
ATOM     52  H25 ACD     1      31.140  15.070  27.140  1.00  0.00            
ATOM     53  O13 ACD     1      30.060  13.580  30.990  1.00  0.00            
ATOM     54  C16 ACD     1      29.730  12.240  30.750  1.00  0.00            
ATOM     55  H26 ACD     1      30.570  11.620  30.400  1.00  0.00            
ATOM     56  C17 ACD     1      29.250  11.730  32.070  1.00  0.00            
ATOM     57  H27 ACD     1      28.600  12.510  32.480  1.00  0.00            
ATOM     58  O14 ACD     1      30.350  11.460  33.040  1.00  0.00            
ATOM     59  H28 ACD     1      29.930  11.170  33.850  1.00  0.00            
ATOM     60  C18 ACD     1      28.410  10.480  31.860  1.00  0.00            
ATOM     61  H29 ACD     1      29.140   9.750  31.490  1.00  0.00            
ATOM     62  O15 ACD     1      27.980  10.050  33.130  1.00  0.00            
ATOM     63  H30 ACD     1      28.780   9.670  33.510  1.00  0.00            
ATOM     64  C19 ACD     1      27.310  10.720  30.840  1.00  0.00            
ATOM     65  H31 ACD     1      26.890   9.710  30.710  1.00  0.00            
ATOM     66  O16 ACD     1      27.900  11.010  29.610  1.00  0.00            
ATOM     67  C20 ACD     1      28.610  12.210  29.640  1.00  0.00            
ATOM     68  H32 ACD     1      28.040  13.130  29.840  1.00  0.00            
ATOM     69  C21 ACD     1      29.180  12.400  28.260  1.00  0.00            
ATOM     70  H33 ACD     1      29.850  13.250  28.390  1.00  0.00            
ATOM     71  H34 ACD     1      29.830  11.550  28.020  1.00  0.00            
ATOM     72  O17 ACD     1      28.170  12.660  27.310  1.00  0.00            
ATOM     73  H35 ACD     1      27.730  11.830  27.110  1.00  0.00            
ATOM     74  O18 ACD     1      26.380  11.780  31.230  1.00  0.00            
ATOM     75  C22 ACD     1      25.020  11.420  31.350  1.00  0.00            
ATOM     76  H36 ACD     1      24.750  10.410  31.020  1.00  0.00            
ATOM     77  C23 ACD     1      24.720  11.550  32.910  1.00  0.00            
ATOM     78  H37 ACD     1      25.010  12.570  33.190  1.00  0.00            
ATOM     79  O19 ACD     1      25.500  10.550  33.620  1.00  0.00            
ATOM     80  H38 ACD     1      26.360  10.390  33.220  1.00  0.00            
ATOM     81  C24 ACD     1      23.210  11.430  33.200  1.00  0.00            
ATOM     82  H39 ACD     1      22.850  10.410  33.020  1.00  0.00            
ATOM     83  O20 ACD     1      22.990  11.800  34.570  1.00  0.00            
ATOM     84  H40 ACD     1      22.080  11.570  34.780  1.00  0.00            
ATOM     85  C25 ACD     1      22.470  12.460  32.300  1.00  0.00            
ATOM     86  H41 ACD     1      21.410  12.270  32.550  1.00  0.00            
ATOM     87  O21 ACD     1      22.730  12.250  30.900  1.00  0.00            
ATOM     88  C26 ACD     1      24.150  12.390  30.500  1.00  0.00            
ATOM     89  H42 ACD     1      24.490  13.420  30.690  1.00  0.00            
ATOM     90  C27 ACD     1      24.270  12.150  28.990  1.00  0.00            
ATOM     91  H43 ACD     1      23.680  12.870  28.410  1.00  0.00            
ATOM     92  H44 ACD     1      25.260  12.580  28.800  1.00  0.00            
ATOM     93  O22 ACD     1      23.950  10.800  28.470  1.00  0.00            
ATOM     94  H45 ACD     1      23.120  10.530  28.860  1.00  0.00            
ATOM     95  O23 ACD     1      22.810  13.760  32.710  1.00  0.00            
ATOM     96  C28 ACD     1      21.940  14.530  33.500  1.00  0.00            
ATOM     97  H46 ACD     1      21.280  13.840  34.030  1.00  0.00            
ATOM     98  C29 ACD     1      21.310  15.420  32.540  1.00  0.00            
ATOM     99  H47 ACD     1      22.070  15.730  31.810  1.00  0.00            
ATOM    100  O24 ACD     1      20.780  16.680  33.100  1.00  0.00            
ATOM    101  C30 ACD     1      20.230  14.710  31.760  1.00  0.00            
ATOM    102  H48 ACD     1      19.840  15.440  31.040  1.00  0.00            
ATOM    103  H49 ACD     1      20.740  13.930  31.180  1.00  0.00            
ATOM    104  O25 ACD     1      19.160  14.240  32.500  1.00  0.00            
ATOM    105  H50 ACD     1      18.530  13.900  31.860  1.00  0.00            
ATOM    106  C31 ACD     1      22.780  15.240  34.510  1.00  0.00            
ATOM    107  H51 ACD     1      23.670  15.600  33.990  1.00  0.00            
ATOM    108  O26 ACD     1      23.110  14.340  35.580  1.00  0.00            
ATOM    109  H52 ACD     1      23.410  13.550  35.130  1.00  0.00            
ATOM    110  C32 ACD     1      22.010  16.410  35.140  1.00  0.00            
ATOM    111  H53 ACD     1      21.060  16.040  35.560  1.00  0.00            
ATOM    112  O27 ACD     1      22.720  17.140  36.180  1.00  0.00            
ATOM    113  H54 ACD     1      23.130  16.500  36.760  1.00  0.00            
ATOM    114  C33 ACD     1      21.590  17.340  34.050  1.00  0.00            
ATOM    115  H55 ACD     1      20.980  18.160  34.430  1.00  0.00            
ATOM    116  O28 ACD     1      22.740  17.910  33.350  1.00  0.00            
ATOM    117  C34 ACD     1      22.910  19.260  33.190  1.00  0.00            
ATOM    118  H56 ACD     1      21.990  19.800  33.470  1.00  0.00            
ATOM    119  C35 ACD     1      24.070  19.570  34.090  1.00  0.00            
ATOM    120  H57 ACD     1      24.830  18.780  34.070  1.00  0.00            
ATOM    121  O29 ACD     1      23.610  19.630  35.470  1.00  0.00            
ATOM    122  H58 ACD     1      23.060  18.850  35.550  1.00  0.00            
ATOM    123  C36 ACD     1      24.680  20.910  33.660  1.00  0.00            
ATOM    124  H59 ACD     1      23.960  21.710  33.890  1.00  0.00            
ATOM    125  O30 ACD     1      25.880  21.090  34.410  1.00  0.00            
ATOM    126  H60 ACD     1      25.690  20.820  35.320  1.00  0.00            
ATOM    127  C1  BH4     2      27.010  14.320  33.750  1.00  0.00            
ATOM    128  C2  BH4     2      26.750  15.780  33.920  1.00  0.00            
ATOM    129  C3  BH4     2      26.200  16.460  32.920  1.00  0.00            
ATOM    130  C4  BH4     2      25.990  16.020  31.540  1.00  0.00            
ATOM    131  C5  BH4     2      27.020  15.530  30.710  1.00  0.00            
ATOM    132  C6  BH4     2      26.710  15.250  29.380  1.00  0.00            
ATOM    133  C7  BH4     2      25.500  15.570  28.770  1.00  0.00            
ATOM    134  C8  BH4     2      24.540  16.120  29.570  1.00  0.00            
ATOM    135  C9  BH4     2      24.740  16.370  30.930  1.00  0.00            
ATOM    136  C10 BH4     2      26.820  16.310  35.330  1.00  0.00            
ATOM    137  C11 BH4     2      26.270  15.620  36.420  1.00  0.00            
ATOM    138  C12 BH4     2      26.580  16.030  37.740  1.00  0.00            
ATOM    139  C13 BH4     2      27.280  17.230  38.000  1.00  0.00            
ATOM    140  C14 BH4     2      27.660  17.970  36.890  1.00  0.00            
ATOM    141  C15 BH4     2      27.590  17.530  35.600  1.00  0.00            
ATOM    142  H1  BH4     2      26.290  13.800  34.390  1.00  0.00            
ATOM    143  H2  BH4     2      26.900  13.970  32.720  1.00  0.00            
ATOM    144  H3  BH4     2      28.030  14.160  34.120  1.00  0.00            
ATOM    145  H4  BH4     2      25.860  17.470  33.150  1.00  0.00            
ATOM    146  H5  BH4     2      27.990  15.480  31.180  1.00  0.00            
ATOM    147  H6  BH4     2      27.500  14.800  28.790  1.00  0.00            
ATOM    148  H7  BH4     2      25.360  15.470  27.690  1.00  0.00            
ATOM    149  H8  BH4     2      23.570  16.430  29.200  1.00  0.00            
ATOM    150  H9  BH4     2      23.950  16.790  31.540  1.00  0.00            
ATOM    151  H10 BH4     2      25.740  14.690  36.270  1.00  0.00            
ATOM    152  H11 BH4     2      26.150  15.440  38.550  1.00  0.00            
ATOM    153  H12 BH4     2      27.500  17.580  39.000  1.00  0.00            
ATOM    154  H13 BH4     2      28.120  18.930  37.100  1.00  0.00            
ATOM    155  H14 BH4     2      27.990  18.110  34.780  1.00  0.00            
TER
ENDMDL
MODEL        1
ATOM      1  H1  ACD     1      16.610  18.410  17.980  1.00  0.00            
ATOM      2  O1  ACD     1      16.490  17.510  17.660  1.00  0.00            
ATOM      3  C1  ACD     1      17.670  16.890  18.160  1.00  0.00            
ATOM      4  H2  ACD     1      18.450  17.660  18.240  1.00  0.00            
ATOM      5  H3  ACD     1      18.040  16.180  17.410  1.00  0.00            
ATOM      6  C2  ACD     1      17.550  16.450  19.620  1.00  0.00            
ATOM      7  H4  ACD     1      18.490  15.970  19.940  1.00  0.00            
ATOM      8  O2  ACD     1      17.400  17.630  20.390  1.00  0.00            
ATOM      9  C3  ACD     1      17.300  17.630  21.790  1.00  0.00            
ATOM     10  H5  ACD     1      17.060  18.630  22.160  1.00  0.00            
ATOM     11  O3  ACD     1      18.530  17.180  22.460  1.00  0.00            
ATOM     12  C4  ACD     1      19.080  17.940  23.530  1.00  0.00            
ATOM     13  H6  ACD     1      18.400  18.750  23.830  1.00  0.00            
ATOM     14  C5  ACD     1      19.360  17.010  24.740  1.00  0.00            
ATOM     15  H7  ACD     1      19.830  16.040  24.510  1.00  0.00            
ATOM     16  O4  ACD     1      18.100  16.700  25.300  1.00  0.00            
ATOM     17  H8  ACD     1      18.290  16.140  26.060  1.00  0.00            
ATOM     18  C6  ACD     1      20.230  17.770  25.730  1.00  0.00            
ATOM     19  H9  ACD     1      19.590  18.610  26.020  1.00  0.00            
ATOM     20  O5  ACD     1      20.550  16.880  26.780  1.00  0.00            
ATOM     21  H10 ACD     1      21.490  16.980  26.970  1.00  0.00            
ATOM     22  C7  ACD     1      21.450  18.320  24.970  1.00  0.00            
ATOM     23  H11 ACD     1      22.140  18.800  25.670  1.00  0.00            
ATOM     24  O6  ACD     1      21.020  19.230  24.050  1.00  0.00            
ATOM     25  C8  ACD     1      20.350  18.670  22.930  1.00  0.00            
ATOM     26  H12 ACD     1      20.980  17.890  22.470  1.00  0.00            
ATOM     27  C9  ACD     1      19.980  19.770  21.950  1.00  0.00            
ATOM     28  H13 ACD     1      20.850  20.260  21.480  1.00  0.00            
ATOM     29  H14 ACD     1      19.370  19.390  21.120  1.00  0.00            
ATOM     30  O7  ACD     1      19.320  20.890  22.530  1.00  0.00            
ATOM     31  H15 ACD     1      20.030  21.310  23.020  1.00  0.00            
ATOM     32  O8  ACD     1      22.200  17.240  24.430  1.00  0.00            
ATOM     33  C10 ACD     1      23.580  17.210  24.830  1.00  0.00            
ATOM     34  H16 ACD     1      23.970  18.210  25.040  1.00  0.00            
ATOM     35  C11 ACD     1      23.830  16.280  26.020  1.00  0.00            
ATOM     36  H17 ACD     1      23.270  15.380  25.750  1.00  0.00            
ATOM     37  O9  ACD     1      23.280  16.880  27.250  1.00  0.00            
ATOM     38  H18 ACD     1      23.380  16.250  27.980  1.00  0.00            
ATOM     39  C12 ACD     1      25.280  15.870  26.230  1.00  0.00            
ATOM     40  H19 ACD     1      25.830  16.800  26.440  1.00  0.00            
ATOM     41  O10 ACD     1      25.350  14.880  27.290  1.00  0.00            
ATOM     42  H20 ACD     1      24.630  14.240  27.180  1.00  0.00            
ATOM     43  C13 ACD     1      25.790  15.290  24.920  1.00  0.00            
ATOM     44  H21 ACD     1      26.840  14.980  24.940  1.00  0.00            
ATOM     45  O11 ACD     1      25.740  16.380  24.000  1.00  0.00            
ATOM     46  C14 ACD     1      24.420  16.770  23.630  1.00  0.00            
ATOM     47  H22 ACD     1      24.000  15.950  23.040  1.00  0.00            
ATOM     48  C15 ACD     1      24.510  17.830  22.530  1.00  0.00            
ATOM     49  H23 ACD     1      25.100  17.550  21.650  1.00  0.00            
ATOM     50  H24 ACD     1      23.510  17.950  22.100  1.00  0.00            
ATOM     51  O12 ACD     1      25.030  19.120  23.000  1.00  0.00            
ATOM     52  H25 ACD     1      24.640  19.880  22.560  1.00  0.00            
ATOM     53  O13 ACD     1      25.050  14.210  24.440  1.00  0.00            
ATOM     54  C16 ACD     1      25.830  13.200  23.590  1.00  0.00            
ATOM     55  H26 ACD     1      26.870  13.070  23.890  1.00  0.00            
ATOM     56  C17 ACD     1      25.180  11.810  23.770  1.00  0.00            
ATOM     57  H27 ACD     1      24.090  11.870  23.850  1.00  0.00            
ATOM     58  O14 ACD     1      25.640  11.400  25.000  1.00  0.00            
ATOM     59  H28 ACD     1      25.240  11.840  25.750  1.00  0.00            
ATOM     60  C18 ACD     1      25.540  10.750  22.670  1.00  0.00            
ATOM     61  H29 ACD     1      26.640  10.660  22.700  1.00  0.00            
ATOM     62  O15 ACD     1      24.810   9.550  22.890  1.00  0.00            
ATOM     63  H30 ACD     1      23.880   9.760  22.970  1.00  0.00            
ATOM     64  C19 ACD     1      25.260  11.360  21.320  1.00  0.00            
ATOM     65  H31 ACD     1      25.510  10.640  20.540  1.00  0.00            
ATOM     66  O16 ACD     1      26.020  12.530  21.200  1.00  0.00            
ATOM     67  C20 ACD     1      25.730  13.650  22.120  1.00  0.00            
ATOM     68  H32 ACD     1      24.720  14.060  22.040  1.00  0.00            
ATOM     69  C21 ACD     1      26.760  14.710  21.590  1.00  0.00            
ATOM     70  H33 ACD     1      26.810  14.680  20.500  1.00  0.00            
ATOM     71  H34 ACD     1      26.400  15.720  21.810  1.00  0.00            
ATOM     72  O17 ACD     1      28.080  14.520  22.040  1.00  0.00            
ATOM     73  H35 ACD     1      28.430  15.410  22.060  1.00  0.00            
ATOM     74  O18 ACD     1      23.880  11.620  21.190  1.00  0.00            
ATOM     75  C22 ACD     1      23.080  10.640  20.700  1.00  0.00            
ATOM     76  H36 ACD     1      23.630   9.690  20.660  1.00  0.00            
ATOM     77  C23 ACD     1      21.830  10.510  21.660  1.00  0.00            
ATOM     78  H37 ACD     1      21.430  11.530  21.730  1.00  0.00            
ATOM     79  O19 ACD     1      22.280   9.950  22.940  1.00  0.00            
ATOM     80  H38 ACD     1      21.580   9.980  23.610  1.00  0.00            
ATOM     81  C24 ACD     1      20.730   9.700  20.980  1.00  0.00            
ATOM     82  H39 ACD     1      21.090   8.670  20.870  1.00  0.00            
ATOM     83  O20 ACD     1      19.510   9.770  21.740  1.00  0.00            
ATOM     84  H40 ACD     1      18.740   9.480  21.250  1.00  0.00            
ATOM     85  C25 ACD     1      20.470  10.140  19.540  1.00  0.00            
ATOM     86  H41 ACD     1      19.950   9.310  19.060  1.00  0.00            
ATOM     87  O21 ACD     1      21.590  10.300  18.740  1.00  0.00            
ATOM     88  C26 ACD     1      22.640  11.100  19.280  1.00  0.00            
ATOM     89  H42 ACD     1      22.310  12.150  19.330  1.00  0.00            
ATOM     90  C27 ACD     1      23.810  11.160  18.350  1.00  0.00            
ATOM     91  H43 ACD     1      23.520  11.630  17.410  1.00  0.00            
ATOM     92  H44 ACD     1      24.530  11.820  18.850  1.00  0.00            
ATOM     93  O22 ACD     1      24.540   9.940  18.140  1.00  0.00            
ATOM     94  H45 ACD     1      25.060  10.000  17.330  1.00  0.00            
ATOM     95  O23 ACD     1      19.700  11.290  19.590  1.00  0.00            
ATOM     96  C28 ACD     1      18.990  11.750  18.400  1.00  0.00            
ATOM     97  H46 ACD     1      19.360  11.230  17.500  1.00  0.00            
ATOM     98  C29 ACD     1      19.220  13.280  18.350  1.00  0.00            
ATOM     99  H47 ACD     1      19.330  13.710  19.350  1.00  0.00            
ATOM    100  O24 ACD     1      18.130  13.910  17.630  1.00  0.00            
ATOM    101  C30 ACD     1      20.520  13.590  17.550  1.00  0.00            
ATOM    102  H48 ACD     1      20.710  14.640  17.310  1.00  0.00            
ATOM    103  H49 ACD     1      21.380  13.280  18.150  1.00  0.00            
ATOM    104  O25 ACD     1      20.620  12.960  16.240  1.00  0.00            
ATOM    105  H50 ACD     1      21.210  13.460  15.660  1.00  0.00            
ATOM    106  C31 ACD     1      17.500  11.350  18.630  1.00  0.00            
ATOM    107  H51 ACD     1      17.340  11.410  19.710  1.00  0.00            
ATOM    108  O26 ACD     1      17.270   9.960  18.240  1.00  0.00            
ATOM    109  H52 ACD     1      16.410   9.690  18.560  1.00  0.00            
ATOM    110  C32 ACD     1      16.520  12.250  17.930  1.00  0.00            
ATOM    111  H53 ACD     1      16.660  12.010  16.870  1.00  0.00            
ATOM    112  O27 ACD     1      15.210  11.940  18.450  1.00  0.00            
ATOM    113  H54 ACD     1      15.230  12.240  19.370  1.00  0.00            
ATOM    114  C33 ACD     1      16.800  13.710  18.120  1.00  0.00            
ATOM    115  H55 ACD     1      15.990  14.180  17.560  1.00  0.00            
ATOM    116  O28 ACD     1      16.560  14.140  19.510  1.00  0.00            
ATOM    117  C34 ACD     1      16.290  15.560  19.820  1.00  0.00            
ATOM    118  H56 ACD     1      15.430  15.950  19.270  1.00  0.00            
ATOM    119  C35 ACD     1      15.940  15.460  21.340  1.00  0.00            
ATOM    120  H57 ACD     1      16.590  14.690  21.770  1.00  0.00            
ATOM    121  O29 ACD     1      14.570  15.070  21.470  1.00  0.00            
ATOM    122  H58 ACD     1      14.480  14.200  21.060  1.00  0.00            
ATOM    123  C36 ACD     1      16.100  16.750  22.070  1.00  0.00            
ATOM    124  H59 ACD     1      15.170  17.290  21.860  1.00  0.00            
ATOM    125  O30 ACD     1      15.910  16.480  23.510  1.00  0.00            
ATOM    126  H60 ACD     1      16.750  16.450  23.990  1.00  0.00            
ATOM    127  C1  BH4     2      21.970  13.670  23.460  1.00  0.00            
ATOM    128  C2  BH4     2      20.630  13.940  22.940  1.00  0.00            
ATOM    129  C3  BH4     2      20.490  14.630  21.780  1.00  0.00            
ATOM    130  C4  BH4     2      21.430  15.340  20.790  1.00  0.00            
ATOM    131  C5  BH4     2      22.660  14.810  20.350  1.00  0.00            
ATOM    132  C6  BH4     2      23.460  15.390  19.340  1.00  0.00            
ATOM    133  C7  BH4     2      23.040  16.590  18.780  1.00  0.00            
ATOM    134  C8  BH4     2      21.750  17.130  19.180  1.00  0.00            
ATOM    135  C9  BH4     2      21.040  16.550  20.190  1.00  0.00            
ATOM    136  C10 BH4     2      19.520  13.330  23.700  1.00  0.00            
ATOM    137  C11 BH4     2      19.500  13.360  25.130  1.00  0.00            
ATOM    138  C12 BH4     2      18.370  12.820  25.830  1.00  0.00            
ATOM    139  C13 BH4     2      17.210  12.480  25.110  1.00  0.00            
ATOM    140  C14 BH4     2      17.210  12.450  23.750  1.00  0.00            
ATOM    141  C15 BH4     2      18.370  12.910  23.060  1.00  0.00            
ATOM    142  H1  BH4     2      21.880  13.200  24.450  1.00  0.00            
ATOM    143  H2  BH4     2      22.560  12.990  22.830  1.00  0.00            
ATOM    144  H3  BH4     2      22.640  14.510  23.670  1.00  0.00            
ATOM    145  H4  BH4     2      19.440  14.830  21.570  1.00  0.00            
ATOM    146  H5  BH4     2      22.990  13.830  20.710  1.00  0.00            
ATOM    147  H6  BH4     2      24.440  15.020  19.080  1.00  0.00            
ATOM    148  H7  BH4     2      23.670  17.130  18.090  1.00  0.00            
ATOM    149  H8  BH4     2      21.370  18.020  18.680  1.00  0.00            
ATOM    150  H9  BH4     2      20.110  17.020  20.510  1.00  0.00            
ATOM    151  H10 BH4     2      20.380  13.660  25.700  1.00  0.00            
ATOM    152  H11 BH4     2      18.330  12.790  26.910  1.00  0.00            
ATOM    153  H12 BH4     2      16.350  12.080  25.660  1.00  0.00            
ATOM    154  H13 BH4     2      16.320  12.140  23.220  1.00  0.00            
ATOM    155  H14 BH4     2      18.350  12.890  21.970  1.00  0.00            
TER
ENDMDL
MODEL        1
ATOM      1  H1  ACD     1      25.700  13.550  23.700  1.00  0.00            
ATOM      2  O1  ACD     1      26.380  14.230  23.630  1.00  0.00            
ATOM      3  C1  ACD     1      26.630  14.630  25.000  1.00  0.00            
ATOM      4  H2  ACD     1      25.860  15.350  25.290  1.00  0.00            
ATOM      5  H3  ACD     1      27.590  15.170  25.020  1.00  0.00            
ATOM      6  C2  ACD     1      26.600  13.450  25.910  1.00  0.00            
ATOM      7  H4  ACD     1      26.610  13.850  26.930  1.00  0.00            
ATOM      8  O2  ACD     1      25.330  12.840  25.640  1.00  0.00            
ATOM      9  C3  ACD     1      25.070  11.700  26.550  1.00  0.00            
ATOM     10  H5  ACD     1      24.130  11.200  26.270  1.00  0.00            
ATOM     11  O3  ACD     1      24.860  12.190  27.910  1.00  0.00            
ATOM     12  C4  ACD     1      23.550  12.020  28.500  1.00  0.00            
ATOM     13  H6  ACD     1      22.980  11.190  28.070  1.00  0.00            
ATOM     14  C5  ACD     1      23.920  11.570  29.880  1.00  0.00            
ATOM     15  H7  ACD     1      24.730  12.230  30.210  1.00  0.00            
ATOM     16  O4  ACD     1      24.340  10.190  29.730  1.00  0.00            
ATOM     17  H8  ACD     1      24.810  10.240  28.900  1.00  0.00            
ATOM     18  C6  ACD     1      22.760  11.850  30.910  1.00  0.00            
ATOM     19  H9  ACD     1      21.880  11.270  30.610  1.00  0.00            
ATOM     20  O5  ACD     1      23.170  11.500  32.240  1.00  0.00            
ATOM     21  H10 ACD     1      23.820  12.160  32.490  1.00  0.00            
ATOM     22  C7  ACD     1      22.460  13.320  30.860  1.00  0.00            
ATOM     23  H11 ACD     1      21.700  13.540  31.620  1.00  0.00            
ATOM     24  O6  ACD     1      21.880  13.640  29.560  1.00  0.00            
ATOM     25  C8  ACD     1      22.750  13.440  28.380  1.00  0.00            
ATOM     26  H12 ACD     1      23.470  14.270  28.440  1.00  0.00            
ATOM     27  C9  ACD     1      21.880  13.580  27.130  1.00  0.00            
ATOM     28  H13 ACD     1      22.460  13.340  26.240  1.00  0.00            
ATOM     29  H14 ACD     1      21.150  12.760  27.170  1.00  0.00            
ATOM     30  O7  ACD     1      21.270  14.950  27.060  1.00  0.00            
ATOM     31  H15 ACD     1      21.510  15.510  27.800  1.00  0.00            
ATOM     32  O8  ACD     1      23.590  14.090  31.040  1.00  0.00            
ATOM     33  C10 ACD     1      23.940  14.700  32.280  1.00  0.00            
ATOM     34  H16 ACD     1      23.240  14.330  33.030  1.00  0.00            
ATOM     35  C11 ACD     1      25.410  14.320  32.630  1.00  0.00            
ATOM     36  H17 ACD     1      26.150  14.520  31.850  1.00  0.00            
ATOM     37  O9  ACD     1      25.450  12.890  33.040  1.00  0.00            
ATOM     38  H18 ACD     1      26.310  12.670  33.420  1.00  0.00            
ATOM     39  C12 ACD     1      25.910  15.140  33.790  1.00  0.00            
ATOM     40  H19 ACD     1      25.320  14.930  34.690  1.00  0.00            
ATOM     41  O10 ACD     1      27.310  14.840  33.990  1.00  0.00            
ATOM     42  H20 ACD     1      27.840  15.640  34.070  1.00  0.00            
ATOM     43  C13 ACD     1      25.730  16.710  33.460  1.00  0.00            
ATOM     44  H21 ACD     1      25.990  17.270  34.360  1.00  0.00            
ATOM     45  O11 ACD     1      24.360  16.880  33.210  1.00  0.00            
ATOM     46  C14 ACD     1      23.790  16.210  32.100  1.00  0.00            
ATOM     47  H22 ACD     1      24.250  16.500  31.150  1.00  0.00            
ATOM     48  C15 ACD     1      22.340  16.650  31.800  1.00  0.00            
ATOM     49  H23 ACD     1      22.280  17.740  31.860  1.00  0.00            
ATOM     50  H24 ACD     1      22.110  16.310  30.780  1.00  0.00            
ATOM     51  O12 ACD     1      21.310  16.090  32.700  1.00  0.00            
ATOM     52  H25 ACD     1      21.760  15.890  33.520  1.00  0.00            
ATOM     53  O13 ACD     1      26.520  17.070  32.380  1.00  0.00            
ATOM     54  C16 ACD     1      27.380  18.120  32.480  1.00  0.00            
ATOM     55  H26 ACD     1      26.960  18.840  33.200  1.00  0.00            
ATOM     56  C17 ACD     1      28.750  17.630  32.980  1.00  0.00            
ATOM     57  H27 ACD     1      29.080  16.790  32.360  1.00  0.00            
ATOM     58  O14 ACD     1      28.730  17.130  34.370  1.00  0.00            
ATOM     59  H28 ACD     1      29.610  16.950  34.700  1.00  0.00            
ATOM     60  C18 ACD     1      29.770  18.790  32.790  1.00  0.00            
ATOM     61  H29 ACD     1      29.430  19.650  33.380  1.00  0.00            
ATOM     62  O15 ACD     1      31.060  18.280  33.320  1.00  0.00            
ATOM     63  H30 ACD     1      31.540  18.020  32.530  1.00  0.00            
ATOM     64  C19 ACD     1      29.930  19.210  31.330  1.00  0.00            
ATOM     65  H31 ACD     1      30.590  20.080  31.260  1.00  0.00            
ATOM     66  O16 ACD     1      28.610  19.680  30.930  1.00  0.00            
ATOM     67  C20 ACD     1      27.480  18.780  31.070  1.00  0.00            
ATOM     68  H32 ACD     1      27.690  18.010  30.330  1.00  0.00            
ATOM     69  C21 ACD     1      26.240  19.350  30.510  1.00  0.00            
ATOM     70  H33 ACD     1      26.430  19.940  29.600  1.00  0.00            
ATOM     71  H34 ACD     1      25.570  18.520  30.250  1.00  0.00            
ATOM     72  O17 ACD     1      25.460  20.260  31.300  1.00  0.00            
ATOM     73  H35 ACD     1      26.130  20.640  31.870  1.00  0.00            
ATOM     74  O18 ACD     1      30.270  18.230  30.420  1.00  0.00            
ATOM     75  C22 ACD     1      31.430  18.410  29.660  1.00  0.00            
ATOM     76  H36 ACD     1      31.920  19.360  29.910  1.00  0.00            
ATOM     77  C23 ACD     1      32.440  17.350  30.090  1.00  0.00            
ATOM     78  H37 ACD     1      31.890  16.410  30.200  1.00  0.00            
ATOM     79  O19 ACD     1      33.030  17.760  31.350  1.00  0.00            
ATOM     80  H38 ACD     1      33.710  17.110  31.540  1.00  0.00            
ATOM     81  C24 ACD     1      33.540  17.230  28.960  1.00  0.00            
ATOM     82  H39 ACD     1      33.970  18.220  28.830  1.00  0.00            
ATOM     83  O20 ACD     1      34.590  16.310  29.150  1.00  0.00            
ATOM     84  H40 ACD     1      34.250  15.600  29.700  1.00  0.00            
ATOM     85  C25 ACD     1      32.820  16.960  27.680  1.00  0.00            
ATOM     86  H41 ACD     1      33.630  16.910  26.960  1.00  0.00            
ATOM     87  O21 ACD     1      32.060  18.050  27.280  1.00  0.00            
ATOM     88  C26 ACD     1      30.980  18.320  28.170  1.00  0.00            
ATOM     89  H42 ACD     1      30.290  17.460  28.170  1.00  0.00            
ATOM     90  C27 ACD     1      30.230  19.610  27.720  1.00  0.00            
ATOM     91  H43 ACD     1      29.260  19.660  28.230  1.00  0.00            
ATOM     92  H44 ACD     1      30.830  20.480  28.010  1.00  0.00            
ATOM     93  O22 ACD     1      30.000  19.740  26.260  1.00  0.00            
ATOM     94  H45 ACD     1      30.840  19.730  25.790  1.00  0.00            
ATOM     95  O23 ACD     1      32.000  15.840  27.750  1.00  0.00            
ATOM     96  C28 ACD     1      32.010  14.790  26.720  1.00  0.00            
ATOM     97  H46 ACD     1      32.990  14.870  26.230  1.00  0.00            
ATOM     98  C29 ACD     1      30.960  15.010  25.530  1.00  0.00            
ATOM     99  H47 ACD     1      29.970  15.230  25.960  1.00  0.00            
ATOM    100  O24 ACD     1      30.810  13.750  24.770  1.00  0.00            
ATOM    101  C30 ACD     1      31.340  16.090  24.490  1.00  0.00            
ATOM    102  H48 ACD     1      31.270  17.050  25.020  1.00  0.00            
ATOM    103  H49 ACD     1      32.330  15.780  24.130  1.00  0.00            
ATOM    104  O25 ACD     1      30.400  15.990  23.380  1.00  0.00            
ATOM    105  H50 ACD     1      30.380  15.090  23.070  1.00  0.00            
ATOM    106  C31 ACD     1      31.770  13.500  27.430  1.00  0.00            
ATOM    107  H51 ACD     1      31.010  13.720  28.190  1.00  0.00            
ATOM    108  O26 ACD     1      32.950  13.030  28.130  1.00  0.00            
ATOM    109  H52 ACD     1      32.950  13.370  29.030  1.00  0.00            
ATOM    110  C32 ACD     1      31.230  12.350  26.550  1.00  0.00            
ATOM    111  H53 ACD     1      32.080  12.010  25.960  1.00  0.00            
ATOM    112  O27 ACD     1      30.830  11.290  27.350  1.00  0.00            
ATOM    113  H54 ACD     1      31.240  11.390  28.210  1.00  0.00            
ATOM    114  C33 ACD     1      30.190  12.670  25.480  1.00  0.00            
ATOM    115  H55 ACD     1      30.050  11.770  24.880  1.00  0.00            
ATOM    116  O28 ACD     1      29.020  13.120  26.070  1.00  0.00            
ATOM    117  C34 ACD     1      27.770  12.430  25.770  1.00  0.00            
ATOM    118  H56 ACD     1      27.820  12.040  24.740  1.00  0.00            
ATOM    119  C35 ACD     1      27.560  11.240  26.710  1.00  0.00            
ATOM    120  H57 ACD     1      27.530  11.800  27.650  1.00  0.00            
ATOM    121  O29 ACD     1      28.570  10.180  26.560  1.00  0.00            
ATOM    122  H58 ACD     1      29.380  10.630  26.810  1.00  0.00            
ATOM    123  C36 ACD     1      26.230  10.720  26.470  1.00  0.00            
ATOM    124  H59 ACD     1      26.340  10.330  25.450  1.00  0.00            
ATOM    125  O30 ACD     1      26.000   9.660  27.540  1.00  0.00            
ATOM    126  H60 ACD     1      26.770   9.090  27.460  1.00  0.00            
ATOM    127  C1  BH4     2      29.790  14.450  30.860  1.00  0.00            
ATOM    128  C2  BH4     2      28.800  13.380  30.310  1.00  0.00            
ATOM    129  C3  BH4     2      27.750  13.840  29.620  1.00  0.00            
ATOM    130  C4  BH4     2      27.350  15.180  29.030  1.00  0.00            
ATOM    131  C5  BH4     2      28.280  16.030  28.370  1.00  0.00            
ATOM    132  C6  BH4     2      27.800  17.170  27.700  1.00  0.00            
ATOM    133  C7  BH4     2      26.370  17.350  27.620  1.00  0.00            
ATOM    134  C8  BH4     2      25.490  16.570  28.310  1.00  0.00            
ATOM    135  C9  BH4     2      26.000  15.480  29.010  1.00  0.00            
ATOM    136  C10 BH4     2      28.970  11.980  30.790  1.00  0.00            
ATOM    137  C11 BH4     2      29.950  11.640  31.800  1.00  0.00            
ATOM    138  C12 BH4     2      30.050  10.280  32.240  1.00  0.00            
ATOM    139  C13 BH4     2      29.410   9.280  31.510  1.00  0.00            
ATOM    140  C14 BH4     2      28.460   9.610  30.600  1.00  0.00            
ATOM    141  C15 BH4     2      28.210  10.920  30.240  1.00  0.00            
ATOM    142  H1  BH4     2      30.840  14.170  30.710  1.00  0.00            
ATOM    143  H2  BH4     2      29.740  15.440  30.400  1.00  0.00            
ATOM    144  H3  BH4     2      29.630  14.590  31.940  1.00  0.00            
ATOM    145  H4  BH4     2      26.940  13.110  29.570  1.00  0.00            
ATOM    146  H5  BH4     2      29.320  15.730  28.260  1.00  0.00            
ATOM    147  H6  BH4     2      28.490  17.790  27.140  1.00  0.00            
ATOM    148  H7  BH4     2      25.940  18.190  27.090  1.00  0.00            
ATOM    149  H8  BH4     2      24.420  16.760  28.300  1.00  0.00            
ATOM    150  H9  BH4     2      25.370  14.830  29.610  1.00  0.00            
ATOM    151  H10 BH4     2      30.510  12.440  32.270  1.00  0.00            
ATOM    152  H11 BH4     2      30.730   9.970  33.030  1.00  0.00            
ATOM    153  H12 BH4     2      29.630   8.250  31.760  1.00  0.00            
ATOM    154  H13 BH4     2      27.900   8.820  30.110  1.00  0.00            
ATOM    155  H14 BH4     2      27.340  11.210  29.650  1.00  0.00            
TER
ENDMDL
MODEL        1
ATOM      1  H1  ACD     1      26.780  10.300  35.880  1.00  0.00            
ATOM      2  O1  ACD     1      27.570   9.780  35.710  1.00  0.00            
ATOM      3  C1  ACD     1      27.520   9.380  34.320  1.00  0.00            
ATOM      4  H2  ACD     1      26.640   8.740  34.170  1.00  0.00            
ATOM      5  H3  ACD     1      28.430   8.810  34.100  1.00  0.00            
ATOM      6  C2  ACD     1      27.300  10.490  33.220  1.00  0.00            
ATOM      7  H4  ACD     1      27.440  10.020  32.240  1.00  0.00            
ATOM      8  O2  ACD     1      25.910  10.900  33.330  1.00  0.00            
ATOM      9  C3  ACD     1      25.460  11.900  32.480  1.00  0.00            
ATOM     10  H5  ACD     1      24.390  12.010  32.680  1.00  0.00            
ATOM     11  O3  ACD     1      25.580  11.420  31.130  1.00  0.00            
ATOM     12  C4  ACD     1      24.320  11.110  30.370  1.00  0.00            
ATOM     13  H6  ACD     1      23.350  11.240  30.870  1.00  0.00            
ATOM     14  C5  ACD     1      24.360  12.170  29.220  1.00  0.00            
ATOM     15  H7  ACD     1      25.350  12.120  28.760  1.00  0.00            
ATOM     16  O4  ACD     1      24.230  13.540  29.800  1.00  0.00            
ATOM     17  H8  ACD     1      24.840  13.480  30.540  1.00  0.00            
ATOM     18  C6  ACD     1      23.360  11.880  28.120  1.00  0.00            
ATOM     19  H9  ACD     1      22.370  12.000  28.570  1.00  0.00            
ATOM     20  O5  ACD     1      23.530  12.830  27.070  1.00  0.00            
ATOM     21  H10 ACD     1      24.300  12.530  26.570  1.00  0.00            
ATOM     22  C7  ACD     1      23.600  10.430  27.560  1.00  0.00            
ATOM     23  H11 ACD     1      22.780  10.190  26.880  1.00  0.00            
ATOM     24  O6  ACD     1      23.500   9.560  28.630  1.00  0.00            
ATOM     25  C8  ACD     1      24.310   9.670  29.810  1.00  0.00            
ATOM     26  H12 ACD     1      25.360   9.500  29.540  1.00  0.00            
ATOM     27  C9  ACD     1      23.890   8.580  30.770  1.00  0.00            
ATOM     28  H13 ACD     1      24.020   7.600  30.280  1.00  0.00            
ATOM     29  H14 ACD     1      24.680   8.570  31.530  1.00  0.00            
ATOM     30  O7  ACD     1      22.660   8.760  31.330  1.00  0.00            
ATOM     31  H15 ACD     1      22.470   8.050  31.950  1.00  0.00            
ATOM     32  O8  ACD     1      24.890  10.290  27.000  1.00  0.00            
ATOM     33  C10 ACD     1      25.090  10.170  25.600  1.00  0.00            
ATOM     34  H16 ACD     1      24.150  10.290  25.050  1.00  0.00            
ATOM     35  C11 ACD     1      26.210  11.160  25.150  1.00  0.00            
ATOM     36  H17 ACD     1      26.930  11.260  25.970  1.00  0.00            
ATOM     37  O9  ACD     1      25.610  12.480  25.080  1.00  0.00            
ATOM     38  H18 ACD     1      24.990  12.450  24.340  1.00  0.00            
ATOM     39  C12 ACD     1      26.960  10.800  23.910  1.00  0.00            
ATOM     40  H19 ACD     1      26.370  11.040  23.020  1.00  0.00            
ATOM     41  O10 ACD     1      28.120  11.600  23.800  1.00  0.00            
ATOM     42  H20 ACD     1      27.810  12.510  23.720  1.00  0.00            
ATOM     43  C13 ACD     1      27.390   9.350  24.010  1.00  0.00            
ATOM     44  H21 ACD     1      27.900   9.080  23.080  1.00  0.00            
ATOM     45  O11 ACD     1      26.230   8.560  24.110  1.00  0.00            
ATOM     46  C14 ACD     1      25.630   8.720  25.370  1.00  0.00            
ATOM     47  H22 ACD     1      26.410   8.470  26.100  1.00  0.00            
ATOM     48  C15 ACD     1      24.410   7.800  25.420  1.00  0.00            
ATOM     49  H23 ACD     1      24.840   6.800  25.300  1.00  0.00            
ATOM     50  H24 ACD     1      24.090   7.820  26.470  1.00  0.00            
ATOM     51  O12 ACD     1      23.300   8.100  24.520  1.00  0.00            
ATOM     52  H25 ACD     1      23.580   7.660  23.710  1.00  0.00            
ATOM     53  O13 ACD     1      28.280   9.110  25.110  1.00  0.00            
ATOM     54  C16 ACD     1      29.420   8.210  24.760  1.00  0.00            
ATOM     55  H26 ACD     1      29.310   7.820  23.740  1.00  0.00            
ATOM     56  C17 ACD     1      30.660   9.120  24.800  1.00  0.00            
ATOM     57  H27 ACD     1      30.580   9.740  25.700  1.00  0.00            
ATOM     58  O14 ACD     1      30.630  10.090  23.790  1.00  0.00            
ATOM     59  H28 ACD     1      29.790  10.540  23.910  1.00  0.00            
ATOM     60  C18 ACD     1      31.960   8.310  24.790  1.00  0.00            
ATOM     61  H29 ACD     1      32.070   7.780  23.830  1.00  0.00            
ATOM     62  O15 ACD     1      33.150   9.060  25.150  1.00  0.00            
ATOM     63  H30 ACD     1      33.140   9.830  24.580  1.00  0.00            
ATOM     64  C19 ACD     1      31.880   7.180  25.820  1.00  0.00            
ATOM     65  H31 ACD     1      32.750   6.520  25.730  1.00  0.00            
ATOM     66  O16 ACD     1      30.770   6.310  25.590  1.00  0.00            
ATOM     67  C20 ACD     1      29.490   7.020  25.730  1.00  0.00            
ATOM     68  H32 ACD     1      29.400   7.320  26.780  1.00  0.00            
ATOM     69  C21 ACD     1      28.410   6.010  25.290  1.00  0.00            
ATOM     70  H33 ACD     1      28.550   5.130  25.930  1.00  0.00            
ATOM     71  H34 ACD     1      27.480   6.500  25.600  1.00  0.00            
ATOM     72  O17 ACD     1      28.400   5.650  23.920  1.00  0.00            
ATOM     73  H35 ACD     1      27.860   4.860  23.950  1.00  0.00            
ATOM     74  O18 ACD     1      31.830   7.640  27.170  1.00  0.00            
ATOM     75  C22 ACD     1      32.830   7.200  28.160  1.00  0.00            
ATOM     76  H36 ACD     1      33.430   6.360  27.790  1.00  0.00            
ATOM     77  C23 ACD     1      33.640   8.430  28.500  1.00  0.00            
ATOM     78  H37 ACD     1      32.920   9.230  28.720  1.00  0.00            
ATOM     79  O19 ACD     1      34.500   8.740  27.440  1.00  0.00            
ATOM     80  H38 ACD     1      34.020   8.830  26.610  1.00  0.00            
ATOM     81  C24 ACD     1      34.350   8.190  29.860  1.00  0.00            
ATOM     82  H39 ACD     1      35.020   7.360  29.630  1.00  0.00            
ATOM     83  O20 ACD     1      35.090   9.390  30.080  1.00  0.00            
ATOM     84  H40 ACD     1      35.450   9.310  29.200  1.00  0.00            
ATOM     85  C25 ACD     1      33.470   7.780  30.980  1.00  0.00            
ATOM     86  H41 ACD     1      33.990   7.600  31.920  1.00  0.00            
ATOM     87  O21 ACD     1      32.950   6.540  30.480  1.00  0.00            
ATOM     88  C26 ACD     1      32.030   6.750  29.320  1.00  0.00            
ATOM     89  H42 ACD     1      31.290   7.540  29.490  1.00  0.00            
ATOM     90  C27 ACD     1      31.290   5.430  29.040  1.00  0.00            
ATOM     91  H43 ACD     1      30.440   5.650  28.370  1.00  0.00            
ATOM     92  H44 ACD     1      32.000   4.710  28.640  1.00  0.00            
ATOM     93  O22 ACD     1      30.640   4.910  30.280  1.00  0.00            
ATOM     94  H45 ACD     1      31.400   4.580  30.760  1.00  0.00            
ATOM     95  O23 ACD     1      32.350   8.610  31.330  1.00  0.00            
ATOM     96  C28 ACD     1      32.520   9.530  32.470  1.00  0.00            
ATOM     97  H46 ACD     1      33.590   9.480  32.710  1.00  0.00            
ATOM     98  C29 ACD     1      31.460   9.130  33.470  1.00  0.00            
ATOM     99  H47 ACD     1      30.560   8.790  32.930  1.00  0.00            
ATOM    100  O24 ACD     1      31.030  10.220  34.380  1.00  0.00            
ATOM    101  C30 ACD     1      31.940   8.000  34.340  1.00  0.00            
ATOM    102  H48 ACD     1      32.290   7.210  33.660  1.00  0.00            
ATOM    103  H49 ACD     1      32.770   8.300  35.000  1.00  0.00            
ATOM    104  O25 ACD     1      30.860   7.500  35.190  1.00  0.00            
ATOM    105  H50 ACD     1      30.210   7.210  34.550  1.00  0.00            
ATOM    106  C31 ACD     1      32.370  10.950  31.910  1.00  0.00            
ATOM    107  H51 ACD     1      31.650  10.960  31.080  1.00  0.00            
ATOM    108  O26 ACD     1      33.560  11.550  31.310  1.00  0.00            
ATOM    109  H52 ACD     1      34.050  11.030  30.670  1.00  0.00            
ATOM    110  C32 ACD     1      31.910  11.940  32.910  1.00  0.00            
ATOM    111  H53 ACD     1      32.770  12.070  33.580  1.00  0.00            
ATOM    112  O27 ACD     1      31.670  13.220  32.290  1.00  0.00            
ATOM    113  H54 ACD     1      32.310  13.190  31.570  1.00  0.00            
ATOM    114  C33 ACD     1      30.680  11.470  33.700  1.00  0.00            
ATOM    115  H55 ACD     1      30.400  12.250  34.410  1.00  0.00            
ATOM    116  O28 ACD     1      29.540  11.170  32.870  1.00  0.00            
ATOM    117  C34 ACD     1      28.250  11.660  33.310  1.00  0.00            
ATOM    118  H56 ACD     1      28.360  11.840  34.390  1.00  0.00            
ATOM    119  C35 ACD     1      27.810  12.810  32.520  1.00  0.00            
ATOM    120  H57 ACD     1      27.990  12.490  31.480  1.00  0.00            
ATOM    121  O29 ACD     1      28.620  13.980  32.670  1.00  0.00            
ATOM    122  H58 ACD     1      29.510  13.670  32.470  1.00  0.00            
ATOM    123  C36 ACD     1      26.320  13.140  32.740  1.00  0.00            
ATOM    124  H59 ACD     1      26.180  13.350  33.800  1.00  0.00            
ATOM    125  O30 ACD     1      25.830  14.130  31.850  1.00  0.00            
ATOM    126  H60 ACD     1      26.620  14.470  31.410  1.00  0.00            
ATOM    127  C1  BH4     2      28.150  11.770  28.780  1.00  0.00            
ATOM    128  C2  BH4     2      29.530  11.230  29.020  1.00  0.00            
ATOM    129  C3  BH4     2      29.690   9.950  29.290  1.00  0.00            
ATOM    130  C4  BH4     2      28.700   8.810  29.510  1.00  0.00            
ATOM    131  C5  BH4     2      28.300   8.280  30.730  1.00  0.00            
ATOM    132  C6  BH4     2      27.350   7.230  30.810  1.00  0.00            
ATOM    133  C7  BH4     2      26.910   6.650  29.600  1.00  0.00            
ATOM    134  C8  BH4     2      27.070   7.390  28.420  1.00  0.00            
ATOM    135  C9  BH4     2      28.040   8.410  28.380  1.00  0.00            
ATOM    136  C10 BH4     2      30.760  12.040  28.740  1.00  0.00            
ATOM    137  C11 BH4     2      31.800  11.650  27.870  1.00  0.00            
ATOM    138  C12 BH4     2      32.830  12.500  27.540  1.00  0.00            
ATOM    139  C13 BH4     2      32.810  13.790  28.020  1.00  0.00            
ATOM    140  C14 BH4     2      31.830  14.230  28.910  1.00  0.00            
ATOM    141  C15 BH4     2      30.810  13.340  29.230  1.00  0.00            
ATOM    142  H1  BH4     2      27.850  12.500  29.550  1.00  0.00            
ATOM    143  H2  BH4     2      28.170  12.260  27.800  1.00  0.00            
ATOM    144  H3  BH4     2      27.380  11.000  28.830  1.00  0.00            
ATOM    145  H4  BH4     2      30.680   9.490  29.320  1.00  0.00            
ATOM    146  H5  BH4     2      28.760   8.590  31.660  1.00  0.00            
ATOM    147  H6  BH4     2      27.100   6.860  31.800  1.00  0.00            
ATOM    148  H7  BH4     2      26.160   5.860  29.690  1.00  0.00            
ATOM    149  H8  BH4     2      26.610   7.010  27.510  1.00  0.00            
ATOM    150  H9  BH4     2      28.270   8.940  27.470  1.00  0.00            
ATOM    151  H10 BH4     2      31.770  10.670  27.400  1.00  0.00            
ATOM    152  H11 BH4     2      33.580  12.230  26.800  1.00  0.00            
ATOM    153  H12 BH4     2      33.540  14.480  27.590  1.00  0.00            
ATOM    154  H13 BH4     2      31.900  15.280  29.160  1.00  0.00            
ATOM    155  H14 BH4     2      30.130  13.620  30.030  1.00  0.00            
TER
ENDMDL
MODEL        1
ATOM      1  H1  ACD     1      22.340  20.690  41.720  1.00  0.00            
ATOM      2  O1  ACD     1      22.990  20.170  41.240  1.00  0.00            
ATOM      3  C1  ACD     1      23.980  21.040  40.580  1.00  0.00            
ATOM      4  H2  ACD     1      23.570  22.030  40.340  1.00  0.00            
ATOM      5  H3  ACD     1      24.210  20.560  39.630  1.00  0.00            
ATOM      6  C2  ACD     1      25.230  21.270  41.520  1.00  0.00            
ATOM      7  H4  ACD     1      25.900  21.980  41.010  1.00  0.00            
ATOM      8  O2  ACD     1      24.610  21.830  42.770  1.00  0.00            
ATOM      9  C3  ACD     1      25.580  21.960  43.840  1.00  0.00            
ATOM     10  H5  ACD     1      25.100  22.340  44.740  1.00  0.00            
ATOM     11  O3  ACD     1      26.790  22.740  43.490  1.00  0.00            
ATOM     12  C4  ACD     1      26.870  24.040  43.990  1.00  0.00            
ATOM     13  H6  ACD     1      25.890  24.440  44.290  1.00  0.00            
ATOM     14  C5  ACD     1      27.690  23.950  45.220  1.00  0.00            
ATOM     15  H7  ACD     1      28.610  23.420  44.970  1.00  0.00            
ATOM     16  O4  ACD     1      26.920  23.200  46.260  1.00  0.00            
ATOM     17  H8  ACD     1      27.010  23.590  47.140  1.00  0.00            
ATOM     18  C6  ACD     1      28.160  25.320  45.730  1.00  0.00            
ATOM     19  H9  ACD     1      27.260  25.690  46.240  1.00  0.00            
ATOM     20  O5  ACD     1      29.290  25.340  46.570  1.00  0.00            
ATOM     21  H10 ACD     1      30.090  25.230  46.050  1.00  0.00            
ATOM     22  C7  ACD     1      28.710  26.160  44.610  1.00  0.00            
ATOM     23  H11 ACD     1      28.890  27.150  45.040  1.00  0.00            
ATOM     24  O6  ACD     1      27.690  26.270  43.530  1.00  0.00            
ATOM     25  C8  ACD     1      27.390  24.950  42.870  1.00  0.00            
ATOM     26  H12 ACD     1      28.320  24.520  42.470  1.00  0.00            
ATOM     27  C9  ACD     1      26.400  25.130  41.660  1.00  0.00            
ATOM     28  H13 ACD     1      25.910  24.250  41.230  1.00  0.00            
ATOM     29  H14 ACD     1      25.510  25.700  41.960  1.00  0.00            
ATOM     30  O7  ACD     1      27.010  25.890  40.630  1.00  0.00            
ATOM     31  H15 ACD     1      27.450  25.250  40.070  1.00  0.00            
ATOM     32  O8  ACD     1      29.940  25.600  44.000  1.00  0.00            
ATOM     33  C10 ACD     1      31.070  26.430  43.710  1.00  0.00            
ATOM     34  H16 ACD     1      30.940  27.460  44.080  1.00  0.00            
ATOM     35  C11 ACD     1      32.350  25.700  44.300  1.00  0.00            
ATOM     36  H17 ACD     1      32.320  24.620  44.100  1.00  0.00            
ATOM     37  O9  ACD     1      32.260  25.760  45.720  1.00  0.00            
ATOM     38  H18 ACD     1      32.010  26.630  46.040  1.00  0.00            
ATOM     39  C12 ACD     1      33.600  26.390  43.750  1.00  0.00            
ATOM     40  H19 ACD     1      33.580  27.460  44.010  1.00  0.00            
ATOM     41  O10 ACD     1      34.880  25.830  44.240  1.00  0.00            
ATOM     42  H20 ACD     1      35.570  26.470  44.040  1.00  0.00            
ATOM     43  C13 ACD     1      33.620  26.270  42.270  1.00  0.00            
ATOM     44  H21 ACD     1      34.520  26.650  41.780  1.00  0.00            
ATOM     45  O11 ACD     1      32.450  26.920  41.810  1.00  0.00            
ATOM     46  C14 ACD     1      31.160  26.600  42.230  1.00  0.00            
ATOM     47  H22 ACD     1      30.840  25.680  41.730  1.00  0.00            
ATOM     48  C15 ACD     1      30.320  27.680  41.660  1.00  0.00            
ATOM     49  H23 ACD     1      30.280  27.610  40.570  1.00  0.00            
ATOM     50  H24 ACD     1      29.280  27.420  41.890  1.00  0.00            
ATOM     51  O12 ACD     1      30.570  29.000  42.150  1.00  0.00            
ATOM     52  H25 ACD     1      29.940  29.640  41.820  1.00  0.00            
ATOM     53  O13 ACD     1      33.460  24.860  41.850  1.00  0.00            
ATOM     54  C16 ACD     1      34.640  24.160  41.500  1.00  0.00            
ATOM     55  H26 ACD     1      35.610  24.640  41.700  1.00  0.00            
ATOM     56  C17 ACD     1      34.550  22.810  42.240  1.00  0.00            
ATOM     57  H27 ACD     1      33.530  22.430  42.080  1.00  0.00            
ATOM     58  O14 ACD     1      34.720  23.090  43.630  1.00  0.00            
ATOM     59  H28 ACD     1      34.440  23.990  43.810  1.00  0.00            
ATOM     60  C18 ACD     1      35.590  21.810  41.720  1.00  0.00            
ATOM     61  H29 ACD     1      36.620  22.180  41.850  1.00  0.00            
ATOM     62  O15 ACD     1      35.600  20.640  42.450  1.00  0.00            
ATOM     63  H30 ACD     1      35.160  20.960  43.250  1.00  0.00            
ATOM     64  C19 ACD     1      35.360  21.670  40.190  1.00  0.00            
ATOM     65  H31 ACD     1      36.170  21.030  39.820  1.00  0.00            
ATOM     66  O16 ACD     1      35.580  22.960  39.550  1.00  0.00            
ATOM     67  C20 ACD     1      34.650  23.950  40.020  1.00  0.00            
ATOM     68  H32 ACD     1      33.650  23.570  39.760  1.00  0.00            
ATOM     69  C21 ACD     1      34.760  25.300  39.280  1.00  0.00            
ATOM     70  H33 ACD     1      34.870  24.940  38.250  1.00  0.00            
ATOM     71  H34 ACD     1      33.830  25.890  39.290  1.00  0.00            
ATOM     72  O17 ACD     1      35.860  26.030  39.640  1.00  0.00            
ATOM     73  H35 ACD     1      35.790  26.920  39.290  1.00  0.00            
ATOM     74  O18 ACD     1      34.060  21.140  39.940  1.00  0.00            
ATOM     75  C22 ACD     1      33.920  20.010  39.100  1.00  0.00            
ATOM     76  H36 ACD     1      34.770  19.880  38.420  1.00  0.00            
ATOM     77  C23 ACD     1      33.630  18.760  39.950  1.00  0.00            
ATOM     78  H37 ACD     1      32.900  18.970  40.740  1.00  0.00            
ATOM     79  O19 ACD     1      34.900  18.480  40.650  1.00  0.00            
ATOM     80  H38 ACD     1      35.050  19.260  41.190  1.00  0.00            
ATOM     81  C24 ACD     1      33.190  17.590  39.040  1.00  0.00            
ATOM     82  H39 ACD     1      34.120  17.330  38.510  1.00  0.00            
ATOM     83  O20 ACD     1      32.860  16.540  39.910  1.00  0.00            
ATOM     84  H40 ACD     1      33.590  16.620  40.520  1.00  0.00            
ATOM     85  C25 ACD     1      31.910  18.170  38.260  1.00  0.00            
ATOM     86  H41 ACD     1      31.650  17.430  37.500  1.00  0.00            
ATOM     87  O21 ACD     1      32.300  19.300  37.430  1.00  0.00            
ATOM     88  C26 ACD     1      32.690  20.370  38.240  1.00  0.00            
ATOM     89  H42 ACD     1      31.800  20.600  38.840  1.00  0.00            
ATOM     90  C27 ACD     1      33.050  21.520  37.340  1.00  0.00            
ATOM     91  H43 ACD     1      33.430  22.290  38.010  1.00  0.00            
ATOM     92  H44 ACD     1      33.930  21.340  36.710  1.00  0.00            
ATOM     93  O22 ACD     1      31.970  22.200  36.720  1.00  0.00            
ATOM     94  H45 ACD     1      32.480  22.950  36.380  1.00  0.00            
ATOM     95  O23 ACD     1      30.840  18.470  39.170  1.00  0.00            
ATOM     96  C28 ACD     1      29.490  18.150  38.870  1.00  0.00            
ATOM     97  H46 ACD     1      29.320  17.520  37.980  1.00  0.00            
ATOM     98  C29 ACD     1      28.800  19.420  38.350  1.00  0.00            
ATOM     99  H47 ACD     1      29.170  20.260  38.950  1.00  0.00            
ATOM    100  O24 ACD     1      27.350  19.360  38.470  1.00  0.00            
ATOM    101  C30 ACD     1      29.060  19.810  36.940  1.00  0.00            
ATOM    102  H48 ACD     1      28.560  20.720  36.570  1.00  0.00            
ATOM    103  H49 ACD     1      30.130  20.040  36.880  1.00  0.00            
ATOM    104  O25 ACD     1      28.810  18.740  36.050  1.00  0.00            
ATOM    105  H50 ACD     1      27.870  18.520  36.080  1.00  0.00            
ATOM    106  C31 ACD     1      29.000  17.610  40.120  1.00  0.00            
ATOM    107  H51 ACD     1      29.130  18.280  40.990  1.00  0.00            
ATOM    108  O26 ACD     1      29.570  16.330  40.440  1.00  0.00            
ATOM    109  H52 ACD     1      30.520  16.380  40.330  1.00  0.00            
ATOM    110  C32 ACD     1      27.540  17.410  40.020  1.00  0.00            
ATOM    111  H53 ACD     1      27.370  16.720  39.180  1.00  0.00            
ATOM    112  O27 ACD     1      27.050  16.880  41.220  1.00  0.00            
ATOM    113  H54 ACD     1      27.080  17.580  41.880  1.00  0.00            
ATOM    114  C33 ACD     1      26.780  18.780  39.710  1.00  0.00            
ATOM    115  H55 ACD     1      25.690  18.770  39.580  1.00  0.00            
ATOM    116  O28 ACD     1      26.970  19.780  40.720  1.00  0.00            
ATOM    117  C34 ACD     1      25.900  19.950  41.710  1.00  0.00            
ATOM    118  H56 ACD     1      25.220  19.090  41.680  1.00  0.00            
ATOM    119  C35 ACD     1      26.630  19.850  43.080  1.00  0.00            
ATOM    120  H57 ACD     1      27.500  20.500  42.940  1.00  0.00            
ATOM    121  O29 ACD     1      27.080  18.560  43.420  1.00  0.00            
ATOM    122  H58 ACD     1      27.670  18.500  44.170  1.00  0.00            
ATOM    123  C36 ACD     1      25.850  20.470  44.260  1.00  0.00            
ATOM    124  H59 ACD     1      24.870  19.980  44.320  1.00  0.00            
ATOM    125  O30 ACD     1      26.610  20.380  45.460  1.00  0.00            
ATOM    126  H60 ACD     1      26.710  21.280  45.770  1.00  0.00            
ATOM    127  C1  BH4     2      30.700  20.310  -0.100  1.00  0.00            
ATOM    128  C2  BH4     2      30.970  21.550   0.720  1.00  0.00            
ATOM    129  C3  BH4     2      30.620  22.700   0.170  1.00  0.00            
ATOM    130  C4  BH4     2      30.000  23.010  -1.170  1.00  0.00            
ATOM    131  C5  BH4     2      30.600  23.790  -2.120  1.00  0.00            
ATOM    132  C6  BH4     2      29.990  24.090  -3.340  1.00  0.00            
ATOM    133  C7  BH4     2      28.750  23.470  -3.630  1.00  0.00            
ATOM    134  C8  BH4     2      28.100  22.690  -2.700  1.00  0.00            
ATOM    135  C9  BH4     2      28.720  22.490  -1.440  1.00  0.00            
ATOM    136  C10 BH4     2      31.510  21.300   2.110  1.00  0.00            
ATOM    137  C11 BH4     2      32.320  20.210   2.450  1.00  0.00            
ATOM    138  C12 BH4     2      32.820  20.130   3.750  1.00  0.00            
ATOM    139  C13 BH4     2      32.550  21.010   4.750  1.00  0.00            
ATOM    140  C14 BH4     2      31.690  22.070   4.430  1.00  0.00            
ATOM    141  C15 BH4     2      31.150  22.190   3.130  1.00  0.00            
ATOM    142  H1  BH4     2      31.340  20.270  -0.990  1.00  0.00            
ATOM    143  H2  BH4     2      30.650  19.380   0.490  1.00  0.00            
ATOM    144  H3  BH4     2      29.680  20.450  -0.480  1.00  0.00            
ATOM    145  H4  BH4     2      30.750  23.610   0.750  1.00  0.00            
ATOM    146  H5  BH4     2      31.550  24.270  -1.910  1.00  0.00            
ATOM    147  H6  BH4     2      30.580  24.590  -4.110  1.00  0.00            
ATOM    148  H7  BH4     2      28.330  23.710  -4.600  1.00  0.00            
ATOM    149  H8  BH4     2      27.050  22.440  -2.870  1.00  0.00            
ATOM    150  H9  BH4     2      28.150  22.020  -0.640  1.00  0.00            
ATOM    151  H10 BH4     2      32.680  19.500   1.710  1.00  0.00            
ATOM    152  H11 BH4     2      33.490  19.290   3.910  1.00  0.00            
ATOM    153  H12 BH4     2      32.990  20.910   5.740  1.00  0.00            
ATOM    154  H13 BH4     2      31.350  22.840   5.110  1.00  0.00            
ATOM    155  H14 BH4     2      30.500  22.990   2.780  1.00  0.00            
TER
ENDMDL
MODEL        1
ATOM      1  H1  ACD     1      17.900  12.570  17.910  1.00  0.00            
ATOM      2  O1  ACD     1      18.370  11.740  17.760  1.00  0.00            
ATOM      3  C1  ACD     1      18.140  10.940  18.920  1.00  0.00            
ATOM      4  H2  ACD     1      18.760  10.040  18.800  1.00  0.00            
ATOM      5  H3  ACD     1      17.110  10.550  18.970  1.00  0.00            
ATOM      6  C2  ACD     1      18.520  11.740  20.180  1.00  0.00            
ATOM      7  H4  ACD     1      19.560  12.080  20.180  1.00  0.00            
ATOM      8  O2  ACD     1      17.690  12.910  20.250  1.00  0.00            
ATOM      9  C3  ACD     1      18.040  13.720  21.340  1.00  0.00            
ATOM     10  H5  ACD     1      17.340  14.570  21.280  1.00  0.00            
ATOM     11  O3  ACD     1      19.420  14.190  21.360  1.00  0.00            
ATOM     12  C4  ACD     1      19.720  15.460  20.750  1.00  0.00            
ATOM     13  H6  ACD     1      18.820  15.900  20.290  1.00  0.00            
ATOM     14  C5  ACD     1      20.170  16.400  21.860  1.00  0.00            
ATOM     15  H7  ACD     1      21.110  15.950  22.210  1.00  0.00            
ATOM     16  O4  ACD     1      19.130  16.520  22.910  1.00  0.00            
ATOM     17  H8  ACD     1      18.910  15.690  23.360  1.00  0.00            
ATOM     18  C6  ACD     1      20.610  17.760  21.280  1.00  0.00            
ATOM     19  H9  ACD     1      19.730  18.160  20.760  1.00  0.00            
ATOM     20  O5  ACD     1      21.140  18.640  22.270  1.00  0.00            
ATOM     21  H10 ACD     1      21.930  18.250  22.660  1.00  0.00            
ATOM     22  C7  ACD     1      21.670  17.520  20.270  1.00  0.00            
ATOM     23  H11 ACD     1      21.930  18.490  19.830  1.00  0.00            
ATOM     24  O6  ACD     1      21.200  16.670  19.240  1.00  0.00            
ATOM     25  C8  ACD     1      20.680  15.410  19.590  1.00  0.00            
ATOM     26  H12 ACD     1      21.530  14.790  19.910  1.00  0.00            
ATOM     27  C9  ACD     1      20.070  14.780  18.360  1.00  0.00            
ATOM     28  H13 ACD     1      20.710  14.760  17.470  1.00  0.00            
ATOM     29  H14 ACD     1      19.650  13.810  18.630  1.00  0.00            
ATOM     30  O7  ACD     1      19.060  15.630  17.830  1.00  0.00            
ATOM     31  H15 ACD     1      19.430  16.440  17.490  1.00  0.00            
ATOM     32  O8  ACD     1      22.760  16.870  20.850  1.00  0.00            
ATOM     33  C10 ACD     1      23.990  17.650  21.090  1.00  0.00            
ATOM     34  H16 ACD     1      23.800  18.720  20.910  1.00  0.00            
ATOM     35  C11 ACD     1      24.390  17.450  22.540  1.00  0.00            
ATOM     36  H17 ACD     1      24.220  16.380  22.670  1.00  0.00            
ATOM     37  O9  ACD     1      23.590  18.330  23.450  1.00  0.00            
ATOM     38  H18 ACD     1      24.040  18.180  24.290  1.00  0.00            
ATOM     39  C12 ACD     1      25.860  17.710  22.810  1.00  0.00            
ATOM     40  H19 ACD     1      26.130  18.760  22.650  1.00  0.00            
ATOM     41  O10 ACD     1      26.220  17.250  24.120  1.00  0.00            
ATOM     42  H20 ACD     1      25.930  17.760  24.880  1.00  0.00            
ATOM     43  C13 ACD     1      26.720  16.880  21.750  1.00  0.00            
ATOM     44  H21 ACD     1      27.790  16.980  21.950  1.00  0.00            
ATOM     45  O11 ACD     1      26.360  17.360  20.460  1.00  0.00            
ATOM     46  C14 ACD     1      24.980  17.130  20.090  1.00  0.00            
ATOM     47  H22 ACD     1      24.840  16.070  19.870  1.00  0.00            
ATOM     48  C15 ACD     1      24.810  17.710  18.670  1.00  0.00            
ATOM     49  H23 ACD     1      25.470  17.290  17.890  1.00  0.00            
ATOM     50  H24 ACD     1      23.840  17.370  18.300  1.00  0.00            
ATOM     51  O12 ACD     1      24.710  19.150  18.590  1.00  0.00            
ATOM     52  H25 ACD     1      25.200  19.600  19.280  1.00  0.00            
ATOM     53  O13 ACD     1      26.400  15.520  21.800  1.00  0.00            
ATOM     54  C16 ACD     1      27.550  14.570  21.900  1.00  0.00            
ATOM     55  H26 ACD     1      28.500  15.040  22.150  1.00  0.00            
ATOM     56  C17 ACD     1      27.060  13.820  23.090  1.00  0.00            
ATOM     57  H27 ACD     1      26.010  13.510  22.970  1.00  0.00            
ATOM     58  O14 ACD     1      27.260  14.680  24.210  1.00  0.00            
ATOM     59  H28 ACD     1      26.930  15.570  24.060  1.00  0.00            
ATOM     60  C18 ACD     1      27.950  12.590  23.190  1.00  0.00            
ATOM     61  H29 ACD     1      29.010  12.870  23.170  1.00  0.00            
ATOM     62  O15 ACD     1      27.700  11.790  24.320  1.00  0.00            
ATOM     63  H30 ACD     1      27.910  12.360  25.060  1.00  0.00            
ATOM     64  C19 ACD     1      27.830  11.760  21.990  1.00  0.00            
ATOM     65  H31 ACD     1      28.500  10.910  22.150  1.00  0.00            
ATOM     66  O16 ACD     1      28.260  12.500  20.850  1.00  0.00            
ATOM     67  C20 ACD     1      27.680  13.760  20.610  1.00  0.00            
ATOM     68  H32 ACD     1      26.660  13.510  20.290  1.00  0.00            
ATOM     69  C21 ACD     1      28.370  14.550  19.580  1.00  0.00            
ATOM     70  H33 ACD     1      28.240  14.060  18.600  1.00  0.00            
ATOM     71  H34 ACD     1      27.880  15.510  19.380  1.00  0.00            
ATOM     72  O17 ACD     1      29.730  14.690  19.950  1.00  0.00            
ATOM     73  H35 ACD     1      30.280  15.090  19.270  1.00  0.00            
ATOM     74  O18 ACD     1      26.470  11.250  21.800  1.00  0.00            
ATOM     75  C22 ACD     1      26.430   9.860  21.440  1.00  0.00            
ATOM     76  H36 ACD     1      27.390   9.480  21.070  1.00  0.00            
ATOM     77  C23 ACD     1      25.920   9.100  22.680  1.00  0.00            
ATOM     78  H37 ACD     1      25.130   9.760  23.070  1.00  0.00            
ATOM     79  O19 ACD     1      26.870   9.120  23.710  1.00  0.00            
ATOM     80  H38 ACD     1      27.080   9.970  24.100  1.00  0.00            
ATOM     81  C24 ACD     1      25.480   7.690  22.240  1.00  0.00            
ATOM     82  H39 ACD     1      26.410   7.130  22.060  1.00  0.00            
ATOM     83  O20 ACD     1      24.870   7.100  23.350  1.00  0.00            
ATOM     84  H40 ACD     1      23.970   7.430  23.350  1.00  0.00            
ATOM     85  C25 ACD     1      24.510   7.730  21.060  1.00  0.00            
ATOM     86  H41 ACD     1      24.240   6.700  20.810  1.00  0.00            
ATOM     87  O21 ACD     1      25.280   8.360  20.020  1.00  0.00            
ATOM     88  C26 ACD     1      25.520   9.700  20.230  1.00  0.00            
ATOM     89  H42 ACD     1      24.510  10.150  20.250  1.00  0.00            
ATOM     90  C27 ACD     1      26.230  10.160  18.970  1.00  0.00            
ATOM     91  H43 ACD     1      26.560  11.200  19.080  1.00  0.00            
ATOM     92  H44 ACD     1      27.110   9.530  18.790  1.00  0.00            
ATOM     93  O22 ACD     1      25.340  10.230  17.870  1.00  0.00            
ATOM     94  H45 ACD     1      25.010  11.130  17.860  1.00  0.00            
ATOM     95  O23 ACD     1      23.340   8.470  21.440  1.00  0.00            
ATOM     96  C28 ACD     1      22.100   7.780  21.570  1.00  0.00            
ATOM     97  H46 ACD     1      22.360   6.710  21.590  1.00  0.00            
ATOM     98  C29 ACD     1      21.230   8.040  20.310  1.00  0.00            
ATOM     99  H47 ACD     1      21.320   9.110  20.100  1.00  0.00            
ATOM    100  O24 ACD     1      19.870   7.840  20.560  1.00  0.00            
ATOM    101  C30 ACD     1      21.740   7.280  19.100  1.00  0.00            
ATOM    102  H48 ACD     1      21.110   7.390  18.210  1.00  0.00            
ATOM    103  H49 ACD     1      22.710   7.690  18.800  1.00  0.00            
ATOM    104  O25 ACD     1      21.820   5.890  19.460  1.00  0.00            
ATOM    105  H50 ACD     1      20.940   5.520  19.440  1.00  0.00            
ATOM    106  C31 ACD     1      21.490   8.330  22.920  1.00  0.00            
ATOM    107  H51 ACD     1      21.530   9.420  22.970  1.00  0.00            
ATOM    108  O26 ACD     1      22.180   7.690  23.940  1.00  0.00            
ATOM    109  H52 ACD     1      21.550   7.620  24.660  1.00  0.00            
ATOM    110  C32 ACD     1      19.970   8.070  22.980  1.00  0.00            
ATOM    111  H53 ACD     1      19.840   6.980  23.000  1.00  0.00            
ATOM    112  O27 ACD     1      19.430   8.710  24.090  1.00  0.00            
ATOM    113  H54 ACD     1      19.860   8.550  24.930  1.00  0.00            
ATOM    114  C33 ACD     1      19.240   8.580  21.680  1.00  0.00            
ATOM    115  H55 ACD     1      18.160   8.380  21.750  1.00  0.00            
ATOM    116  O28 ACD     1      19.470   9.990  21.530  1.00  0.00            
ATOM    117  C34 ACD     1      18.380  10.910  21.560  1.00  0.00            
ATOM    118  H56 ACD     1      17.370  10.480  21.430  1.00  0.00            
ATOM    119  C35 ACD     1      18.590  11.770  22.800  1.00  0.00            
ATOM    120  H57 ACD     1      19.660  12.000  22.860  1.00  0.00            
ATOM    121  O29 ACD     1      18.080  11.110  23.920  1.00  0.00            
ATOM    122  H58 ACD     1      18.400  10.210  23.840  1.00  0.00            
ATOM    123  C36 ACD     1      17.720  13.030  22.650  1.00  0.00            
ATOM    124  H59 ACD     1      16.650  12.810  22.630  1.00  0.00            
ATOM    125  O30 ACD     1      17.950  13.890  23.710  1.00  0.00            
ATOM    126  H60 ACD     1      17.430  13.500  24.410  1.00  0.00            
ATOM    127  C1  BH4     2      23.090  11.620  23.540  1.00  0.00            
ATOM    128  C2  BH4     2      23.050  13.110  23.120  1.00  0.00            
ATOM    129  C3  BH4     2      23.120  13.420  21.820  1.00  0.00            
ATOM    130  C4  BH4     2      23.060  12.710  20.490  1.00  0.00            
ATOM    131  C5  BH4     2      22.090  11.750  20.150  1.00  0.00            
ATOM    132  C6  BH4     2      21.840  11.440  18.800  1.00  0.00            
ATOM    133  C7  BH4     2      22.520  12.060  17.720  1.00  0.00            
ATOM    134  C8  BH4     2      23.610  12.910  18.080  1.00  0.00            
ATOM    135  C9  BH4     2      23.870  13.220  19.430  1.00  0.00            
ATOM    136  C10 BH4     2      22.980  14.070  24.210  1.00  0.00            
ATOM    137  C11 BH4     2      21.750  14.680  24.430  1.00  0.00            
ATOM    138  C12 BH4     2      21.440  15.520  25.540  1.00  0.00            
ATOM    139  C13 BH4     2      22.440  15.610  26.510  1.00  0.00            
ATOM    140  C14 BH4     2      23.750  15.020  26.300  1.00  0.00            
ATOM    141  C15 BH4     2      24.010  14.300  25.130  1.00  0.00            
ATOM    142  H1  BH4     2      22.340  11.340  24.290  1.00  0.00            
ATOM    143  H2  BH4     2      22.900  10.960  22.690  1.00  0.00            
ATOM    144  H3  BH4     2      24.090  11.350  23.910  1.00  0.00            
ATOM    145  H4  BH4     2      23.160  14.500  21.680  1.00  0.00            
ATOM    146  H5  BH4     2      21.400  11.450  20.940  1.00  0.00            
ATOM    147  H6  BH4     2      21.010  10.810  18.520  1.00  0.00            
ATOM    148  H7  BH4     2      22.180  11.830  16.710  1.00  0.00            
ATOM    149  H8  BH4     2      24.290  13.240  17.300  1.00  0.00            
ATOM    150  H9  BH4     2      24.680  13.890  19.690  1.00  0.00            
ATOM    151  H10 BH4     2      20.910  14.400  23.800  1.00  0.00            
ATOM    152  H11 BH4     2      20.420  15.860  25.720  1.00  0.00            
ATOM    153  H12 BH4     2      22.340  16.130  27.460  1.00  0.00            
ATOM    154  H13 BH4     2      24.510  15.230  27.040  1.00  0.00            
ATOM    155  H14 BH4     2      24.950  13.820  24.890  1.00  0.00            
TER
ENDMDL
MODEL        1
ATOM      1  H1  ACD     1      17.340  11.320  17.530  1.00  0.00            
ATOM      2  O1  ACD     1      18.100  10.980  18.010  1.00  0.00            
ATOM      3  C1  ACD     1      17.480  10.320  19.120  1.00  0.00            
ATOM      4  H2  ACD     1      18.020   9.390  19.370  1.00  0.00            
ATOM      5  H3  ACD     1      16.450  10.080  18.830  1.00  0.00            
ATOM      6  C2  ACD     1      17.480  11.250  20.370  1.00  0.00            
ATOM      7  H4  ACD     1      18.490  11.660  20.480  1.00  0.00            
ATOM      8  O2  ACD     1      16.550  12.230  19.980  1.00  0.00            
ATOM      9  C3  ACD     1      16.330  13.380  20.900  1.00  0.00            
ATOM     10  H5  ACD     1      15.610  14.080  20.470  1.00  0.00            
ATOM     11  O3  ACD     1      17.550  14.050  20.920  1.00  0.00            
ATOM     12  C4  ACD     1      17.670  15.370  20.310  1.00  0.00            
ATOM     13  H6  ACD     1      16.760  15.780  19.860  1.00  0.00            
ATOM     14  C5  ACD     1      17.990  16.300  21.520  1.00  0.00            
ATOM     15  H7  ACD     1      18.760  15.910  22.190  1.00  0.00            
ATOM     16  O4  ACD     1      16.860  16.490  22.360  1.00  0.00            
ATOM     17  H8  ACD     1      16.650  15.590  22.640  1.00  0.00            
ATOM     18  C6  ACD     1      18.700  17.610  21.100  1.00  0.00            
ATOM     19  H9  ACD     1      18.060  18.290  20.520  1.00  0.00            
ATOM     20  O5  ACD     1      19.310  18.350  22.210  1.00  0.00            
ATOM     21  H10 ACD     1      19.920  17.740  22.640  1.00  0.00            
ATOM     22  C7  ACD     1      19.880  17.270  20.210  1.00  0.00            
ATOM     23  H11 ACD     1      20.320  18.150  19.730  1.00  0.00            
ATOM     24  O6  ACD     1      19.280  16.630  19.060  1.00  0.00            
ATOM     25  C8  ACD     1      18.800  15.350  19.270  1.00  0.00            
ATOM     26  H12 ACD     1      19.610  14.780  19.740  1.00  0.00            
ATOM     27  C9  ACD     1      18.500  14.640  17.930  1.00  0.00            
ATOM     28  H13 ACD     1      19.300  14.790  17.190  1.00  0.00            
ATOM     29  H14 ACD     1      18.580  13.560  18.090  1.00  0.00            
ATOM     30  O7  ACD     1      17.200  14.850  17.300  1.00  0.00            
ATOM     31  H15 ACD     1      17.130  15.650  16.780  1.00  0.00            
ATOM     32  O8  ACD     1      20.940  16.460  20.790  1.00  0.00            
ATOM     33  C10 ACD     1      22.030  17.150  21.350  1.00  0.00            
ATOM     34  H16 ACD     1      21.720  18.180  21.550  1.00  0.00            
ATOM     35  C11 ACD     1      22.280  16.520  22.730  1.00  0.00            
ATOM     36  H17 ACD     1      22.100  15.440  22.670  1.00  0.00            
ATOM     37  O9  ACD     1      21.280  17.060  23.620  1.00  0.00            
ATOM     38  H18 ACD     1      21.470  16.670  24.480  1.00  0.00            
ATOM     39  C12 ACD     1      23.630  16.740  23.240  1.00  0.00            
ATOM     40  H19 ACD     1      23.740  17.840  23.240  1.00  0.00            
ATOM     41  O10 ACD     1      23.800  16.160  24.510  1.00  0.00            
ATOM     42  H20 ACD     1      23.140  16.510  25.110  1.00  0.00            
ATOM     43  C13 ACD     1      24.600  16.130  22.270  1.00  0.00            
ATOM     44  H21 ACD     1      25.660  16.290  22.500  1.00  0.00            
ATOM     45  O11 ACD     1      24.480  16.720  20.990  1.00  0.00            
ATOM     46  C14 ACD     1      23.250  16.920  20.400  1.00  0.00            
ATOM     47  H22 ACD     1      23.040  16.020  19.800  1.00  0.00            
ATOM     48  C15 ACD     1      23.400  18.130  19.390  1.00  0.00            
ATOM     49  H23 ACD     1      24.280  18.010  18.750  1.00  0.00            
ATOM     50  H24 ACD     1      22.590  18.120  18.650  1.00  0.00            
ATOM     51  O12 ACD     1      23.380  19.480  19.990  1.00  0.00            
ATOM     52  H25 ACD     1      23.020  20.160  19.420  1.00  0.00            
ATOM     53  O13 ACD     1      24.340  14.740  22.120  1.00  0.00            
ATOM     54  C16 ACD     1      25.460  13.770  22.080  1.00  0.00            
ATOM     55  H26 ACD     1      26.430  14.260  21.930  1.00  0.00            
ATOM     56  C17 ACD     1      25.530  13.070  23.420  1.00  0.00            
ATOM     57  H27 ACD     1      24.540  12.680  23.650  1.00  0.00            
ATOM     58  O14 ACD     1      25.920  14.080  24.340  1.00  0.00            
ATOM     59  H28 ACD     1      25.340  14.840  24.220  1.00  0.00            
ATOM     60  C18 ACD     1      26.450  11.880  23.490  1.00  0.00            
ATOM     61  H29 ACD     1      27.490  12.210  23.410  1.00  0.00            
ATOM     62  O15 ACD     1      26.290  11.120  24.720  1.00  0.00            
ATOM     63  H30 ACD     1      26.330  11.760  25.440  1.00  0.00            
ATOM     64  C19 ACD     1      26.080  10.950  22.400  1.00  0.00            
ATOM     65  H31 ACD     1      26.860  10.190  22.440  1.00  0.00            
ATOM     66  O16 ACD     1      26.220  11.660  21.120  1.00  0.00            
ATOM     67  C20 ACD     1      25.300  12.720  20.920  1.00  0.00            
ATOM     68  H32 ACD     1      24.300  12.270  20.940  1.00  0.00            
ATOM     69  C21 ACD     1      25.570  13.280  19.530  1.00  0.00            
ATOM     70  H33 ACD     1      25.690  12.570  18.700  1.00  0.00            
ATOM     71  H34 ACD     1      24.660  13.870  19.340  1.00  0.00            
ATOM     72  O17 ACD     1      26.720  14.180  19.490  1.00  0.00            
ATOM     73  H35 ACD     1      27.390  13.850  18.890  1.00  0.00            
ATOM     74  O18 ACD     1      24.790  10.460  22.490  1.00  0.00            
ATOM     75  C22 ACD     1      24.650   9.040  22.240  1.00  0.00            
ATOM     76  H36 ACD     1      25.630   8.560  22.190  1.00  0.00            
ATOM     77  C23 ACD     1      24.040   8.560  23.510  1.00  0.00            
ATOM     78  H37 ACD     1      23.140   9.140  23.750  1.00  0.00            
ATOM     79  O19 ACD     1      25.050   8.600  24.550  1.00  0.00            
ATOM     80  H38 ACD     1      25.580   9.400  24.530  1.00  0.00            
ATOM     81  C24 ACD     1      23.540   7.180  23.290  1.00  0.00            
ATOM     82  H39 ACD     1      24.320   6.500  22.930  1.00  0.00            
ATOM     83  O20 ACD     1      22.930   6.680  24.440  1.00  0.00            
ATOM     84  H40 ACD     1      22.150   7.200  24.650  1.00  0.00            
ATOM     85  C25 ACD     1      22.600   7.200  22.150  1.00  0.00            
ATOM     86  H41 ACD     1      22.170   6.190  22.050  1.00  0.00            
ATOM     87  O21 ACD     1      23.260   7.630  20.930  1.00  0.00            
ATOM     88  C26 ACD     1      23.770   8.940  20.960  1.00  0.00            
ATOM     89  H42 ACD     1      22.870   9.580  20.970  1.00  0.00            
ATOM     90  C27 ACD     1      24.570   9.230  19.700  1.00  0.00            
ATOM     91  H43 ACD     1      25.050  10.220  19.670  1.00  0.00            
ATOM     92  H44 ACD     1      25.350   8.500  19.470  1.00  0.00            
ATOM     93  O22 ACD     1      23.730   9.200  18.580  1.00  0.00            
ATOM     94  H45 ACD     1      23.040   9.860  18.670  1.00  0.00            
ATOM     95  O23 ACD     1      21.490   7.970  22.320  1.00  0.00            
ATOM     96  C28 ACD     1      20.210   7.420  22.630  1.00  0.00            
ATOM     97  H46 ACD     1      20.210   6.400  23.040  1.00  0.00            
ATOM     98  C29 ACD     1      19.310   7.520  21.350  1.00  0.00            
ATOM     99  H47 ACD     1      19.550   8.440  20.790  1.00  0.00            
ATOM    100  O24 ACD     1      17.980   7.460  21.740  1.00  0.00            
ATOM    101  C30 ACD     1      19.680   6.380  20.440  1.00  0.00            
ATOM    102  H48 ACD     1      18.930   6.500  19.650  1.00  0.00            
ATOM    103  H49 ACD     1      20.690   6.390  20.020  1.00  0.00            
ATOM    104  O25 ACD     1      19.520   5.010  20.970  1.00  0.00            
ATOM    105  H50 ACD     1      18.620   4.740  20.790  1.00  0.00            
ATOM    106  C31 ACD     1      19.770   8.340  23.780  1.00  0.00            
ATOM    107  H51 ACD     1      20.010   9.360  23.460  1.00  0.00            
ATOM    108  O26 ACD     1      20.470   8.070  25.080  1.00  0.00            
ATOM    109  H52 ACD     1      20.130   8.760  25.650  1.00  0.00            
ATOM    110  C32 ACD     1      18.230   8.250  23.980  1.00  0.00            
ATOM    111  H53 ACD     1      17.850   7.290  24.370  1.00  0.00            
ATOM    112  O27 ACD     1      17.730   9.230  24.870  1.00  0.00            
ATOM    113  H54 ACD     1      17.790   8.890  25.770  1.00  0.00            
ATOM    114  C33 ACD     1      17.560   8.490  22.600  1.00  0.00            
ATOM    115  H55 ACD     1      16.460   8.540  22.600  1.00  0.00            
ATOM    116  O28 ACD     1      18.000   9.760  22.120  1.00  0.00            
ATOM    117  C34 ACD     1      17.010  10.670  21.650  1.00  0.00            
ATOM    118  H56 ACD     1      16.040  10.180  21.460  1.00  0.00            
ATOM    119  C35 ACD     1      16.820  11.720  22.770  1.00  0.00            
ATOM    120  H57 ACD     1      17.820  12.050  23.070  1.00  0.00            
ATOM    121  O29 ACD     1      16.250  11.140  23.990  1.00  0.00            
ATOM    122  H58 ACD     1      16.620  10.260  24.070  1.00  0.00            
ATOM    123  C36 ACD     1      15.920  12.900  22.280  1.00  0.00            
ATOM    124  H59 ACD     1      14.900  12.550  22.080  1.00  0.00            
ATOM    125  O30 ACD     1      15.820  13.970  23.280  1.00  0.00            
ATOM    126  H60 ACD     1      15.570  13.640  24.150  1.00  0.00            
ATOM    127  C1  BH4     2      21.610  11.470  23.730  1.00  0.00            
ATOM    128  C2  BH4     2      20.840  12.690  23.390  1.00  0.00            
ATOM    129  C3  BH4     2      20.750  13.100  22.130  1.00  0.00            
ATOM    130  C4  BH4     2      21.190  12.480  20.820  1.00  0.00            
ATOM    131  C5  BH4     2      20.920  11.160  20.490  1.00  0.00            
ATOM    132  C6  BH4     2      21.160  10.650  19.250  1.00  0.00            
ATOM    133  C7  BH4     2      21.840  11.410  18.320  1.00  0.00            
ATOM    134  C8  BH4     2      22.240  12.740  18.640  1.00  0.00            
ATOM    135  C9  BH4     2      21.900  13.230  19.890  1.00  0.00            
ATOM    136  C10 BH4     2      20.280  13.450  24.580  1.00  0.00            
ATOM    137  C11 BH4     2      19.100  14.190  24.400  1.00  0.00            
ATOM    138  C12 BH4     2      18.540  14.970  25.470  1.00  0.00            
ATOM    139  C13 BH4     2      19.290  15.140  26.680  1.00  0.00            
ATOM    140  C14 BH4     2      20.360  14.300  26.860  1.00  0.00            
ATOM    141  C15 BH4     2      20.890  13.520  25.840  1.00  0.00            
ATOM    142  H1  BH4     2      21.730  10.700  22.960  1.00  0.00            
ATOM    143  H2  BH4     2      22.590  11.670  24.200  1.00  0.00            
ATOM    144  H3  BH4     2      21.070  10.970  24.550  1.00  0.00            
ATOM    145  H4  BH4     2      20.160  13.990  21.930  1.00  0.00            
ATOM    146  H5  BH4     2      20.400  10.520  21.200  1.00  0.00            
ATOM    147  H6  BH4     2      20.840   9.630  19.020  1.00  0.00            
ATOM    148  H7  BH4     2      21.880  11.070  17.290  1.00  0.00            
ATOM    149  H8  BH4     2      22.830  13.280  17.900  1.00  0.00            
ATOM    150  H9  BH4     2      22.290  14.190  20.230  1.00  0.00            
ATOM    151  H10 BH4     2      18.460  14.070  23.520  1.00  0.00            
ATOM    152  H11 BH4     2      17.550  15.410  25.390  1.00  0.00            
ATOM    153  H12 BH4     2      18.810  15.630  27.520  1.00  0.00            
ATOM    154  H13 BH4     2      20.820  14.270  27.840  1.00  0.00            
ATOM    155  H14 BH4     2      21.760  12.880  25.980  1.00  0.00            
TER
ENDMDL
MODEL        1
ATOM      1  H1  ACD     1       0.960   8.560  40.770  1.00  0.00            
ATOM      2  O1  ACD     1       0.740   9.040  41.570  1.00  0.00            
ATOM      3  C1  ACD     1       1.160  10.300  41.120  1.00  0.00            
ATOM      4  H2  ACD     1       2.210  10.340  40.800  1.00  0.00            
ATOM      5  H3  ACD     1       1.080  10.900  42.040  1.00  0.00            
ATOM      6  C2  ACD     1       0.400  10.910  39.880  1.00  0.00            
ATOM      7  H4  ACD     1       0.730  11.930  39.630  1.00  0.00            
ATOM      8  O2  ACD     1       0.520  10.030  38.780  1.00  0.00            
ATOM      9  C3  ACD     1      -0.050  10.510  37.570  1.00  0.00            
ATOM     10  H5  ACD     1       0.210   9.840  36.740  1.00  0.00            
ATOM     11  O3  ACD     1       0.350  11.850  37.290  1.00  0.00            
ATOM     12  C4  ACD     1       1.070  12.080  36.060  1.00  0.00            
ATOM     13  H6  ACD     1       1.210  11.190  35.430  1.00  0.00            
ATOM     14  C5  ACD     1       0.240  13.040  35.180  1.00  0.00            
ATOM     15  H7  ACD     1      -0.140  13.920  35.700  1.00  0.00            
ATOM     16  O4  ACD     1      -0.880  12.250  34.660  1.00  0.00            
ATOM     17  H8  ACD     1      -1.140  12.750  33.890  1.00  0.00            
ATOM     18  C6  ACD     1       1.040  13.520  33.990  1.00  0.00            
ATOM     19  H9  ACD     1       1.270  12.580  33.480  1.00  0.00            
ATOM     20  O5  ACD     1       0.290  14.430  33.160  1.00  0.00            
ATOM     21  H10 ACD     1      -0.340  13.880  32.680  1.00  0.00            
ATOM     22  C7  ACD     1       2.340  14.100  34.440  1.00  0.00            
ATOM     23  H11 ACD     1       2.810  14.400  33.510  1.00  0.00            
ATOM     24  O6  ACD     1       3.090  13.140  35.140  1.00  0.00            
ATOM     25  C8  ACD     1       2.530  12.620  36.350  1.00  0.00            
ATOM     26  H12 ACD     1       2.570  13.310  37.210  1.00  0.00            
ATOM     27  C9  ACD     1       3.420  11.470  36.850  1.00  0.00            
ATOM     28  H13 ACD     1       4.420  11.830  37.120  1.00  0.00            
ATOM     29  H14 ACD     1       2.930  11.040  37.730  1.00  0.00            
ATOM     30  O7  ACD     1       3.520  10.500  35.830  1.00  0.00            
ATOM     31  H15 ACD     1       4.130  10.880  35.190  1.00  0.00            
ATOM     32  O8  ACD     1       1.990  15.270  35.190  1.00  0.00            
ATOM     33  C10 ACD     1       2.760  16.420  34.890  1.00  0.00            
ATOM     34  H16 ACD     1       3.640  16.220  34.270  1.00  0.00            
ATOM     35  C11 ACD     1       1.750  17.380  34.190  1.00  0.00            
ATOM     36  H17 ACD     1       0.800  17.420  34.740  1.00  0.00            
ATOM     37  O9  ACD     1       1.440  16.850  32.830  1.00  0.00            
ATOM     38  H18 ACD     1       1.160  15.930  32.920  1.00  0.00            
ATOM     39  C12 ACD     1       2.280  18.850  34.140  1.00  0.00            
ATOM     40  H19 ACD     1       3.170  18.880  33.500  1.00  0.00            
ATOM     41  O10 ACD     1       1.310  19.840  33.690  1.00  0.00            
ATOM     42  H20 ACD     1       0.550  19.780  34.270  1.00  0.00            
ATOM     43  C13 ACD     1       2.850  19.270  35.550  1.00  0.00            
ATOM     44  H21 ACD     1       3.340  20.240  35.540  1.00  0.00            
ATOM     45  O11 ACD     1       3.780  18.280  36.040  1.00  0.00            
ATOM     46  C14 ACD     1       3.380  16.960  36.150  1.00  0.00            
ATOM     47  H22 ACD     1       2.580  16.860  36.900  1.00  0.00            
ATOM     48  C15 ACD     1       4.560  15.990  36.590  1.00  0.00            
ATOM     49  H23 ACD     1       4.880  16.270  37.600  1.00  0.00            
ATOM     50  H24 ACD     1       4.230  14.950  36.710  1.00  0.00            
ATOM     51  O12 ACD     1       5.630  16.080  35.670  1.00  0.00            
ATOM     52  H25 ACD     1       6.300  15.480  36.000  1.00  0.00            
ATOM     53  O13 ACD     1       1.870  19.250  36.520  1.00  0.00            
ATOM     54  C16 ACD     1       1.180  20.480  36.880  1.00  0.00            
ATOM     55  H26 ACD     1       1.420  21.310  36.210  1.00  0.00            
ATOM     56  C17 ACD     1      -0.290  20.070  36.860  1.00  0.00            
ATOM     57  H27 ACD     1      -0.370  19.080  37.330  1.00  0.00            
ATOM     58  O14 ACD     1      -0.760  19.980  35.480  1.00  0.00            
ATOM     59  H28 ACD     1      -1.700  19.790  35.480  1.00  0.00            
ATOM     60  C18 ACD     1      -1.130  21.060  37.730  1.00  0.00            
ATOM     61  H29 ACD     1      -1.020  22.070  37.310  1.00  0.00            
ATOM     62  O15 ACD     1      -2.490  20.830  37.800  1.00  0.00            
ATOM     63  H30 ACD     1      -2.810  21.300  37.020  1.00  0.00            
ATOM     64  C19 ACD     1      -0.580  20.980  39.060  1.00  0.00            
ATOM     65  H31 ACD     1      -1.230  21.540  39.750  1.00  0.00            
ATOM     66  O16 ACD     1       0.700  21.590  38.990  1.00  0.00            
ATOM     67  C20 ACD     1       1.700  20.780  38.340  1.00  0.00            
ATOM     68  H32 ACD     1       1.860  19.820  38.840  1.00  0.00            
ATOM     69  C21 ACD     1       3.030  21.420  38.290  1.00  0.00            
ATOM     70  H33 ACD     1       3.210  21.860  39.280  1.00  0.00            
ATOM     71  H34 ACD     1       3.790  20.650  38.080  1.00  0.00            
ATOM     72  O17 ACD     1       3.280  22.400  37.270  1.00  0.00            
ATOM     73  H35 ACD     1       4.100  22.130  36.840  1.00  0.00            
ATOM     74  O18 ACD     1      -0.600  19.680  39.590  1.00  0.00            
ATOM     75  C22 ACD     1      -1.100  19.570  40.960  1.00  0.00            
ATOM     76  H36 ACD     1      -1.270  20.500  41.520  1.00  0.00            
ATOM     77  C23 ACD     1      -2.470  18.930  40.890  1.00  0.00            
ATOM     78  H37 ACD     1      -2.290  18.030  40.290  1.00  0.00            
ATOM     79  O19 ACD     1      -3.440  19.730  40.150  1.00  0.00            
ATOM     80  H38 ACD     1      -3.020  19.960  39.320  1.00  0.00            
ATOM     81  C24 ACD     1      -3.030  18.370  42.180  1.00  0.00            
ATOM     82  H39 ACD     1      -3.150  19.280  42.780  1.00  0.00            
ATOM     83  O20 ACD     1      -4.210  17.560  41.880  1.00  0.00            
ATOM     84  H40 ACD     1      -4.640  17.990  41.130  1.00  0.00            
ATOM     85  C25 ACD     1      -1.950  17.500  42.920  1.00  0.00            
ATOM     86  H41 ACD     1      -2.320  17.320  43.940  1.00  0.00            
ATOM     87  O21 ACD     1      -0.740  18.250  42.960  1.00  0.00            
ATOM     88  C26 ACD     1      -0.170  18.630  41.670  1.00  0.00            
ATOM     89  H42 ACD     1      -0.080  17.780  40.970  1.00  0.00            
ATOM     90  C27 ACD     1       1.160  19.290  42.000  1.00  0.00            
ATOM     91  H43 ACD     1       1.870  18.590  42.450  1.00  0.00            
ATOM     92  H44 ACD     1       1.550  19.790  41.110  1.00  0.00            
ATOM     93  O22 ACD     1       1.030  20.270  43.030  1.00  0.00            
ATOM     94  H45 ACD     1       1.580  20.900  42.560  1.00  0.00            
ATOM     95  O23 ACD     1      -1.710  16.270  42.210  1.00  0.00            
ATOM     96  C28 ACD     1      -1.900  14.980  42.870  1.00  0.00            
ATOM     97  H46 ACD     1      -2.160  15.260  43.910  1.00  0.00            
ATOM     98  C29 ACD     1      -0.590  14.180  42.830  1.00  0.00            
ATOM     99  H47 ACD     1      -0.160  14.210  41.820  1.00  0.00            
ATOM    100  O24 ACD     1      -0.830  12.820  43.150  1.00  0.00            
ATOM    101  C30 ACD     1       0.400  14.720  43.830  1.00  0.00            
ATOM    102  H48 ACD     1       1.140  13.930  43.980  1.00  0.00            
ATOM    103  H49 ACD     1       0.870  15.650  43.490  1.00  0.00            
ATOM    104  O25 ACD     1      -0.130  14.940  45.170  1.00  0.00            
ATOM    105  H50 ACD     1       0.550  14.750  45.820  1.00  0.00            
ATOM    106  C31 ACD     1      -3.050  14.260  42.080  1.00  0.00            
ATOM    107  H51 ACD     1      -2.910  14.390  40.990  1.00  0.00            
ATOM    108  O26 ACD     1      -4.310  14.980  42.480  1.00  0.00            
ATOM    109  H52 ACD     1      -4.180  15.880  42.160  1.00  0.00            
ATOM    110  C32 ACD     1      -3.100  12.740  42.420  1.00  0.00            
ATOM    111  H53 ACD     1      -3.420  12.510  43.440  1.00  0.00            
ATOM    112  O27 ACD     1      -4.040  12.000  41.560  1.00  0.00            
ATOM    113  H54 ACD     1      -4.760  12.620  41.400  1.00  0.00            
ATOM    114  C33 ACD     1      -1.670  12.120  42.280  1.00  0.00            
ATOM    115  H55 ACD     1      -1.570  11.060  42.550  1.00  0.00            
ATOM    116  O28 ACD     1      -1.220  12.180  40.980  1.00  0.00            
ATOM    117  C34 ACD     1      -1.080  11.010  40.230  1.00  0.00            
ATOM    118  H56 ACD     1      -1.480  10.200  40.850  1.00  0.00            
ATOM    119  C35 ACD     1      -1.980  11.160  38.960  1.00  0.00            
ATOM    120  H57 ACD     1      -2.050  12.200  38.620  1.00  0.00            
ATOM    121  O29 ACD     1      -3.280  10.810  39.400  1.00  0.00            
ATOM    122  H58 ACD     1      -3.510  11.260  40.220  1.00  0.00            
ATOM    123  C36 ACD     1      -1.540  10.390  37.770  1.00  0.00            
ATOM    124  H59 ACD     1      -1.750   9.320  37.890  1.00  0.00            
ATOM    125  O30 ACD     1      -2.260  10.760  36.640  1.00  0.00            
ATOM    126  H60 ACD     1      -1.560  11.230  36.180  1.00  0.00            
ATOM    127  C1  BH4     2      39.780  15.430  38.700  1.00  0.00            
ATOM    128  C2  BH4     2      40.520  16.190  37.610  1.00  0.00            
ATOM    129  C3  BH4     2      41.860  16.360  37.740  1.00  0.00            
ATOM    130  C4  BH4     2      42.880  15.900  38.740  1.00  0.00            
ATOM    131  C5  BH4     2      43.800  16.840  39.200  1.00  0.00            
ATOM    132  C6  BH4     2      44.830  16.510  40.050  1.00  0.00            
ATOM    133  C7  BH4     2      45.020  15.180  40.420  1.00  0.00            
ATOM    134  C8  BH4     2      44.060  14.260  40.040  1.00  0.00            
ATOM    135  C9  BH4     2      43.040  14.590  39.190  1.00  0.00            
ATOM    136  C10 BH4     2      39.730  16.850  36.520  1.00  0.00            
ATOM    137  C11 BH4     2      38.720  17.810  36.900  1.00  0.00            
ATOM    138  C12 BH4     2      37.960  18.350  35.910  1.00  0.00            
ATOM    139  C13 BH4     2      38.200  18.190  34.580  1.00  0.00            
ATOM    140  C14 BH4     2      39.240  17.240  34.170  1.00  0.00            
ATOM    141  C15 BH4     2      40.000  16.640  35.180  1.00  0.00            
ATOM    142  H1  BH4     2      38.700  15.600  38.610  1.00  0.00            
ATOM    143  H2  BH4     2      39.880  14.360  38.500  1.00  0.00            
ATOM    144  H3  BH4     2      40.150  15.630  39.710  1.00  0.00            
ATOM    145  H4  BH4     2      42.320  16.990  36.990  1.00  0.00            
ATOM    146  H5  BH4     2      43.610  17.880  38.940  1.00  0.00            
ATOM    147  H6  BH4     2      45.560  17.290  40.270  1.00  0.00            
ATOM    148  H7  BH4     2      45.850  14.850  41.030  1.00  0.00            
ATOM    149  H8  BH4     2      44.290  13.260  40.400  1.00  0.00            
ATOM    150  H9  BH4     2      42.230  13.920  38.890  1.00  0.00            
ATOM    151  H10 BH4     2      38.660  18.090  37.940  1.00  0.00            
ATOM    152  H11 BH4     2      37.100  18.940  36.220  1.00  0.00            
ATOM    153  H12 BH4     2      37.650  18.760  33.830  1.00  0.00            
ATOM    154  H13 BH4     2      39.420  16.980  33.130  1.00  0.00            
ATOM    155  H14 BH4     2      40.840  16.010  34.870  1.00  0.00            
TER
ENDMDL
MODEL        1
ATOM      1  H1  ACD     1      25.190  18.640  30.040  1.00  0.00            
ATOM      2  O1  ACD     1      25.590  18.660  29.170  1.00  0.00            
ATOM      3  C1  ACD     1      25.740  20.040  28.790  1.00  0.00            
ATOM      4  H2  ACD     1      25.890  20.660  29.680  1.00  0.00            
ATOM      5  H3  ACD     1      24.900  20.270  28.120  1.00  0.00            
ATOM      6  C2  ACD     1      27.000  20.290  27.880  1.00  0.00            
ATOM      7  H4  ACD     1      27.130  21.310  27.490  1.00  0.00            
ATOM      8  O2  ACD     1      28.180  20.050  28.670  1.00  0.00            
ATOM      9  C3  ACD     1      29.360  20.400  28.000  1.00  0.00            
ATOM     10  H5  ACD     1      30.210  20.330  28.690  1.00  0.00            
ATOM     11  O3  ACD     1      29.350  21.770  27.580  1.00  0.00            
ATOM     12  C4  ACD     1      30.610  22.450  27.440  1.00  0.00            
ATOM     13  H6  ACD     1      31.390  21.730  27.760  1.00  0.00            
ATOM     14  C5  ACD     1      30.800  22.920  26.010  1.00  0.00            
ATOM     15  H7  ACD     1      29.800  23.280  25.730  1.00  0.00            
ATOM     16  O4  ACD     1      31.280  21.860  25.220  1.00  0.00            
ATOM     17  H8  ACD     1      31.520  22.100  24.320  1.00  0.00            
ATOM     18  C6  ACD     1      31.820  24.060  25.830  1.00  0.00            
ATOM     19  H9  ACD     1      32.800  23.660  26.120  1.00  0.00            
ATOM     20  O5  ACD     1      31.830  24.530  24.470  1.00  0.00            
ATOM     21  H10 ACD     1      32.550  25.120  24.260  1.00  0.00            
ATOM     22  C7  ACD     1      31.350  25.140  26.770  1.00  0.00            
ATOM     23  H11 ACD     1      32.070  25.970  26.730  1.00  0.00            
ATOM     24  O6  ACD     1      31.420  24.600  28.110  1.00  0.00            
ATOM     25  C8  ACD     1      30.460  23.580  28.440  1.00  0.00            
ATOM     26  H12 ACD     1      29.520  24.120  28.280  1.00  0.00            
ATOM     27  C9  ACD     1      30.820  23.280  29.890  1.00  0.00            
ATOM     28  H13 ACD     1      30.090  22.650  30.400  1.00  0.00            
ATOM     29  H14 ACD     1      31.730  22.670  29.840  1.00  0.00            
ATOM     30  O7  ACD     1      31.060  24.430  30.680  1.00  0.00            
ATOM     31  H15 ACD     1      31.730  24.930  30.210  1.00  0.00            
ATOM     32  O8  ACD     1      30.050  25.570  26.430  1.00  0.00            
ATOM     33  C10 ACD     1      29.510  26.930  26.510  1.00  0.00            
ATOM     34  H16 ACD     1      30.350  27.580  26.810  1.00  0.00            
ATOM     35  C11 ACD     1      29.030  27.260  25.070  1.00  0.00            
ATOM     36  H17 ACD     1      28.440  26.420  24.690  1.00  0.00            
ATOM     37  O9  ACD     1      30.220  27.390  24.230  1.00  0.00            
ATOM     38  H18 ACD     1      30.560  26.610  23.790  1.00  0.00            
ATOM     39  C12 ACD     1      28.190  28.550  25.180  1.00  0.00            
ATOM     40  H19 ACD     1      28.840  29.370  25.500  1.00  0.00            
ATOM     41  O10 ACD     1      27.620  28.880  23.940  1.00  0.00            
ATOM     42  H20 ACD     1      28.330  29.210  23.380  1.00  0.00            
ATOM     43  C13 ACD     1      27.110  28.540  26.260  1.00  0.00            
ATOM     44  H21 ACD     1      26.660  29.540  26.260  1.00  0.00            
ATOM     45  O11 ACD     1      27.720  28.300  27.480  1.00  0.00            
ATOM     46  C14 ACD     1      28.420  27.090  27.570  1.00  0.00            
ATOM     47  H22 ACD     1      27.670  26.320  27.360  1.00  0.00            
ATOM     48  C15 ACD     1      28.940  26.920  28.990  1.00  0.00            
ATOM     49  H23 ACD     1      29.760  26.180  28.980  1.00  0.00            
ATOM     50  H24 ACD     1      29.440  27.830  29.340  1.00  0.00            
ATOM     51  O12 ACD     1      27.800  26.590  29.830  1.00  0.00            
ATOM     52  H25 ACD     1      27.340  27.380  30.130  1.00  0.00            
ATOM     53  O13 ACD     1      26.210  27.580  25.970  1.00  0.00            
ATOM     54  C16 ACD     1      24.830  27.970  26.090  1.00  0.00            
ATOM     55  H26 ACD     1      24.600  28.940  26.560  1.00  0.00            
ATOM     56  C17 ACD     1      24.240  28.030  24.700  1.00  0.00            
ATOM     57  H27 ACD     1      24.430  27.060  24.220  1.00  0.00            
ATOM     58  O14 ACD     1      24.850  29.080  23.960  1.00  0.00            
ATOM     59  H28 ACD     1      25.770  28.870  23.760  1.00  0.00            
ATOM     60  C18 ACD     1      22.650  28.040  24.730  1.00  0.00            
ATOM     61  H29 ACD     1      22.280  28.940  25.240  1.00  0.00            
ATOM     62  O15 ACD     1      22.110  27.980  23.410  1.00  0.00            
ATOM     63  H30 ACD     1      22.670  27.300  23.010  1.00  0.00            
ATOM     64  C19 ACD     1      22.080  26.920  25.550  1.00  0.00            
ATOM     65  H31 ACD     1      20.990  27.010  25.620  1.00  0.00            
ATOM     66  O16 ACD     1      22.680  26.980  26.850  1.00  0.00            
ATOM     67  C20 ACD     1      24.090  26.890  26.970  1.00  0.00            
ATOM     68  H32 ACD     1      24.360  25.860  26.710  1.00  0.00            
ATOM     69  C21 ACD     1      24.420  27.080  28.450  1.00  0.00            
ATOM     70  H33 ACD     1      25.500  26.960  28.550  1.00  0.00            
ATOM     71  H34 ACD     1      24.120  28.090  28.770  1.00  0.00            
ATOM     72  O17 ACD     1      23.720  26.110  29.230  1.00  0.00            
ATOM     73  H35 ACD     1      24.140  25.320  28.900  1.00  0.00            
ATOM     74  O18 ACD     1      22.470  25.660  25.070  1.00  0.00            
ATOM     75  C22 ACD     1      21.530  25.080  24.150  1.00  0.00            
ATOM     76  H36 ACD     1      20.820  25.760  23.670  1.00  0.00            
ATOM     77  C23 ACD     1      22.450  24.570  23.030  1.00  0.00            
ATOM     78  H37 ACD     1      23.360  24.150  23.480  1.00  0.00            
ATOM     79  O19 ACD     1      22.800  25.610  22.200  1.00  0.00            
ATOM     80  H38 ACD     1      23.120  25.250  21.370  1.00  0.00            
ATOM     81  C24 ACD     1      21.870  23.390  22.270  1.00  0.00            
ATOM     82  H39 ACD     1      21.030  23.790  21.690  1.00  0.00            
ATOM     83  O20 ACD     1      22.740  23.020  21.190  1.00  0.00            
ATOM     84  H40 ACD     1      23.330  22.410  21.640  1.00  0.00            
ATOM     85  C25 ACD     1      21.540  22.330  23.210  1.00  0.00            
ATOM     86  H41 ACD     1      21.180  21.430  22.690  1.00  0.00            
ATOM     87  O21 ACD     1      20.490  22.830  23.980  1.00  0.00            
ATOM     88  C26 ACD     1      20.860  23.900  24.890  1.00  0.00            
ATOM     89  H42 ACD     1      21.540  23.450  25.630  1.00  0.00            
ATOM     90  C27 ACD     1      19.640  24.340  25.660  1.00  0.00            
ATOM     91  H43 ACD     1      19.460  23.600  26.450  1.00  0.00            
ATOM     92  H44 ACD     1      19.800  25.310  26.140  1.00  0.00            
ATOM     93  O22 ACD     1      18.490  24.410  24.840  1.00  0.00            
ATOM     94  H45 ACD     1      18.540  23.540  24.440  1.00  0.00            
ATOM     95  O23 ACD     1      22.650  21.930  24.030  1.00  0.00            
ATOM     96  C28 ACD     1      23.020  20.600  23.990  1.00  0.00            
ATOM     97  H46 ACD     1      22.220  20.040  23.490  1.00  0.00            
ATOM     98  C29 ACD     1      23.160  20.200  25.460  1.00  0.00            
ATOM     99  H47 ACD     1      23.820  20.910  25.980  1.00  0.00            
ATOM    100  O24 ACD     1      23.770  18.850  25.690  1.00  0.00            
ATOM    101  C30 ACD     1      21.810  20.280  26.200  1.00  0.00            
ATOM    102  H48 ACD     1      21.520  21.340  26.130  1.00  0.00            
ATOM    103  H49 ACD     1      21.080  19.650  25.680  1.00  0.00            
ATOM    104  O25 ACD     1      22.050  19.990  27.540  1.00  0.00            
ATOM    105  H50 ACD     1      22.310  19.060  27.580  1.00  0.00            
ATOM    106  C31 ACD     1      24.350  20.410  23.370  1.00  0.00            
ATOM    107  H51 ACD     1      24.990  21.150  23.870  1.00  0.00            
ATOM    108  O26 ACD     1      24.350  20.720  21.970  1.00  0.00            
ATOM    109  H52 ACD     1      25.160  20.510  21.500  1.00  0.00            
ATOM    110  C32 ACD     1      24.940  19.030  23.690  1.00  0.00            
ATOM    111  H53 ACD     1      24.250  18.260  23.310  1.00  0.00            
ATOM    112  O27 ACD     1      26.100  18.980  22.980  1.00  0.00            
ATOM    113  H54 ACD     1      26.840  19.210  23.540  1.00  0.00            
ATOM    114  C33 ACD     1      25.100  18.830  25.180  1.00  0.00            
ATOM    115  H55 ACD     1      25.460  17.810  25.370  1.00  0.00            
ATOM    116  O28 ACD     1      26.000  19.850  25.700  1.00  0.00            
ATOM    117  C34 ACD     1      27.000  19.400  26.620  1.00  0.00            
ATOM    118  H56 ACD     1      26.920  18.380  27.000  1.00  0.00            
ATOM    119  C35 ACD     1      28.300  19.590  25.840  1.00  0.00            
ATOM    120  H57 ACD     1      28.330  20.530  25.290  1.00  0.00            
ATOM    121  O29 ACD     1      28.400  18.610  24.850  1.00  0.00            
ATOM    122  H58 ACD     1      29.120  18.840  24.260  1.00  0.00            
ATOM    123  C36 ACD     1      29.510  19.390  26.830  1.00  0.00            
ATOM    124  H59 ACD     1      29.460  18.470  27.430  1.00  0.00            
ATOM    125  O30 ACD     1      30.800  19.390  26.110  1.00  0.00            
ATOM    126  H60 ACD     1      30.940  20.290  25.830  1.00  0.00            
ATOM    127  C1  BH4     2      27.620  22.870  23.550  1.00  0.00            
ATOM    128  C2  BH4     2      26.540  23.880  23.390  1.00  0.00            
ATOM    129  C3  BH4     2      25.740  24.190  24.450  1.00  0.00            
ATOM    130  C4  BH4     2      25.640  23.800  25.850  1.00  0.00            
ATOM    131  C5  BH4     2      26.750  24.000  26.700  1.00  0.00            
ATOM    132  C6  BH4     2      26.640  23.860  28.130  1.00  0.00            
ATOM    133  C7  BH4     2      25.540  23.310  28.690  1.00  0.00            
ATOM    134  C8  BH4     2      24.410  23.030  27.840  1.00  0.00            
ATOM    135  C9  BH4     2      24.430  23.350  26.450  1.00  0.00            
ATOM    136  C10 BH4     2      26.350  24.420  22.070  1.00  0.00            
ATOM    137  C11 BH4     2      26.110  23.500  20.940  1.00  0.00            
ATOM    138  C12 BH4     2      25.960  23.990  19.610  1.00  0.00            
ATOM    139  C13 BH4     2      25.810  25.370  19.400  1.00  0.00            
ATOM    140  C14 BH4     2      26.120  26.280  20.450  1.00  0.00            
ATOM    141  C15 BH4     2      26.370  25.790  21.770  1.00  0.00            
ATOM    142  H1  BH4     2      28.610  23.250  23.260  1.00  0.00            
ATOM    143  H2  BH4     2      27.710  22.530  24.590  1.00  0.00            
ATOM    144  H3  BH4     2      27.380  21.930  23.030  1.00  0.00            
ATOM    145  H4  BH4     2      24.950  24.920  24.310  1.00  0.00            
ATOM    146  H5  BH4     2      27.650  24.450  26.290  1.00  0.00            
ATOM    147  H6  BH4     2      27.550  24.060  28.700  1.00  0.00            
ATOM    148  H7  BH4     2      25.640  23.190  29.760  1.00  0.00            
ATOM    149  H8  BH4     2      23.540  22.580  28.300  1.00  0.00            
ATOM    150  H9  BH4     2      23.550  23.210  25.830  1.00  0.00            
ATOM    151  H10 BH4     2      26.160  22.440  21.170  1.00  0.00            
ATOM    152  H11 BH4     2      25.900  23.250  18.820  1.00  0.00            
ATOM    153  H12 BH4     2      25.560  25.780  18.430  1.00  0.00            
ATOM    154  H13 BH4     2      26.060  27.350  20.270  1.00  0.00            
ATOM    155  H14 BH4     2      26.420  26.510  22.580  1.00  0.00            
TER
ENDMDL
MODEL        1
ATOM      1  H1  ACD     1      32.390  22.520  12.950  1.00  0.00            
ATOM      2  O1  ACD     1      33.330  22.380  13.080  1.00  0.00            
ATOM      3  C1  ACD     1      33.730  22.190  11.730  1.00  0.00            
ATOM      4  H2  ACD     1      33.140  21.340  11.380  1.00  0.00            
ATOM      5  H3  ACD     1      34.790  21.980  11.530  1.00  0.00            
ATOM      6  C2  ACD     1      33.410  23.420  10.880  1.00  0.00            
ATOM      7  H4  ACD     1      33.700  23.110   9.870  1.00  0.00            
ATOM      8  O2  ACD     1      31.980  23.750  10.990  1.00  0.00            
ATOM      9  C3  ACD     1      31.610  24.870  10.100  1.00  0.00            
ATOM     10  H5  ACD     1      30.530  24.960  10.250  1.00  0.00            
ATOM     11  O3  ACD     1      31.970  24.510   8.780  1.00  0.00            
ATOM     12  C4  ACD     1      31.000  24.200   7.840  1.00  0.00            
ATOM     13  H6  ACD     1      30.000  24.480   8.220  1.00  0.00            
ATOM     14  C5  ACD     1      31.380  25.180   6.650  1.00  0.00            
ATOM     15  H7  ACD     1      32.360  24.910   6.260  1.00  0.00            
ATOM     16  O4  ACD     1      31.220  26.550   7.070  1.00  0.00            
ATOM     17  H8  ACD     1      32.000  26.660   7.630  1.00  0.00            
ATOM     18  C6  ACD     1      30.390  24.820   5.520  1.00  0.00            
ATOM     19  H9  ACD     1      29.380  25.050   5.870  1.00  0.00            
ATOM     20  O5  ACD     1      30.650  25.540   4.320  1.00  0.00            
ATOM     21  H10 ACD     1      30.460  26.470   4.490  1.00  0.00            
ATOM     22  C7  ACD     1      30.390  23.270   5.180  1.00  0.00            
ATOM     23  H11 ACD     1      29.590  22.920   4.520  1.00  0.00            
ATOM     24  O6  ACD     1      30.060  22.570   6.360  1.00  0.00            
ATOM     25  C8  ACD     1      31.030  22.650   7.420  1.00  0.00            
ATOM     26  H12 ACD     1      31.990  22.290   7.040  1.00  0.00            
ATOM     27  C9  ACD     1      30.640  21.640   8.550  1.00  0.00            
ATOM     28  H13 ACD     1      31.420  21.560   9.320  1.00  0.00            
ATOM     29  H14 ACD     1      29.820  22.070   9.140  1.00  0.00            
ATOM     30  O7  ACD     1      30.340  20.360   8.040  1.00  0.00            
ATOM     31  H15 ACD     1      29.640  20.380   7.380  1.00  0.00            
ATOM     32  O8  ACD     1      31.710  22.980   4.760  1.00  0.00            
ATOM     33  C10 ACD     1      31.820  22.170   3.610  1.00  0.00            
ATOM     34  H16 ACD     1      30.820  21.780   3.370  1.00  0.00            
ATOM     35  C11 ACD     1      32.280  23.070   2.430  1.00  0.00            
ATOM     36  H17 ACD     1      33.140  23.620   2.820  1.00  0.00            
ATOM     37  O9  ACD     1      31.200  23.960   2.110  1.00  0.00            
ATOM     38  H18 ACD     1      30.970  24.460   2.890  1.00  0.00            
ATOM     39  C12 ACD     1      32.700  22.190   1.290  1.00  0.00            
ATOM     40  H19 ACD     1      31.840  21.580   0.960  1.00  0.00            
ATOM     41  O10 ACD     1      33.170  22.910   0.160  1.00  0.00            
ATOM     42  H20 ACD     1      33.780  23.570   0.510  1.00  0.00            
ATOM     43  C13 ACD     1      33.730  21.120   1.850  1.00  0.00            
ATOM     44  H21 ACD     1      34.090  20.370   1.150  1.00  0.00            
ATOM     45  O11 ACD     1      33.090  20.300   2.840  1.00  0.00            
ATOM     46  C14 ACD     1      32.670  20.960   3.980  1.00  0.00            
ATOM     47  H22 ACD     1      33.600  21.310   4.450  1.00  0.00            
ATOM     48  C15 ACD     1      31.910  19.930   4.910  1.00  0.00            
ATOM     49  H23 ACD     1      32.520  19.040   5.070  1.00  0.00            
ATOM     50  H24 ACD     1      31.840  20.500   5.850  1.00  0.00            
ATOM     51  O12 ACD     1      30.630  19.540   4.400  1.00  0.00            
ATOM     52  H25 ACD     1      30.550  18.580   4.490  1.00  0.00            
ATOM     53  O13 ACD     1      34.850  21.790   2.400  1.00  0.00            
ATOM     54  C16 ACD     1      35.920  22.230   1.550  1.00  0.00            
ATOM     55  H26 ACD     1      35.570  21.950   0.540  1.00  0.00            
ATOM     56  C17 ACD     1      36.030  23.760   1.830  1.00  0.00            
ATOM     57  H27 ACD     1      35.940  23.840   2.920  1.00  0.00            
ATOM     58  O14 ACD     1      35.040  24.560   1.160  1.00  0.00            
ATOM     59  H28 ACD     1      35.410  25.450   1.160  1.00  0.00            
ATOM     60  C18 ACD     1      37.410  24.150   1.440  1.00  0.00            
ATOM     61  H29 ACD     1      37.720  24.030   0.400  1.00  0.00            
ATOM     62  O15 ACD     1      37.710  25.500   1.890  1.00  0.00            
ATOM     63  H30 ACD     1      37.150  26.150   1.470  1.00  0.00            
ATOM     64  C19 ACD     1      38.410  23.360   2.260  1.00  0.00            
ATOM     65  H31 ACD     1      39.400  23.790   2.090  1.00  0.00            
ATOM     66  O16 ACD     1      38.460  22.060   1.850  1.00  0.00            
ATOM     67  C20 ACD     1      37.210  21.330   1.830  1.00  0.00            
ATOM     68  H32 ACD     1      37.160  20.860   2.820  1.00  0.00            
ATOM     69  C21 ACD     1      37.200  20.240   0.810  1.00  0.00            
ATOM     70  H33 ACD     1      38.040  19.600   1.110  1.00  0.00            
ATOM     71  H34 ACD     1      36.310  19.600   0.870  1.00  0.00            
ATOM     72  O17 ACD     1      37.420  20.870  -0.420  1.00  0.00            
ATOM     73  H35 ACD     1      38.270  21.320  -0.330  1.00  0.00            
ATOM     74  O18 ACD     1      38.180  23.380   3.680  1.00  0.00            
ATOM     75  C22 ACD     1      39.260  23.510   4.540  1.00  0.00            
ATOM     76  H36 ACD     1      40.240  23.390   4.060  1.00  0.00            
ATOM     77  C23 ACD     1      39.150  24.920   5.190  1.00  0.00            
ATOM     78  H37 ACD     1      38.150  24.920   5.640  1.00  0.00            
ATOM     79  O19 ACD     1      39.330  25.830   4.150  1.00  0.00            
ATOM     80  H38 ACD     1      38.640  25.690   3.500  1.00  0.00            
ATOM     81  C24 ACD     1      40.170  25.110   6.300  1.00  0.00            
ATOM     82  H39 ACD     1      41.120  25.230   5.770  1.00  0.00            
ATOM     83  O20 ACD     1      39.840  26.290   6.990  1.00  0.00            
ATOM     84  H40 ACD     1      39.470  26.040   7.840  1.00  0.00            
ATOM     85  C25 ACD     1      40.100  23.930   7.250  1.00  0.00            
ATOM     86  H41 ACD     1      41.000  24.000   7.860  1.00  0.00            
ATOM     87  O21 ACD     1      40.290  22.700   6.530  1.00  0.00            
ATOM     88  C26 ACD     1      39.250  22.440   5.550  1.00  0.00            
ATOM     89  H42 ACD     1      38.290  22.440   6.080  1.00  0.00            
ATOM     90  C27 ACD     1      39.520  21.100   4.910  1.00  0.00            
ATOM     91  H43 ACD     1      38.850  21.010   4.040  1.00  0.00            
ATOM     92  H44 ACD     1      40.550  21.020   4.550  1.00  0.00            
ATOM     93  O22 ACD     1      39.320  20.010   5.840  1.00  0.00            
ATOM     94  H45 ACD     1      40.160  19.950   6.300  1.00  0.00            
ATOM     95  O23 ACD     1      38.760  24.040   7.890  1.00  0.00            
ATOM     96  C28 ACD     1      38.670  23.840   9.350  1.00  0.00            
ATOM     97  H46 ACD     1      39.700  23.680   9.700  1.00  0.00            
ATOM     98  C29 ACD     1      37.810  22.620   9.630  1.00  0.00            
ATOM     99  H47 ACD     1      36.990  22.630   8.900  1.00  0.00            
ATOM    100  O24 ACD     1      37.260  22.670  10.920  1.00  0.00            
ATOM    101  C30 ACD     1      38.570  21.370   9.490  1.00  0.00            
ATOM    102  H48 ACD     1      37.820  20.570   9.560  1.00  0.00            
ATOM    103  H49 ACD     1      38.980  21.320   8.470  1.00  0.00            
ATOM    104  O25 ACD     1      39.660  21.330  10.470  1.00  0.00            
ATOM    105  H50 ACD     1      39.160  21.050  11.250  1.00  0.00            
ATOM    106  C31 ACD     1      38.140  25.160   9.970  1.00  0.00            
ATOM    107  H51 ACD     1      37.350  25.590   9.340  1.00  0.00            
ATOM    108  O26 ACD     1      39.250  26.100   9.990  1.00  0.00            
ATOM    109  H52 ACD     1      38.980  26.980  10.250  1.00  0.00            
ATOM    110  C32 ACD     1      37.650  25.020  11.390  1.00  0.00            
ATOM    111  H53 ACD     1      38.450  24.590  12.000  1.00  0.00            
ATOM    112  O27 ACD     1      36.980  26.150  11.970  1.00  0.00            
ATOM    113  H54 ACD     1      36.190  26.300  11.440  1.00  0.00            
ATOM    114  C33 ACD     1      36.650  23.870  11.360  1.00  0.00            
ATOM    115  H55 ACD     1      36.220  23.680  12.350  1.00  0.00            
ATOM    116  O28 ACD     1      35.620  24.290  10.550  1.00  0.00            
ATOM    117  C34 ACD     1      34.340  24.530  11.240  1.00  0.00            
ATOM    118  H56 ACD     1      34.470  24.820  12.290  1.00  0.00            
ATOM    119  C35 ACD     1      33.850  25.810  10.480  1.00  0.00            
ATOM    120  H57 ACD     1      34.030  25.800   9.400  1.00  0.00            
ATOM    121  O29 ACD     1      34.630  26.950  11.000  1.00  0.00            
ATOM    122  H58 ACD     1      34.500  27.700  10.420  1.00  0.00            
ATOM    123  C36 ACD     1      32.380  26.110  10.670  1.00  0.00            
ATOM    124  H59 ACD     1      32.140  26.160  11.740  1.00  0.00            
ATOM    125  O30 ACD     1      32.180  27.270   9.850  1.00  0.00            
ATOM    126  H60 ACD     1      31.240  27.430   9.990  1.00  0.00            
ATOM    127  C1  BH4     2      35.960  25.740   7.020  1.00  0.00            
ATOM    128  C2  BH4     2      35.360  25.410   5.700  1.00  0.00            
ATOM    129  C3  BH4     2      35.080  24.120   5.360  1.00  0.00            
ATOM    130  C4  BH4     2      35.250  22.850   6.140  1.00  0.00            
ATOM    131  C5  BH4     2      35.870  21.790   5.520  1.00  0.00            
ATOM    132  C6  BH4     2      35.920  20.560   6.160  1.00  0.00            
ATOM    133  C7  BH4     2      35.340  20.340   7.450  1.00  0.00            
ATOM    134  C8  BH4     2      34.610  21.410   8.040  1.00  0.00            
ATOM    135  C9  BH4     2      34.590  22.680   7.380  1.00  0.00            
ATOM    136  C10 BH4     2      35.100  26.500   4.710  1.00  0.00            
ATOM    137  C11 BH4     2      36.150  27.430   4.400  1.00  0.00            
ATOM    138  C12 BH4     2      35.970  28.300   3.320  1.00  0.00            
ATOM    139  C13 BH4     2      34.880  28.160   2.460  1.00  0.00            
ATOM    140  C14 BH4     2      33.950  27.110   2.670  1.00  0.00            
ATOM    141  C15 BH4     2      33.980  26.320   3.840  1.00  0.00            
ATOM    142  H1  BH4     2      35.260  26.260   7.680  1.00  0.00            
ATOM    143  H2  BH4     2      36.080  24.800   7.580  1.00  0.00            
ATOM    144  H3  BH4     2      36.860  26.370   7.010  1.00  0.00            
ATOM    145  H4  BH4     2      34.560  23.930   4.430  1.00  0.00            
ATOM    146  H5  BH4     2      36.430  21.870   4.590  1.00  0.00            
ATOM    147  H6  BH4     2      36.450  19.720   5.740  1.00  0.00            
ATOM    148  H7  BH4     2      35.400  19.320   7.800  1.00  0.00            
ATOM    149  H8  BH4     2      34.060  21.210   8.960  1.00  0.00            
ATOM    150  H9  BH4     2      34.010  23.540   7.720  1.00  0.00            
ATOM    151  H10 BH4     2      37.040  27.460   5.020  1.00  0.00            
ATOM    152  H11 BH4     2      36.780  28.950   3.000  1.00  0.00            
ATOM    153  H12 BH4     2      34.760  28.680   1.520  1.00  0.00            
ATOM    154  H13 BH4     2      33.240  26.980   1.860  1.00  0.00            
ATOM    155  H14 BH4     2      33.290  25.490   3.960  1.00  0.00            
TER
ENDMDL
MODEL        1
ATOM      1  H1  ACD     1      31.460  16.240  13.090  1.00  0.00            
ATOM      2  O1  ACD     1      31.160  15.870  13.920  1.00  0.00            
ATOM      3  C1  ACD     1      30.290  16.790  14.560  1.00  0.00            
ATOM      4  H2  ACD     1      29.330  16.800  14.030  1.00  0.00            
ATOM      5  H3  ACD     1      30.690  17.810  14.570  1.00  0.00            
ATOM      6  C2  ACD     1      29.900  16.380  16.010  1.00  0.00            
ATOM      7  H4  ACD     1      29.370  17.280  16.350  1.00  0.00            
ATOM      8  O2  ACD     1      28.930  15.300  15.960  1.00  0.00            
ATOM      9  C3  ACD     1      28.420  14.940  17.210  1.00  0.00            
ATOM     10  H5  ACD     1      27.680  14.160  16.980  1.00  0.00            
ATOM     11  O3  ACD     1      27.880  16.030  17.940  1.00  0.00            
ATOM     12  C4  ACD     1      26.600  15.850  18.570  1.00  0.00            
ATOM     13  H6  ACD     1      26.400  14.770  18.590  1.00  0.00            
ATOM     14  C5  ACD     1      26.800  16.240  20.050  1.00  0.00            
ATOM     15  H7  ACD     1      27.450  17.120  19.950  1.00  0.00            
ATOM     16  O4  ACD     1      27.530  15.310  20.840  1.00  0.00            
ATOM     17  H8  ACD     1      27.860  15.810  21.580  1.00  0.00            
ATOM     18  C6  ACD     1      25.530  16.650  20.710  1.00  0.00            
ATOM     19  H9  ACD     1      24.930  15.790  21.020  1.00  0.00            
ATOM     20  O5  ACD     1      25.830  17.290  21.990  1.00  0.00            
ATOM     21  H10 ACD     1      25.670  18.230  21.860  1.00  0.00            
ATOM     22  C7  ACD     1      24.720  17.660  19.850  1.00  0.00            
ATOM     23  H11 ACD     1      23.810  17.920  20.400  1.00  0.00            
ATOM     24  O6  ACD     1      24.460  17.040  18.650  1.00  0.00            
ATOM     25  C8  ACD     1      25.530  16.640  17.750  1.00  0.00            
ATOM     26  H12 ACD     1      26.070  17.510  17.380  1.00  0.00            
ATOM     27  C9  ACD     1      25.060  15.830  16.590  1.00  0.00            
ATOM     28  H13 ACD     1      24.210  16.410  16.200  1.00  0.00            
ATOM     29  H14 ACD     1      25.860  15.770  15.840  1.00  0.00            
ATOM     30  O7  ACD     1      24.630  14.500  16.990  1.00  0.00            
ATOM     31  H15 ACD     1      23.980  14.550  17.690  1.00  0.00            
ATOM     32  O8  ACD     1      25.500  18.830  19.620  1.00  0.00            
ATOM     33  C10 ACD     1      24.820  20.060  19.810  1.00  0.00            
ATOM     34  H16 ACD     1      23.770  19.950  20.090  1.00  0.00            
ATOM     35  C11 ACD     1      25.530  20.830  20.960  1.00  0.00            
ATOM     36  H17 ACD     1      26.610  20.770  20.740  1.00  0.00            
ATOM     37  O9  ACD     1      25.310  20.140  22.200  1.00  0.00            
ATOM     38  H18 ACD     1      25.430  20.760  22.920  1.00  0.00            
ATOM     39  C12 ACD     1      25.090  22.280  21.050  1.00  0.00            
ATOM     40  H19 ACD     1      24.020  22.270  21.290  1.00  0.00            
ATOM     41  O10 ACD     1      25.860  22.960  22.030  1.00  0.00            
ATOM     42  H20 ACD     1      25.760  22.520  22.880  1.00  0.00            
ATOM     43  C13 ACD     1      25.260  22.920  19.730  1.00  0.00            
ATOM     44  H21 ACD     1      24.890  23.930  19.940  1.00  0.00            
ATOM     45  O11 ACD     1      24.490  22.240  18.750  1.00  0.00            
ATOM     46  C14 ACD     1      24.760  20.880  18.500  1.00  0.00            
ATOM     47  H22 ACD     1      25.730  20.830  17.990  1.00  0.00            
ATOM     48  C15 ACD     1      23.750  20.340  17.530  1.00  0.00            
ATOM     49  H23 ACD     1      23.710  21.020  16.670  1.00  0.00            
ATOM     50  H24 ACD     1      24.210  19.460  17.060  1.00  0.00            
ATOM     51  O12 ACD     1      22.470  20.100  18.020  1.00  0.00            
ATOM     52  H25 ACD     1      21.940  20.750  17.550  1.00  0.00            
ATOM     53  O13 ACD     1      26.630  23.010  19.330  1.00  0.00            
ATOM     54  C16 ACD     1      27.170  24.170  18.760  1.00  0.00            
ATOM     55  H26 ACD     1      26.370  24.890  18.550  1.00  0.00            
ATOM     56  C17 ACD     1      28.170  24.730  19.760  1.00  0.00            
ATOM     57  H27 ACD     1      28.870  23.900  19.890  1.00  0.00            
ATOM     58  O14 ACD     1      27.540  25.140  20.990  1.00  0.00            
ATOM     59  H28 ACD     1      26.960  24.450  21.330  1.00  0.00            
ATOM     60  C18 ACD     1      29.030  25.800  19.120  1.00  0.00            
ATOM     61  H29 ACD     1      28.470  26.720  18.920  1.00  0.00            
ATOM     62  O15 ACD     1      30.220  26.180  19.890  1.00  0.00            
ATOM     63  H30 ACD     1      30.780  25.410  19.970  1.00  0.00            
ATOM     64  C19 ACD     1      29.570  25.300  17.790  1.00  0.00            
ATOM     65  H31 ACD     1      30.030  26.160  17.290  1.00  0.00            
ATOM     66  O16 ACD     1      28.530  24.830  16.900  1.00  0.00            
ATOM     67  C20 ACD     1      27.690  23.700  17.360  1.00  0.00            
ATOM     68  H32 ACD     1      28.210  22.740  17.280  1.00  0.00            
ATOM     69  C21 ACD     1      26.540  23.580  16.350  1.00  0.00            
ATOM     70  H33 ACD     1      27.000  23.540  15.350  1.00  0.00            
ATOM     71  H34 ACD     1      26.180  22.540  16.450  1.00  0.00            
ATOM     72  O17 ACD     1      25.390  24.420  16.520  1.00  0.00            
ATOM     73  H35 ACD     1      24.550  23.960  16.570  1.00  0.00            
ATOM     74  O18 ACD     1      30.500  24.230  17.800  1.00  0.00            
ATOM     75  C22 ACD     1      31.900  24.380  18.120  1.00  0.00            
ATOM     76  H36 ACD     1      32.070  25.420  18.430  1.00  0.00            
ATOM     77  C23 ACD     1      32.150  23.430  19.230  1.00  0.00            
ATOM     78  H37 ACD     1      31.600  22.490  19.040  1.00  0.00            
ATOM     79  O19 ACD     1      31.640  23.890  20.470  1.00  0.00            
ATOM     80  H38 ACD     1      32.130  23.350  21.100  1.00  0.00            
ATOM     81  C24 ACD     1      33.630  23.070  19.280  1.00  0.00            
ATOM     82  H39 ACD     1      34.340  23.870  19.520  1.00  0.00            
ATOM     83  O20 ACD     1      33.810  22.180  20.360  1.00  0.00            
ATOM     84  H40 ACD     1      33.690  22.610  21.210  1.00  0.00            
ATOM     85  C25 ACD     1      34.100  22.550  18.010  1.00  0.00            
ATOM     86  H41 ACD     1      35.140  22.240  18.120  1.00  0.00            
ATOM     87  O21 ACD     1      34.020  23.610  17.080  1.00  0.00            
ATOM     88  C26 ACD     1      32.710  24.080  16.850  1.00  0.00            
ATOM     89  H42 ACD     1      32.110  23.330  16.330  1.00  0.00            
ATOM     90  C27 ACD     1      32.830  25.270  15.930  1.00  0.00            
ATOM     91  H43 ACD     1      33.310  24.990  14.980  1.00  0.00            
ATOM     92  H44 ACD     1      31.820  25.680  15.770  1.00  0.00            
ATOM     93  O22 ACD     1      33.500  26.430  16.550  1.00  0.00            
ATOM     94  H45 ACD     1      34.300  26.110  16.980  1.00  0.00            
ATOM     95  O23 ACD     1      33.340  21.390  17.550  1.00  0.00            
ATOM     96  C28 ACD     1      33.870  20.080  17.370  1.00  0.00            
ATOM     97  H46 ACD     1      34.930  20.150  17.100  1.00  0.00            
ATOM     98  C29 ACD     1      33.110  19.450  16.220  1.00  0.00            
ATOM     99  H47 ACD     1      32.030  19.560  16.370  1.00  0.00            
ATOM    100  O24 ACD     1      33.440  18.000  16.130  1.00  0.00            
ATOM    101  C30 ACD     1      33.640  20.060  14.990  1.00  0.00            
ATOM    102  H48 ACD     1      33.550  21.150  14.910  1.00  0.00            
ATOM    103  H49 ACD     1      34.690  19.740  14.860  1.00  0.00            
ATOM    104  O25 ACD     1      32.960  19.520  13.850  1.00  0.00            
ATOM    105  H50 ACD     1      33.320  18.640  13.720  1.00  0.00            
ATOM    106  C31 ACD     1      33.730  19.180  18.710  1.00  0.00            
ATOM    107  H51 ACD     1      32.670  19.300  18.960  1.00  0.00            
ATOM    108  O26 ACD     1      34.530  19.700  19.800  1.00  0.00            
ATOM    109  H52 ACD     1      34.250  20.590  20.070  1.00  0.00            
ATOM    110  C32 ACD     1      34.000  17.650  18.510  1.00  0.00            
ATOM    111  H53 ACD     1      35.080  17.650  18.330  1.00  0.00            
ATOM    112  O27 ACD     1      33.630  16.870  19.650  1.00  0.00            
ATOM    113  H54 ACD     1      34.050  17.380  20.350  1.00  0.00            
ATOM    114  C33 ACD     1      33.230  17.180  17.260  1.00  0.00            
ATOM    115  H55 ACD     1      33.560  16.230  16.830  1.00  0.00            
ATOM    116  O28 ACD     1      31.820  17.060  17.460  1.00  0.00            
ATOM    117  C34 ACD     1      31.140  15.970  16.880  1.00  0.00            
ATOM    118  H56 ACD     1      31.740  15.400  16.160  1.00  0.00            
ATOM    119  C35 ACD     1      30.680  15.260  18.150  1.00  0.00            
ATOM    120  H57 ACD     1      30.200  15.930  18.870  1.00  0.00            
ATOM    121  O29 ACD     1      31.810  14.650  18.780  1.00  0.00            
ATOM    122  H58 ACD     1      32.430  15.380  18.910  1.00  0.00            
ATOM    123  C36 ACD     1      29.560  14.200  17.880  1.00  0.00            
ATOM    124  H59 ACD     1      29.900  13.350  17.280  1.00  0.00            
ATOM    125  O30 ACD     1      29.020  13.580  19.070  1.00  0.00            
ATOM    126  H60 ACD     1      28.760  14.260  19.700  1.00  0.00            
ATOM    127  C1  BH4     2      30.150  18.370  19.900  1.00  0.00            
ATOM    128  C2  BH4     2      29.680  19.760  20.210  1.00  0.00            
ATOM    129  C3  BH4     2      29.130  20.500  19.220  1.00  0.00            
ATOM    130  C4  BH4     2      29.060  20.250  17.790  1.00  0.00            
ATOM    131  C5  BH4     2      29.960  20.900  16.850  1.00  0.00            
ATOM    132  C6  BH4     2      29.760  20.660  15.460  1.00  0.00            
ATOM    133  C7  BH4     2      28.730  19.760  15.060  1.00  0.00            
ATOM    134  C8  BH4     2      27.760  19.240  15.910  1.00  0.00            
ATOM    135  C9  BH4     2      28.000  19.440  17.260  1.00  0.00            
ATOM    136  C10 BH4     2      29.730  20.090  21.710  1.00  0.00            
ATOM    137  C11 BH4     2      28.880  21.120  22.200  1.00  0.00            
ATOM    138  C12 BH4     2      28.880  21.490  23.540  1.00  0.00            
ATOM    139  C13 BH4     2      29.780  20.900  24.430  1.00  0.00            
ATOM    140  C14 BH4     2      30.750  20.030  23.990  1.00  0.00            
ATOM    141  C15 BH4     2      30.740  19.600  22.590  1.00  0.00            
ATOM    142  H1  BH4     2      29.890  17.580  20.620  1.00  0.00            
ATOM    143  H2  BH4     2      29.790  17.960  18.950  1.00  0.00            
ATOM    144  H3  BH4     2      31.240  18.420  19.960  1.00  0.00            
ATOM    145  H4  BH4     2      28.870  21.520  19.490  1.00  0.00            
ATOM    146  H5  BH4     2      30.730  21.520  17.300  1.00  0.00            
ATOM    147  H6  BH4     2      30.460  21.160  14.800  1.00  0.00            
ATOM    148  H7  BH4     2      28.620  19.530  14.000  1.00  0.00            
ATOM    149  H8  BH4     2      26.860  18.770  15.530  1.00  0.00            
ATOM    150  H9  BH4     2      27.260  19.090  17.970  1.00  0.00            
ATOM    151  H10 BH4     2      28.180  21.620  21.530  1.00  0.00            
ATOM    152  H11 BH4     2      28.110  22.170  23.900  1.00  0.00            
ATOM    153  H12 BH4     2      29.690  21.170  25.470  1.00  0.00            
ATOM    154  H13 BH4     2      31.440  19.620  24.720  1.00  0.00            
ATOM    155  H14 BH4     2      31.440  18.860  22.200  1.00  0.00            
TER
ENDMDL
MODEL        1
ATOM      1  H1  ACD     1      34.790  23.840  34.490  1.00  0.00            
ATOM      2  O1  ACD     1      34.670  23.040  35.010  1.00  0.00            
ATOM      3  C1  ACD     1      34.920  21.970  34.080  1.00  0.00            
ATOM      4  H2  ACD     1      34.550  21.060  34.550  1.00  0.00            
ATOM      5  H3  ACD     1      36.010  21.870  33.950  1.00  0.00            
ATOM      6  C2  ACD     1      34.090  22.260  32.790  1.00  0.00            
ATOM      7  H4  ACD     1      33.090  22.570  33.130  1.00  0.00            
ATOM      8  O2  ACD     1      34.720  23.260  31.980  1.00  0.00            
ATOM      9  C3  ACD     1      34.030  23.470  30.730  1.00  0.00            
ATOM     10  H5  ACD     1      34.490  24.260  30.140  1.00  0.00            
ATOM     11  O3  ACD     1      32.710  23.920  31.000  1.00  0.00            
ATOM     12  C4  ACD     1      32.320  25.250  30.610  1.00  0.00            
ATOM     13  H6  ACD     1      33.130  25.990  30.720  1.00  0.00            
ATOM     14  C5  ACD     1      31.700  25.280  29.170  1.00  0.00            
ATOM     15  H7  ACD     1      30.950  24.480  29.090  1.00  0.00            
ATOM     16  O4  ACD     1      32.860  24.980  28.320  1.00  0.00            
ATOM     17  H8  ACD     1      33.030  24.040  28.320  1.00  0.00            
ATOM     18  C6  ACD     1      30.880  26.510  28.790  1.00  0.00            
ATOM     19  H9  ACD     1      31.670  27.270  28.710  1.00  0.00            
ATOM     20  O5  ACD     1      30.120  26.460  27.630  1.00  0.00            
ATOM     21  H10 ACD     1      30.770  26.300  26.940  1.00  0.00            
ATOM     22  C7  ACD     1      29.990  26.910  29.970  1.00  0.00            
ATOM     23  H11 ACD     1      29.450  27.860  29.910  1.00  0.00            
ATOM     24  O6  ACD     1      30.740  27.000  31.170  1.00  0.00            
ATOM     25  C8  ACD     1      31.300  25.750  31.670  1.00  0.00            
ATOM     26  H12 ACD     1      30.470  25.060  31.860  1.00  0.00            
ATOM     27  C9  ACD     1      31.820  25.970  33.130  1.00  0.00            
ATOM     28  H13 ACD     1      31.020  26.310  33.800  1.00  0.00            
ATOM     29  H14 ACD     1      32.150  25.000  33.520  1.00  0.00            
ATOM     30  O7  ACD     1      32.790  26.970  33.180  1.00  0.00            
ATOM     31  H15 ACD     1      32.400  27.760  32.800  1.00  0.00            
ATOM     32  O8  ACD     1      28.970  26.010  30.170  1.00  0.00            
ATOM     33  C10 ACD     1      27.610  26.420  30.430  1.00  0.00            
ATOM     34  H16 ACD     1      27.510  27.510  30.380  1.00  0.00            
ATOM     35  C11 ACD     1      26.930  25.860  29.200  1.00  0.00            
ATOM     36  H17 ACD     1      27.190  24.800  29.210  1.00  0.00            
ATOM     37  O9  ACD     1      27.480  26.590  27.990  1.00  0.00            
ATOM     38  H18 ACD     1      28.430  26.430  27.940  1.00  0.00            
ATOM     39  C12 ACD     1      25.370  25.920  29.350  1.00  0.00            
ATOM     40  H19 ACD     1      25.200  26.990  29.550  1.00  0.00            
ATOM     41  O10 ACD     1      24.900  25.350  28.240  1.00  0.00            
ATOM     42  H20 ACD     1      24.810  26.050  27.590  1.00  0.00            
ATOM     43  C13 ACD     1      24.960  25.140  30.590  1.00  0.00            
ATOM     44  H21 ACD     1      23.870  25.270  30.650  1.00  0.00            
ATOM     45  O11 ACD     1      25.660  25.740  31.700  1.00  0.00            
ATOM     46  C14 ACD     1      27.120  25.790  31.720  1.00  0.00            
ATOM     47  H22 ACD     1      27.470  24.760  31.840  1.00  0.00            
ATOM     48  C15 ACD     1      27.530  26.670  32.880  1.00  0.00            
ATOM     49  H23 ACD     1      27.420  26.250  33.880  1.00  0.00            
ATOM     50  H24 ACD     1      28.620  26.770  32.780  1.00  0.00            
ATOM     51  O12 ACD     1      27.040  27.990  32.820  1.00  0.00            
ATOM     52  H25 ACD     1      26.160  27.790  32.470  1.00  0.00            
ATOM     53  O13 ACD     1      25.270  23.750  30.500  1.00  0.00            
ATOM     54  C16 ACD     1      24.270  22.780  30.010  1.00  0.00            
ATOM     55  H26 ACD     1      23.440  23.300  29.520  1.00  0.00            
ATOM     56  C17 ACD     1      24.990  21.970  28.890  1.00  0.00            
ATOM     57  H27 ACD     1      26.030  21.880  29.220  1.00  0.00            
ATOM     58  O14 ACD     1      24.830  22.580  27.670  1.00  0.00            
ATOM     59  H28 ACD     1      24.870  23.520  27.860  1.00  0.00            
ATOM     60  C18 ACD     1      24.510  20.560  28.740  1.00  0.00            
ATOM     61  H29 ACD     1      23.560  20.580  28.190  1.00  0.00            
ATOM     62  O15 ACD     1      25.380  19.780  27.940  1.00  0.00            
ATOM     63  H30 ACD     1      25.620  20.380  27.230  1.00  0.00            
ATOM     64  C19 ACD     1      24.280  19.880  30.150  1.00  0.00            
ATOM     65  H31 ACD     1      23.830  18.900  29.930  1.00  0.00            
ATOM     66  O16 ACD     1      23.350  20.710  30.790  1.00  0.00            
ATOM     67  C20 ACD     1      23.750  22.050  31.180  1.00  0.00            
ATOM     68  H32 ACD     1      24.520  21.870  31.940  1.00  0.00            
ATOM     69  C21 ACD     1      22.620  22.740  31.920  1.00  0.00            
ATOM     70  H33 ACD     1      22.240  22.180  32.790  1.00  0.00            
ATOM     71  H34 ACD     1      22.980  23.610  32.470  1.00  0.00            
ATOM     72  O17 ACD     1      21.520  23.030  31.020  1.00  0.00            
ATOM     73  H35 ACD     1      21.040  22.200  30.960  1.00  0.00            
ATOM     74  O18 ACD     1      25.410  19.800  30.950  1.00  0.00            
ATOM     75  C22 ACD     1      25.800  18.560  31.580  1.00  0.00            
ATOM     76  H36 ACD     1      24.930  17.900  31.620  1.00  0.00            
ATOM     77  C23 ACD     1      26.890  17.910  30.770  1.00  0.00            
ATOM     78  H37 ACD     1      27.610  18.740  30.640  1.00  0.00            
ATOM     79  O19 ACD     1      26.330  17.590  29.460  1.00  0.00            
ATOM     80  H38 ACD     1      26.070  18.330  28.900  1.00  0.00            
ATOM     81  C24 ACD     1      27.490  16.750  31.530  1.00  0.00            
ATOM     82  H39 ACD     1      26.720  15.970  31.620  1.00  0.00            
ATOM     83  O20 ACD     1      28.580  16.220  30.770  1.00  0.00            
ATOM     84  H40 ACD     1      28.250  16.060  29.880  1.00  0.00            
ATOM     85  C25 ACD     1      28.110  17.220  32.890  1.00  0.00            
ATOM     86  H41 ACD     1      28.400  16.400  33.560  1.00  0.00            
ATOM     87  O21 ACD     1      27.020  17.900  33.610  1.00  0.00            
ATOM     88  C26 ACD     1      26.280  18.950  33.010  1.00  0.00            
ATOM     89  H42 ACD     1      26.990  19.790  32.940  1.00  0.00            
ATOM     90  C27 ACD     1      25.150  19.310  33.870  1.00  0.00            
ATOM     91  H43 ACD     1      24.720  20.210  33.400  1.00  0.00            
ATOM     92  H44 ACD     1      24.440  18.480  33.920  1.00  0.00            
ATOM     93  O22 ACD     1      25.590  19.690  35.120  1.00  0.00            
ATOM     94  H45 ACD     1      26.080  19.030  35.610  1.00  0.00            
ATOM     95  O23 ACD     1      29.200  18.170  32.620  1.00  0.00            
ATOM     96  C28 ACD     1      30.420  17.960  33.280  1.00  0.00            
ATOM     97  H46 ACD     1      30.340  16.990  33.790  1.00  0.00            
ATOM     98  C29 ACD     1      30.870  19.160  34.210  1.00  0.00            
ATOM     99  H47 ACD     1      30.610  20.100  33.690  1.00  0.00            
ATOM    100  O24 ACD     1      32.290  18.950  34.510  1.00  0.00            
ATOM    101  C30 ACD     1      29.950  19.110  35.460  1.00  0.00            
ATOM    102  H48 ACD     1      28.920  19.270  35.090  1.00  0.00            
ATOM    103  H49 ACD     1      30.020  18.080  35.830  1.00  0.00            
ATOM    104  O25 ACD     1      30.150  20.060  36.510  1.00  0.00            
ATOM    105  H50 ACD     1      31.080  20.230  36.680  1.00  0.00            
ATOM    106  C31 ACD     1      31.430  17.740  32.150  1.00  0.00            
ATOM    107  H51 ACD     1      31.380  18.550  31.410  1.00  0.00            
ATOM    108  O26 ACD     1      31.110  16.430  31.520  1.00  0.00            
ATOM    109  H52 ACD     1      30.160  16.470  31.350  1.00  0.00            
ATOM    110  C32 ACD     1      32.860  17.680  32.570  1.00  0.00            
ATOM    111  H53 ACD     1      32.910  16.850  33.290  1.00  0.00            
ATOM    112  O27 ACD     1      33.760  17.680  31.450  1.00  0.00            
ATOM    113  H54 ACD     1      33.510  18.460  30.950  1.00  0.00            
ATOM    114  C33 ACD     1      33.080  18.960  33.360  1.00  0.00            
ATOM    115  H55 ACD     1      34.120  18.850  33.680  1.00  0.00            
ATOM    116  O28 ACD     1      32.850  20.160  32.700  1.00  0.00            
ATOM    117  C34 ACD     1      33.900  20.890  32.050  1.00  0.00            
ATOM    118  H56 ACD     1      34.830  20.310  32.000  1.00  0.00            
ATOM    119  C35 ACD     1      33.320  21.080  30.590  1.00  0.00            
ATOM    120  H57 ACD     1      32.290  21.400  30.820  1.00  0.00            
ATOM    121  O29 ACD     1      33.400  19.820  29.850  1.00  0.00            
ATOM    122  H58 ACD     1      33.290  19.970  28.910  1.00  0.00            
ATOM    123  C36 ACD     1      34.050  22.180  29.910  1.00  0.00            
ATOM    124  H59 ACD     1      35.080  21.830  29.820  1.00  0.00            
ATOM    125  O30 ACD     1      33.520  22.410  28.660  1.00  0.00            
ATOM    126  H60 ACD     1      33.340  21.590  28.190  1.00  0.00            
ATOM    127  C1  BH4     2      29.950  20.120  29.810  1.00  0.00            
ATOM    128  C2  BH4     2      29.010  21.250  29.400  1.00  0.00            
ATOM    129  C3  BH4     2      28.540  22.050  30.370  1.00  0.00            
ATOM    130  C4  BH4     2      28.700  22.200  31.790  1.00  0.00            
ATOM    131  C5  BH4     2      27.490  22.360  32.570  1.00  0.00            
ATOM    132  C6  BH4     2      27.620  22.600  33.980  1.00  0.00            
ATOM    133  C7  BH4     2      28.840  22.840  34.630  1.00  0.00            
ATOM    134  C8  BH4     2      29.990  22.630  33.840  1.00  0.00            
ATOM    135  C9  BH4     2      29.900  22.290  32.480  1.00  0.00            
ATOM    136  C10 BH4     2      28.860  21.350  27.910  1.00  0.00            
ATOM    137  C11 BH4     2      28.630  20.170  27.110  1.00  0.00            
ATOM    138  C12 BH4     2      28.460  20.340  25.710  1.00  0.00            
ATOM    139  C13 BH4     2      28.540  21.630  25.100  1.00  0.00            
ATOM    140  C14 BH4     2      28.740  22.820  25.880  1.00  0.00            
ATOM    141  C15 BH4     2      28.840  22.650  27.260  1.00  0.00            
ATOM    142  H1  BH4     2      30.880  20.040  29.230  1.00  0.00            
ATOM    143  H2  BH4     2      30.360  20.170  30.820  1.00  0.00            
ATOM    144  H3  BH4     2      29.510  19.110  29.780  1.00  0.00            
ATOM    145  H4  BH4     2      27.870  22.830  30.000  1.00  0.00            
ATOM    146  H5  BH4     2      26.520  22.420  32.080  1.00  0.00            
ATOM    147  H6  BH4     2      26.730  22.780  34.570  1.00  0.00            
ATOM    148  H7  BH4     2      28.880  23.090  35.680  1.00  0.00            
ATOM    149  H8  BH4     2      30.950  22.600  34.340  1.00  0.00            
ATOM    150  H9  BH4     2      30.740  22.170  31.810  1.00  0.00            
ATOM    151  H10 BH4     2      28.560  19.180  27.550  1.00  0.00            
ATOM    152  H11 BH4     2      28.200  19.450  25.150  1.00  0.00            
ATOM    153  H12 BH4     2      28.330  21.680  24.030  1.00  0.00            
ATOM    154  H13 BH4     2      28.750  23.800  25.410  1.00  0.00            
ATOM    155  H14 BH4     2      28.920  23.530  27.890  1.00  0.00            
TER
ENDMDL
MODEL        1
ATOM      1  H1  ACD     1      26.310  20.510  34.580  1.00  0.00            
ATOM      2  O1  ACD     1      25.910  20.690  35.440  1.00  0.00            
ATOM      3  C1  ACD     1      26.720  21.600  36.200  1.00  0.00            
ATOM      4  H2  ACD     1      27.700  21.190  36.480  1.00  0.00            
ATOM      5  H3  ACD     1      26.310  21.880  37.180  1.00  0.00            
ATOM      6  C2  ACD     1      26.990  22.950  35.450  1.00  0.00            
ATOM      7  H4  ACD     1      27.410  23.700  36.130  1.00  0.00            
ATOM      8  O2  ACD     1      27.950  22.740  34.390  1.00  0.00            
ATOM      9  C3  ACD     1      28.300  23.780  33.520  1.00  0.00            
ATOM     10  H5  ACD     1      28.880  23.390  32.680  1.00  0.00            
ATOM     11  O3  ACD     1      28.980  24.820  34.130  1.00  0.00            
ATOM     12  C4  ACD     1      30.370  24.990  33.830  1.00  0.00            
ATOM     13  H6  ACD     1      30.650  24.220  33.100  1.00  0.00            
ATOM     14  C5  ACD     1      30.430  26.440  33.290  1.00  0.00            
ATOM     15  H7  ACD     1      29.940  27.080  34.030  1.00  0.00            
ATOM     16  O4  ACD     1      29.800  26.410  31.930  1.00  0.00            
ATOM     17  H8  ACD     1      28.920  26.050  32.060  1.00  0.00            
ATOM     18  C6  ACD     1      31.890  26.840  33.110  1.00  0.00            
ATOM     19  H9  ACD     1      32.290  26.150  32.360  1.00  0.00            
ATOM     20  O5  ACD     1      32.000  28.140  32.660  1.00  0.00            
ATOM     21  H10 ACD     1      31.630  28.750  33.310  1.00  0.00            
ATOM     22  C7  ACD     1      32.650  26.720  34.440  1.00  0.00            
ATOM     23  H11 ACD     1      33.700  27.000  34.300  1.00  0.00            
ATOM     24  O6  ACD     1      32.570  25.320  34.850  1.00  0.00            
ATOM     25  C8  ACD     1      31.190  24.850  35.140  1.00  0.00            
ATOM     26  H12 ACD     1      30.580  25.420  35.860  1.00  0.00            
ATOM     27  C9  ACD     1      31.160  23.480  35.600  1.00  0.00            
ATOM     28  H13 ACD     1      31.820  23.210  36.430  1.00  0.00            
ATOM     29  H14 ACD     1      30.160  23.100  35.830  1.00  0.00            
ATOM     30  O7  ACD     1      31.570  22.640  34.490  1.00  0.00            
ATOM     31  H15 ACD     1      31.410  21.710  34.670  1.00  0.00            
ATOM     32  O8  ACD     1      31.990  27.540  35.380  1.00  0.00            
ATOM     33  C10 ACD     1      32.710  28.450  36.190  1.00  0.00            
ATOM     34  H16 ACD     1      33.660  28.780  35.750  1.00  0.00            
ATOM     35  C11 ACD     1      31.820  29.700  36.140  1.00  0.00            
ATOM     36  H17 ACD     1      30.780  29.340  36.190  1.00  0.00            
ATOM     37  O9  ACD     1      32.050  30.190  34.800  1.00  0.00            
ATOM     38  H18 ACD     1      31.250  30.610  34.500  1.00  0.00            
ATOM     39  C12 ACD     1      32.140  30.740  37.240  1.00  0.00            
ATOM     40  H19 ACD     1      33.130  31.170  37.060  1.00  0.00            
ATOM     41  O10 ACD     1      31.130  31.760  37.350  1.00  0.00            
ATOM     42  H20 ACD     1      31.510  32.620  37.140  1.00  0.00            
ATOM     43  C13 ACD     1      32.120  29.970  38.600  1.00  0.00            
ATOM     44  H21 ACD     1      32.360  30.690  39.390  1.00  0.00            
ATOM     45  O11 ACD     1      33.180  29.010  38.530  1.00  0.00            
ATOM     46  C14 ACD     1      33.010  27.970  37.610  1.00  0.00            
ATOM     47  H22 ACD     1      32.180  27.360  37.980  1.00  0.00            
ATOM     48  C15 ACD     1      34.200  27.030  37.640  1.00  0.00            
ATOM     49  H23 ACD     1      34.520  26.800  38.660  1.00  0.00            
ATOM     50  H24 ACD     1      33.860  26.070  37.240  1.00  0.00            
ATOM     51  O12 ACD     1      35.290  27.300  36.870  1.00  0.00            
ATOM     52  H25 ACD     1      35.620  26.410  36.690  1.00  0.00            
ATOM     53  O13 ACD     1      30.860  29.500  38.810  1.00  0.00            
ATOM     54  C16 ACD     1      30.340  29.770  40.130  1.00  0.00            
ATOM     55  H26 ACD     1      31.020  30.310  40.800  1.00  0.00            
ATOM     56  C17 ACD     1      29.070  30.590  39.840  1.00  0.00            
ATOM     57  H27 ACD     1      28.540  30.020  39.060  1.00  0.00            
ATOM     58  O14 ACD     1      29.460  31.970  39.450  1.00  0.00            
ATOM     59  H28 ACD     1      29.880  31.970  38.590  1.00  0.00            
ATOM     60  C18 ACD     1      28.150  30.770  41.110  1.00  0.00            
ATOM     61  H29 ACD     1      28.670  31.440  41.800  1.00  0.00            
ATOM     62  O15 ACD     1      26.820  31.190  40.780  1.00  0.00            
ATOM     63  H30 ACD     1      26.230  30.440  40.680  1.00  0.00            
ATOM     64  C19 ACD     1      27.970  29.450  41.890  1.00  0.00            
ATOM     65  H31 ACD     1      27.520  29.630  42.870  1.00  0.00            
ATOM     66  O16 ACD     1      29.260  28.890  42.070  1.00  0.00            
ATOM     67  C20 ACD     1      29.980  28.490  40.820  1.00  0.00            
ATOM     68  H32 ACD     1      29.350  27.850  40.190  1.00  0.00            
ATOM     69  C21 ACD     1      31.150  27.590  41.140  1.00  0.00            
ATOM     70  H33 ACD     1      31.540  27.150  40.210  1.00  0.00            
ATOM     71  H34 ACD     1      32.000  28.120  41.600  1.00  0.00            
ATOM     72  O17 ACD     1      30.910  26.550  42.030  1.00  0.00            
ATOM     73  H35 ACD     1      30.570  27.030  42.790  1.00  0.00            
ATOM     74  O18 ACD     1      27.150  28.530  41.200  1.00  0.00            
ATOM     75  C22 ACD     1      26.200  27.760  41.970  1.00  0.00            
ATOM     76  H36 ACD     1      26.360  27.930  43.040  1.00  0.00            
ATOM     77  C23 ACD     1      24.830  28.260  41.420  1.00  0.00            
ATOM     78  H37 ACD     1      24.970  28.260  40.330  1.00  0.00            
ATOM     79  O19 ACD     1      24.460  29.510  42.100  1.00  0.00            
ATOM     80  H38 ACD     1      23.730  29.420  42.730  1.00  0.00            
ATOM     81  C24 ACD     1      23.700  27.290  41.620  1.00  0.00            
ATOM     82  H39 ACD     1      23.600  27.310  42.710  1.00  0.00            
ATOM     83  O20 ACD     1      22.520  27.680  40.880  1.00  0.00            
ATOM     84  H40 ACD     1      22.430  28.630  40.800  1.00  0.00            
ATOM     85  C25 ACD     1      24.080  25.900  41.190  1.00  0.00            
ATOM     86  H41 ACD     1      23.250  25.210  41.360  1.00  0.00            
ATOM     87  O21 ACD     1      25.220  25.480  41.860  1.00  0.00            
ATOM     88  C26 ACD     1      26.430  26.270  41.660  1.00  0.00            
ATOM     89  H42 ACD     1      26.800  26.240  40.630  1.00  0.00            
ATOM     90  C27 ACD     1      27.550  25.620  42.520  1.00  0.00            
ATOM     91  H43 ACD     1      27.810  24.630  42.140  1.00  0.00            
ATOM     92  H44 ACD     1      28.490  26.170  42.470  1.00  0.00            
ATOM     93  O22 ACD     1      27.300  25.610  43.970  1.00  0.00            
ATOM     94  H45 ACD     1      27.490  24.700  44.210  1.00  0.00            
ATOM     95  O23 ACD     1      24.390  25.770  39.740  1.00  0.00            
ATOM     96  C28 ACD     1      23.550  24.910  38.950  1.00  0.00            
ATOM     97  H46 ACD     1      22.590  24.780  39.460  1.00  0.00            
ATOM     98  C29 ACD     1      24.120  23.480  38.580  1.00  0.00            
ATOM     99  H47 ACD     1      25.170  23.710  38.380  1.00  0.00            
ATOM    100  O24 ACD     1      23.480  22.940  37.360  1.00  0.00            
ATOM    101  C30 ACD     1      23.950  22.470  39.690  1.00  0.00            
ATOM    102  H48 ACD     1      24.510  21.550  39.490  1.00  0.00            
ATOM    103  H49 ACD     1      24.320  22.900  40.620  1.00  0.00            
ATOM    104  O25 ACD     1      22.570  22.070  39.900  1.00  0.00            
ATOM    105  H50 ACD     1      22.620  21.110  39.820  1.00  0.00            
ATOM    106  C31 ACD     1      23.230  25.780  37.700  1.00  0.00            
ATOM    107  H51 ACD     1      24.160  26.310  37.460  1.00  0.00            
ATOM    108  O26 ACD     1      22.390  26.890  38.050  1.00  0.00            
ATOM    109  H52 ACD     1      22.490  27.210  38.950  1.00  0.00            
ATOM    110  C32 ACD     1      22.790  25.070  36.430  1.00  0.00            
ATOM    111  H53 ACD     1      21.710  24.890  36.430  1.00  0.00            
ATOM    112  O27 ACD     1      22.950  25.940  35.330  1.00  0.00            
ATOM    113  H54 ACD     1      22.360  26.680  35.490  1.00  0.00            
ATOM    114  C33 ACD     1      23.600  23.800  36.250  1.00  0.00            
ATOM    115  H55 ACD     1      23.180  23.200  35.440  1.00  0.00            
ATOM    116  O28 ACD     1      24.930  24.170  36.070  1.00  0.00            
ATOM    117  C34 ACD     1      25.710  23.670  34.970  1.00  0.00            
ATOM    118  H56 ACD     1      25.080  22.900  34.500  1.00  0.00            
ATOM    119  C35 ACD     1      26.060  24.790  34.090  1.00  0.00            
ATOM    120  H57 ACD     1      26.580  25.590  34.630  1.00  0.00            
ATOM    121  O29 ACD     1      24.800  25.280  33.580  1.00  0.00            
ATOM    122  H58 ACD     1      24.290  25.680  34.300  1.00  0.00            
ATOM    123  C36 ACD     1      27.040  24.380  32.950  1.00  0.00            
ATOM    124  H59 ACD     1      26.490  23.660  32.330  1.00  0.00            
ATOM    125  O30 ACD     1      27.290  25.480  32.070  1.00  0.00            
ATOM    126  H60 ACD     1      26.450  25.740  31.680  1.00  0.00            
ATOM    127  C1  BH4     2      28.280  28.200  35.730  1.00  0.00            
ATOM    128  C2  BH4     2      27.600  28.400  37.070  1.00  0.00            
ATOM    129  C3  BH4     2      27.660  27.480  38.070  1.00  0.00            
ATOM    130  C4  BH4     2      28.420  26.270  38.230  1.00  0.00            
ATOM    131  C5  BH4     2      29.810  26.230  37.970  1.00  0.00            
ATOM    132  C6  BH4     2      30.590  25.090  38.360  1.00  0.00            
ATOM    133  C7  BH4     2      29.820  23.960  38.650  1.00  0.00            
ATOM    134  C8  BH4     2      28.450  23.990  38.830  1.00  0.00            
ATOM    135  C9  BH4     2      27.760  25.180  38.620  1.00  0.00            
ATOM    136  C10 BH4     2      26.830  29.720  37.130  1.00  0.00            
ATOM    137  C11 BH4     2      27.460  30.890  36.680  1.00  0.00            
ATOM    138  C12 BH4     2      26.900  32.150  36.930  1.00  0.00            
ATOM    139  C13 BH4     2      25.670  32.230  37.510  1.00  0.00            
ATOM    140  C14 BH4     2      24.910  31.100  37.950  1.00  0.00            
ATOM    141  C15 BH4     2      25.580  29.820  37.750  1.00  0.00            
ATOM    142  H1  BH4     2      29.130  27.500  35.790  1.00  0.00            
ATOM    143  H2  BH4     2      27.640  27.570  35.100  1.00  0.00            
ATOM    144  H3  BH4     2      28.680  29.090  35.240  1.00  0.00            
ATOM    145  H4  BH4     2      27.020  27.660  38.930  1.00  0.00            
ATOM    146  H5  BH4     2      30.260  27.200  37.800  1.00  0.00            
ATOM    147  H6  BH4     2      31.680  25.070  38.390  1.00  0.00            
ATOM    148  H7  BH4     2      30.330  23.010  38.810  1.00  0.00            
ATOM    149  H8  BH4     2      28.040  23.000  39.030  1.00  0.00            
ATOM    150  H9  BH4     2      26.680  25.280  38.690  1.00  0.00            
ATOM    151  H10 BH4     2      28.430  30.860  36.190  1.00  0.00            
ATOM    152  H11 BH4     2      27.370  33.090  36.660  1.00  0.00            
ATOM    153  H12 BH4     2      25.380  33.250  37.760  1.00  0.00            
ATOM    154  H13 BH4     2      24.000  31.150  38.540  1.00  0.00            
ATOM    155  H14 BH4     2      25.050  28.960  38.150  1.00  0.00            
TER
ENDMDL
MODEL        1
ATOM      1  H1  ACD     1      28.660  17.330  35.330  1.00  0.00            
ATOM      2  O1  ACD     1      28.440  17.940  34.620  1.00  0.00            
ATOM      3  C1  ACD     1      28.530  19.240  35.220  1.00  0.00            
ATOM      4  H2  ACD     1      29.570  19.390  35.540  1.00  0.00            
ATOM      5  H3  ACD     1      27.900  19.380  36.110  1.00  0.00            
ATOM      6  C2  ACD     1      28.190  20.390  34.210  1.00  0.00            
ATOM      7  H4  ACD     1      28.170  21.340  34.760  1.00  0.00            
ATOM      8  O2  ACD     1      29.150  20.440  33.140  1.00  0.00            
ATOM      9  C3  ACD     1      28.890  21.380  32.040  1.00  0.00            
ATOM     10  H5  ACD     1      29.710  21.180  31.350  1.00  0.00            
ATOM     11  O3  ACD     1      28.810  22.770  32.400  1.00  0.00            
ATOM     12  C4  ACD     1      29.850  23.650  32.060  1.00  0.00            
ATOM     13  H6  ACD     1      30.270  23.410  31.070  1.00  0.00            
ATOM     14  C5  ACD     1      29.230  25.000  31.920  1.00  0.00            
ATOM     15  H7  ACD     1      28.560  25.140  32.780  1.00  0.00            
ATOM     16  O4  ACD     1      28.540  24.920  30.710  1.00  0.00            
ATOM     17  H8  ACD     1      27.760  24.420  30.960  1.00  0.00            
ATOM     18  C6  ACD     1      30.230  26.190  32.060  1.00  0.00            
ATOM     19  H9  ACD     1      30.780  26.320  31.120  1.00  0.00            
ATOM     20  O5  ACD     1      29.470  27.470  32.180  1.00  0.00            
ATOM     21  H10 ACD     1      29.350  27.560  33.130  1.00  0.00            
ATOM     22  C7  ACD     1      31.060  25.940  33.310  1.00  0.00            
ATOM     23  H11 ACD     1      31.740  26.800  33.350  1.00  0.00            
ATOM     24  O6  ACD     1      31.750  24.730  33.180  1.00  0.00            
ATOM     25  C8  ACD     1      30.900  23.560  33.180  1.00  0.00            
ATOM     26  H12 ACD     1      30.420  23.630  34.170  1.00  0.00            
ATOM     27  C9  ACD     1      31.760  22.330  33.150  1.00  0.00            
ATOM     28  H13 ACD     1      32.560  22.490  33.880  1.00  0.00            
ATOM     29  H14 ACD     1      31.190  21.430  33.410  1.00  0.00            
ATOM     30  O7  ACD     1      32.450  22.180  31.890  1.00  0.00            
ATOM     31  H15 ACD     1      32.740  23.060  31.610  1.00  0.00            
ATOM     32  O8  ACD     1      30.320  25.950  34.530  1.00  0.00            
ATOM     33  C10 ACD     1      30.490  27.030  35.440  1.00  0.00            
ATOM     34  H16 ACD     1      30.990  27.880  34.950  1.00  0.00            
ATOM     35  C11 ACD     1      29.040  27.410  35.740  1.00  0.00            
ATOM     36  H17 ACD     1      28.370  26.560  35.940  1.00  0.00            
ATOM     37  O9  ACD     1      28.490  28.050  34.530  1.00  0.00            
ATOM     38  H18 ACD     1      27.660  28.440  34.840  1.00  0.00            
ATOM     39  C12 ACD     1      29.020  28.320  36.990  1.00  0.00            
ATOM     40  H19 ACD     1      29.610  29.210  36.730  1.00  0.00            
ATOM     41  O10 ACD     1      27.790  28.790  37.350  1.00  0.00            
ATOM     42  H20 ACD     1      27.200  28.910  36.600  1.00  0.00            
ATOM     43  C13 ACD     1      29.710  27.720  38.120  1.00  0.00            
ATOM     44  H21 ACD     1      29.590  28.450  38.930  1.00  0.00            
ATOM     45  O11 ACD     1      31.060  27.330  37.820  1.00  0.00            
ATOM     46  C14 ACD     1      31.230  26.420  36.710  1.00  0.00            
ATOM     47  H22 ACD     1      30.770  25.460  36.950  1.00  0.00            
ATOM     48  C15 ACD     1      32.720  26.180  36.560  1.00  0.00            
ATOM     49  H23 ACD     1      33.230  25.960  37.510  1.00  0.00            
ATOM     50  H24 ACD     1      32.950  25.280  35.990  1.00  0.00            
ATOM     51  O12 ACD     1      33.330  27.370  36.040  1.00  0.00            
ATOM     52  H25 ACD     1      34.110  27.260  35.490  1.00  0.00            
ATOM     53  O13 ACD     1      29.010  26.500  38.500  1.00  0.00            
ATOM     54  C16 ACD     1      28.700  26.160  39.840  1.00  0.00            
ATOM     55  H26 ACD     1      29.450  26.630  40.500  1.00  0.00            
ATOM     56  C17 ACD     1      27.280  26.630  40.180  1.00  0.00            
ATOM     57  H27 ACD     1      26.650  26.200  39.390  1.00  0.00            
ATOM     58  O14 ACD     1      27.200  28.110  40.120  1.00  0.00            
ATOM     59  H28 ACD     1      27.150  28.300  39.180  1.00  0.00            
ATOM     60  C18 ACD     1      26.920  25.940  41.520  1.00  0.00            
ATOM     61  H29 ACD     1      27.580  26.360  42.280  1.00  0.00            
ATOM     62  O15 ACD     1      25.490  26.310  41.820  1.00  0.00            
ATOM     63  H30 ACD     1      25.110  25.680  41.200  1.00  0.00            
ATOM     64  C19 ACD     1      27.030  24.470  41.470  1.00  0.00            
ATOM     65  H31 ACD     1      26.800  24.110  42.480  1.00  0.00            
ATOM     66  O16 ACD     1      28.420  24.180  41.300  1.00  0.00            
ATOM     67  C20 ACD     1      28.890  24.700  40.040  1.00  0.00            
ATOM     68  H32 ACD     1      28.420  24.100  39.250  1.00  0.00            
ATOM     69  C21 ACD     1      30.350  24.450  39.950  1.00  0.00            
ATOM     70  H33 ACD     1      30.700  24.780  38.970  1.00  0.00            
ATOM     71  H34 ACD     1      30.800  25.040  40.770  1.00  0.00            
ATOM     72  O17 ACD     1      30.720  23.090  40.090  1.00  0.00            
ATOM     73  H35 ACD     1      30.100  22.590  39.550  1.00  0.00            
ATOM     74  O18 ACD     1      26.130  23.880  40.540  1.00  0.00            
ATOM     75  C22 ACD     1      24.950  23.130  40.940  1.00  0.00            
ATOM     76  H36 ACD     1      24.690  23.340  41.990  1.00  0.00            
ATOM     77  C23 ACD     1      23.850  23.790  39.980  1.00  0.00            
ATOM     78  H37 ACD     1      24.280  23.860  38.970  1.00  0.00            
ATOM     79  O19 ACD     1      23.390  25.080  40.420  1.00  0.00            
ATOM     80  H38 ACD     1      22.580  25.310  39.970  1.00  0.00            
ATOM     81  C24 ACD     1      22.670  22.790  39.930  1.00  0.00            
ATOM     82  H39 ACD     1      21.990  22.770  40.800  1.00  0.00            
ATOM     83  O20 ACD     1      21.780  23.150  38.850  1.00  0.00            
ATOM     84  H40 ACD     1      21.120  23.690  39.300  1.00  0.00            
ATOM     85  C25 ACD     1      23.140  21.380  39.690  1.00  0.00            
ATOM     86  H41 ACD     1      22.400  20.570  39.720  1.00  0.00            
ATOM     87  O21 ACD     1      23.990  20.900  40.690  1.00  0.00            
ATOM     88  C26 ACD     1      25.200  21.590  40.860  1.00  0.00            
ATOM     89  H42 ACD     1      25.890  21.420  40.030  1.00  0.00            
ATOM     90  C27 ACD     1      25.900  21.090  42.070  1.00  0.00            
ATOM     91  H43 ACD     1      26.160  20.040  41.890  1.00  0.00            
ATOM     92  H44 ACD     1      26.870  21.600  42.120  1.00  0.00            
ATOM     93  O22 ACD     1      25.080  21.140  43.150  1.00  0.00            
ATOM     94  H45 ACD     1      24.490  20.390  43.220  1.00  0.00            
ATOM     95  O23 ACD     1      23.920  21.360  38.580  1.00  0.00            
ATOM     96  C28 ACD     1      23.560  20.480  37.480  1.00  0.00            
ATOM     97  H46 ACD     1      22.550  20.050  37.520  1.00  0.00            
ATOM     98  C29 ACD     1      24.630  19.390  37.160  1.00  0.00            
ATOM     99  H47 ACD     1      25.620  19.830  37.270  1.00  0.00            
ATOM    100  O24 ACD     1      24.520  18.750  35.850  1.00  0.00            
ATOM    101  C30 ACD     1      24.500  18.260  38.190  1.00  0.00            
ATOM    102  H48 ACD     1      25.330  17.620  37.850  1.00  0.00            
ATOM    103  H49 ACD     1      24.740  18.620  39.200  1.00  0.00            
ATOM    104  O25 ACD     1      23.240  17.600  38.150  1.00  0.00            
ATOM    105  H50 ACD     1      22.730  17.770  38.950  1.00  0.00            
ATOM    106  C31 ACD     1      23.480  21.450  36.190  1.00  0.00            
ATOM    107  H51 ACD     1      24.400  22.040  36.150  1.00  0.00            
ATOM    108  O26 ACD     1      22.320  22.260  36.360  1.00  0.00            
ATOM    109  H52 ACD     1      22.360  22.670  37.220  1.00  0.00            
ATOM    110  C32 ACD     1      23.470  20.610  34.870  1.00  0.00            
ATOM    111  H53 ACD     1      22.580  19.960  34.840  1.00  0.00            
ATOM    112  O27 ACD     1      23.390  21.410  33.710  1.00  0.00            
ATOM    113  H54 ACD     1      22.510  21.800  33.660  1.00  0.00            
ATOM    114  C33 ACD     1      24.600  19.650  34.690  1.00  0.00            
ATOM    115  H55 ACD     1      24.550  19.160  33.720  1.00  0.00            
ATOM    116  O28 ACD     1      25.820  20.440  34.740  1.00  0.00            
ATOM    117  C34 ACD     1      26.770  20.170  33.720  1.00  0.00            
ATOM    118  H56 ACD     1      26.730  19.130  33.370  1.00  0.00            
ATOM    119  C35 ACD     1      26.470  21.050  32.460  1.00  0.00            
ATOM    120  H57 ACD     1      26.390  22.100  32.750  1.00  0.00            
ATOM    121  O29 ACD     1      25.260  20.680  31.840  1.00  0.00            
ATOM    122  H58 ACD     1      24.610  21.050  32.440  1.00  0.00            
ATOM    123  C36 ACD     1      27.570  21.000  31.420  1.00  0.00            
ATOM    124  H59 ACD     1      27.650  19.960  31.060  1.00  0.00            
ATOM    125  O30 ACD     1      27.300  21.910  30.360  1.00  0.00            
ATOM    126  H60 ACD     1      26.360  21.720  30.250  1.00  0.00            
ATOM    127  C1  BH4     2      26.430  24.510  34.320  1.00  0.00            
ATOM    128  C2  BH4     2      25.960  24.940  35.670  1.00  0.00            
ATOM    129  C3  BH4     2      26.480  24.270  36.770  1.00  0.00            
ATOM    130  C4  BH4     2      27.560  23.250  36.900  1.00  0.00            
ATOM    131  C5  BH4     2      28.850  23.600  36.510  1.00  0.00            
ATOM    132  C6  BH4     2      29.980  22.720  36.810  1.00  0.00            
ATOM    133  C7  BH4     2      29.750  21.580  37.570  1.00  0.00            
ATOM    134  C8  BH4     2      28.470  21.290  37.900  1.00  0.00            
ATOM    135  C9  BH4     2      27.350  22.110  37.630  1.00  0.00            
ATOM    136  C10 BH4     2      24.750  25.850  35.720  1.00  0.00            
ATOM    137  C11 BH4     2      24.370  26.460  36.910  1.00  0.00            
ATOM    138  C12 BH4     2      23.190  27.160  37.000  1.00  0.00            
ATOM    139  C13 BH4     2      22.240  27.250  35.960  1.00  0.00            
ATOM    140  C14 BH4     2      22.550  26.590  34.770  1.00  0.00            
ATOM    141  C15 BH4     2      23.850  25.960  34.590  1.00  0.00            
ATOM    142  H1  BH4     2      27.380  23.970  34.360  1.00  0.00            
ATOM    143  H2  BH4     2      25.760  23.730  33.940  1.00  0.00            
ATOM    144  H3  BH4     2      26.570  25.370  33.650  1.00  0.00            
ATOM    145  H4  BH4     2      26.020  24.470  37.730  1.00  0.00            
ATOM    146  H5  BH4     2      28.930  24.500  35.910  1.00  0.00            
ATOM    147  H6  BH4     2      30.870  22.910  36.220  1.00  0.00            
ATOM    148  H7  BH4     2      30.510  20.830  37.760  1.00  0.00            
ATOM    149  H8  BH4     2      28.270  20.310  38.330  1.00  0.00            
ATOM    150  H9  BH4     2      26.360  21.680  37.830  1.00  0.00            
ATOM    151  H10 BH4     2      25.050  26.520  37.750  1.00  0.00            
ATOM    152  H11 BH4     2      22.950  27.750  37.880  1.00  0.00            
ATOM    153  H12 BH4     2      21.300  27.780  36.040  1.00  0.00            
ATOM    154  H13 BH4     2      22.000  26.640  33.830  1.00  0.00            
ATOM    155  H14 BH4     2      24.190  25.360  33.750  1.00  0.00            
TER
ENDMDL
MODEL        1
ATOM      1  H1  ACD     1      26.860  14.690  35.400  1.00  0.00            
ATOM      2  O1  ACD     1      27.770  14.980  35.320  1.00  0.00            
ATOM      3  C1  ACD     1      27.820  16.350  35.620  1.00  0.00            
ATOM      4  H2  ACD     1      28.900  16.540  35.720  1.00  0.00            
ATOM      5  H3  ACD     1      27.420  16.470  36.640  1.00  0.00            
ATOM      6  C2  ACD     1      27.130  17.340  34.610  1.00  0.00            
ATOM      7  H4  ACD     1      27.440  18.360  34.870  1.00  0.00            
ATOM      8  O2  ACD     1      27.710  17.070  33.310  1.00  0.00            
ATOM      9  C3  ACD     1      27.130  17.690  32.230  1.00  0.00            
ATOM     10  H5  ACD     1      27.660  17.390  31.320  1.00  0.00            
ATOM     11  O3  ACD     1      27.280  19.110  32.470  1.00  0.00            
ATOM     12  C4  ACD     1      28.300  19.750  31.700  1.00  0.00            
ATOM     13  H6  ACD     1      28.530  19.270  30.740  1.00  0.00            
ATOM     14  C5  ACD     1      27.680  21.080  31.340  1.00  0.00            
ATOM     15  H7  ACD     1      27.130  21.320  32.260  1.00  0.00            
ATOM     16  O4  ACD     1      26.790  20.990  30.160  1.00  0.00            
ATOM     17  H8  ACD     1      25.920  21.220  30.490  1.00  0.00            
ATOM     18  C6  ACD     1      28.640  22.230  31.210  1.00  0.00            
ATOM     19  H9  ACD     1      29.230  22.040  30.310  1.00  0.00            
ATOM     20  O5  ACD     1      27.920  23.470  31.190  1.00  0.00            
ATOM     21  H10 ACD     1      27.310  23.440  30.440  1.00  0.00            
ATOM     22  C7  ACD     1      29.730  22.190  32.240  1.00  0.00            
ATOM     23  H11 ACD     1      30.540  22.800  31.820  1.00  0.00            
ATOM     24  O6  ACD     1      30.390  20.960  32.290  1.00  0.00            
ATOM     25  C8  ACD     1      29.590  19.800  32.570  1.00  0.00            
ATOM     26  H12 ACD     1      29.240  19.810  33.610  1.00  0.00            
ATOM     27  C9  ACD     1      30.490  18.620  32.390  1.00  0.00            
ATOM     28  H13 ACD     1      31.230  18.750  33.190  1.00  0.00            
ATOM     29  H14 ACD     1      29.900  17.730  32.600  1.00  0.00            
ATOM     30  O7  ACD     1      31.070  18.530  31.030  1.00  0.00            
ATOM     31  H15 ACD     1      31.670  17.790  30.910  1.00  0.00            
ATOM     32  O8  ACD     1      29.280  22.630  33.490  1.00  0.00            
ATOM     33  C10 ACD     1      30.030  23.770  34.000  1.00  0.00            
ATOM     34  H16 ACD     1      30.580  24.280  33.200  1.00  0.00            
ATOM     35  C11 ACD     1      28.880  24.740  34.440  1.00  0.00            
ATOM     36  H17 ACD     1      28.210  24.110  35.030  1.00  0.00            
ATOM     37  O9  ACD     1      28.210  25.330  33.290  1.00  0.00            
ATOM     38  H18 ACD     1      28.420  24.780  32.520  1.00  0.00            
ATOM     39  C12 ACD     1      29.380  25.810  35.390  1.00  0.00            
ATOM     40  H19 ACD     1      30.220  26.320  34.880  1.00  0.00            
ATOM     41  O10 ACD     1      28.310  26.700  35.760  1.00  0.00            
ATOM     42  H20 ACD     1      27.830  26.910  34.960  1.00  0.00            
ATOM     43  C13 ACD     1      30.100  25.170  36.570  1.00  0.00            
ATOM     44  H21 ACD     1      30.430  26.000  37.210  1.00  0.00            
ATOM     45  O11 ACD     1      31.230  24.450  36.140  1.00  0.00            
ATOM     46  C14 ACD     1      30.960  23.270  35.200  1.00  0.00            
ATOM     47  H22 ACD     1      30.460  22.440  35.710  1.00  0.00            
ATOM     48  C15 ACD     1      32.210  22.700  34.600  1.00  0.00            
ATOM     49  H23 ACD     1      32.850  22.380  35.430  1.00  0.00            
ATOM     50  H24 ACD     1      32.110  21.790  33.990  1.00  0.00            
ATOM     51  O12 ACD     1      32.850  23.730  33.880  1.00  0.00            
ATOM     52  H25 ACD     1      33.590  23.270  33.470  1.00  0.00            
ATOM     53  O13 ACD     1      29.170  24.330  37.330  1.00  0.00            
ATOM     54  C16 ACD     1      29.370  24.380  38.740  1.00  0.00            
ATOM     55  H26 ACD     1      30.250  24.960  39.060  1.00  0.00            
ATOM     56  C17 ACD     1      28.080  25.020  39.290  1.00  0.00            
ATOM     57  H27 ACD     1      27.300  24.470  38.740  1.00  0.00            
ATOM     58  O14 ACD     1      28.110  26.420  38.820  1.00  0.00            
ATOM     59  H28 ACD     1      28.290  26.470  37.880  1.00  0.00            
ATOM     60  C18 ACD     1      27.970  24.840  40.780  1.00  0.00            
ATOM     61  H29 ACD     1      28.820  25.370  41.240  1.00  0.00            
ATOM     62  O15 ACD     1      26.690  25.320  41.230  1.00  0.00            
ATOM     63  H30 ACD     1      26.760  26.280  41.170  1.00  0.00            
ATOM     64  C19 ACD     1      28.040  23.360  41.210  1.00  0.00            
ATOM     65  H31 ACD     1      28.060  23.300  42.300  1.00  0.00            
ATOM     66  O16 ACD     1      29.340  22.900  40.750  1.00  0.00            
ATOM     67  C20 ACD     1      29.580  22.940  39.320  1.00  0.00            
ATOM     68  H32 ACD     1      28.910  22.180  38.900  1.00  0.00            
ATOM     69  C21 ACD     1      31.000  22.390  39.040  1.00  0.00            
ATOM     70  H33 ACD     1      31.080  21.390  39.480  1.00  0.00            
ATOM     71  H34 ACD     1      31.150  22.230  37.960  1.00  0.00            
ATOM     72  O17 ACD     1      32.090  23.180  39.620  1.00  0.00            
ATOM     73  H35 ACD     1      31.850  24.090  39.830  1.00  0.00            
ATOM     74  O18 ACD     1      27.090  22.540  40.550  1.00  0.00            
ATOM     75  C22 ACD     1      25.750  22.370  41.090  1.00  0.00            
ATOM     76  H36 ACD     1      25.500  22.980  41.960  1.00  0.00            
ATOM     77  C23 ACD     1      24.660  22.740  40.050  1.00  0.00            
ATOM     78  H37 ACD     1      25.010  22.500  39.040  1.00  0.00            
ATOM     79  O19 ACD     1      24.400  24.150  40.070  1.00  0.00            
ATOM     80  H38 ACD     1      25.200  24.600  40.360  1.00  0.00            
ATOM     81  C24 ACD     1      23.400  22.010  40.230  1.00  0.00            
ATOM     82  H39 ACD     1      22.960  22.350  41.170  1.00  0.00            
ATOM     83  O20 ACD     1      22.600  22.230  39.070  1.00  0.00            
ATOM     84  H40 ACD     1      22.450  23.180  39.080  1.00  0.00            
ATOM     85  C25 ACD     1      23.680  20.580  40.420  1.00  0.00            
ATOM     86  H41 ACD     1      22.710  20.070  40.430  1.00  0.00            
ATOM     87  O21 ACD     1      24.360  20.420  41.620  1.00  0.00            
ATOM     88  C26 ACD     1      25.700  20.940  41.650  1.00  0.00            
ATOM     89  H42 ACD     1      26.310  20.350  40.960  1.00  0.00            
ATOM     90  C27 ACD     1      26.330  20.690  43.020  1.00  0.00            
ATOM     91  H43 ACD     1      26.190  19.650  43.320  1.00  0.00            
ATOM     92  H44 ACD     1      27.400  20.960  42.980  1.00  0.00            
ATOM     93  O22 ACD     1      25.840  21.600  43.990  1.00  0.00            
ATOM     94  H45 ACD     1      24.890  21.740  43.910  1.00  0.00            
ATOM     95  O23 ACD     1      24.380  19.970  39.320  1.00  0.00            
ATOM     96  C28 ACD     1      23.860  18.790  38.770  1.00  0.00            
ATOM     97  H46 ACD     1      23.180  18.340  39.510  1.00  0.00            
ATOM     98  C29 ACD     1      25.040  17.850  38.510  1.00  0.00            
ATOM     99  H47 ACD     1      25.830  18.430  38.020  1.00  0.00            
ATOM    100  O24 ACD     1      24.600  16.780  37.680  1.00  0.00            
ATOM    101  C30 ACD     1      25.720  17.260  39.700  1.00  0.00            
ATOM    102  H48 ACD     1      26.310  16.390  39.360  1.00  0.00            
ATOM    103  H49 ACD     1      26.350  17.970  40.260  1.00  0.00            
ATOM    104  O25 ACD     1      24.750  16.630  40.560  1.00  0.00            
ATOM    105  H50 ACD     1      25.050  16.830  41.450  1.00  0.00            
ATOM    106  C31 ACD     1      23.230  19.260  37.440  1.00  0.00            
ATOM    107  H51 ACD     1      24.000  19.900  36.980  1.00  0.00            
ATOM    108  O26 ACD     1      21.950  19.990  37.660  1.00  0.00            
ATOM    109  H52 ACD     1      22.150  20.660  38.320  1.00  0.00            
ATOM    110  C32 ACD     1      22.930  18.040  36.590  1.00  0.00            
ATOM    111  H53 ACD     1      22.100  17.490  37.030  1.00  0.00            
ATOM    112  O27 ACD     1      22.450  18.460  35.310  1.00  0.00            
ATOM    113  H54 ACD     1      21.770  19.070  35.620  1.00  0.00            
ATOM    114  C33 ACD     1      24.100  17.090  36.370  1.00  0.00            
ATOM    115  H55 ACD     1      23.800  16.170  35.850  1.00  0.00            
ATOM    116  O28 ACD     1      25.070  17.800  35.670  1.00  0.00            
ATOM    117  C34 ACD     1      25.610  17.080  34.550  1.00  0.00            
ATOM    118  H56 ACD     1      25.400  16.010  34.670  1.00  0.00            
ATOM    119  C35 ACD     1      24.900  17.620  33.330  1.00  0.00            
ATOM    120  H57 ACD     1      24.900  18.710  33.400  1.00  0.00            
ATOM    121  O29 ACD     1      23.650  17.010  33.420  1.00  0.00            
ATOM    122  H58 ACD     1      23.130  17.620  33.960  1.00  0.00            
ATOM    123  C36 ACD     1      25.680  17.330  32.040  1.00  0.00            
ATOM    124  H59 ACD     1      25.700  16.250  31.860  1.00  0.00            
ATOM    125  O30 ACD     1      25.090  17.960  30.810  1.00  0.00            
ATOM    126  H60 ACD     1      24.980  18.900  31.000  1.00  0.00            
ATOM    127  C1  BH4     2      25.770  21.700  34.820  1.00  0.00            
ATOM    128  C2  BH4     2      25.910  22.360  36.170  1.00  0.00            
ATOM    129  C3  BH4     2      26.890  21.860  37.010  1.00  0.00            
ATOM    130  C4  BH4     2      27.820  20.690  37.080  1.00  0.00            
ATOM    131  C5  BH4     2      28.800  20.380  36.170  1.00  0.00            
ATOM    132  C6  BH4     2      29.810  19.450  36.420  1.00  0.00            
ATOM    133  C7  BH4     2      29.780  18.720  37.660  1.00  0.00            
ATOM    134  C8  BH4     2      28.760  18.900  38.570  1.00  0.00            
ATOM    135  C9  BH4     2      27.760  19.920  38.240  1.00  0.00            
ATOM    136  C10 BH4     2      24.990  23.510  36.470  1.00  0.00            
ATOM    137  C11 BH4     2      25.510  24.780  36.820  1.00  0.00            
ATOM    138  C12 BH4     2      24.580  25.780  37.230  1.00  0.00            
ATOM    139  C13 BH4     2      23.210  25.620  37.120  1.00  0.00            
ATOM    140  C14 BH4     2      22.690  24.380  36.620  1.00  0.00            
ATOM    141  C15 BH4     2      23.620  23.320  36.350  1.00  0.00            
ATOM    142  H1  BH4     2      25.190  22.300  34.100  1.00  0.00            
ATOM    143  H2  BH4     2      26.720  21.690  34.270  1.00  0.00            
ATOM    144  H3  BH4     2      25.400  20.680  34.900  1.00  0.00            
ATOM    145  H4  BH4     2      26.940  22.460  37.920  1.00  0.00            
ATOM    146  H5  BH4     2      28.870  21.000  35.280  1.00  0.00            
ATOM    147  H6  BH4     2      30.560  19.290  35.660  1.00  0.00            
ATOM    148  H7  BH4     2      30.530  17.980  37.910  1.00  0.00            
ATOM    149  H8  BH4     2      28.800  18.600  39.610  1.00  0.00            
ATOM    150  H9  BH4     2      27.010  20.280  38.940  1.00  0.00            
ATOM    151  H10 BH4     2      26.590  24.890  36.850  1.00  0.00            
ATOM    152  H11 BH4     2      24.980  26.760  37.500  1.00  0.00            
ATOM    153  H12 BH4     2      22.630  26.520  37.300  1.00  0.00            
ATOM    154  H13 BH4     2      21.650  24.080  36.530  1.00  0.00            
ATOM    155  H14 BH4     2      23.270  22.330  36.050  1.00  0.00            
TER
ENDMDL
MODEL        1
ATOM      1  H1  ACD     1      28.610  17.830  12.670  1.00  0.00            
ATOM      2  O1  ACD     1      28.090  18.630  12.650  1.00  0.00            
ATOM      3  C1  ACD     1      27.110  18.200  13.620  1.00  0.00            
ATOM      4  H2  ACD     1      27.590  17.970  14.580  1.00  0.00            
ATOM      5  H3  ACD     1      26.590  17.300  13.260  1.00  0.00            
ATOM      6  C2  ACD     1      26.030  19.260  13.980  1.00  0.00            
ATOM      7  H4  ACD     1      25.410  18.710  14.700  1.00  0.00            
ATOM      8  O2  ACD     1      26.650  20.420  14.630  1.00  0.00            
ATOM      9  C3  ACD     1      25.870  21.550  15.000  1.00  0.00            
ATOM     10  H5  ACD     1      26.550  22.350  15.280  1.00  0.00            
ATOM     11  O3  ACD     1      25.040  21.280  16.110  1.00  0.00            
ATOM     12  C4  ACD     1      25.600  21.430  17.470  1.00  0.00            
ATOM     13  H6  ACD     1      26.130  22.360  17.690  1.00  0.00            
ATOM     14  C5  ACD     1      24.340  21.360  18.410  1.00  0.00            
ATOM     15  H7  ACD     1      23.740  20.490  18.140  1.00  0.00            
ATOM     16  O4  ACD     1      23.460  22.500  18.300  1.00  0.00            
ATOM     17  H8  ACD     1      23.380  22.670  17.360  1.00  0.00            
ATOM     18  C6  ACD     1      24.610  20.970  19.860  1.00  0.00            
ATOM     19  H9  ACD     1      25.250  21.710  20.360  1.00  0.00            
ATOM     20  O5  ACD     1      23.370  20.740  20.440  1.00  0.00            
ATOM     21  H10 ACD     1      23.160  19.860  20.130  1.00  0.00            
ATOM     22  C7  ACD     1      25.350  19.660  19.860  1.00  0.00            
ATOM     23  H11 ACD     1      25.550  19.430  20.910  1.00  0.00            
ATOM     24  O6  ACD     1      26.590  19.870  19.210  1.00  0.00            
ATOM     25  C8  ACD     1      26.510  20.140  17.820  1.00  0.00            
ATOM     26  H12 ACD     1      26.130  19.250  17.290  1.00  0.00            
ATOM     27  C9  ACD     1      28.010  20.340  17.460  1.00  0.00            
ATOM     28  H13 ACD     1      28.720  19.530  17.690  1.00  0.00            
ATOM     29  H14 ACD     1      28.230  20.460  16.400  1.00  0.00            
ATOM     30  O7  ACD     1      28.440  21.540  18.100  1.00  0.00            
ATOM     31  H15 ACD     1      28.190  21.560  19.030  1.00  0.00            
ATOM     32  O8  ACD     1      24.660  18.550  19.250  1.00  0.00            
ATOM     33  C10 ACD     1      24.150  17.570  20.130  1.00  0.00            
ATOM     34  H16 ACD     1      23.960  18.000  21.130  1.00  0.00            
ATOM     35  C11 ACD     1      22.780  17.290  19.710  1.00  0.00            
ATOM     36  H17 ACD     1      22.920  17.000  18.660  1.00  0.00            
ATOM     37  O9  ACD     1      21.980  18.480  19.920  1.00  0.00            
ATOM     38  H18 ACD     1      21.130  18.220  19.550  1.00  0.00            
ATOM     39  C12 ACD     1      22.210  16.150  20.520  1.00  0.00            
ATOM     40  H19 ACD     1      22.080  16.400  21.580  1.00  0.00            
ATOM     41  O10 ACD     1      20.950  15.900  20.020  1.00  0.00            
ATOM     42  H20 ACD     1      20.980  15.110  19.480  1.00  0.00            
ATOM     43  C13 ACD     1      23.120  14.880  20.420  1.00  0.00            
ATOM     44  H21 ACD     1      22.800  14.040  21.040  1.00  0.00            
ATOM     45  O11 ACD     1      24.440  15.250  20.870  1.00  0.00            
ATOM     46  C14 ACD     1      25.060  16.300  20.200  1.00  0.00            
ATOM     47  H22 ACD     1      25.280  16.110  19.140  1.00  0.00            
ATOM     48  C15 ACD     1      26.370  16.690  20.820  1.00  0.00            
ATOM     49  H23 ACD     1      26.970  15.800  21.050  1.00  0.00            
ATOM     50  H24 ACD     1      26.840  17.310  20.040  1.00  0.00            
ATOM     51  O12 ACD     1      26.190  17.410  22.070  1.00  0.00            
ATOM     52  H25 ACD     1      26.070  16.690  22.690  1.00  0.00            
ATOM     53  O13 ACD     1      23.330  14.400  19.110  1.00  0.00            
ATOM     54  C16 ACD     1      22.970  13.090  18.910  1.00  0.00            
ATOM     55  H26 ACD     1      23.110  12.360  19.720  1.00  0.00            
ATOM     56  C17 ACD     1      21.560  13.070  18.470  1.00  0.00            
ATOM     57  H27 ACD     1      21.330  13.830  17.710  1.00  0.00            
ATOM     58  O14 ACD     1      20.630  13.410  19.450  1.00  0.00            
ATOM     59  H28 ACD     1      20.610  12.700  20.110  1.00  0.00            
ATOM     60  C18 ACD     1      21.100  11.760  17.720  1.00  0.00            
ATOM     61  H29 ACD     1      21.100  10.950  18.460  1.00  0.00            
ATOM     62  O15 ACD     1      19.810  11.820  17.140  1.00  0.00            
ATOM     63  H30 ACD     1      19.380  11.250  17.780  1.00  0.00            
ATOM     64  C19 ACD     1      22.160  11.470  16.590  1.00  0.00            
ATOM     65  H31 ACD     1      21.890  10.470  16.230  1.00  0.00            
ATOM     66  O16 ACD     1      23.480  11.420  17.140  1.00  0.00            
ATOM     67  C20 ACD     1      23.900  12.530  17.810  1.00  0.00            
ATOM     68  H32 ACD     1      24.010  13.380  17.120  1.00  0.00            
ATOM     69  C21 ACD     1      25.320  12.310  18.290  1.00  0.00            
ATOM     70  H33 ACD     1      25.910  11.850  17.490  1.00  0.00            
ATOM     71  H34 ACD     1      25.810  13.270  18.500  1.00  0.00            
ATOM     72  O17 ACD     1      25.340  11.410  19.460  1.00  0.00            
ATOM     73  H35 ACD     1      25.750  10.590  19.170  1.00  0.00            
ATOM     74  O18 ACD     1      22.070  12.440  15.630  1.00  0.00            
ATOM     75  C22 ACD     1      21.600  12.020  14.300  1.00  0.00            
ATOM     76  H36 ACD     1      21.060  11.060  14.380  1.00  0.00            
ATOM     77  C23 ACD     1      20.500  13.090  14.020  1.00  0.00            
ATOM     78  H37 ACD     1      20.630  14.050  14.540  1.00  0.00            
ATOM     79  O19 ACD     1      19.310  12.620  14.550  1.00  0.00            
ATOM     80  H38 ACD     1      19.610  12.330  15.410  1.00  0.00            
ATOM     81  C24 ACD     1      20.260  13.480  12.550  1.00  0.00            
ATOM     82  H39 ACD     1      19.730  12.640  12.080  1.00  0.00            
ATOM     83  O20 ACD     1      19.590  14.750  12.390  1.00  0.00            
ATOM     84  H40 ACD     1      19.380  15.080  13.260  1.00  0.00            
ATOM     85  C25 ACD     1      21.580  13.470  11.820  1.00  0.00            
ATOM     86  H41 ACD     1      21.420  13.560  10.740  1.00  0.00            
ATOM     87  O21 ACD     1      22.170  12.140  11.900  1.00  0.00            
ATOM     88  C26 ACD     1      22.680  11.860  13.270  1.00  0.00            
ATOM     89  H42 ACD     1      23.430  12.590  13.590  1.00  0.00            
ATOM     90  C27 ACD     1      23.250  10.450  13.380  1.00  0.00            
ATOM     91  H43 ACD     1      24.210  10.490  12.860  1.00  0.00            
ATOM     92  H44 ACD     1      23.450  10.250  14.450  1.00  0.00            
ATOM     93  O22 ACD     1      22.360   9.450  13.020  1.00  0.00            
ATOM     94  H45 ACD     1      22.810   8.600  12.920  1.00  0.00            
ATOM     95  O23 ACD     1      22.410  14.570  12.310  1.00  0.00            
ATOM     96  C28 ACD     1      23.150  15.290  11.320  1.00  0.00            
ATOM     97  H46 ACD     1      23.290  14.740  10.380  1.00  0.00            
ATOM     98  C29 ACD     1      24.590  15.510  11.890  1.00  0.00            
ATOM     99  H47 ACD     1      24.370  15.810  12.920  1.00  0.00            
ATOM    100  O24 ACD     1      25.320  16.600  11.230  1.00  0.00            
ATOM    101  C30 ACD     1      25.420  14.270  12.030  1.00  0.00            
ATOM    102  H48 ACD     1      26.250  14.450  12.730  1.00  0.00            
ATOM    103  H49 ACD     1      24.830  13.480  12.520  1.00  0.00            
ATOM    104  O25 ACD     1      25.860  13.830  10.730  1.00  0.00            
ATOM    105  H50 ACD     1      26.410  14.490  10.320  1.00  0.00            
ATOM    106  C31 ACD     1      22.420  16.620  11.230  1.00  0.00            
ATOM    107  H51 ACD     1      22.340  17.100  12.220  1.00  0.00            
ATOM    108  O26 ACD     1      21.070  16.510  10.770  1.00  0.00            
ATOM    109  H52 ACD     1      20.790  15.700  11.210  1.00  0.00            
ATOM    110  C32 ACD     1      23.180  17.650  10.480  1.00  0.00            
ATOM    111  H53 ACD     1      23.240  17.350   9.430  1.00  0.00            
ATOM    112  O27 ACD     1      22.580  18.950  10.510  1.00  0.00            
ATOM    113  H54 ACD     1      22.820  19.310  11.370  1.00  0.00            
ATOM    114  C33 ACD     1      24.610  17.850  11.180  1.00  0.00            
ATOM    115  H55 ACD     1      25.260  18.480  10.570  1.00  0.00            
ATOM    116  O28 ACD     1      24.390  18.390  12.450  1.00  0.00            
ATOM    117  C34 ACD     1      25.160  19.600  12.790  1.00  0.00            
ATOM    118  H56 ACD     1      25.740  20.000  11.950  1.00  0.00            
ATOM    119  C35 ACD     1      24.220  20.780  13.200  1.00  0.00            
ATOM    120  H57 ACD     1      23.590  20.400  14.010  1.00  0.00            
ATOM    121  O29 ACD     1      23.550  21.270  12.040  1.00  0.00            
ATOM    122  H58 ACD     1      24.120  21.810  11.470  1.00  0.00            
ATOM    123  C36 ACD     1      25.070  21.900  13.820  1.00  0.00            
ATOM    124  H59 ACD     1      25.750  22.290  13.060  1.00  0.00            
ATOM    125  O30 ACD     1      24.300  23.130  14.170  1.00  0.00            
ATOM    126  H60 ACD     1      24.760  23.840  13.710  1.00  0.00            
ATOM    127  C1  BH4     2      22.350  18.460  15.790  1.00  0.00            
ATOM    128  C2  BH4     2      21.860  17.020  15.620  1.00  0.00            
ATOM    129  C3  BH4     2      22.730  16.000  15.580  1.00  0.00            
ATOM    130  C4  BH4     2      24.180  15.890  15.750  1.00  0.00            
ATOM    131  C5  BH4     2      24.900  16.820  16.480  1.00  0.00            
ATOM    132  C6  BH4     2      26.260  16.650  16.830  1.00  0.00            
ATOM    133  C7  BH4     2      26.900  15.550  16.400  1.00  0.00            
ATOM    134  C8  BH4     2      26.250  14.610  15.540  1.00  0.00            
ATOM    135  C9  BH4     2      24.910  14.810  15.210  1.00  0.00            
ATOM    136  C10 BH4     2      20.410  16.800  15.240  1.00  0.00            
ATOM    137  C11 BH4     2      19.890  17.350  14.080  1.00  0.00            
ATOM    138  C12 BH4     2      18.520  17.170  13.780  1.00  0.00            
ATOM    139  C13 BH4     2      17.770  16.340  14.580  1.00  0.00            
ATOM    140  C14 BH4     2      18.280  15.810  15.740  1.00  0.00            
ATOM    141  C15 BH4     2      19.570  16.040  16.140  1.00  0.00            
ATOM    142  H1  BH4     2      23.280  18.820  15.340  1.00  0.00            
ATOM    143  H2  BH4     2      21.520  19.050  15.390  1.00  0.00            
ATOM    144  H3  BH4     2      22.400  18.690  16.870  1.00  0.00            
ATOM    145  H4  BH4     2      22.300  15.080  15.200  1.00  0.00            
ATOM    146  H5  BH4     2      24.410  17.730  16.810  1.00  0.00            
ATOM    147  H6  BH4     2      26.760  17.330  17.520  1.00  0.00            
ATOM    148  H7  BH4     2      27.890  15.390  16.820  1.00  0.00            
ATOM    149  H8  BH4     2      26.820  13.730  15.260  1.00  0.00            
ATOM    150  H9  BH4     2      24.340  14.120  14.600  1.00  0.00            
ATOM    151  H10 BH4     2      20.450  17.930  13.360  1.00  0.00            
ATOM    152  H11 BH4     2      18.140  17.510  12.820  1.00  0.00            
ATOM    153  H12 BH4     2      16.760  16.090  14.260  1.00  0.00            
ATOM    154  H13 BH4     2      17.600  15.240  16.370  1.00  0.00            
ATOM    155  H14 BH4     2      20.040  15.540  16.990  1.00  0.00            
TER
ENDMDL
MODEL        1
ATOM      1  H1  ACD     1      39.950  24.680  31.230  1.00  0.00            
ATOM      2  O1  ACD     1      39.270  25.310  30.980  1.00  0.00            
ATOM      3  C1  ACD     1      38.290  24.500  30.300  1.00  0.00            
ATOM      4  H2  ACD     1      38.810  23.840  29.590  1.00  0.00            
ATOM      5  H3  ACD     1      37.570  25.100  29.730  1.00  0.00            
ATOM      6  C2  ACD     1      37.540  23.450  31.220  1.00  0.00            
ATOM      7  H4  ACD     1      36.710  23.020  30.660  1.00  0.00            
ATOM      8  O2  ACD     1      38.470  22.410  31.690  1.00  0.00            
ATOM      9  C3  ACD     1      37.890  21.430  32.540  1.00  0.00            
ATOM     10  H5  ACD     1      38.750  20.850  32.920  1.00  0.00            
ATOM     11  O3  ACD     1      36.860  20.620  31.880  1.00  0.00            
ATOM     12  C4  ACD     1      37.240  19.210  31.640  1.00  0.00            
ATOM     13  H6  ACD     1      38.090  18.870  32.250  1.00  0.00            
ATOM     14  C5  ACD     1      35.980  18.320  31.920  1.00  0.00            
ATOM     15  H7  ACD     1      35.170  18.940  31.540  1.00  0.00            
ATOM     16  O4  ACD     1      35.930  18.080  33.340  1.00  0.00            
ATOM     17  H8  ACD     1      35.200  17.480  33.510  1.00  0.00            
ATOM     18  C6  ACD     1      36.060  16.990  31.120  1.00  0.00            
ATOM     19  H9  ACD     1      36.850  16.330  31.510  1.00  0.00            
ATOM     20  O5  ACD     1      34.870  16.290  31.210  1.00  0.00            
ATOM     21  H10 ACD     1      34.170  16.750  30.720  1.00  0.00            
ATOM     22  C7  ACD     1      36.220  17.250  29.650  1.00  0.00            
ATOM     23  H11 ACD     1      36.270  16.310  29.090  1.00  0.00            
ATOM     24  O6  ACD     1      37.530  17.850  29.520  1.00  0.00            
ATOM     25  C8  ACD     1      37.600  19.150  30.110  1.00  0.00            
ATOM     26  H12 ACD     1      37.040  19.790  29.420  1.00  0.00            
ATOM     27  C9  ACD     1      39.060  19.510  30.000  1.00  0.00            
ATOM     28  H13 ACD     1      39.330  20.260  30.750  1.00  0.00            
ATOM     29  H14 ACD     1      39.700  18.640  30.170  1.00  0.00            
ATOM     30  O7  ACD     1      39.390  20.260  28.820  1.00  0.00            
ATOM     31  H15 ACD     1      39.100  19.810  28.030  1.00  0.00            
ATOM     32  O8  ACD     1      35.310  18.150  29.000  1.00  0.00            
ATOM     33  C10 ACD     1      34.300  17.710  28.120  1.00  0.00            
ATOM     34  H16 ACD     1      34.260  16.640  27.880  1.00  0.00            
ATOM     35  C11 ACD     1      32.930  18.200  28.630  1.00  0.00            
ATOM     36  H17 ACD     1      33.000  19.280  28.840  1.00  0.00            
ATOM     37  O9  ACD     1      32.690  17.560  29.920  1.00  0.00            
ATOM     38  H18 ACD     1      31.930  18.020  30.280  1.00  0.00            
ATOM     39  C12 ACD     1      31.830  18.050  27.600  1.00  0.00            
ATOM     40  H19 ACD     1      31.610  16.990  27.390  1.00  0.00            
ATOM     41  O10 ACD     1      30.640  18.580  28.120  1.00  0.00            
ATOM     42  H20 ACD     1      30.530  19.250  27.430  1.00  0.00            
ATOM     43  C13 ACD     1      32.220  18.680  26.270  1.00  0.00            
ATOM     44  H21 ACD     1      31.460  18.380  25.540  1.00  0.00            
ATOM     45  O11 ACD     1      33.480  18.250  25.860  1.00  0.00            
ATOM     46  C14 ACD     1      34.610  18.400  26.810  1.00  0.00            
ATOM     47  H22 ACD     1      34.800  19.480  26.940  1.00  0.00            
ATOM     48  C15 ACD     1      35.880  17.860  26.210  1.00  0.00            
ATOM     49  H23 ACD     1      36.620  17.780  27.020  1.00  0.00            
ATOM     50  H24 ACD     1      35.660  16.890  25.740  1.00  0.00            
ATOM     51  O12 ACD     1      36.450  18.610  25.160  1.00  0.00            
ATOM     52  H25 ACD     1      35.720  18.720  24.540  1.00  0.00            
ATOM     53  O13 ACD     1      32.240  20.140  26.390  1.00  0.00            
ATOM     54  C16 ACD     1      31.660  20.870  25.320  1.00  0.00            
ATOM     55  H26 ACD     1      31.520  20.240  24.420  1.00  0.00            
ATOM     56  C17 ACD     1      30.250  21.370  25.680  1.00  0.00            
ATOM     57  H27 ACD     1      30.350  21.710  26.720  1.00  0.00            
ATOM     58  O14 ACD     1      29.300  20.310  25.660  1.00  0.00            
ATOM     59  H28 ACD     1      28.480  20.600  26.070  1.00  0.00            
ATOM     60  C18 ACD     1      29.830  22.530  24.780  1.00  0.00            
ATOM     61  H29 ACD     1      29.770  22.220  23.730  1.00  0.00            
ATOM     62  O15 ACD     1      28.500  22.960  25.240  1.00  0.00            
ATOM     63  H30 ACD     1      28.460  22.820  26.190  1.00  0.00            
ATOM     64  C19 ACD     1      30.860  23.630  24.780  1.00  0.00            
ATOM     65  H31 ACD     1      30.480  24.350  24.050  1.00  0.00            
ATOM     66  O16 ACD     1      32.060  23.040  24.290  1.00  0.00            
ATOM     67  C20 ACD     1      32.670  22.000  25.040  1.00  0.00            
ATOM     68  H32 ACD     1      33.010  22.380  26.010  1.00  0.00            
ATOM     69  C21 ACD     1      33.860  21.370  24.260  1.00  0.00            
ATOM     70  H33 ACD     1      34.390  20.810  25.050  1.00  0.00            
ATOM     71  H34 ACD     1      33.470  20.560  23.630  1.00  0.00            
ATOM     72  O17 ACD     1      34.740  22.290  23.570  1.00  0.00            
ATOM     73  H35 ACD     1      34.270  23.130  23.510  1.00  0.00            
ATOM     74  O18 ACD     1      30.960  24.140  26.060  1.00  0.00            
ATOM     75  C22 ACD     1      31.040  25.550  26.350  1.00  0.00            
ATOM     76  H36 ACD     1      30.410  26.050  25.610  1.00  0.00            
ATOM     77  C23 ACD     1      30.350  25.830  27.680  1.00  0.00            
ATOM     78  H37 ACD     1      30.660  25.030  28.360  1.00  0.00            
ATOM     79  O19 ACD     1      28.870  25.940  27.470  1.00  0.00            
ATOM     80  H38 ACD     1      28.560  25.060  27.710  1.00  0.00            
ATOM     81  C24 ACD     1      30.780  27.180  28.190  1.00  0.00            
ATOM     82  H39 ACD     1      30.290  27.990  27.650  1.00  0.00            
ATOM     83  O20 ACD     1      30.350  27.320  29.530  1.00  0.00            
ATOM     84  H40 ACD     1      29.420  27.550  29.470  1.00  0.00            
ATOM     85  C25 ACD     1      32.280  27.420  28.160  1.00  0.00            
ATOM     86  H41 ACD     1      32.400  28.410  28.610  1.00  0.00            
ATOM     87  O21 ACD     1      32.760  27.290  26.910  1.00  0.00            
ATOM     88  C26 ACD     1      32.510  26.000  26.240  1.00  0.00            
ATOM     89  H42 ACD     1      33.070  25.310  26.890  1.00  0.00            
ATOM     90  C27 ACD     1      33.030  26.120  24.810  1.00  0.00            
ATOM     91  H43 ACD     1      34.030  26.570  24.840  1.00  0.00            
ATOM     92  H44 ACD     1      33.030  25.130  24.330  1.00  0.00            
ATOM     93  O22 ACD     1      32.160  26.980  23.980  1.00  0.00            
ATOM     94  H45 ACD     1      32.360  26.990  23.040  1.00  0.00            
ATOM     95  O23 ACD     1      32.920  26.460  29.000  1.00  0.00            
ATOM     96  C28 ACD     1      33.640  27.020  30.120  1.00  0.00            
ATOM     97  H46 ACD     1      33.480  28.100  30.120  1.00  0.00            
ATOM     98  C29 ACD     1      35.130  26.850  29.840  1.00  0.00            
ATOM     99  H47 ACD     1      35.280  25.790  29.590  1.00  0.00            
ATOM    100  O24 ACD     1      35.910  27.120  31.020  1.00  0.00            
ATOM    101  C30 ACD     1      35.650  27.740  28.720  1.00  0.00            
ATOM    102  H48 ACD     1      34.890  27.750  27.920  1.00  0.00            
ATOM    103  H49 ACD     1      35.790  28.760  29.090  1.00  0.00            
ATOM    104  O25 ACD     1      36.890  27.210  28.230  1.00  0.00            
ATOM    105  H50 ACD     1      37.420  27.060  29.020  1.00  0.00            
ATOM    106  C31 ACD     1      33.130  26.360  31.420  1.00  0.00            
ATOM    107  H51 ACD     1      33.150  25.280  31.200  1.00  0.00            
ATOM    108  O26 ACD     1      31.780  26.760  31.790  1.00  0.00            
ATOM    109  H52 ACD     1      31.340  26.810  30.930  1.00  0.00            
ATOM    110  C32 ACD     1      34.080  26.640  32.600  1.00  0.00            
ATOM    111  H53 ACD     1      34.060  27.710  32.810  1.00  0.00            
ATOM    112  O27 ACD     1      33.760  25.710  33.700  1.00  0.00            
ATOM    113  H54 ACD     1      34.370  24.970  33.690  1.00  0.00            
ATOM    114  C33 ACD     1      35.540  26.300  32.200  1.00  0.00            
ATOM    115  H55 ACD     1      36.280  26.500  32.990  1.00  0.00            
ATOM    116  O28 ACD     1      35.680  24.920  31.870  1.00  0.00            
ATOM    117  C34 ACD     1      36.850  24.140  32.410  1.00  0.00            
ATOM    118  H56 ACD     1      37.520  24.770  33.000  1.00  0.00            
ATOM    119  C35 ACD     1      36.230  23.100  33.320  1.00  0.00            
ATOM    120  H57 ACD     1      35.500  22.580  32.690  1.00  0.00            
ATOM    121  O29 ACD     1      35.560  23.750  34.450  1.00  0.00            
ATOM    122  H58 ACD     1      36.240  24.260  34.910  1.00  0.00            
ATOM    123  C36 ACD     1      37.400  22.150  33.760  1.00  0.00            
ATOM    124  H59 ACD     1      38.160  22.760  34.260  1.00  0.00            
ATOM    125  O30 ACD     1      36.860  21.210  34.740  1.00  0.00            
ATOM    126  H60 ACD     1      36.360  20.620  34.170  1.00  0.00            
ATOM    127  C1  BH4     2      31.960  22.560  29.440  1.00  0.00            
ATOM    128  C2  BH4     2      32.890  21.510  29.990  1.00  0.00            
ATOM    129  C3  BH4     2      34.160  21.440  29.510  1.00  0.00            
ATOM    130  C4  BH4     2      34.960  22.170  28.490  1.00  0.00            
ATOM    131  C5  BH4     2      35.970  21.500  27.770  1.00  0.00            
ATOM    132  C6  BH4     2      36.690  22.230  26.870  1.00  0.00            
ATOM    133  C7  BH4     2      36.560  23.590  26.720  1.00  0.00            
ATOM    134  C8  BH4     2      35.650  24.260  27.440  1.00  0.00            
ATOM    135  C9  BH4     2      34.850  23.510  28.290  1.00  0.00            
ATOM    136  C10 BH4     2      32.330  20.740  31.150  1.00  0.00            
ATOM    137  C11 BH4     2      33.010  20.600  32.380  1.00  0.00            
ATOM    138  C12 BH4     2      32.420  19.960  33.430  1.00  0.00            
ATOM    139  C13 BH4     2      31.220  19.330  33.230  1.00  0.00            
ATOM    140  C14 BH4     2      30.480  19.430  32.030  1.00  0.00            
ATOM    141  C15 BH4     2      31.010  20.150  31.000  1.00  0.00            
ATOM    142  H1  BH4     2      30.940  22.200  29.240  1.00  0.00            
ATOM    143  H2  BH4     2      31.760  23.420  30.100  1.00  0.00            
ATOM    144  H3  BH4     2      32.250  22.950  28.450  1.00  0.00            
ATOM    145  H4  BH4     2      34.710  20.600  29.940  1.00  0.00            
ATOM    146  H5  BH4     2      36.140  20.430  27.890  1.00  0.00            
ATOM    147  H6  BH4     2      37.440  21.620  26.370  1.00  0.00            
ATOM    148  H7  BH4     2      37.100  24.140  25.950  1.00  0.00            
ATOM    149  H8  BH4     2      35.530  25.330  27.310  1.00  0.00            
ATOM    150  H9  BH4     2      34.140  24.020  28.940  1.00  0.00            
ATOM    151  H10 BH4     2      34.020  20.990  32.480  1.00  0.00            
ATOM    152  H11 BH4     2      32.840  19.960  34.430  1.00  0.00            
ATOM    153  H12 BH4     2      30.750  18.790  34.040  1.00  0.00            
ATOM    154  H13 BH4     2      29.540  18.890  31.950  1.00  0.00            
ATOM    155  H14 BH4     2      30.570  20.090  30.020  1.00  0.00            
TER
ENDMDL
MODEL        1
ATOM      1  H1  ACD     1      27.680  14.120  33.580  1.00  0.00            
ATOM      2  O1  ACD     1      27.520  14.810  32.930  1.00  0.00            
ATOM      3  C1  ACD     1      26.330  15.580  33.040  1.00  0.00            
ATOM      4  H2  ACD     1      26.060  15.650  34.100  1.00  0.00            
ATOM      5  H3  ACD     1      25.630  14.970  32.450  1.00  0.00            
ATOM      6  C2  ACD     1      26.390  16.990  32.440  1.00  0.00            
ATOM      7  H4  ACD     1      27.300  17.550  32.680  1.00  0.00            
ATOM      8  O2  ACD     1      26.410  16.880  31.000  1.00  0.00            
ATOM      9  C3  ACD     1      26.380  18.130  30.360  1.00  0.00            
ATOM     10  H5  ACD     1      26.460  17.960  29.280  1.00  0.00            
ATOM     11  O3  ACD     1      27.430  19.030  30.800  1.00  0.00            
ATOM     12  C4  ACD     1      28.500  19.150  29.850  1.00  0.00            
ATOM     13  H6  ACD     1      28.300  18.340  29.140  1.00  0.00            
ATOM     14  C5  ACD     1      28.360  20.500  29.150  1.00  0.00            
ATOM     15  H7  ACD     1      28.230  21.250  29.940  1.00  0.00            
ATOM     16  O4  ACD     1      27.210  20.430  28.290  1.00  0.00            
ATOM     17  H8  ACD     1      26.430  20.370  28.850  1.00  0.00            
ATOM     18  C6  ACD     1      29.630  20.840  28.310  1.00  0.00            
ATOM     19  H9  ACD     1      29.610  20.130  27.480  1.00  0.00            
ATOM     20  O5  ACD     1      29.630  22.150  27.860  1.00  0.00            
ATOM     21  H10 ACD     1      30.280  22.600  28.410  1.00  0.00            
ATOM     22  C7  ACD     1      30.850  20.680  29.200  1.00  0.00            
ATOM     23  H11 ACD     1      31.680  20.710  28.490  1.00  0.00            
ATOM     24  O6  ACD     1      30.880  19.350  29.670  1.00  0.00            
ATOM     25  C8  ACD     1      29.890  18.940  30.570  1.00  0.00            
ATOM     26  H12 ACD     1      29.970  19.530  31.500  1.00  0.00            
ATOM     27  C9  ACD     1      30.240  17.490  31.020  1.00  0.00            
ATOM     28  H13 ACD     1      31.330  17.360  31.080  1.00  0.00            
ATOM     29  H14 ACD     1      29.710  17.260  31.950  1.00  0.00            
ATOM     30  O7  ACD     1      29.790  16.520  30.050  1.00  0.00            
ATOM     31  H15 ACD     1      29.930  15.710  30.560  1.00  0.00            
ATOM     32  O8  ACD     1      30.750  21.550  30.340  1.00  0.00            
ATOM     33  C10 ACD     1      31.740  22.520  30.480  1.00  0.00            
ATOM     34  H16 ACD     1      32.400  22.590  29.600  1.00  0.00            
ATOM     35  C11 ACD     1      31.020  23.850  30.690  1.00  0.00            
ATOM     36  H17 ACD     1      30.180  23.800  31.390  1.00  0.00            
ATOM     37  O9  ACD     1      30.460  24.390  29.400  1.00  0.00            
ATOM     38  H18 ACD     1      29.530  24.600  29.520  1.00  0.00            
ATOM     39  C12 ACD     1      31.880  24.940  31.370  1.00  0.00            
ATOM     40  H19 ACD     1      32.680  25.150  30.640  1.00  0.00            
ATOM     41  O10 ACD     1      31.050  26.040  31.760  1.00  0.00            
ATOM     42  H20 ACD     1      30.750  26.490  30.970  1.00  0.00            
ATOM     43  C13 ACD     1      32.560  24.300  32.520  1.00  0.00            
ATOM     44  H21 ACD     1      33.210  25.040  33.020  1.00  0.00            
ATOM     45  O11 ACD     1      33.390  23.230  32.130  1.00  0.00            
ATOM     46  C14 ACD     1      32.650  22.120  31.590  1.00  0.00            
ATOM     47  H22 ACD     1      32.070  21.640  32.390  1.00  0.00            
ATOM     48  C15 ACD     1      33.660  21.110  31.000  1.00  0.00            
ATOM     49  H23 ACD     1      33.080  20.330  30.500  1.00  0.00            
ATOM     50  H24 ACD     1      34.260  21.670  30.270  1.00  0.00            
ATOM     51  O12 ACD     1      34.430  20.470  31.920  1.00  0.00            
ATOM     52  H25 ACD     1      34.850  21.110  32.510  1.00  0.00            
ATOM     53  O13 ACD     1      31.570  23.910  33.440  1.00  0.00            
ATOM     54  C16 ACD     1      31.640  24.500  34.790  1.00  0.00            
ATOM     55  H26 ACD     1      32.190  25.450  34.810  1.00  0.00            
ATOM     56  C17 ACD     1      30.170  24.860  35.130  1.00  0.00            
ATOM     57  H27 ACD     1      29.540  24.010  34.840  1.00  0.00            
ATOM     58  O14 ACD     1      29.870  25.940  34.240  1.00  0.00            
ATOM     59  H28 ACD     1      30.340  25.830  33.410  1.00  0.00            
ATOM     60  C18 ACD     1      30.080  25.150  36.580  1.00  0.00            
ATOM     61  H29 ACD     1      30.680  26.030  36.830  1.00  0.00            
ATOM     62  O15 ACD     1      28.770  25.480  36.970  1.00  0.00            
ATOM     63  H30 ACD     1      28.500  26.320  36.570  1.00  0.00            
ATOM     64  C19 ACD     1      30.630  23.980  37.460  1.00  0.00            
ATOM     65  H31 ACD     1      30.610  24.170  38.540  1.00  0.00            
ATOM     66  O16 ACD     1      32.020  23.930  37.120  1.00  0.00            
ATOM     67  C20 ACD     1      32.340  23.540  35.780  1.00  0.00            
ATOM     68  H32 ACD     1      31.900  22.540  35.690  1.00  0.00            
ATOM     69  C21 ACD     1      33.910  23.350  35.490  1.00  0.00            
ATOM     70  H33 ACD     1      34.300  22.810  36.360  1.00  0.00            
ATOM     71  H34 ACD     1      34.060  22.660  34.650  1.00  0.00            
ATOM     72  O17 ACD     1      34.510  24.600  35.400  1.00  0.00            
ATOM     73  H35 ACD     1      35.460  24.440  35.410  1.00  0.00            
ATOM     74  O18 ACD     1      29.970  22.800  37.150  1.00  0.00            
ATOM     75  C22 ACD     1      29.510  22.050  38.230  1.00  0.00            
ATOM     76  H36 ACD     1      30.110  22.180  39.140  1.00  0.00            
ATOM     77  C23 ACD     1      28.050  22.520  38.530  1.00  0.00            
ATOM     78  H37 ACD     1      27.530  22.480  37.570  1.00  0.00            
ATOM     79  O19 ACD     1      28.060  23.870  39.090  1.00  0.00            
ATOM     80  H38 ACD     1      28.240  24.490  38.380  1.00  0.00            
ATOM     81  C24 ACD     1      27.380  21.510  39.480  1.00  0.00            
ATOM     82  H39 ACD     1      27.830  21.520  40.480  1.00  0.00            
ATOM     83  O20 ACD     1      25.970  21.710  39.600  1.00  0.00            
ATOM     84  H40 ACD     1      25.780  21.010  40.230  1.00  0.00            
ATOM     85  C25 ACD     1      27.470  20.130  38.930  1.00  0.00            
ATOM     86  H41 ACD     1      26.980  19.370  39.540  1.00  0.00            
ATOM     87  O21 ACD     1      28.880  19.790  38.730  1.00  0.00            
ATOM     88  C26 ACD     1      29.630  20.640  37.800  1.00  0.00            
ATOM     89  H42 ACD     1      29.270  20.560  36.770  1.00  0.00            
ATOM     90  C27 ACD     1      31.100  20.170  37.830  1.00  0.00            
ATOM     91  H43 ACD     1      31.700  20.950  37.340  1.00  0.00            
ATOM     92  H44 ACD     1      31.320  20.150  38.900  1.00  0.00            
ATOM     93  O22 ACD     1      31.320  18.900  37.230  1.00  0.00            
ATOM     94  H45 ACD     1      30.760  18.820  36.450  1.00  0.00            
ATOM     95  O23 ACD     1      26.840  20.080  37.630  1.00  0.00            
ATOM     96  C28 ACD     1      25.730  19.230  37.580  1.00  0.00            
ATOM     97  H46 ACD     1      25.160  19.150  38.520  1.00  0.00            
ATOM     98  C29 ACD     1      26.170  17.850  37.150  1.00  0.00            
ATOM     99  H47 ACD     1      27.010  18.090  36.490  1.00  0.00            
ATOM    100  O24 ACD     1      25.150  17.110  36.490  1.00  0.00            
ATOM    101  C30 ACD     1      26.680  17.050  38.330  1.00  0.00            
ATOM    102  H48 ACD     1      27.050  16.060  38.040  1.00  0.00            
ATOM    103  H49 ACD     1      27.560  17.570  38.720  1.00  0.00            
ATOM    104  O25 ACD     1      25.650  16.960  39.360  1.00  0.00            
ATOM    105  H50 ACD     1      26.090  16.830  40.200  1.00  0.00            
ATOM    106  C31 ACD     1      24.850  20.000  36.520  1.00  0.00            
ATOM    107  H51 ACD     1      25.500  20.370  35.720  1.00  0.00            
ATOM    108  O26 ACD     1      24.210  21.050  37.310  1.00  0.00            
ATOM    109  H52 ACD     1      24.880  21.320  37.940  1.00  0.00            
ATOM    110  C32 ACD     1      23.830  19.050  35.930  1.00  0.00            
ATOM    111  H53 ACD     1      23.190  18.680  36.750  1.00  0.00            
ATOM    112  O27 ACD     1      23.000  19.670  34.970  1.00  0.00            
ATOM    113  H54 ACD     1      22.630  20.470  35.360  1.00  0.00            
ATOM    114  C33 ACD     1      24.550  17.790  35.360  1.00  0.00            
ATOM    115  H55 ACD     1      23.760  17.120  35.000  1.00  0.00            
ATOM    116  O28 ACD     1      25.390  18.160  34.230  1.00  0.00            
ATOM    117  C34 ACD     1      25.120  17.730  32.950  1.00  0.00            
ATOM    118  H56 ACD     1      24.220  17.110  32.850  1.00  0.00            
ATOM    119  C35 ACD     1      24.840  18.970  32.120  1.00  0.00            
ATOM    120  H57 ACD     1      25.580  19.730  32.400  1.00  0.00            
ATOM    121  O29 ACD     1      23.520  19.450  32.440  1.00  0.00            
ATOM    122  H58 ACD     1      23.460  19.560  33.390  1.00  0.00            
ATOM    123  C36 ACD     1      25.040  18.780  30.610  1.00  0.00            
ATOM    124  H59 ACD     1      24.300  18.050  30.260  1.00  0.00            
ATOM    125  O30 ACD     1      24.970  19.950  29.790  1.00  0.00            
ATOM    126  H60 ACD     1      24.030  20.050  29.580  1.00  0.00            
ATOM    127  C1  BH4     2      27.340  21.960  32.230  1.00  0.00            
ATOM    128  C2  BH4     2      27.060  22.100  33.680  1.00  0.00            
ATOM    129  C3  BH4     2      27.860  21.500  34.550  1.00  0.00            
ATOM    130  C4  BH4     2      28.950  20.500  34.350  1.00  0.00            
ATOM    131  C5  BH4     2      30.280  20.830  34.150  1.00  0.00            
ATOM    132  C6  BH4     2      31.260  19.830  34.250  1.00  0.00            
ATOM    133  C7  BH4     2      30.880  18.530  34.430  1.00  0.00            
ATOM    134  C8  BH4     2      29.580  18.150  34.520  1.00  0.00            
ATOM    135  C9  BH4     2      28.580  19.170  34.590  1.00  0.00            
ATOM    136  C10 BH4     2      25.800  22.900  33.930  1.00  0.00            
ATOM    137  C11 BH4     2      25.680  23.590  35.110  1.00  0.00            
ATOM    138  C12 BH4     2      24.520  24.270  35.390  1.00  0.00            
ATOM    139  C13 BH4     2      23.370  24.200  34.550  1.00  0.00            
ATOM    140  C14 BH4     2      23.410  23.310  33.450  1.00  0.00            
ATOM    141  C15 BH4     2      24.620  22.750  33.130  1.00  0.00            
ATOM    142  H1  BH4     2      27.540  22.920  31.730  1.00  0.00            
ATOM    143  H2  BH4     2      28.260  21.380  32.070  1.00  0.00            
ATOM    144  H3  BH4     2      26.630  21.380  31.620  1.00  0.00            
ATOM    145  H4  BH4     2      27.520  21.610  35.580  1.00  0.00            
ATOM    146  H5  BH4     2      30.580  21.850  33.910  1.00  0.00            
ATOM    147  H6  BH4     2      32.260  20.150  33.980  1.00  0.00            
ATOM    148  H7  BH4     2      31.640  17.750  34.320  1.00  0.00            
ATOM    149  H8  BH4     2      29.300  17.110  34.650  1.00  0.00            
ATOM    150  H9  BH4     2      27.550  18.880  34.770  1.00  0.00            
ATOM    151  H10 BH4     2      26.580  23.640  35.710  1.00  0.00            
ATOM    152  H11 BH4     2      24.540  24.850  36.310  1.00  0.00            
ATOM    153  H12 BH4     2      22.370  24.530  34.820  1.00  0.00            
ATOM    154  H13 BH4     2      22.550  22.970  32.880  1.00  0.00            
ATOM    155  H14 BH4     2      24.650  22.150  32.220  1.00  0.00            
TER
ENDMDL
MODEL        1
ATOM      1  H1  ACD     1      28.890  20.980  38.220  1.00  0.00            
ATOM      2  O1  ACD     1      28.300  20.250  38.450  1.00  0.00            
ATOM      3  C1  ACD     1      27.680  20.100  37.210  1.00  0.00            
ATOM      4  H2  ACD     1      26.960  19.270  37.280  1.00  0.00            
ATOM      5  H3  ACD     1      28.360  19.870  36.380  1.00  0.00            
ATOM      6  C2  ACD     1      26.850  21.280  36.900  1.00  0.00            
ATOM      7  H4  ACD     1      26.120  21.430  37.700  1.00  0.00            
ATOM      8  O2  ACD     1      27.780  22.390  36.830  1.00  0.00            
ATOM      9  C3  ACD     1      27.160  23.660  36.710  1.00  0.00            
ATOM     10  H5  ACD     1      27.970  24.390  36.770  1.00  0.00            
ATOM     11  O3  ACD     1      26.230  23.880  37.860  1.00  0.00            
ATOM     12  C4  ACD     1      26.540  24.860  38.870  1.00  0.00            
ATOM     13  H6  ACD     1      27.610  25.070  38.840  1.00  0.00            
ATOM     14  C5  ACD     1      25.790  26.140  38.560  1.00  0.00            
ATOM     15  H7  ACD     1      24.740  25.870  38.450  1.00  0.00            
ATOM     16  O4  ACD     1      26.440  26.890  37.480  1.00  0.00            
ATOM     17  H8  ACD     1      27.330  27.160  37.710  1.00  0.00            
ATOM     18  C6  ACD     1      25.530  27.080  39.730  1.00  0.00            
ATOM     19  H9  ACD     1      26.460  27.630  39.890  1.00  0.00            
ATOM     20  O5  ACD     1      24.470  28.090  39.550  1.00  0.00            
ATOM     21  H10 ACD     1      23.640  27.610  39.480  1.00  0.00            
ATOM     22  C7  ACD     1      25.120  26.270  40.980  1.00  0.00            
ATOM     23  H11 ACD     1      25.190  26.890  41.880  1.00  0.00            
ATOM     24  O6  ACD     1      26.060  25.200  41.220  1.00  0.00            
ATOM     25  C8  ACD     1      26.160  24.190  40.230  1.00  0.00            
ATOM     26  H12 ACD     1      25.170  23.730  40.210  1.00  0.00            
ATOM     27  C9  ACD     1      27.170  23.120  40.640  1.00  0.00            
ATOM     28  H13 ACD     1      27.530  22.560  39.770  1.00  0.00            
ATOM     29  H14 ACD     1      28.030  23.630  41.070  1.00  0.00            
ATOM     30  O7  ACD     1      26.630  22.300  41.650  1.00  0.00            
ATOM     31  H15 ACD     1      27.020  21.430  41.560  1.00  0.00            
ATOM     32  O8  ACD     1      23.810  25.730  40.810  1.00  0.00            
ATOM     33  C10 ACD     1      22.940  25.730  41.940  1.00  0.00            
ATOM     34  H16 ACD     1      23.130  26.470  42.730  1.00  0.00            
ATOM     35  C11 ACD     1      21.650  26.200  41.410  1.00  0.00            
ATOM     36  H17 ACD     1      21.470  25.830  40.400  1.00  0.00            
ATOM     37  O9  ACD     1      21.640  27.640  41.130  1.00  0.00            
ATOM     38  H18 ACD     1      21.570  28.060  41.990  1.00  0.00            
ATOM     39  C12 ACD     1      20.420  25.890  42.230  1.00  0.00            
ATOM     40  H19 ACD     1      20.470  26.480  43.150  1.00  0.00            
ATOM     41  O10 ACD     1      19.250  26.340  41.480  1.00  0.00            
ATOM     42  H20 ACD     1      18.930  25.690  40.850  1.00  0.00            
ATOM     43  C13 ACD     1      20.390  24.350  42.460  1.00  0.00            
ATOM     44  H21 ACD     1      19.570  24.090  43.140  1.00  0.00            
ATOM     45  O11 ACD     1      21.660  24.000  43.090  1.00  0.00            
ATOM     46  C14 ACD     1      22.880  24.320  42.460  1.00  0.00            
ATOM     47  H22 ACD     1      23.030  23.650  41.600  1.00  0.00            
ATOM     48  C15 ACD     1      24.030  24.040  43.420  1.00  0.00            
ATOM     49  H23 ACD     1      24.910  24.600  43.080  1.00  0.00            
ATOM     50  H24 ACD     1      23.790  24.300  44.460  1.00  0.00            
ATOM     51  O12 ACD     1      24.350  22.660  43.540  1.00  0.00            
ATOM     52  H25 ACD     1      24.850  22.480  42.740  1.00  0.00            
ATOM     53  O13 ACD     1      20.340  23.520  41.260  1.00  0.00            
ATOM     54  C16 ACD     1      19.070  22.950  40.870  1.00  0.00            
ATOM     55  H26 ACD     1      18.310  23.130  41.640  1.00  0.00            
ATOM     56  C17 ACD     1      18.710  23.480  39.540  1.00  0.00            
ATOM     57  H27 ACD     1      19.480  23.240  38.790  1.00  0.00            
ATOM     58  O14 ACD     1      18.450  24.860  39.440  1.00  0.00            
ATOM     59  H28 ACD     1      18.090  25.070  38.580  1.00  0.00            
ATOM     60  C18 ACD     1      17.500  22.680  39.020  1.00  0.00            
ATOM     61  H29 ACD     1      16.610  22.860  39.640  1.00  0.00            
ATOM     62  O15 ACD     1      17.340  22.960  37.680  1.00  0.00            
ATOM     63  H30 ACD     1      18.050  22.530  37.190  1.00  0.00            
ATOM     64  C19 ACD     1      17.740  21.150  38.990  1.00  0.00            
ATOM     65  H31 ACD     1      16.930  20.490  38.650  1.00  0.00            
ATOM     66  O16 ACD     1      18.000  20.820  40.360  1.00  0.00            
ATOM     67  C20 ACD     1      19.140  21.440  40.890  1.00  0.00            
ATOM     68  H32 ACD     1      20.010  21.220  40.250  1.00  0.00            
ATOM     69  C21 ACD     1      19.480  20.900  42.270  1.00  0.00            
ATOM     70  H33 ACD     1      19.280  19.820  42.280  1.00  0.00            
ATOM     71  H34 ACD     1      20.560  21.090  42.340  1.00  0.00            
ATOM     72  O17 ACD     1      18.900  21.570  43.420  1.00  0.00            
ATOM     73  H35 ACD     1      17.960  21.380  43.410  1.00  0.00            
ATOM     74  O18 ACD     1      18.900  20.810  38.180  1.00  0.00            
ATOM     75  C22 ACD     1      18.770  19.490  37.510  1.00  0.00            
ATOM     76  H36 ACD     1      17.930  18.830  37.770  1.00  0.00            
ATOM     77  C23 ACD     1      18.720  19.740  36.030  1.00  0.00            
ATOM     78  H37 ACD     1      19.590  20.370  35.790  1.00  0.00            
ATOM     79  O19 ACD     1      17.500  20.450  35.610  1.00  0.00            
ATOM     80  H38 ACD     1      17.300  20.250  34.690  1.00  0.00            
ATOM     81  C24 ACD     1      18.860  18.540  35.240  1.00  0.00            
ATOM     82  H39 ACD     1      17.990  17.890  35.370  1.00  0.00            
ATOM     83  O20 ACD     1      18.940  18.910  33.860  1.00  0.00            
ATOM     84  H40 ACD     1      19.870  19.110  33.720  1.00  0.00            
ATOM     85  C25 ACD     1      20.120  17.750  35.580  1.00  0.00            
ATOM     86  H41 ACD     1      20.210  16.810  35.030  1.00  0.00            
ATOM     87  O21 ACD     1      20.180  17.520  36.910  1.00  0.00            
ATOM     88  C26 ACD     1      20.110  18.720  37.760  1.00  0.00            
ATOM     89  H42 ACD     1      20.930  19.400  37.510  1.00  0.00            
ATOM     90  C27 ACD     1      20.360  18.350  39.270  1.00  0.00            
ATOM     91  H43 ACD     1      20.210  19.220  39.920  1.00  0.00            
ATOM     92  H44 ACD     1      19.520  17.660  39.410  1.00  0.00            
ATOM     93  O22 ACD     1      21.620  17.700  39.570  1.00  0.00            
ATOM     94  H45 ACD     1      22.330  17.880  38.950  1.00  0.00            
ATOM     95  O23 ACD     1      21.170  18.620  35.190  1.00  0.00            
ATOM     96  C28 ACD     1      22.420  18.050  34.770  1.00  0.00            
ATOM     97  H46 ACD     1      22.140  17.140  34.240  1.00  0.00            
ATOM     98  C29 ACD     1      23.420  17.690  35.900  1.00  0.00            
ATOM     99  H47 ACD     1      23.270  18.410  36.710  1.00  0.00            
ATOM    100  O24 ACD     1      24.810  17.750  35.430  1.00  0.00            
ATOM    101  C30 ACD     1      23.260  16.280  36.450  1.00  0.00            
ATOM    102  H48 ACD     1      22.250  16.080  36.850  1.00  0.00            
ATOM    103  H49 ACD     1      23.490  15.580  35.640  1.00  0.00            
ATOM    104  O25 ACD     1      24.280  15.940  37.490  1.00  0.00            
ATOM    105  H50 ACD     1      25.170  16.020  37.150  1.00  0.00            
ATOM    106  C31 ACD     1      23.010  19.060  33.700  1.00  0.00            
ATOM    107  H51 ACD     1      22.940  20.090  34.060  1.00  0.00            
ATOM    108  O26 ACD     1      22.170  18.900  32.550  1.00  0.00            
ATOM    109  H52 ACD     1      22.140  17.980  32.250  1.00  0.00            
ATOM    110  C32 ACD     1      24.530  18.960  33.420  1.00  0.00            
ATOM    111  H53 ACD     1      24.570  17.960  32.970  1.00  0.00            
ATOM    112  O27 ACD     1      25.010  20.080  32.630  1.00  0.00            
ATOM    113  H54 ACD     1      25.060  20.900  33.140  1.00  0.00            
ATOM    114  C33 ACD     1      25.280  18.960  34.760  1.00  0.00            
ATOM    115  H55 ACD     1      26.330  18.720  34.540  1.00  0.00            
ATOM    116  O28 ACD     1      25.150  20.160  35.500  1.00  0.00            
ATOM    117  C34 ACD     1      26.180  21.140  35.470  1.00  0.00            
ATOM    118  H56 ACD     1      26.900  20.940  34.660  1.00  0.00            
ATOM    119  C35 ACD     1      25.370  22.500  35.160  1.00  0.00            
ATOM    120  H57 ACD     1      24.560  22.640  35.880  1.00  0.00            
ATOM    121  O29 ACD     1      24.900  22.560  33.740  1.00  0.00            
ATOM    122  H58 ACD     1      24.710  23.460  33.480  1.00  0.00            
ATOM    123  C36 ACD     1      26.330  23.680  35.420  1.00  0.00            
ATOM    124  H59 ACD     1      27.040  23.770  34.590  1.00  0.00            
ATOM    125  O30 ACD     1      25.570  24.930  35.500  1.00  0.00            
ATOM    126  H60 ACD     1      25.350  25.000  36.440  1.00  0.00            
ATOM    127  C1  BH4     2      22.520  23.840  38.490  1.00  0.00            
ATOM    128  C2  BH4     2      22.060  22.740  37.550  1.00  0.00            
ATOM    129  C3  BH4     2      22.520  21.510  37.810  1.00  0.00            
ATOM    130  C4  BH4     2      23.160  20.840  39.030  1.00  0.00            
ATOM    131  C5  BH4     2      24.200  19.930  38.910  1.00  0.00            
ATOM    132  C6  BH4     2      24.810  19.250  40.020  1.00  0.00            
ATOM    133  C7  BH4     2      24.340  19.570  41.330  1.00  0.00            
ATOM    134  C8  BH4     2      23.400  20.610  41.490  1.00  0.00            
ATOM    135  C9  BH4     2      22.730  21.150  40.340  1.00  0.00            
ATOM    136  C10 BH4     2      21.300  23.270  36.300  1.00  0.00            
ATOM    137  C11 BH4     2      21.320  22.420  35.170  1.00  0.00            
ATOM    138  C12 BH4     2      20.620  22.770  34.010  1.00  0.00            
ATOM    139  C13 BH4     2      19.850  23.950  34.020  1.00  0.00            
ATOM    140  C14 BH4     2      19.850  24.760  35.180  1.00  0.00            
ATOM    141  C15 BH4     2      20.630  24.480  36.280  1.00  0.00            
ATOM    142  H1  BH4     2      23.540  23.800  38.890  1.00  0.00            
ATOM    143  H2  BH4     2      22.480  24.720  37.840  1.00  0.00            
ATOM    144  H3  BH4     2      21.760  24.010  39.270  1.00  0.00            
ATOM    145  H4  BH4     2      22.340  20.760  37.050  1.00  0.00            
ATOM    146  H5  BH4     2      24.560  19.720  37.900  1.00  0.00            
ATOM    147  H6  BH4     2      25.530  18.470  39.790  1.00  0.00            
ATOM    148  H7  BH4     2      24.670  19.000  42.190  1.00  0.00            
ATOM    149  H8  BH4     2      22.940  20.830  42.450  1.00  0.00            
ATOM    150  H9  BH4     2      21.870  21.780  40.540  1.00  0.00            
ATOM    151  H10 BH4     2      21.990  21.570  35.180  1.00  0.00            
ATOM    152  H11 BH4     2      20.840  22.260  33.070  1.00  0.00            
ATOM    153  H12 BH4     2      19.220  24.190  33.170  1.00  0.00            
ATOM    154  H13 BH4     2      19.250  25.650  35.060  1.00  0.00            
ATOM    155  H14 BH4     2      20.650  25.180  37.110  1.00  0.00            
TER
ENDMDL
MODEL        1
ATOM      1  H1  ACD     1      31.430   4.060  39.620  1.00  0.00            
ATOM      2  O1  ACD     1      31.960   3.980  40.420  1.00  0.00            
ATOM      3  C1  ACD     1      33.340   3.970  39.960  1.00  0.00            
ATOM      4  H2  ACD     1      33.450   3.210  39.180  1.00  0.00            
ATOM      5  H3  ACD     1      34.040   3.820  40.800  1.00  0.00            
ATOM      6  C2  ACD     1      33.840   5.260  39.280  1.00  0.00            
ATOM      7  H4  ACD     1      34.890   5.160  38.970  1.00  0.00            
ATOM      8  O2  ACD     1      33.110   5.450  38.110  1.00  0.00            
ATOM      9  C3  ACD     1      33.470   6.630  37.400  1.00  0.00            
ATOM     10  H5  ACD     1      33.000   6.580  36.410  1.00  0.00            
ATOM     11  O3  ACD     1      34.860   6.810  37.090  1.00  0.00            
ATOM     12  C4  ACD     1      35.270   6.750  35.670  1.00  0.00            
ATOM     13  H6  ACD     1      34.630   6.110  35.060  1.00  0.00            
ATOM     14  C5  ACD     1      35.120   8.170  35.060  1.00  0.00            
ATOM     15  H7  ACD     1      35.670   8.860  35.720  1.00  0.00            
ATOM     16  O4  ACD     1      33.740   8.620  34.970  1.00  0.00            
ATOM     17  H8  ACD     1      33.300   8.270  34.190  1.00  0.00            
ATOM     18  C6  ACD     1      35.860   8.160  33.640  1.00  0.00            
ATOM     19  H9  ACD     1      35.330   7.590  32.870  1.00  0.00            
ATOM     20  O5  ACD     1      36.000   9.540  33.230  1.00  0.00            
ATOM     21  H10 ACD     1      35.150   9.840  32.890  1.00  0.00            
ATOM     22  C7  ACD     1      37.230   7.540  33.790  1.00  0.00            
ATOM     23  H11 ACD     1      37.830   7.460  32.880  1.00  0.00            
ATOM     24  O6  ACD     1      37.200   6.190  34.280  1.00  0.00            
ATOM     25  C8  ACD     1      36.590   6.110  35.590  1.00  0.00            
ATOM     26  H12 ACD     1      37.250   6.610  36.320  1.00  0.00            
ATOM     27  C9  ACD     1      36.480   4.670  36.030  1.00  0.00            
ATOM     28  H13 ACD     1      36.110   4.560  37.060  1.00  0.00            
ATOM     29  H14 ACD     1      35.910   4.060  35.320  1.00  0.00            
ATOM     30  O7  ACD     1      37.850   4.170  36.080  1.00  0.00            
ATOM     31  H15 ACD     1      38.340   4.590  36.800  1.00  0.00            
ATOM     32  O8  ACD     1      38.080   8.340  34.650  1.00  0.00            
ATOM     33  C10 ACD     1      39.320   8.740  34.230  1.00  0.00            
ATOM     34  H16 ACD     1      39.300   8.740  33.130  1.00  0.00            
ATOM     35  C11 ACD     1      39.350  10.160  34.680  1.00  0.00            
ATOM     36  H17 ACD     1      39.060  10.170  35.740  1.00  0.00            
ATOM     37  O9  ACD     1      38.560  11.070  33.890  1.00  0.00            
ATOM     38  H18 ACD     1      37.700  10.650  33.900  1.00  0.00            
ATOM     39  C12 ACD     1      40.820  10.650  34.730  1.00  0.00            
ATOM     40  H19 ACD     1      41.340  10.650  33.770  1.00  0.00            
ATOM     41  O10 ACD     1      40.970  11.940  35.350  1.00  0.00            
ATOM     42  H20 ACD     1      40.790  11.950  36.290  1.00  0.00            
ATOM     43  C13 ACD     1      41.660   9.680  35.590  1.00  0.00            
ATOM     44  H21 ACD     1      42.710   9.980  35.650  1.00  0.00            
ATOM     45  O11 ACD     1      41.640   8.450  34.900  1.00  0.00            
ATOM     46  C14 ACD     1      40.350   7.770  34.810  1.00  0.00            
ATOM     47  H22 ACD     1      40.020   7.470  35.810  1.00  0.00            
ATOM     48  C15 ACD     1      40.630   6.530  33.980  1.00  0.00            
ATOM     49  H23 ACD     1      41.440   5.910  34.390  1.00  0.00            
ATOM     50  H24 ACD     1      39.720   5.910  34.000  1.00  0.00            
ATOM     51  O12 ACD     1      41.070   6.930  32.660  1.00  0.00            
ATOM     52  H25 ACD     1      41.970   7.170  32.840  1.00  0.00            
ATOM     53  O13 ACD     1      41.090   9.500  36.920  1.00  0.00            
ATOM     54  C16 ACD     1      41.860   9.950  37.980  1.00  0.00            
ATOM     55  H26 ACD     1      42.690  10.570  37.640  1.00  0.00            
ATOM     56  C17 ACD     1      41.050  10.860  38.870  1.00  0.00            
ATOM     57  H27 ACD     1      40.210  10.190  39.140  1.00  0.00            
ATOM     58  O14 ACD     1      40.590  12.050  38.130  1.00  0.00            
ATOM     59  H28 ACD     1      40.230  12.650  38.780  1.00  0.00            
ATOM     60  C18 ACD     1      41.730  11.240  40.140  1.00  0.00            
ATOM     61  H29 ACD     1      42.540  11.910  39.840  1.00  0.00            
ATOM     62  O15 ACD     1      40.760  11.990  40.930  1.00  0.00            
ATOM     63  H30 ACD     1      40.470  11.370  41.600  1.00  0.00            
ATOM     64  C19 ACD     1      42.120  10.000  40.880  1.00  0.00            
ATOM     65  H31 ACD     1      42.580  10.370  41.800  1.00  0.00            
ATOM     66  O16 ACD     1      43.030   9.230  40.080  1.00  0.00            
ATOM     67  C20 ACD     1      42.420   8.790  38.890  1.00  0.00            
ATOM     68  H32 ACD     1      41.600   8.130  39.180  1.00  0.00            
ATOM     69  C21 ACD     1      43.440   7.970  38.050  1.00  0.00            
ATOM     70  H33 ACD     1      42.930   7.680  37.120  1.00  0.00            
ATOM     71  H34 ACD     1      44.360   8.550  37.890  1.00  0.00            
ATOM     72  O17 ACD     1      43.960   6.720  38.570  1.00  0.00            
ATOM     73  H35 ACD     1      44.280   6.900  39.460  1.00  0.00            
ATOM     74  O18 ACD     1      40.950   9.280  41.310  1.00  0.00            
ATOM     75  C22 ACD     1      40.800   8.810  42.620  1.00  0.00            
ATOM     76  H36 ACD     1      41.750   8.740  43.160  1.00  0.00            
ATOM     77  C23 ACD     1      39.860   9.800  43.410  1.00  0.00            
ATOM     78  H37 ACD     1      39.070  10.210  42.780  1.00  0.00            
ATOM     79  O19 ACD     1      40.650  10.950  43.750  1.00  0.00            
ATOM     80  H38 ACD     1      40.150  11.720  44.020  1.00  0.00            
ATOM     81  C24 ACD     1      39.350   9.120  44.750  1.00  0.00            
ATOM     82  H39 ACD     1      40.220   8.970  45.390  1.00  0.00            
ATOM     83  O20 ACD     1      38.340   9.950  45.430  1.00  0.00            
ATOM     84  H40 ACD     1      38.840  10.670  45.830  1.00  0.00            
ATOM     85  C25 ACD     1      38.760   7.770  44.430  1.00  0.00            
ATOM     86  H41 ACD     1      38.460   7.260  45.350  1.00  0.00            
ATOM     87  O21 ACD     1      39.780   6.980  43.830  1.00  0.00            
ATOM     88  C26 ACD     1      40.200   7.420  42.520  1.00  0.00            
ATOM     89  H42 ACD     1      39.350   7.450  41.830  1.00  0.00            
ATOM     90  C27 ACD     1      41.220   6.480  42.000  1.00  0.00            
ATOM     91  H43 ACD     1      40.880   5.460  41.780  1.00  0.00            
ATOM     92  H44 ACD     1      41.500   6.670  40.960  1.00  0.00            
ATOM     93  O22 ACD     1      42.350   6.420  42.800  1.00  0.00            
ATOM     94  H45 ACD     1      43.040   6.020  42.270  1.00  0.00            
ATOM     95  O23 ACD     1      37.630   7.860  43.610  1.00  0.00            
ATOM     96  C28 ACD     1      36.460   7.060  43.960  1.00  0.00            
ATOM     97  H46 ACD     1      36.390   7.070  45.060  1.00  0.00            
ATOM     98  C29 ACD     1      36.480   5.640  43.450  1.00  0.00            
ATOM     99  H47 ACD     1      36.910   5.660  42.450  1.00  0.00            
ATOM    100  O24 ACD     1      35.170   5.090  43.390  1.00  0.00            
ATOM    101  C30 ACD     1      37.320   4.680  44.280  1.00  0.00            
ATOM    102  H48 ACD     1      37.200   3.620  44.010  1.00  0.00            
ATOM    103  H49 ACD     1      38.360   4.860  43.980  1.00  0.00            
ATOM    104  O25 ACD     1      37.190   4.810  45.680  1.00  0.00            
ATOM    105  H50 ACD     1      36.260   4.660  45.900  1.00  0.00            
ATOM    106  C31 ACD     1      35.340   7.910  43.540  1.00  0.00            
ATOM    107  H51 ACD     1      35.570   8.260  42.520  1.00  0.00            
ATOM    108  O26 ACD     1      35.220   9.060  44.390  1.00  0.00            
ATOM    109  H52 ACD     1      36.080   9.230  44.780  1.00  0.00            
ATOM    110  C32 ACD     1      34.060   7.090  43.460  1.00  0.00            
ATOM    111  H53 ACD     1      33.840   6.740  44.480  1.00  0.00            
ATOM    112  O27 ACD     1      32.950   7.830  42.990  1.00  0.00            
ATOM    113  H54 ACD     1      33.210   8.370  42.230  1.00  0.00            
ATOM    114  C33 ACD     1      34.250   5.860  42.650  1.00  0.00            
ATOM    115  H55 ACD     1      33.320   5.280  42.610  1.00  0.00            
ATOM    116  O28 ACD     1      34.660   6.150  41.320  1.00  0.00            
ATOM    117  C34 ACD     1      33.710   6.410  40.230  1.00  0.00            
ATOM    118  H56 ACD     1      32.730   6.470  40.710  1.00  0.00            
ATOM    119  C35 ACD     1      33.870   7.780  39.570  1.00  0.00            
ATOM    120  H57 ACD     1      34.920   7.990  39.310  1.00  0.00            
ATOM    121  O29 ACD     1      33.570   8.950  40.340  1.00  0.00            
ATOM    122  H58 ACD     1      34.020   9.670  39.900  1.00  0.00            
ATOM    123  C36 ACD     1      33.200   7.810  38.220  1.00  0.00            
ATOM    124  H59 ACD     1      32.120   7.660  38.350  1.00  0.00            
ATOM    125  O30 ACD     1      33.440   9.040  37.520  1.00  0.00            
ATOM    126  H60 ACD     1      33.690   8.640  36.680  1.00  0.00            
ATOM    127  C1  BH4     2      37.190   9.580  37.880  1.00  0.00            
ATOM    128  C2  BH4     2      37.380   9.660  39.340  1.00  0.00            
ATOM    129  C3  BH4     2      37.800   8.530  39.860  1.00  0.00            
ATOM    130  C4  BH4     2      38.300   7.290  39.290  1.00  0.00            
ATOM    131  C5  BH4     2      37.810   6.120  39.840  1.00  0.00            
ATOM    132  C6  BH4     2      38.360   4.830  39.500  1.00  0.00            
ATOM    133  C7  BH4     2      39.510   4.670  38.740  1.00  0.00            
ATOM    134  C8  BH4     2      39.950   5.870  38.160  1.00  0.00            
ATOM    135  C9  BH4     2      39.340   7.150  38.360  1.00  0.00            
ATOM    136  C10 BH4     2      37.150  10.930  40.110  1.00  0.00            
ATOM    137  C11 BH4     2      36.750  10.830  41.480  1.00  0.00            
ATOM    138  C12 BH4     2      36.340  12.000  42.170  1.00  0.00            
ATOM    139  C13 BH4     2      36.530  13.270  41.570  1.00  0.00            
ATOM    140  C14 BH4     2      37.000  13.400  40.240  1.00  0.00            
ATOM    141  C15 BH4     2      37.330  12.210  39.570  1.00  0.00            
ATOM    142  H1  BH4     2      36.830   8.600  37.560  1.00  0.00            
ATOM    143  H2  BH4     2      36.480  10.300  37.460  1.00  0.00            
ATOM    144  H3  BH4     2      38.170   9.600  37.390  1.00  0.00            
ATOM    145  H4  BH4     2      37.820   8.520  40.950  1.00  0.00            
ATOM    146  H5  BH4     2      37.060   6.280  40.610  1.00  0.00            
ATOM    147  H6  BH4     2      37.910   3.940  39.920  1.00  0.00            
ATOM    148  H7  BH4     2      40.040   3.720  38.670  1.00  0.00            
ATOM    149  H8  BH4     2      40.840   5.710  37.560  1.00  0.00            
ATOM    150  H9  BH4     2      39.620   8.070  37.870  1.00  0.00            
ATOM    151  H10 BH4     2      36.490   9.890  41.950  1.00  0.00            
ATOM    152  H11 BH4     2      35.940  11.910  43.170  1.00  0.00            
ATOM    153  H12 BH4     2      36.320  14.150  42.160  1.00  0.00            
ATOM    154  H13 BH4     2      37.050  14.310  39.650  1.00  0.00            
ATOM    155  H14 BH4     2      37.610  12.290  38.520  1.00  0.00            
TER
ENDMDL
MODEL        1
ATOM      1  H1  ACD     1       1.240  17.580  17.450  1.00  0.00            
ATOM      2  O1  ACD     1       1.860  18.260  17.740  1.00  0.00            
ATOM      3  C1  ACD     1       3.110  17.810  17.170  1.00  0.00            
ATOM      4  H2  ACD     1       4.010  18.380  17.450  1.00  0.00            
ATOM      5  H3  ACD     1       3.060  17.730  16.080  1.00  0.00            
ATOM      6  C2  ACD     1       3.270  16.350  17.610  1.00  0.00            
ATOM      7  H4  ACD     1       3.290  16.360  18.710  1.00  0.00            
ATOM      8  O2  ACD     1       2.060  15.610  17.330  1.00  0.00            
ATOM      9  C3  ACD     1       1.920  14.270  17.770  1.00  0.00            
ATOM     10  H5  ACD     1       0.890  13.970  17.550  1.00  0.00            
ATOM     11  O3  ACD     1       2.140  14.220  19.190  1.00  0.00            
ATOM     12  C4  ACD     1       1.250  13.490  19.980  1.00  0.00            
ATOM     13  H6  ACD     1       0.540  12.970  19.340  1.00  0.00            
ATOM     14  C5  ACD     1       2.080  12.460  20.780  1.00  0.00            
ATOM     15  H7  ACD     1       3.020  12.900  21.130  1.00  0.00            
ATOM     16  O4  ACD     1       2.460  11.310  20.020  1.00  0.00            
ATOM     17  H8  ACD     1       2.740  11.490  19.120  1.00  0.00            
ATOM     18  C6  ACD     1       1.190  11.990  21.950  1.00  0.00            
ATOM     19  H9  ACD     1       0.260  11.630  21.490  1.00  0.00            
ATOM     20  O5  ACD     1       1.820  10.980  22.730  1.00  0.00            
ATOM     21  H10 ACD     1       1.680  10.140  22.280  1.00  0.00            
ATOM     22  C7  ACD     1       0.760  13.120  22.840  1.00  0.00            
ATOM     23  H11 ACD     1       0.200  12.690  23.680  1.00  0.00            
ATOM     24  O6  ACD     1      -0.020  14.000  22.070  1.00  0.00            
ATOM     25  C8  ACD     1       0.570  14.550  20.910  1.00  0.00            
ATOM     26  H12 ACD     1       1.300  15.250  21.320  1.00  0.00            
ATOM     27  C9  ACD     1      -0.540  15.300  20.300  1.00  0.00            
ATOM     28  H13 ACD     1      -0.350  15.680  19.280  1.00  0.00            
ATOM     29  H14 ACD     1      -1.430  14.680  20.090  1.00  0.00            
ATOM     30  O7  ACD     1      -0.990  16.350  21.150  1.00  0.00            
ATOM     31  H15 ACD     1      -1.490  15.930  21.860  1.00  0.00            
ATOM     32  O8  ACD     1       1.850  13.850  23.390  1.00  0.00            
ATOM     33  C10 ACD     1       1.680  14.310  24.730  1.00  0.00            
ATOM     34  H16 ACD     1       0.620  14.260  25.000  1.00  0.00            
ATOM     35  C11 ACD     1       2.470  13.300  25.500  1.00  0.00            
ATOM     36  H17 ACD     1       3.490  13.340  25.110  1.00  0.00            
ATOM     37  O9  ACD     1       1.840  11.990  25.500  1.00  0.00            
ATOM     38  H18 ACD     1       1.700  11.620  24.620  1.00  0.00            
ATOM     39  C12 ACD     1       2.620  13.790  26.980  1.00  0.00            
ATOM     40  H19 ACD     1       1.650  13.680  27.480  1.00  0.00            
ATOM     41  O10 ACD     1       3.540  12.960  27.640  1.00  0.00            
ATOM     42  H20 ACD     1       4.420  13.110  27.290  1.00  0.00            
ATOM     43  C13 ACD     1       3.160  15.270  27.080  1.00  0.00            
ATOM     44  H21 ACD     1       3.130  15.630  28.110  1.00  0.00            
ATOM     45  O11 ACD     1       2.220  16.020  26.360  1.00  0.00            
ATOM     46  C14 ACD     1       2.110  15.730  24.960  1.00  0.00            
ATOM     47  H22 ACD     1       3.060  15.970  24.460  1.00  0.00            
ATOM     48  C15 ACD     1       1.110  16.650  24.330  1.00  0.00            
ATOM     49  H23 ACD     1       0.820  16.270  23.340  1.00  0.00            
ATOM     50  H24 ACD     1       0.220  16.770  24.970  1.00  0.00            
ATOM     51  O12 ACD     1       1.630  17.980  24.220  1.00  0.00            
ATOM     52  H25 ACD     1       2.590  17.930  24.240  1.00  0.00            
ATOM     53  O13 ACD     1       4.370  15.460  26.490  1.00  0.00            
ATOM     54  C16 ACD     1       5.450  15.560  27.370  1.00  0.00            
ATOM     55  H26 ACD     1       5.200  15.260  28.400  1.00  0.00            
ATOM     56  C17 ACD     1       6.500  14.610  26.770  1.00  0.00            
ATOM     57  H27 ACD     1       6.340  14.720  25.690  1.00  0.00            
ATOM     58  O14 ACD     1       6.190  13.290  27.120  1.00  0.00            
ATOM     59  H28 ACD     1       6.910  12.710  27.390  1.00  0.00            
ATOM     60  C18 ACD     1       7.920  15.020  27.210  1.00  0.00            
ATOM     61  H29 ACD     1       8.040  14.930  28.300  1.00  0.00            
ATOM     62  O15 ACD     1       9.020  14.170  26.800  1.00  0.00            
ATOM     63  H30 ACD     1       8.900  13.370  27.320  1.00  0.00            
ATOM     64  C19 ACD     1       8.130  16.480  26.820  1.00  0.00            
ATOM     65  H31 ACD     1       9.150  16.860  26.970  1.00  0.00            
ATOM     66  O16 ACD     1       7.220  17.210  27.590  1.00  0.00            
ATOM     67  C20 ACD     1       5.840  17.020  27.270  1.00  0.00            
ATOM     68  H32 ACD     1       5.640  17.380  26.250  1.00  0.00            
ATOM     69  C21 ACD     1       5.010  17.840  28.230  1.00  0.00            
ATOM     70  H33 ACD     1       5.310  18.890  28.070  1.00  0.00            
ATOM     71  H34 ACD     1       3.940  17.780  28.000  1.00  0.00            
ATOM     72  O17 ACD     1       5.120  17.460  29.640  1.00  0.00            
ATOM     73  H35 ACD     1       4.780  18.220  30.120  1.00  0.00            
ATOM     74  O18 ACD     1       7.890  16.580  25.390  1.00  0.00            
ATOM     75  C22 ACD     1       8.890  17.140  24.590  1.00  0.00            
ATOM     76  H36 ACD     1       9.690  17.570  25.210  1.00  0.00            
ATOM     77  C23 ACD     1       9.370  15.940  23.770  1.00  0.00            
ATOM     78  H37 ACD     1       8.490  15.530  23.260  1.00  0.00            
ATOM     79  O19 ACD     1      10.150  15.070  24.550  1.00  0.00            
ATOM     80  H38 ACD     1       9.690  14.940  25.390  1.00  0.00            
ATOM     81  C24 ACD     1      10.180  16.430  22.590  1.00  0.00            
ATOM     82  H39 ACD     1      11.120  16.850  22.980  1.00  0.00            
ATOM     83  O20 ACD     1      10.670  15.400  21.750  1.00  0.00            
ATOM     84  H40 ACD     1      11.270  14.880  22.290  1.00  0.00            
ATOM     85  C25 ACD     1       9.450  17.560  21.800  1.00  0.00            
ATOM     86  H41 ACD     1      10.120  17.910  21.010  1.00  0.00            
ATOM     87  O21 ACD     1       9.230  18.680  22.670  1.00  0.00            
ATOM     88  C26 ACD     1       8.370  18.330  23.770  1.00  0.00            
ATOM     89  H42 ACD     1       7.390  18.050  23.370  1.00  0.00            
ATOM     90  C27 ACD     1       8.000  19.560  24.630  1.00  0.00            
ATOM     91  H43 ACD     1       7.650  20.350  23.960  1.00  0.00            
ATOM     92  H44 ACD     1       7.220  19.320  25.360  1.00  0.00            
ATOM     93  O22 ACD     1       9.110  19.980  25.400  1.00  0.00            
ATOM     94  H45 ACD     1       9.570  20.610  24.840  1.00  0.00            
ATOM     95  O23 ACD     1       8.230  17.180  21.210  1.00  0.00            
ATOM     96  C28 ACD     1       8.060  17.610  19.850  1.00  0.00            
ATOM     97  H46 ACD     1       8.680  18.490  19.640  1.00  0.00            
ATOM     98  C29 ACD     1       6.600  17.940  19.680  1.00  0.00            
ATOM     99  H47 ACD     1       5.880  17.190  20.030  1.00  0.00            
ATOM    100  O24 ACD     1       6.180  18.250  18.280  1.00  0.00            
ATOM    101  C30 ACD     1       6.390  19.230  20.430  1.00  0.00            
ATOM    102  H48 ACD     1       5.360  19.600  20.320  1.00  0.00            
ATOM    103  H49 ACD     1       6.560  19.010  21.490  1.00  0.00            
ATOM    104  O25 ACD     1       7.160  20.410  20.050  1.00  0.00            
ATOM    105  H50 ACD     1       6.570  21.050  19.660  1.00  0.00            
ATOM    106  C31 ACD     1       8.370  16.430  18.850  1.00  0.00            
ATOM    107  H51 ACD     1       7.800  15.540  19.130  1.00  0.00            
ATOM    108  O26 ACD     1       9.770  16.040  18.940  1.00  0.00            
ATOM    109  H52 ACD     1       9.850  15.810  19.870  1.00  0.00            
ATOM    110  C32 ACD     1       7.950  16.900  17.490  1.00  0.00            
ATOM    111  H53 ACD     1       8.430  17.850  17.210  1.00  0.00            
ATOM    112  O27 ACD     1       8.390  15.920  16.590  1.00  0.00            
ATOM    113  H54 ACD     1       9.190  15.560  16.990  1.00  0.00            
ATOM    114  C33 ACD     1       6.450  17.120  17.410  1.00  0.00            
ATOM    115  H55 ACD     1       6.200  17.460  16.400  1.00  0.00            
ATOM    116  O28 ACD     1       5.710  16.000  17.780  1.00  0.00            
ATOM    117  C34 ACD     1       4.460  15.630  17.100  1.00  0.00            
ATOM    118  H56 ACD     1       4.400  15.740  16.010  1.00  0.00            
ATOM    119  C35 ACD     1       4.380  14.130  17.350  1.00  0.00            
ATOM    120  H57 ACD     1       4.530  13.840  18.400  1.00  0.00            
ATOM    121  O29 ACD     1       5.430  13.440  16.610  1.00  0.00            
ATOM    122  H58 ACD     1       6.320  13.530  16.970  1.00  0.00            
ATOM    123  C36 ACD     1       2.980  13.530  17.060  1.00  0.00            
ATOM    124  H59 ACD     1       2.810  13.710  15.990  1.00  0.00            
ATOM    125  O30 ACD     1       2.880  12.120  17.320  1.00  0.00            
ATOM    126  H60 ACD     1       3.450  11.730  16.650  1.00  0.00            
ATOM    127  C1  BH4     2       6.200  13.800  20.860  1.00  0.00            
ATOM    128  C2  BH4     2       5.750  13.880  22.340  1.00  0.00            
ATOM    129  C3  BH4     2       5.150  14.950  22.910  1.00  0.00            
ATOM    130  C4  BH4     2       4.730  16.260  22.400  1.00  0.00            
ATOM    131  C5  BH4     2       3.780  16.270  21.400  1.00  0.00            
ATOM    132  C6  BH4     2       3.240  17.470  21.100  1.00  0.00            
ATOM    133  C7  BH4     2       3.570  18.650  21.750  1.00  0.00            
ATOM    134  C8  BH4     2       4.390  18.620  22.860  1.00  0.00            
ATOM    135  C9  BH4     2       5.020  17.380  23.180  1.00  0.00            
ATOM    136  C10 BH4     2       6.120  12.580  23.100  1.00  0.00            
ATOM    137  C11 BH4     2       5.580  11.360  22.690  1.00  0.00            
ATOM    138  C12 BH4     2       5.980  10.130  23.290  1.00  0.00            
ATOM    139  C13 BH4     2       7.030  10.220  24.250  1.00  0.00            
ATOM    140  C14 BH4     2       7.680  11.430  24.580  1.00  0.00            
ATOM    141  C15 BH4     2       7.270  12.630  24.010  1.00  0.00            
ATOM    142  H1  BH4     2       5.800  14.560  20.180  1.00  0.00            
ATOM    143  H2  BH4     2       7.300  13.880  20.900  1.00  0.00            
ATOM    144  H3  BH4     2       5.950  12.830  20.430  1.00  0.00            
ATOM    145  H4  BH4     2       4.860  14.750  23.940  1.00  0.00            
ATOM    146  H5  BH4     2       3.450  15.340  20.950  1.00  0.00            
ATOM    147  H6  BH4     2       2.390  17.500  20.420  1.00  0.00            
ATOM    148  H7  BH4     2       2.860  19.470  21.700  1.00  0.00            
ATOM    149  H8  BH4     2       4.340  19.460  23.550  1.00  0.00            
ATOM    150  H9  BH4     2       5.590  17.310  24.110  1.00  0.00            
ATOM    151  H10 BH4     2       4.770  11.290  21.970  1.00  0.00            
ATOM    152  H11 BH4     2       5.570   9.150  23.070  1.00  0.00            
ATOM    153  H12 BH4     2       7.340   9.300  24.740  1.00  0.00            
ATOM    154  H13 BH4     2       8.430  11.390  25.360  1.00  0.00            
ATOM    155  H14 BH4     2       7.750  13.570  24.250  1.00  0.00            
TER
ENDMDL
MODEL        1
ATOM      1  H1  ACD     1      33.820  31.410  32.900  1.00  0.00            
ATOM      2  O1  ACD     1      33.820  30.750  32.200  1.00  0.00            
ATOM      3  C1  ACD     1      33.110  29.600  32.620  1.00  0.00            
ATOM      4  H2  ACD     1      32.090  29.750  33.010  1.00  0.00            
ATOM      5  H3  ACD     1      33.530  29.040  33.470  1.00  0.00            
ATOM      6  C2  ACD     1      32.930  28.580  31.500  1.00  0.00            
ATOM      7  H4  ACD     1      32.390  27.750  31.990  1.00  0.00            
ATOM      8  O2  ACD     1      32.100  29.030  30.430  1.00  0.00            
ATOM      9  C3  ACD     1      31.890  28.040  29.400  1.00  0.00            
ATOM     10  H5  ACD     1      31.190  28.390  28.630  1.00  0.00            
ATOM     11  O3  ACD     1      31.270  26.930  29.980  1.00  0.00            
ATOM     12  C4  ACD     1      30.250  26.100  29.370  1.00  0.00            
ATOM     13  H6  ACD     1      30.160  26.320  28.290  1.00  0.00            
ATOM     14  C5  ACD     1      30.720  24.660  29.650  1.00  0.00            
ATOM     15  H7  ACD     1      31.140  24.620  30.660  1.00  0.00            
ATOM     16  O4  ACD     1      31.730  24.320  28.640  1.00  0.00            
ATOM     17  H8  ACD     1      32.350  23.690  29.010  1.00  0.00            
ATOM     18  C6  ACD     1      29.570  23.660  29.660  1.00  0.00            
ATOM     19  H9  ACD     1      29.210  23.730  28.620  1.00  0.00            
ATOM     20  O5  ACD     1      30.030  22.380  29.930  1.00  0.00            
ATOM     21  H10 ACD     1      30.220  21.930  29.100  1.00  0.00            
ATOM     22  C7  ACD     1      28.510  24.150  30.670  1.00  0.00            
ATOM     23  H11 ACD     1      27.710  23.410  30.690  1.00  0.00            
ATOM     24  O6  ACD     1      28.080  25.380  30.130  1.00  0.00            
ATOM     25  C8  ACD     1      28.950  26.490  30.100  1.00  0.00            
ATOM     26  H12 ACD     1      29.280  26.750  31.120  1.00  0.00            
ATOM     27  C9  ACD     1      28.290  27.730  29.520  1.00  0.00            
ATOM     28  H13 ACD     1      27.540  28.110  30.230  1.00  0.00            
ATOM     29  H14 ACD     1      29.200  28.330  29.520  1.00  0.00            
ATOM     30  O7  ACD     1      27.850  27.510  28.130  1.00  0.00            
ATOM     31  H15 ACD     1      27.110  26.890  28.120  1.00  0.00            
ATOM     32  O8  ACD     1      28.990  24.230  32.020  1.00  0.00            
ATOM     33  C10 ACD     1      28.060  23.780  32.990  1.00  0.00            
ATOM     34  H16 ACD     1      27.080  23.530  32.550  1.00  0.00            
ATOM     35  C11 ACD     1      28.710  22.440  33.430  1.00  0.00            
ATOM     36  H17 ACD     1      29.660  22.800  33.840  1.00  0.00            
ATOM     37  O9  ACD     1      28.880  21.520  32.350  1.00  0.00            
ATOM     38  H18 ACD     1      29.540  21.880  31.750  1.00  0.00            
ATOM     39  C12 ACD     1      28.010  21.850  34.650  1.00  0.00            
ATOM     40  H19 ACD     1      27.000  21.580  34.310  1.00  0.00            
ATOM     41  O10 ACD     1      28.610  20.680  35.160  1.00  0.00            
ATOM     42  H20 ACD     1      28.560  20.030  34.460  1.00  0.00            
ATOM     43  C13 ACD     1      28.000  22.840  35.810  1.00  0.00            
ATOM     44  H21 ACD     1      27.420  22.320  36.570  1.00  0.00            
ATOM     45  O11 ACD     1      27.340  24.000  35.340  1.00  0.00            
ATOM     46  C14 ACD     1      27.960  24.690  34.150  1.00  0.00            
ATOM     47  H22 ACD     1      29.030  24.820  34.350  1.00  0.00            
ATOM     48  C15 ACD     1      27.180  25.940  33.780  1.00  0.00            
ATOM     49  H23 ACD     1      27.180  26.620  34.650  1.00  0.00            
ATOM     50  H24 ACD     1      27.830  26.440  33.050  1.00  0.00            
ATOM     51  O12 ACD     1      25.800  25.780  33.390  1.00  0.00            
ATOM     52  H25 ACD     1      25.540  26.400  32.700  1.00  0.00            
ATOM     53  O13 ACD     1      29.310  23.250  36.240  1.00  0.00            
ATOM     54  C16 ACD     1      29.540  23.260  37.660  1.00  0.00            
ATOM     55  H26 ACD     1      28.600  23.040  38.190  1.00  0.00            
ATOM     56  C17 ACD     1      30.460  22.160  37.900  1.00  0.00            
ATOM     57  H27 ACD     1      31.240  22.110  37.130  1.00  0.00            
ATOM     58  O14 ACD     1      29.690  20.920  37.750  1.00  0.00            
ATOM     59  H28 ACD     1      29.360  20.900  36.850  1.00  0.00            
ATOM     60  C18 ACD     1      31.240  22.240  39.200  1.00  0.00            
ATOM     61  H29 ACD     1      30.650  21.880  40.050  1.00  0.00            
ATOM     62  O15 ACD     1      32.370  21.350  39.080  1.00  0.00            
ATOM     63  H30 ACD     1      32.050  20.640  39.650  1.00  0.00            
ATOM     64  C19 ACD     1      31.770  23.680  39.420  1.00  0.00            
ATOM     65  H31 ACD     1      32.230  23.730  40.410  1.00  0.00            
ATOM     66  O16 ACD     1      30.690  24.560  39.450  1.00  0.00            
ATOM     67  C20 ACD     1      30.090  24.620  38.140  1.00  0.00            
ATOM     68  H32 ACD     1      30.880  24.950  37.460  1.00  0.00            
ATOM     69  C21 ACD     1      29.090  25.710  38.110  1.00  0.00            
ATOM     70  H33 ACD     1      29.470  26.730  38.100  1.00  0.00            
ATOM     71  H34 ACD     1      28.520  25.590  37.190  1.00  0.00            
ATOM     72  O17 ACD     1      28.110  25.590  39.140  1.00  0.00            
ATOM     73  H35 ACD     1      27.380  26.210  39.100  1.00  0.00            
ATOM     74  O18 ACD     1      32.750  24.100  38.390  1.00  0.00            
ATOM     75  C22 ACD     1      34.170  24.010  38.640  1.00  0.00            
ATOM     76  H36 ACD     1      34.590  23.500  39.520  1.00  0.00            
ATOM     77  C23 ACD     1      34.700  23.350  37.390  1.00  0.00            
ATOM     78  H37 ACD     1      34.180  23.680  36.490  1.00  0.00            
ATOM     79  O19 ACD     1      34.490  21.910  37.530  1.00  0.00            
ATOM     80  H38 ACD     1      33.780  21.860  38.180  1.00  0.00            
ATOM     81  C24 ACD     1      36.180  23.650  37.240  1.00  0.00            
ATOM     82  H39 ACD     1      36.610  23.220  38.150  1.00  0.00            
ATOM     83  O20 ACD     1      36.760  23.090  36.080  1.00  0.00            
ATOM     84  H40 ACD     1      36.640  22.160  36.280  1.00  0.00            
ATOM     85  C25 ACD     1      36.380  25.090  37.160  1.00  0.00            
ATOM     86  H41 ACD     1      37.440  25.340  37.050  1.00  0.00            
ATOM     87  O21 ACD     1      36.070  25.630  38.400  1.00  0.00            
ATOM     88  C26 ACD     1      34.720  25.460  38.780  1.00  0.00            
ATOM     89  H42 ACD     1      34.100  26.030  38.080  1.00  0.00            
ATOM     90  C27 ACD     1      34.530  26.010  40.130  1.00  0.00            
ATOM     91  H43 ACD     1      33.560  25.650  40.510  1.00  0.00            
ATOM     92  H44 ACD     1      35.330  25.630  40.780  1.00  0.00            
ATOM     93  O22 ACD     1      34.540  27.420  40.270  1.00  0.00            
ATOM     94  H45 ACD     1      35.430  27.760  40.160  1.00  0.00            
ATOM     95  O23 ACD     1      35.720  25.720  36.090  1.00  0.00            
ATOM     96  C28 ACD     1      36.520  26.590  35.180  1.00  0.00            
ATOM     97  H46 ACD     1      37.450  26.970  35.620  1.00  0.00            
ATOM     98  C29 ACD     1      35.590  27.790  34.820  1.00  0.00            
ATOM     99  H47 ACD     1      34.580  27.390  34.700  1.00  0.00            
ATOM    100  O24 ACD     1      36.100  28.460  33.610  1.00  0.00            
ATOM    101  C30 ACD     1      35.490  28.810  35.900  1.00  0.00            
ATOM    102  H48 ACD     1      34.750  29.540  35.560  1.00  0.00            
ATOM    103  H49 ACD     1      35.120  28.320  36.820  1.00  0.00            
ATOM    104  O25 ACD     1      36.750  29.450  36.320  1.00  0.00            
ATOM    105  H50 ACD     1      36.440  30.110  36.950  1.00  0.00            
ATOM    106  C31 ACD     1      36.880  25.810  33.930  1.00  0.00            
ATOM    107  H51 ACD     1      35.950  25.320  33.630  1.00  0.00            
ATOM    108  O26 ACD     1      37.840  24.820  34.260  1.00  0.00            
ATOM    109  H52 ACD     1      37.600  24.190  34.940  1.00  0.00            
ATOM    110  C32 ACD     1      37.300  26.660  32.640  1.00  0.00            
ATOM    111  H53 ACD     1      38.310  27.060  32.790  1.00  0.00            
ATOM    112  O27 ACD     1      37.220  25.860  31.430  1.00  0.00            
ATOM    113  H54 ACD     1      36.640  26.340  30.830  1.00  0.00            
ATOM    114  C33 ACD     1      36.210  27.720  32.410  1.00  0.00            
ATOM    115  H55 ACD     1      36.520  28.360  31.570  1.00  0.00            
ATOM    116  O28 ACD     1      34.960  27.170  32.000  1.00  0.00            
ATOM    117  C34 ACD     1      34.260  27.980  31.060  1.00  0.00            
ATOM    118  H56 ACD     1      34.900  28.770  30.660  1.00  0.00            
ATOM    119  C35 ACD     1      34.150  26.990  29.910  1.00  0.00            
ATOM    120  H57 ACD     1      33.680  26.020  30.140  1.00  0.00            
ATOM    121  O29 ACD     1      35.470  26.690  29.450  1.00  0.00            
ATOM    122  H58 ACD     1      35.430  26.090  28.700  1.00  0.00            
ATOM    123  C36 ACD     1      33.280  27.610  28.820  1.00  0.00            
ATOM    124  H59 ACD     1      33.820  28.520  28.540  1.00  0.00            
ATOM    125  O30 ACD     1      33.120  26.810  27.700  1.00  0.00            
ATOM    126  H60 ACD     1      32.360  26.260  27.890  1.00  0.00            
ATOM    127  C1  BH4     2      32.310  22.970  34.720  1.00  0.00            
ATOM    128  C2  BH4     2      32.650  23.660  33.330  1.00  0.00            
ATOM    129  C3  BH4     2      32.440  25.020  33.210  1.00  0.00            
ATOM    130  C4  BH4     2      31.860  26.000  34.170  1.00  0.00            
ATOM    131  C5  BH4     2      30.800  26.830  33.740  1.00  0.00            
ATOM    132  C6  BH4     2      30.250  27.830  34.600  1.00  0.00            
ATOM    133  C7  BH4     2      30.810  28.000  35.930  1.00  0.00            
ATOM    134  C8  BH4     2      31.810  27.150  36.360  1.00  0.00            
ATOM    135  C9  BH4     2      32.370  26.200  35.480  1.00  0.00            
ATOM    136  C10 BH4     2      33.050  22.770  32.200  1.00  0.00            
ATOM    137  C11 BH4     2      33.730  23.300  31.090  1.00  0.00            
ATOM    138  C12 BH4     2      34.110  22.510  29.990  1.00  0.00            
ATOM    139  C13 BH4     2      33.740  21.180  29.960  1.00  0.00            
ATOM    140  C14 BH4     2      33.130  20.620  31.110  1.00  0.00            
ATOM    141  C15 BH4     2      32.730  21.420  32.160  1.00  0.00            
ATOM    142  H1  BH4     2      33.190  22.540  35.210  1.00  0.00            
ATOM    143  H2  BH4     2      31.830  23.660  35.430  1.00  0.00            
ATOM    144  H3  BH4     2      31.630  22.110  34.650  1.00  0.00            
ATOM    145  H4  BH4     2      32.450  25.420  32.200  1.00  0.00            
ATOM    146  H5  BH4     2      30.270  26.760  32.800  1.00  0.00            
ATOM    147  H6  BH4     2      29.510  28.520  34.210  1.00  0.00            
ATOM    148  H7  BH4     2      30.430  28.730  36.640  1.00  0.00            
ATOM    149  H8  BH4     2      32.230  27.250  37.360  1.00  0.00            
ATOM    150  H9  BH4     2      33.250  25.690  35.870  1.00  0.00            
ATOM    151  H10 BH4     2      34.110  24.310  31.090  1.00  0.00            
ATOM    152  H11 BH4     2      34.570  23.000  29.140  1.00  0.00            
ATOM    153  H12 BH4     2      33.870  20.510  29.120  1.00  0.00            
ATOM    154  H13 BH4     2      33.050  19.550  31.300  1.00  0.00            
ATOM    155  H14 BH4     2      32.080  21.060  32.950  1.00  0.00            
TER
ENDMDL
MODEL        1
ATOM      1  H1  ACD     1      27.980  10.970  40.240  1.00  0.00            
ATOM      2  O1  ACD     1      28.870  11.270  40.440  1.00  0.00            
ATOM      3  C1  ACD     1      29.830  10.970  39.450  1.00  0.00            
ATOM      4  H2  ACD     1      29.390  11.100  38.450  1.00  0.00            
ATOM      5  H3  ACD     1      30.120   9.920  39.580  1.00  0.00            
ATOM      6  C2  ACD     1      31.160  11.830  39.510  1.00  0.00            
ATOM      7  H4  ACD     1      31.870  11.570  38.720  1.00  0.00            
ATOM      8  O2  ACD     1      30.830  13.150  39.190  1.00  0.00            
ATOM      9  C3  ACD     1      31.910  14.090  39.370  1.00  0.00            
ATOM     10  H5  ACD     1      31.620  15.080  39.010  1.00  0.00            
ATOM     11  O3  ACD     1      33.010  13.650  38.590  1.00  0.00            
ATOM     12  C4  ACD     1      33.340  14.330  37.340  1.00  0.00            
ATOM     13  H6  ACD     1      32.470  14.960  37.110  1.00  0.00            
ATOM     14  C5  ACD     1      34.380  15.330  37.640  1.00  0.00            
ATOM     15  H7  ACD     1      35.270  14.890  38.100  1.00  0.00            
ATOM     16  O4  ACD     1      33.830  16.280  38.580  1.00  0.00            
ATOM     17  H8  ACD     1      34.230  17.150  38.480  1.00  0.00            
ATOM     18  C6  ACD     1      34.870  15.990  36.300  1.00  0.00            
ATOM     19  H9  ACD     1      34.090  16.550  35.770  1.00  0.00            
ATOM     20  O5  ACD     1      35.980  16.910  36.380  1.00  0.00            
ATOM     21  H10 ACD     1      36.750  16.510  36.790  1.00  0.00            
ATOM     22  C7  ACD     1      35.200  14.910  35.280  1.00  0.00            
ATOM     23  H11 ACD     1      35.410  15.390  34.320  1.00  0.00            
ATOM     24  O6  ACD     1      34.040  14.060  35.070  1.00  0.00            
ATOM     25  C8  ACD     1      33.690  13.290  36.270  1.00  0.00            
ATOM     26  H12 ACD     1      34.520  12.630  36.560  1.00  0.00            
ATOM     27  C9  ACD     1      32.450  12.440  35.930  1.00  0.00            
ATOM     28  H13 ACD     1      32.590  11.790  35.060  1.00  0.00            
ATOM     29  H14 ACD     1      32.200  11.680  36.680  1.00  0.00            
ATOM     30  O7  ACD     1      31.270  13.270  35.760  1.00  0.00            
ATOM     31  H15 ACD     1      31.090  13.240  34.820  1.00  0.00            
ATOM     32  O8  ACD     1      36.370  14.180  35.740  1.00  0.00            
ATOM     33  C10 ACD     1      37.680  14.490  35.280  1.00  0.00            
ATOM     34  H16 ACD     1      37.770  15.530  34.960  1.00  0.00            
ATOM     35  C11 ACD     1      38.600  14.470  36.550  1.00  0.00            
ATOM     36  H17 ACD     1      38.390  13.580  37.140  1.00  0.00            
ATOM     37  O9  ACD     1      38.400  15.760  37.250  1.00  0.00            
ATOM     38  H18 ACD     1      39.020  15.850  37.980  1.00  0.00            
ATOM     39  C12 ACD     1      40.000  14.360  36.180  1.00  0.00            
ATOM     40  H19 ACD     1      40.270  15.230  35.570  1.00  0.00            
ATOM     41  O10 ACD     1      40.850  14.340  37.340  1.00  0.00            
ATOM     42  H20 ACD     1      40.610  15.100  37.870  1.00  0.00            
ATOM     43  C13 ACD     1      40.110  13.120  35.220  1.00  0.00            
ATOM     44  H21 ACD     1      41.170  12.990  34.960  1.00  0.00            
ATOM     45  O11 ACD     1      39.470  13.290  33.990  1.00  0.00            
ATOM     46  C14 ACD     1      38.040  13.500  34.150  1.00  0.00            
ATOM     47  H22 ACD     1      37.670  12.500  34.400  1.00  0.00            
ATOM     48  C15 ACD     1      37.490  13.840  32.810  1.00  0.00            
ATOM     49  H23 ACD     1      37.750  13.160  31.990  1.00  0.00            
ATOM     50  H24 ACD     1      36.400  13.820  32.960  1.00  0.00            
ATOM     51  O12 ACD     1      37.870  15.160  32.470  1.00  0.00            
ATOM     52  H25 ACD     1      37.690  15.320  31.540  1.00  0.00            
ATOM     53  O13 ACD     1      39.600  11.990  35.860  1.00  0.00            
ATOM     54  C16 ACD     1      40.300  10.770  35.950  1.00  0.00            
ATOM     55  H26 ACD     1      41.160  10.680  35.270  1.00  0.00            
ATOM     56  C17 ACD     1      40.720  10.760  37.490  1.00  0.00            
ATOM     57  H27 ACD     1      39.820  11.000  38.070  1.00  0.00            
ATOM     58  O14 ACD     1      41.670  11.840  37.790  1.00  0.00            
ATOM     59  H28 ACD     1      41.370  12.740  37.620  1.00  0.00            
ATOM     60  C18 ACD     1      41.160   9.350  37.910  1.00  0.00            
ATOM     61  H29 ACD     1      42.100   9.110  37.410  1.00  0.00            
ATOM     62  O15 ACD     1      41.140   9.160  39.390  1.00  0.00            
ATOM     63  H30 ACD     1      40.400   8.550  39.420  1.00  0.00            
ATOM     64  C19 ACD     1      40.160   8.340  37.400  1.00  0.00            
ATOM     65  H31 ACD     1      40.620   7.360  37.610  1.00  0.00            
ATOM     66  O16 ACD     1      40.000   8.430  35.950  1.00  0.00            
ATOM     67  C20 ACD     1      39.350   9.670  35.570  1.00  0.00            
ATOM     68  H32 ACD     1      38.470   9.820  36.200  1.00  0.00            
ATOM     69  C21 ACD     1      39.060   9.650  34.100  1.00  0.00            
ATOM     70  H33 ACD     1      38.650  10.610  33.770  1.00  0.00            
ATOM     71  H34 ACD     1      40.040   9.460  33.650  1.00  0.00            
ATOM     72  O17 ACD     1      38.200   8.610  33.700  1.00  0.00            
ATOM     73  H35 ACD     1      38.350   7.890  34.320  1.00  0.00            
ATOM     74  O18 ACD     1      38.920   8.590  38.150  1.00  0.00            
ATOM     75  C22 ACD     1      38.190   7.360  38.520  1.00  0.00            
ATOM     76  H36 ACD     1      38.640   6.490  38.030  1.00  0.00            
ATOM     77  C23 ACD     1      38.270   7.180  40.030  1.00  0.00            
ATOM     78  H37 ACD     1      37.920   8.120  40.500  1.00  0.00            
ATOM     79  O19 ACD     1      39.590   6.940  40.460  1.00  0.00            
ATOM     80  H38 ACD     1      39.830   7.270  41.330  1.00  0.00            
ATOM     81  C24 ACD     1      37.360   6.040  40.570  1.00  0.00            
ATOM     82  H39 ACD     1      37.660   5.070  40.150  1.00  0.00            
ATOM     83  O20 ACD     1      37.320   6.080  42.010  1.00  0.00            
ATOM     84  H40 ACD     1      36.630   6.740  42.140  1.00  0.00            
ATOM     85  C25 ACD     1      35.940   6.320  40.150  1.00  0.00            
ATOM     86  H41 ACD     1      35.250   5.500  40.380  1.00  0.00            
ATOM     87  O21 ACD     1      35.910   6.430  38.730  1.00  0.00            
ATOM     88  C26 ACD     1      36.740   7.400  38.030  1.00  0.00            
ATOM     89  H42 ACD     1      36.420   8.430  38.220  1.00  0.00            
ATOM     90  C27 ACD     1      36.540   7.110  36.560  1.00  0.00            
ATOM     91  H43 ACD     1      35.500   7.300  36.260  1.00  0.00            
ATOM     92  H44 ACD     1      37.090   7.900  36.040  1.00  0.00            
ATOM     93  O22 ACD     1      37.000   5.780  36.240  1.00  0.00            
ATOM     94  H45 ACD     1      37.280   5.820  35.330  1.00  0.00            
ATOM     95  O23 ACD     1      35.480   7.560  40.700  1.00  0.00            
ATOM     96  C28 ACD     1      34.170   7.520  41.330  1.00  0.00            
ATOM     97  H46 ACD     1      33.950   6.550  41.810  1.00  0.00            
ATOM     98  C29 ACD     1      32.980   7.840  40.340  1.00  0.00            
ATOM     99  H47 ACD     1      33.400   8.580  39.640  1.00  0.00            
ATOM    100  O24 ACD     1      31.850   8.380  41.000  1.00  0.00            
ATOM    101  C30 ACD     1      32.480   6.640  39.560  1.00  0.00            
ATOM    102  H48 ACD     1      33.240   6.430  38.790  1.00  0.00            
ATOM    103  H49 ACD     1      32.390   5.800  40.260  1.00  0.00            
ATOM    104  O25 ACD     1      31.180   6.780  38.930  1.00  0.00            
ATOM    105  H50 ACD     1      31.350   7.160  38.070  1.00  0.00            
ATOM    106  C31 ACD     1      34.380   8.560  42.420  1.00  0.00            
ATOM    107  H51 ACD     1      34.910   9.350  41.870  1.00  0.00            
ATOM    108  O26 ACD     1      35.110   7.970  43.610  1.00  0.00            
ATOM    109  H52 ACD     1      35.320   8.720  44.190  1.00  0.00            
ATOM    110  C32 ACD     1      33.070   9.140  42.910  1.00  0.00            
ATOM    111  H53 ACD     1      32.550   8.390  43.520  1.00  0.00            
ATOM    112  O27 ACD     1      33.270  10.280  43.710  1.00  0.00            
ATOM    113  H54 ACD     1      34.020  10.130  44.290  1.00  0.00            
ATOM    114  C33 ACD     1      32.110   9.490  41.820  1.00  0.00            
ATOM    115  H55 ACD     1      31.170   9.820  42.280  1.00  0.00            
ATOM    116  O28 ACD     1      32.610  10.550  41.000  1.00  0.00            
ATOM    117  C34 ACD     1      31.770  11.700  40.920  1.00  0.00            
ATOM    118  H56 ACD     1      30.940  11.670  41.630  1.00  0.00            
ATOM    119  C35 ACD     1      32.780  12.780  41.300  1.00  0.00            
ATOM    120  H57 ACD     1      33.730  12.630  40.770  1.00  0.00            
ATOM    121  O29 ACD     1      33.030  12.950  42.750  1.00  0.00            
ATOM    122  H58 ACD     1      33.170  12.060  43.090  1.00  0.00            
ATOM    123  C36 ACD     1      32.260  14.080  40.850  1.00  0.00            
ATOM    124  H59 ACD     1      31.410  14.410  41.460  1.00  0.00            
ATOM    125  O30 ACD     1      33.250  15.110  40.950  1.00  0.00            
ATOM    126  H60 ACD     1      33.460  15.290  40.030  1.00  0.00            
ATOM    127  C1  BH4     2      37.390  10.890  40.730  1.00  0.00            
ATOM    128  C2  BH4     2      37.210  12.250  40.090  1.00  0.00            
ATOM    129  C3  BH4     2      36.660  12.300  38.840  1.00  0.00            
ATOM    130  C4  BH4     2      35.990  11.370  37.920  1.00  0.00            
ATOM    131  C5  BH4     2      36.390  11.330  36.540  1.00  0.00            
ATOM    132  C6  BH4     2      35.750  10.430  35.710  1.00  0.00            
ATOM    133  C7  BH4     2      34.650   9.730  36.130  1.00  0.00            
ATOM    134  C8  BH4     2      34.170   9.740  37.470  1.00  0.00            
ATOM    135  C9  BH4     2      34.950  10.520  38.370  1.00  0.00            
ATOM    136  C10 BH4     2      37.680  13.410  40.860  1.00  0.00            
ATOM    137  C11 BH4     2      36.880  14.620  40.800  1.00  0.00            
ATOM    138  C12 BH4     2      37.330  15.720  41.500  1.00  0.00            
ATOM    139  C13 BH4     2      38.400  15.640  42.370  1.00  0.00            
ATOM    140  C14 BH4     2      39.170  14.510  42.420  1.00  0.00            
ATOM    141  C15 BH4     2      38.830  13.440  41.700  1.00  0.00            
ATOM    142  H1  BH4     2      37.970  10.890  41.660  1.00  0.00            
ATOM    143  H2  BH4     2      36.520  10.230  40.830  1.00  0.00            
ATOM    144  H3  BH4     2      38.080  10.350  40.070  1.00  0.00            
ATOM    145  H4  BH4     2      36.640  13.300  38.410  1.00  0.00            
ATOM    146  H5  BH4     2      37.230  11.950  36.230  1.00  0.00            
ATOM    147  H6  BH4     2      36.120  10.310  34.700  1.00  0.00            
ATOM    148  H7  BH4     2      34.110   9.290  35.300  1.00  0.00            
ATOM    149  H8  BH4     2      33.240   9.290  37.780  1.00  0.00            
ATOM    150  H9  BH4     2      34.500  10.730  39.340  1.00  0.00            
ATOM    151  H10 BH4     2      35.980  14.570  40.210  1.00  0.00            
ATOM    152  H11 BH4     2      36.810  16.670  41.480  1.00  0.00            
ATOM    153  H12 BH4     2      38.630  16.510  42.980  1.00  0.00            
ATOM    154  H13 BH4     2      40.120  14.520  42.950  1.00  0.00            
ATOM    155  H14 BH4     2      39.640  12.720  41.690  1.00  0.00            
TER
ENDMDL
MODEL        1
ATOM      1  H1  ACD     1      11.350  15.580  30.220  1.00  0.00            
ATOM      2  O1  ACD     1      10.740  15.030  29.720  1.00  0.00            
ATOM      3  C1  ACD     1      10.030  15.870  28.810  1.00  0.00            
ATOM      4  H2  ACD     1      10.750  16.540  28.330  1.00  0.00            
ATOM      5  H3  ACD     1       9.360  16.550  29.350  1.00  0.00            
ATOM      6  C2  ACD     1       9.460  15.150  27.620  1.00  0.00            
ATOM      7  H4  ACD     1       9.200  15.920  26.890  1.00  0.00            
ATOM      8  O2  ACD     1      10.510  14.310  27.020  1.00  0.00            
ATOM      9  C3  ACD     1      10.160  13.540  25.850  1.00  0.00            
ATOM     10  H5  ACD     1      11.150  13.130  25.620  1.00  0.00            
ATOM     11  O3  ACD     1       9.610  14.370  24.880  1.00  0.00            
ATOM     12  C4  ACD     1      10.000  14.190  23.500  1.00  0.00            
ATOM     13  H6  ACD     1      10.550  13.250  23.360  1.00  0.00            
ATOM     14  C5  ACD     1       8.680  14.010  22.780  1.00  0.00            
ATOM     15  H7  ACD     1       8.000  14.820  23.080  1.00  0.00            
ATOM     16  O4  ACD     1       8.040  12.740  23.010  1.00  0.00            
ATOM     17  H8  ACD     1       7.110  12.960  22.900  1.00  0.00            
ATOM     18  C6  ACD     1       8.980  14.190  21.240  1.00  0.00            
ATOM     19  H9  ACD     1       9.610  13.340  20.940  1.00  0.00            
ATOM     20  O5  ACD     1       7.710  14.420  20.500  1.00  0.00            
ATOM     21  H10 ACD     1       7.540  13.570  20.080  1.00  0.00            
ATOM     22  C7  ACD     1       9.700  15.580  21.090  1.00  0.00            
ATOM     23  H11 ACD     1       9.840  15.830  20.030  1.00  0.00            
ATOM     24  O6  ACD     1      10.980  15.400  21.600  1.00  0.00            
ATOM     25  C8  ACD     1      11.000  15.300  23.040  1.00  0.00            
ATOM     26  H12 ACD     1      10.680  16.190  23.610  1.00  0.00            
ATOM     27  C9  ACD     1      12.400  15.110  23.590  1.00  0.00            
ATOM     28  H13 ACD     1      12.400  14.750  24.620  1.00  0.00            
ATOM     29  H14 ACD     1      12.970  14.390  22.990  1.00  0.00            
ATOM     30  O7  ACD     1      12.970  16.390  23.570  1.00  0.00            
ATOM     31  H15 ACD     1      13.140  16.510  22.640  1.00  0.00            
ATOM     32  O8  ACD     1       8.980  16.710  21.700  1.00  0.00            
ATOM     33  C10 ACD     1       8.780  17.900  20.830  1.00  0.00            
ATOM     34  H16 ACD     1       9.600  17.880  20.110  1.00  0.00            
ATOM     35  C11 ACD     1       7.480  17.870  20.170  1.00  0.00            
ATOM     36  H17 ACD     1       6.760  17.810  21.000  1.00  0.00            
ATOM     37  O9  ACD     1       7.580  16.750  19.220  1.00  0.00            
ATOM     38  H18 ACD     1       7.860  15.970  19.710  1.00  0.00            
ATOM     39  C12 ACD     1       7.280  19.130  19.360  1.00  0.00            
ATOM     40  H19 ACD     1       7.930  19.130  18.480  1.00  0.00            
ATOM     41  O10 ACD     1       5.910  19.010  18.830  1.00  0.00            
ATOM     42  H20 ACD     1       5.600  18.140  19.110  1.00  0.00            
ATOM     43  C13 ACD     1       7.330  20.280  20.320  1.00  0.00            
ATOM     44  H21 ACD     1       7.320  21.220  19.760  1.00  0.00            
ATOM     45  O11 ACD     1       8.560  20.280  20.970  1.00  0.00            
ATOM     46  C14 ACD     1       8.820  19.130  21.720  1.00  0.00            
ATOM     47  H22 ACD     1       8.100  19.080  22.540  1.00  0.00            
ATOM     48  C15 ACD     1      10.160  19.440  22.420  1.00  0.00            
ATOM     49  H23 ACD     1      10.060  20.220  23.180  1.00  0.00            
ATOM     50  H24 ACD     1      10.590  18.560  22.920  1.00  0.00            
ATOM     51  O12 ACD     1      11.160  19.670  21.490  1.00  0.00            
ATOM     52  H25 ACD     1      11.930  19.510  22.040  1.00  0.00            
ATOM     53  O13 ACD     1       6.180  20.320  21.190  1.00  0.00            
ATOM     54  C16 ACD     1       5.430  21.450  21.600  1.00  0.00            
ATOM     55  H26 ACD     1       5.320  22.230  20.850  1.00  0.00            
ATOM     56  C17 ACD     1       4.050  20.960  21.930  1.00  0.00            
ATOM     57  H27 ACD     1       4.190  19.990  22.430  1.00  0.00            
ATOM     58  O14 ACD     1       3.410  20.740  20.690  1.00  0.00            
ATOM     59  H28 ACD     1       3.660  19.880  20.340  1.00  0.00            
ATOM     60  C18 ACD     1       3.210  21.810  22.880  1.00  0.00            
ATOM     61  H29 ACD     1       2.980  22.740  22.350  1.00  0.00            
ATOM     62  O15 ACD     1       2.070  21.130  23.240  1.00  0.00            
ATOM     63  H30 ACD     1       1.770  20.720  22.420  1.00  0.00            
ATOM     64  C19 ACD     1       3.980  22.180  24.130  1.00  0.00            
ATOM     65  H31 ACD     1       3.460  22.850  24.820  1.00  0.00            
ATOM     66  O16 ACD     1       5.130  22.830  23.690  1.00  0.00            
ATOM     67  C20 ACD     1       6.060  22.020  22.920  1.00  0.00            
ATOM     68  H32 ACD     1       6.320  21.180  23.570  1.00  0.00            
ATOM     69  C21 ACD     1       7.220  23.020  22.600  1.00  0.00            
ATOM     70  H33 ACD     1       8.060  22.470  22.160  1.00  0.00            
ATOM     71  H34 ACD     1       6.690  23.740  21.960  1.00  0.00            
ATOM     72  O17 ACD     1       7.670  23.640  23.760  1.00  0.00            
ATOM     73  H35 ACD     1       6.820  23.940  24.070  1.00  0.00            
ATOM     74  O18 ACD     1       4.270  21.010  24.870  1.00  0.00            
ATOM     75  C22 ACD     1       3.440  20.930  26.050  1.00  0.00            
ATOM     76  H36 ACD     1       2.630  21.650  25.880  1.00  0.00            
ATOM     77  C23 ACD     1       2.810  19.460  25.960  1.00  0.00            
ATOM     78  H37 ACD     1       3.610  18.780  25.640  1.00  0.00            
ATOM     79  O19 ACD     1       1.660  19.520  25.080  1.00  0.00            
ATOM     80  H38 ACD     1       1.840  20.130  24.360  1.00  0.00            
ATOM     81  C24 ACD     1       2.330  18.960  27.330  1.00  0.00            
ATOM     82  H39 ACD     1       1.670  19.770  27.650  1.00  0.00            
ATOM     83  O20 ACD     1       1.760  17.670  27.290  1.00  0.00            
ATOM     84  H40 ACD     1       1.070  17.680  26.630  1.00  0.00            
ATOM     85  C25 ACD     1       3.410  19.140  28.430  1.00  0.00            
ATOM     86  H41 ACD     1       3.040  18.910  29.430  1.00  0.00            
ATOM     87  O21 ACD     1       3.740  20.450  28.450  1.00  0.00            
ATOM     88  C26 ACD     1       4.290  21.160  27.280  1.00  0.00            
ATOM     89  H42 ACD     1       5.230  20.640  27.080  1.00  0.00            
ATOM     90  C27 ACD     1       4.650  22.580  27.700  1.00  0.00            
ATOM     91  H43 ACD     1       5.130  23.090  26.850  1.00  0.00            
ATOM     92  H44 ACD     1       3.690  23.050  27.950  1.00  0.00            
ATOM     93  O22 ACD     1       5.560  22.660  28.800  1.00  0.00            
ATOM     94  H45 ACD     1       5.800  23.580  28.910  1.00  0.00            
ATOM     95  O23 ACD     1       4.570  18.370  28.130  1.00  0.00            
ATOM     96  C28 ACD     1       5.000  17.420  29.130  1.00  0.00            
ATOM     97  H46 ACD     1       4.560  17.630  30.110  1.00  0.00            
ATOM     98  C29 ACD     1       6.540  17.430  29.290  1.00  0.00            
ATOM     99  H47 ACD     1       6.970  17.320  28.290  1.00  0.00            
ATOM    100  O24 ACD     1       7.010  16.280  30.000  1.00  0.00            
ATOM    101  C30 ACD     1       7.080  18.730  29.910  1.00  0.00            
ATOM    102  H48 ACD     1       7.990  18.390  30.420  1.00  0.00            
ATOM    103  H49 ACD     1       7.360  19.350  29.050  1.00  0.00            
ATOM    104  O25 ACD     1       6.370  19.190  30.960  1.00  0.00            
ATOM    105  H50 ACD     1       6.650  20.090  31.150  1.00  0.00            
ATOM    106  C31 ACD     1       4.480  16.080  28.650  1.00  0.00            
ATOM    107  H51 ACD     1       4.690  16.000  27.570  1.00  0.00            
ATOM    108  O26 ACD     1       3.080  16.000  28.800  1.00  0.00            
ATOM    109  H52 ACD     1       2.620  16.690  28.310  1.00  0.00            
ATOM    110  C32 ACD     1       5.060  14.920  29.420  1.00  0.00            
ATOM    111  H53 ACD     1       4.790  15.110  30.470  1.00  0.00            
ATOM    112  O27 ACD     1       4.550  13.680  28.730  1.00  0.00            
ATOM    113  H54 ACD     1       3.630  13.840  28.530  1.00  0.00            
ATOM    114  C33 ACD     1       6.580  15.020  29.510  1.00  0.00            
ATOM    115  H55 ACD     1       6.940  14.140  30.060  1.00  0.00            
ATOM    116  O28 ACD     1       7.120  14.870  28.190  1.00  0.00            
ATOM    117  C34 ACD     1       8.330  14.180  27.940  1.00  0.00            
ATOM    118  H56 ACD     1       8.680  13.630  28.820  1.00  0.00            
ATOM    119  C35 ACD     1       7.940  13.240  26.870  1.00  0.00            
ATOM    120  H57 ACD     1       7.580  13.830  26.020  1.00  0.00            
ATOM    121  O29 ACD     1       7.000  12.360  27.380  1.00  0.00            
ATOM    122  H58 ACD     1       6.220  12.900  27.510  1.00  0.00            
ATOM    123  C36 ACD     1       9.170  12.470  26.320  1.00  0.00            
ATOM    124  H59 ACD     1       9.570  11.950  27.200  1.00  0.00            
ATOM    125  O30 ACD     1       8.900  11.530  25.230  1.00  0.00            
ATOM    126  H60 ACD     1       8.530  11.990  24.470  1.00  0.00            
ATOM    127  C1  BH4     2       5.090  17.500  23.540  1.00  0.00            
ATOM    128  C2  BH4     2       5.740  16.390  24.390  1.00  0.00            
ATOM    129  C3  BH4     2       6.840  16.650  25.100  1.00  0.00            
ATOM    130  C4  BH4     2       7.640  17.870  25.400  1.00  0.00            
ATOM    131  C5  BH4     2       6.910  19.060  25.660  1.00  0.00            
ATOM    132  C6  BH4     2       7.530  20.260  25.930  1.00  0.00            
ATOM    133  C7  BH4     2       8.920  20.280  26.010  1.00  0.00            
ATOM    134  C8  BH4     2       9.690  19.130  25.690  1.00  0.00            
ATOM    135  C9  BH4     2       9.040  17.940  25.460  1.00  0.00            
ATOM    136  C10 BH4     2       5.270  14.980  24.160  1.00  0.00            
ATOM    137  C11 BH4     2       4.960  14.040  25.230  1.00  0.00            
ATOM    138  C12 BH4     2       4.820  12.640  24.920  1.00  0.00            
ATOM    139  C13 BH4     2       4.880  12.190  23.580  1.00  0.00            
ATOM    140  C14 BH4     2       5.100  13.110  22.550  1.00  0.00            
ATOM    141  C15 BH4     2       5.290  14.470  22.850  1.00  0.00            
ATOM    142  H1  BH4     2       5.650  18.390  23.210  1.00  0.00            
ATOM    143  H2  BH4     2       4.820  17.050  22.580  1.00  0.00            
ATOM    144  H3  BH4     2       4.090  17.810  23.870  1.00  0.00            
ATOM    145  H4  BH4     2       7.390  15.850  25.590  1.00  0.00            
ATOM    146  H5  BH4     2       5.830  19.030  25.770  1.00  0.00            
ATOM    147  H6  BH4     2       7.010  21.200  26.070  1.00  0.00            
ATOM    148  H7  BH4     2       9.340  21.270  26.190  1.00  0.00            
ATOM    149  H8  BH4     2      10.770  19.260  25.680  1.00  0.00            
ATOM    150  H9  BH4     2       9.600  17.090  25.060  1.00  0.00            
ATOM    151  H10 BH4     2       4.930  14.350  26.270  1.00  0.00            
ATOM    152  H11 BH4     2       4.710  11.890  25.710  1.00  0.00            
ATOM    153  H12 BH4     2       4.710  11.140  23.360  1.00  0.00            
ATOM    154  H13 BH4     2       5.200  12.790  21.520  1.00  0.00            
ATOM    155  H14 BH4     2       5.560  15.170  22.070  1.00  0.00            
TER
ENDMDL
MODEL        1
ATOM      1  H1  ACD     1      43.060  14.500  15.790  1.00  0.00            
ATOM      2  O1  ACD     1      42.260  15.010  15.710  1.00  0.00            
ATOM      3  C1  ACD     1      42.220  16.150  16.570  1.00  0.00            
ATOM      4  H2  ACD     1      41.240  16.630  16.560  1.00  0.00            
ATOM      5  H3  ACD     1      43.020  16.860  16.330  1.00  0.00            
ATOM      6  C2  ACD     1      42.450  15.660  18.030  1.00  0.00            
ATOM      7  H4  ACD     1      41.600  15.000  18.240  1.00  0.00            
ATOM      8  O2  ACD     1      43.610  14.980  17.940  1.00  0.00            
ATOM      9  C3  ACD     1      44.080  14.370  19.140  1.00  0.00            
ATOM     10  H5  ACD     1      44.980  13.780  18.920  1.00  0.00            
ATOM     11  O3  ACD     1      43.050  13.580  19.570  1.00  0.00            
ATOM     12  C4  ACD     1      43.160  12.150  19.490  1.00  0.00            
ATOM     13  H6  ACD     1      44.130  11.950  19.020  1.00  0.00            
ATOM     14  C5  ACD     1      43.230  11.770  20.940  1.00  0.00            
ATOM     15  H7  ACD     1      42.410  12.270  21.470  1.00  0.00            
ATOM     16  O4  ACD     1      44.470  12.330  21.520  1.00  0.00            
ATOM     17  H8  ACD     1      44.490  13.240  21.230  1.00  0.00            
ATOM     18  C6  ACD     1      43.070  10.290  21.200  1.00  0.00            
ATOM     19  H9  ACD     1      43.990   9.860  20.800  1.00  0.00            
ATOM     20  O5  ACD     1      43.080   9.980  22.610  1.00  0.00            
ATOM     21  H10 ACD     1      43.730  10.570  23.000  1.00  0.00            
ATOM     22  C7  ACD     1      41.850   9.700  20.530  1.00  0.00            
ATOM     23  H11 ACD     1      41.900   8.610  20.560  1.00  0.00            
ATOM     24  O6  ACD     1      41.940  10.090  19.120  1.00  0.00            
ATOM     25  C8  ACD     1      42.020  11.430  18.730  1.00  0.00            
ATOM     26  H12 ACD     1      41.090  11.940  19.000  1.00  0.00            
ATOM     27  C9  ACD     1      42.160  11.570  17.260  1.00  0.00            
ATOM     28  H13 ACD     1      41.280  11.350  16.640  1.00  0.00            
ATOM     29  H14 ACD     1      42.370  12.580  16.900  1.00  0.00            
ATOM     30  O7  ACD     1      43.230  10.830  16.740  1.00  0.00            
ATOM     31  H15 ACD     1      42.880   9.930  16.750  1.00  0.00            
ATOM     32  O8  ACD     1      40.540  10.180  21.000  1.00  0.00            
ATOM     33  C10 ACD     1      39.560   9.110  21.170  1.00  0.00            
ATOM     34  H16 ACD     1      39.930   8.240  20.620  1.00  0.00            
ATOM     35  C11 ACD     1      39.480   8.930  22.660  1.00  0.00            
ATOM     36  H17 ACD     1      39.430   9.940  23.070  1.00  0.00            
ATOM     37  O9  ACD     1      40.590   8.180  23.200  1.00  0.00            
ATOM     38  H18 ACD     1      41.330   8.750  22.980  1.00  0.00            
ATOM     39  C12 ACD     1      38.180   8.220  23.020  1.00  0.00            
ATOM     40  H19 ACD     1      38.100   7.220  22.560  1.00  0.00            
ATOM     41  O10 ACD     1      37.960   8.060  24.410  1.00  0.00            
ATOM     42  H20 ACD     1      38.220   8.920  24.770  1.00  0.00            
ATOM     43  C13 ACD     1      37.000   8.980  22.490  1.00  0.00            
ATOM     44  H21 ACD     1      36.120   8.370  22.710  1.00  0.00            
ATOM     45  O11 ACD     1      37.120   9.020  21.080  1.00  0.00            
ATOM     46  C14 ACD     1      38.280   9.630  20.540  1.00  0.00            
ATOM     47  H22 ACD     1      38.080  10.710  20.620  1.00  0.00            
ATOM     48  C15 ACD     1      38.380   9.410  19.000  1.00  0.00            
ATOM     49  H23 ACD     1      39.330   9.850  18.660  1.00  0.00            
ATOM     50  H24 ACD     1      38.370   8.320  18.870  1.00  0.00            
ATOM     51  O12 ACD     1      37.320   9.960  18.260  1.00  0.00            
ATOM     52  H25 ACD     1      36.530  10.040  18.790  1.00  0.00            
ATOM     53  O13 ACD     1      37.020  10.300  22.980  1.00  0.00            
ATOM     54  C16 ACD     1      36.340  10.690  24.190  1.00  0.00            
ATOM     55  H26 ACD     1      36.030   9.760  24.680  1.00  0.00            
ATOM     56  C17 ACD     1      37.330  11.500  25.030  1.00  0.00            
ATOM     57  H27 ACD     1      37.830  12.210  24.360  1.00  0.00            
ATOM     58  O14 ACD     1      38.310  10.630  25.690  1.00  0.00            
ATOM     59  H28 ACD     1      38.840  11.260  26.200  1.00  0.00            
ATOM     60  C18 ACD     1      36.620  12.380  26.020  1.00  0.00            
ATOM     61  H29 ACD     1      36.090  11.830  26.810  1.00  0.00            
ATOM     62  O15 ACD     1      37.530  13.240  26.720  1.00  0.00            
ATOM     63  H30 ACD     1      37.160  14.090  26.460  1.00  0.00            
ATOM     64  C19 ACD     1      35.630  13.260  25.340  1.00  0.00            
ATOM     65  H31 ACD     1      34.990  13.800  26.050  1.00  0.00            
ATOM     66  O16 ACD     1      34.690  12.430  24.710  1.00  0.00            
ATOM     67  C20 ACD     1      35.130  11.450  23.730  1.00  0.00            
ATOM     68  H32 ACD     1      35.390  11.920  22.780  1.00  0.00            
ATOM     69  C21 ACD     1      33.980  10.450  23.460  1.00  0.00            
ATOM     70  H33 ACD     1      33.080  11.020  23.210  1.00  0.00            
ATOM     71  H34 ACD     1      34.140   9.780  22.610  1.00  0.00            
ATOM     72  O17 ACD     1      33.680   9.700  24.630  1.00  0.00            
ATOM     73  H35 ACD     1      33.420  10.370  25.260  1.00  0.00            
ATOM     74  O18 ACD     1      36.210  14.140  24.410  1.00  0.00            
ATOM     75  C22 ACD     1      35.810  15.520  24.230  1.00  0.00            
ATOM     76  H36 ACD     1      34.860  15.770  24.710  1.00  0.00            
ATOM     77  C23 ACD     1      36.910  16.350  24.840  1.00  0.00            
ATOM     78  H37 ACD     1      37.780  15.910  24.350  1.00  0.00            
ATOM     79  O19 ACD     1      37.020  16.150  26.300  1.00  0.00            
ATOM     80  H38 ACD     1      37.630  16.860  26.530  1.00  0.00            
ATOM     81  C24 ACD     1      36.730  17.830  24.420  1.00  0.00            
ATOM     82  H39 ACD     1      35.870  18.320  24.900  1.00  0.00            
ATOM     83  O20 ACD     1      37.850  18.650  24.810  1.00  0.00            
ATOM     84  H40 ACD     1      38.430  18.630  24.040  1.00  0.00            
ATOM     85  C25 ACD     1      36.660  17.950  22.890  1.00  0.00            
ATOM     86  H41 ACD     1      36.520  18.990  22.580  1.00  0.00            
ATOM     87  O21 ACD     1      35.620  17.210  22.340  1.00  0.00            
ATOM     88  C26 ACD     1      35.650  15.750  22.640  1.00  0.00            
ATOM     89  H42 ACD     1      36.510  15.280  22.170  1.00  0.00            
ATOM     90  C27 ACD     1      34.400  14.900  22.260  1.00  0.00            
ATOM     91  H43 ACD     1      34.590  13.840  22.440  1.00  0.00            
ATOM     92  H44 ACD     1      33.580  15.200  22.940  1.00  0.00            
ATOM     93  O22 ACD     1      34.020  14.990  20.910  1.00  0.00            
ATOM     94  H45 ACD     1      33.490  15.790  20.930  1.00  0.00            
ATOM     95  O23 ACD     1      37.950  17.590  22.350  1.00  0.00            
ATOM     96  C28 ACD     1      38.470  18.280  21.210  1.00  0.00            
ATOM     97  H46 ACD     1      37.780  19.120  21.050  1.00  0.00            
ATOM     98  C29 ACD     1      38.420  17.350  19.970  1.00  0.00            
ATOM     99  H47 ACD     1      38.910  16.400  20.210  1.00  0.00            
ATOM    100  O24 ACD     1      39.250  17.930  18.910  1.00  0.00            
ATOM    101  C30 ACD     1      37.040  17.110  19.370  1.00  0.00            
ATOM    102  H48 ACD     1      37.160  16.450  18.500  1.00  0.00            
ATOM    103  H49 ACD     1      36.440  16.600  20.140  1.00  0.00            
ATOM    104  O25 ACD     1      36.330  18.260  18.930  1.00  0.00            
ATOM    105  H50 ACD     1      36.830  18.560  18.170  1.00  0.00            
ATOM    106  C31 ACD     1      39.900  18.780  21.540  1.00  0.00            
ATOM    107  H51 ACD     1      40.450  17.880  21.840  1.00  0.00            
ATOM    108  O26 ACD     1      39.830  19.690  22.660  1.00  0.00            
ATOM    109  H52 ACD     1      40.640  19.650  23.160  1.00  0.00            
ATOM    110  C32 ACD     1      40.590  19.270  20.310  1.00  0.00            
ATOM    111  H53 ACD     1      40.090  20.170  19.940  1.00  0.00            
ATOM    112  O27 ACD     1      41.930  19.580  20.650  1.00  0.00            
ATOM    113  H54 ACD     1      41.850  20.480  20.970  1.00  0.00            
ATOM    114  C33 ACD     1      40.590  18.150  19.230  1.00  0.00            
ATOM    115  H55 ACD     1      41.050  18.500  18.310  1.00  0.00            
ATOM    116  O28 ACD     1      41.200  16.960  19.700  1.00  0.00            
ATOM    117  C34 ACD     1      42.510  16.740  19.220  1.00  0.00            
ATOM    118  H56 ACD     1      42.960  17.670  18.860  1.00  0.00            
ATOM    119  C35 ACD     1      43.280  16.180  20.460  1.00  0.00            
ATOM    120  H57 ACD     1      42.650  15.470  21.010  1.00  0.00            
ATOM    121  O29 ACD     1      43.560  17.280  21.420  1.00  0.00            
ATOM    122  H58 ACD     1      42.750  17.800  21.420  1.00  0.00            
ATOM    123  C36 ACD     1      44.480  15.390  20.120  1.00  0.00            
ATOM    124  H59 ACD     1      45.200  16.030  19.600  1.00  0.00            
ATOM    125  O30 ACD     1      45.190  14.890  21.250  1.00  0.00            
ATOM    126  H60 ACD     1      45.860  15.520  21.520  1.00  0.00            
ATOM    127  C1  BH4     2      40.290  15.350  22.800  1.00  0.00            
ATOM    128  C2  BH4     2      39.900  13.960  23.080  1.00  0.00            
ATOM    129  C3  BH4     2      39.210  13.220  22.170  1.00  0.00            
ATOM    130  C4  BH4     2      38.640  13.540  20.830  1.00  0.00            
ATOM    131  C5  BH4     2      37.270  13.210  20.640  1.00  0.00            
ATOM    132  C6  BH4     2      36.740  13.230  19.360  1.00  0.00            
ATOM    133  C7  BH4     2      37.480  13.760  18.260  1.00  0.00            
ATOM    134  C8  BH4     2      38.780  14.160  18.520  1.00  0.00            
ATOM    135  C9  BH4     2      39.410  13.950  19.770  1.00  0.00            
ATOM    136  C10 BH4     2      40.510  13.390  24.400  1.00  0.00            
ATOM    137  C11 BH4     2      41.040  12.050  24.280  1.00  0.00            
ATOM    138  C12 BH4     2      41.430  11.340  25.450  1.00  0.00            
ATOM    139  C13 BH4     2      41.330  11.950  26.660  1.00  0.00            
ATOM    140  C14 BH4     2      40.850  13.250  26.780  1.00  0.00            
ATOM    141  C15 BH4     2      40.510  13.980  25.650  1.00  0.00            
ATOM    142  H1  BH4     2      41.320  15.500  23.150  1.00  0.00            
ATOM    143  H2  BH4     2      40.320  15.560  21.720  1.00  0.00            
ATOM    144  H3  BH4     2      39.560  16.030  23.270  1.00  0.00            
ATOM    145  H4  BH4     2      39.140  12.140  22.340  1.00  0.00            
ATOM    146  H5  BH4     2      36.650  12.820  21.440  1.00  0.00            
ATOM    147  H6  BH4     2      35.710  12.890  19.250  1.00  0.00            
ATOM    148  H7  BH4     2      37.090  13.780  17.250  1.00  0.00            
ATOM    149  H8  BH4     2      39.410  14.480  17.690  1.00  0.00            
ATOM    150  H9  BH4     2      40.490  14.080  19.780  1.00  0.00            
ATOM    151  H10 BH4     2      41.030  11.590  23.300  1.00  0.00            
ATOM    152  H11 BH4     2      41.860  10.340  25.400  1.00  0.00            
ATOM    153  H12 BH4     2      41.700  11.410  27.520  1.00  0.00            
ATOM    154  H13 BH4     2      40.870  13.820  27.710  1.00  0.00            
ATOM    155  H14 BH4     2      39.980  14.920  25.770  1.00  0.00            
TER
ENDMDL
MODEL        1
ATOM      1  H1  ACD     1      35.280  28.320  25.210  1.00  0.00            
ATOM      2  O1  ACD     1      34.780  27.530  25.460  1.00  0.00            
ATOM      3  C1  ACD     1      35.620  26.380  25.340  1.00  0.00            
ATOM      4  H2  ACD     1      35.840  26.050  24.320  1.00  0.00            
ATOM      5  H3  ACD     1      35.150  25.500  25.800  1.00  0.00            
ATOM      6  C2  ACD     1      36.990  26.520  26.040  1.00  0.00            
ATOM      7  H4  ACD     1      37.650  25.640  25.930  1.00  0.00            
ATOM      8  O2  ACD     1      37.680  27.560  25.380  1.00  0.00            
ATOM      9  C3  ACD     1      38.920  28.030  25.910  1.00  0.00            
ATOM     10  H5  ACD     1      39.250  28.810  25.220  1.00  0.00            
ATOM     11  O3  ACD     1      39.850  26.890  25.940  1.00  0.00            
ATOM     12  C4  ACD     1      40.740  26.740  24.810  1.00  0.00            
ATOM     13  H6  ACD     1      41.110  27.690  24.390  1.00  0.00            
ATOM     14  C5  ACD     1      41.980  26.000  25.410  1.00  0.00            
ATOM     15  H7  ACD     1      41.590  25.170  26.010  1.00  0.00            
ATOM     16  O4  ACD     1      42.710  26.920  26.300  1.00  0.00            
ATOM     17  H8  ACD     1      42.030  27.070  26.960  1.00  0.00            
ATOM     18  C6  ACD     1      42.870  25.440  24.310  1.00  0.00            
ATOM     19  H9  ACD     1      43.230  26.280  23.700  1.00  0.00            
ATOM     20  O5  ACD     1      43.980  24.720  24.890  1.00  0.00            
ATOM     21  H10 ACD     1      44.470  25.350  25.420  1.00  0.00            
ATOM     22  C7  ACD     1      42.070  24.530  23.380  1.00  0.00            
ATOM     23  H11 ACD     1      42.670  24.210  22.520  1.00  0.00            
ATOM     24  O6  ACD     1      41.020  25.280  22.800  1.00  0.00            
ATOM     25  C8  ACD     1      40.100  25.950  23.690  1.00  0.00            
ATOM     26  H12 ACD     1      39.470  25.180  24.170  1.00  0.00            
ATOM     27  C9  ACD     1      39.120  26.780  22.850  1.00  0.00            
ATOM     28  H13 ACD     1      38.090  26.560  23.170  1.00  0.00            
ATOM     29  H14 ACD     1      39.230  27.860  22.990  1.00  0.00            
ATOM     30  O7  ACD     1      39.160  26.390  21.480  1.00  0.00            
ATOM     31  H15 ACD     1      40.080  26.140  21.420  1.00  0.00            
ATOM     32  O8  ACD     1      41.520  23.360  24.080  1.00  0.00            
ATOM     33  C10 ACD     1      41.990  22.100  23.760  1.00  0.00            
ATOM     34  H16 ACD     1      42.890  22.200  23.130  1.00  0.00            
ATOM     35  C11 ACD     1      42.480  21.500  25.050  1.00  0.00            
ATOM     36  H17 ACD     1      41.690  21.640  25.800  1.00  0.00            
ATOM     37  O9  ACD     1      43.680  22.120  25.450  1.00  0.00            
ATOM     38  H18 ACD     1      43.740  23.050  25.220  1.00  0.00            
ATOM     39  C12 ACD     1      42.600  19.980  24.940  1.00  0.00            
ATOM     40  H19 ACD     1      43.370  19.810  24.180  1.00  0.00            
ATOM     41  O10 ACD     1      42.850  19.290  26.120  1.00  0.00            
ATOM     42  H20 ACD     1      43.710  19.560  26.440  1.00  0.00            
ATOM     43  C13 ACD     1      41.250  19.380  24.340  1.00  0.00            
ATOM     44  H21 ACD     1      41.480  18.340  24.120  1.00  0.00            
ATOM     45  O11 ACD     1      41.050  19.970  23.070  1.00  0.00            
ATOM     46  C14 ACD     1      40.830  21.370  23.130  1.00  0.00            
ATOM     47  H22 ACD     1      39.980  21.470  23.820  1.00  0.00            
ATOM     48  C15 ACD     1      40.460  21.990  21.830  1.00  0.00            
ATOM     49  H23 ACD     1      39.660  21.380  21.400  1.00  0.00            
ATOM     50  H24 ACD     1      40.060  23.010  21.970  1.00  0.00            
ATOM     51  O12 ACD     1      41.570  21.980  20.920  1.00  0.00            
ATOM     52  H25 ACD     1      41.180  22.560  20.250  1.00  0.00            
ATOM     53  O13 ACD     1      40.050  19.550  25.160  1.00  0.00            
ATOM     54  C16 ACD     1      39.330  18.320  25.340  1.00  0.00            
ATOM     55  H26 ACD     1      39.550  17.520  24.620  1.00  0.00            
ATOM     56  C17 ACD     1      39.760  17.880  26.780  1.00  0.00            
ATOM     57  H27 ACD     1      39.720  18.860  27.290  1.00  0.00            
ATOM     58  O14 ACD     1      41.110  17.390  26.800  1.00  0.00            
ATOM     59  H28 ACD     1      41.690  18.110  26.540  1.00  0.00            
ATOM     60  C18 ACD     1      38.710  16.990  27.460  1.00  0.00            
ATOM     61  H29 ACD     1      38.710  15.980  27.020  1.00  0.00            
ATOM     62  O15 ACD     1      39.100  16.840  28.850  1.00  0.00            
ATOM     63  H30 ACD     1      39.060  17.740  29.170  1.00  0.00            
ATOM     64  C19 ACD     1      37.330  17.560  27.340  1.00  0.00            
ATOM     65  H31 ACD     1      36.590  16.850  27.740  1.00  0.00            
ATOM     66  O16 ACD     1      37.090  17.660  25.970  1.00  0.00            
ATOM     67  C20 ACD     1      37.800  18.630  25.200  1.00  0.00            
ATOM     68  H32 ACD     1      37.540  19.660  25.490  1.00  0.00            
ATOM     69  C21 ACD     1      37.300  18.370  23.770  1.00  0.00            
ATOM     70  H33 ACD     1      37.550  19.310  23.250  1.00  0.00            
ATOM     71  H34 ACD     1      37.780  17.550  23.230  1.00  0.00            
ATOM     72  O17 ACD     1      35.850  18.270  23.590  1.00  0.00            
ATOM     73  H35 ACD     1      35.330  18.700  24.280  1.00  0.00            
ATOM     74  O18 ACD     1      37.200  18.820  28.020  1.00  0.00            
ATOM     75  C22 ACD     1      36.550  18.860  29.310  1.00  0.00            
ATOM     76  H36 ACD     1      36.660  17.870  29.770  1.00  0.00            
ATOM     77  C23 ACD     1      37.550  19.700  30.240  1.00  0.00            
ATOM     78  H37 ACD     1      37.840  20.620  29.710  1.00  0.00            
ATOM     79  O19 ACD     1      38.760  19.000  30.470  1.00  0.00            
ATOM     80  H38 ACD     1      39.480  19.510  30.840  1.00  0.00            
ATOM     81  C24 ACD     1      36.830  20.140  31.500  1.00  0.00            
ATOM     82  H39 ACD     1      36.650  19.210  32.040  1.00  0.00            
ATOM     83  O20 ACD     1      37.630  20.980  32.320  1.00  0.00            
ATOM     84  H40 ACD     1      38.310  20.470  32.780  1.00  0.00            
ATOM     85  C25 ACD     1      35.500  20.810  31.100  1.00  0.00            
ATOM     86  H41 ACD     1      35.010  21.340  31.920  1.00  0.00            
ATOM     87  O21 ACD     1      34.720  19.760  30.590  1.00  0.00            
ATOM     88  C26 ACD     1      35.050  19.260  29.270  1.00  0.00            
ATOM     89  H42 ACD     1      34.770  20.020  28.530  1.00  0.00            
ATOM     90  C27 ACD     1      34.040  18.100  29.020  1.00  0.00            
ATOM     91  H43 ACD     1      34.410  17.310  28.350  1.00  0.00            
ATOM     92  H44 ACD     1      33.950  17.460  29.910  1.00  0.00
[truncated: 1,440,696 more chars]
