# Supplementary material for: Achieving Chemical Accuracy in Cyclodextrin Host–Guest Binding via Integrative Atomistic Modelling
Source: Adv Sci (Weinh). 2025 Dec 14;13(10):e19782. doi: 10.1002/advs.202519782 (PMC12915143; doi:10.1002/advs.202519782)
Supplement: Supplementary file 1 — Supporting Information [file ADVS-13-e19782-s003.zip › all_poses/ACD.BI7.pdb]

MODEL        1
ATOM      1  H1  ACD     1      10.230  19.310  24.190  1.00  0.00            
ATOM      2  O1  ACD     1      10.760  19.350  24.980  1.00  0.00            
ATOM      3  C1  ACD     1      11.160  18.060  25.290  1.00  0.00            
ATOM      4  H2  ACD     1      10.230  17.560  25.560  1.00  0.00            
ATOM      5  H3  ACD     1      11.830  17.980  26.160  1.00  0.00            
ATOM      6  C2  ACD     1      11.750  17.290  24.100  1.00  0.00            
ATOM      7  H4  ACD     1      12.160  16.290  24.300  1.00  0.00            
ATOM      8  O2  ACD     1      10.560  17.060  23.390  1.00  0.00            
ATOM      9  C3  ACD     1      10.810  16.380  22.080  1.00  0.00            
ATOM     10  H5  ACD     1       9.880  16.310  21.510  1.00  0.00            
ATOM     11  O3  ACD     1      11.440  15.190  22.260  1.00  0.00            
ATOM     12  C4  ACD     1      10.660  13.980  22.270  1.00  0.00            
ATOM     13  H6  ACD     1       9.700  14.140  21.770  1.00  0.00            
ATOM     14  C5  ACD     1      11.540  13.010  21.470  1.00  0.00            
ATOM     15  H7  ACD     1      12.530  13.060  21.950  1.00  0.00            
ATOM     16  O4  ACD     1      11.560  13.500  20.110  1.00  0.00            
ATOM     17  H8  ACD     1      12.200  12.990  19.610  1.00  0.00            
ATOM     18  C6  ACD     1      11.010  11.580  21.540  1.00  0.00            
ATOM     19  H9  ACD     1      10.060  11.560  20.990  1.00  0.00            
ATOM     20  O5  ACD     1      11.910  10.550  20.990  1.00  0.00            
ATOM     21  H10 ACD     1      12.770  10.780  21.340  1.00  0.00            
ATOM     22  C7  ACD     1      10.850  11.220  23.020  1.00  0.00            
ATOM     23  H11 ACD     1      10.500  10.190  23.160  1.00  0.00            
ATOM     24  O6  ACD     1       9.900  12.070  23.610  1.00  0.00            
ATOM     25  C8  ACD     1      10.300  13.470  23.670  1.00  0.00            
ATOM     26  H12 ACD     1      11.150  13.690  24.330  1.00  0.00            
ATOM     27  C9  ACD     1       9.110  14.180  24.300  1.00  0.00            
ATOM     28  H13 ACD     1       8.900  13.780  25.300  1.00  0.00            
ATOM     29  H14 ACD     1       9.410  15.210  24.550  1.00  0.00            
ATOM     30  O7  ACD     1       8.020  14.280  23.430  1.00  0.00            
ATOM     31  H15 ACD     1       7.730  13.370  23.350  1.00  0.00            
ATOM     32  O8  ACD     1      12.070  11.280  23.700  1.00  0.00            
ATOM     33  C10 ACD     1      12.540  10.190  24.520  1.00  0.00            
ATOM     34  H16 ACD     1      12.020   9.240  24.320  1.00  0.00            
ATOM     35  C11 ACD     1      13.950   9.880  24.230  1.00  0.00            
ATOM     36  H17 ACD     1      14.560  10.790  24.090  1.00  0.00            
ATOM     37  O9  ACD     1      13.960   9.190  22.860  1.00  0.00            
ATOM     38  H18 ACD     1      13.830   8.260  23.070  1.00  0.00            
ATOM     39  C12 ACD     1      14.610   8.960  25.280  1.00  0.00            
ATOM     40  H19 ACD     1      14.060   8.020  25.110  1.00  0.00            
ATOM     41  O10 ACD     1      16.020   8.680  25.080  1.00  0.00            
ATOM     42  H20 ACD     1      16.100   8.310  24.200  1.00  0.00            
ATOM     43  C13 ACD     1      14.440   9.460  26.660  1.00  0.00            
ATOM     44  H21 ACD     1      14.670   8.630  27.330  1.00  0.00            
ATOM     45  O11 ACD     1      13.040   9.710  26.780  1.00  0.00            
ATOM     46  C14 ACD     1      12.390  10.600  25.920  1.00  0.00            
ATOM     47  H22 ACD     1      12.760  11.630  26.000  1.00  0.00            
ATOM     48  C15 ACD     1      10.930  10.660  26.320  1.00  0.00            
ATOM     49  H23 ACD     1      10.940  11.030  27.350  1.00  0.00            
ATOM     50  H24 ACD     1      10.400  11.350  25.650  1.00  0.00            
ATOM     51  O12 ACD     1      10.310   9.380  26.280  1.00  0.00            
ATOM     52  H25 ACD     1      10.670   8.940  27.050  1.00  0.00            
ATOM     53  O13 ACD     1      15.180  10.660  26.950  1.00  0.00            
ATOM     54  C16 ACD     1      15.840  10.740  28.210  1.00  0.00            
ATOM     55  H26 ACD     1      15.750   9.800  28.770  1.00  0.00            
ATOM     56  C17 ACD     1      17.320  10.840  27.870  1.00  0.00            
ATOM     57  H27 ACD     1      17.240  11.470  26.970  1.00  0.00            
ATOM     58  O14 ACD     1      17.810   9.540  27.410  1.00  0.00            
ATOM     59  H28 ACD     1      17.180   9.330  26.720  1.00  0.00            
ATOM     60  C18 ACD     1      18.150  11.460  29.030  1.00  0.00            
ATOM     61  H29 ACD     1      18.330  10.710  29.820  1.00  0.00            
ATOM     62  O15 ACD     1      19.360  11.890  28.500  1.00  0.00            
ATOM     63  H30 ACD     1      19.690  11.150  27.980  1.00  0.00            
ATOM     64  C19 ACD     1      17.400  12.590  29.740  1.00  0.00            
ATOM     65  H31 ACD     1      17.920  12.870  30.660  1.00  0.00            
ATOM     66  O16 ACD     1      16.160  12.180  30.120  1.00  0.00            
ATOM     67  C20 ACD     1      15.270  11.940  29.050  1.00  0.00            
ATOM     68  H32 ACD     1      15.210  12.850  28.440  1.00  0.00            
ATOM     69  C21 ACD     1      13.870  11.670  29.580  1.00  0.00            
ATOM     70  H33 ACD     1      13.640  12.600  30.110  1.00  0.00            
ATOM     71  H34 ACD     1      13.190  11.550  28.730  1.00  0.00            
ATOM     72  O17 ACD     1      13.740  10.550  30.390  1.00  0.00            
ATOM     73  H35 ACD     1      12.800  10.460  30.590  1.00  0.00            
ATOM     74  O18 ACD     1      17.310  13.680  28.870  1.00  0.00            
ATOM     75  C22 ACD     1      18.020  14.890  29.100  1.00  0.00            
ATOM     76  H36 ACD     1      18.710  14.920  29.950  1.00  0.00            
ATOM     77  C23 ACD     1      18.870  15.260  27.870  1.00  0.00            
ATOM     78  H37 ACD     1      18.240  15.120  26.980  1.00  0.00            
ATOM     79  O19 ACD     1      20.040  14.410  27.690  1.00  0.00            
ATOM     80  H38 ACD     1      19.830  13.500  27.940  1.00  0.00            
ATOM     81  C24 ACD     1      19.200  16.680  27.860  1.00  0.00            
ATOM     82  H39 ACD     1      19.820  16.950  28.730  1.00  0.00            
ATOM     83  O20 ACD     1      19.890  17.110  26.670  1.00  0.00            
ATOM     84  H40 ACD     1      20.340  16.310  26.390  1.00  0.00            
ATOM     85  C25 ACD     1      17.960  17.550  28.040  1.00  0.00            
ATOM     86  H41 ACD     1      18.240  18.600  28.120  1.00  0.00            
ATOM     87  O21 ACD     1      17.410  17.230  29.270  1.00  0.00            
ATOM     88  C26 ACD     1      16.910  15.910  29.450  1.00  0.00            
ATOM     89  H42 ACD     1      16.080  15.880  28.720  1.00  0.00            
ATOM     90  C27 ACD     1      16.310  15.720  30.850  1.00  0.00            
ATOM     91  H43 ACD     1      15.480  16.410  31.080  1.00  0.00            
ATOM     92  H44 ACD     1      15.810  14.750  30.770  1.00  0.00            
ATOM     93  O22 ACD     1      17.320  15.730  31.850  1.00  0.00            
ATOM     94  H45 ACD     1      16.960  15.440  32.700  1.00  0.00            
ATOM     95  O23 ACD     1      16.960  17.310  27.030  1.00  0.00            
ATOM     96  C28 ACD     1      16.270  18.510  26.610  1.00  0.00            
ATOM     97  H46 ACD     1      16.560  19.350  27.250  1.00  0.00            
ATOM     98  C29 ACD     1      14.740  18.310  26.780  1.00  0.00            
ATOM     99  H47 ACD     1      14.520  17.370  26.280  1.00  0.00            
ATOM    100  O24 ACD     1      14.010  19.330  26.050  1.00  0.00            
ATOM    101  C30 ACD     1      14.280  18.320  28.190  1.00  0.00            
ATOM    102  H48 ACD     1      13.200  18.120  28.260  1.00  0.00            
ATOM    103  H49 ACD     1      14.790  17.490  28.670  1.00  0.00            
ATOM    104  O25 ACD     1      14.580  19.540  28.800  1.00  0.00            
ATOM    105  H50 ACD     1      14.510  19.410  29.750  1.00  0.00            
ATOM    106  C31 ACD     1      16.680  18.770  25.160  1.00  0.00            
ATOM    107  H51 ACD     1      16.560  17.800  24.660  1.00  0.00            
ATOM    108  O26 ACD     1      18.030  19.140  25.080  1.00  0.00            
ATOM    109  H52 ACD     1      18.590  18.530  25.550  1.00  0.00            
ATOM    110  C32 ACD     1      15.740  19.770  24.470  1.00  0.00            
ATOM    111  H53 ACD     1      15.900  20.770  24.900  1.00  0.00            
ATOM    112  O27 ACD     1      15.940  19.740  23.110  1.00  0.00            
ATOM    113  H54 ACD     1      15.170  19.240  22.840  1.00  0.00            
ATOM    114  C33 ACD     1      14.270  19.440  24.680  1.00  0.00            
ATOM    115  H55 ACD     1      13.580  20.250  24.450  1.00  0.00            
ATOM    116  O28 ACD     1      13.970  18.210  23.990  1.00  0.00            
ATOM    117  C34 ACD     1      12.740  18.120  23.280  1.00  0.00            
ATOM    118  H56 ACD     1      12.340  19.130  23.140  1.00  0.00            
ATOM    119  C35 ACD     1      13.080  17.550  21.880  1.00  0.00            
ATOM    120  H57 ACD     1      13.680  16.630  22.020  1.00  0.00            
ATOM    121  O29 ACD     1      13.770  18.550  21.130  1.00  0.00            
ATOM    122  H58 ACD     1      13.270  19.360  21.020  1.00  0.00            
ATOM    123  C36 ACD     1      11.760  17.200  21.230  1.00  0.00            
ATOM    124  H59 ACD     1      11.210  18.120  20.980  1.00  0.00            
ATOM    125  O30 ACD     1      11.910  16.430  19.990  1.00  0.00            
ATOM    126  H60 ACD     1      11.760  15.500  20.200  1.00  0.00            
ATOM    127  C1  BI7     2      14.650  14.230  23.620  1.00  0.00            
ATOM    128  C2  BI7     2      15.680  14.570  24.740  1.00  0.00            
ATOM    129  C3  BI7     2      15.040  14.340  26.090  1.00  0.00            
ATOM    130  C4  BI7     2      17.020  13.890  24.560  1.00  0.00            
ATOM    131  C5  BI7     2      17.070  12.430  24.420  1.00  0.00            
ATOM    132  C6  BI7     2      18.190  11.590  24.310  1.00  0.00            
ATOM    133  C7  BI7     2      19.580  11.870  24.340  1.00  0.00            
ATOM    134  C8  BI7     2      20.130  13.100  24.330  1.00  0.00            
ATOM    135  O1  BI7     2      21.500  13.180  24.220  1.00  0.00            
ATOM    136  C9  BI7     2      19.520  14.430  24.450  1.00  0.00            
ATOM    137  O2  BI7     2      20.210  15.460  24.360  1.00  0.00            
ATOM    138  C10 BI7     2      18.090  14.700  24.550  1.00  0.00            
ATOM    139  H1  BI7     2      14.400  13.170  23.620  1.00  0.00            
ATOM    140  H2  BI7     2      13.720  14.810  23.570  1.00  0.00            
ATOM    141  H3  BI7     2      15.280  14.380  22.730  1.00  0.00            
ATOM    142  H4  BI7     2      15.810  15.640  24.540  1.00  0.00            
ATOM    143  H5  BI7     2      14.210  15.050  26.250  1.00  0.00            
ATOM    144  H6  BI7     2      14.600  13.330  26.070  1.00  0.00            
ATOM    145  H7  BI7     2      15.830  14.540  26.820  1.00  0.00            
ATOM    146  H8  BI7     2      16.110  11.940  24.490  1.00  0.00            
ATOM    147  H9  BI7     2      18.030  10.520  24.370  1.00  0.00            
ATOM    148  H10 BI7     2      20.250  11.030  24.210  1.00  0.00            
ATOM    149  H11 BI7     2      21.850  14.080  24.370  1.00  0.00            
ATOM    150  H12 BI7     2      17.950  15.770  24.620  1.00  0.00            
TER
ENDMDL
MODEL        1
ATOM      1  H1  ACD     1       7.880  22.500  25.870  1.00  0.00            
ATOM      2  O1  ACD     1       8.410  23.060  26.450  1.00  0.00            
ATOM      3  C1  ACD     1       9.400  23.820  25.780  1.00  0.00            
ATOM      4  H2  ACD     1       9.930  24.430  26.530  1.00  0.00            
ATOM      5  H3  ACD     1       8.940  24.470  25.020  1.00  0.00            
ATOM      6  C2  ACD     1      10.460  22.980  25.230  1.00  0.00            
ATOM      7  H4  ACD     1      10.860  22.300  25.990  1.00  0.00            
ATOM      8  O2  ACD     1       9.870  22.260  24.200  1.00  0.00            
ATOM      9  C3  ACD     1      10.760  21.420  23.540  1.00  0.00            
ATOM     10  H5  ACD     1      10.210  20.930  22.730  1.00  0.00            
ATOM     11  O3  ACD     1      11.280  20.460  24.490  1.00  0.00            
ATOM     12  C4  ACD     1      10.760  19.150  24.390  1.00  0.00            
ATOM     13  H6  ACD     1      10.050  19.100  23.560  1.00  0.00            
ATOM     14  C5  ACD     1      11.950  18.230  24.110  1.00  0.00            
ATOM     15  H7  ACD     1      12.620  18.370  24.970  1.00  0.00            
ATOM     16  O4  ACD     1      12.600  18.650  22.900  1.00  0.00            
ATOM     17  H8  ACD     1      12.510  19.610  22.870  1.00  0.00            
ATOM     18  C6  ACD     1      11.480  16.800  24.180  1.00  0.00            
ATOM     19  H9  ACD     1      10.780  16.590  23.360  1.00  0.00            
ATOM     20  O5  ACD     1      12.540  15.880  23.990  1.00  0.00            
ATOM     21  H10 ACD     1      12.700  15.350  24.770  1.00  0.00            
ATOM     22  C7  ACD     1      10.760  16.500  25.530  1.00  0.00            
ATOM     23  H11 ACD     1      10.320  15.510  25.400  1.00  0.00            
ATOM     24  O6  ACD     1       9.720  17.390  25.740  1.00  0.00            
ATOM     25  C8  ACD     1       9.990  18.790  25.680  1.00  0.00            
ATOM     26  H12 ACD     1      10.680  19.030  26.490  1.00  0.00            
ATOM     27  C9  ACD     1       8.600  19.480  25.930  1.00  0.00            
ATOM     28  H13 ACD     1       8.070  18.980  26.750  1.00  0.00            
ATOM     29  H14 ACD     1       8.730  20.530  26.210  1.00  0.00            
ATOM     30  O7  ACD     1       7.720  19.340  24.790  1.00  0.00            
ATOM     31  H15 ACD     1       7.910  18.490  24.400  1.00  0.00            
ATOM     32  O8  ACD     1      11.740  16.520  26.500  1.00  0.00            
ATOM     33  C10 ACD     1      11.720  15.420  27.470  1.00  0.00            
ATOM     34  H16 ACD     1      11.130  14.550  27.160  1.00  0.00            
ATOM     35  C11 ACD     1      13.190  14.960  27.440  1.00  0.00            
ATOM     36  H17 ACD     1      13.840  15.810  27.660  1.00  0.00            
ATOM     37  O9  ACD     1      13.420  14.250  26.250  1.00  0.00            
ATOM     38  H18 ACD     1      14.270  13.800  26.260  1.00  0.00            
ATOM     39  C12 ACD     1      13.470  14.090  28.700  1.00  0.00            
ATOM     40  H19 ACD     1      12.880  13.180  28.600  1.00  0.00            
ATOM     41  O10 ACD     1      14.840  13.790  28.820  1.00  0.00            
ATOM     42  H20 ACD     1      15.120  13.110  28.200  1.00  0.00            
ATOM     43  C13 ACD     1      12.900  14.730  29.940  1.00  0.00            
ATOM     44  H21 ACD     1      12.940  14.040  30.790  1.00  0.00            
ATOM     45  O11 ACD     1      11.550  14.960  29.740  1.00  0.00            
ATOM     46  C14 ACD     1      11.260  15.950  28.760  1.00  0.00            
ATOM     47  H22 ACD     1      11.800  16.880  28.980  1.00  0.00            
ATOM     48  C15 ACD     1       9.770  16.500  28.810  1.00  0.00            
ATOM     49  H23 ACD     1       9.540  16.650  29.870  1.00  0.00            
ATOM     50  H24 ACD     1       9.690  17.490  28.340  1.00  0.00            
ATOM     51  O12 ACD     1       8.800  15.560  28.240  1.00  0.00            
ATOM     52  H25 ACD     1       7.970  16.050  28.210  1.00  0.00            
ATOM     53  O13 ACD     1      13.580  15.970  30.230  1.00  0.00            
ATOM     54  C16 ACD     1      14.290  16.130  31.410  1.00  0.00            
ATOM     55  H26 ACD     1      14.430  15.240  32.030  1.00  0.00            
ATOM     56  C17 ACD     1      15.610  16.710  30.890  1.00  0.00            
ATOM     57  H27 ACD     1      15.340  17.390  30.080  1.00  0.00            
ATOM     58  O14 ACD     1      16.360  15.630  30.320  1.00  0.00            
ATOM     59  H28 ACD     1      15.770  15.090  29.800  1.00  0.00            
ATOM     60  C18 ACD     1      16.340  17.540  31.960  1.00  0.00            
ATOM     61  H29 ACD     1      16.610  16.850  32.770  1.00  0.00            
ATOM     62  O15 ACD     1      17.470  18.290  31.390  1.00  0.00            
ATOM     63  H30 ACD     1      18.010  17.800  30.760  1.00  0.00            
ATOM     64  C19 ACD     1      15.380  18.560  32.570  1.00  0.00            
ATOM     65  H31 ACD     1      15.950  19.080  33.350  1.00  0.00            
ATOM     66  O16 ACD     1      14.290  17.930  33.170  1.00  0.00            
ATOM     67  C20 ACD     1      13.480  17.140  32.250  1.00  0.00            
ATOM     68  H32 ACD     1      13.030  17.810  31.510  1.00  0.00            
ATOM     69  C21 ACD     1      12.410  16.370  32.940  1.00  0.00            
ATOM     70  H33 ACD     1      11.660  16.000  32.220  1.00  0.00            
ATOM     71  H34 ACD     1      12.820  15.420  33.320  1.00  0.00            
ATOM     72  O17 ACD     1      11.630  17.100  33.850  1.00  0.00            
ATOM     73  H35 ACD     1      12.260  17.680  34.290  1.00  0.00            
ATOM     74  O18 ACD     1      14.970  19.490  31.480  1.00  0.00            
ATOM     75  C22 ACD     1      14.710  20.710  32.130  1.00  0.00            
ATOM     76  H36 ACD     1      14.810  20.710  33.220  1.00  0.00            
ATOM     77  C23 ACD     1      15.740  21.690  31.500  1.00  0.00            
ATOM     78  H37 ACD     1      15.650  21.440  30.430  1.00  0.00            
ATOM     79  O19 ACD     1      17.030  21.350  31.920  1.00  0.00            
ATOM     80  H38 ACD     1      16.930  20.390  31.880  1.00  0.00            
ATOM     81  C24 ACD     1      15.460  23.180  31.730  1.00  0.00            
ATOM     82  H39 ACD     1      15.530  23.350  32.810  1.00  0.00            
ATOM     83  O20 ACD     1      16.300  24.070  31.070  1.00  0.00            
ATOM     84  H40 ACD     1      15.960  24.150  30.170  1.00  0.00            
ATOM     85  C25 ACD     1      13.990  23.500  31.310  1.00  0.00            
ATOM     86  H41 ACD     1      13.640  24.440  31.760  1.00  0.00            
ATOM     87  O21 ACD     1      13.040  22.560  31.840  1.00  0.00            
ATOM     88  C26 ACD     1      13.300  21.150  31.720  1.00  0.00            
ATOM     89  H42 ACD     1      13.080  20.880  30.680  1.00  0.00            
ATOM     90  C27 ACD     1      12.270  20.410  32.480  1.00  0.00            
ATOM     91  H43 ACD     1      12.540  19.360  32.620  1.00  0.00            
ATOM     92  H44 ACD     1      12.400  20.780  33.500  1.00  0.00            
ATOM     93  O22 ACD     1      10.960  20.580  32.000  1.00  0.00            
ATOM     94  H45 ACD     1      10.440  19.780  32.120  1.00  0.00            
ATOM     95  O23 ACD     1      13.850  23.470  29.900  1.00  0.00            
ATOM     96  C28 ACD     1      13.840  24.670  29.120  1.00  0.00            
ATOM     97  H46 ACD     1      14.300  25.490  29.680  1.00  0.00            
ATOM     98  C29 ACD     1      12.410  25.020  28.630  1.00  0.00            
ATOM     99  H47 ACD     1      11.950  24.130  28.190  1.00  0.00            
ATOM    100  O24 ACD     1      12.420  25.950  27.520  1.00  0.00            
ATOM    101  C30 ACD     1      11.460  25.480  29.680  1.00  0.00            
ATOM    102  H48 ACD     1      10.460  25.780  29.340  1.00  0.00            
ATOM    103  H49 ACD     1      11.300  24.580  30.280  1.00  0.00            
ATOM    104  O25 ACD     1      11.970  26.590  30.550  1.00  0.00            
ATOM    105  H50 ACD     1      11.260  26.870  31.130  1.00  0.00            
ATOM    106  C31 ACD     1      14.770  24.310  27.950  1.00  0.00            
ATOM    107  H51 ACD     1      14.590  23.270  27.620  1.00  0.00            
ATOM    108  O26 ACD     1      16.160  24.430  28.360  1.00  0.00            
ATOM    109  H52 ACD     1      16.700  23.900  27.770  1.00  0.00            
ATOM    110  C32 ACD     1      14.550  25.220  26.730  1.00  0.00            
ATOM    111  H53 ACD     1      14.870  26.250  26.920  1.00  0.00            
ATOM    112  O27 ACD     1      15.220  24.770  25.570  1.00  0.00            
ATOM    113  H54 ACD     1      14.610  24.120  25.240  1.00  0.00            
ATOM    114  C33 ACD     1      13.090  25.410  26.330  1.00  0.00            
ATOM    115  H55 ACD     1      12.950  26.150  25.540  1.00  0.00            
ATOM    116  O28 ACD     1      12.470  24.120  26.040  1.00  0.00            
ATOM    117  C34 ACD     1      11.680  23.820  24.850  1.00  0.00            
ATOM    118  H56 ACD     1      11.230  24.690  24.350  1.00  0.00            
ATOM    119  C35 ACD     1      12.600  23.060  23.980  1.00  0.00            
ATOM    120  H57 ACD     1      13.080  22.390  24.700  1.00  0.00            
ATOM    121  O29 ACD     1      13.670  23.820  23.370  1.00  0.00            
ATOM    122  H58 ACD     1      13.550  24.770  23.490  1.00  0.00            
ATOM    123  C36 ACD     1      11.800  22.250  22.980  1.00  0.00            
ATOM    124  H59 ACD     1      11.280  22.960  22.320  1.00  0.00            
ATOM    125  O30 ACD     1      12.590  21.330  22.350  1.00  0.00            
ATOM    126  H60 ACD     1      13.270  21.790  21.860  1.00  0.00            
ATOM    127  C1  BI7     2      15.220  20.610  25.570  1.00  0.00            
ATOM    128  C2  BI7     2      15.200  19.920  27.000  1.00  0.00            
ATOM    129  C3  BI7     2      13.810  19.940  27.640  1.00  0.00            
ATOM    130  C4  BI7     2      15.950  18.550  26.920  1.00  0.00            
ATOM    131  C5  BI7     2      15.490  17.630  25.910  1.00  0.00            
ATOM    132  C6  BI7     2      15.880  16.320  25.680  1.00  0.00            
ATOM    133  C7  BI7     2      17.040  15.600  26.070  1.00  0.00            
ATOM    134  C8  BI7     2      17.830  15.980  27.140  1.00  0.00            
ATOM    135  O1  BI7     2      18.800  15.080  27.500  1.00  0.00            
ATOM    136  C9  BI7     2      17.980  17.300  27.880  1.00  0.00            
ATOM    137  O2  BI7     2      18.810  17.420  28.780  1.00  0.00            
ATOM    138  C10 BI7     2      17.010  18.410  27.730  1.00  0.00            
ATOM    139  H1  BI7     2      15.170  21.700  25.700  1.00  0.00            
ATOM    140  H2  BI7     2      16.230  20.320  25.240  1.00  0.00            
ATOM    141  H3  BI7     2      14.490  20.120  24.920  1.00  0.00            
ATOM    142  H4  BI7     2      15.790  20.530  27.700  1.00  0.00            
ATOM    143  H5  BI7     2      13.260  19.000  27.450  1.00  0.00            
ATOM    144  H6  BI7     2      14.010  20.110  28.700  1.00  0.00            
ATOM    145  H7  BI7     2      13.230  20.710  27.110  1.00  0.00            
ATOM    146  H8  BI7     2      14.740  17.970  25.210  1.00  0.00            
ATOM    147  H9  BI7     2      15.370  15.750  24.910  1.00  0.00            
ATOM    148  H10 BI7     2      17.130  14.590  25.710  1.00  0.00            
ATOM    149  H11 BI7     2      19.130  15.420  28.340  1.00  0.00            
ATOM    150  H12 BI7     2      17.240  19.140  28.490  1.00  0.00            
TER
ENDMDL
MODEL        1
ATOM      1  H1  ACD     1      13.380  19.010  31.630  1.00  0.00            
ATOM      2  O1  ACD     1      13.590  19.090  30.690  1.00  0.00            
ATOM      3  C1  ACD     1      13.960  17.750  30.460  1.00  0.00            
ATOM      4  H2  ACD     1      13.240  17.040  30.880  1.00  0.00            
ATOM      5  H3  ACD     1      14.830  17.460  31.070  1.00  0.00            
ATOM      6  C2  ACD     1      14.220  17.410  28.980  1.00  0.00            
ATOM      7  H4  ACD     1      14.730  16.440  28.890  1.00  0.00            
ATOM      8  O2  ACD     1      12.920  17.470  28.400  1.00  0.00            
ATOM      9  C3  ACD     1      12.780  17.100  27.040  1.00  0.00            
ATOM     10  H5  ACD     1      11.750  17.030  26.670  1.00  0.00            
ATOM     11  O3  ACD     1      13.440  15.860  26.900  1.00  0.00            
ATOM     12  C4  ACD     1      12.660  14.650  26.770  1.00  0.00            
ATOM     13  H6  ACD     1      11.620  14.910  26.540  1.00  0.00            
ATOM     14  C5  ACD     1      13.220  13.950  25.590  1.00  0.00            
ATOM     15  H7  ACD     1      14.260  13.710  25.850  1.00  0.00            
ATOM     16  O4  ACD     1      13.110  14.840  24.360  1.00  0.00            
ATOM     17  H8  ACD     1      12.270  14.710  23.910  1.00  0.00            
ATOM     18  C6  ACD     1      12.620  12.590  25.430  1.00  0.00            
ATOM     19  H9  ACD     1      11.560  12.770  25.210  1.00  0.00            
ATOM     20  O5  ACD     1      13.170  11.910  24.320  1.00  0.00            
ATOM     21  H10 ACD     1      13.980  11.590  24.720  1.00  0.00            
ATOM     22  C7  ACD     1      12.900  11.810  26.720  1.00  0.00            
ATOM     23  H11 ACD     1      12.400  10.840  26.660  1.00  0.00            
ATOM     24  O6  ACD     1      12.350  12.550  27.790  1.00  0.00            
ATOM     25  C8  ACD     1      12.820  13.880  28.020  1.00  0.00            
ATOM     26  H12 ACD     1      13.880  13.800  28.270  1.00  0.00            
ATOM     27  C9  ACD     1      12.000  14.420  29.190  1.00  0.00            
ATOM     28  H13 ACD     1      11.890  13.730  30.030  1.00  0.00            
ATOM     29  H14 ACD     1      12.640  15.230  29.580  1.00  0.00            
ATOM     30  O7  ACD     1      10.740  14.920  28.830  1.00  0.00            
ATOM     31  H15 ACD     1      10.340  15.050  29.690  1.00  0.00            
ATOM     32  O8  ACD     1      14.350  11.590  26.860  1.00  0.00            
ATOM     33  C10 ACD     1      14.750  10.310  27.340  1.00  0.00            
ATOM     34  H16 ACD     1      14.010   9.580  27.000  1.00  0.00            
ATOM     35  C11 ACD     1      16.030   9.960  26.560  1.00  0.00            
ATOM     36  H17 ACD     1      16.670  10.840  26.720  1.00  0.00            
ATOM     37  O9  ACD     1      15.810   9.750  25.150  1.00  0.00            
ATOM     38  H18 ACD     1      16.610   9.520  24.650  1.00  0.00            
ATOM     39  C12 ACD     1      16.730   8.730  27.160  1.00  0.00            
ATOM     40  H19 ACD     1      16.020   7.920  26.980  1.00  0.00            
ATOM     41  O10 ACD     1      18.040   8.430  26.670  1.00  0.00            
ATOM     42  H20 ACD     1      18.550   9.060  27.180  1.00  0.00            
ATOM     43  C13 ACD     1      16.840   8.930  28.650  1.00  0.00            
ATOM     44  H21 ACD     1      17.160   8.000  29.140  1.00  0.00            
ATOM     45  O11 ACD     1      15.540   9.140  29.200  1.00  0.00            
ATOM     46  C14 ACD     1      14.940  10.360  28.860  1.00  0.00            
ATOM     47  H22 ACD     1      15.650  11.170  29.050  1.00  0.00            
ATOM     48  C15 ACD     1      13.630  10.340  29.710  1.00  0.00            
ATOM     49  H23 ACD     1      13.850  10.040  30.750  1.00  0.00            
ATOM     50  H24 ACD     1      13.130  11.310  29.760  1.00  0.00            
ATOM     51  O12 ACD     1      12.660   9.420  29.110  1.00  0.00            
ATOM     52  H25 ACD     1      13.040   8.560  29.290  1.00  0.00            
ATOM     53  O13 ACD     1      17.790   9.990  28.880  1.00  0.00            
ATOM     54  C16 ACD     1      18.910   9.720  29.720  1.00  0.00            
ATOM     55  H26 ACD     1      19.080   8.640  29.760  1.00  0.00            
ATOM     56  C17 ACD     1      20.090  10.390  28.970  1.00  0.00            
ATOM     57  H27 ACD     1      19.780  11.420  28.750  1.00  0.00            
ATOM     58  O14 ACD     1      20.360   9.600  27.750  1.00  0.00            
ATOM     59  H28 ACD     1      20.980  10.110  27.220  1.00  0.00            
ATOM     60  C18 ACD     1      21.330  10.510  29.870  1.00  0.00            
ATOM     61  H29 ACD     1      21.620   9.460  29.960  1.00  0.00            
ATOM     62  O15 ACD     1      22.270  11.390  29.260  1.00  0.00            
ATOM     63  H30 ACD     1      22.160  12.210  29.760  1.00  0.00            
ATOM     64  C19 ACD     1      20.970  11.150  31.190  1.00  0.00            
ATOM     65  H31 ACD     1      21.860  11.140  31.830  1.00  0.00            
ATOM     66  O16 ACD     1      19.900  10.380  31.790  1.00  0.00            
ATOM     67  C20 ACD     1      18.680  10.280  31.070  1.00  0.00            
ATOM     68  H32 ACD     1      18.350  11.310  30.920  1.00  0.00            
ATOM     69  C21 ACD     1      17.690   9.620  31.990  1.00  0.00            
ATOM     70  H33 ACD     1      17.760  10.120  32.960  1.00  0.00            
ATOM     71  H34 ACD     1      16.650   9.720  31.640  1.00  0.00            
ATOM     72  O17 ACD     1      18.040   8.230  32.200  1.00  0.00            
ATOM     73  H35 ACD     1      18.730   8.210  32.860  1.00  0.00            
ATOM     74  O18 ACD     1      20.580  12.470  30.960  1.00  0.00            
ATOM     75  C22 ACD     1      21.020  13.430  31.890  1.00  0.00            
ATOM     76  H36 ACD     1      21.730  13.050  32.640  1.00  0.00            
ATOM     77  C23 ACD     1      21.950  14.360  31.050  1.00  0.00            
ATOM     78  H37 ACD     1      21.500  14.380  30.050  1.00  0.00            
ATOM     79  O19 ACD     1      23.210  13.720  30.870  1.00  0.00            
ATOM     80  H38 ACD     1      23.710  13.690  31.690  1.00  0.00            
ATOM     81  C24 ACD     1      22.100  15.810  31.540  1.00  0.00            
ATOM     82  H39 ACD     1      22.790  15.810  32.400  1.00  0.00            
ATOM     83  O20 ACD     1      22.570  16.710  30.500  1.00  0.00            
ATOM     84  H40 ACD     1      23.520  16.820  30.540  1.00  0.00            
ATOM     85  C25 ACD     1      20.700  16.290  32.010  1.00  0.00            
ATOM     86  H41 ACD     1      20.740  17.310  32.410  1.00  0.00            
ATOM     87  O21 ACD     1      20.110  15.450  32.990  1.00  0.00            
ATOM     88  C26 ACD     1      19.820  14.090  32.570  1.00  0.00            
ATOM     89  H42 ACD     1      18.990  14.170  31.850  1.00  0.00            
ATOM     90  C27 ACD     1      19.410  13.290  33.750  1.00  0.00            
ATOM     91  H43 ACD     1      18.520  13.780  34.170  1.00  0.00            
ATOM     92  H44 ACD     1      19.150  12.270  33.450  1.00  0.00            
ATOM     93  O22 ACD     1      20.350  13.280  34.800  1.00  0.00            
ATOM     94  H45 ACD     1      20.670  14.160  35.000  1.00  0.00            
ATOM     95  O23 ACD     1      19.850  16.260  30.940  1.00  0.00            
ATOM     96  C28 ACD     1      19.280  17.480  30.580  1.00  0.00            
ATOM     97  H46 ACD     1      19.850  18.270  31.090  1.00  0.00            
ATOM     98  C29 ACD     1      17.780  17.510  31.000  1.00  0.00            
ATOM     99  H47 ACD     1      17.270  16.680  30.500  1.00  0.00            
ATOM    100  O24 ACD     1      17.210  18.710  30.590  1.00  0.00            
ATOM    101  C30 ACD     1      17.560  17.280  32.490  1.00  0.00            
ATOM    102  H48 ACD     1      16.480  17.390  32.620  1.00  0.00            
ATOM    103  H49 ACD     1      17.800  16.250  32.770  1.00  0.00            
ATOM    104  O25 ACD     1      18.380  18.150  33.390  1.00  0.00            
ATOM    105  H50 ACD     1      17.770  18.820  33.690  1.00  0.00            
ATOM    106  C31 ACD     1      19.470  17.660  29.090  1.00  0.00            
ATOM    107  H51 ACD     1      19.130  16.780  28.530  1.00  0.00            
ATOM    108  O26 ACD     1      20.910  17.800  28.730  1.00  0.00            
ATOM    109  H52 ACD     1      21.440  17.320  29.370  1.00  0.00            
ATOM    110  C32 ACD     1      18.770  18.970  28.800  1.00  0.00            
ATOM    111  H53 ACD     1      19.280  19.770  29.360  1.00  0.00            
ATOM    112  O27 ACD     1      18.630  19.330  27.420  1.00  0.00            
ATOM    113  H54 ACD     1      17.840  18.830  27.190  1.00  0.00            
ATOM    114  C33 ACD     1      17.340  19.010  29.230  1.00  0.00            
ATOM    115  H55 ACD     1      16.920  19.990  28.960  1.00  0.00            
ATOM    116  O28 ACD     1      16.590  18.040  28.440  1.00  0.00            
ATOM    117  C34 ACD     1      15.200  18.390  28.200  1.00  0.00            
ATOM    118  H56 ACD     1      15.070  19.420  28.580  1.00  0.00            
ATOM    119  C35 ACD     1      15.080  18.190  26.640  1.00  0.00            
ATOM    120  H57 ACD     1      15.600  17.240  26.440  1.00  0.00            
ATOM    121  O29 ACD     1      15.690  19.270  25.960  1.00  0.00            
ATOM    122  H58 ACD     1      15.720  19.150  25.010  1.00  0.00            
ATOM    123  C36 ACD     1      13.620  18.090  26.200  1.00  0.00            
ATOM    124  H59 ACD     1      13.190  19.090  26.380  1.00  0.00            
ATOM    125  O30 ACD     1      13.470  17.630  24.810  1.00  0.00            
ATOM    126  H60 ACD     1      13.180  16.720  24.820  1.00  0.00            
ATOM    127  C1  BI7     2      16.810  14.380  26.570  1.00  0.00            
ATOM    128  C2  BI7     2      17.870  14.350  27.580  1.00  0.00            
ATOM    129  C3  BI7     2      17.340  13.530  28.800  1.00  0.00            
ATOM    130  C4  BI7     2      19.220  13.770  27.060  1.00  0.00            
ATOM    131  C5  BI7     2      19.120  12.660  26.150  1.00  0.00            
ATOM    132  C6  BI7     2      20.090  11.840  25.610  1.00  0.00            
ATOM    133  C7  BI7     2      21.520  12.030  25.730  1.00  0.00            
ATOM    134  C8  BI7     2      22.220  13.030  26.380  1.00  0.00            
ATOM    135  O1  BI7     2      23.530  13.020  26.340  1.00  0.00            
ATOM    136  C9  BI7     2      21.770  14.060  27.310  1.00  0.00            
ATOM    137  O2  BI7     2      22.600  14.770  27.890  1.00  0.00            
ATOM    138  C10 BI7     2      20.380  14.340  27.530  1.00  0.00            
ATOM    139  H1  BI7     2      15.990  15.060  26.810  1.00  0.00            
ATOM    140  H2  BI7     2      17.210  14.810  25.640  1.00  0.00            
ATOM    141  H3  BI7     2      16.360  13.390  26.430  1.00  0.00            
ATOM    142  H4  BI7     2      17.910  15.410  27.870  1.00  0.00            
ATOM    143  H5  BI7     2      18.080  13.470  29.610  1.00  0.00            
ATOM    144  H6  BI7     2      16.400  13.960  29.180  1.00  0.00            
ATOM    145  H7  BI7     2      17.110  12.510  28.480  1.00  0.00            
ATOM    146  H8  BI7     2      18.160  12.400  25.710  1.00  0.00            
ATOM    147  H9  BI7     2      19.790  10.980  25.020  1.00  0.00            
ATOM    148  H10 BI7     2      22.070  11.360  25.070  1.00  0.00            
ATOM    149  H11 BI7     2      23.680  13.880  26.780  1.00  0.00            
ATOM    150  H12 BI7     2      20.250  15.120  28.270  1.00  0.00            
TER
ENDMDL
MODEL        1
ATOM      1  H1  ACD     1      14.190  17.250  16.540  1.00  0.00            
ATOM      2  O1  ACD     1      13.740  17.500  17.350  1.00  0.00            
ATOM      3  C1  ACD     1      13.390  18.910  17.280  1.00  0.00            
ATOM      4  H2  ACD     1      12.690  19.160  18.090  1.00  0.00            
ATOM      5  H3  ACD     1      12.870  19.150  16.350  1.00  0.00            
ATOM      6  C2  ACD     1      14.640  19.800  17.390  1.00  0.00            
ATOM      7  H4  ACD     1      15.160  19.450  18.290  1.00  0.00            
ATOM      8  O2  ACD     1      15.400  19.630  16.210  1.00  0.00            
ATOM      9  C3  ACD     1      16.630  20.340  16.140  1.00  0.00            
ATOM     10  H5  ACD     1      17.030  20.280  15.120  1.00  0.00            
ATOM     11  O3  ACD     1      17.600  19.800  17.050  1.00  0.00            
ATOM     12  C4  ACD     1      18.290  18.490  16.770  1.00  0.00            
ATOM     13  H6  ACD     1      18.710  18.650  15.770  1.00  0.00            
ATOM     14  C5  ACD     1      19.410  18.410  17.850  1.00  0.00            
ATOM     15  H7  ACD     1      18.940  18.680  18.810  1.00  0.00            
ATOM     16  O4  ACD     1      20.450  19.340  17.570  1.00  0.00            
ATOM     17  H8  ACD     1      20.100  20.180  17.880  1.00  0.00            
ATOM     18  C6  ACD     1      20.010  17.000  18.100  1.00  0.00            
ATOM     19  H9  ACD     1      20.530  16.800  17.150  1.00  0.00            
ATOM     20  O5  ACD     1      20.930  16.970  19.140  1.00  0.00            
ATOM     21  H10 ACD     1      21.450  17.760  18.960  1.00  0.00            
ATOM     22  C7  ACD     1      18.880  15.930  18.260  1.00  0.00            
ATOM     23  H11 ACD     1      19.410  14.970  18.200  1.00  0.00            
ATOM     24  O6  ACD     1      18.080  16.030  17.090  1.00  0.00            
ATOM     25  C8  ACD     1      17.350  17.240  16.870  1.00  0.00            
ATOM     26  H12 ACD     1      16.610  17.370  17.660  1.00  0.00            
ATOM     27  C9  ACD     1      16.670  16.970  15.490  1.00  0.00            
ATOM     28  H13 ACD     1      16.580  17.900  14.920  1.00  0.00            
ATOM     29  H14 ACD     1      17.410  16.400  14.910  1.00  0.00            
ATOM     30  O7  ACD     1      15.410  16.330  15.500  1.00  0.00            
ATOM     31  H15 ACD     1      15.460  15.390  15.650  1.00  0.00            
ATOM     32  O8  ACD     1      18.040  15.980  19.450  1.00  0.00            
ATOM     33  C10 ACD     1      18.180  14.920  20.390  1.00  0.00            
ATOM     34  H16 ACD     1      18.910  14.160  20.090  1.00  0.00            
ATOM     35  C11 ACD     1      18.710  15.480  21.720  1.00  0.00            
ATOM     36  H17 ACD     1      17.980  16.280  21.850  1.00  0.00            
ATOM     37  O9  ACD     1      20.100  15.960  21.630  1.00  0.00            
ATOM     38  H18 ACD     1      20.200  16.290  20.730  1.00  0.00            
ATOM     39  C12 ACD     1      18.580  14.370  22.830  1.00  0.00            
ATOM     40  H19 ACD     1      19.360  13.650  22.550  1.00  0.00            
ATOM     41  O10 ACD     1      18.890  14.910  24.050  1.00  0.00            
ATOM     42  H20 ACD     1      18.160  15.410  24.420  1.00  0.00            
ATOM     43  C13 ACD     1      17.180  13.810  22.890  1.00  0.00            
ATOM     44  H21 ACD     1      17.180  13.000  23.630  1.00  0.00            
ATOM     45  O11 ACD     1      16.800  13.270  21.590  1.00  0.00            
ATOM     46  C14 ACD     1      16.820  14.230  20.510  1.00  0.00            
ATOM     47  H22 ACD     1      16.040  14.950  20.780  1.00  0.00            
ATOM     48  C15 ACD     1      16.490  13.540  19.160  1.00  0.00            
ATOM     49  H23 ACD     1      16.710  14.230  18.330  1.00  0.00            
ATOM     50  H24 ACD     1      17.100  12.640  18.990  1.00  0.00            
ATOM     51  O12 ACD     1      15.110  13.190  19.110  1.00  0.00            
ATOM     52  H25 ACD     1      14.570  13.710  19.710  1.00  0.00            
ATOM     53  O13 ACD     1      16.250  14.850  23.360  1.00  0.00            
ATOM     54  C16 ACD     1      15.420  14.590  24.440  1.00  0.00            
ATOM     55  H26 ACD     1      15.570  13.560  24.810  1.00  0.00            
ATOM     56  C17 ACD     1      15.630  15.700  25.460  1.00  0.00            
ATOM     57  H27 ACD     1      15.690  16.580  24.820  1.00  0.00            
ATOM     58  O14 ACD     1      16.930  15.530  26.010  1.00  0.00            
ATOM     59  H28 ACD     1      16.900  14.720  26.540  1.00  0.00            
ATOM     60  C18 ACD     1      14.500  15.780  26.580  1.00  0.00            
ATOM     61  H29 ACD     1      14.550  14.840  27.140  1.00  0.00            
ATOM     62  O15 ACD     1      14.680  16.930  27.410  1.00  0.00            
ATOM     63  H30 ACD     1      14.480  17.730  26.910  1.00  0.00            
ATOM     64  C19 ACD     1      13.150  15.830  25.840  1.00  0.00            
ATOM     65  H31 ACD     1      12.360  15.860  26.590  1.00  0.00            
ATOM     66  O16 ACD     1      13.030  14.680  25.060  1.00  0.00            
ATOM     67  C20 ACD     1      13.970  14.630  23.970  1.00  0.00            
ATOM     68  H32 ACD     1      13.880  15.530  23.350  1.00  0.00            
ATOM     69  C21 ACD     1      13.560  13.460  23.140  1.00  0.00            
ATOM     70  H33 ACD     1      12.470  13.540  23.020  1.00  0.00            
ATOM     71  H34 ACD     1      14.100  13.590  22.200  1.00  0.00            
ATOM     72  O17 ACD     1      14.000  12.210  23.730  1.00  0.00            
ATOM     73  H35 ACD     1      14.000  11.670  22.930  1.00  0.00            
ATOM     74  O18 ACD     1      13.140  17.090  25.020  1.00  0.00            
ATOM     75  C22 ACD     1      12.040  17.910  25.160  1.00  0.00            
ATOM     76  H36 ACD     1      11.500  17.740  26.100  1.00  0.00            
ATOM     77  C23 ACD     1      12.600  19.330  25.210  1.00  0.00            
ATOM     78  H37 ACD     1      13.430  19.400  24.500  1.00  0.00            
ATOM     79  O19 ACD     1      13.250  19.550  26.470  1.00  0.00            
ATOM     80  H38 ACD     1      12.610  19.780  27.150  1.00  0.00            
ATOM     81  C24 ACD     1      11.530  20.430  24.960  1.00  0.00            
ATOM     82  H39 ACD     1      10.870  20.360  25.830  1.00  0.00            
ATOM     83  O20 ACD     1      12.140  21.680  24.800  1.00  0.00            
ATOM     84  H40 ACD     1      12.940  21.700  25.330  1.00  0.00            
ATOM     85  C25 ACD     1      10.840  20.080  23.690  1.00  0.00            
ATOM     86  H41 ACD     1      10.100  20.880  23.580  1.00  0.00            
ATOM     87  O21 ACD     1      10.190  18.890  23.830  1.00  0.00            
ATOM     88  C26 ACD     1      11.010  17.750  23.980  1.00  0.00            
ATOM     89  H42 ACD     1      11.660  17.640  23.100  1.00  0.00            
ATOM     90  C27 ACD     1      10.260  16.450  23.960  1.00  0.00            
ATOM     91  H43 ACD     1       9.580  16.320  23.110  1.00  0.00            
ATOM     92  H44 ACD     1      11.090  15.750  23.840  1.00  0.00            
ATOM     93  O22 ACD     1       9.530  16.200  25.220  1.00  0.00            
ATOM     94  H45 ACD     1       8.790  16.810  25.180  1.00  0.00            
ATOM     95  O23 ACD     1      11.790  20.060  22.620  1.00  0.00            
ATOM     96  C28 ACD     1      11.370  20.820  21.450  1.00  0.00            
ATOM     97  H46 ACD     1      10.330  21.180  21.540  1.00  0.00            
ATOM     98  C29 ACD     1      11.510  19.960  20.150  1.00  0.00            
ATOM     99  H47 ACD     1      12.510  19.510  20.040  1.00  0.00            
ATOM    100  O24 ACD     1      11.380  20.850  18.960  1.00  0.00            
ATOM    101  C30 ACD     1      10.450  18.860  20.210  1.00  0.00            
ATOM    102  H48 ACD     1      10.560  18.450  21.230  1.00  0.00            
ATOM    103  H49 ACD     1       9.490  19.380  20.090  1.00  0.00            
ATOM    104  O25 ACD     1      10.640  17.700  19.370  1.00  0.00            
ATOM    105  H50 ACD     1      10.660  17.990  18.460  1.00  0.00            
ATOM    106  C31 ACD     1      12.300  22.020  21.370  1.00  0.00            
ATOM    107  H51 ACD     1      13.330  21.660  21.480  1.00  0.00            
ATOM    108  O26 ACD     1      11.920  22.870  22.440  1.00  0.00            
ATOM    109  H52 ACD     1      11.960  22.450  23.310  1.00  0.00            
ATOM    110  C32 ACD     1      12.080  22.780  20.030  1.00  0.00            
ATOM    111  H53 ACD     1      11.060  23.170  19.930  1.00  0.00            
ATOM    112  O27 ACD     1      13.050  23.820  19.930  1.00  0.00            
ATOM    113  H54 ACD     1      13.820  23.480  19.470  1.00  0.00            
ATOM    114  C33 ACD     1      12.300  21.880  18.830  1.00  0.00            
ATOM    115  H55 ACD     1      12.010  22.400  17.920  1.00  0.00            
ATOM    116  O28 ACD     1      13.610  21.450  18.830  1.00  0.00            
ATOM    117  C34 ACD     1      14.300  21.260  17.580  1.00  0.00            
ATOM    118  H56 ACD     1      13.710  21.650  16.750  1.00  0.00            
ATOM    119  C35 ACD     1      15.620  22.040  17.710  1.00  0.00            
ATOM    120  H57 ACD     1      16.210  21.600  18.520  1.00  0.00            
ATOM    121  O29 ACD     1      15.290  23.400  18.020  1.00  0.00            
ATOM    122  H58 ACD     1      16.110  23.890  18.100  1.00  0.00            
ATOM    123  C36 ACD     1      16.390  21.830  16.410  1.00  0.00            
ATOM    124  H59 ACD     1      15.780  22.210  15.580  1.00  0.00            
ATOM    125  O30 ACD     1      17.600  22.430  16.470  1.00  0.00            
ATOM    126  H60 ACD     1      18.100  21.810  17.010  1.00  0.00            
ATOM    127  C1  BI7     2      17.080  19.490  20.770  1.00  0.00            
ATOM    128  C2  BI7     2      15.800  19.320  21.600  1.00  0.00            
ATOM    129  C3  BI7     2      15.060  17.930  21.280  1.00  0.00            
ATOM    130  C4  BI7     2      16.030  19.760  23.090  1.00  0.00            
ATOM    131  C5  BI7     2      16.740  18.740  23.820  1.00  0.00            
ATOM    132  C6  BI7     2      17.280  18.820  25.080  1.00  0.00            
ATOM    133  C7  BI7     2      17.100  19.860  26.090  1.00  0.00            
ATOM    134  C8  BI7     2      16.440  21.030  25.920  1.00  0.00            
ATOM    135  O1  BI7     2      16.540  21.840  27.030  1.00  0.00            
ATOM    136  C9  BI7     2      15.560  21.560  24.870  1.00  0.00            
ATOM    137  O2  BI7     2      14.910  22.620  25.120  1.00  0.00            
ATOM    138  C10 BI7     2      15.500  20.920  23.610  1.00  0.00            
ATOM    139  H1  BI7     2      16.890  19.540  19.690  1.00  0.00            
ATOM    140  H2  BI7     2      17.620  20.380  21.120  1.00  0.00            
ATOM    141  H3  BI7     2      17.720  18.610  20.950  1.00  0.00            
ATOM    142  H4  BI7     2      15.150  20.070  21.140  1.00  0.00            
ATOM    143  H5  BI7     2      14.060  17.920  21.740  1.00  0.00            
ATOM    144  H6  BI7     2      14.860  17.840  20.200  1.00  0.00            
ATOM    145  H7  BI7     2      15.650  17.060  21.570  1.00  0.00            
ATOM    146  H8  BI7     2      16.930  17.850  23.240  1.00  0.00            
ATOM    147  H9  BI7     2      17.870  17.990  25.440  1.00  0.00            
ATOM    148  H10 BI7     2      17.680  19.780  27.000  1.00  0.00            
ATOM    149  H11 BI7     2      15.970  22.540  26.670  1.00  0.00            
ATOM    150  H12 BI7     2      14.860  21.470  22.930  1.00  0.00            
TER
ENDMDL
MODEL        1
ATOM      1  H1  ACD     1      16.360  22.620  23.100  1.00  0.00            
ATOM      2  O1  ACD     1      15.510  22.160  23.140  1.00  0.00            
ATOM      3  C1  ACD     1      15.620  20.720  23.380  1.00  0.00            
ATOM      4  H2  ACD     1      14.630  20.310  23.600  1.00  0.00            
ATOM      5  H3  ACD     1      16.290  20.700  24.250  1.00  0.00            
ATOM      6  C2  ACD     1      16.220  19.830  22.330  1.00  0.00            
ATOM      7  H4  ACD     1      16.260  18.790  22.690  1.00  0.00            
ATOM      8  O2  ACD     1      15.320  19.780  21.240  1.00  0.00            
ATOM      9  C3  ACD     1      15.800  19.250  19.960  1.00  0.00            
ATOM     10  H5  ACD     1      14.990  19.500  19.270  1.00  0.00            
ATOM     11  O3  ACD     1      16.010  17.870  20.050  1.00  0.00            
ATOM     12  C4  ACD     1      15.490  17.100  18.920  1.00  0.00            
ATOM     13  H6  ACD     1      14.910  17.660  18.170  1.00  0.00            
ATOM     14  C5  ACD     1      16.660  16.360  18.360  1.00  0.00            
ATOM     15  H7  ACD     1      17.050  15.680  19.130  1.00  0.00            
ATOM     16  O4  ACD     1      17.570  17.290  17.740  1.00  0.00            
ATOM     17  H8  ACD     1      18.410  16.920  17.450  1.00  0.00            
ATOM     18  C6  ACD     1      16.230  15.270  17.360  1.00  0.00            
ATOM     19  H9  ACD     1      15.820  15.860  16.530  1.00  0.00            
ATOM     20  O5  ACD     1      17.380  14.470  16.920  1.00  0.00            
ATOM     21  H10 ACD     1      17.880  15.170  16.490  1.00  0.00            
ATOM     22  C7  ACD     1      15.080  14.400  17.900  1.00  0.00            
ATOM     23  H11 ACD     1      14.570  13.780  17.160  1.00  0.00            
ATOM     24  O6  ACD     1      14.090  15.220  18.450  1.00  0.00            
ATOM     25  C8  ACD     1      14.510  16.120  19.540  1.00  0.00            
ATOM     26  H12 ACD     1      15.020  15.530  20.310  1.00  0.00            
ATOM     27  C9  ACD     1      13.340  16.790  20.240  1.00  0.00            
ATOM     28  H13 ACD     1      12.730  16.110  20.840  1.00  0.00            
ATOM     29  H14 ACD     1      13.580  17.540  21.010  1.00  0.00            
ATOM     30  O7  ACD     1      12.500  17.490  19.360  1.00  0.00            
ATOM     31  H15 ACD     1      12.180  18.280  19.800  1.00  0.00            
ATOM     32  O8  ACD     1      15.580  13.530  18.900  1.00  0.00            
ATOM     33  C10 ACD     1      15.220  12.130  18.850  1.00  0.00            
ATOM     34  H16 ACD     1      14.330  12.010  18.220  1.00  0.00            
ATOM     35  C11 ACD     1      16.430  11.500  18.220  1.00  0.00            
ATOM     36  H17 ACD     1      17.310  11.910  18.740  1.00  0.00            
ATOM     37  O9  ACD     1      16.460  11.880  16.810  1.00  0.00            
ATOM     38  H18 ACD     1      16.800  12.780  16.880  1.00  0.00            
ATOM     39  C12 ACD     1      16.490   9.950  18.480  1.00  0.00            
ATOM     40  H19 ACD     1      15.640   9.590  17.880  1.00  0.00            
ATOM     41  O10 ACD     1      17.720   9.410  18.050  1.00  0.00            
ATOM     42  H20 ACD     1      18.250   9.440  18.850  1.00  0.00            
ATOM     43  C13 ACD     1      16.290   9.700  19.970  1.00  0.00            
ATOM     44  H21 ACD     1      16.260   8.640  20.230  1.00  0.00            
ATOM     45  O11 ACD     1      15.000  10.270  20.330  1.00  0.00            
ATOM     46  C14 ACD     1      14.990  11.700  20.260  1.00  0.00            
ATOM     47  H22 ACD     1      15.820  12.070  20.860  1.00  0.00            
ATOM     48  C15 ACD     1      13.830  12.430  20.810  1.00  0.00            
ATOM     49  H23 ACD     1      13.810  12.150  21.870  1.00  0.00            
ATOM     50  H24 ACD     1      14.000  13.510  20.830  1.00  0.00            
ATOM     51  O12 ACD     1      12.610  12.020  20.190  1.00  0.00            
ATOM     52  H25 ACD     1      12.070  12.800  20.360  1.00  0.00            
ATOM     53  O13 ACD     1      17.440  10.300  20.640  1.00  0.00            
ATOM     54  C16 ACD     1      17.960   9.670  21.870  1.00  0.00            
ATOM     55  H26 ACD     1      17.890   8.580  21.880  1.00  0.00            
ATOM     56  C17 ACD     1      19.430  10.070  21.900  1.00  0.00            
ATOM     57  H27 ACD     1      19.500  11.170  21.850  1.00  0.00            
ATOM     58  O14 ACD     1      20.030   9.400  20.740  1.00  0.00            
ATOM     59  H28 ACD     1      19.990  10.050  20.030  1.00  0.00            
ATOM     60  C18 ACD     1      20.180   9.800  23.190  1.00  0.00            
ATOM     61  H29 ACD     1      20.070   8.730  23.390  1.00  0.00            
ATOM     62  O15 ACD     1      21.520  10.190  23.290  1.00  0.00            
ATOM     63  H30 ACD     1      22.010  10.210  22.460  1.00  0.00            
ATOM     64  C19 ACD     1      19.380  10.470  24.330  1.00  0.00            
ATOM     65  H31 ACD     1      19.730  10.210  25.340  1.00  0.00            
ATOM     66  O16 ACD     1      18.020  10.000  24.350  1.00  0.00            
ATOM     67  C20 ACD     1      17.240  10.270  23.160  1.00  0.00            
ATOM     68  H32 ACD     1      17.110  11.340  22.960  1.00  0.00            
ATOM     69  C21 ACD     1      15.880   9.650  23.390  1.00  0.00            
ATOM     70  H33 ACD     1      15.460   9.920  24.370  1.00  0.00            
ATOM     71  H34 ACD     1      15.190  10.080  22.650  1.00  0.00            
ATOM     72  O17 ACD     1      15.880   8.260  23.180  1.00  0.00            
ATOM     73  H35 ACD     1      14.980   7.950  23.130  1.00  0.00            
ATOM     74  O18 ACD     1      19.440  11.870  24.220  1.00  0.00            
ATOM     75  C22 ACD     1      19.910  12.680  25.300  1.00  0.00            
ATOM     76  H36 ACD     1      20.210  12.050  26.150  1.00  0.00            
ATOM     77  C23 ACD     1      21.210  13.380  24.970  1.00  0.00            
ATOM     78  H37 ACD     1      21.030  13.920  24.030  1.00  0.00            
ATOM     79  O19 ACD     1      22.310  12.510  24.790  1.00  0.00            
ATOM     80  H38 ACD     1      22.010  11.620  24.620  1.00  0.00            
ATOM     81  C24 ACD     1      21.560  14.490  25.960  1.00  0.00            
ATOM     82  H39 ACD     1      22.080  14.090  26.840  1.00  0.00            
ATOM     83  O20 ACD     1      22.420  15.440  25.370  1.00  0.00            
ATOM     84  H40 ACD     1      23.160  14.950  25.000  1.00  0.00            
ATOM     85  C25 ACD     1      20.310  15.300  26.430  1.00  0.00            
ATOM     86  H41 ACD     1      20.590  16.030  27.200  1.00  0.00            
ATOM     87  O21 ACD     1      19.390  14.410  26.960  1.00  0.00            
ATOM     88  C26 ACD     1      18.840  13.550  25.910  1.00  0.00            
ATOM     89  H42 ACD     1      18.410  14.150  25.100  1.00  0.00            
ATOM     90  C27 ACD     1      17.630  12.680  26.440  1.00  0.00            
ATOM     91  H43 ACD     1      17.070  13.330  27.130  1.00  0.00            
ATOM     92  H44 ACD     1      16.910  12.560  25.620  1.00  0.00            
ATOM     93  O22 ACD     1      17.950  11.510  27.220  1.00  0.00            
ATOM     94  H45 ACD     1      18.640  11.830  27.800  1.00  0.00            
ATOM     95  O23 ACD     1      19.710  15.930  25.280  1.00  0.00            
ATOM     96  C28 ACD     1      19.290  17.310  25.570  1.00  0.00            
ATOM     97  H46 ACD     1      19.290  17.670  26.600  1.00  0.00            
ATOM     98  C29 ACD     1      17.930  17.690  24.920  1.00  0.00            
ATOM     99  H47 ACD     1      17.880  17.330  23.890  1.00  0.00            
ATOM    100  O24 ACD     1      17.690  19.090  24.850  1.00  0.00            
ATOM    101  C30 ACD     1      16.730  17.140  25.670  1.00  0.00            
ATOM    102  H48 ACD     1      15.850  17.500  25.120  1.00  0.00            
ATOM    103  H49 ACD     1      16.750  16.050  25.620  1.00  0.00            
ATOM    104  O25 ACD     1      16.680  17.560  27.090  1.00  0.00            
ATOM    105  H50 ACD     1      16.040  18.270  27.230  1.00  0.00            
ATOM    106  C31 ACD     1      20.390  18.180  24.860  1.00  0.00            
ATOM    107  H51 ACD     1      20.400  17.890  23.800  1.00  0.00            
ATOM    108  O26 ACD     1      21.690  17.950  25.430  1.00  0.00            
ATOM    109  H52 ACD     1      22.040  17.080  25.210  1.00  0.00            
ATOM    110  C32 ACD     1      20.000  19.640  24.930  1.00  0.00            
ATOM    111  H53 ACD     1      19.880  19.850  26.000  1.00  0.00            
ATOM    112  O27 ACD     1      20.900  20.540  24.320  1.00  0.00            
ATOM    113  H54 ACD     1      21.150  20.170  23.460  1.00  0.00            
ATOM    114  C33 ACD     1      18.660  19.890  24.230  1.00  0.00            
ATOM    115  H55 ACD     1      18.370  20.930  24.410  1.00  0.00            
ATOM    116  O28 ACD     1      18.690  19.570  22.830  1.00  0.00            
ATOM    117  C34 ACD     1      17.710  20.250  22.020  1.00  0.00            
ATOM    118  H56 ACD     1      17.810  21.340  22.120  1.00  0.00            
ATOM    119  C35 ACD     1      18.130  19.820  20.580  1.00  0.00            
ATOM    120  H57 ACD     1      18.290  18.740  20.510  1.00  0.00            
ATOM    121  O29 ACD     1      19.320  20.540  20.200  1.00  0.00            
ATOM    122  H58 ACD     1      19.390  20.470  19.250  1.00  0.00            
ATOM    123  C36 ACD     1      17.020  20.110  19.630  1.00  0.00            
ATOM    124  H59 ACD     1      16.700  21.150  19.790  1.00  0.00            
ATOM    125  O30 ACD     1      17.260  19.940  18.250  1.00  0.00            
ATOM    126  H60 ACD     1      17.290  19.000  18.070  1.00  0.00            
ATOM    127  C1  BI7     2      19.230  13.980  20.200  1.00  0.00            
ATOM    128  C2  BI7     2      19.260  15.410  20.780  1.00  0.00            
ATOM    129  C3  BI7     2      18.170  15.490  21.790  1.00  0.00            
ATOM    130  C4  BI7     2      20.640  15.820  21.350  1.00  0.00            
ATOM    131  C5  BI7     2      21.630  14.820  21.710  1.00  0.00            
ATOM    132  C6  BI7     2      23.020  14.900  22.040  1.00  0.00            
ATOM    133  C7  BI7     2      23.800  16.040  22.330  1.00  0.00            
ATOM    134  C8  BI7     2      23.420  17.380  22.240  1.00  0.00            
ATOM    135  O1  BI7     2      24.300  18.380  22.460  1.00  0.00            
ATOM    136  C9  BI7     2      22.080  18.000  21.900  1.00  0.00            
ATOM    137  O2  BI7     2      21.910  19.240  22.080  1.00  0.00            
ATOM    138  C10 BI7     2      20.920  17.180  21.410  1.00  0.00            
ATOM    139  H1  BI7     2      19.410  13.230  20.970  1.00  0.00            
ATOM    140  H2  BI7     2      18.210  13.720  19.900  1.00  0.00            
ATOM    141  H3  BI7     2      20.040  13.760  19.490  1.00  0.00            
ATOM    142  H4  BI7     2      19.100  16.050  19.900  1.00  0.00            
ATOM    143  H5  BI7     2      17.960  16.570  21.880  1.00  0.00            
ATOM    144  H6  BI7     2      17.210  15.130  21.390  1.00  0.00            
ATOM    145  H7  BI7     2      18.430  15.090  22.780  1.00  0.00            
ATOM    146  H8  BI7     2      21.430  13.780  21.460  1.00  0.00            
ATOM    147  H9  BI7     2      23.540  13.950  22.000  1.00  0.00            
ATOM    148  H10 BI7     2      24.840  15.860  22.550  1.00  0.00            
ATOM    149  H11 BI7     2      23.770  19.060  22.010  1.00  0.00            
ATOM    150  H12 BI7     2      20.090  17.850  21.230  1.00  0.00            
TER
ENDMDL
MODEL        1
ATOM      1  H1  ACD     1      12.680  11.040  19.710  1.00  0.00            
ATOM      2  O1  ACD     1      11.980  10.960  20.360  1.00  0.00            
ATOM      3  C1  ACD     1      12.380  10.650  21.680  1.00  0.00            
ATOM      4  H2  ACD     1      12.730   9.610  21.800  1.00  0.00            
ATOM      5  H3  ACD     1      11.480  10.830  22.290  1.00  0.00            
ATOM      6  C2  ACD     1      13.490  11.630  22.180  1.00  0.00            
ATOM      7  H4  ACD     1      13.930  11.240  23.100  1.00  0.00            
ATOM      8  O2  ACD     1      14.590  11.830  21.290  1.00  0.00            
ATOM      9  C3  ACD     1      15.480  12.770  21.730  1.00  0.00            
ATOM     10  H5  ACD     1      16.320  12.870  21.040  1.00  0.00            
ATOM     11  O3  ACD     1      16.030  12.390  23.020  1.00  0.00            
ATOM     12  C4  ACD     1      17.320  11.790  23.000  1.00  0.00            
ATOM     13  H6  ACD     1      17.570  11.590  21.950  1.00  0.00            
ATOM     14  C5  ACD     1      18.280  12.830  23.510  1.00  0.00            
ATOM     15  H7  ACD     1      17.900  13.180  24.480  1.00  0.00            
ATOM     16  O4  ACD     1      18.460  13.960  22.690  1.00  0.00            
ATOM     17  H8  ACD     1      17.570  14.310  22.560  1.00  0.00            
ATOM     18  C6  ACD     1      19.620  12.120  23.760  1.00  0.00            
ATOM     19  H9  ACD     1      20.060  11.870  22.790  1.00  0.00            
ATOM     20  O5  ACD     1      20.530  13.100  24.430  1.00  0.00            
ATOM     21  H10 ACD     1      20.490  13.880  23.870  1.00  0.00            
ATOM     22  C7  ACD     1      19.530  10.860  24.720  1.00  0.00            
ATOM     23  H11 ACD     1      20.510  10.400  24.880  1.00  0.00            
ATOM     24  O6  ACD     1      18.710   9.970  24.060  1.00  0.00            
ATOM     25  C8  ACD     1      17.390  10.480  23.850  1.00  0.00            
ATOM     26  H12 ACD     1      16.970  10.700  24.830  1.00  0.00            
ATOM     27  C9  ACD     1      16.580   9.470  23.080  1.00  0.00            
ATOM     28  H13 ACD     1      15.630   9.880  22.720  1.00  0.00            
ATOM     29  H14 ACD     1      17.130   9.180  22.170  1.00  0.00            
ATOM     30  O7  ACD     1      16.420   8.350  23.860  1.00  0.00            
ATOM     31  H15 ACD     1      17.250   7.880  23.890  1.00  0.00            
ATOM     32  O8  ACD     1      18.920  11.250  26.030  1.00  0.00            
ATOM     33  C10 ACD     1      19.730  11.070  27.140  1.00  0.00            
ATOM     34  H16 ACD     1      20.770  10.920  26.820  1.00  0.00            
ATOM     35  C11 ACD     1      19.780  12.460  27.730  1.00  0.00            
ATOM     36  H17 ACD     1      18.710  12.720  27.780  1.00  0.00            
ATOM     37  O9  ACD     1      20.570  13.430  27.030  1.00  0.00            
ATOM     38  H18 ACD     1      20.490  13.190  26.110  1.00  0.00            
ATOM     39  C12 ACD     1      20.250  12.320  29.200  1.00  0.00            
ATOM     40  H19 ACD     1      21.300  12.000  29.220  1.00  0.00            
ATOM     41  O10 ACD     1      20.150  13.640  29.690  1.00  0.00            
ATOM     42  H20 ACD     1      20.280  14.280  28.980  1.00  0.00            
ATOM     43  C13 ACD     1      19.420  11.270  29.940  1.00  0.00            
ATOM     44  H21 ACD     1      19.650  11.130  31.000  1.00  0.00            
ATOM     45  O11 ACD     1      19.570   9.990  29.400  1.00  0.00            
ATOM     46  C14 ACD     1      19.230   9.900  28.030  1.00  0.00            
ATOM     47  H22 ACD     1      18.140   9.830  27.970  1.00  0.00            
ATOM     48  C15 ACD     1      19.800   8.610  27.540  1.00  0.00            
ATOM     49  H23 ACD     1      19.460   7.790  28.190  1.00  0.00            
ATOM     50  H24 ACD     1      19.500   8.410  26.500  1.00  0.00            
ATOM     51  O12 ACD     1      21.250   8.640  27.640  1.00  0.00            
ATOM     52  H25 ACD     1      21.570   8.430  28.520  1.00  0.00            
ATOM     53  O13 ACD     1      18.050  11.710  29.910  1.00  0.00            
ATOM     54  C16 ACD     1      17.270  11.770  31.050  1.00  0.00            
ATOM     55  H26 ACD     1      17.720  11.170  31.850  1.00  0.00            
ATOM     56  C17 ACD     1      17.030  13.220  31.530  1.00  0.00            
ATOM     57  H27 ACD     1      16.710  13.720  30.610  1.00  0.00            
ATOM     58  O14 ACD     1      18.270  13.720  31.980  1.00  0.00            
ATOM     59  H28 ACD     1      18.960  13.590  31.310  1.00  0.00            
ATOM     60  C18 ACD     1      15.950  13.280  32.580  1.00  0.00            
ATOM     61  H29 ACD     1      16.240  12.840  33.540  1.00  0.00            
ATOM     62  O15 ACD     1      15.560  14.580  32.890  1.00  0.00            
ATOM     63  H30 ACD     1      16.180  14.910  33.550  1.00  0.00            
ATOM     64  C19 ACD     1      14.730  12.540  32.120  1.00  0.00            
ATOM     65  H31 ACD     1      14.050  12.530  32.970  1.00  0.00            
ATOM     66  O16 ACD     1      15.140  11.220  31.810  1.00  0.00            
ATOM     67  C20 ACD     1      16.010  11.000  30.740  1.00  0.00            
ATOM     68  H32 ACD     1      15.640  11.400  29.790  1.00  0.00            
ATOM     69  C21 ACD     1      16.370   9.540  30.740  1.00  0.00            
ATOM     70  H33 ACD     1      17.410   9.350  30.440  1.00  0.00            
ATOM     71  H34 ACD     1      16.270   9.200  31.780  1.00  0.00            
ATOM     72  O17 ACD     1      15.450   8.740  29.940  1.00  0.00            
ATOM     73  H35 ACD     1      15.960   8.140  29.400  1.00  0.00            
ATOM     74  O18 ACD     1      14.070  13.050  31.030  1.00  0.00            
ATOM     75  C22 ACD     1      12.780  13.590  31.260  1.00  0.00            
ATOM     76  H36 ACD     1      12.630  13.790  32.330  1.00  0.00            
ATOM     77  C23 ACD     1      12.840  14.870  30.450  1.00  0.00            
ATOM     78  H37 ACD     1      13.340  14.660  29.490  1.00  0.00            
ATOM     79  O19 ACD     1      13.610  15.840  31.130  1.00  0.00            
ATOM     80  H38 ACD     1      14.510  15.530  31.260  1.00  0.00            
ATOM     81  C24 ACD     1      11.490  15.330  29.950  1.00  0.00            
ATOM     82  H39 ACD     1      10.910  15.650  30.830  1.00  0.00            
ATOM     83  O20 ACD     1      11.600  16.410  29.070  1.00  0.00            
ATOM     84  H40 ACD     1      12.130  17.100  29.480  1.00  0.00            
ATOM     85  C25 ACD     1      10.680  14.210  29.310  1.00  0.00            
ATOM     86  H41 ACD     1       9.760  14.660  28.940  1.00  0.00            
ATOM     87  O21 ACD     1      10.540  13.190  30.330  1.00  0.00            
ATOM     88  C26 ACD     1      11.780  12.520  30.660  1.00  0.00            
ATOM     89  H42 ACD     1      12.200  12.120  29.740  1.00  0.00            
ATOM     90  C27 ACD     1      11.520  11.390  31.660  1.00  0.00            
ATOM     91  H43 ACD     1      12.430  11.130  32.210  1.00  0.00            
ATOM     92  H44 ACD     1      10.740  11.630  32.400  1.00  0.00            
ATOM     93  O22 ACD     1      11.200  10.160  30.960  1.00  0.00            
ATOM     94  H45 ACD     1      11.280   9.450  31.600  1.00  0.00            
ATOM     95  O23 ACD     1      11.420  13.700  28.150  1.00  0.00            
ATOM     96  C28 ACD     1      10.680  13.390  26.930  1.00  0.00            
ATOM     97  H46 ACD     1       9.600  13.490  27.110  1.00  0.00            
ATOM     98  C29 ACD     1      10.920  11.990  26.420  1.00  0.00            
ATOM     99  H47 ACD     1      12.010  11.840  26.430  1.00  0.00            
ATOM    100  O24 ACD     1      10.380  11.830  25.090  1.00  0.00            
ATOM    101  C30 ACD     1      10.290  11.010  27.350  1.00  0.00            
ATOM    102  H48 ACD     1      10.690  11.190  28.360  1.00  0.00            
ATOM    103  H49 ACD     1       9.210  11.210  27.450  1.00  0.00            
ATOM    104  O25 ACD     1      10.660   9.680  26.970  1.00  0.00            
ATOM    105  H50 ACD     1      11.570   9.450  27.190  1.00  0.00            
ATOM    106  C31 ACD     1      11.020  14.480  25.890  1.00  0.00            
ATOM    107  H51 ACD     1      12.100  14.510  25.730  1.00  0.00            
ATOM    108  O26 ACD     1      10.530  15.720  26.410  1.00  0.00            
ATOM    109  H52 ACD     1      10.980  15.930  27.230  1.00  0.00            
ATOM    110  C32 ACD     1      10.290  14.090  24.560  1.00  0.00            
ATOM    111  H53 ACD     1       9.210  14.030  24.770  1.00  0.00            
ATOM    112  O27 ACD     1      10.550  15.060  23.590  1.00  0.00            
ATOM    113  H54 ACD     1      11.490  15.010  23.420  1.00  0.00            
ATOM    114  C33 ACD     1      10.760  12.740  24.110  1.00  0.00            
ATOM    115  H55 ACD     1      10.190  12.380  23.250  1.00  0.00            
ATOM    116  O28 ACD     1      12.210  12.640  23.910  1.00  0.00            
ATOM    117  C34 ACD     1      12.830  12.960  22.660  1.00  0.00            
ATOM    118  H56 ACD     1      12.060  13.240  21.930  1.00  0.00            
ATOM    119  C35 ACD     1      13.770  14.150  22.870  1.00  0.00            
ATOM    120  H57 ACD     1      14.230  14.120  23.870  1.00  0.00            
ATOM    121  O29 ACD     1      13.050  15.370  22.960  1.00  0.00            
ATOM    122  H58 ACD     1      13.660  16.090  23.100  1.00  0.00            
ATOM    123  C36 ACD     1      14.850  14.170  21.880  1.00  0.00            
ATOM    124  H59 ACD     1      14.390  14.400  20.910  1.00  0.00            
ATOM    125  O30 ACD     1      15.920  15.130  22.070  1.00  0.00            
ATOM    126  H60 ACD     1      15.520  16.000  22.190  1.00  0.00            
ATOM    127  C1  BI7     2      14.590  16.030  27.110  1.00  0.00            
ATOM    128  C2  BI7     2      15.700  15.040  27.410  1.00  0.00            
ATOM    129  C3  BI7     2      15.240  13.640  26.910  1.00  0.00            
ATOM    130  C4  BI7     2      17.060  15.430  26.900  1.00  0.00            
ATOM    131  C5  BI7     2      17.040  15.580  25.440  1.00  0.00            
ATOM    132  C6  BI7     2      18.020  16.230  24.680  1.00  0.00            
ATOM    133  C7  BI7     2      19.330  16.630  24.990  1.00  0.00            
ATOM    134  C8  BI7     2      19.980  16.470  26.210  1.00  0.00            
ATOM    135  O1  BI7     2      21.360  16.590  26.260  1.00  0.00            
ATOM    136  C9  BI7     2      19.460  16.120  27.560  1.00  0.00            
ATOM    137  O2  BI7     2      20.260  16.100  28.530  1.00  0.00            
ATOM    138  C10 BI7     2      18.110  15.680  27.770  1.00  0.00            
ATOM    139  H1  BI7     2      13.640  15.960  27.640  1.00  0.00            
ATOM    140  H2  BI7     2      15.020  17.000  27.390  1.00  0.00            
ATOM    141  H3  BI7     2      14.360  16.020  26.040  1.00  0.00            
ATOM    142  H4  BI7     2      15.760  14.840  28.490  1.00  0.00            
ATOM    143  H5  BI7     2      14.420  13.240  27.510  1.00  0.00            
ATOM    144  H6  BI7     2      15.010  13.620  25.840  1.00  0.00            
ATOM    145  H7  BI7     2      16.070  12.940  27.110  1.00  0.00            
ATOM    146  H8  BI7     2      16.140  15.290  24.920  1.00  0.00            
ATOM    147  H9  BI7     2      17.730  16.360  23.640  1.00  0.00            
ATOM    148  H10 BI7     2      19.910  17.020  24.160  1.00  0.00            
ATOM    149  H11 BI7     2      21.630  16.550  27.190  1.00  0.00            
ATOM    150  H12 BI7     2      17.960  15.470  28.830  1.00  0.00            
TER
ENDMDL
MODEL        1
ATOM      1  H1  ACD     1      18.330  23.970  20.780  1.00  0.00            
ATOM      2  O1  ACD     1      17.600  23.920  20.150  1.00  0.00            
ATOM      3  C1  ACD     1      17.680  22.550  19.490  1.00  0.00            
ATOM      4  H2  ACD     1      18.640  22.310  19.010  1.00  0.00            
ATOM      5  H3  ACD     1      16.900  22.450  18.720  1.00  0.00            
ATOM      6  C2  ACD     1      17.350  21.340  20.360  1.00  0.00            
ATOM      7  H4  ACD     1      17.830  21.430  21.340  1.00  0.00            
ATOM      8  O2  ACD     1      15.980  21.320  20.460  1.00  0.00            
ATOM      9  C3  ACD     1      15.430  20.170  21.120  1.00  0.00            
ATOM     10  H5  ACD     1      14.360  20.390  21.010  1.00  0.00            
ATOM     11  O3  ACD     1      15.920  20.090  22.440  1.00  0.00            
ATOM     12  C4  ACD     1      14.950  20.510  23.430  1.00  0.00            
ATOM     13  H6  ACD     1      14.140  21.000  22.870  1.00  0.00            
ATOM     14  C5  ACD     1      14.470  19.290  24.210  1.00  0.00            
ATOM     15  H7  ACD     1      15.410  18.930  24.650  1.00  0.00            
ATOM     16  O4  ACD     1      13.820  18.350  23.300  1.00  0.00            
ATOM     17  H8  ACD     1      12.980  18.770  23.090  1.00  0.00            
ATOM     18  C6  ACD     1      13.580  19.700  25.340  1.00  0.00            
ATOM     19  H9  ACD     1      12.670  20.160  24.930  1.00  0.00            
ATOM     20  O5  ACD     1      13.210  18.590  26.210  1.00  0.00            
ATOM     21  H10 ACD     1      13.810  18.640  26.960  1.00  0.00            
ATOM     22  C7  ACD     1      14.150  20.830  26.210  1.00  0.00            
ATOM     23  H11 ACD     1      13.410  21.210  26.910  1.00  0.00            
ATOM     24  O6  ACD     1      14.610  21.840  25.300  1.00  0.00            
ATOM     25  C8  ACD     1      15.560  21.560  24.330  1.00  0.00            
ATOM     26  H12 ACD     1      16.520  21.200  24.720  1.00  0.00            
ATOM     27  C9  ACD     1      15.870  22.920  23.690  1.00  0.00            
ATOM     28  H13 ACD     1      16.040  23.630  24.510  1.00  0.00            
ATOM     29  H14 ACD     1      16.760  22.830  23.060  1.00  0.00            
ATOM     30  O7  ACD     1      14.820  23.400  22.900  1.00  0.00            
ATOM     31  H15 ACD     1      14.290  23.940  23.480  1.00  0.00            
ATOM     32  O8  ACD     1      15.320  20.390  26.870  1.00  0.00            
ATOM     33  C10 ACD     1      15.650  20.780  28.190  1.00  0.00            
ATOM     34  H16 ACD     1      14.810  21.050  28.840  1.00  0.00            
ATOM     35  C11 ACD     1      16.260  19.500  28.930  1.00  0.00            
ATOM     36  H17 ACD     1      16.990  19.090  28.220  1.00  0.00            
ATOM     37  O9  ACD     1      15.220  18.480  29.070  1.00  0.00            
ATOM     38  H18 ACD     1      15.570  17.610  29.310  1.00  0.00            
ATOM     39  C12 ACD     1      17.030  19.900  30.270  1.00  0.00            
ATOM     40  H19 ACD     1      16.370  20.250  31.080  1.00  0.00            
ATOM     41  O10 ACD     1      17.750  18.690  30.610  1.00  0.00            
ATOM     42  H20 ACD     1      18.440  18.730  29.940  1.00  0.00            
ATOM     43  C13 ACD     1      18.020  20.980  29.980  1.00  0.00            
ATOM     44  H21 ACD     1      18.560  21.290  30.880  1.00  0.00            
ATOM     45  O11 ACD     1      17.210  22.090  29.450  1.00  0.00            
ATOM     46  C14 ACD     1      16.590  21.960  28.190  1.00  0.00            
ATOM     47  H22 ACD     1      17.340  21.830  27.400  1.00  0.00            
ATOM     48  C15 ACD     1      15.840  23.270  28.020  1.00  0.00            
ATOM     49  H23 ACD     1      16.470  24.120  28.320  1.00  0.00            
ATOM     50  H24 ACD     1      15.520  23.370  26.970  1.00  0.00            
ATOM     51  O12 ACD     1      14.640  23.290  28.790  1.00  0.00            
ATOM     52  H25 ACD     1      14.750  23.140  29.740  1.00  0.00            
ATOM     53  O13 ACD     1      18.870  20.500  28.980  1.00  0.00            
ATOM     54  C16 ACD     1      20.220  20.910  29.200  1.00  0.00            
ATOM     55  H26 ACD     1      20.520  20.960  30.260  1.00  0.00            
ATOM     56  C17 ACD     1      21.010  19.750  28.650  1.00  0.00            
ATOM     57  H27 ACD     1      20.540  19.550  27.680  1.00  0.00            
ATOM     58  O14 ACD     1      20.710  18.600  29.390  1.00  0.00            
ATOM     59  H28 ACD     1      21.340  17.910  29.130  1.00  0.00            
ATOM     60  C18 ACD     1      22.510  20.080  28.670  1.00  0.00            
ATOM     61  H29 ACD     1      22.900  20.320  29.670  1.00  0.00            
ATOM     62  O15 ACD     1      23.260  19.000  28.140  1.00  0.00            
ATOM     63  H30 ACD     1      23.740  18.570  28.850  1.00  0.00            
ATOM     64  C19 ACD     1      22.680  21.270  27.750  1.00  0.00            
ATOM     65  H31 ACD     1      23.720  21.620  27.790  1.00  0.00            
ATOM     66  O16 ACD     1      22.010  22.390  28.320  1.00  0.00            
ATOM     67  C20 ACD     1      20.560  22.210  28.370  1.00  0.00            
ATOM     68  H32 ACD     1      20.030  22.180  27.410  1.00  0.00            
ATOM     69  C21 ACD     1      19.980  23.520  28.920  1.00  0.00            
ATOM     70  H33 ACD     1      20.470  24.350  28.410  1.00  0.00            
ATOM     71  H34 ACD     1      18.900  23.550  28.720  1.00  0.00            
ATOM     72  O17 ACD     1      20.180  23.500  30.320  1.00  0.00            
ATOM     73  H35 ACD     1      21.090  23.180  30.320  1.00  0.00            
ATOM     74  O18 ACD     1      22.180  21.020  26.500  1.00  0.00            
ATOM     75  C22 ACD     1      23.080  21.300  25.410  1.00  0.00            
ATOM     76  H36 ACD     1      24.070  21.610  25.760  1.00  0.00            
ATOM     77  C23 ACD     1      23.340  20.040  24.620  1.00  0.00            
ATOM     78  H37 ACD     1      22.380  19.690  24.210  1.00  0.00            
ATOM     79  O19 ACD     1      23.890  18.970  25.360  1.00  0.00            
ATOM     80  H38 ACD     1      23.580  19.020  26.270  1.00  0.00            
ATOM     81  C24 ACD     1      24.290  20.500  23.520  1.00  0.00            
ATOM     82  H39 ACD     1      25.220  20.920  23.940  1.00  0.00            
ATOM     83  O20 ACD     1      24.590  19.460  22.610  1.00  0.00            
ATOM     84  H40 ACD     1      25.020  18.840  23.200  1.00  0.00            
ATOM     85  C25 ACD     1      23.510  21.530  22.660  1.00  0.00            
ATOM     86  H41 ACD     1      24.200  21.870  21.880  1.00  0.00            
ATOM     87  O21 ACD     1      23.270  22.730  23.430  1.00  0.00            
ATOM     88  C26 ACD     1      22.460  22.450  24.530  1.00  0.00            
ATOM     89  H42 ACD     1      21.470  22.070  24.260  1.00  0.00            
ATOM     90  C27 ACD     1      22.280  23.720  25.350  1.00  0.00            
ATOM     91  H43 ACD     1      21.960  23.490  26.380  1.00  0.00            
ATOM     92  H44 ACD     1      23.210  24.300  25.450  1.00  0.00            
ATOM     93  O22 ACD     1      21.290  24.490  24.670  1.00  0.00            
ATOM     94  H45 ACD     1      21.670  24.690  23.810  1.00  0.00            
ATOM     95  O23 ACD     1      22.260  21.030  22.070  1.00  0.00            
ATOM     96  C28 ACD     1      22.190  20.850  20.640  1.00  0.00            
ATOM     97  H46 ACD     1      23.210  20.910  20.240  1.00  0.00            
ATOM     98  C29 ACD     1      21.170  21.910  20.120  1.00  0.00            
ATOM     99  H47 ACD     1      20.400  21.980  20.890  1.00  0.00            
ATOM    100  O24 ACD     1      20.700  21.480  18.830  1.00  0.00            
ATOM    101  C30 ACD     1      21.820  23.360  19.910  1.00  0.00            
ATOM    102  H48 ACD     1      21.070  24.090  19.570  1.00  0.00            
ATOM    103  H49 ACD     1      22.130  23.750  20.890  1.00  0.00            
ATOM    104  O25 ACD     1      22.970  23.380  19.110  1.00  0.00            
ATOM    105  H50 ACD     1      22.830  22.880  18.300  1.00  0.00            
ATOM    106  C31 ACD     1      21.760  19.380  20.490  1.00  0.00            
ATOM    107  H51 ACD     1      21.050  19.120  21.280  1.00  0.00            
ATOM    108  O26 ACD     1      22.850  18.510  20.750  1.00  0.00            
ATOM    109  H52 ACD     1      23.160  18.820  21.600  1.00  0.00            
ATOM    110  C32 ACD     1      21.270  19.130  19.150  1.00  0.00            
ATOM    111  H53 ACD     1      22.060  19.280  18.410  1.00  0.00            
ATOM    112  O27 ACD     1      20.680  17.850  19.030  1.00  0.00            
ATOM    113  H54 ACD     1      21.320  17.190  19.280  1.00  0.00            
ATOM    114  C33 ACD     1      20.200  20.210  18.830  1.00  0.00            
ATOM    115  H55 ACD     1      19.820  20.030  17.810  1.00  0.00            
ATOM    116  O28 ACD     1      19.180  19.980  19.770  1.00  0.00            
ATOM    117  C34 ACD     1      17.820  20.100  19.620  1.00  0.00            
ATOM    118  H56 ACD     1      17.620  20.140  18.540  1.00  0.00            
ATOM    119  C35 ACD     1      17.230  18.800  20.120  1.00  0.00            
ATOM    120  H57 ACD     1      17.650  18.560  21.110  1.00  0.00            
ATOM    121  O29 ACD     1      17.590  17.820  19.130  1.00  0.00            
ATOM    122  H58 ACD     1      18.520  17.590  19.020  1.00  0.00            
ATOM    123  C36 ACD     1      15.800  18.960  20.350  1.00  0.00            
ATOM    124  H59 ACD     1      15.340  18.990  19.350  1.00  0.00            
ATOM    125  O30 ACD     1      15.250  17.830  21.030  1.00  0.00            
ATOM    126  H60 ACD     1      15.150  18.010  21.960  1.00  0.00            
ATOM    127  C1  BI7     2      19.220  20.040  23.930  1.00  0.00            
ATOM    128  C2  BI7     2      19.430  18.830  24.780  1.00  0.00            
ATOM    129  C3  BI7     2      18.200  18.560  25.690  1.00  0.00            
ATOM    130  C4  BI7     2      19.900  17.740  23.970  1.00  0.00            
ATOM    131  C5  BI7     2      18.970  17.300  22.960  1.00  0.00            
ATOM    132  C6  BI7     2      19.170  16.520  21.840  1.00  0.00            
ATOM    133  C7  BI7     2      20.330  15.660  21.520  1.00  0.00            
ATOM    134  C8  BI7     2      21.550  15.710  22.150  1.00  0.00            
ATOM    135  O1  BI7     2      22.570  15.010  21.670  1.00  0.00            
ATOM    136  C9  BI7     2      21.980  16.390  23.390  1.00  0.00            
ATOM    137  O2  BI7     2      23.160  16.270  23.740  1.00  0.00            
ATOM    138  C10 BI7     2      21.190  17.260  24.150  1.00  0.00            
ATOM    139  H1  BI7     2      20.070  20.170  23.250  1.00  0.00            
ATOM    140  H2  BI7     2      18.290  19.960  23.360  1.00  0.00            
ATOM    141  H3  BI7     2      19.170  20.970  24.510  1.00  0.00            
ATOM    142  H4  BI7     2      20.250  19.030  25.490  1.00  0.00            
ATOM    143  H5  BI7     2      17.730  19.400  26.220  1.00  0.00            
ATOM    144  H6  BI7     2      17.400  18.060  25.130  1.00  0.00            
ATOM    145  H7  BI7     2      18.500  17.780  26.400  1.00  0.00            
ATOM    146  H8  BI7     2      17.950  17.620  23.170  1.00  0.00            
ATOM    147  H9  BI7     2      18.270  16.360  21.250  1.00  0.00            
ATOM    148  H10 BI7     2      20.260  15.070  20.610  1.00  0.00            
ATOM    149  H11 BI7     2      23.310  15.330  22.230  1.00  0.00            
ATOM    150  H12 BI7     2      21.680  17.630  25.040  1.00  0.00            
TER
ENDMDL
MODEL        1
ATOM      1  H1  ACD     1      18.240  22.010  21.220  1.00  0.00            
ATOM      2  O1  ACD     1      18.170  22.090  20.270  1.00  0.00            
ATOM      3  C1  ACD     1      18.550  20.860  19.630  1.00  0.00            
ATOM      4  H2  ACD     1      19.620  20.660  19.600  1.00  0.00            
ATOM      5  H3  ACD     1      18.280  20.960  18.570  1.00  0.00            
ATOM      6  C2  ACD     1      17.830  19.700  20.250  1.00  0.00            
ATOM      7  H4  ACD     1      17.750  19.820  21.340  1.00  0.00            
ATOM      8  O2  ACD     1      16.550  19.690  19.630  1.00  0.00            
ATOM      9  C3  ACD     1      15.850  18.550  20.120  1.00  0.00            
ATOM     10  H5  ACD     1      14.830  18.560  19.730  1.00  0.00            
ATOM     11  O3  ACD     1      15.760  18.520  21.530  1.00  0.00            
ATOM     12  C4  ACD     1      14.530  18.920  22.060  1.00  0.00            
ATOM     13  H6  ACD     1      13.640  18.960  21.410  1.00  0.00            
ATOM     14  C5  ACD     1      14.140  17.780  22.950  1.00  0.00            
ATOM     15  H7  ACD     1      15.020  17.460  23.530  1.00  0.00            
ATOM     16  O4  ACD     1      13.970  16.590  22.120  1.00  0.00            
ATOM     17  H8  ACD     1      13.030  16.400  22.060  1.00  0.00            
ATOM     18  C6  ACD     1      12.940  18.110  23.800  1.00  0.00            
ATOM     19  H9  ACD     1      12.050  18.280  23.180  1.00  0.00            
ATOM     20  O5  ACD     1      12.750  17.040  24.700  1.00  0.00            
ATOM     21  H10 ACD     1      13.310  17.130  25.480  1.00  0.00            
ATOM     22  C7  ACD     1      13.260  19.270  24.650  1.00  0.00            
ATOM     23  H11 ACD     1      12.290  19.430  25.140  1.00  0.00            
ATOM     24  O6  ACD     1      13.510  20.380  23.810  1.00  0.00            
ATOM     25  C8  ACD     1      14.600  20.240  22.890  1.00  0.00            
ATOM     26  H12 ACD     1      15.600  20.160  23.340  1.00  0.00            
ATOM     27  C9  ACD     1      14.650  21.500  21.970  1.00  0.00            
ATOM     28  H13 ACD     1      14.570  22.380  22.630  1.00  0.00            
ATOM     29  H14 ACD     1      15.630  21.440  21.490  1.00  0.00            
ATOM     30  O7  ACD     1      13.640  21.670  21.050  1.00  0.00            
ATOM     31  H15 ACD     1      12.810  21.340  21.400  1.00  0.00            
ATOM     32  O8  ACD     1      14.270  19.120  25.620  1.00  0.00            
ATOM     33  C10 ACD     1      13.990  19.810  26.880  1.00  0.00            
ATOM     34  H16 ACD     1      12.930  20.090  27.010  1.00  0.00            
ATOM     35  C11 ACD     1      14.200  18.640  27.860  1.00  0.00            
ATOM     36  H17 ACD     1      15.180  18.300  27.520  1.00  0.00            
ATOM     37  O9  ACD     1      13.220  17.550  27.800  1.00  0.00            
ATOM     38  H18 ACD     1      13.510  17.010  28.540  1.00  0.00            
ATOM     39  C12 ACD     1      14.470  19.180  29.290  1.00  0.00            
ATOM     40  H19 ACD     1      13.510  19.580  29.630  1.00  0.00            
ATOM     41  O10 ACD     1      14.840  18.120  30.260  1.00  0.00            
ATOM     42  H20 ACD     1      15.710  17.810  29.970  1.00  0.00            
ATOM     43  C13 ACD     1      15.500  20.300  29.280  1.00  0.00            
ATOM     44  H21 ACD     1      15.580  20.790  30.250  1.00  0.00            
ATOM     45  O11 ACD     1      15.010  21.380  28.430  1.00  0.00            
ATOM     46  C14 ACD     1      14.870  21.030  27.090  1.00  0.00            
ATOM     47  H22 ACD     1      15.800  20.700  26.610  1.00  0.00            
ATOM     48  C15 ACD     1      14.650  22.370  26.310  1.00  0.00            
ATOM     49  H23 ACD     1      15.590  22.930  26.280  1.00  0.00            
ATOM     50  H24 ACD     1      14.420  22.130  25.270  1.00  0.00            
ATOM     51  O12 ACD     1      13.550  23.180  26.770  1.00  0.00            
ATOM     52  H25 ACD     1      13.820  24.090  26.930  1.00  0.00            
ATOM     53  O13 ACD     1      16.710  19.830  28.820  1.00  0.00            
ATOM     54  C16 ACD     1      17.670  19.370  29.810  1.00  0.00            
ATOM     55  H26 ACD     1      17.360  19.230  30.850  1.00  0.00            
ATOM     56  C17 ACD     1      18.100  18.000  29.250  1.00  0.00            
ATOM     57  H27 ACD     1      18.260  18.050  28.160  1.00  0.00            
ATOM     58  O14 ACD     1      17.120  17.020  29.540  1.00  0.00            
ATOM     59  H28 ACD     1      17.390  16.100  29.480  1.00  0.00            
ATOM     60  C18 ACD     1      19.410  17.570  29.940  1.00  0.00            
ATOM     61  H29 ACD     1      19.140  17.470  31.000  1.00  0.00            
ATOM     62  O15 ACD     1      19.980  16.280  29.540  1.00  0.00            
ATOM     63  H30 ACD     1      19.210  15.740  29.310  1.00  0.00            
ATOM     64  C19 ACD     1      20.450  18.600  29.770  1.00  0.00            
ATOM     65  H31 ACD     1      21.310  18.270  30.350  1.00  0.00            
ATOM     66  O16 ACD     1      19.950  19.740  30.410  1.00  0.00            
ATOM     67  C20 ACD     1      18.810  20.360  29.750  1.00  0.00            
ATOM     68  H32 ACD     1      19.040  20.450  28.680  1.00  0.00            
ATOM     69  C21 ACD     1      18.550  21.740  30.280  1.00  0.00            
ATOM     70  H33 ACD     1      19.520  22.260  30.220  1.00  0.00            
ATOM     71  H34 ACD     1      17.850  22.280  29.630  1.00  0.00            
ATOM     72  O17 ACD     1      18.050  21.650  31.610  1.00  0.00            
ATOM     73  H35 ACD     1      17.520  22.430  31.760  1.00  0.00            
ATOM     74  O18 ACD     1      20.760  18.870  28.370  1.00  0.00            
ATOM     75  C22 ACD     1      22.180  18.720  28.070  1.00  0.00            
ATOM     76  H36 ACD     1      22.670  18.910  29.030  1.00  0.00            
ATOM     77  C23 ACD     1      22.410  17.320  27.400  1.00  0.00            
ATOM     78  H37 ACD     1      21.590  17.110  26.710  1.00  0.00            
ATOM     79  O19 ACD     1      22.340  16.240  28.320  1.00  0.00            
ATOM     80  H38 ACD     1      21.470  16.210  28.720  1.00  0.00            
ATOM     81  C24 ACD     1      23.640  17.330  26.520  1.00  0.00            
ATOM     82  H39 ACD     1      24.550  17.490  27.110  1.00  0.00            
ATOM     83  O20 ACD     1      23.730  16.130  25.780  1.00  0.00            
ATOM     84  H40 ACD     1      23.460  15.450  26.400  1.00  0.00            
ATOM     85  C25 ACD     1      23.630  18.510  25.580  1.00  0.00            
ATOM     86  H41 ACD     1      24.570  18.460  25.030  1.00  0.00            
ATOM     87  O21 ACD     1      23.520  19.670  26.260  1.00  0.00            
ATOM     88  C26 ACD     1      22.370  19.860  27.080  1.00  0.00            
ATOM     89  H42 ACD     1      21.460  19.930  26.460  1.00  0.00            
ATOM     90  C27 ACD     1      22.530  21.180  27.840  1.00  0.00            
ATOM     91  H43 ACD     1      21.720  21.260  28.580  1.00  0.00            
ATOM     92  H44 ACD     1      23.510  21.160  28.330  1.00  0.00            
ATOM     93  O22 ACD     1      22.750  22.270  26.910  1.00  0.00            
ATOM     94  H45 ACD     1      23.430  21.800  26.410  1.00  0.00            
ATOM     95  O23 ACD     1      22.420  18.370  24.720  1.00  0.00            
ATOM     96  C28 ACD     1      22.510  18.560  23.340  1.00  0.00            
ATOM     97  H46 ACD     1      23.550  18.730  23.030  1.00  0.00            
ATOM     98  C29 ACD     1      21.640  19.790  22.870  1.00  0.00            
ATOM     99  H47 ACD     1      20.680  19.870  23.390  1.00  0.00            
ATOM    100  O24 ACD     1      21.530  19.810  21.440  1.00  0.00            
ATOM    101  C30 ACD     1      22.270  21.100  23.330  1.00  0.00            
ATOM    102  H48 ACD     1      21.650  21.860  22.830  1.00  0.00            
ATOM    103  H49 ACD     1      22.120  21.120  24.420  1.00  0.00            
ATOM    104  O25 ACD     1      23.730  21.120  23.070  1.00  0.00            
ATOM    105  H50 ACD     1      23.860  21.200  22.120  1.00  0.00            
ATOM    106  C31 ACD     1      21.980  17.320  22.700  1.00  0.00            
ATOM    107  H51 ACD     1      21.000  17.070  23.140  1.00  0.00            
ATOM    108  O26 ACD     1      22.890  16.240  22.990  1.00  0.00            
ATOM    109  H52 ACD     1      23.210  16.330  23.890  1.00  0.00            
ATOM    110  C32 ACD     1      21.750  17.360  21.240  1.00  0.00            
ATOM    111  H53 ACD     1      22.780  17.370  20.860  1.00  0.00            
ATOM    112  O27 ACD     1      20.980  16.250  20.890  1.00  0.00            
ATOM    113  H54 ACD     1      21.230  15.640  21.600  1.00  0.00            
ATOM    114  C33 ACD     1      21.010  18.620  20.830  1.00  0.00            
ATOM    115  H55 ACD     1      21.150  18.760  19.760  1.00  0.00            
ATOM    116  O28 ACD     1      19.600  18.500  21.160  1.00  0.00            
ATOM    117  C34 ACD     1      18.670  18.450  20.070  1.00  0.00            
ATOM    118  H56 ACD     1      19.120  18.560  19.070  1.00  0.00            
ATOM    119  C35 ACD     1      17.890  17.150  20.270  1.00  0.00            
ATOM    120  H57 ACD     1      17.750  17.090  21.350  1.00  0.00            
ATOM    121  O29 ACD     1      18.570  16.040  19.720  1.00  0.00            
ATOM    122  H58 ACD     1      19.450  16.140  20.110  1.00  0.00            
ATOM    123  C36 ACD     1      16.510  17.310  19.620  1.00  0.00            
ATOM    124  H59 ACD     1      16.550  17.360  18.530  1.00  0.00            
ATOM    125  O30 ACD     1      15.570  16.250  19.940  1.00  0.00            
ATOM    126  H60 ACD     1      15.190  16.420  20.810  1.00  0.00            
ATOM    127  C1  BI7     2      17.990  17.970  25.070  1.00  0.00            
ATOM    128  C2  BI7     2      18.140  16.550  25.680  1.00  0.00            
ATOM    129  C3  BI7     2      16.850  16.150  26.180  1.00  0.00            
ATOM    130  C4  BI7     2      18.800  15.520  24.740  1.00  0.00            
ATOM    131  C5  BI7     2      18.130  15.320  23.500  1.00  0.00            
ATOM    132  C6  BI7     2      18.450  14.420  22.500  1.00  0.00            
ATOM    133  C7  BI7     2      19.580  13.580  22.340  1.00  0.00            
ATOM    134  C8  BI7     2      20.530  13.280  23.260  1.00  0.00            
ATOM    135  O1  BI7     2      21.530  12.530  22.810  1.00  0.00            
ATOM    136  C9  BI7     2      20.740  13.830  24.620  1.00  0.00            
ATOM    137  O2  BI7     2      21.720  13.520  25.340  1.00  0.00            
ATOM    138  C10 BI7     2      19.930  14.780  25.160  1.00  0.00            
ATOM    139  H1  BI7     2      17.690  18.740  25.790  1.00  0.00            
ATOM    140  H2  BI7     2      18.930  18.430  24.750  1.00  0.00            
ATOM    141  H3  BI7     2      17.250  18.170  24.280  1.00  0.00            
ATOM    142  H4  BI7     2      18.820  16.630  26.530  1.00  0.00            
ATOM    143  H5  BI7     2      17.000  15.140  26.600  1.00  0.00            
ATOM    144  H6  BI7     2      16.530  16.710  27.070  1.00  0.00            
ATOM    145  H7  BI7     2      16.060  16.210  25.420  1.00  0.00            
ATOM    146  H8  BI7     2      17.210  15.860  23.290  1.00  0.00            
ATOM    147  H9  BI7     2      17.890  14.320  21.580  1.00  0.00            
ATOM    148  H10 BI7     2      19.620  12.970  21.450  1.00  0.00            
ATOM    149  H11 BI7     2      22.240  12.380  23.460  1.00  0.00            
ATOM    150  H12 BI7     2      20.270  15.060  26.150  1.00  0.00            
TER
ENDMDL
MODEL        1
ATOM      1  H1  ACD     1       7.360   7.410  23.400  1.00  0.00            
ATOM      2  O1  ACD     1       7.480   8.050  24.110  1.00  0.00            
ATOM      3  C1  ACD     1       8.800   8.600  23.990  1.00  0.00            
ATOM      4  H2  ACD     1       8.980   9.280  24.840  1.00  0.00            
ATOM      5  H3  ACD     1       8.820   9.360  23.190  1.00  0.00            
ATOM      6  C2  ACD     1       9.940   7.610  23.950  1.00  0.00            
ATOM      7  H4  ACD     1       9.780   6.820  24.700  1.00  0.00            
ATOM      8  O2  ACD     1       9.870   6.980  22.700  1.00  0.00            
ATOM      9  C3  ACD     1      10.910   6.150  22.250  1.00  0.00            
ATOM     10  H5  ACD     1      10.820   5.730  21.240  1.00  0.00            
ATOM     11  O3  ACD     1      10.960   5.030  23.160  1.00  0.00            
ATOM     12  C4  ACD     1      10.560   3.700  22.710  1.00  0.00            
ATOM     13  H6  ACD     1      10.860   3.590  21.660  1.00  0.00            
ATOM     14  C5  ACD     1      11.330   2.760  23.660  1.00  0.00            
ATOM     15  H7  ACD     1      11.030   3.120  24.660  1.00  0.00            
ATOM     16  O4  ACD     1      12.720   2.740  23.430  1.00  0.00            
ATOM     17  H8  ACD     1      13.020   2.140  22.740  1.00  0.00            
ATOM     18  C6  ACD     1      10.710   1.350  23.640  1.00  0.00            
ATOM     19  H9  ACD     1      10.830   0.890  22.640  1.00  0.00            
ATOM     20  O5  ACD     1      11.300   0.580  24.670  1.00  0.00            
ATOM     21  H10 ACD     1      12.190   0.400  24.370  1.00  0.00            
ATOM     22  C7  ACD     1       9.230   1.310  23.790  1.00  0.00            
ATOM     23  H11 ACD     1       8.880   0.300  23.550  1.00  0.00            
ATOM     24  O6  ACD     1       8.720   2.130  22.730  1.00  0.00            
ATOM     25  C8  ACD     1       9.000   3.530  22.840  1.00  0.00            
ATOM     26  H12 ACD     1       8.750   3.830  23.870  1.00  0.00            
ATOM     27  C9  ACD     1       8.130   4.460  21.900  1.00  0.00            
ATOM     28  H13 ACD     1       7.050   4.300  21.990  1.00  0.00            
ATOM     29  H14 ACD     1       8.330   5.520  22.140  1.00  0.00            
ATOM     30  O7  ACD     1       8.520   4.430  20.500  1.00  0.00            
ATOM     31  H15 ACD     1       8.530   5.320  20.120  1.00  0.00            
ATOM     32  O8  ACD     1       8.750   1.790  25.060  1.00  0.00            
ATOM     33  C10 ACD     1       7.790   1.000  25.670  1.00  0.00            
ATOM     34  H16 ACD     1       7.540   0.190  24.980  1.00  0.00            
ATOM     35  C11 ACD     1       8.540   0.440  26.880  1.00  0.00            
ATOM     36  H17 ACD     1       9.070   1.230  27.420  1.00  0.00            
ATOM     37  O9  ACD     1       9.450  -0.620  26.440  1.00  0.00            
ATOM     38  H18 ACD     1      10.000  -0.130  25.820  1.00  0.00            
ATOM     39  C12 ACD     1       7.520   0.010  27.920  1.00  0.00            
ATOM     40  H19 ACD     1       6.910  -0.820  27.540  1.00  0.00            
ATOM     41  O10 ACD     1       8.090  -0.520  29.110  1.00  0.00            
ATOM     42  H20 ACD     1       8.610   0.220  29.430  1.00  0.00            
ATOM     43  C13 ACD     1       6.560   1.170  28.200  1.00  0.00            
ATOM     44  H21 ACD     1       5.810   0.910  28.950  1.00  0.00            
ATOM     45  O11 ACD     1       5.760   1.350  27.010  1.00  0.00            
ATOM     46  C14 ACD     1       6.570   1.890  26.010  1.00  0.00            
ATOM     47  H22 ACD     1       7.040   2.840  26.300  1.00  0.00            
ATOM     48  C15 ACD     1       5.780   2.080  24.770  1.00  0.00            
ATOM     49  H23 ACD     1       6.300   2.730  24.060  1.00  0.00            
ATOM     50  H24 ACD     1       5.630   1.080  24.340  1.00  0.00            
ATOM     51  O12 ACD     1       4.480   2.590  24.990  1.00  0.00            
ATOM     52  H25 ACD     1       4.530   3.410  24.490  1.00  0.00            
ATOM     53  O13 ACD     1       7.110   2.380  28.670  1.00  0.00            
ATOM     54  C16 ACD     1       7.310   2.450  30.160  1.00  0.00            
ATOM     55  H26 ACD     1       7.050   1.560  30.740  1.00  0.00            
ATOM     56  C17 ACD     1       8.760   2.570  30.400  1.00  0.00            
ATOM     57  H27 ACD     1       9.020   3.410  29.740  1.00  0.00            
ATOM     58  O14 ACD     1       9.520   1.450  30.060  1.00  0.00            
ATOM     59  H28 ACD     1      10.400   1.520  30.440  1.00  0.00            
ATOM     60  C18 ACD     1       9.080   3.040  31.820  1.00  0.00            
ATOM     61  H29 ACD     1       8.750   2.260  32.520  1.00  0.00            
ATOM     62  O15 ACD     1      10.480   3.310  31.970  1.00  0.00            
ATOM     63  H30 ACD     1      10.830   2.440  32.170  1.00  0.00            
ATOM     64  C19 ACD     1       8.280   4.280  32.080  1.00  0.00            
ATOM     65  H31 ACD     1       8.460   4.620  33.110  1.00  0.00            
ATOM     66  O16 ACD     1       6.920   4.040  31.980  1.00  0.00            
ATOM     67  C20 ACD     1       6.460   3.660  30.620  1.00  0.00            
ATOM     68  H32 ACD     1       6.710   4.490  29.940  1.00  0.00            
ATOM     69  C21 ACD     1       4.980   3.370  30.660  1.00  0.00            
ATOM     70  H33 ACD     1       4.540   4.220  31.190  1.00  0.00            
ATOM     71  H34 ACD     1       4.630   3.470  29.620  1.00  0.00            
ATOM     72  O17 ACD     1       4.570   2.140  31.310  1.00  0.00            
ATOM     73  H35 ACD     1       3.700   1.930  30.950  1.00  0.00            
ATOM     74  O18 ACD     1       8.680   5.290  31.090  1.00  0.00            
ATOM     75  C22 ACD     1       8.950   6.570  31.650  1.00  0.00            
ATOM     76  H36 ACD     1       8.670   6.630  32.710  1.00  0.00            
ATOM     77  C23 ACD     1      10.470   6.620  31.550  1.00  0.00            
ATOM     78  H37 ACD     1      10.750   6.330  30.530  1.00  0.00            
ATOM     79  O19 ACD     1      11.120   5.850  32.540  1.00  0.00            
ATOM     80  H38 ACD     1      11.020   4.900  32.430  1.00  0.00            
ATOM     81  C24 ACD     1      10.860   8.130  31.710  1.00  0.00            
ATOM     82  H39 ACD     1      10.500   8.510  32.670  1.00  0.00            
ATOM     83  O20 ACD     1      12.260   8.240  31.560  1.00  0.00            
ATOM     84  H40 ACD     1      12.440   7.460  32.090  1.00  0.00            
ATOM     85  C25 ACD     1      10.170   9.090  30.780  1.00  0.00            
ATOM     86  H41 ACD     1      10.430  10.120  31.060  1.00  0.00            
ATOM     87  O21 ACD     1       8.820   8.900  31.080  1.00  0.00            
ATOM     88  C26 ACD     1       8.240   7.620  30.810  1.00  0.00            
ATOM     89  H42 ACD     1       8.320   7.360  29.750  1.00  0.00            
ATOM     90  C27 ACD     1       6.730   7.720  31.010  1.00  0.00            
ATOM     91  H43 ACD     1       6.350   8.470  30.300  1.00  0.00            
ATOM     92  H44 ACD     1       6.220   6.770  30.810  1.00  0.00            
ATOM     93  O22 ACD     1       6.410   8.130  32.270  1.00  0.00            
ATOM     94  H45 ACD     1       5.510   7.900  32.510  1.00  0.00            
ATOM     95  O23 ACD     1      10.550   8.730  29.470  1.00  0.00            
ATOM     96  C28 ACD     1      11.060   9.770  28.700  1.00  0.00            
ATOM     97  H46 ACD     1      11.170  10.750  29.200  1.00  0.00            
ATOM     98  C29 ACD     1       9.960   9.950  27.640  1.00  0.00            
ATOM     99  H47 ACD     1       9.510   8.960  27.450  1.00  0.00            
ATOM    100  O24 ACD     1      10.570  10.630  26.490  1.00  0.00            
ATOM    101  C30 ACD     1       8.780  10.740  28.100  1.00  0.00            
ATOM    102  H48 ACD     1       8.250  10.140  28.850  1.00  0.00            
ATOM    103  H49 ACD     1       9.010  11.730  28.520  1.00  0.00            
ATOM    104  O25 ACD     1       7.980  11.000  26.940  1.00  0.00            
ATOM    105  H50 ACD     1       7.460  10.200  26.770  1.00  0.00            
ATOM    106  C31 ACD     1      12.440   9.340  28.310  1.00  0.00            
ATOM    107  H51 ACD     1      12.390   8.270  28.100  1.00  0.00            
ATOM    108  O26 ACD     1      13.350   9.450  29.420  1.00  0.00            
ATOM    109  H52 ACD     1      13.050   8.900  30.150  1.00  0.00            
ATOM    110  C32 ACD     1      12.870  10.060  27.090  1.00  0.00            
ATOM    111  H53 ACD     1      13.070  11.080  27.430  1.00  0.00            
ATOM    112  O27 ACD     1      14.060   9.560  26.480  1.00  0.00            
ATOM    113  H54 ACD     1      14.350   8.960  27.160  1.00  0.00            
ATOM    114  C33 ACD     1      11.760  10.010  25.960  1.00  0.00            
ATOM    115  H55 ACD     1      12.120  10.440  25.020  1.00  0.00            
ATOM    116  O28 ACD     1      11.490   8.580  25.640  1.00  0.00            
ATOM    117  C34 ACD     1      11.330   8.250  24.250  1.00  0.00            
ATOM    118  H56 ACD     1      11.350   9.170  23.650  1.00  0.00            
ATOM    119  C35 ACD     1      12.500   7.450  23.780  1.00  0.00            
ATOM    120  H57 ACD     1      12.540   6.590  24.460  1.00  0.00            
ATOM    121  O29 ACD     1      13.710   8.220  23.940  1.00  0.00            
ATOM    122  H58 ACD     1      13.700   8.660  24.800  1.00  0.00            
ATOM    123  C36 ACD     1      12.310   6.850  22.370  1.00  0.00            
ATOM    124  H59 ACD     1      12.290   7.770  21.780  1.00  0.00            
ATOM    125  O30 ACD     1      13.370   5.920  22.040  1.00  0.00            
ATOM    126  H60 ACD     1      13.370   5.280  22.750  1.00  0.00            
ATOM    127  C1  BI7     2      11.320   3.310  27.180  1.00  0.00            
ATOM    128  C2  BI7     2      11.460   4.810  27.300  1.00  0.00            
ATOM    129  C3  BI7     2      10.150   5.500  27.720  1.00  0.00            
ATOM    130  C4  BI7     2      12.630   5.290  28.220  1.00  0.00            
ATOM    131  C5  BI7     2      12.590   4.890  29.620  1.00  0.00            
ATOM    132  C6  BI7     2      13.530   4.960  30.590  1.00  0.00            
ATOM    133  C7  BI7     2      14.830   5.480  30.480  1.00  0.00            
ATOM    134  C8  BI7     2      15.420   6.170  29.440  1.00  0.00            
ATOM    135  O1  BI7     2      16.600   6.810  29.780  1.00  0.00            
ATOM    136  C9  BI7     2      14.920   6.450  28.080  1.00  0.00            
ATOM    137  O2  BI7     2      15.570   7.160  27.320  1.00  0.00            
ATOM    138  C10 BI7     2      13.670   5.970  27.580  1.00  0.00            
ATOM    139  H1  BI7     2      11.250   2.820  28.160  1.00  0.00            
ATOM    140  H2  BI7     2      10.430   3.100  26.570  1.00  0.00            
ATOM    141  H3  BI7     2      12.150   2.860  26.630  1.00  0.00            
ATOM    142  H4  BI7     2      11.670   5.250  26.320  1.00  0.00            
ATOM    143  H5  BI7     2       9.670   5.020  28.580  1.00  0.00            
ATOM    144  H6  BI7     2      10.310   6.550  27.990  1.00  0.00            
ATOM    145  H7  BI7     2       9.470   5.440  26.860  1.00  0.00            
ATOM    146  H8  BI7     2      11.670   4.400  29.930  1.00  0.00            
ATOM    147  H9  BI7     2      13.180   4.510  31.510  1.00  0.00            
ATOM    148  H10 BI7     2      15.460   5.390  31.360  1.00  0.00            
ATOM    149  H11 BI7     2      16.840   7.250  28.950  1.00  0.00            
ATOM    150  H12 BI7     2      13.610   6.200  26.520  1.00  0.00            
TER
ENDMDL
MODEL        1
ATOM      1  H1  ACD     1       6.930  23.050  30.490  1.00  0.00            
ATOM      2  O1  ACD     1       6.250  22.750  31.110  1.00  0.00            
ATOM      3  C1  ACD     1       7.190  22.220  32.090  1.00  0.00            
ATOM      4  H2  ACD     1       6.780  22.480  33.070  1.00  0.00            
ATOM      5  H3  ACD     1       8.210  22.560  31.940  1.00  0.00            
ATOM      6  C2  ACD     1       7.210  20.690  32.090  1.00  0.00            
ATOM      7  H4  ACD     1       8.120  20.430  32.640  1.00  0.00            
ATOM      8  O2  ACD     1       6.040  20.300  32.870  1.00  0.00            
ATOM      9  C3  ACD     1       5.660  18.930  32.860  1.00  0.00            
ATOM     10  H5  ACD     1       4.670  18.820  33.310  1.00  0.00            
ATOM     11  O3  ACD     1       6.700  18.130  33.510  1.00  0.00            
ATOM     12  C4  ACD     1       6.390  17.770  34.860  1.00  0.00            
ATOM     13  H6  ACD     1       5.470  18.280  35.170  1.00  0.00            
ATOM     14  C5  ACD     1       6.270  16.240  34.890  1.00  0.00            
ATOM     15  H7  ACD     1       7.190  15.830  34.450  1.00  0.00            
ATOM     16  O4  ACD     1       5.170  15.790  34.060  1.00  0.00            
ATOM     17  H8  ACD     1       4.440  16.400  34.170  1.00  0.00            
ATOM     18  C6  ACD     1       6.370  15.520  36.280  1.00  0.00            
ATOM     19  H9  ACD     1       5.430  15.700  36.820  1.00  0.00            
ATOM     20  O5  ACD     1       6.510  14.150  36.160  1.00  0.00            
ATOM     21  H10 ACD     1       5.740  13.930  35.620  1.00  0.00            
ATOM     22  C7  ACD     1       7.410  16.260  37.140  1.00  0.00            
ATOM     23  H11 ACD     1       7.340  15.870  38.170  1.00  0.00            
ATOM     24  O6  ACD     1       7.260  17.690  37.120  1.00  0.00            
ATOM     25  C8  ACD     1       7.440  18.210  35.810  1.00  0.00            
ATOM     26  H12 ACD     1       8.330  17.750  35.360  1.00  0.00            
ATOM     27  C9  ACD     1       7.480  19.730  35.910  1.00  0.00            
ATOM     28  H13 ACD     1       8.280  20.070  36.570  1.00  0.00            
ATOM     29  H14 ACD     1       7.750  20.060  34.900  1.00  0.00            
ATOM     30  O7  ACD     1       6.250  20.350  36.220  1.00  0.00            
ATOM     31  H15 ACD     1       6.400  21.300  36.170  1.00  0.00            
ATOM     32  O8  ACD     1       8.660  15.900  36.520  1.00  0.00            
ATOM     33  C10 ACD     1       9.560  15.320  37.430  1.00  0.00            
ATOM     34  H16 ACD     1       9.250  15.470  38.470  1.00  0.00            
ATOM     35  C11 ACD     1       9.810  13.790  37.120  1.00  0.00            
ATOM     36  H17 ACD     1      10.070  13.660  36.070  1.00  0.00            
ATOM     37  O9  ACD     1       8.520  13.090  37.500  1.00  0.00            
ATOM     38  H18 ACD     1       7.780  13.580  37.120  1.00  0.00            
ATOM     39  C12 ACD     1      10.960  13.250  37.950  1.00  0.00            
ATOM     40  H19 ACD     1      10.630  13.110  38.980  1.00  0.00            
ATOM     41  O10 ACD     1      11.330  11.980  37.500  1.00  0.00            
ATOM     42  H20 ACD     1      11.560  12.090  36.570  1.00  0.00            
ATOM     43  C13 ACD     1      12.230  14.070  37.790  1.00  0.00            
ATOM     44  H21 ACD     1      12.990  13.650  38.460  1.00  0.00            
ATOM     45  O11 ACD     1      11.860  15.370  38.250  1.00  0.00            
ATOM     46  C14 ACD     1      10.940  16.080  37.340  1.00  0.00            
ATOM     47  H22 ACD     1      11.370  16.080  36.320  1.00  0.00            
ATOM     48  C15 ACD     1      10.800  17.480  37.760  1.00  0.00            
ATOM     49  H23 ACD     1      10.000  18.010  37.220  1.00  0.00            
ATOM     50  H24 ACD     1      10.550  17.410  38.830  1.00  0.00            
ATOM     51  O12 ACD     1      12.000  18.280  37.700  1.00  0.00            
ATOM     52  H25 ACD     1      11.770  19.090  37.250  1.00  0.00            
ATOM     53  O13 ACD     1      12.640  14.140  36.420  1.00  0.00            
ATOM     54  C16 ACD     1      13.990  14.340  36.150  1.00  0.00            
ATOM     55  H26 ACD     1      14.520  13.710  36.880  1.00  0.00            
ATOM     56  C17 ACD     1      14.140  13.760  34.750  1.00  0.00            
ATOM     57  H27 ACD     1      13.290  14.070  34.140  1.00  0.00            
ATOM     58  O14 ACD     1      14.160  12.320  34.790  1.00  0.00            
ATOM     59  H28 ACD     1      13.250  12.040  34.710  1.00  0.00            
ATOM     60  C18 ACD     1      15.430  14.180  34.100  1.00  0.00            
ATOM     61  H29 ACD     1      16.340  13.720  34.520  1.00  0.00            
ATOM     62  O15 ACD     1      15.330  13.900  32.720  1.00  0.00            
ATOM     63  H30 ACD     1      15.500  14.770  32.340  1.00  0.00            
ATOM     64  C19 ACD     1      15.650  15.730  34.260  1.00  0.00            
ATOM     65  H31 ACD     1      16.600  15.980  33.770  1.00  0.00            
ATOM     66  O16 ACD     1      15.770  15.990  35.610  1.00  0.00            
ATOM     67  C20 ACD     1      14.530  15.740  36.360  1.00  0.00            
ATOM     68  H32 ACD     1      13.780  16.520  36.170  1.00  0.00            
ATOM     69  C21 ACD     1      15.040  15.910  37.810  1.00  0.00            
ATOM     70  H33 ACD     1      14.180  15.940  38.490  1.00  0.00            
ATOM     71  H34 ACD     1      15.640  15.030  38.080  1.00  0.00            
ATOM     72  O17 ACD     1      15.890  16.990  37.980  1.00  0.00            
ATOM     73  H35 ACD     1      16.390  17.020  37.160  1.00  0.00            
ATOM     74  O18 ACD     1      14.620  16.480  33.610  1.00  0.00            
ATOM     75  C22 ACD     1      15.060  17.570  32.850  1.00  0.00            
ATOM     76  H36 ACD     1      16.130  17.780  32.980  1.00  0.00            
ATOM     77  C23 ACD     1      14.780  17.100  31.440  1.00  0.00            
ATOM     78  H37 ACD     1      13.710  16.890  31.330  1.00  0.00            
ATOM     79  O19 ACD     1      15.580  15.900  31.120  1.00  0.00            
ATOM     80  H38 ACD     1      15.860  15.820  30.200  1.00  0.00            
ATOM     81  C24 ACD     1      15.200  18.270  30.460  1.00  0.00            
ATOM     82  H39 ACD     1      16.290  18.360  30.540  1.00  0.00            
ATOM     83  O20 ACD     1      14.810  17.970  29.150  1.00  0.00            
ATOM     84  H40 ACD     1      13.870  18.140  29.070  1.00  0.00            
ATOM     85  C25 ACD     1      14.420  19.530  30.860  1.00  0.00            
ATOM     86  H41 ACD     1      14.790  20.380  30.290  1.00  0.00            
ATOM     87  O21 ACD     1      14.620  19.900  32.160  1.00  0.00            
ATOM     88  C26 ACD     1      14.310  18.940  33.190  1.00  0.00            
ATOM     89  H42 ACD     1      13.230  18.790  33.220  1.00  0.00            
ATOM     90  C27 ACD     1      14.820  19.330  34.590  1.00  0.00            
ATOM     91  H43 ACD     1      14.710  18.560  35.360  1.00  0.00            
ATOM     92  H44 ACD     1      15.890  19.540  34.490  1.00  0.00            
ATOM     93  O22 ACD     1      14.180  20.540  35.040  1.00  0.00            
ATOM     94  H45 ACD     1      14.400  21.280  34.460  1.00  0.00            
ATOM     95  O23 ACD     1      13.010  19.320  30.580  1.00  0.00            
ATOM     96  C28 ACD     1      12.200  20.410  30.130  1.00  0.00            
ATOM     97  H46 ACD     1      12.770  21.290  29.830  1.00  0.00            
ATOM     98  C29 ACD     1      11.340  20.800  31.320  1.00  0.00            
ATOM     99  H47 ACD     1      10.920  19.980  31.920  1.00  0.00            
ATOM    100  O24 ACD     1      10.190  21.580  30.830  1.00  0.00            
ATOM    101  C30 ACD     1      12.100  21.740  32.340  1.00  0.00            
ATOM    102  H48 ACD     1      12.720  21.150  33.020  1.00  0.00            
ATOM    103  H49 ACD     1      12.650  22.490  31.760  1.00  0.00            
ATOM    104  O25 ACD     1      11.150  22.420  33.190  1.00  0.00            
ATOM    105  H50 ACD     1      11.330  23.330  32.930  1.00  0.00            
ATOM    106  C31 ACD     1      11.390  19.900  28.910  1.00  0.00            
ATOM    107  H51 ACD     1      10.900  18.960  29.180  1.00  0.00            
ATOM    108  O26 ACD     1      12.240  19.770  27.750  1.00  0.00            
ATOM    109  H52 ACD     1      11.720  19.360  27.050  1.00  0.00            
ATOM    110  C32 ACD     1      10.190  20.800  28.610  1.00  0.00            
ATOM    111  H53 ACD     1      10.490  21.740  28.140  1.00  0.00            
ATOM    112  O27 ACD     1       9.450  20.130  27.620  1.00  0.00            
ATOM    113  H54 ACD     1       9.090  19.320  27.980  1.00  0.00            
ATOM    114  C33 ACD     1       9.370  21.080  29.820  1.00  0.00            
ATOM    115  H55 ACD     1       8.670  21.910  29.700  1.00  0.00            
ATOM    116  O28 ACD     1       8.690  19.920  30.260  1.00  0.00            
ATOM    117  C34 ACD     1       7.320  20.090  30.660  1.00  0.00            
ATOM    118  H56 ACD     1       6.750  20.590  29.870  1.00  0.00            
ATOM    119  C35 ACD     1       6.790  18.670  30.610  1.00  0.00            
ATOM    120  H57 ACD     1       7.540  18.070  31.130  1.00  0.00            
ATOM    121  O29 ACD     1       6.530  18.120  29.270  1.00  0.00            
ATOM    122  H58 ACD     1       6.480  17.190  29.490  1.00  0.00            
ATOM    123  C36 ACD     1       5.500  18.530  31.440  1.00  0.00            
ATOM    124  H59 ACD     1       4.780  19.260  31.040  1.00  0.00            
ATOM    125  O30 ACD     1       4.980  17.220  31.430  1.00  0.00            
ATOM    126  H60 ACD     1       5.630  16.720  31.930  1.00  0.00            
ATOM    127  C1  BI7     2       9.940  14.700  33.100  1.00  0.00            
ATOM    128  C2  BI7     2      10.100  16.120  32.400  1.00  0.00            
ATOM    129  C3  BI7     2      10.840  17.010  33.420  1.00  0.00            
ATOM    130  C4  BI7     2      10.820  15.950  31.070  1.00  0.00            
ATOM    131  C5  BI7     2      12.040  15.150  31.030  1.00  0.00            
ATOM    132  C6  BI7     2      12.840  14.770  29.970  1.00  0.00            
ATOM    133  C7  BI7     2      12.610  15.020  28.580  1.00  0.00            
ATOM    134  C8  BI7     2      11.640  15.830  28.030  1.00  0.00            
ATOM    135  O1  BI7     2      11.670  16.060  26.710  1.00  0.00            
ATOM    136  C9  BI7     2      10.490  16.590  28.620  1.00  0.00            
ATOM    137  O2  BI7     2       9.770  17.280  27.940  1.00  0.00            
ATOM    138  C10 BI7     2      10.210  16.530  29.980  1.00  0.00            
ATOM    139  H1  BI7     2       9.310  14.830  33.990  1.00  0.00            
ATOM    140  H2  BI7     2       9.480  13.950  32.440  1.00  0.00            
ATOM    141  H3  BI7     2      10.860  14.240  33.490  1.00  0.00            
ATOM    142  H4  BI7     2       9.090  16.520  32.280  1.00  0.00            
ATOM    143  H5  BI7     2      11.850  16.750  33.750  1.00  0.00            
ATOM    144  H6  BI7     2      10.900  18.030  33.040  1.00  0.00            
ATOM    145  H7  BI7     2      10.240  17.090  34.340  1.00  0.00            
ATOM    146  H8  BI7     2      12.420  14.780  31.980  1.00  0.00            
ATOM    147  H9  BI7     2      13.680  14.100  30.070  1.00  0.00            
ATOM    148  H10 BI7     2      13.310  14.600  27.870  1.00  0.00            
ATOM    149  H11 BI7     2      10.900  16.650  26.630  1.00  0.00            
ATOM    150  H12 BI7     2       9.320  17.080  30.280  1.00  0.00            
TER
ENDMDL
MODEL        1
ATOM      1  H1  ACD     1      10.930  16.640  21.340  1.00  0.00            
ATOM      2  O1  ACD     1      10.360  17.370  21.070  1.00  0.00            
ATOM      3  C1  ACD     1      10.790  18.460  21.920  1.00  0.00            
ATOM      4  H2  ACD     1      10.850  18.120  22.960  1.00  0.00            
ATOM      5  H3  ACD     1      10.210  19.390  21.900  1.00  0.00            
ATOM      6  C2  ACD     1      12.190  18.920  21.450  1.00  0.00            
ATOM      7  H4  ACD     1      12.890  18.080  21.380  1.00  0.00            
ATOM      8  O2  ACD     1      12.050  19.300  20.140  1.00  0.00            
ATOM      9  C3  ACD     1      13.230  19.700  19.450  1.00  0.00            
ATOM     10  H5  ACD     1      12.990  19.960  18.420  1.00  0.00            
ATOM     11  O3  ACD     1      14.140  18.630  19.500  1.00  0.00            
ATOM     12  C4  ACD     1      14.690  17.990  18.320  1.00  0.00            
ATOM     13  H6  ACD     1      14.230  18.350  17.390  1.00  0.00            
ATOM     14  C5  ACD     1      16.230  18.130  18.310  1.00  0.00            
ATOM     15  H7  ACD     1      16.630  17.850  19.300  1.00  0.00            
ATOM     16  O4  ACD     1      16.530  19.550  18.030  1.00  0.00            
ATOM     17  H8  ACD     1      17.390  19.750  17.650  1.00  0.00            
ATOM     18  C6  ACD     1      16.770  17.300  17.180  1.00  0.00            
ATOM     19  H9  ACD     1      16.330  17.620  16.230  1.00  0.00            
ATOM     20  O5  ACD     1      18.210  17.350  17.000  1.00  0.00            
ATOM     21  H10 ACD     1      18.240  17.930  16.240  1.00  0.00            
ATOM     22  C7  ACD     1      16.370  15.750  17.330  1.00  0.00            
ATOM     23  H11 ACD     1      16.510  15.190  16.410  1.00  0.00            
ATOM     24  O6  ACD     1      14.890  15.670  17.510  1.00  0.00            
ATOM     25  C8  ACD     1      14.360  16.420  18.520  1.00  0.00            
ATOM     26  H12 ACD     1      14.680  16.250  19.560  1.00  0.00            
ATOM     27  C9  ACD     1      12.830  16.200  18.440  1.00  0.00            
ATOM     28  H13 ACD     1      12.340  16.710  19.270  1.00  0.00            
ATOM     29  H14 ACD     1      12.540  16.510  17.430  1.00  0.00            
ATOM     30  O7  ACD     1      12.370  14.840  18.640  1.00  0.00            
ATOM     31  H15 ACD     1      12.690  14.280  17.920  1.00  0.00            
ATOM     32  O8  ACD     1      17.000  15.080  18.480  1.00  0.00            
ATOM     33  C10 ACD     1      17.620  13.850  18.260  1.00  0.00            
ATOM     34  H16 ACD     1      17.190  13.330  17.390  1.00  0.00            
ATOM     35  C11 ACD     1      19.160  13.970  18.220  1.00  0.00            
ATOM     36  H17 ACD     1      19.540  14.350  19.180  1.00  0.00            
ATOM     37  O9  ACD     1      19.480  14.870  17.130  1.00  0.00            
ATOM     38  H18 ACD     1      18.970  15.680  17.160  1.00  0.00            
ATOM     39  C12 ACD     1      19.730  12.540  18.090  1.00  0.00            
ATOM     40  H19 ACD     1      19.300  12.020  17.220  1.00  0.00            
ATOM     41  O10 ACD     1      21.180  12.570  18.030  1.00  0.00            
ATOM     42  H20 ACD     1      21.560  13.250  18.600  1.00  0.00            
ATOM     43  C13 ACD     1      19.310  11.770  19.350  1.00  0.00            
ATOM     44  H21 ACD     1      19.870  10.850  19.160  1.00  0.00            
ATOM     45  O11 ACD     1      17.880  11.680  19.300  1.00  0.00            
ATOM     46  C14 ACD     1      17.260  12.930  19.420  1.00  0.00            
ATOM     47  H22 ACD     1      17.580  13.470  20.320  1.00  0.00            
ATOM     48  C15 ACD     1      15.790  12.780  19.490  1.00  0.00            
ATOM     49  H23 ACD     1      15.380  13.760  19.770  1.00  0.00            
ATOM     50  H24 ACD     1      15.350  12.680  18.490  1.00  0.00            
ATOM     51  O12 ACD     1      15.400  11.780  20.450  1.00  0.00            
ATOM     52  H25 ACD     1      16.030  11.060  20.370  1.00  0.00            
ATOM     53  O13 ACD     1      19.830  12.370  20.580  1.00  0.00            
ATOM     54  C16 ACD     1      19.830  11.710  21.800  1.00  0.00            
ATOM     55  H26 ACD     1      20.590  10.920  21.770  1.00  0.00            
ATOM     56  C17 ACD     1      20.340  12.640  22.840  1.00  0.00            
ATOM     57  H27 ACD     1      19.770  13.570  22.780  1.00  0.00            
ATOM     58  O14 ACD     1      21.730  12.940  22.650  1.00  0.00            
ATOM     59  H28 ACD     1      22.220  12.160  22.900  1.00  0.00            
ATOM     60  C18 ACD     1      20.070  12.260  24.310  1.00  0.00            
ATOM     61  H29 ACD     1      20.740  11.480  24.690  1.00  0.00            
ATOM     62  O15 ACD     1      20.340  13.410  25.060  1.00  0.00            
ATOM     63  H30 ACD     1      21.150  13.750  24.670  1.00  0.00            
ATOM     64  C19 ACD     1      18.650  11.800  24.490  1.00  0.00            
ATOM     65  H31 ACD     1      18.510  11.440  25.510  1.00  0.00            
ATOM     66  O16 ACD     1      18.480  10.690  23.590  1.00  0.00            
ATOM     67  C20 ACD     1      18.540  10.970  22.170  1.00  0.00            
ATOM     68  H32 ACD     1      17.650  11.560  21.930  1.00  0.00            
ATOM     69  C21 ACD     1      18.380   9.580  21.560  1.00  0.00            
ATOM     70  H33 ACD     1      18.820   9.450  20.560  1.00  0.00            
ATOM     71  H34 ACD     1      18.720   8.850  22.310  1.00  0.00            
ATOM     72  O17 ACD     1      17.030   9.190  21.300  1.00  0.00            
ATOM     73  H35 ACD     1      16.510   9.230  22.110  1.00  0.00            
ATOM     74  O18 ACD     1      17.690  12.770  24.210  1.00  0.00            
ATOM     75  C22 ACD     1      16.700  13.030  25.250  1.00  0.00            
ATOM     76  H36 ACD     1      16.590  12.060  25.760  1.00  0.00            
ATOM     77  C23 ACD     1      17.180  14.170  26.190  1.00  0.00            
ATOM     78  H37 ACD     1      17.350  15.060  25.570  1.00  0.00            
ATOM     79  O19 ACD     1      18.340  13.750  26.950  1.00  0.00            
ATOM     80  H38 ACD     1      19.120  13.730  26.390  1.00  0.00            
ATOM     81  C24 ACD     1      16.080  14.480  27.180  1.00  0.00            
ATOM     82  H39 ACD     1      15.960  13.610  27.840  1.00  0.00            
ATOM     83  O20 ACD     1      16.460  15.650  27.930  1.00  0.00            
ATOM     84  H40 ACD     1      17.400  15.740  27.790  1.00  0.00            
ATOM     85  C25 ACD     1      14.750  14.660  26.410  1.00  0.00            
ATOM     86  H41 ACD     1      13.980  14.680  27.180  1.00  0.00            
ATOM     87  O21 ACD     1      14.430  13.550  25.600  1.00  0.00            
ATOM     88  C26 ACD     1      15.380  13.470  24.570  1.00  0.00            
ATOM     89  H42 ACD     1      15.650  14.370  24.000  1.00  0.00            
ATOM     90  C27 ACD     1      14.860  12.530  23.510  1.00  0.00            
ATOM     91  H43 ACD     1      15.640  12.270  22.790  1.00  0.00            
ATOM     92  H44 ACD     1      14.500  11.640  24.060  1.00  0.00            
ATOM     93  O22 ACD     1      13.680  13.100  22.930  1.00  0.00            
ATOM     94  H45 ACD     1      13.290  12.440  22.340  1.00  0.00            
ATOM     95  O23 ACD     1      14.750  15.880  25.760  1.00  0.00            
ATOM     96  C28 ACD     1      13.790  16.860  25.990  1.00  0.00            
ATOM     97  H46 ACD     1      13.360  16.620  26.970  1.00  0.00            
ATOM     98  C29 ACD     1      12.650  16.820  24.920  1.00  0.00            
ATOM     99  H47 ACD     1      13.200  16.700  23.980  1.00  0.00            
ATOM    100  O24 ACD     1      11.950  18.060  24.890  1.00  0.00            
ATOM    101  C30 ACD     1      11.690  15.660  25.010  1.00  0.00            
ATOM    102  H48 ACD     1      11.030  15.670  24.140  1.00  0.00            
ATOM    103  H49 ACD     1      12.260  14.740  24.860  1.00  0.00            
ATOM    104  O25 ACD     1      10.890  15.530  26.240  1.00  0.00            
ATOM    105  H50 ACD     1      11.430  15.030  26.860  1.00  0.00            
ATOM    106  C31 ACD     1      14.550  18.240  26.000  1.00  0.00            
ATOM    107  H51 ACD     1      15.260  18.230  25.170  1.00  0.00            
ATOM    108  O26 ACD     1      15.270  18.320  27.230  1.00  0.00            
ATOM    109  H52 ACD     1      15.660  17.440  27.310  1.00  0.00            
ATOM    110  C32 ACD     1      13.570  19.370  25.880  1.00  0.00            
ATOM    111  H53 ACD     1      12.900  19.510  26.740  1.00  0.00            
ATOM    112  O27 ACD     1      14.290  20.590  25.630  1.00  0.00            
ATOM    113  H54 ACD     1      14.710  20.390  24.790  1.00  0.00            
ATOM    114  C33 ACD     1      12.710  19.230  24.650  1.00  0.00            
ATOM    115  H55 ACD     1      11.930  19.990  24.620  1.00  0.00            
ATOM    116  O28 ACD     1      13.480  19.110  23.440  1.00  0.00            
ATOM    117  C34 ACD     1      12.920  19.870  22.430  1.00  0.00            
ATOM    118  H56 ACD     1      12.270  20.700  22.710  1.00  0.00            
ATOM    119  C35 ACD     1      14.150  20.540  21.670  1.00  0.00            
ATOM    120  H57 ACD     1      14.990  19.840  21.570  1.00  0.00            
ATOM    121  O29 ACD     1      14.700  21.740  22.300  1.00  0.00            
ATOM    122  H58 ACD     1      15.410  22.000  21.710  1.00  0.00            
ATOM    123  C36 ACD     1      13.830  20.870  20.220  1.00  0.00            
ATOM    124  H59 ACD     1      12.950  21.530  20.150  1.00  0.00            
ATOM    125  O30 ACD     1      14.980  21.420  19.540  1.00  0.00            
ATOM    126  H60 ACD     1      15.480  20.650  19.260  1.00  0.00            
ATOM    127  C1  BI7     2      16.460  16.590  21.930  1.00  0.00            
ATOM    128  C2  BI7     2      17.920  16.780  22.450  1.00  0.00            
ATOM    129  C3  BI7     2      18.770  17.030  21.200  1.00  0.00            
ATOM    130  C4  BI7     2      18.030  17.790  23.600  1.00  0.00            
ATOM    131  C5  BI7     2      17.550  19.020  23.210  1.00  0.00            
ATOM    132  C6  BI7     2      17.470  20.110  24.000  1.00  0.00            
ATOM    133  C7  BI7     2      17.740  20.330  25.400  1.00  0.00            
ATOM    134  C8  BI7     2      18.060  19.390  26.320  1.00  0.00            
ATOM    135  O1  BI7     2      17.970  19.780  27.580  1.00  0.00            
ATOM    136  C9  BI7     2      18.400  17.950  26.150  1.00  0.00            
ATOM    137  O2  BI7     2      18.580  17.250  27.120  1.00  0.00            
ATOM    138  C10 BI7     2      18.490  17.320  24.830  1.00  0.00            
ATOM    139  H1  BI7     2      16.450  15.640  21.390  1.00  0.00            
ATOM    140  H2  BI7     2      15.740  16.510  22.760  1.00  0.00            
ATOM    141  H3  BI7     2      16.150  17.390  21.240  1.00  0.00            
ATOM    142  H4  BI7     2      18.200  15.790  22.830  1.00  0.00            
ATOM    143  H5  BI7     2      18.410  17.920  20.660  1.00  0.00            
ATOM    144  H6  BI7     2      19.790  17.210  21.550  1.00  0.00            
ATOM    145  H7  BI7     2      18.760  16.210  20.470  1.00  0.00            
ATOM    146  H8  BI7     2      17.250  19.110  22.170  1.00  0.00            
ATOM    147  H9  BI7     2      17.230  21.070  23.550  1.00  0.00            
ATOM    148  H10 BI7     2      17.470  21.270  25.870  1.00  0.00            
ATOM    149  H11 BI7     2      17.970  19.000  28.170  1.00  0.00            
ATOM    150  H12 BI7     2      18.750  16.270  24.900  1.00  0.00            
TER
ENDMDL
MODEL        1
ATOM      1  H1  ACD     1      12.860  15.540  28.110  1.00  0.00            
ATOM      2  O1  ACD     1      12.900  16.120  27.350  1.00  0.00            
ATOM      3  C1  ACD     1      12.370  15.490  26.160  1.00  0.00            
ATOM      4  H2  ACD     1      12.720  14.450  26.060  1.00  0.00            
ATOM      5  H3  ACD     1      12.590  16.110  25.280  1.00  0.00            
ATOM      6  C2  ACD     1      10.870  15.120  26.200  1.00  0.00            
ATOM      7  H4  ACD     1      10.730  14.400  25.380  1.00  0.00            
ATOM      8  O2  ACD     1      10.500  14.510  27.450  1.00  0.00            
ATOM      9  C3  ACD     1       9.160  14.130  27.670  1.00  0.00            
ATOM     10  H5  ACD     1       9.030  13.780  28.700  1.00  0.00            
ATOM     11  O3  ACD     1       8.710  13.140  26.740  1.00  0.00            
ATOM     12  C4  ACD     1       8.770  11.750  27.110  1.00  0.00            
ATOM     13  H6  ACD     1       8.140  11.560  27.980  1.00  0.00            
ATOM     14  C5  ACD     1       8.160  10.910  25.920  1.00  0.00            
ATOM     15  H7  ACD     1       8.620  11.370  25.030  1.00  0.00            
ATOM     16  O4  ACD     1       6.800  11.050  25.970  1.00  0.00            
ATOM     17  H8  ACD     1       6.520  11.960  25.820  1.00  0.00            
ATOM     18  C6  ACD     1       8.560   9.440  25.990  1.00  0.00            
ATOM     19  H9  ACD     1       7.970   9.020  26.810  1.00  0.00            
ATOM     20  O5  ACD     1       8.060   8.700  24.930  1.00  0.00            
ATOM     21  H10 ACD     1       7.210   9.150  24.870  1.00  0.00            
ATOM     22  C7  ACD     1      10.070   9.120  26.090  1.00  0.00            
ATOM     23  H11 ACD     1      10.240   8.050  26.250  1.00  0.00            
ATOM     24  O6  ACD     1      10.510   9.890  27.170  1.00  0.00            
ATOM     25  C8  ACD     1      10.240  11.270  27.450  1.00  0.00            
ATOM     26  H12 ACD     1      10.910  11.940  26.890  1.00  0.00            
ATOM     27  C9  ACD     1      10.640  11.460  28.870  1.00  0.00            
ATOM     28  H13 ACD     1      11.590  10.950  29.070  1.00  0.00            
ATOM     29  H14 ACD     1      10.770  12.510  29.140  1.00  0.00            
ATOM     30  O7  ACD     1       9.730  10.870  29.820  1.00  0.00            
ATOM     31  H15 ACD     1      10.170  10.130  30.250  1.00  0.00            
ATOM     32  O8  ACD     1      10.810   9.550  24.940  1.00  0.00            
ATOM     33  C10 ACD     1      11.690   8.550  24.370  1.00  0.00            
ATOM     34  H16 ACD     1      11.820   7.650  24.980  1.00  0.00            
ATOM     35  C11 ACD     1      11.260   8.270  22.960  1.00  0.00            
ATOM     36  H17 ACD     1      10.960   9.210  22.490  1.00  0.00            
ATOM     37  O9  ACD     1      10.010   7.520  23.140  1.00  0.00            
ATOM     38  H18 ACD     1       9.470   7.970  23.790  1.00  0.00            
ATOM     39  C12 ACD     1      12.250   7.700  22.020  1.00  0.00            
ATOM     40  H19 ACD     1      12.540   6.770  22.540  1.00  0.00            
ATOM     41  O10 ACD     1      11.710   7.390  20.770  1.00  0.00            
ATOM     42  H20 ACD     1      11.530   8.210  20.290  1.00  0.00            
ATOM     43  C13 ACD     1      13.450   8.640  21.980  1.00  0.00            
ATOM     44  H21 ACD     1      14.300   8.280  21.400  1.00  0.00            
ATOM     45  O11 ACD     1      13.940   8.750  23.330  1.00  0.00            
ATOM     46  C14 ACD     1      13.060   9.290  24.360  1.00  0.00            
ATOM     47  H22 ACD     1      12.900  10.370  24.220  1.00  0.00            
ATOM     48  C15 ACD     1      13.840   9.180  25.690  1.00  0.00            
ATOM     49  H23 ACD     1      14.810   9.690  25.600  1.00  0.00            
ATOM     50  H24 ACD     1      13.200   9.630  26.460  1.00  0.00            
ATOM     51  O12 ACD     1      14.220   7.860  26.000  1.00  0.00            
ATOM     52  H25 ACD     1      14.920   7.630  25.390  1.00  0.00            
ATOM     53  O13 ACD     1      13.030   9.920  21.430  1.00  0.00            
ATOM     54  C16 ACD     1      13.420  10.290  20.150  1.00  0.00            
ATOM     55  H26 ACD     1      13.930   9.540  19.520  1.00  0.00            
ATOM     56  C17 ACD     1      12.110  10.600  19.390  1.00  0.00            
ATOM     57  H27 ACD     1      11.460  11.300  19.930  1.00  0.00            
ATOM     58  O14 ACD     1      11.260   9.420  19.190  1.00  0.00            
ATOM     59  H28 ACD     1      10.440   9.840  18.910  1.00  0.00            
ATOM     60  C18 ACD     1      12.380  11.240  18.080  1.00  0.00            
ATOM     61  H29 ACD     1      12.990  10.610  17.410  1.00  0.00            
ATOM     62  O15 ACD     1      11.150  11.620  17.560  1.00  0.00            
ATOM     63  H30 ACD     1      11.100  10.900  16.920  1.00  0.00            
ATOM     64  C19 ACD     1      13.210  12.510  18.230  1.00  0.00            
ATOM     65  H31 ACD     1      13.480  12.870  17.230  1.00  0.00            
ATOM     66  O16 ACD     1      14.380  12.290  18.940  1.00  0.00            
ATOM     67  C20 ACD     1      14.150  11.650  20.250  1.00  0.00            
ATOM     68  H32 ACD     1      13.560  12.360  20.840  1.00  0.00            
ATOM     69  C21 ACD     1      15.530  11.510  20.870  1.00  0.00            
ATOM     70  H33 ACD     1      15.980  12.510  20.800  1.00  0.00            
ATOM     71  H34 ACD     1      15.350  11.240  21.920  1.00  0.00            
ATOM     72  O17 ACD     1      16.300  10.480  20.230  1.00  0.00            
ATOM     73  H35 ACD     1      17.140  10.440  20.700  1.00  0.00            
ATOM     74  O18 ACD     1      12.560  13.560  19.000  1.00  0.00            
ATOM     75  C22 ACD     1      12.710  14.960  18.530  1.00  0.00            
ATOM     76  H36 ACD     1      13.190  14.990  17.550  1.00  0.00            
ATOM     77  C23 ACD     1      11.240  15.430  18.350  1.00  0.00            
ATOM     78  H37 ACD     1      10.580  15.110  19.160  1.00  0.00            
ATOM     79  O19 ACD     1      10.770  14.840  17.140  1.00  0.00            
ATOM     80  H38 ACD     1      10.830  13.900  17.350  1.00  0.00            
ATOM     81  C24 ACD     1      11.180  16.920  18.270  1.00  0.00            
ATOM     82  H39 ACD     1      11.570  17.280  17.310  1.00  0.00            
ATOM     83  O20 ACD     1       9.880  17.340  18.420  1.00  0.00            
ATOM     84  H40 ACD     1       9.460  16.970  17.640  1.00  0.00            
ATOM     85  C25 ACD     1      11.950  17.600  19.420  1.00  0.00            
ATOM     86  H41 ACD     1      11.810  18.680  19.350  1.00  0.00            
ATOM     87  O21 ACD     1      13.280  17.210  19.210  1.00  0.00            
ATOM     88  C26 ACD     1      13.470  15.810  19.510  1.00  0.00            
ATOM     89  H42 ACD     1      13.070  15.650  20.520  1.00  0.00            
ATOM     90  C27 ACD     1      14.940  15.510  19.290  1.00  0.00            
ATOM     91  H43 ACD     1      15.140  14.440  19.190  1.00  0.00            
ATOM     92  H44 ACD     1      15.300  16.010  18.370  1.00  0.00            
ATOM     93  O22 ACD     1      15.560  15.940  20.420  1.00  0.00            
ATOM     94  H45 ACD     1      15.600  15.370  21.190  1.00  0.00            
ATOM     95  O23 ACD     1      11.410  17.200  20.690  1.00  0.00            
ATOM     96  C28 ACD     1      11.250  18.260  21.610  1.00  0.00            
ATOM     97  H46 ACD     1      11.500  19.250  21.210  1.00  0.00            
ATOM     98  C29 ACD     1      12.060  17.920  22.860  1.00  0.00            
ATOM     99  H47 ACD     1      12.010  16.830  22.940  1.00  0.00            
ATOM    100  O24 ACD     1      11.510  18.510  24.040  1.00  0.00            
ATOM    101  C30 ACD     1      13.450  18.380  22.680  1.00  0.00            
ATOM    102  H48 ACD     1      13.880  18.160  21.690  1.00  0.00            
ATOM    103  H49 ACD     1      13.420  19.460  22.860  1.00  0.00            
ATOM    104  O25 ACD     1      14.320  17.800  23.600  1.00  0.00            
ATOM    105  H50 ACD     1      15.210  17.870  23.260  1.00  0.00            
ATOM    106  C31 ACD     1       9.770  18.100  21.850  1.00  0.00            
ATOM    107  H51 ACD     1       9.560  17.030  22.000  1.00  0.00            
ATOM    108  O26 ACD     1       9.070  18.490  20.720  1.00  0.00            
ATOM    109  H52 ACD     1       9.250  17.880  19.990  1.00  0.00            
ATOM    110  C32 ACD     1       9.360  18.660  23.240  1.00  0.00            
ATOM    111  H53 ACD     1       9.550  19.740  23.360  1.00  0.00            
ATOM    112  O27 ACD     1       8.000  18.270  23.420  1.00  0.00            
ATOM    113  H54 ACD     1       7.620  18.000  22.580  1.00  0.00            
ATOM    114  C33 ACD     1      10.230  18.040  24.340  1.00  0.00            
ATOM    115  H55 ACD     1       9.820  18.520  25.230  1.00  0.00            
ATOM    116  O28 ACD     1      10.260  16.670  24.560  1.00  0.00            
ATOM    117  C34 ACD     1      10.020  16.340  26.000  1.00  0.00            
ATOM    118  H56 ACD     1      10.520  17.110  26.600  1.00  0.00            
ATOM    119  C35 ACD     1       8.570  16.070  26.170  1.00  0.00            
ATOM    120  H57 ACD     1       8.350  15.350  25.370  1.00  0.00            
ATOM    121  O29 ACD     1       7.830  17.290  26.050  1.00  0.00            
ATOM    122  H58 ACD     1       8.040  17.760  25.240  1.00  0.00            
ATOM    123  C36 ACD     1       8.220  15.370  27.430  1.00  0.00            
ATOM    124  H59 ACD     1       8.550  15.980  28.280  1.00  0.00            
ATOM    125  O30 ACD     1       6.780  15.150  27.650  1.00  0.00            
ATOM    126  H60 ACD     1       6.510  14.770  26.800  1.00  0.00            
ATOM    127  C1  BI7     2       9.800  11.670  22.700  1.00  0.00            
ATOM    128  C2  BI7     2       9.830  13.200  22.540  1.00  0.00            
ATOM    129  C3  BI7     2      11.270  13.740  22.160  1.00  0.00            
ATOM    130  C4  BI7     2       8.850  13.780  21.540  1.00  0.00            
ATOM    131  C5  BI7     2       8.770  13.050  20.320  1.00  0.00            
ATOM    132  C6  BI7     2       8.010  13.240  19.160  1.00  0.00            
ATOM    133  C7  BI7     2       7.110  14.360  18.860  1.00  0.00            
ATOM    134  C8  BI7     2       6.730  15.290  19.760  1.00  0.00            
ATOM    135  O1  BI7     2       5.930  16.200  19.240  1.00  0.00            
ATOM    136  C9  BI7     2       7.090  15.580  21.140  1.00  0.00            
ATOM    137  O2  BI7     2       6.540  16.530  21.650  1.00  0.00            
ATOM    138  C10 BI7     2       8.060  14.810  21.900  1.00  0.00            
ATOM    139  H1  BI7     2      10.150  11.160  21.800  1.00  0.00            
ATOM    140  H2  BI7     2      10.420  11.320  23.540  1.00  0.00            
ATOM    141  H3  BI7     2       8.770  11.330  22.870  1.00  0.00            
ATOM    142  H4  BI7     2       9.600  13.620  23.530  1.00  0.00            
ATOM    143  H5  BI7     2      11.650  13.430  21.180  1.00  0.00            
ATOM    144  H6  BI7     2      11.250  14.840  22.220  1.00  0.00            
ATOM    145  H7  BI7     2      12.050  13.390  22.830  1.00  0.00            
ATOM    146  H8  BI7     2       9.330  12.130  20.260  1.00  0.00            
ATOM    147  H9  BI7     2       8.130  12.480  18.400  1.00  0.00            
ATOM    148  H10 BI7     2       6.670  14.390  17.870  1.00  0.00            
ATOM    149  H11 BI7     2       5.880  16.740  20.050  1.00  0.00            
ATOM    150  H12 BI7     2       8.250  15.230  22.880  1.00  0.00            
TER
ENDMDL
MODEL        1
ATOM      1  H1  ACD     1       5.230  14.480  28.610  1.00  0.00            
ATOM      2  O1  ACD     1       5.820  13.810  28.260  1.00  0.00            
ATOM      3  C1  ACD     1       5.260  12.540  28.080  1.00  0.00            
ATOM      4  H2  ACD     1       6.030  12.000  27.500  1.00  0.00            
ATOM      5  H3  ACD     1       4.330  12.510  27.500  1.00  0.00            
ATOM      6  C2  ACD     1       4.980  11.980  29.470  1.00  0.00            
ATOM      7  H4  ACD     1       5.920  12.070  30.030  1.00  0.00            
ATOM      8  O2  ACD     1       4.020  12.840  30.060  1.00  0.00            
ATOM      9  C3  ACD     1       3.510  12.510  31.310  1.00  0.00            
ATOM     10  H5  ACD     1       2.820  13.310  31.580  1.00  0.00            
ATOM     11  O3  ACD     1       4.670  12.530  32.220  1.00  0.00            
ATOM     12  C4  ACD     1       4.700  13.420  33.320  1.00  0.00            
ATOM     13  H6  ACD     1       3.780  14.000  33.430  1.00  0.00            
ATOM     14  C5  ACD     1       4.880  12.490  34.490  1.00  0.00            
ATOM     15  H7  ACD     1       5.620  11.730  34.180  1.00  0.00            
ATOM     16  O4  ACD     1       3.660  11.830  34.860  1.00  0.00            
ATOM     17  H8  ACD     1       3.280  11.440  34.070  1.00  0.00            
ATOM     18  C6  ACD     1       5.500  13.160  35.600  1.00  0.00            
ATOM     19  H9  ACD     1       4.800  13.900  36.010  1.00  0.00            
ATOM     20  O5  ACD     1       5.840  12.130  36.520  1.00  0.00            
ATOM     21  H10 ACD     1       5.080  11.550  36.670  1.00  0.00            
ATOM     22  C7  ACD     1       6.730  13.920  35.110  1.00  0.00            
ATOM     23  H11 ACD     1       7.210  14.330  36.000  1.00  0.00            
ATOM     24  O6  ACD     1       6.350  14.900  34.190  1.00  0.00            
ATOM     25  C8  ACD     1       5.850  14.380  33.020  1.00  0.00            
ATOM     26  H12 ACD     1       6.630  13.800  32.520  1.00  0.00            
ATOM     27  C9  ACD     1       5.390  15.660  32.330  1.00  0.00            
ATOM     28  H13 ACD     1       6.280  16.270  32.130  1.00  0.00            
ATOM     29  H14 ACD     1       5.010  15.440  31.330  1.00  0.00            
ATOM     30  O7  ACD     1       4.400  16.440  33.060  1.00  0.00            
ATOM     31  H15 ACD     1       4.760  16.710  33.900  1.00  0.00            
ATOM     32  O8  ACD     1       7.740  12.980  34.520  1.00  0.00            
ATOM     33  C10 ACD     1       9.040  13.090  35.120  1.00  0.00            
ATOM     34  H16 ACD     1       9.080  13.900  35.860  1.00  0.00            
ATOM     35  C11 ACD     1       9.330  11.860  35.960  1.00  0.00            
ATOM     36  H17 ACD     1       9.140  10.920  35.430  1.00  0.00            
ATOM     37  O9  ACD     1       8.690  11.930  37.230  1.00  0.00            
ATOM     38  H18 ACD     1       7.770  11.990  36.960  1.00  0.00            
ATOM     39  C12 ACD     1      10.830  11.840  36.300  1.00  0.00            
ATOM     40  H19 ACD     1      10.940  12.780  36.860  1.00  0.00            
ATOM     41  O10 ACD     1      11.190  10.750  37.040  1.00  0.00            
ATOM     42  H20 ACD     1      10.450  10.410  37.540  1.00  0.00            
ATOM     43  C13 ACD     1      11.710  11.950  35.120  1.00  0.00            
ATOM     44  H21 ACD     1      12.770  12.140  35.370  1.00  0.00            
ATOM     45  O11 ACD     1      11.370  13.120  34.400  1.00  0.00            
ATOM     46  C14 ACD     1      10.040  13.230  33.980  1.00  0.00            
ATOM     47  H22 ACD     1       9.860  12.500  33.180  1.00  0.00            
ATOM     48  C15 ACD     1       9.910  14.610  33.280  1.00  0.00            
ATOM     49  H23 ACD     1      10.660  14.650  32.480  1.00  0.00            
ATOM     50  H24 ACD     1       8.910  14.690  32.820  1.00  0.00            
ATOM     51  O12 ACD     1      10.110  15.660  34.260  1.00  0.00            
ATOM     52  H25 ACD     1       9.970  16.490  33.790  1.00  0.00            
ATOM     53  O13 ACD     1      11.480  10.940  34.160  1.00  0.00            
ATOM     54  C16 ACD     1      12.690  10.220  33.650  1.00  0.00            
ATOM     55  H26 ACD     1      13.570  10.880  33.660  1.00  0.00            
ATOM     56  C17 ACD     1      12.840   8.970  34.550  1.00  0.00            
ATOM     57  H27 ACD     1      11.900   8.420  34.730  1.00  0.00            
ATOM     58  O14 ACD     1      13.530   9.460  35.720  1.00  0.00            
ATOM     59  H28 ACD     1      12.780   9.820  36.210  1.00  0.00            
ATOM     60  C18 ACD     1      13.760   7.980  33.810  1.00  0.00            
ATOM     61  H29 ACD     1      14.740   8.440  33.960  1.00  0.00            
ATOM     62  O15 ACD     1      13.830   6.690  34.470  1.00  0.00            
ATOM     63  H30 ACD     1      12.970   6.300  34.280  1.00  0.00            
ATOM     64  C19 ACD     1      13.390   7.830  32.370  1.00  0.00            
ATOM     65  H31 ACD     1      14.180   7.240  31.910  1.00  0.00            
ATOM     66  O16 ACD     1      13.410   9.060  31.680  1.00  0.00            
ATOM     67  C20 ACD     1      12.430   9.960  32.230  1.00  0.00            
ATOM     68  H32 ACD     1      11.430   9.530  32.080  1.00  0.00            
ATOM     69  C21 ACD     1      12.590  11.240  31.420  1.00  0.00            
ATOM     70  H33 ACD     1      11.980  12.070  31.810  1.00  0.00            
ATOM     71  H34 ACD     1      13.630  11.600  31.420  1.00  0.00            
ATOM     72  O17 ACD     1      12.110  10.890  30.070  1.00  0.00            
ATOM     73  H35 ACD     1      12.060  11.740  29.620  1.00  0.00            
ATOM     74  O18 ACD     1      12.100   7.140  32.160  1.00  0.00            
ATOM     75  C22 ACD     1      11.890   6.350  31.050  1.00  0.00            
ATOM     76  H36 ACD     1      12.700   5.610  31.110  1.00  0.00            
ATOM     77  C23 ACD     1      10.560   5.780  31.280  1.00  0.00            
ATOM     78  H37 ACD     1       9.860   6.560  31.610  1.00  0.00            
ATOM     79  O19 ACD     1      10.630   4.810  32.270  1.00  0.00            
ATOM     80  H38 ACD     1      10.800   5.220  33.130  1.00  0.00            
ATOM     81  C24 ACD     1       9.970   5.110  30.070  1.00  0.00            
ATOM     82  H39 ACD     1      10.570   4.240  29.810  1.00  0.00            
ATOM     83  O20 ACD     1       8.650   4.670  30.410  1.00  0.00            
ATOM     84  H40 ACD     1       8.940   4.240  31.220  1.00  0.00            
ATOM     85  C25 ACD     1       9.880   6.050  28.920  1.00  0.00            
ATOM     86  H41 ACD     1       9.490   5.500  28.060  1.00  0.00            
ATOM     87  O21 ACD     1      11.140   6.530  28.550  1.00  0.00            
ATOM     88  C26 ACD     1      11.820   7.200  29.690  1.00  0.00            
ATOM     89  H42 ACD     1      11.260   8.110  29.900  1.00  0.00            
ATOM     90  C27 ACD     1      13.200   7.530  29.150  1.00  0.00            
ATOM     91  H43 ACD     1      13.960   7.360  29.920  1.00  0.00            
ATOM     92  H44 ACD     1      13.480   6.830  28.350  1.00  0.00            
ATOM     93  O22 ACD     1      13.420   8.820  28.630  1.00  0.00            
ATOM     94  H45 ACD     1      12.990   9.440  29.220  1.00  0.00            
ATOM     95  O23 ACD     1       8.970   7.150  29.080  1.00  0.00            
ATOM     96  C28 ACD     1       7.930   7.390  28.100  1.00  0.00            
ATOM     97  H46 ACD     1       8.060   6.780  27.200  1.00  0.00            
ATOM     98  C29 ACD     1       8.000   8.950  27.720  1.00  0.00            
ATOM     99  H47 ACD     1       7.970   9.430  28.710  1.00  0.00            
ATOM    100  O24 ACD     1       6.820   9.420  27.030  1.00  0.00            
ATOM    101  C30 ACD     1       9.230   9.510  27.000  1.00  0.00            
ATOM    102  H48 ACD     1       9.000  10.550  26.740  1.00  0.00            
ATOM    103  H49 ACD     1       9.970   9.570  27.810  1.00  0.00            
ATOM    104  O25 ACD     1       9.670   8.820  25.840  1.00  0.00            
ATOM    105  H50 ACD     1      10.420   8.210  25.920  1.00  0.00            
ATOM    106  C31 ACD     1       6.610   7.050  28.720  1.00  0.00            
ATOM    107  H51 ACD     1       6.510   7.580  29.680  1.00  0.00            
ATOM    108  O26 ACD     1       6.650   5.640  28.780  1.00  0.00            
ATOM    109  H52 ACD     1       7.280   5.250  29.390  1.00  0.00            
ATOM    110  C32 ACD     1       5.470   7.600  27.840  1.00  0.00            
ATOM    111  H53 ACD     1       5.490   7.080  26.870  1.00  0.00            
ATOM    112  O27 ACD     1       4.160   7.340  28.460  1.00  0.00            
ATOM    113  H54 ACD     1       3.990   6.400  28.590  1.00  0.00            
ATOM    114  C33 ACD     1       5.610   9.110  27.700  1.00  0.00            
ATOM    115  H55 ACD     1       4.740   9.470  27.130  1.00  0.00            
ATOM    116  O28 ACD     1       5.520   9.630  28.970  1.00  0.00            
ATOM    117  C34 ACD     1       4.460  10.540  29.320  1.00  0.00            
ATOM    118  H56 ACD     1       3.660  10.480  28.570  1.00  0.00            
ATOM    119  C35 ACD     1       3.860  10.110  30.630  1.00  0.00            
ATOM    120  H57 ACD     1       4.670  10.000  31.360  1.00  0.00            
ATOM    121  O29 ACD     1       3.150   8.870  30.490  1.00  0.00            
ATOM    122  H58 ACD     1       3.760   8.320  29.990  1.00  0.00            
ATOM    123  C36 ACD     1       2.920  11.130  31.250  1.00  0.00            
ATOM    124  H59 ACD     1       2.070  11.280  30.570  1.00  0.00            
ATOM    125  O30 ACD     1       2.550  10.820  32.550  1.00  0.00            
ATOM    126  H60 ACD     1       2.000  10.040  32.580  1.00  0.00            
ATOM    127  C1  BI7     2       8.590   7.820  34.160  1.00  0.00            
ATOM    128  C2  BI7     2       7.360   8.630  33.600  1.00  0.00            
ATOM    129  C3  BI7     2       7.870   9.390  32.350  1.00  0.00            
ATOM    130  C4  BI7     2       6.090   7.830  33.230  1.00  0.00            
ATOM    131  C5  BI7     2       6.300   6.780  32.300  1.00  0.00            
ATOM    132  C6  BI7     2       5.410   5.760  31.870  1.00  0.00            
ATOM    133  C7  BI7     2       3.960   5.740  32.010  1.00  0.00            
ATOM    134  C8  BI7     2       3.150   6.640  32.620  1.00  0.00            
ATOM    135  O1  BI7     2       1.790   6.420  32.550  1.00  0.00            
ATOM    136  C9  BI7     2       3.440   7.800  33.490  1.00  0.00            
ATOM    137  O2  BI7     2       2.570   8.350  34.200  1.00  0.00            
ATOM    138  C10 BI7     2       4.880   8.220  33.700  1.00  0.00            
ATOM    139  H1  BI7     2       9.060   7.200  33.390  1.00  0.00            
ATOM    140  H2  BI7     2       9.250   8.500  34.710  1.00  0.00            
ATOM    141  H3  BI7     2       8.270   7.050  34.870  1.00  0.00            
ATOM    142  H4  BI7     2       7.060   9.360  34.360  1.00  0.00            
ATOM    143  H5  BI7     2       8.830   9.920  32.390  1.00  0.00            
ATOM    144  H6  BI7     2       7.900   8.730  31.480  1.00  0.00            
ATOM    145  H7  BI7     2       7.130  10.110  31.980  1.00  0.00            
ATOM    146  H8  BI7     2       7.320   6.660  31.950  1.00  0.00            
ATOM    147  H9  BI7     2       5.910   4.970  31.310  1.00  0.00            
ATOM    148  H10 BI7     2       3.460   4.890  31.550  1.00  0.00            
ATOM    149  H11 BI7     2       1.410   6.980  33.240  1.00  0.00            
ATOM    150  H12 BI7     2       4.840   9.090  34.350  1.00  0.00            
TER
ENDMDL
MODEL        1
ATOM      1  H1  ACD     1       9.260  24.650  18.660  1.00  0.00            
ATOM      2  O1  ACD     1       9.480  23.730  18.470  1.00  0.00            
ATOM      3  C1  ACD     1      10.570  23.870  17.520  1.00  0.00            
ATOM      4  H2  ACD     1      11.330  24.590  17.850  1.00  0.00            
ATOM      5  H3  ACD     1      10.280  24.270  16.540  1.00  0.00            
ATOM      6  C2  ACD     1      11.230  22.470  17.320  1.00  0.00            
ATOM      7  H4  ACD     1      11.500  22.050  18.300  1.00  0.00            
ATOM      8  O2  ACD     1      10.310  21.610  16.600  1.00  0.00            
ATOM      9  C3  ACD     1      10.840  20.270  16.390  1.00  0.00            
ATOM     10  H5  ACD     1      10.050  19.730  15.880  1.00  0.00            
ATOM     11  O3  ACD     1      11.170  19.670  17.630  1.00  0.00            
ATOM     12  C4  ACD     1      10.260  18.820  18.270  1.00  0.00            
ATOM     13  H6  ACD     1       9.280  18.730  17.780  1.00  0.00            
ATOM     14  C5  ACD     1      10.970  17.550  18.190  1.00  0.00            
ATOM     15  H7  ACD     1      11.940  17.720  18.660  1.00  0.00            
ATOM     16  O4  ACD     1      11.060  17.110  16.790  1.00  0.00            
ATOM     17  H8  ACD     1      11.370  16.200  16.750  1.00  0.00            
ATOM     18  C6  ACD     1      10.240  16.570  19.110  1.00  0.00            
ATOM     19  H9  ACD     1       9.210  16.410  18.750  1.00  0.00            
ATOM     20  O5  ACD     1      10.780  15.280  19.210  1.00  0.00            
ATOM     21  H10 ACD     1      10.060  14.650  19.220  1.00  0.00            
ATOM     22  C7  ACD     1      10.190  17.090  20.560  1.00  0.00            
ATOM     23  H11 ACD     1       9.590  16.440  21.200  1.00  0.00            
ATOM     24  O6  ACD     1       9.440  18.290  20.510  1.00  0.00            
ATOM     25  C8  ACD     1      10.140  19.300  19.720  1.00  0.00            
ATOM     26  H12 ACD     1      11.120  19.550  20.150  1.00  0.00            
ATOM     27  C9  ACD     1       9.240  20.590  19.800  1.00  0.00            
ATOM     28  H13 ACD     1       9.720  21.370  19.190  1.00  0.00            
ATOM     29  H14 ACD     1       8.300  20.620  19.240  1.00  0.00            
ATOM     30  O7  ACD     1       8.860  21.100  21.090  1.00  0.00            
ATOM     31  H15 ACD     1       8.530  21.990  21.040  1.00  0.00            
ATOM     32  O8  ACD     1      11.510  17.300  21.020  1.00  0.00            
ATOM     33  C10 ACD     1      11.890  16.810  22.330  1.00  0.00            
ATOM     34  H16 ACD     1      11.210  15.980  22.590  1.00  0.00            
ATOM     35  C11 ACD     1      13.290  16.280  22.100  1.00  0.00            
ATOM     36  H17 ACD     1      13.950  17.030  21.640  1.00  0.00            
ATOM     37  O9  ACD     1      13.240  15.150  21.230  1.00  0.00            
ATOM     38  H18 ACD     1      12.760  15.460  20.460  1.00  0.00            
ATOM     39  C12 ACD     1      13.910  15.890  23.430  1.00  0.00            
ATOM     40  H19 ACD     1      13.320  15.090  23.890  1.00  0.00            
ATOM     41  O10 ACD     1      15.230  15.410  23.240  1.00  0.00            
ATOM     42  H20 ACD     1      15.710  15.910  22.580  1.00  0.00            
ATOM     43  C13 ACD     1      13.890  17.000  24.480  1.00  0.00            
ATOM     44  H21 ACD     1      14.360  16.760  25.440  1.00  0.00            
ATOM     45  O11 ACD     1      12.580  17.450  24.630  1.00  0.00            
ATOM     46  C14 ACD     1      11.920  17.870  23.440  1.00  0.00            
ATOM     47  H22 ACD     1      12.460  18.700  22.970  1.00  0.00            
ATOM     48  C15 ACD     1      10.440  18.360  23.800  1.00  0.00            
ATOM     49  H23 ACD     1       9.930  18.650  22.870  1.00  0.00            
ATOM     50  H24 ACD     1       9.850  17.600  24.310  1.00  0.00            
ATOM     51  O12 ACD     1      10.490  19.550  24.590  1.00  0.00            
ATOM     52  H25 ACD     1      10.920  20.220  24.050  1.00  0.00            
ATOM     53  O13 ACD     1      14.700  18.170  24.040  1.00  0.00            
ATOM     54  C16 ACD     1      15.480  18.860  25.070  1.00  0.00            
ATOM     55  H26 ACD     1      15.430  18.330  26.030  1.00  0.00            
ATOM     56  C17 ACD     1      16.930  18.910  24.580  1.00  0.00            
ATOM     57  H27 ACD     1      16.960  19.200  23.530  1.00  0.00            
ATOM     58  O14 ACD     1      17.510  17.580  24.810  1.00  0.00            
ATOM     59  H28 ACD     1      18.240  17.500  24.200  1.00  0.00            
ATOM     60  C18 ACD     1      17.750  19.950  25.220  1.00  0.00            
ATOM     61  H29 ACD     1      17.910  19.670  26.260  1.00  0.00            
ATOM     62  O15 ACD     1      18.970  20.160  24.560  1.00  0.00            
ATOM     63  H30 ACD     1      18.720  20.550  23.720  1.00  0.00            
ATOM     64  C19 ACD     1      17.130  21.310  25.140  1.00  0.00            
ATOM     65  H31 ACD     1      17.750  22.050  25.640  1.00  0.00            
ATOM     66  O16 ACD     1      15.930  21.190  25.880  1.00  0.00            
ATOM     67  C20 ACD     1      14.930  20.310  25.310  1.00  0.00            
ATOM     68  H32 ACD     1      14.530  20.700  24.370  1.00  0.00            
ATOM     69  C21 ACD     1      13.700  20.220  26.240  1.00  0.00            
ATOM     70  H33 ACD     1      13.150  19.330  25.920  1.00  0.00            
ATOM     71  H34 ACD     1      14.040  20.080  27.270  1.00  0.00            
ATOM     72  O17 ACD     1      12.890  21.380  26.190  1.00  0.00            
ATOM     73  H35 ACD     1      12.420  21.360  25.350  1.00  0.00            
ATOM     74  O18 ACD     1      16.910  21.700  23.790  1.00  0.00            
ATOM     75  C22 ACD     1      17.530  22.790  23.240  1.00  0.00            
ATOM     76  H36 ACD     1      18.240  23.220  23.960  1.00  0.00            
ATOM     77  C23 ACD     1      18.230  22.460  21.930  1.00  0.00            
ATOM     78  H37 ACD     1      17.470  22.080  21.230  1.00  0.00            
ATOM     79  O19 ACD     1      19.160  21.330  22.020  1.00  0.00            
ATOM     80  H38 ACD     1      19.450  21.080  21.130  1.00  0.00            
ATOM     81  C24 ACD     1      18.800  23.770  21.230  1.00  0.00            
ATOM     82  H39 ACD     1      19.490  24.310  21.890  1.00  0.00            
ATOM     83  O20 ACD     1      19.360  23.460  19.980  1.00  0.00            
ATOM     84  H40 ACD     1      20.240  23.110  20.120  1.00  0.00            
ATOM     85  C25 ACD     1      17.590  24.700  21.000  1.00  0.00            
ATOM     86  H41 ACD     1      17.880  25.660  20.580  1.00  0.00            
ATOM     87  O21 ACD     1      17.000  25.000  22.230  1.00  0.00            
ATOM     88  C26 ACD     1      16.430  23.900  22.970  1.00  0.00            
ATOM     89  H42 ACD     1      15.660  23.380  22.390  1.00  0.00            
ATOM     90  C27 ACD     1      15.730  24.400  24.220  1.00  0.00            
ATOM     91  H43 ACD     1      14.950  25.090  23.870  1.00  0.00            
ATOM     92  H44 ACD     1      15.180  23.600  24.730  1.00  0.00            
ATOM     93  O22 ACD     1      16.560  24.950  25.240  1.00  0.00            
ATOM     94  H45 ACD     1      16.830  25.830  24.990  1.00  0.00            
ATOM     95  O23 ACD     1      16.670  24.180  20.140  1.00  0.00            
ATOM     96  C28 ACD     1      16.050  25.020  19.110  1.00  0.00            
ATOM     97  H46 ACD     1      16.570  25.970  18.950  1.00  0.00            
ATOM     98  C29 ACD     1      14.560  25.170  19.430  1.00  0.00            
ATOM     99  H47 ACD     1      14.230  24.210  19.850  1.00  0.00            
ATOM    100  O24 ACD     1      13.820  25.410  18.130  1.00  0.00            
ATOM    101  C30 ACD     1      14.310  26.260  20.400  1.00  0.00            
ATOM    102  H48 ACD     1      13.260  26.130  20.700  1.00  0.00            
ATOM    103  H49 ACD     1      14.910  26.120  21.310  1.00  0.00            
ATOM    104  O25 ACD     1      14.510  27.500  19.800  1.00  0.00            
ATOM    105  H50 ACD     1      13.790  27.740  19.210  1.00  0.00            
ATOM    106  C31 ACD     1      16.400  24.140  17.940  1.00  0.00            
ATOM    107  H51 ACD     1      16.100  23.090  18.100  1.00  0.00            
ATOM    108  O26 ACD     1      17.870  24.190  17.600  1.00  0.00            
ATOM    109  H52 ACD     1      18.400  23.920  18.350  1.00  0.00            
ATOM    110  C32 ACD     1      15.540  24.560  16.670  1.00  0.00            
ATOM    111  H53 ACD     1      15.900  25.540  16.350  1.00  0.00            
ATOM    112  O27 ACD     1      15.730  23.700  15.500  1.00  0.00            
ATOM    113  H54 ACD     1      15.360  22.830  15.710  1.00  0.00            
ATOM    114  C33 ACD     1      14.060  24.560  17.000  1.00  0.00            
ATOM    115  H55 ACD     1      13.510  24.990  16.160  1.00  0.00            
ATOM    116  O28 ACD     1      13.560  23.280  17.370  1.00  0.00            
ATOM    117  C34 ACD     1      12.600  22.580  16.520  1.00  0.00            
ATOM    118  H56 ACD     1      12.350  23.120  15.600  1.00  0.00            
ATOM    119  C35 ACD     1      13.210  21.230  16.120  1.00  0.00            
ATOM    120  H57 ACD     1      13.540  20.670  17.010  1.00  0.00            
ATOM    121  O29 ACD     1      14.230  21.480  15.210  1.00  0.00            
ATOM    122  H58 ACD     1      14.440  20.730  14.650  1.00  0.00            
ATOM    123  C36 ACD     1      12.080  20.390  15.510  1.00  0.00            
ATOM    124  H59 ACD     1      11.760  20.930  14.610  1.00  0.00            
ATOM    125  O30 ACD     1      12.410  19.070  15.130  1.00  0.00            
ATOM    126  H60 ACD     1      12.000  18.620  15.870  1.00  0.00            
ATOM    127  C1  BI7     2      13.900  21.020  20.040  1.00  0.00            
ATOM    128  C2  BI7     2      15.350  20.450  20.000  1.00  0.00            
ATOM    129  C3  BI7     2      15.650  19.810  21.350  1.00  0.00            
ATOM    130  C4  BI7     2      15.730  19.590  18.780  1.00  0.00            
ATOM    131  C5  BI7     2      14.860  18.410  18.670  1.00  0.00            
ATOM    132  C6  BI7     2      14.810  17.390  17.740  1.00  0.00            
ATOM    133  C7  BI7     2      15.550  17.260  16.530  1.00  0.00            
ATOM    134  C8  BI7     2      16.540  18.110  16.090  1.00  0.00            
ATOM    135  O1  BI7     2      17.050  17.860  14.910  1.00  0.00            
ATOM    136  C9  BI7     2      17.210  19.340  16.720  1.00  0.00            
ATOM    137  O2  BI7     2      18.190  19.890  16.150  1.00  0.00            
ATOM    138  C10 BI7     2      16.740  19.970  17.930  1.00  0.00            
ATOM    139  H1  BI7     2      13.670  21.850  19.360  1.00  0.00            
ATOM    140  H2  BI7     2      13.180  20.220  19.800  1.00  0.00            
ATOM    141  H3  BI7     2      13.630  21.390  21.030  1.00  0.00            
ATOM    142  H4  BI7     2      15.980  21.340  19.860  1.00  0.00            
ATOM    143  H5  BI7     2      16.710  19.800  21.620  1.00  0.00            
ATOM    144  H6  BI7     2      15.110  20.330  22.150  1.00  0.00            
ATOM    145  H7  BI7     2      15.290  18.790  21.510  1.00  0.00            
ATOM    146  H8  BI7     2      14.140  18.290  19.470  1.00  0.00            
ATOM    147  H9  BI7     2      14.020  16.660  17.840  1.00  0.00            
ATOM    148  H10 BI7     2      15.220  16.520  15.810  1.00  0.00            
ATOM    149  H11 BI7     2      17.960  18.180  15.000  1.00  0.00            
ATOM    150  H12 BI7     2      17.360  20.790  18.270  1.00  0.00            
TER
ENDMDL
MODEL        1
ATOM      1  H1  ACD     1       5.660  20.510  20.340  1.00  0.00            
ATOM      2  O1  ACD     1       5.760  21.290  19.800  1.00  0.00            
ATOM      3  C1  ACD     1       7.170  21.770  19.630  1.00  0.00            
ATOM      4  H2  ACD     1       7.110  22.540  18.850  1.00  0.00            
ATOM      5  H3  ACD     1       7.720  20.900  19.240  1.00  0.00            
ATOM      6  C2  ACD     1       7.830  22.060  20.960  1.00  0.00            
ATOM      7  H4  ACD     1       7.060  22.500  21.620  1.00  0.00            
ATOM      8  O2  ACD     1       8.250  20.720  21.380  1.00  0.00            
ATOM      9  C3  ACD     1       8.980  20.660  22.570  1.00  0.00            
ATOM     10  H5  ACD     1       9.060  19.590  22.750  1.00  0.00            
ATOM     11  O3  ACD     1       8.230  21.310  23.610  1.00  0.00            
ATOM     12  C4  ACD     1       7.430  20.400  24.500  1.00  0.00            
ATOM     13  H6  ACD     1       7.310  19.370  24.120  1.00  0.00            
ATOM     14  C5  ACD     1       8.340  20.320  25.750  1.00  0.00            
ATOM     15  H7  ACD     1       8.700  21.320  26.000  1.00  0.00            
ATOM     16  O4  ACD     1       9.480  19.480  25.330  1.00  0.00            
ATOM     17  H8  ACD     1       9.880  20.010  24.640  1.00  0.00            
ATOM     18  C6  ACD     1       7.670  19.700  26.990  1.00  0.00            
ATOM     19  H9  ACD     1       7.600  18.620  26.810  1.00  0.00            
ATOM     20  O5  ACD     1       8.430  19.900  28.170  1.00  0.00            
ATOM     21  H10 ACD     1       8.290  20.770  28.560  1.00  0.00            
ATOM     22  C7  ACD     1       6.270  20.240  27.160  1.00  0.00            
ATOM     23  H11 ACD     1       5.840  19.630  27.970  1.00  0.00            
ATOM     24  O6  ACD     1       5.510  20.090  25.970  1.00  0.00            
ATOM     25  C8  ACD     1       6.060  20.940  24.910  1.00  0.00            
ATOM     26  H12 ACD     1       6.220  21.990  25.180  1.00  0.00            
ATOM     27  C9  ACD     1       5.040  21.020  23.760  1.00  0.00            
ATOM     28  H13 ACD     1       5.620  21.410  22.910  1.00  0.00            
ATOM     29  H14 ACD     1       4.670  20.010  23.560  1.00  0.00            
ATOM     30  O7  ACD     1       4.000  21.990  24.050  1.00  0.00            
ATOM     31  H15 ACD     1       4.390  22.760  23.630  1.00  0.00            
ATOM     32  O8  ACD     1       6.250  21.630  27.540  1.00  0.00            
ATOM     33  C10 ACD     1       5.990  21.930  28.890  1.00  0.00            
ATOM     34  H16 ACD     1       6.240  21.080  29.530  1.00  0.00            
ATOM     35  C11 ACD     1       7.000  22.990  29.370  1.00  0.00            
ATOM     36  H17 ACD     1       6.930  23.730  28.570  1.00  0.00            
ATOM     37  O9  ACD     1       8.350  22.460  29.380  1.00  0.00            
ATOM     38  H18 ACD     1       8.540  21.950  30.170  1.00  0.00            
ATOM     39  C12 ACD     1       6.550  23.860  30.590  1.00  0.00            
ATOM     40  H19 ACD     1       6.640  23.220  31.470  1.00  0.00            
ATOM     41  O10 ACD     1       7.400  25.020  30.740  1.00  0.00            
ATOM     42  H20 ACD     1       8.290  24.670  30.830  1.00  0.00            
ATOM     43  C13 ACD     1       5.090  24.270  30.370  1.00  0.00            
ATOM     44  H21 ACD     1       4.810  24.870  31.240  1.00  0.00            
ATOM     45  O11 ACD     1       4.310  23.090  30.260  1.00  0.00            
ATOM     46  C14 ACD     1       4.560  22.270  29.120  1.00  0.00            
ATOM     47  H22 ACD     1       4.180  22.830  28.250  1.00  0.00            
ATOM     48  C15 ACD     1       3.700  20.990  29.310  1.00  0.00            
ATOM     49  H23 ACD     1       2.720  21.250  29.740  1.00  0.00            
ATOM     50  H24 ACD     1       3.510  20.450  28.380  1.00  0.00            
ATOM     51  O12 ACD     1       4.240  19.990  30.230  1.00  0.00            
ATOM     52  H25 ACD     1       3.540  19.330  30.310  1.00  0.00            
ATOM     53  O13 ACD     1       5.030  25.040  29.190  1.00  0.00            
ATOM     54  C16 ACD     1       4.360  26.340  29.180  1.00  0.00            
ATOM     55  H26 ACD     1       3.980  26.620  30.170  1.00  0.00            
ATOM     56  C17 ACD     1       5.460  27.220  28.720  1.00  0.00            
ATOM     57  H27 ACD     1       5.940  26.670  27.890  1.00  0.00            
ATOM     58  O14 ACD     1       6.400  27.440  29.850  1.00  0.00            
ATOM     59  H28 ACD     1       6.700  26.550  30.060  1.00  0.00            
ATOM     60  C18 ACD     1       4.980  28.550  28.220  1.00  0.00            
ATOM     61  H29 ACD     1       4.580  29.070  29.100  1.00  0.00            
ATOM     62  O15 ACD     1       6.120  29.290  27.720  1.00  0.00            
ATOM     63  H30 ACD     1       6.780  29.280  28.420  1.00  0.00            
ATOM     64  C19 ACD     1       3.890  28.430  27.190  1.00  0.00            
ATOM     65  H31 ACD     1       3.490  29.420  26.950  1.00  0.00            
ATOM     66  O16 ACD     1       2.850  27.630  27.850  1.00  0.00            
ATOM     67  C20 ACD     1       3.220  26.300  28.130  1.00  0.00            
ATOM     68  H32 ACD     1       3.520  25.840  27.180  1.00  0.00            
ATOM     69  C21 ACD     1       2.070  25.330  28.570  1.00  0.00            
ATOM     70  H33 ACD     1       2.530  24.530  29.160  1.00  0.00            
ATOM     71  H34 ACD     1       1.390  25.820  29.290  1.00  0.00            
ATOM     72  O17 ACD     1       1.190  24.770  27.590  1.00  0.00            
ATOM     73  H35 ACD     1       1.660  24.260  26.930  1.00  0.00            
ATOM     74  O18 ACD     1       4.380  27.920  25.950  1.00  0.00            
ATOM     75  C22 ACD     1       4.120  28.700  24.780  1.00  0.00            
ATOM     76  H36 ACD     1       3.310  29.440  24.880  1.00  0.00            
ATOM     77  C23 ACD     1       5.380  29.350  24.440  1.00  0.00            
ATOM     78  H37 ACD     1       6.130  28.550  24.500  1.00  0.00            
ATOM     79  O19 ACD     1       5.740  30.500  25.330  1.00  0.00            
ATOM     80  H38 ACD     1       5.900  30.210  26.230  1.00  0.00            
ATOM     81  C24 ACD     1       5.340  29.840  22.940  1.00  0.00            
ATOM     82  H39 ACD     1       4.630  30.660  22.860  1.00  0.00            
ATOM     83  O20 ACD     1       6.610  30.280  22.400  1.00  0.00            
ATOM     84  H40 ACD     1       7.040  29.510  22.020  1.00  0.00            
ATOM     85  C25 ACD     1       4.950  28.670  22.070  1.00  0.00            
ATOM     86  H41 ACD     1       4.850  28.850  21.000  1.00  0.00            
ATOM     87  O21 ACD     1       3.720  28.170  22.480  1.00  0.00            
ATOM     88  C26 ACD     1       3.610  27.670  23.780  1.00  0.00            
ATOM     89  H42 ACD     1       4.240  26.780  23.900  1.00  0.00            
ATOM     90  C27 ACD     1       2.110  27.300  24.100  1.00  0.00            
ATOM     91  H43 ACD     1       1.920  27.130  25.160  1.00  0.00            
ATOM     92  H44 ACD     1       1.530  28.160  23.740  1.00  0.00            
ATOM     93  O22 ACD     1       1.690  26.150  23.330  1.00  0.00            
ATOM     94  H45 ACD     1       1.490  26.490  22.460  1.00  0.00            
ATOM     95  O23 ACD     1       5.990  27.680  22.150  1.00  0.00            
ATOM     96  C28 ACD     1       6.360  27.000  20.970  1.00  0.00            
ATOM     97  H46 ACD     1       5.730  27.290  20.120  1.00  0.00            
ATOM     98  C29 ACD     1       6.080  25.460  21.180  1.00  0.00            
ATOM     99  H47 ACD     1       6.700  25.130  22.020  1.00  0.00            
ATOM    100  O24 ACD     1       6.600  24.880  19.990  1.00  0.00            
ATOM    101  C30 ACD     1       4.700  24.880  21.530  1.00  0.00            
ATOM    102  H48 ACD     1       4.310  25.330  22.450  1.00  0.00            
ATOM    103  H49 ACD     1       4.030  25.100  20.680  1.00  0.00            
ATOM    104  O25 ACD     1       4.710  23.410  21.660  1.00  0.00            
ATOM    105  H50 ACD     1       5.090  22.990  20.890  1.00  0.00            
ATOM    106  C31 ACD     1       7.840  27.240  20.760  1.00  0.00            
ATOM    107  H51 ACD     1       8.400  26.820  21.600  1.00  0.00            
ATOM    108  O26 ACD     1       8.200  28.670  20.680  1.00  0.00            
ATOM    109  H52 ACD     1       7.820  29.050  19.890  1.00  0.00            
ATOM    110  C32 ACD     1       8.390  26.430  19.620  1.00  0.00            
ATOM    111  H53 ACD     1       7.930  26.800  18.700  1.00  0.00            
ATOM    112  O27 ACD     1       9.780  26.580  19.500  1.00  0.00            
ATOM    113  H54 ACD     1      10.190  26.340  20.330  1.00  0.00            
ATOM    114  C33 ACD     1       8.030  24.990  19.750  1.00  0.00            
ATOM    115  H55 ACD     1       8.290  24.380  18.880  1.00  0.00            
ATOM    116  O28 ACD     1       8.750  24.460  20.840  1.00  0.00            
ATOM    117  C34 ACD     1       8.980  23.030  20.830  1.00  0.00            
ATOM    118  H56 ACD     1       9.430  22.730  19.870  1.00  0.00            
ATOM    119  C35 ACD     1      10.000  22.870  22.020  1.00  0.00            
ATOM    120  H57 ACD     1       9.480  23.290  22.900  1.00  0.00            
ATOM    121  O29 ACD     1      11.210  23.670  21.740  1.00  0.00            
ATOM    122  H58 ACD     1      10.970  24.590  21.900  1.00  0.00            
ATOM    123  C36 ACD     1      10.280  21.420  22.300  1.00  0.00            
ATOM    124  H59 ACD     1      10.730  20.900  21.450  1.00  0.00            
ATOM    125  O30 ACD     1      11.080  21.220  23.470  1.00  0.00            
ATOM    126  H60 ACD     1      11.710  21.940  23.390  1.00  0.00            
ATOM    127  C1  BI7     2       6.800  25.200  25.230  1.00  0.00            
ATOM    128  C2  BI7     2       8.200  25.480  25.830  1.00  0.00            
ATOM    129  C3  BI7     2       8.920  24.140  26.000  1.00  0.00            
ATOM    130  C4  BI7     2       9.010  26.530  25.030  1.00  0.00            
ATOM    131  C5  BI7     2       8.970  27.820  25.690  1.00  0.00            
ATOM    132  C6  BI7     2       9.340  29.070  25.170  1.00  0.00            
ATOM    133  C7  BI7     2      10.090  29.330  23.980  1.00  0.00            
ATOM    134  C8  BI7     2      10.710  28.460  23.110  1.00  0.00            
ATOM    135  O1  BI7     2      11.520  28.960  22.110  1.00  0.00            
ATOM    136  C9  BI7     2      10.440  26.980  22.970  1.00  0.00            
ATOM    137  O2  BI7     2      10.930  26.390  22.020  1.00  0.00            
ATOM    138  C10 BI7     2       9.550  26.220  23.810  1.00  0.00            
ATOM    139  H1  BI7     2       6.210  26.130  25.240  1.00  0.00            
ATOM    140  H2  BI7     2       6.840  24.700  24.250  1.00  0.00            
ATOM    141  H3  BI7     2       6.170  24.560  25.860  1.00  0.00            
ATOM    142  H4  BI7     2       7.960  25.830  26.850  1.00  0.00            
ATOM    143  H5  BI7     2       9.920  24.250  26.440  1.00  0.00            
ATOM    144  H6  BI7     2       8.310  23.490  26.640  1.00  0.00            
ATOM    145  H7  BI7     2       9.000  23.670  25.020  1.00  0.00            
ATOM    146  H8  BI7     2       8.580  27.720  26.700  1.00  0.00            
ATOM    147  H9  BI7     2       9.230  29.910  25.850  1.00  0.00            
ATOM    148  H10 BI7     2      10.330  30.370  23.770  1.00  0.00            
ATOM    149  H11 BI7     2      11.790  28.100  21.740  1.00  0.00            
ATOM    150  H12 BI7     2       9.430  25.200  23.480  1.00  0.00            
TER
ENDMDL
MODEL        1
ATOM      1  H1  ACD     1      25.010   4.650  31.180  1.00  0.00            
ATOM      2  O1  ACD     1      25.190   5.140  31.980  1.00  0.00            
ATOM      3  C1  ACD     1      24.610   6.420  31.790  1.00  0.00            
ATOM      4  H2  ACD     1      25.110   6.850  30.920  1.00  0.00            
ATOM      5  H3  ACD     1      24.810   7.060  32.660  1.00  0.00            
ATOM      6  C2  ACD     1      23.080   6.410  31.480  1.00  0.00            
ATOM      7  H4  ACD     1      22.730   7.440  31.550  1.00  0.00            
ATOM      8  O2  ACD     1      22.910   5.860  30.190  1.00  0.00            
ATOM      9  C3  ACD     1      21.630   5.660  29.670  1.00  0.00            
ATOM     10  H5  ACD     1      21.760   5.160  28.700  1.00  0.00            
ATOM     11  O3  ACD     1      20.920   6.890  29.650  1.00  0.00            
ATOM     12  C4  ACD     1      20.890   7.560  28.400  1.00  0.00            
ATOM     13  H6  ACD     1      21.510   7.080  27.620  1.00  0.00            
ATOM     14  C5  ACD     1      19.420   7.530  27.970  1.00  0.00            
ATOM     15  H7  ACD     1      18.820   8.070  28.710  1.00  0.00            
ATOM     16  O4  ACD     1      18.990   6.110  27.710  1.00  0.00            
ATOM     17  H8  ACD     1      19.250   5.840  26.820  1.00  0.00            
ATOM     18  C6  ACD     1      19.290   8.310  26.640  1.00  0.00            
ATOM     19  H9  ACD     1      19.990   7.900  25.900  1.00  0.00            
ATOM     20  O5  ACD     1      17.940   8.180  26.190  1.00  0.00            
ATOM     21  H10 ACD     1      17.580   7.300  26.340  1.00  0.00            
ATOM     22  C7  ACD     1      19.740   9.740  26.860  1.00  0.00            
ATOM     23  H11 ACD     1      19.670  10.270  25.900  1.00  0.00            
ATOM     24  O6  ACD     1      21.090   9.710  27.290  1.00  0.00            
ATOM     25  C8  ACD     1      21.410   8.990  28.490  1.00  0.00            
ATOM     26  H12 ACD     1      20.910   9.530  29.300  1.00  0.00            
ATOM     27  C9  ACD     1      22.920   9.080  28.800  1.00  0.00            
ATOM     28  H13 ACD     1      23.040   8.700  29.820  1.00  0.00            
ATOM     29  H14 ACD     1      23.490   8.330  28.220  1.00  0.00            
ATOM     30  O7  ACD     1      23.520  10.390  28.870  1.00  0.00            
ATOM     31  H15 ACD     1      23.630  10.660  27.960  1.00  0.00            
ATOM     32  O8  ACD     1      18.980  10.430  27.780  1.00  0.00            
ATOM     33  C10 ACD     1      18.350  11.720  27.370  1.00  0.00            
ATOM     34  H16 ACD     1      18.180  11.720  26.290  1.00  0.00            
ATOM     35  C11 ACD     1      17.020  11.680  28.110  1.00  0.00            
ATOM     36  H17 ACD     1      17.360  11.470  29.130  1.00  0.00            
ATOM     37  O9  ACD     1      16.110  10.710  27.540  1.00  0.00            
ATOM     38  H18 ACD     1      16.580   9.890  27.670  1.00  0.00            
ATOM     39  C12 ACD     1      16.400  13.110  28.310  1.00  0.00            
ATOM     40  H19 ACD     1      16.010  13.410  27.320  1.00  0.00            
ATOM     41  O10 ACD     1      15.270  13.040  29.220  1.00  0.00            
ATOM     42  H20 ACD     1      15.660  12.800  30.070  1.00  0.00            
ATOM     43  C13 ACD     1      17.460  14.130  28.770  1.00  0.00            
ATOM     44  H21 ACD     1      17.010  15.130  28.850  1.00  0.00            
ATOM     45  O11 ACD     1      18.600  14.070  27.860  1.00  0.00            
ATOM     46  C14 ACD     1      19.300  12.860  27.720  1.00  0.00            
ATOM     47  H22 ACD     1      19.800  12.450  28.610  1.00  0.00            
ATOM     48  C15 ACD     1      20.430  13.000  26.620  1.00  0.00            
ATOM     49  H23 ACD     1      21.070  13.840  26.910  1.00  0.00            
ATOM     50  H24 ACD     1      21.100  12.140  26.530  1.00  0.00            
ATOM     51  O12 ACD     1      19.800  13.340  25.350  1.00  0.00            
ATOM     52  H25 ACD     1      20.560  13.300  24.760  1.00  0.00            
ATOM     53  O13 ACD     1      17.870  13.720  30.100  1.00  0.00            
ATOM     54  C16 ACD     1      18.190  14.680  31.090  1.00  0.00            
ATOM     55  H26 ACD     1      18.140  15.700  30.690  1.00  0.00            
ATOM     56  C17 ACD     1      17.130  14.490  32.220  1.00  0.00            
ATOM     57  H27 ACD     1      17.180  13.430  32.510  1.00  0.00            
ATOM     58  O14 ACD     1      15.810  14.870  31.840  1.00  0.00            
ATOM     59  H28 ACD     1      15.840  15.820  31.700  1.00  0.00            
ATOM     60  C18 ACD     1      17.580  15.200  33.500  1.00  0.00            
ATOM     61  H29 ACD     1      17.620  16.290  33.390  1.00  0.00            
ATOM     62  O15 ACD     1      16.770  14.930  34.660  1.00  0.00            
ATOM     63  H30 ACD     1      16.870  14.020  34.960  1.00  0.00            
ATOM     64  C19 ACD     1      19.080  14.910  33.850  1.00  0.00            
ATOM     65  H31 ACD     1      19.380  15.650  34.600  1.00  0.00            
ATOM     66  O16 ACD     1      19.860  15.170  32.670  1.00  0.00            
ATOM     67  C20 ACD     1      19.630  14.390  31.500  1.00  0.00            
ATOM     68  H32 ACD     1      19.680  13.310  31.700  1.00  0.00            
ATOM     69  C21 ACD     1      20.620  14.790  30.370  1.00  0.00            
ATOM     70  H33 ACD     1      21.640  14.790  30.780  1.00  0.00            
ATOM     71  H34 ACD     1      20.680  14.020  29.590  1.00  0.00            
ATOM     72  O17 ACD     1      20.430  16.090  29.760  1.00  0.00            
ATOM     73  H35 ACD     1      20.850  16.740  30.320  1.00  0.00            
ATOM     74  O18 ACD     1      19.180  13.570  34.370  1.00  0.00            
ATOM     75  C22 ACD     1      19.980  13.210  35.510  1.00  0.00            
ATOM     76  H36 ACD     1      20.020  13.990  36.280  1.00  0.00            
ATOM     77  C23 ACD     1      19.200  12.110  36.240  1.00  0.00            
ATOM     78  H37 ACD     1      18.960  11.300  35.540  1.00  0.00            
ATOM     79  O19 ACD     1      18.010  12.660  36.930  1.00  0.00            
ATOM     80  H38 ACD     1      18.260  13.090  37.750  1.00  0.00            
ATOM     81  C24 ACD     1      20.110  11.470  37.280  1.00  0.00            
ATOM     82  H39 ACD     1      20.260  12.320  37.960  1.00  0.00            
ATOM     83  O20 ACD     1      19.480  10.400  37.910  1.00  0.00            
ATOM     84  H40 ACD     1      20.000   9.630  37.660  1.00  0.00            
ATOM     85  C25 ACD     1      21.500  11.140  36.750  1.00  0.00            
ATOM     86  H41 ACD     1      22.040  10.810  37.650  1.00  0.00            
ATOM     87  O21 ACD     1      22.080  12.310  36.200  1.00  0.00            
ATOM     88  C26 ACD     1      21.460  12.950  35.130  1.00  0.00            
ATOM     89  H42 ACD     1      21.490  12.350  34.210  1.00  0.00            
ATOM     90  C27 ACD     1      22.360  14.210  34.820  1.00  0.00            
ATOM     91  H43 ACD     1      21.920  14.850  34.040  1.00  0.00            
ATOM     92  H44 ACD     1      22.430  14.770  35.760  1.00  0.00            
ATOM     93  O22 ACD     1      23.660  13.790  34.370  1.00  0.00            
ATOM     94  H45 ACD     1      23.740  12.900  34.710  1.00  0.00            
ATOM     95  O23 ACD     1      21.380  10.010  35.900  1.00  0.00            
ATOM     96  C28 ACD     1      22.450   9.070  35.940  1.00  0.00            
ATOM     97  H46 ACD     1      23.230   9.350  36.660  1.00  0.00            
ATOM     98  C29 ACD     1      23.000   8.880  34.500  1.00  0.00            
ATOM     99  H47 ACD     1      22.260   8.720  33.700  1.00  0.00            
ATOM    100  O24 ACD     1      23.830   7.700  34.490  1.00  0.00            
ATOM    101  C30 ACD     1      23.910  10.080  34.160  1.00  0.00            
ATOM    102  H48 ACD     1      23.490  11.030  34.500  1.00  0.00            
ATOM    103  H49 ACD     1      24.880  10.010  34.650  1.00  0.00            
ATOM    104  O25 ACD     1      23.930  10.310  32.770  1.00  0.00            
ATOM    105  H50 ACD     1      24.190   9.520  32.290  1.00  0.00            
ATOM    106  C31 ACD     1      21.870   7.780  36.510  1.00  0.00            
ATOM    107  H51 ACD     1      20.880   7.650  36.040  1.00  0.00            
ATOM    108  O26 ACD     1      21.600   7.920  37.930  1.00  0.00            
ATOM    109  H52 ACD     1      22.260   7.410  38.410  1.00  0.00            
ATOM    110  C32 ACD     1      22.720   6.530  36.190  1.00  0.00            
ATOM    111  H53 ACD     1      23.610   6.630  36.830  1.00  0.00            
ATOM    112  O27 ACD     1      22.020   5.300  36.550  1.00  0.00            
ATOM    113  H54 ACD     1      21.490   5.440  37.340  1.00  0.00            
ATOM    114  C33 ACD     1      23.130   6.470  34.770  1.00  0.00            
ATOM    115  H55 ACD     1      23.800   5.610  34.610  1.00  0.00            
ATOM    116  O28 ACD     1      21.970   6.270  33.840  1.00  0.00            
ATOM    117  C34 ACD     1      22.230   5.580  32.470  1.00  0.00            
ATOM    118  H56 ACD     1      22.800   4.660  32.650  1.00  0.00            
ATOM    119  C35 ACD     1      20.820   5.170  31.990  1.00  0.00            
ATOM    120  H57 ACD     1      20.250   6.110  31.970  1.00  0.00            
ATOM    121  O29 ACD     1      20.110   4.170  32.800  1.00  0.00            
ATOM    122  H58 ACD     1      20.110   4.480  33.710  1.00  0.00            
ATOM    123  C36 ACD     1      20.910   4.670  30.520  1.00  0.00            
ATOM    124  H59 ACD     1      21.440   3.710  30.430  1.00  0.00            
ATOM    125  O30 ACD     1      19.710   4.520  29.880  1.00  0.00            
ATOM    126  H60 ACD     1      19.480   5.370  29.490  1.00  0.00            
ATOM    127  C1  BI7     2      19.600  10.580  31.900  1.00  0.00            
ATOM    128  C2  BI7     2      18.540   9.490  31.940  1.00  0.00            
ATOM    129  C3  BI7     2      18.880   8.520  33.120  1.00  0.00            
ATOM    130  C4  BI7     2      17.140  10.050  31.860  1.00  0.00            
ATOM    131  C5  BI7     2      16.330   9.570  30.780  1.00  0.00            
ATOM    132  C6  BI7     2      14.950   9.800  30.460  1.00  0.00            
ATOM    133  C7  BI7     2      13.980  10.540  31.190  1.00  0.00            
ATOM    134  C8  BI7     2      14.220  11.390  32.250  1.00  0.00            
ATOM    135  O1  BI7     2      13.210  12.140  32.740  1.00  0.00            
ATOM    136  C9  BI7     2      15.430  11.610  33.010  1.00  0.00            
ATOM    137  O2  BI7     2      15.400  12.460  33.880  1.00  0.00            
ATOM    138  C10 BI7     2      16.660  10.920  32.770  1.00  0.00            
ATOM    139  H1  BI7     2      20.600  10.120  31.840  1.00  0.00            
ATOM    140  H2  BI7     2      19.410  11.160  30.990  1.00  0.00            
ATOM    141  H3  BI7     2      19.510  11.220  32.790  1.00  0.00            
ATOM    142  H4  BI7     2      18.680   8.820  31.090  1.00  0.00            
ATOM    143  H5  BI7     2      18.550   8.910  34.090  1.00  0.00            
ATOM    144  H6  BI7     2      18.450   7.520  33.020  1.00  0.00            
ATOM    145  H7  BI7     2      19.960   8.350  33.200  1.00  0.00            
ATOM    146  H8  BI7     2      16.860   8.920  30.090  1.00  0.00            
ATOM    147  H9  BI7     2      14.590   9.210  29.620  1.00  0.00            
ATOM    148  H10 BI7     2      12.940  10.350  30.940  1.00  0.00            
ATOM    149  H11 BI7     2      13.650  12.540  33.510  1.00  0.00            
ATOM    150  H12 BI7     2      17.390  11.220  33.510  1.00  0.00            
TER
ENDMDL
MODEL        1
ATOM      1  H1  ACD     1      17.600   5.230  25.170  1.00  0.00            
ATOM      2  O1  ACD     1      17.710   6.070  25.640  1.00  0.00            
ATOM      3  C1  ACD     1      16.940   6.970  24.800  1.00  0.00            
ATOM      4  H2  ACD     1      16.930   7.890  25.390  1.00  0.00            
ATOM      5  H3  ACD     1      15.920   6.580  24.690  1.00  0.00            
ATOM      6  C2  ACD     1      17.450   7.340  23.390  1.00  0.00            
ATOM      7  H4  ACD     1      18.510   7.570  23.540  1.00  0.00            
ATOM      8  O2  ACD     1      17.390   6.200  22.540  1.00  0.00            
ATOM      9  C3  ACD     1      17.730   6.400  21.140  1.00  0.00            
ATOM     10  H5  ACD     1      17.530   5.450  20.630  1.00  0.00            
ATOM     11  O3  ACD     1      19.100   6.690  21.030  1.00  0.00            
ATOM     12  C4  ACD     1      20.050   5.650  21.020  1.00  0.00            
ATOM     13  H6  ACD     1      19.960   5.040  20.120  1.00  0.00            
ATOM     14  C5  ACD     1      21.330   6.490  20.990  1.00  0.00            
ATOM     15  H7  ACD     1      21.200   7.180  21.840  1.00  0.00            
ATOM     16  O4  ACD     1      21.510   7.270  19.770  1.00  0.00            
ATOM     17  H8  ACD     1      20.680   7.740  19.670  1.00  0.00            
ATOM     18  C6  ACD     1      22.540   5.590  21.260  1.00  0.00            
ATOM     19  H9  ACD     1      22.670   4.860  20.450  1.00  0.00            
ATOM     20  O5  ACD     1      23.740   6.340  21.340  1.00  0.00            
ATOM     21  H10 ACD     1      23.790   6.850  20.530  1.00  0.00            
ATOM     22  C7  ACD     1      22.260   4.820  22.480  1.00  0.00            
ATOM     23  H11 ACD     1      23.070   4.100  22.620  1.00  0.00            
ATOM     24  O6  ACD     1      21.150   4.000  22.370  1.00  0.00            
ATOM     25  C8  ACD     1      19.930   4.700  22.240  1.00  0.00            
ATOM     26  H12 ACD     1      19.680   5.310  23.120  1.00  0.00            
ATOM     27  C9  ACD     1      18.860   3.630  22.010  1.00  0.00            
ATOM     28  H13 ACD     1      19.080   2.860  22.760  1.00  0.00            
ATOM     29  H14 ACD     1      17.850   4.040  22.140  1.00  0.00            
ATOM     30  O7  ACD     1      19.010   3.030  20.720  1.00  0.00            
ATOM     31  H15 ACD     1      19.110   2.090  20.880  1.00  0.00            
ATOM     32  O8  ACD     1      22.120   5.680  23.600  1.00  0.00            
ATOM     33  C10 ACD     1      22.820   5.320  24.770  1.00  0.00            
ATOM     34  H16 ACD     1      23.200   4.290  24.710  1.00  0.00            
ATOM     35  C11 ACD     1      24.040   6.190  24.980  1.00  0.00            
ATOM     36  H17 ACD     1      23.750   7.250  24.960  1.00  0.00            
ATOM     37  O9  ACD     1      24.900   5.970  23.880  1.00  0.00            
ATOM     38  H18 ACD     1      24.350   6.100  23.100  1.00  0.00            
ATOM     39  C12 ACD     1      24.720   5.880  26.290  1.00  0.00            
ATOM     40  H19 ACD     1      24.930   4.800  26.280  1.00  0.00            
ATOM     41  O10 ACD     1      25.770   6.770  26.470  1.00  0.00            
ATOM     42  H20 ACD     1      25.940   7.110  25.580  1.00  0.00            
ATOM     43  C13 ACD     1      23.750   6.160  27.490  1.00  0.00            
ATOM     44  H21 ACD     1      24.080   5.930  28.510  1.00  0.00            
ATOM     45  O11 ACD     1      22.710   5.240  27.260  1.00  0.00            
ATOM     46  C14 ACD     1      21.910   5.370  26.030  1.00  0.00            
ATOM     47  H22 ACD     1      21.270   6.260  26.040  1.00  0.00            
ATOM     48  C15 ACD     1      21.050   4.170  26.060  1.00  0.00            
ATOM     49  H23 ACD     1      20.630   3.920  25.080  1.00  0.00            
ATOM     50  H24 ACD     1      21.760   3.340  26.240  1.00  0.00            
ATOM     51  O12 ACD     1      19.930   4.290  26.970  1.00  0.00            
ATOM     52  H25 ACD     1      20.280   4.340  27.860  1.00  0.00            
ATOM     53  O13 ACD     1      23.070   7.380  27.380  1.00  0.00            
ATOM     54  C16 ACD     1      22.930   8.050  28.620  1.00  0.00            
ATOM     55  H26 ACD     1      23.070   7.370  29.460  1.00  0.00            
ATOM     56  C17 ACD     1      23.960   9.150  28.660  1.00  0.00            
ATOM     57  H27 ACD     1      23.730   9.770  27.780  1.00  0.00            
ATOM     58  O14 ACD     1      25.310   8.620  28.600  1.00  0.00            
ATOM     59  H28 ACD     1      25.430   7.990  27.880  1.00  0.00            
ATOM     60  C18 ACD     1      23.810   9.970  29.910  1.00  0.00            
ATOM     61  H29 ACD     1      23.980   9.180  30.650  1.00  0.00            
ATOM     62  O15 ACD     1      24.750  11.020  30.040  1.00  0.00            
ATOM     63  H30 ACD     1      24.580  11.610  29.300  1.00  0.00            
ATOM     64  C19 ACD     1      22.440  10.570  29.970  1.00  0.00            
ATOM     65  H31 ACD     1      22.360  11.030  30.960  1.00  0.00            
ATOM     66  O16 ACD     1      21.440   9.570  29.850  1.00  0.00            
ATOM     67  C20 ACD     1      21.500   8.680  28.730  1.00  0.00            
ATOM     68  H32 ACD     1      21.330   9.260  27.810  1.00  0.00            
ATOM     69  C21 ACD     1      20.380   7.660  28.870  1.00  0.00            
ATOM     70  H33 ACD     1      20.320   6.900  28.090  1.00  0.00            
ATOM     71  H34 ACD     1      20.650   7.060  29.750  1.00  0.00            
ATOM     72  O17 ACD     1      19.090   8.290  28.980  1.00  0.00            
ATOM     73  H35 ACD     1      19.150   8.910  29.710  1.00  0.00            
ATOM     74  O18 ACD     1      22.210  11.500  28.980  1.00  0.00            
ATOM     75  C22 ACD     1      21.220  12.600  29.060  1.00  0.00            
ATOM     76  H36 ACD     1      21.490  13.360  29.800  1.00  0.00            
ATOM     77  C23 ACD     1      21.390  13.290  27.690  1.00  0.00            
ATOM     78  H37 ACD     1      21.310  12.530  26.910  1.00  0.00            
ATOM     79  O19 ACD     1      22.640  13.980  27.660  1.00  0.00            
ATOM     80  H38 ACD     1      23.300  13.440  27.220  1.00  0.00            
ATOM     81  C24 ACD     1      20.280  14.290  27.480  1.00  0.00            
ATOM     82  H39 ACD     1      20.320  15.240  28.010  1.00  0.00            
ATOM     83  O20 ACD     1      20.340  14.660  26.130  1.00  0.00            
ATOM     84  H40 ACD     1      21.190  15.090  26.010  1.00  0.00            
ATOM     85  C25 ACD     1      18.930  13.560  27.620  1.00  0.00            
ATOM     86  H41 ACD     1      18.160  14.260  27.280  1.00  0.00            
ATOM     87  O21 ACD     1      18.730  13.100  28.910  1.00  0.00            
ATOM     88  C26 ACD     1      19.730  12.120  29.350  1.00  0.00            
ATOM     89  H42 ACD     1      19.560  11.220  28.750  1.00  0.00            
ATOM     90  C27 ACD     1      19.470  11.720  30.800  1.00  0.00            
ATOM     91  H43 ACD     1      20.400  11.420  31.300  1.00  0.00            
ATOM     92  H44 ACD     1      19.100  12.620  31.320  1.00  0.00            
ATOM     93  O22 ACD     1      18.580  10.620  30.900  1.00  0.00            
ATOM     94  H45 ACD     1      18.620  10.280  31.800  1.00  0.00            
ATOM     95  O23 ACD     1      18.890  12.380  26.670  1.00  0.00            
ATOM     96  C28 ACD     1      17.670  12.270  25.860  1.00  0.00            
ATOM     97  H46 ACD     1      16.880  13.030  25.960  1.00  0.00            
ATOM     98  C29 ACD     1      17.030  10.890  26.050  1.00  0.00            
ATOM     99  H47 ACD     1      17.790  10.140  25.770  1.00  0.00            
ATOM    100  O24 ACD     1      15.990  10.700  25.090  1.00  0.00            
ATOM    101  C30 ACD     1      16.410  10.580  27.430  1.00  0.00            
ATOM    102  H48 ACD     1      15.870   9.630  27.330  1.00  0.00            
ATOM    103  H49 ACD     1      17.100  10.470  28.270  1.00  0.00            
ATOM    104  O25 ACD     1      15.490  11.640  27.780  1.00  0.00            
ATOM    105  H50 ACD     1      14.870  11.710  27.060  1.00  0.00            
ATOM    106  C31 ACD     1      18.140  12.460  24.480  1.00  0.00            
ATOM    107  H51 ACD     1      18.970  11.770  24.280  1.00  0.00            
ATOM    108  O26 ACD     1      18.540  13.840  24.200  1.00  0.00            
ATOM    109  H52 ACD     1      19.250  14.100  24.790  1.00  0.00            
ATOM    110  C32 ACD     1      17.030  12.130  23.520  1.00  0.00            
ATOM    111  H53 ACD     1      16.300  12.920  23.740  1.00  0.00            
ATOM    112  O27 ACD     1      17.480  12.190  22.150  1.00  0.00            
ATOM    113  H54 ACD     1      17.630  11.250  21.980  1.00  0.00            
ATOM    114  C33 ACD     1      16.430  10.760  23.810  1.00  0.00            
ATOM    115  H55 ACD     1      15.560  10.590  23.160  1.00  0.00            
ATOM    116  O28 ACD     1      17.280   9.700  23.550  1.00  0.00            
ATOM    117  C34 ACD     1      16.770   8.570  22.800  1.00  0.00            
ATOM    118  H56 ACD     1      15.720   8.470  23.080  1.00  0.00            
ATOM    119  C35 ACD     1      16.970   8.770  21.300  1.00  0.00            
ATOM    120  H57 ACD     1      18.030   9.030  21.180  1.00  0.00            
ATOM    121  O29 ACD     1      16.000   9.710  20.920  1.00  0.00            
ATOM    122  H58 ACD     1      16.220   9.940  20.010  1.00  0.00            
ATOM    123  C36 ACD     1      16.840   7.480  20.530  1.00  0.00            
ATOM    124  H59 ACD     1      15.800   7.140  20.620  1.00  0.00            
ATOM    125  O30 ACD     1      17.080   7.650  19.180  1.00  0.00            
ATOM    126  H60 ACD     1      17.990   7.970  19.110  1.00  0.00            
ATOM    127  C1  BI7     2      20.780   9.570  24.800  1.00  0.00            
ATOM    128  C2  BI7     2      21.890   9.820  23.780  1.00  0.00            
ATOM    129  C3  BI7     2      21.420  10.990  22.890  1.00  0.00            
ATOM    130  C4  BI7     2      23.320  10.090  24.290  1.00  0.00            
ATOM    131  C5  BI7     2      24.370   9.340  23.610  1.00  0.00            
ATOM    132  C6  BI7     2      25.710   9.300  23.780  1.00  0.00            
ATOM    133  C7  BI7     2      26.540  10.060  24.660  1.00  0.00            
ATOM    134  C8  BI7     2      26.080  10.950  25.600  1.00  0.00            
ATOM    135  O1  BI7     2      26.970  11.650  26.320  1.00  0.00            
ATOM    136  C9  BI7     2      24.650  11.300  26.030  1.00  0.00            
ATOM    137  O2  BI7     2      24.500  12.130  26.950  1.00  0.00            
ATOM    138  C10 BI7     2      23.450  10.860  25.410  1.00  0.00            
ATOM    139  H1  BI7     2      21.020   8.660  25.360  1.00  0.00            
ATOM    140  H2  BI7     2      20.620  10.340  25.570  1.00  0.00            
ATOM    141  H3  BI7     2      19.800   9.460  24.320  1.00  0.00            
ATOM    142  H4  BI7     2      21.920   8.900  23.190  1.00  0.00            
ATOM    143  H5  BI7     2      20.450  10.760  22.430  1.00  0.00            
ATOM    144  H6  BI7     2      21.180  11.950  23.370  1.00  0.00            
ATOM    145  H7  BI7     2      22.150  11.040  22.080  1.00  0.00            
ATOM    146  H8  BI7     2      24.000   8.720  22.800  1.00  0.00            
ATOM    147  H9  BI7     2      26.230   8.690  23.050  1.00  0.00            
ATOM    148  H10 BI7     2      27.620  10.020  24.560  1.00  0.00            
ATOM    149  H11 BI7     2      26.450  11.930  27.100  1.00  0.00            
ATOM    150  H12 BI7     2      22.560  11.380  25.760  1.00  0.00            
TER
ENDMDL
MODEL        1
ATOM      1  H1  ACD     1      19.050  17.210  27.150  1.00  0.00            
ATOM      2  O1  ACD     1      18.760  16.530  27.750  1.00  0.00            
ATOM      3  C1  ACD     1      17.970  17.130  28.760  1.00  0.00            
ATOM      4  H2  ACD     1      18.000  18.220  28.610  1.00  0.00            
ATOM      5  H3  ACD     1      18.470  16.960  29.720  1.00  0.00            
ATOM      6  C2  ACD     1      16.680  16.410  28.810  1.00  0.00            
ATOM      7  H4  ACD     1      16.240  16.540  27.810  1.00  0.00            
ATOM      8  O2  ACD     1      16.970  14.990  29.070  1.00  0.00            
ATOM      9  C3  ACD     1      15.930  14.080  29.080  1.00  0.00            
ATOM     10  H5  ACD     1      16.360  13.080  29.210  1.00  0.00            
ATOM     11  O3  ACD     1      15.200  14.010  27.840  1.00  0.00            
ATOM     12  C4  ACD     1      15.750  13.320  26.640  1.00  0.00            
ATOM     13  H6  ACD     1      15.780  12.260  26.910  1.00  0.00            
ATOM     14  C5  ACD     1      14.660  13.440  25.540  1.00  0.00            
ATOM     15  H7  ACD     1      14.230  14.450  25.500  1.00  0.00            
ATOM     16  O4  ACD     1      13.560  12.590  25.920  1.00  0.00            
ATOM     17  H8  ACD     1      13.840  11.670  26.020  1.00  0.00            
ATOM     18  C6  ACD     1      15.280  13.100  24.160  1.00  0.00            
ATOM     19  H9  ACD     1      15.530  12.030  24.160  1.00  0.00            
ATOM     20  O5  ACD     1      14.270  13.420  23.260  1.00  0.00            
ATOM     21  H10 ACD     1      13.520  12.980  23.670  1.00  0.00            
ATOM     22  C7  ACD     1      16.510  13.910  23.830  1.00  0.00            
ATOM     23  H11 ACD     1      16.900  13.530  22.880  1.00  0.00            
ATOM     24  O6  ACD     1      17.480  13.590  24.860  1.00  0.00            
ATOM     25  C8  ACD     1      17.180  13.790  26.220  1.00  0.00            
ATOM     26  H12 ACD     1      17.000  14.850  26.450  1.00  0.00            
ATOM     27  C9  ACD     1      18.370  13.160  26.940  1.00  0.00            
ATOM     28  H13 ACD     1      19.300  13.600  26.560  1.00  0.00            
ATOM     29  H14 ACD     1      18.250  13.270  28.030  1.00  0.00            
ATOM     30  O7  ACD     1      18.310  11.750  26.580  1.00  0.00            
ATOM     31  H15 ACD     1      17.940  11.660  25.700  1.00  0.00            
ATOM     32  O8  ACD     1      16.370  15.330  23.850  1.00  0.00            
ATOM     33  C10 ACD     1      17.020  15.990  22.820  1.00  0.00            
ATOM     34  H16 ACD     1      17.650  15.290  22.260  1.00  0.00            
ATOM     35  C11 ACD     1      15.990  16.470  21.830  1.00  0.00            
ATOM     36  H17 ACD     1      15.370  17.180  22.390  1.00  0.00            
ATOM     37  O9  ACD     1      15.110  15.430  21.270  1.00  0.00            
ATOM     38  H18 ACD     1      14.630  14.950  21.960  1.00  0.00            
ATOM     39  C12 ACD     1      16.660  17.340  20.750  1.00  0.00            
ATOM     40  H19 ACD     1      17.070  16.690  19.960  1.00  0.00            
ATOM     41  O10 ACD     1      15.630  18.130  20.160  1.00  0.00            
ATOM     42  H20 ACD     1      15.470  18.870  20.750  1.00  0.00            
ATOM     43  C13 ACD     1      17.680  18.400  21.330  1.00  0.00            
ATOM     44  H21 ACD     1      18.330  18.700  20.500  1.00  0.00            
ATOM     45  O11 ACD     1      18.550  17.680  22.160  1.00  0.00            
ATOM     46  C14 ACD     1      17.920  17.100  23.330  1.00  0.00            
ATOM     47  H22 ACD     1      17.410  17.860  23.940  1.00  0.00            
ATOM     48  C15 ACD     1      19.090  16.590  24.140  1.00  0.00            
ATOM     49  H23 ACD     1      18.730  15.750  24.750  1.00  0.00            
ATOM     50  H24 ACD     1      19.770  16.210  23.370  1.00  0.00            
ATOM     51  O12 ACD     1      19.840  17.490  24.960  1.00  0.00            
ATOM     52  H25 ACD     1      20.630  16.990  25.200  1.00  0.00            
ATOM     53  O13 ACD     1      17.010  19.420  22.060  1.00  0.00            
ATOM     54  C16 ACD     1      17.310  20.790  21.800  1.00  0.00            
ATOM     55  H26 ACD     1      17.870  20.890  20.860  1.00  0.00            
ATOM     56  C17 ACD     1      16.010  21.610  21.720  1.00  0.00            
ATOM     57  H27 ACD     1      15.450  21.200  22.570  1.00  0.00            
ATOM     58  O14 ACD     1      15.510  21.240  20.410  1.00  0.00            
ATOM     59  H28 ACD     1      14.550  21.330  20.380  1.00  0.00            
ATOM     60  C18 ACD     1      16.160  23.130  21.950  1.00  0.00            
ATOM     61  H29 ACD     1      16.710  23.530  21.090  1.00  0.00            
ATOM     62  O15 ACD     1      14.920  23.790  22.110  1.00  0.00            
ATOM     63  H30 ACD     1      14.630  24.020  21.220  1.00  0.00            
ATOM     64  C19 ACD     1      17.030  23.250  23.180  1.00  0.00            
ATOM     65  H31 ACD     1      17.270  24.270  23.510  1.00  0.00            
ATOM     66  O16 ACD     1      18.310  22.650  23.000  1.00  0.00            
ATOM     67  C20 ACD     1      18.330  21.240  22.850  1.00  0.00            
ATOM     68  H32 ACD     1      18.050  20.750  23.790  1.00  0.00            
ATOM     69  C21 ACD     1      19.730  20.720  22.640  1.00  0.00            
ATOM     70  H33 ACD     1      20.270  20.940  23.570  1.00  0.00            
ATOM     71  H34 ACD     1      19.700  19.630  22.530  1.00  0.00            
ATOM     72  O17 ACD     1      20.310  21.390  21.580  1.00  0.00            
ATOM     73  H35 ACD     1      20.630  20.740  20.940  1.00  0.00            
ATOM     74  O18 ACD     1      16.410  22.630  24.300  1.00  0.00            
ATOM     75  C22 ACD     1      16.180  23.440  25.440  1.00  0.00            
ATOM     76  H36 ACD     1      16.520  24.440  25.130  1.00  0.00            
ATOM     77  C23 ACD     1      14.700  23.440  25.740  1.00  0.00            
ATOM     78  H37 ACD     1      14.330  22.410  25.810  1.00  0.00            
ATOM     79  O19 ACD     1      13.880  24.160  24.820  1.00  0.00            
ATOM     80  H38 ACD     1      14.290  24.120  23.940  1.00  0.00            
ATOM     81  C24 ACD     1      14.550  24.060  27.130  1.00  0.00            
ATOM     82  H39 ACD     1      14.760  25.130  27.070  1.00  0.00            
ATOM     83  O20 ACD     1      13.220  23.900  27.670  1.00  0.00            
ATOM     84  H40 ACD     1      13.210  23.110  28.220  1.00  0.00            
ATOM     85  C25 ACD     1      15.490  23.510  28.190  1.00  0.00            
ATOM     86  H41 ACD     1      15.280  24.010  29.140  1.00  0.00            
ATOM     87  O21 ACD     1      16.840  23.620  27.820  1.00  0.00            
ATOM     88  C26 ACD     1      17.160  23.000  26.600  1.00  0.00            
ATOM     89  H42 ACD     1      17.150  21.910  26.730  1.00  0.00            
ATOM     90  C27 ACD     1      18.660  23.340  26.360  1.00  0.00            
ATOM     91  H43 ACD     1      19.270  23.170  27.260  1.00  0.00            
ATOM     92  H44 ACD     1      19.130  22.630  25.660  1.00  0.00            
ATOM     93  O22 ACD     1      18.760  24.650  25.850  1.00  0.00            
ATOM     94  H45 ACD     1      19.580  24.570  25.350  1.00  0.00            
ATOM     95  O23 ACD     1      15.150  22.130  28.300  1.00  0.00            
ATOM     96  C28 ACD     1      15.330  21.600  29.590  1.00  0.00            
ATOM     97  H46 ACD     1      15.150  22.380  30.340  1.00  0.00            
ATOM     98  C29 ACD     1      16.630  20.850  29.900  1.00  0.00            
ATOM     99  H47 ACD     1      16.830  20.280  28.980  1.00  0.00            
ATOM    100  O24 ACD     1      16.450  19.930  31.050  1.00  0.00            
ATOM    101  C30 ACD     1      17.760  21.790  30.290  1.00  0.00            
ATOM    102  H48 ACD     1      18.550  21.200  30.770  1.00  0.00            
ATOM    103  H49 ACD     1      18.230  22.270  29.430  1.00  0.00            
ATOM    104  O25 ACD     1      17.400  22.720  31.330  1.00  0.00            
ATOM    105  H50 ACD     1      18.190  23.200  31.610  1.00  0.00            
ATOM    106  C31 ACD     1      14.110  20.750  29.650  1.00  0.00            
ATOM    107  H51 ACD     1      14.170  20.170  28.730  1.00  0.00            
ATOM    108  O26 ACD     1      12.990  21.660  29.650  1.00  0.00            
ATOM    109  H52 ACD     1      12.140  21.230  29.820  1.00  0.00            
ATOM    110  C32 ACD     1      14.050  19.870  30.940  1.00  0.00            
ATOM    111  H53 ACD     1      13.950  20.620  31.740  1.00  0.00            
ATOM    112  O27 ACD     1      12.910  19.000  30.890  1.00  0.00            
ATOM    113  H54 ACD     1      12.210  19.230  31.510  1.00  0.00            
ATOM    114  C33 ACD     1      15.340  19.070  30.970  1.00  0.00            
ATOM    115  H55 ACD     1      15.280  18.450  31.880  1.00  0.00            
ATOM    116  O28 ACD     1      15.380  18.230  29.790  1.00  0.00            
ATOM    117  C34 ACD     1      15.850  16.900  29.950  1.00  0.00            
ATOM    118  H56 ACD     1      16.440  16.930  30.880  1.00  0.00            
ATOM    119  C35 ACD     1      14.660  15.980  30.070  1.00  0.00            
ATOM    120  H57 ACD     1      14.110  16.220  29.150  1.00  0.00            
ATOM    121  O29 ACD     1      13.760  16.290  31.140  1.00  0.00            
ATOM    122  H58 ACD     1      13.480  17.200  31.060  1.00  0.00            
ATOM    123  C36 ACD     1      15.070  14.480  30.220  1.00  0.00            
ATOM    124  H59 ACD     1      15.660  14.390  31.140  1.00  0.00            
ATOM    125  O30 ACD     1      13.860  13.710  30.380  1.00  0.00            
ATOM    126  H60 ACD     1      13.310  14.220  30.980  1.00  0.00            
ATOM    127  C1  BI7     2      15.890  19.520  25.780  1.00  0.00            
ATOM    128  C2  BI7     2      14.820  18.700  25.100  1.00  0.00            
ATOM    129  C3  BI7     2      14.440  17.520  26.040  1.00  0.00            
ATOM    130  C4  BI7     2      13.650  19.670  24.800  1.00  0.00            
ATOM    131  C5  BI7     2      12.860  20.220  25.900  1.00  0.00            
ATOM    132  C6  BI7     2      11.800  21.130  25.860  1.00  0.00            
ATOM    133  C7  BI7     2      11.270  21.880  24.770  1.00  0.00            
ATOM    134  C8  BI7     2      11.570  21.770  23.430  1.00  0.00            
ATOM    135  O1  BI7     2      11.090  22.660  22.510  1.00  0.00            
ATOM    136  C9  BI7     2      12.630  20.920  22.750  1.00  0.00            
ATOM    137  O2  BI7     2      12.890  21.040  21.550  1.00  0.00            
ATOM    138  C10 BI7     2      13.570  19.980  23.460  1.00  0.00            
ATOM    139  H1  BI7     2      15.580  20.180  26.600  1.00  0.00            
ATOM    140  H2  BI7     2      16.690  18.880  26.170  1.00  0.00            
ATOM    141  H3  BI7     2      16.330  20.160  25.000  1.00  0.00            
ATOM    142  H4  BI7     2      15.280  18.200  24.240  1.00  0.00            
ATOM    143  H5  BI7     2      15.170  16.750  25.740  1.00  0.00            
ATOM    144  H6  BI7     2      14.360  17.770  27.100  1.00  0.00            
ATOM    145  H7  BI7     2      13.470  17.050  25.860  1.00  0.00            
ATOM    146  H8  BI7     2      13.180  19.910  26.890  1.00  0.00            
ATOM    147  H9  BI7     2      11.450  21.390  26.850  1.00  0.00            
ATOM    148  H10 BI7     2      10.560  22.660  25.060  1.00  0.00            
ATOM    149  H11 BI7     2      11.690  22.440  21.760  1.00  0.00            
ATOM    150  H12 BI7     2      14.130  19.460  22.700  1.00  0.00            
TER
ENDMDL
MODEL        1
ATOM      1  H1  ACD     1      12.220   5.930  16.260  1.00  0.00            
ATOM      2  O1  ACD     1      12.790   6.350  16.900  1.00  0.00            
ATOM      3  C1  ACD     1      11.920   6.580  17.970  1.00  0.00            
ATOM      4  H2  ACD     1      11.110   7.160  17.510  1.00  0.00            
ATOM      5  H3  ACD     1      12.460   7.170  18.710  1.00  0.00            
ATOM      6  C2  ACD     1      11.470   5.370  18.760  1.00  0.00            
ATOM      7  H4  ACD     1      10.810   5.730  19.570  1.00  0.00            
ATOM      8  O2  ACD     1      10.800   4.470  17.910  1.00  0.00            
ATOM      9  C3  ACD     1      10.240   3.310  18.550  1.00  0.00            
ATOM     10  H5  ACD     1       9.650   2.810  17.770  1.00  0.00            
ATOM     11  O3  ACD     1       9.350   3.760  19.560  1.00  0.00            
ATOM     12  C4  ACD     1       7.900   4.050  19.250  1.00  0.00            
ATOM     13  H6  ACD     1       7.540   3.150  18.730  1.00  0.00            
ATOM     14  C5  ACD     1       7.350   4.210  20.590  1.00  0.00            
ATOM     15  H7  ACD     1       7.930   5.000  21.090  1.00  0.00            
ATOM     16  O4  ACD     1       7.270   3.060  21.360  1.00  0.00            
ATOM     17  H8  ACD     1       8.080   3.040  21.890  1.00  0.00            
ATOM     18  C6  ACD     1       5.950   4.820  20.530  1.00  0.00            
ATOM     19  H9  ACD     1       5.280   4.080  20.070  1.00  0.00            
ATOM     20  O5  ACD     1       5.390   4.990  21.810  1.00  0.00            
ATOM     21  H10 ACD     1       6.070   4.700  22.420  1.00  0.00            
ATOM     22  C7  ACD     1       5.720   6.130  19.820  1.00  0.00            
ATOM     23  H11 ACD     1       4.670   6.400  19.930  1.00  0.00            
ATOM     24  O6  ACD     1       6.230   5.800  18.450  1.00  0.00            
ATOM     25  C8  ACD     1       7.610   5.290  18.350  1.00  0.00            
ATOM     26  H12 ACD     1       8.260   6.080  18.750  1.00  0.00            
ATOM     27  C9  ACD     1       7.850   5.040  16.900  1.00  0.00            
ATOM     28  H13 ACD     1       8.890   4.760  16.660  1.00  0.00            
ATOM     29  H14 ACD     1       7.190   4.180  16.750  1.00  0.00            
ATOM     30  O7  ACD     1       7.450   6.110  16.040  1.00  0.00            
ATOM     31  H15 ACD     1       7.830   6.930  16.380  1.00  0.00            
ATOM     32  O8  ACD     1       6.450   7.240  20.340  1.00  0.00            
ATOM     33  C10 ACD     1       6.320   8.520  19.810  1.00  0.00            
ATOM     34  H16 ACD     1       6.260   8.440  18.710  1.00  0.00            
ATOM     35  C11 ACD     1       5.070   9.210  20.380  1.00  0.00            
ATOM     36  H17 ACD     1       5.140   9.030  21.460  1.00  0.00            
ATOM     37  O9  ACD     1       3.880   8.710  19.860  1.00  0.00            
ATOM     38  H18 ACD     1       3.290   9.380  20.220  1.00  0.00            
ATOM     39  C12 ACD     1       5.190  10.690  20.130  1.00  0.00            
ATOM     40  H19 ACD     1       5.120  10.900  19.050  1.00  0.00            
ATOM     41  O10 ACD     1       4.220  11.370  20.920  1.00  0.00            
ATOM     42  H20 ACD     1       4.240  11.310  21.870  1.00  0.00            
ATOM     43  C13 ACD     1       6.510  11.280  20.610  1.00  0.00            
ATOM     44  H21 ACD     1       6.570  12.360  20.520  1.00  0.00            
ATOM     45  O11 ACD     1       7.490  10.610  19.810  1.00  0.00            
ATOM     46  C14 ACD     1       7.660   9.220  20.120  1.00  0.00            
ATOM     47  H22 ACD     1       7.870   8.980  21.170  1.00  0.00            
ATOM     48  C15 ACD     1       8.850   8.750  19.220  1.00  0.00            
ATOM     49  H23 ACD     1       9.670   9.440  19.450  1.00  0.00            
ATOM     50  H24 ACD     1       9.170   7.780  19.630  1.00  0.00            
ATOM     51  O12 ACD     1       8.730   8.700  17.840  1.00  0.00            
ATOM     52  H25 ACD     1       8.400   9.520  17.490  1.00  0.00            
ATOM     53  O13 ACD     1       6.860  11.040  21.990  1.00  0.00            
ATOM     54  C16 ACD     1       7.600  11.990  22.700  1.00  0.00            
ATOM     55  H26 ACD     1       6.940  12.860  22.830  1.00  0.00            
ATOM     56  C17 ACD     1       7.600  11.420  24.200  1.00  0.00            
ATOM     57  H27 ACD     1       7.930  10.380  24.160  1.00  0.00            
ATOM     58  O14 ACD     1       6.300  11.540  24.870  1.00  0.00            
ATOM     59  H28 ACD     1       6.020  12.450  24.740  1.00  0.00            
ATOM     60  C18 ACD     1       8.670  12.120  25.150  1.00  0.00            
ATOM     61  H29 ACD     1       8.290  13.120  25.380  1.00  0.00            
ATOM     62  O15 ACD     1       8.780  11.250  26.250  1.00  0.00            
ATOM     63  H30 ACD     1       7.850  11.260  26.480  1.00  0.00            
ATOM     64  C19 ACD     1       9.990  12.370  24.390  1.00  0.00            
ATOM     65  H31 ACD     1      10.500  13.110  25.020  1.00  0.00            
ATOM     66  O16 ACD     1       9.690  12.930  23.140  1.00  0.00            
ATOM     67  C20 ACD     1       8.920  12.230  22.130  1.00  0.00            
ATOM     68  H32 ACD     1       9.410  11.300  21.830  1.00  0.00            
ATOM     69  C21 ACD     1       9.000  13.160  20.950  1.00  0.00            
ATOM     70  H33 ACD     1      10.020  13.330  20.580  1.00  0.00            
ATOM     71  H34 ACD     1       8.460  12.860  20.050  1.00  0.00            
ATOM     72  O17 ACD     1       8.390  14.370  21.150  1.00  0.00            
ATOM     73  H35 ACD     1       7.890  14.590  20.370  1.00  0.00            
ATOM     74  O18 ACD     1      10.720  11.180  24.180  1.00  0.00            
ATOM     75  C22 ACD     1      12.090  11.150  24.490  1.00  0.00            
ATOM     76  H36 ACD     1      12.370  12.010  25.100  1.00  0.00            
ATOM     77  C23 ACD     1      12.280   9.850  25.360  1.00  0.00            
ATOM     78  H37 ACD     1      11.850   8.970  24.870  1.00  0.00            
ATOM     79  O19 ACD     1      11.710  10.100  26.670  1.00  0.00            
ATOM     80  H38 ACD     1      10.820  10.420  26.510  1.00  0.00            
ATOM     81  C24 ACD     1      13.780   9.500  25.460  1.00  0.00            
ATOM     82  H39 ACD     1      14.310  10.210  26.110  1.00  0.00            
ATOM     83  O20 ACD     1      14.030   8.190  25.990  1.00  0.00            
ATOM     84  H40 ACD     1      14.230   7.660  25.220  1.00  0.00            
ATOM     85  C25 ACD     1      14.470   9.540  24.130  1.00  0.00            
ATOM     86  H41 ACD     1      15.550   9.370  24.250  1.00  0.00            
ATOM     87  O21 ACD     1      14.270  10.740  23.480  1.00  0.00            
ATOM     88  C26 ACD     1      12.880  11.000  23.120  1.00  0.00            
ATOM     89  H42 ACD     1      12.500  10.150  22.530  1.00  0.00            
ATOM     90  C27 ACD     1      12.830  12.230  22.180  1.00  0.00            
ATOM     91  H43 ACD     1      13.410  12.000  21.280  1.00  0.00            
ATOM     92  H44 ACD     1      11.790  12.290  21.830  1.00  0.00            
ATOM     93  O22 ACD     1      13.210  13.550  22.750  1.00  0.00            
ATOM     94  H45 ACD     1      12.390  14.040  22.820  1.00  0.00            
ATOM     95  O23 ACD     1      13.960   8.480  23.290  1.00  0.00            
ATOM     96  C28 ACD     1      14.760   7.760  22.390  1.00  0.00            
ATOM     97  H46 ACD     1      15.790   8.070  22.610  1.00  0.00            
ATOM     98  C29 ACD     1      14.330   8.070  20.990  1.00  0.00            
ATOM     99  H47 ACD     1      13.240   8.050  20.880  1.00  0.00            
ATOM    100  O24 ACD     1      14.940   7.100  20.080  1.00  0.00            
ATOM    101  C30 ACD     1      14.760   9.450  20.450  1.00  0.00            
ATOM    102  H48 ACD     1      14.170  10.150  21.070  1.00  0.00            
ATOM    103  H49 ACD     1      15.840   9.490  20.640  1.00  0.00            
ATOM    104  O25 ACD     1      14.260   9.720  19.160  1.00  0.00            
ATOM    105  H50 ACD     1      14.570   9.040  18.550  1.00  0.00            
ATOM    106  C31 ACD     1      14.630   6.320  22.770  1.00  0.00            
ATOM    107  H51 ACD     1      13.550   6.130  22.770  1.00  0.00            
ATOM    108  O26 ACD     1      15.250   6.130  24.090  1.00  0.00            
ATOM    109  H52 ACD     1      16.180   6.230  23.860  1.00  0.00            
ATOM    110  C32 ACD     1      15.220   5.490  21.730  1.00  0.00            
ATOM    111  H53 ACD     1      16.280   5.730  21.810  1.00  0.00            
ATOM    112  O27 ACD     1      15.070   4.060  22.050  1.00  0.00            
ATOM    113  H54 ACD     1      15.250   4.010  22.990  1.00  0.00            
ATOM    114  C33 ACD     1      14.600   5.800  20.420  1.00  0.00            
ATOM    115  H55 ACD     1      15.040   5.100  19.700  1.00  0.00            
ATOM    116  O28 ACD     1      13.140   5.610  20.440  1.00  0.00            
ATOM    117  C34 ACD     1      12.630   4.660  19.560  1.00  0.00            
ATOM    118  H56 ACD     1      13.290   4.370  18.740  1.00  0.00            
ATOM    119  C35 ACD     1      12.090   3.320  20.240  1.00  0.00            
ATOM    120  H57 ACD     1      11.470   3.580  21.100  1.00  0.00            
ATOM    121  O29 ACD     1      13.210   2.530  20.760  1.00  0.00            
ATOM    122  H58 ACD     1      13.830   3.070  21.260  1.00  0.00            
ATOM    123  C36 ACD     1      11.230   2.450  19.270  1.00  0.00            
ATOM    124  H59 ACD     1      11.910   2.050  18.510  1.00  0.00            
ATOM    125  O30 ACD     1      10.610   1.300  19.940  1.00  0.00            
ATOM    126  H60 ACD     1      10.000   1.600  20.630  1.00  0.00            
ATOM    127  C1  BI7     2      10.400   5.240  23.440  1.00  0.00            
ATOM    128  C2  BI7     2      10.330   6.750  23.650  1.00  0.00            
ATOM    129  C3  BI7     2      10.680   7.500  22.360  1.00  0.00            
ATOM    130  C4  BI7     2       9.020   7.170  24.360  1.00  0.00            
ATOM    131  C5  BI7     2       7.890   7.320  23.550  1.00  0.00            
ATOM    132  C6  BI7     2       6.580   7.640  23.810  1.00  0.00            
ATOM    133  C7  BI7     2       6.010   8.000  25.090  1.00  0.00            
ATOM    134  C8  BI7     2       6.730   8.090  26.230  1.00  0.00            
ATOM    135  O1  BI7     2       5.990   8.590  27.230  1.00  0.00            
ATOM    136  C9  BI7     2       8.140   7.750  26.660  1.00  0.00            
ATOM    137  O2  BI7     2       8.430   7.860  27.850  1.00  0.00            
ATOM    138  C10 BI7     2       9.110   7.340  25.720  1.00  0.00            
ATOM    139  H1  BI7     2       9.950   4.800  24.340  1.00  0.00            
ATOM    140  H2  BI7     2       9.750   4.880  22.630  1.00  0.00            
ATOM    141  H3  BI7     2      11.380   4.770  23.320  1.00  0.00            
ATOM    142  H4  BI7     2      11.180   6.910  24.320  1.00  0.00            
ATOM    143  H5  BI7     2      10.080   7.110  21.540  1.00  0.00            
ATOM    144  H6  BI7     2      10.490   8.570  22.510  1.00  0.00            
ATOM    145  H7  BI7     2      11.710   7.370  21.990  1.00  0.00            
ATOM    146  H8  BI7     2       8.150   7.120  22.520  1.00  0.00            
ATOM    147  H9  BI7     2       5.880   7.470  23.000  1.00  0.00            
ATOM    148  H10 BI7     2       5.000   8.390  25.090  1.00  0.00            
ATOM    149  H11 BI7     2       6.590   8.610  27.990  1.00  0.00            
ATOM    150  H12 BI7     2      10.060   7.200  26.220  1.00  0.00            
TER
ENDMDL
MODEL        1
ATOM      1  H1  ACD     1      25.530   1.880  24.870  1.00  0.00            
ATOM      2  O1  ACD     1      25.180   2.630  25.360  1.00  0.00            
ATOM      3  C1  ACD     1      24.170   3.200  24.540  1.00  0.00            
ATOM      4  H2  ACD     1      23.440   3.720  25.170  1.00  0.00            
ATOM      5  H3  ACD     1      23.600   2.400  24.050  1.00  0.00            
ATOM      6  C2  ACD     1      24.760   4.220  23.600  1.00  0.00            
ATOM      7  H4  ACD     1      25.380   4.910  24.190  1.00  0.00            
ATOM      8  O2  ACD     1      25.540   3.520  22.600  1.00  0.00            
ATOM      9  C3  ACD     1      26.230   4.330  21.740  1.00  0.00            
ATOM     10  H5  ACD     1      26.770   3.670  21.050  1.00  0.00            
ATOM     11  O3  ACD     1      27.170   5.200  22.450  1.00  0.00            
ATOM     12  C4  ACD     1      28.580   4.800  22.450  1.00  0.00            
ATOM     13  H6  ACD     1      28.840   4.750  21.380  1.00  0.00            
ATOM     14  C5  ACD     1      29.280   6.060  22.910  1.00  0.00            
ATOM     15  H7  ACD     1      28.550   6.630  23.490  1.00  0.00            
ATOM     16  O4  ACD     1      29.700   6.880  21.790  1.00  0.00            
ATOM     17  H8  ACD     1      30.500   6.590  21.350  1.00  0.00            
ATOM     18  C6  ACD     1      30.470   5.890  23.830  1.00  0.00            
ATOM     19  H9  ACD     1      31.370   5.640  23.260  1.00  0.00            
ATOM     20  O5  ACD     1      30.780   6.970  24.610  1.00  0.00            
ATOM     21  H10 ACD     1      30.720   7.770  24.070  1.00  0.00            
ATOM     22  C7  ACD     1      30.140   4.760  24.860  1.00  0.00            
ATOM     23  H11 ACD     1      31.060   4.590  25.420  1.00  0.00            
ATOM     24  O6  ACD     1      29.940   3.540  24.080  1.00  0.00            
ATOM     25  C8  ACD     1      28.770   3.470  23.190  1.00  0.00            
ATOM     26  H12 ACD     1      27.850   3.330  23.780  1.00  0.00            
ATOM     27  C9  ACD     1      28.970   2.270  22.240  1.00  0.00            
ATOM     28  H13 ACD     1      29.210   1.400  22.860  1.00  0.00            
ATOM     29  H14 ACD     1      28.030   2.010  21.740  1.00  0.00            
ATOM     30  O7  ACD     1      29.970   2.540  21.230  1.00  0.00            
ATOM     31  H15 ACD     1      30.840   2.330  21.570  1.00  0.00            
ATOM     32  O8  ACD     1      28.980   5.090  25.660  1.00  0.00            
ATOM     33  C10 ACD     1      29.210   4.900  27.010  1.00  0.00            
ATOM     34  H16 ACD     1      29.980   4.120  27.140  1.00  0.00            
ATOM     35  C11 ACD     1      29.570   6.270  27.680  1.00  0.00            
ATOM     36  H17 ACD     1      28.670   6.880  27.530  1.00  0.00            
ATOM     37  O9  ACD     1      30.820   6.830  27.240  1.00  0.00            
ATOM     38  H18 ACD     1      30.800   7.020  26.300  1.00  0.00            
ATOM     39  C12 ACD     1      29.650   6.040  29.190  1.00  0.00            
ATOM     40  H19 ACD     1      30.500   5.380  29.380  1.00  0.00            
ATOM     41  O10 ACD     1      30.020   7.300  29.840  1.00  0.00            
ATOM     42  H20 ACD     1      30.810   7.640  29.410  1.00  0.00            
ATOM     43  C13 ACD     1      28.420   5.340  29.800  1.00  0.00            
ATOM     44  H21 ACD     1      28.620   5.120  30.860  1.00  0.00            
ATOM     45  O11 ACD     1      28.240   4.140  29.090  1.00  0.00            
ATOM     46  C14 ACD     1      28.030   4.180  27.670  1.00  0.00            
ATOM     47  H22 ACD     1      27.120   4.700  27.350  1.00  0.00            
ATOM     48  C15 ACD     1      28.020   2.730  27.100  1.00  0.00            
ATOM     49  H23 ACD     1      27.890   2.840  26.020  1.00  0.00            
ATOM     50  H24 ACD     1      28.930   2.210  27.430  1.00  0.00            
ATOM     51  O12 ACD     1      26.900   2.100  27.610  1.00  0.00            
ATOM     52  H25 ACD     1      26.170   2.430  27.080  1.00  0.00            
ATOM     53  O13 ACD     1      27.220   6.070  29.590  1.00  0.00            
ATOM     54  C16 ACD     1      26.350   6.130  30.730  1.00  0.00            
ATOM     55  H26 ACD     1      26.690   5.340  31.420  1.00  0.00            
ATOM     56  C17 ACD     1      26.580   7.570  31.240  1.00  0.00            
ATOM     57  H27 ACD     1      26.400   8.280  30.420  1.00  0.00            
ATOM     58  O14 ACD     1      27.920   7.830  31.680  1.00  0.00            
ATOM     59  H28 ACD     1      28.560   7.660  30.980  1.00  0.00            
ATOM     60  C18 ACD     1      25.560   8.020  32.280  1.00  0.00            
ATOM     61  H29 ACD     1      25.710   7.410  33.190  1.00  0.00            
ATOM     62  O15 ACD     1      25.620   9.440  32.440  1.00  0.00            
ATOM     63  H30 ACD     1      25.420   9.820  31.580  1.00  0.00            
ATOM     64  C19 ACD     1      24.150   7.770  31.750  1.00  0.00            
ATOM     65  H31 ACD     1      23.500   7.960  32.610  1.00  0.00            
ATOM     66  O16 ACD     1      24.040   6.370  31.370  1.00  0.00            
ATOM     67  C20 ACD     1      24.890   6.020  30.300  1.00  0.00            
ATOM     68  H32 ACD     1      24.560   6.590  29.430  1.00  0.00            
ATOM     69  C21 ACD     1      24.700   4.510  29.980  1.00  0.00            
ATOM     70  H33 ACD     1      25.470   4.170  29.270  1.00  0.00            
ATOM     71  H34 ACD     1      24.680   3.880  30.880  1.00  0.00            
ATOM     72  O17 ACD     1      23.480   4.400  29.170  1.00  0.00            
ATOM     73  H35 ACD     1      22.720   4.030  29.630  1.00  0.00            
ATOM     74  O18 ACD     1      23.770   8.590  30.640  1.00  0.00            
ATOM     75  C22 ACD     1      22.370   8.830  30.320  1.00  0.00            
ATOM     76  H36 ACD     1      21.820   9.210  31.190  1.00  0.00            
ATOM     77  C23 ACD     1      22.450   9.840  29.140  1.00  0.00            
ATOM     78  H37 ACD     1      23.020   9.400  28.310  1.00  0.00            
ATOM     79  O19 ACD     1      22.980  11.020  29.710  1.00  0.00            
ATOM     80  H38 ACD     1      23.830  10.770  30.080  1.00  0.00            
ATOM     81  C24 ACD     1      21.060  10.000  28.430  1.00  0.00            
ATOM     82  H39 ACD     1      20.390  10.540  29.120  1.00  0.00            
ATOM     83  O20 ACD     1      21.160  10.870  27.300  1.00  0.00            
ATOM     84  H40 ACD     1      21.520  10.200  26.710  1.00  0.00            
ATOM     85  C25 ACD     1      20.420   8.700  27.990  1.00  0.00            
ATOM     86  H41 ACD     1      19.410   8.800  27.570  1.00  0.00            
ATOM     87  O21 ACD     1      20.400   7.870  29.150  1.00  0.00            
ATOM     88  C26 ACD     1      21.620   7.570  29.880  1.00  0.00            
ATOM     89  H42 ACD     1      22.360   7.040  29.280  1.00  0.00            
ATOM     90  C27 ACD     1      20.930   6.950  31.130  1.00  0.00            
ATOM     91  H43 ACD     1      21.700   6.630  31.850  1.00  0.00            
ATOM     92  H44 ACD     1      20.310   7.670  31.690  1.00  0.00            
ATOM     93  O22 ACD     1      20.130   5.810  30.680  1.00  0.00            
ATOM     94  H45 ACD     1      19.520   6.340  30.160  1.00  0.00            
ATOM     95  O23 ACD     1      21.270   8.180  26.990  1.00  0.00            
ATOM     96  C28 ACD     1      20.650   7.300  26.010  1.00  0.00            
ATOM     97  H46 ACD     1      19.570   7.240  26.200  1.00  0.00            
ATOM     98  C29 ACD     1      21.210   5.900  26.050  1.00  0.00            
ATOM     99  H47 ACD     1      22.310   5.910  26.050  1.00  0.00            
ATOM    100  O24 ACD     1      20.930   5.200  24.820  1.00  0.00            
ATOM    101  C30 ACD     1      20.810   4.900  27.140  1.00  0.00            
ATOM    102  H48 ACD     1      21.150   3.870  26.990  1.00  0.00            
ATOM    103  H49 ACD     1      21.160   5.230  28.130  1.00  0.00            
ATOM    104  O25 ACD     1      19.390   4.740  27.180  1.00  0.00            
ATOM    105  H50 ACD     1      19.050   5.350  27.840  1.00  0.00            
ATOM    106  C31 ACD     1      21.010   7.930  24.670  1.00  0.00            
ATOM    107  H51 ACD     1      22.100   8.000  24.790  1.00  0.00            
ATOM    108  O26 ACD     1      20.430   9.270  24.470  1.00  0.00            
ATOM    109  H52 ACD     1      21.180   9.760  24.100  1.00  0.00            
ATOM    110  C32 ACD     1      20.730   7.110  23.510  1.00  0.00            
ATOM    111  H53 ACD     1      19.660   6.880  23.440  1.00  0.00            
ATOM    112  O27 ACD     1      21.140   7.670  22.190  1.00  0.00            
ATOM    113  H54 ACD     1      20.810   8.580  22.170  1.00  0.00            
ATOM    114  C33 ACD     1      21.410   5.720  23.630  1.00  0.00            
ATOM    115  H55 ACD     1      21.210   5.140  22.730  1.00  0.00            
ATOM    116  O28 ACD     1      22.870   5.820  23.750  1.00  0.00            
ATOM    117  C34 ACD     1      23.610   5.010  22.850  1.00  0.00            
ATOM    118  H56 ACD     1      22.970   4.280  22.340  1.00  0.00            
ATOM    119  C35 ACD     1      24.210   5.890  21.770  1.00  0.00            
ATOM    120  H57 ACD     1      24.730   6.730  22.250  1.00  0.00            
ATOM    121  O29 ACD     1      23.220   6.460  20.980  1.00  0.00            
ATOM    122  H58 ACD     1      22.850   7.170  21.500  1.00  0.00            
ATOM    123  C36 ACD     1      25.230   5.170  20.900  1.00  0.00            
ATOM    124  H59 ACD     1      24.590   4.490  20.310  1.00  0.00            
ATOM    125  O30 ACD     1      25.970   5.970  20.000  1.00  0.00            
ATOM    126  H60 ACD     1      26.370   6.630  20.570  1.00  0.00            
ATOM    127  C1  BI7     2      25.150   7.070  26.680  1.00  0.00            
ATOM    128  C2  BI7     2      26.070   8.180  26.060  1.00  0.00            
ATOM    129  C3  BI7     2      25.420   8.960  24.900  1.00  0.00            
ATOM    130  C4  BI7     2      26.800   9.120  27.100  1.00  0.00            
ATOM    131  C5  BI7     2      28.170   9.430  26.740  1.00  0.00            
ATOM    132  C6  BI7     2      29.100  10.140  27.380  1.00  0.00            
ATOM    133  C7  BI7     2      29.040  10.980  28.480  1.00  0.00            
ATOM    134  C8  BI7     2      27.900  11.230  29.210  1.00  0.00            
ATOM    135  O1  BI7     2      28.030  12.160  30.230  1.00  0.00            
ATOM    136  C9  BI7     2      26.590  10.520  29.260  1.00  0.00            
ATOM    137  O2  BI7     2      25.770  10.780  30.150  1.00  0.00            
ATOM    138  C10 BI7     2      26.150   9.580  28.210  1.00  0.00            
ATOM    139  H1  BI7     2      24.360   7.590  27.240  1.00  0.00            
ATOM    140  H2  BI7     2      24.720   6.430  25.890  1.00  0.00            
ATOM    141  H3  BI7     2      25.770   6.410  27.300  1.00  0.00            
ATOM    142  H4  BI7     2      26.850   7.580  25.560  1.00  0.00            
ATOM    143  H5  BI7     2      24.750   9.670  25.410  1.00  0.00            
ATOM    144  H6  BI7     2      26.160   9.450  24.260  1.00  0.00            
ATOM    145  H7  BI7     2      24.830   8.300  24.250  1.00  0.00            
ATOM    146  H8  BI7     2      28.590   9.000  25.830  1.00  0.00            
ATOM    147  H9  BI7     2      30.100  10.110  26.970  1.00  0.00            
ATOM    148  H10 BI7     2      29.980  11.400  28.810  1.00  0.00            
ATOM    149  H11 BI7     2      27.110  12.170  30.540  1.00  0.00            
ATOM    150  H12 BI7     2      25.130   9.220  28.350  1.00  0.00            
TER
ENDMDL
MODEL        1
ATOM      1  H1  ACD     1       5.630  39.960  27.910  1.00  0.00            
ATOM      2  O1  ACD     1       5.280  40.690  28.440  1.00  0.00            
ATOM      3  C1  ACD     1       6.450  41.030  29.310  1.00  0.00            
ATOM      4  H2  ACD     1       6.710  40.190  29.970  1.00  0.00            
ATOM      5  H3  ACD     1       6.130  41.890  29.910  1.00  0.00            
ATOM      6  C2  ACD     1       7.580  41.420  28.500  1.00  0.00            
ATOM      7  H4  ACD     1       7.670  40.890  27.540  1.00  0.00            
ATOM      8  O2  ACD     1       7.360  42.820  28.230  1.00  0.00            
ATOM      9  C3  ACD     1       8.360  43.550  27.670  1.00  0.00            
ATOM     10  H5  ACD     1       8.010  44.590  27.670  1.00  0.00            
ATOM     11  O3  ACD     1       8.530  42.880  26.400  1.00  0.00            
ATOM     12  C4  ACD     1       8.110  43.740  25.300  1.00  0.00            
ATOM     13  H6  ACD     1       7.680  44.660  25.710  1.00  0.00            
ATOM     14  C5  ACD     1       9.310  44.220  24.440  1.00  0.00            
ATOM     15  H7  ACD     1       9.920  43.360  24.170  1.00  0.00            
ATOM     16  O4  ACD     1      10.170  45.050  25.330  1.00  0.00            
ATOM     17  H8  ACD     1      11.050  45.060  24.960  1.00  0.00            
ATOM     18  C6  ACD     1       8.950  45.050  23.170  1.00  0.00            
ATOM     19  H9  ACD     1       8.420  45.950  23.530  1.00  0.00            
ATOM     20  O5  ACD     1      10.050  45.350  22.310  1.00  0.00            
ATOM     21  H10 ACD     1      10.680  45.870  22.810  1.00  0.00            
ATOM     22  C7  ACD     1       7.840  44.310  22.390  1.00  0.00            
ATOM     23  H11 ACD     1       7.430  45.010  21.660  1.00  0.00            
ATOM     24  O6  ACD     1       6.770  43.860  23.230  1.00  0.00            
ATOM     25  C8  ACD     1       7.070  43.060  24.400  1.00  0.00            
ATOM     26  H12 ACD     1       7.470  42.090  24.100  1.00  0.00            
ATOM     27  C9  ACD     1       5.810  42.870  25.140  1.00  0.00            
ATOM     28  H13 ACD     1       4.980  42.480  24.530  1.00  0.00            
ATOM     29  H14 ACD     1       5.950  42.040  25.830  1.00  0.00            
ATOM     30  O7  ACD     1       5.400  43.920  25.830  1.00  0.00            
ATOM     31  H15 ACD     1       5.260  44.540  25.120  1.00  0.00            
ATOM     32  O8  ACD     1       8.450  43.180  21.860  1.00  0.00            
ATOM     33  C10 ACD     1       8.330  42.870  20.500  1.00  0.00            
ATOM     34  H16 ACD     1       7.850  43.690  19.940  1.00  0.00            
ATOM     35  C11 ACD     1       9.750  42.680  19.990  1.00  0.00            
ATOM     36  H17 ACD     1      10.370  42.080  20.670  1.00  0.00            
ATOM     37  O9  ACD     1      10.430  43.940  19.920  1.00  0.00            
ATOM     38  H18 ACD     1      10.160  44.400  20.720  1.00  0.00            
ATOM     39  C12 ACD     1       9.810  42.050  18.630  1.00  0.00            
ATOM     40  H19 ACD     1       9.630  42.790  17.840  1.00  0.00            
ATOM     41  O10 ACD     1      11.060  41.560  18.350  1.00  0.00            
ATOM     42  H20 ACD     1      11.420  42.300  17.850  1.00  0.00            
ATOM     43  C13 ACD     1       8.980  40.860  18.680  1.00  0.00            
ATOM     44  H21 ACD     1       9.020  40.410  17.680  1.00  0.00            
ATOM     45  O11 ACD     1       7.630  41.180  18.950  1.00  0.00            
ATOM     46  C14 ACD     1       7.470  41.630  20.280  1.00  0.00            
ATOM     47  H22 ACD     1       7.760  40.840  20.980  1.00  0.00            
ATOM     48  C15 ACD     1       6.110  41.920  20.600  1.00  0.00            
ATOM     49  H23 ACD     1       5.560  41.000  20.350  1.00  0.00            
ATOM     50  H24 ACD     1       5.940  42.230  21.640  1.00  0.00            
ATOM     51  O12 ACD     1       5.550  42.890  19.740  1.00  0.00            
ATOM     52  H25 ACD     1       5.590  42.630  18.810  1.00  0.00            
ATOM     53  O13 ACD     1       9.420  39.940  19.600  1.00  0.00            
ATOM     54  C16 ACD     1       9.690  38.540  19.210  1.00  0.00            
ATOM     55  H26 ACD     1       9.540  38.320  18.150  1.00  0.00            
ATOM     56  C17 ACD     1      11.120  38.250  19.600  1.00  0.00            
ATOM     57  H27 ACD     1      11.290  38.750  20.560  1.00  0.00            
ATOM     58  O14 ACD     1      11.960  38.850  18.550  1.00  0.00            
ATOM     59  H28 ACD     1      11.580  39.710  18.350  1.00  0.00            
ATOM     60  C18 ACD     1      11.310  36.710  19.740  1.00  0.00            
ATOM     61  H29 ACD     1      11.370  36.260  18.740  1.00  0.00            
ATOM     62  O15 ACD     1      12.560  36.450  20.470  1.00  0.00            
ATOM     63  H30 ACD     1      12.330  36.500  21.410  1.00  0.00            
ATOM     64  C19 ACD     1      10.250  36.090  20.580  1.00  0.00            
ATOM     65  H31 ACD     1      10.360  35.000  20.630  1.00  0.00            
ATOM     66  O16 ACD     1       9.040  36.330  19.970  1.00  0.00            
ATOM     67  C20 ACD     1       8.650  37.710  19.940  1.00  0.00            
ATOM     68  H32 ACD     1       8.780  38.100  20.950  1.00  0.00            
ATOM     69  C21 ACD     1       7.180  37.750  19.520  1.00  0.00            
ATOM     70  H33 ACD     1       6.640  36.890  19.940  1.00  0.00            
ATOM     71  H34 ACD     1       6.710  38.690  19.850  1.00  0.00            
ATOM     72  O17 ACD     1       7.140  37.510  18.170  1.00  0.00            
ATOM     73  H35 ACD     1       7.640  36.710  18.000  1.00  0.00            
ATOM     74  O18 ACD     1      10.330  36.620  21.940  1.00  0.00            
ATOM     75  C22 ACD     1      10.240  35.630  23.010  1.00  0.00            
ATOM     76  H36 ACD     1      10.230  34.630  22.550  1.00  0.00            
ATOM     77  C23 ACD     1      11.460  35.860  23.950  1.00  0.00            
ATOM     78  H37 ACD     1      11.510  36.920  24.220  1.00  0.00            
ATOM     79  O19 ACD     1      12.660  35.420  23.230  1.00  0.00            
ATOM     80  H38 ACD     1      13.290  34.910  23.760  1.00  0.00            
ATOM     81  C24 ACD     1      11.290  34.970  25.180  1.00  0.00            
ATOM     82  H39 ACD     1      11.260  33.900  24.930  1.00  0.00            
ATOM     83  O20 ACD     1      12.380  35.120  26.150  1.00  0.00            
ATOM     84  H40 ACD     1      13.180  35.390  25.680  1.00  0.00            
ATOM     85  C25 ACD     1       9.930  35.330  25.750  1.00  0.00            
ATOM     86  H41 ACD     1       9.770  34.620  26.560  1.00  0.00            
ATOM     87  O21 ACD     1       8.890  35.010  24.810  1.00  0.00            
ATOM     88  C26 ACD     1       8.870  35.850  23.660  1.00  0.00            
ATOM     89  H42 ACD     1       8.820  36.900  23.970  1.00  0.00            
ATOM     90  C27 ACD     1       7.680  35.580  22.770  1.00  0.00            
ATOM     91  H43 ACD     1       7.700  36.190  21.860  1.00  0.00            
ATOM     92  H44 ACD     1       7.760  34.550  22.380  1.00  0.00            
ATOM     93  O22 ACD     1       6.500  35.930  23.430  1.00  0.00            
ATOM     94  H45 ACD     1       5.800  35.530  22.900  1.00  0.00            
ATOM     95  O23 ACD     1       9.750  36.720  26.170  1.00  0.00            
ATOM     96  C28 ACD     1       9.310  36.870  27.590  1.00  0.00            
ATOM     97  H46 ACD     1       8.910  35.900  27.890  1.00  0.00            
ATOM     98  C29 ACD     1       8.250  37.970  27.640  1.00  0.00            
ATOM     99  H47 ACD     1       8.650  38.780  27.020  1.00  0.00            
ATOM    100  O24 ACD     1       7.920  38.390  28.970  1.00  0.00            
ATOM    101  C30 ACD     1       6.980  37.500  26.920  1.00  0.00            
ATOM    102  H48 ACD     1       7.150  37.210  25.880  1.00  0.00            
ATOM    103  H49 ACD     1       6.620  36.700  27.580  1.00  0.00            
ATOM    104  O25 ACD     1       5.950  38.470  26.910  1.00  0.00            
ATOM    105  H50 ACD     1       5.230  38.290  26.300  1.00  0.00            
ATOM    106  C31 ACD     1      10.470  37.140  28.450  1.00  0.00            
ATOM    107  H51 ACD     1      11.070  37.920  27.970  1.00  0.00            
ATOM    108  O26 ACD     1      11.340  35.920  28.500  1.00  0.00            
ATOM    109  H52 ACD     1      11.840  35.830  27.690  1.00  0.00            
ATOM    110  C32 ACD     1      10.030  37.690  29.850  1.00  0.00            
ATOM    111  H53 ACD     1       9.470  36.870  30.320  1.00  0.00            
ATOM    112  O27 ACD     1      11.070  38.110  30.780  1.00  0.00            
ATOM    113  H54 ACD     1      10.650  38.340  31.600  1.00  0.00            
ATOM    114  C33 ACD     1       9.040  38.780  29.710  1.00  0.00            
ATOM    115  H55 ACD     1       8.620  38.980  30.700  1.00  0.00            
ATOM    116  O28 ACD     1       9.520  39.980  29.150  1.00  0.00            
ATOM    117  C34 ACD     1       8.870  41.210  29.340  1.00  0.00            
ATOM    118  H56 ACD     1       8.670  41.340  30.420  1.00  0.00            
ATOM    119  C35 ACD     1       9.990  42.130  28.910  1.00  0.00            
ATOM    120  H57 ACD     1      10.380  41.750  27.950  1.00  0.00            
ATOM    121  O29 ACD     1      11.020  42.130  29.880  1.00  0.00            
ATOM    122  H58 ACD     1      11.380  41.240  29.820  1.00  0.00            
ATOM    123  C36 ACD     1       9.470  43.530  28.640  1.00  0.00            
ATOM    124  H59 ACD     1       8.990  43.860  29.570  1.00  0.00            
ATOM    125  O30 ACD     1      10.460  44.340  28.100  1.00  0.00            
ATOM    126  H60 ACD     1      10.380  44.180  27.150  1.00  0.00            
ATOM    127  C1  BI7     2      10.190  39.710  23.530  1.00  0.00            
ATOM    128  C2  BI7     2      11.440  40.470  23.990  1.00  0.00            
ATOM    129  C3  BI7     2      11.350  41.010  25.410  1.00  0.00            
ATOM    130  C4  BI7     2      12.690  39.650  23.700  1.00  0.00            
ATOM    131  C5  BI7     2      13.210  39.900  22.410  1.00  0.00            
ATOM    132  C6  BI7     2      14.190  39.180  21.760  1.00  0.00            
ATOM    133  C7  BI7     2      15.070  38.090  22.110  1.00  0.00            
ATOM    134  C8  BI7     2      15.100  37.500  23.350  1.00  0.00            
ATOM    135  O1  BI7     2      15.910  36.430  23.470  1.00  0.00            
ATOM    136  C9  BI7     2      14.250  37.740  24.530  1.00  0.00            
ATOM    137  O2  BI7     2      14.340  37.060  25.560  1.00  0.00            
ATOM    138  C10 BI7     2      13.310  38.840  24.630  1.00  0.00            
ATOM    139  H1  BI7     2       9.220  40.220  23.550  1.00  0.00            
ATOM    140  H2  BI7     2      10.420  39.410  22.500  1.00  0.00            
ATOM    141  H3  BI7     2       9.990  38.800  24.110  1.00  0.00            
ATOM    142  H4  BI7     2      11.450  41.400  23.400  1.00  0.00            
ATOM    143  H5  BI7     2      11.190  40.180  26.100  1.00  0.00            
ATOM    144  H6  BI7     2      12.120  41.670  25.820  1.00  0.00            
ATOM    145  H7  BI7     2      10.430  41.610  25.490  1.00  0.00            
ATOM    146  H8  BI7     2      12.760  40.650  21.760  1.00  0.00            
ATOM    147  H9  BI7     2      14.320  39.520  20.730  1.00  0.00            
ATOM    148  H10 BI7     2      15.870  37.820  21.430  1.00  0.00            
ATOM    149  H11 BI7     2      15.980  36.230  24.420  1.00  0.00            
ATOM    150  H12 BI7     2      13.010  38.920  25.670  1.00  0.00            
TER
ENDMDL
MODEL        1
ATOM      1  H1  ACD     1      44.950  13.190  20.390  1.00  0.00            
ATOM      2  O1  ACD     1      44.000  13.070  20.300  1.00  0.00            
ATOM      3  C1  ACD     1      43.290  14.200  20.760  1.00  0.00            
ATOM      4  H2  ACD     1      43.710  15.130  20.360  1.00  0.00            
ATOM      5  H3  ACD     1      43.290  14.310  21.850  1.00  0.00            
ATOM      6  C2  ACD     1      41.820  14.010  20.410  1.00  0.00            
ATOM      7  H4  ACD     1      41.090  14.800  20.650  1.00  0.00            
ATOM      8  O2  ACD     1      41.760  13.990  18.980  1.00  0.00            
ATOM      9  C3  ACD     1      40.420  13.840  18.520  1.00  0.00            
ATOM     10  H5  ACD     1      40.460  13.700  17.430  1.00  0.00            
ATOM     11  O3  ACD     1      39.470  14.780  18.980  1.00  0.00            
ATOM     12  C4  ACD     1      39.090  15.810  18.150  1.00  0.00            
ATOM     13  H6  ACD     1      39.540  15.670  17.160  1.00  0.00            
ATOM     14  C5  ACD     1      37.580  15.680  18.070  1.00  0.00            
ATOM     15  H7  ACD     1      37.210  15.540  19.090  1.00  0.00            
ATOM     16  O4  ACD     1      37.270  14.540  17.230  1.00  0.00            
ATOM     17  H8  ACD     1      37.470  13.700  17.640  1.00  0.00            
ATOM     18  C6  ACD     1      36.840  16.900  17.610  1.00  0.00            
ATOM     19  H9  ACD     1      37.020  17.120  16.550  1.00  0.00            
ATOM     20  O5  ACD     1      35.420  16.850  17.880  1.00  0.00            
ATOM     21  H10 ACD     1      35.210  15.960  17.580  1.00  0.00            
ATOM     22  C7  ACD     1      37.420  18.160  18.320  1.00  0.00            
ATOM     23  H11 ACD     1      36.940  19.040  17.880  1.00  0.00            
ATOM     24  O6  ACD     1      38.790  18.230  18.120  1.00  0.00            
ATOM     25  C8  ACD     1      39.550  17.180  18.710  1.00  0.00            
ATOM     26  H12 ACD     1      39.450  17.290  19.800  1.00  0.00            
ATOM     27  C9  ACD     1      40.990  17.460  18.340  1.00  0.00            
ATOM     28  H13 ACD     1      41.310  18.460  18.660  1.00  0.00            
ATOM     29  H14 ACD     1      41.550  16.720  18.920  1.00  0.00            
ATOM     30  O7  ACD     1      41.180  17.320  16.890  1.00  0.00            
ATOM     31  H15 ACD     1      40.510  17.890  16.500  1.00  0.00            
ATOM     32  O8  ACD     1      37.240  18.140  19.780  1.00  0.00            
ATOM     33  C10 ACD     1      36.830  19.430  20.390  1.00  0.00            
ATOM     34  H16 ACD     1      36.860  20.290  19.710  1.00  0.00            
ATOM     35  C11 ACD     1      35.450  19.290  20.870  1.00  0.00            
ATOM     36  H17 ACD     1      35.390  18.530  21.660  1.00  0.00            
ATOM     37  O9  ACD     1      34.570  18.980  19.710  1.00  0.00            
ATOM     38  H18 ACD     1      34.960  18.350  19.110  1.00  0.00            
ATOM     39  C12 ACD     1      34.990  20.600  21.510  1.00  0.00            
ATOM     40  H19 ACD     1      35.190  21.400  20.780  1.00  0.00            
ATOM     41  O10 ACD     1      33.610  20.500  21.900  1.00  0.00            
ATOM     42  H20 ACD     1      33.210  19.960  21.210  1.00  0.00            
ATOM     43  C13 ACD     1      35.930  21.050  22.630  1.00  0.00            
ATOM     44  H21 ACD     1      35.550  21.980  23.060  1.00  0.00            
ATOM     45  O11 ACD     1      37.280  21.140  22.070  1.00  0.00            
ATOM     46  C14 ACD     1      37.750  19.830  21.540  1.00  0.00            
ATOM     47  H22 ACD     1      37.730  19.070  22.330  1.00  0.00            
ATOM     48  C15 ACD     1      39.220  20.090  21.100  1.00  0.00            
ATOM     49  H23 ACD     1      39.410  19.390  20.280  1.00  0.00            
ATOM     50  H24 ACD     1      39.220  21.090  20.640  1.00  0.00            
ATOM     51  O12 ACD     1      40.130  20.040  22.150  1.00  0.00            
ATOM     52  H25 ACD     1      40.750  20.720  21.870  1.00  0.00            
ATOM     53  O13 ACD     1      35.850  20.180  23.720  1.00  0.00            
ATOM     54  C16 ACD     1      36.200  20.650  25.050  1.00  0.00            
ATOM     55  H26 ACD     1      35.720  21.630  25.210  1.00  0.00            
ATOM     56  C17 ACD     1      35.690  19.630  26.100  1.00  0.00            
ATOM     57  H27 ACD     1      36.040  18.660  25.720  1.00  0.00            
ATOM     58  O14 ACD     1      34.200  19.610  26.190  1.00  0.00            
ATOM     59  H28 ACD     1      33.800  19.160  25.440  1.00  0.00            
ATOM     60  C18 ACD     1      36.360  19.730  27.460  1.00  0.00            
ATOM     61  H29 ACD     1      36.230  20.720  27.910  1.00  0.00            
ATOM     62  O15 ACD     1      36.000  18.720  28.410  1.00  0.00            
ATOM     63  H30 ACD     1      36.220  17.920  27.930  1.00  0.00            
ATOM     64  C19 ACD     1      37.870  19.530  27.230  1.00  0.00            
ATOM     65  H31 ACD     1      38.380  19.560  28.200  1.00  0.00            
ATOM     66  O16 ACD     1      38.370  20.510  26.400  1.00  0.00            
ATOM     67  C20 ACD     1      37.750  20.800  25.160  1.00  0.00            
ATOM     68  H32 ACD     1      38.120  20.040  24.470  1.00  0.00            
ATOM     69  C21 ACD     1      38.190  22.170  24.680  1.00  0.00            
ATOM     70  H33 ACD     1      39.210  22.210  24.300  1.00  0.00            
ATOM     71  H34 ACD     1      37.550  22.570  23.880  1.00  0.00            
ATOM     72  O17 ACD     1      37.940  23.030  25.830  1.00  0.00            
ATOM     73  H35 ACD     1      38.400  22.730  26.610  1.00  0.00            
ATOM     74  O18 ACD     1      38.250  18.240  26.760  1.00  0.00            
ATOM     75  C22 ACD     1      38.660  17.310  27.720  1.00  0.00            
ATOM     76  H36 ACD     1      38.380  17.590  28.750  1.00  0.00            
ATOM     77  C23 ACD     1      37.920  16.070  27.370  1.00  0.00            
ATOM     78  H37 ACD     1      38.080  15.880  26.300  1.00  0.00            
ATOM     79  O19 ACD     1      36.510  16.190  27.710  1.00  0.00            
ATOM     80  H38 ACD     1      36.050  15.360  27.540  1.00  0.00            
ATOM     81  C24 ACD     1      38.540  14.980  28.320  1.00  0.00            
ATOM     82  H39 ACD     1      38.480  15.270  29.380  1.00  0.00            
ATOM     83  O20 ACD     1      37.860  13.740  28.170  1.00  0.00            
ATOM     84  H40 ACD     1      38.420  13.190  27.620  1.00  0.00            
ATOM     85  C25 ACD     1      39.990  14.830  27.830  1.00  0.00            
ATOM     86  H41 ACD     1      40.490  13.980  28.310  1.00  0.00            
ATOM     87  O21 ACD     1      40.750  16.010  28.040  1.00  0.00            
ATOM     88  C26 ACD     1      40.240  17.210  27.430  1.00  0.00            
ATOM     89  H42 ACD     1      40.330  17.130  26.340  1.00  0.00            
ATOM     90  C27 ACD     1      41.010  18.390  27.990  1.00  0.00            
ATOM     91  H43 ACD     1      40.460  19.270  27.620  1.00  0.00            
ATOM     92  H44 ACD     1      41.050  18.510  29.080  1.00  0.00            
ATOM     93  O22 ACD     1      42.300  18.400  27.400  1.00  0.00            
ATOM     94  H45 ACD     1      42.730  17.700  27.890  1.00  0.00            
ATOM     95  O23 ACD     1      39.980  14.590  26.420  1.00  0.00            
ATOM     96  C28 ACD     1      40.930  13.640  25.900  1.00  0.00            
ATOM     97  H46 ACD     1      41.480  13.300  26.790  1.00  0.00            
ATOM     98  C29 ACD     1      41.840  14.310  24.810  1.00  0.00            
ATOM     99  H47 ACD     1      41.120  14.900  24.240  1.00  0.00            
ATOM    100  O24 ACD     1      42.600  13.290  24.030  1.00  0.00            
ATOM    101  C30 ACD     1      42.830  15.190  25.530  1.00  0.00            
ATOM    102  H48 ACD     1      42.300  15.870  26.210  1.00  0.00            
ATOM    103  H49 ACD     1      43.390  14.580  26.250  1.00  0.00            
ATOM    104  O25 ACD     1      43.610  15.860  24.560  1.00  0.00            
ATOM    105  H50 ACD     1      43.950  15.110  24.070  1.00  0.00            
ATOM    106  C31 ACD     1      40.100  12.480  25.390  1.00  0.00            
ATOM    107  H51 ACD     1      39.330  12.940  24.750  1.00  0.00            
ATOM    108  O26 ACD     1      39.590  11.780  26.560  1.00  0.00            
ATOM    109  H52 ACD     1      39.070  11.010  26.290  1.00  0.00            
ATOM    110  C32 ACD     1      40.900  11.590  24.410  1.00  0.00            
ATOM    111  H53 ACD     1      41.650  10.990  24.960  1.00  0.00            
ATOM    112  O27 ACD     1      39.940  10.720  23.780  1.00  0.00            
ATOM    113  H54 ACD     1      39.540  10.190  24.470  1.00  0.00            
ATOM    114  C33 ACD     1      41.720  12.370  23.400  1.00  0.00            
ATOM    115  H55 ACD     1      42.430  11.640  23.000  1.00  0.00            
ATOM    116  O28 ACD     1      40.850  12.970  22.520  1.00  0.00            
ATOM    117  C34 ACD     1      41.200  12.820  21.130  1.00  0.00            
ATOM    118  H56 ACD     1      41.870  11.980  20.900  1.00  0.00            
ATOM    119  C35 ACD     1      39.900  12.360  20.490  1.00  0.00            
ATOM    120  H57 ACD     1      39.200  13.140  20.830  1.00  0.00            
ATOM    121  O29 ACD     1      39.420  11.080  21.040  1.00  0.00            
ATOM    122  H58 ACD     1      39.660  11.020  21.970  1.00  0.00            
ATOM    123  C36 ACD     1      39.910  12.430  18.930  1.00  0.00            
ATOM    124  H59 ACD     1      40.610  11.700  18.500  1.00  0.00            
ATOM    125  O30 ACD     1      38.540  12.320  18.510  1.00  0.00            
ATOM    126  H60 ACD     1      38.120  11.960  19.300  1.00  0.00            
ATOM    127  C1  BI7     2      36.070  16.480  23.770  1.00  0.00            
ATOM    128  C2  BI7     2      36.960  15.740  22.690  1.00  0.00            
ATOM    129  C3  BI7     2      38.400  16.180  22.820  1.00  0.00            
ATOM    130  C4  BI7     2      36.880  14.220  22.810  1.00  0.00            
ATOM    131  C5  BI7     2      36.870  13.610  24.100  1.00  0.00            
ATOM    132  C6  BI7     2      36.760  12.310  24.550  1.00  0.00            
ATOM    133  C7  BI7     2      36.470  11.140  23.840  1.00  0.00            
ATOM    134  C8  BI7     2      36.500  11.030  22.460  1.00  0.00            
ATOM    135  O1  BI7     2      36.400   9.780  22.010  1.00  0.00            
ATOM    136  C9  BI7     2      36.550  12.060  21.330  1.00  0.00            
ATOM    137  O2  BI7     2      36.420  11.740  20.140  1.00  0.00            
ATOM    138  C10 BI7     2      36.760  13.510  21.620  1.00  0.00            
ATOM    139  H1  BI7     2      35.990  17.570  23.660  1.00  0.00            
ATOM    140  H2  BI7     2      35.040  16.110  23.730  1.00  0.00            
ATOM    141  H3  BI7     2      36.480  16.350  24.780  1.00  0.00            
ATOM    142  H4  BI7     2      36.700  16.190  21.730  1.00  0.00            
ATOM    143  H5  BI7     2      39.020  15.680  22.060  1.00  0.00            
ATOM    144  H6  BI7     2      38.480  17.270  22.700  1.00  0.00            
ATOM    145  H7  BI7     2      38.800  15.970  23.820  1.00  0.00            
ATOM    146  H8  BI7     2      36.890  14.360  24.890  1.00  0.00            
ATOM    147  H9  BI7     2      36.810  12.260  25.630  1.00  0.00            
ATOM    148  H10 BI7     2      36.230  10.250  24.410  1.00  0.00            
ATOM    149  H11 BI7     2      36.390   9.890  21.050  1.00  0.00            
ATOM    150  H12 BI7     2      36.960  14.080  20.720  1.00  0.00            
TER
ENDMDL
MODEL        1
ATOM      1  H1  ACD     1      14.460  16.020  35.040  1.00  0.00            
ATOM      2  O1  ACD     1      13.810  16.480  35.580  1.00  0.00            
ATOM      3  C1  ACD     1      14.640  17.390  36.290  1.00  0.00            
ATOM      4  H2  ACD     1      15.460  16.820  36.760  1.00  0.00            
ATOM      5  H3  ACD     1      14.170  17.910  37.130  1.00  0.00            
ATOM      6  C2  ACD     1      15.280  18.430  35.420  1.00  0.00            
ATOM      7  H4  ACD     1      15.580  17.970  34.470  1.00  0.00            
ATOM      8  O2  ACD     1      14.370  19.570  35.290  1.00  0.00            
ATOM      9  C3  ACD     1      14.810  20.590  34.440  1.00  0.00            
ATOM     10  H5  ACD     1      14.150  21.460  34.470  1.00  0.00            
ATOM     11  O3  ACD     1      14.890  20.150  33.090  1.00  0.00            
ATOM     12  C4  ACD     1      13.760  20.250  32.160  1.00  0.00            
ATOM     13  H6  ACD     1      13.090  21.030  32.530  1.00  0.00            
ATOM     14  C5  ACD     1      14.380  20.760  30.860  1.00  0.00            
ATOM     15  H7  ACD     1      15.380  20.350  30.680  1.00  0.00            
ATOM     16  O4  ACD     1      14.460  22.200  30.840  1.00  0.00            
ATOM     17  H8  ACD     1      15.400  22.390  30.740  1.00  0.00            
ATOM     18  C6  ACD     1      13.520  20.340  29.720  1.00  0.00            
ATOM     19  H9  ACD     1      12.540  20.840  29.790  1.00  0.00            
ATOM     20  O5  ACD     1      13.950  20.790  28.470  1.00  0.00            
ATOM     21  H10 ACD     1      14.760  20.300  28.310  1.00  0.00            
ATOM     22  C7  ACD     1      13.340  18.860  29.700  1.00  0.00            
ATOM     23  H11 ACD     1      12.650  18.460  28.960  1.00  0.00            
ATOM     24  O6  ACD     1      12.640  18.410  30.790  1.00  0.00            
ATOM     25  C8  ACD     1      13.280  18.780  32.080  1.00  0.00            
ATOM     26  H12 ACD     1      14.210  18.190  32.070  1.00  0.00            
ATOM     27  C9  ACD     1      12.200  18.320  33.060  1.00  0.00            
ATOM     28  H13 ACD     1      11.780  17.330  32.840  1.00  0.00            
ATOM     29  H14 ACD     1      12.770  18.130  33.990  1.00  0.00            
ATOM     30  O7  ACD     1      11.120  19.180  33.450  1.00  0.00            
ATOM     31  H15 ACD     1      10.600  18.760  34.140  1.00  0.00            
ATOM     32  O8  ACD     1      14.580  18.240  29.520  1.00  0.00            
ATOM     33  C10 ACD     1      14.730  17.350  28.440  1.00  0.00            
ATOM     34  H16 ACD     1      13.880  17.430  27.760  1.00  0.00            
ATOM     35  C11 ACD     1      16.020  17.740  27.700  1.00  0.00            
ATOM     36  H17 ACD     1      16.840  17.800  28.430  1.00  0.00            
ATOM     37  O9  ACD     1      15.800  18.980  27.010  1.00  0.00            
ATOM     38  H18 ACD     1      16.620  19.480  26.900  1.00  0.00            
ATOM     39  C12 ACD     1      16.390  16.640  26.680  1.00  0.00            
ATOM     40  H19 ACD     1      15.570  16.510  25.960  1.00  0.00            
ATOM     41  O10 ACD     1      17.640  16.840  26.080  1.00  0.00            
ATOM     42  H20 ACD     1      18.240  16.130  26.310  1.00  0.00            
ATOM     43  C13 ACD     1      16.460  15.290  27.310  1.00  0.00            
ATOM     44  H21 ACD     1      16.610  14.570  26.500  1.00  0.00            
ATOM     45  O11 ACD     1      15.230  15.070  27.920  1.00  0.00            
ATOM     46  C14 ACD     1      14.880  15.910  28.990  1.00  0.00            
ATOM     47  H22 ACD     1      15.690  15.830  29.730  1.00  0.00            
ATOM     48  C15 ACD     1      13.570  15.400  29.610  1.00  0.00            
ATOM     49  H23 ACD     1      12.970  16.230  30.010  1.00  0.00            
ATOM     50  H24 ACD     1      12.900  14.890  28.900  1.00  0.00            
ATOM     51  O12 ACD     1      13.960  14.490  30.630  1.00  0.00            
ATOM     52  H25 ACD     1      14.030  13.640  30.180  1.00  0.00            
ATOM     53  O13 ACD     1      17.490  15.170  28.210  1.00  0.00            
ATOM     54  C16 ACD     1      18.220  13.910  28.170  1.00  0.00            
ATOM     55  H26 ACD     1      17.890  13.230  27.370  1.00  0.00            
ATOM     56  C17 ACD     1      19.670  14.250  27.620  1.00  0.00            
ATOM     57  H27 ACD     1      19.900  15.120  28.240  1.00  0.00            
ATOM     58  O14 ACD     1      19.620  14.710  26.240  1.00  0.00            
ATOM     59  H28 ACD     1      20.390  15.280  26.130  1.00  0.00            
ATOM     60  C18 ACD     1      20.720  13.150  27.840  1.00  0.00            
ATOM     61  H29 ACD     1      20.490  12.320  27.150  1.00  0.00            
ATOM     62  O15 ACD     1      22.070  13.480  27.620  1.00  0.00            
ATOM     63  H30 ACD     1      22.330  14.050  28.350  1.00  0.00            
ATOM     64  C19 ACD     1      20.550  12.540  29.210  1.00  0.00            
ATOM     65  H31 ACD     1      21.230  11.690  29.280  1.00  0.00            
ATOM     66  O16 ACD     1      19.230  12.040  29.370  1.00  0.00            
ATOM     67  C20 ACD     1      18.180  13.100  29.480  1.00  0.00            
ATOM     68  H32 ACD     1      18.350  13.740  30.350  1.00  0.00            
ATOM     69  C21 ACD     1      16.810  12.520  29.650  1.00  0.00            
ATOM     70  H33 ACD     1      16.060  13.220  29.240  1.00  0.00            
ATOM     71  H34 ACD     1      16.750  11.580  29.090  1.00  0.00            
ATOM     72  O17 ACD     1      16.630  12.360  31.060  1.00  0.00            
ATOM     73  H35 ACD     1      17.010  11.500  31.260  1.00  0.00            
ATOM     74  O18 ACD     1      21.030  13.470  30.170  1.00  0.00            
ATOM     75  C22 ACD     1      21.470  13.000  31.450  1.00  0.00            
ATOM     76  H36 ACD     1      22.200  12.190  31.280  1.00  0.00            
ATOM     77  C23 ACD     1      22.170  14.210  32.010  1.00  0.00            
ATOM     78  H37 ACD     1      21.390  14.990  32.020  1.00  0.00            
ATOM     79  O19 ACD     1      23.310  14.420  31.210  1.00  0.00            
ATOM     80  H38 ACD     1      22.940  14.860  30.440  1.00  0.00            
ATOM     81  C24 ACD     1      22.470  13.950  33.460  1.00  0.00            
ATOM     82  H39 ACD     1      23.130  13.070  33.440  1.00  0.00            
ATOM     83  O20 ACD     1      23.210  15.090  33.970  1.00  0.00            
ATOM     84  H40 ACD     1      22.590  15.810  34.110  1.00  0.00            
ATOM     85  C25 ACD     1      21.200  13.600  34.240  1.00  0.00            
ATOM     86  H41 ACD     1      21.570  13.290  35.220  1.00  0.00            
ATOM     87  O21 ACD     1      20.620  12.400  33.690  1.00  0.00            
ATOM     88  C26 ACD     1      20.280  12.430  32.330  1.00  0.00            
ATOM     89  H42 ACD     1      19.380  13.040  32.180  1.00  0.00            
ATOM     90  C27 ACD     1      19.870  10.980  32.070  1.00  0.00            
ATOM     91  H43 ACD     1      19.840  10.620  31.030  1.00  0.00            
ATOM     92  H44 ACD     1      20.580  10.310  32.580  1.00  0.00            
ATOM     93  O22 ACD     1      18.550  10.800  32.560  1.00  0.00            
ATOM     94  H45 ACD     1      18.440  11.230  33.420  1.00  0.00            
ATOM     95  O23 ACD     1      20.260  14.670  34.280  1.00  0.00            
ATOM     96  C28 ACD     1      19.710  14.950  35.550  1.00  0.00            
ATOM     97  H46 ACD     1      20.200  14.410  36.370  1.00  0.00            
ATOM     98  C29 ACD     1      18.150  14.880  35.640  1.00  0.00            
ATOM     99  H47 ACD     1      17.730  15.320  34.730  1.00  0.00            
ATOM    100  O24 ACD     1      17.670  15.570  36.810  1.00  0.00            
ATOM    101  C30 ACD     1      17.790  13.380  35.770  1.00  0.00            
ATOM    102  H48 ACD     1      18.430  12.900  36.520  1.00  0.00            
ATOM    103  H49 ACD     1      16.830  13.290  36.300  1.00  0.00            
ATOM    104  O25 ACD     1      17.820  12.750  34.470  1.00  0.00            
ATOM    105  H50 ACD     1      18.570  13.090  33.970  1.00  0.00            
ATOM    106  C31 ACD     1      20.190  16.470  35.710  1.00  0.00            
ATOM    107  H51 ACD     1      19.820  17.020  34.830  1.00  0.00            
ATOM    108  O26 ACD     1      21.630  16.590  35.750  1.00  0.00            
ATOM    109  H52 ACD     1      21.910  16.030  36.480  1.00  0.00            
ATOM    110  C32 ACD     1      19.530  17.140  36.880  1.00  0.00            
ATOM    111  H53 ACD     1      19.870  16.580  37.750  1.00  0.00            
ATOM    112  O27 ACD     1      20.050  18.510  37.020  1.00  0.00            
ATOM    113  H54 ACD     1      19.850  18.980  37.840  1.00  0.00            
ATOM    114  C33 ACD     1      18.000  17.000  36.860  1.00  0.00            
ATOM    115  H55 ACD     1      17.490  17.350  37.770  1.00  0.00            
ATOM    116  O28 ACD     1      17.490  17.680  35.680  1.00  0.00            
ATOM    117  C34 ACD     1      16.640  18.850  35.920  1.00  0.00            
ATOM    118  H56 ACD     1      16.660  19.210  36.950  1.00  0.00            
ATOM    119  C35 ACD     1      17.210  20.020  35.070  1.00  0.00            
ATOM    120  H57 ACD     1      17.330  19.520  34.100  1.00  0.00            
ATOM    121  O29 ACD     1      18.470  20.460  35.580  1.00  0.00            
ATOM    122  H58 ACD     1      19.030  19.680  35.670  1.00  0.00            
ATOM    123  C36 ACD     1      16.140  21.120  34.940  1.00  0.00            
ATOM    124  H59 ACD     1      15.950  21.490  35.950  1.00  0.00            
ATOM    125  O30 ACD     1      16.590  22.140  34.050  1.00  0.00            
ATOM    126  H60 ACD     1      16.090  22.070  33.240  1.00  0.00            
ATOM    127  C1  BI7     2      17.380  16.850  31.580  1.00  0.00            
ATOM    128  C2  BI7     2      18.820  17.330  31.730  1.00  0.00            
ATOM    129  C3  BI7     2      19.580  16.730  30.520  1.00  0.00            
ATOM    130  C4  BI7     2      19.070  18.810  32.020  1.00  0.00            
ATOM    131  C5  BI7     2      20.210  18.990  32.880  1.00  0.00            
ATOM    132  C6  BI7     2      20.820  20.140  33.190  1.00  0.00            
ATOM    133  C7  BI7     2      20.360  21.490  33.020  1.00  0.00            
ATOM    134  C8  BI7     2      19.310  22.030  32.370  1.00  0.00            
ATOM    135  O1  BI7     2      19.170  23.420  32.470  1.00  0.00            
ATOM    136  C9  BI7     2      18.220  21.320  31.660  1.00  0.00            
ATOM    137  O2  BI7     2      17.180  21.890  31.340  1.00  0.00            
ATOM    138  C10 BI7     2      18.250  19.820  31.530  1.00  0.00            
ATOM    139  H1  BI7     2      16.790  17.210  32.440  1.00  0.00            
ATOM    140  H2  BI7     2      16.800  17.070  30.680  1.00  0.00            
ATOM    141  H3  BI7     2      17.300  15.760  31.600  1.00  0.00            
ATOM    142  H4  BI7     2      19.230  16.840  32.620  1.00  0.00            
ATOM    143  H5  BI7     2      19.130  16.980  29.560  1.00  0.00            
ATOM    144  H6  BI7     2      20.580  17.180  30.480  1.00  0.00            
ATOM    145  H7  BI7     2      19.610  15.650  30.680  1.00  0.00            
ATOM    146  H8  BI7     2      20.850  18.120  32.990  1.00  0.00            
ATOM    147  H9  BI7     2      21.720  19.940  33.770  1.00  0.00            
ATOM    148  H10 BI7     2      20.990  22.210  33.520  1.00  0.00            
ATOM    149  H11 BI7     2      18.270  23.630  32.180  1.00  0.00            
ATOM    150  H12 BI7     2      17.380  19.530  30.950  1.00  0.00            
TER
ENDMDL
MODEL        1
ATOM      1  H1  ACD     1      20.950   2.590  37.400  1.00  0.00            
ATOM      2  O1  ACD     1      21.030   3.540  37.510  1.00  0.00            
ATOM      3  C1  ACD     1      22.000   3.930  36.480  1.00  0.00            
ATOM      4  H2  ACD     1      22.930   3.400  36.720  1.00  0.00            
ATOM      5  H3  ACD     1      22.330   4.960  36.670  1.00  0.00            
ATOM      6  C2  ACD     1      21.520   3.790  35.080  1.00  0.00            
ATOM      7  H4  ACD     1      22.140   4.410  34.420  1.00  0.00            
ATOM      8  O2  ACD     1      21.710   2.390  34.890  1.00  0.00            
ATOM      9  C3  ACD     1      21.240   1.810  33.690  1.00  0.00            
ATOM     10  H5  ACD     1      21.390   0.730  33.720  1.00  0.00            
ATOM     11  O3  ACD     1      22.010   2.400  32.640  1.00  0.00            
ATOM     12  C4  ACD     1      22.830   1.610  31.780  1.00  0.00            
ATOM     13  H6  ACD     1      22.700   0.540  31.990  1.00  0.00            
ATOM     14  C5  ACD     1      22.260   1.780  30.360  1.00  0.00            
ATOM     15  H7  ACD     1      22.070   2.850  30.170  1.00  0.00            
ATOM     16  O4  ACD     1      21.010   1.050  30.310  1.00  0.00            
ATOM     17  H8  ACD     1      20.480   1.290  31.070  1.00  0.00            
ATOM     18  C6  ACD     1      23.180   1.300  29.300  1.00  0.00            
ATOM     19  H9  ACD     1      23.300   0.230  29.510  1.00  0.00            
ATOM     20  O5  ACD     1      22.580   1.620  28.000  1.00  0.00            
ATOM     21  H10 ACD     1      21.670   1.480  28.280  1.00  0.00            
ATOM     22  C7  ACD     1      24.530   1.930  29.390  1.00  0.00            
ATOM     23  H11 ACD     1      25.180   1.450  28.640  1.00  0.00            
ATOM     24  O6  ACD     1      25.030   1.600  30.720  1.00  0.00            
ATOM     25  C8  ACD     1      24.250   2.150  31.780  1.00  0.00            
ATOM     26  H12 ACD     1      24.130   3.220  31.600  1.00  0.00            
ATOM     27  C9  ACD     1      25.010   1.990  33.070  1.00  0.00            
ATOM     28  H13 ACD     1      26.010   2.370  32.810  1.00  0.00            
ATOM     29  H14 ACD     1      24.510   2.550  33.870  1.00  0.00            
ATOM     30  O7  ACD     1      25.150   0.630  33.410  1.00  0.00            
ATOM     31  H15 ACD     1      25.980   0.430  33.840  1.00  0.00            
ATOM     32  O8  ACD     1      24.570   3.370  29.210  1.00  0.00            
ATOM     33  C10 ACD     1      25.410   3.970  28.190  1.00  0.00            
ATOM     34  H16 ACD     1      26.080   3.250  27.710  1.00  0.00            
ATOM     35  C11 ACD     1      24.470   4.670  27.250  1.00  0.00            
ATOM     36  H17 ACD     1      23.830   5.290  27.890  1.00  0.00            
ATOM     37  O9  ACD     1      23.740   3.660  26.580  1.00  0.00            
ATOM     38  H18 ACD     1      23.320   3.090  27.230  1.00  0.00            
ATOM     39  C12 ACD     1      25.320   5.450  26.270  1.00  0.00            
ATOM     40  H19 ACD     1      26.040   4.820  25.720  1.00  0.00            
ATOM     41  O10 ACD     1      24.490   6.050  25.200  1.00  0.00            
ATOM     42  H20 ACD     1      23.580   6.090  25.500  1.00  0.00            
ATOM     43  C13 ACD     1      26.080   6.510  27.030  1.00  0.00            
ATOM     44  H21 ACD     1      26.620   7.160  26.330  1.00  0.00            
ATOM     45  O11 ACD     1      26.890   5.880  27.910  1.00  0.00            
ATOM     46  C14 ACD     1      26.190   5.100  28.910  1.00  0.00            
ATOM     47  H22 ACD     1      25.480   5.780  29.390  1.00  0.00            
ATOM     48  C15 ACD     1      27.220   4.630  29.870  1.00  0.00            
ATOM     49  H23 ACD     1      27.650   5.560  30.260  1.00  0.00            
ATOM     50  H24 ACD     1      26.900   4.050  30.750  1.00  0.00            
ATOM     51  O12 ACD     1      28.310   3.850  29.340  1.00  0.00            
ATOM     52  H25 ACD     1      28.470   4.240  28.470  1.00  0.00            
ATOM     53  O13 ACD     1      25.060   7.330  27.610  1.00  0.00            
ATOM     54  C16 ACD     1      25.230   8.740  27.720  1.00  0.00            
ATOM     55  H26 ACD     1      25.910   9.060  26.930  1.00  0.00            
ATOM     56  C17 ACD     1      23.810   9.310  27.490  1.00  0.00            
ATOM     57  H27 ACD     1      23.220   8.830  28.280  1.00  0.00            
ATOM     58  O14 ACD     1      23.320   9.080  26.150  1.00  0.00            
ATOM     59  H28 ACD     1      22.440   9.470  26.070  1.00  0.00            
ATOM     60  C18 ACD     1      23.810  10.830  27.760  1.00  0.00            
ATOM     61  H29 ACD     1      24.400  11.500  27.130  1.00  0.00            
ATOM     62  O15 ACD     1      22.410  11.200  27.620  1.00  0.00            
ATOM     63  H30 ACD     1      22.140  11.060  28.540  1.00  0.00            
ATOM     64  C19 ACD     1      24.260  11.050  29.180  1.00  0.00            
ATOM     65  H31 ACD     1      24.230  12.110  29.460  1.00  0.00            
ATOM     66  O16 ACD     1      25.610  10.570  29.310  1.00  0.00            
ATOM     67  C20 ACD     1      25.730   9.150  29.040  1.00  0.00            
ATOM     68  H32 ACD     1      25.180   8.550  29.790  1.00  0.00            
ATOM     69  C21 ACD     1      27.200   8.860  29.180  1.00  0.00            
ATOM     70  H33 ACD     1      27.470   9.330  30.140  1.00  0.00            
ATOM     71  H34 ACD     1      27.250   7.780  29.310  1.00  0.00            
ATOM     72  O17 ACD     1      28.040   9.260  28.070  1.00  0.00            
ATOM     73  H35 ACD     1      28.940   9.010  28.310  1.00  0.00            
ATOM     74  O18 ACD     1      23.360  10.350  30.070  1.00  0.00            
ATOM     75  C22 ACD     1      22.820  11.050  31.190  1.00  0.00            
ATOM     76  H36 ACD     1      23.100  12.100  31.120  1.00  0.00            
ATOM     77  C23 ACD     1      21.330  10.790  31.030  1.00  0.00            
ATOM     78  H37 ACD     1      21.220   9.700  31.020  1.00  0.00            
ATOM     79  O19 ACD     1      20.800  11.400  29.790  1.00  0.00            
ATOM     80  H38 ACD     1      19.880  11.140  29.660  1.00  0.00            
ATOM     81  C24 ACD     1      20.630  11.420  32.300  1.00  0.00            
ATOM     82  H39 ACD     1      20.920  12.470  32.270  1.00  0.00            
ATOM     83  O20 ACD     1      19.220  11.240  32.370  1.00  0.00            
ATOM     84  H40 ACD     1      18.830  11.930  31.830  1.00  0.00            
ATOM     85  C25 ACD     1      21.230  10.880  33.550  1.00  0.00            
ATOM     86  H41 ACD     1      20.740  11.420  34.360  1.00  0.00            
ATOM     87  O21 ACD     1      22.620  11.140  33.550  1.00  0.00            
ATOM     88  C26 ACD     1      23.370  10.510  32.430  1.00  0.00            
ATOM     89  H42 ACD     1      23.340   9.420  32.370  1.00  0.00            
ATOM     90  C27 ACD     1      24.830  10.920  32.580  1.00  0.00            
ATOM     91  H43 ACD     1      25.400  10.440  31.780  1.00  0.00            
ATOM     92  H44 ACD     1      25.120  11.980  32.520  1.00  0.00            
ATOM     93  O22 ACD     1      25.340  10.360  33.770  1.00  0.00            
ATOM     94  H45 ACD     1      24.950  10.790  34.530  1.00  0.00            
ATOM     95  O23 ACD     1      21.120   9.460  33.630  1.00  0.00            
ATOM     96  C28 ACD     1      20.770   8.900  34.840  1.00  0.00            
ATOM     97  H46 ACD     1      20.800   9.610  35.670  1.00  0.00            
ATOM     98  C29 ACD     1      21.780   7.730  35.100  1.00  0.00            
ATOM     99  H47 ACD     1      21.930   7.250  34.130  1.00  0.00            
ATOM    100  O24 ACD     1      21.220   6.900  36.100  1.00  0.00            
ATOM    101  C30 ACD     1      23.100   8.240  35.530  1.00  0.00            
ATOM    102  H48 ACD     1      23.510   8.810  34.690  1.00  0.00            
ATOM    103  H49 ACD     1      23.040   8.840  36.450  1.00  0.00            
ATOM    104  O25 ACD     1      24.130   7.210  35.530  1.00  0.00            
ATOM    105  H50 ACD     1      24.980   7.620  35.350  1.00  0.00            
ATOM    106  C31 ACD     1      19.350   8.400  34.650  1.00  0.00            
ATOM    107  H51 ACD     1      19.400   7.830  33.710  1.00  0.00            
ATOM    108  O26 ACD     1      18.480   9.550  34.480  1.00  0.00            
ATOM    109  H52 ACD     1      18.790  10.170  33.820  1.00  0.00            
ATOM    110  C32 ACD     1      18.860   7.440  35.680  1.00  0.00            
ATOM    111  H53 ACD     1      18.830   7.970  36.640  1.00  0.00            
ATOM    112  O27 ACD     1      17.570   6.910  35.220  1.00  0.00            
ATOM    113  H54 ACD     1      17.740   6.380  34.440  1.00  0.00            
ATOM    114  C33 ACD     1      19.890   6.340  35.870  1.00  0.00            
ATOM    115  H55 ACD     1      19.730   5.700  36.740  1.00  0.00            
ATOM    116  O28 ACD     1      19.870   5.610  34.680  1.00  0.00            
ATOM    117  C34 ACD     1      20.090   4.230  34.840  1.00  0.00            
ATOM    118  H56 ACD     1      19.530   3.720  35.630  1.00  0.00            
ATOM    119  C35 ACD     1      19.620   3.680  33.510  1.00  0.00            
ATOM    120  H57 ACD     1      20.250   4.180  32.760  1.00  0.00            
ATOM    121  O29 ACD     1      18.230   4.070  33.160  1.00  0.00            
ATOM    122  H58 ACD     1      18.200   4.900  32.680  1.00  0.00            
ATOM    123  C36 ACD     1      19.780   2.170  33.510  1.00  0.00            
ATOM    124  H59 ACD     1      19.200   1.890  34.400  1.00  0.00            
ATOM    125  O30 ACD     1      19.260   1.630  32.320  1.00  0.00            
ATOM    126  H60 ACD     1      18.390   2.040  32.290  1.00  0.00            
ATOM    127  C1  BI7     2      20.550   7.020  31.030  1.00  0.00            
ATOM    128  C2  BI7     2      21.590   6.540  30.150  1.00  0.00            
ATOM    129  C3  BI7     2      22.690   5.860  31.040  1.00  0.00            
ATOM    130  C4  BI7     2      21.110   5.750  28.920  1.00  0.00            
ATOM    131  C5  BI7     2      20.310   4.560  29.120  1.00  0.00            
ATOM    132  C6  BI7     2      19.740   3.690  28.230  1.00  0.00            
ATOM    133  C7  BI7     2      19.750   3.750  26.810  1.00  0.00            
ATOM    134  C8  BI7     2      20.320   4.750  26.030  1.00  0.00            
ATOM    135  O1  BI7     2      20.310   4.470  24.730  1.00  0.00            
ATOM    136  C9  BI7     2      21.110   5.980  26.320  1.00  0.00            
ATOM    137  O2  BI7     2      21.640   6.650  25.430  1.00  0.00            
ATOM    138  C10 BI7     2      21.400   6.390  27.710  1.00  0.00            
ATOM    139  H1  BI7     2      20.210   6.250  31.740  1.00  0.00            
ATOM    140  H2  BI7     2      21.000   7.870  31.560  1.00  0.00            
ATOM    141  H3  BI7     2      19.720   7.270  30.360  1.00  0.00            
ATOM    142  H4  BI7     2      22.150   7.430  29.870  1.00  0.00            
ATOM    143  H5  BI7     2      22.390   4.880  31.420  1.00  0.00            
ATOM    144  H6  BI7     2      23.540   5.640  30.380  1.00  0.00            
ATOM    145  H7  BI7     2      23.130   6.520  31.790  1.00  0.00            
ATOM    146  H8  BI7     2      20.150   4.240  30.140  1.00  0.00            
ATOM    147  H9  BI7     2      19.110   2.890  28.620  1.00  0.00            
ATOM    148  H10 BI7     2      19.110   2.990  26.370  1.00  0.00            
ATOM    149  H11 BI7     2      20.790   5.190  24.300  1.00  0.00            
ATOM    150  H12 BI7     2      21.970   7.320  27.760  1.00  0.00            
TER
ENDMDL
MODEL        1
ATOM      1  H1  ACD     1      19.350   0.230  37.580  1.00  0.00            
ATOM      2  O1  ACD     1      19.760   0.550  38.390  1.00  0.00            
ATOM      3  C1  ACD     1      20.630   1.680  38.130  1.00  0.00            
ATOM      4  H2  ACD     1      21.680   1.370  38.190  1.00  0.00            
ATOM      5  H3  ACD     1      20.340   2.490  38.810  1.00  0.00            
ATOM      6  C2  ACD     1      20.450   2.150  36.690  1.00  0.00            
ATOM      7  H4  ACD     1      21.280   2.830  36.430  1.00  0.00            
ATOM      8  O2  ACD     1      20.610   0.910  35.930  1.00  0.00            
ATOM      9  C3  ACD     1      20.370   0.960  34.580  1.00  0.00            
ATOM     10  H5  ACD     1      20.380  -0.020  34.100  1.00  0.00            
ATOM     11  O3  ACD     1      21.360   1.850  34.030  1.00  0.00            
ATOM     12  C4  ACD     1      22.350   1.140  33.330  1.00  0.00            
ATOM     13  H6  ACD     1      22.290   0.060  33.560  1.00  0.00            
ATOM     14  C5  ACD     1      22.150   1.390  31.840  1.00  0.00            
ATOM     15  H7  ACD     1      22.150   2.480  31.680  1.00  0.00            
ATOM     16  O4  ACD     1      20.970   0.670  31.370  1.00  0.00            
ATOM     17  H8  ACD     1      20.270   1.200  31.760  1.00  0.00            
ATOM     18  C6  ACD     1      23.300   0.880  31.040  1.00  0.00            
ATOM     19  H9  ACD     1      23.320  -0.220  31.030  1.00  0.00            
ATOM     20  O5  ACD     1      23.230   1.300  29.640  1.00  0.00            
ATOM     21  H10 ACD     1      22.420   1.050  29.190  1.00  0.00            
ATOM     22  C7  ACD     1      24.630   1.250  31.610  1.00  0.00            
ATOM     23  H11 ACD     1      25.530   0.770  31.210  1.00  0.00            
ATOM     24  O6  ACD     1      24.780   0.910  32.980  1.00  0.00            
ATOM     25  C8  ACD     1      23.740   1.510  33.820  1.00  0.00            
ATOM     26  H12 ACD     1      23.960   2.580  33.750  1.00  0.00            
ATOM     27  C9  ACD     1      23.890   1.150  35.320  1.00  0.00            
ATOM     28  H13 ACD     1      24.860   1.470  35.700  1.00  0.00            
ATOM     29  H14 ACD     1      23.110   1.670  35.900  1.00  0.00            
ATOM     30  O7  ACD     1      23.700  -0.240  35.590  1.00  0.00            
ATOM     31  H15 ACD     1      23.010  -0.320  36.250  1.00  0.00            
ATOM     32  O8  ACD     1      24.800   2.670  31.340  1.00  0.00            
ATOM     33  C10 ACD     1      25.970   3.290  30.800  1.00  0.00            
ATOM     34  H16 ACD     1      26.820   2.600  30.720  1.00  0.00            
ATOM     35  C11 ACD     1      25.510   3.830  29.400  1.00  0.00            
ATOM     36  H17 ACD     1      24.590   4.400  29.570  1.00  0.00            
ATOM     37  O9  ACD     1      25.170   2.780  28.480  1.00  0.00            
ATOM     38  H18 ACD     1      24.410   2.260  28.760  1.00  0.00            
ATOM     39  C12 ACD     1      26.590   4.770  28.800  1.00  0.00            
ATOM     40  H19 ACD     1      27.620   4.440  28.680  1.00  0.00            
ATOM     41  O10 ACD     1      26.030   5.400  27.610  1.00  0.00            
ATOM     42  H20 ACD     1      25.110   5.630  27.750  1.00  0.00            
ATOM     43  C13 ACD     1      26.740   5.890  29.820  1.00  0.00            
ATOM     44  H21 ACD     1      27.510   6.570  29.430  1.00  0.00            
ATOM     45  O11 ACD     1      27.220   5.310  31.030  1.00  0.00            
ATOM     46  C14 ACD     1      26.310   4.430  31.680  1.00  0.00            
ATOM     47  H22 ACD     1      25.440   5.040  31.950  1.00  0.00            
ATOM     48  C15 ACD     1      26.970   3.900  33.000  1.00  0.00            
ATOM     49  H23 ACD     1      27.160   4.760  33.660  1.00  0.00            
ATOM     50  H24 ACD     1      26.250   3.280  33.540  1.00  0.00            
ATOM     51  O12 ACD     1      28.230   3.210  32.840  1.00  0.00            
ATOM     52  H25 ACD     1      28.770   3.900  32.450  1.00  0.00            
ATOM     53  O13 ACD     1      25.630   6.720  30.080  1.00  0.00            
ATOM     54  C16 ACD     1      25.820   8.090  30.470  1.00  0.00            
ATOM     55  H26 ACD     1      26.610   8.520  29.830  1.00  0.00            
ATOM     56  C17 ACD     1      24.520   8.870  30.090  1.00  0.00            
ATOM     57  H27 ACD     1      23.660   8.460  30.640  1.00  0.00            
ATOM     58  O14 ACD     1      24.290   8.710  28.680  1.00  0.00            
ATOM     59  H28 ACD     1      23.400   9.060  28.580  1.00  0.00            
ATOM     60  C18 ACD     1      24.480  10.260  30.740  1.00  0.00            
ATOM     61  H29 ACD     1      25.160  10.900  30.170  1.00  0.00            
ATOM     62  O15 ACD     1      23.150  10.750  30.560  1.00  0.00            
ATOM     63  H30 ACD     1      22.610  10.600  31.340  1.00  0.00            
ATOM     64  C19 ACD     1      24.860  10.260  32.200  1.00  0.00            
ATOM     65  H31 ACD     1      24.880  11.320  32.510  1.00  0.00            
ATOM     66  O16 ACD     1      26.160   9.730  32.370  1.00  0.00            
ATOM     67  C20 ACD     1      26.290   8.330  31.990  1.00  0.00            
ATOM     68  H32 ACD     1      25.580   7.820  32.650  1.00  0.00            
ATOM     69  C21 ACD     1      27.770   8.170  32.240  1.00  0.00            
ATOM     70  H33 ACD     1      28.020   8.640  33.200  1.00  0.00            
ATOM     71  H34 ACD     1      27.930   7.120  32.520  1.00  0.00            
ATOM     72  O17 ACD     1      28.570   8.640  31.140  1.00  0.00            
ATOM     73  H35 ACD     1      29.020   9.440  31.420  1.00  0.00            
ATOM     74  O18 ACD     1      23.930   9.480  32.940  1.00  0.00            
ATOM     75  C22 ACD     1      23.420  10.000  34.180  1.00  0.00            
ATOM     76  H36 ACD     1      23.800  11.010  34.400  1.00  0.00            
ATOM     77  C23 ACD     1      21.920  10.070  34.000  1.00  0.00            
ATOM     78  H37 ACD     1      21.640   9.060  33.680  1.00  0.00            
ATOM     79  O19 ACD     1      21.640  11.030  32.930  1.00  0.00            
ATOM     80  H38 ACD     1      22.050  11.840  33.220  1.00  0.00            
ATOM     81  C24 ACD     1      21.230  10.410  35.300  1.00  0.00            
ATOM     82  H39 ACD     1      21.590  11.390  35.610  1.00  0.00            
ATOM     83  O20 ACD     1      19.810  10.300  35.170  1.00  0.00            
ATOM     84  H40 ACD     1      19.600  10.860  34.420  1.00  0.00            
ATOM     85  C25 ACD     1      21.610   9.460  36.440  1.00  0.00            
ATOM     86  H41 ACD     1      21.160   9.780  37.380  1.00  0.00            
ATOM     87  O21 ACD     1      23.020   9.580  36.530  1.00  0.00            
ATOM     88  C26 ACD     1      23.750   9.170  35.340  1.00  0.00            
ATOM     89  H42 ACD     1      23.410   8.130  35.210  1.00  0.00            
ATOM     90  C27 ACD     1      25.220   9.270  35.630  1.00  0.00            
ATOM     91  H43 ACD     1      25.810   9.000  34.740  1.00  0.00            
ATOM     92  H44 ACD     1      25.370  10.330  35.870  1.00  0.00            
ATOM     93  O22 ACD     1      25.580   8.550  36.770  1.00  0.00            
ATOM     94  H45 ACD     1      25.310   9.090  37.510  1.00  0.00            
ATOM     95  O23 ACD     1      21.310   8.080  36.060  1.00  0.00            
ATOM     96  C28 ACD     1      20.900   7.250  37.080  1.00  0.00            
ATOM     97  H46 ACD     1      21.260   7.600  38.060  1.00  0.00            
ATOM     98  C29 ACD     1      21.510   5.860  36.880  1.00  0.00            
ATOM     99  H47 ACD     1      21.180   5.440  35.920  1.00  0.00            
ATOM    100  O24 ACD     1      20.950   5.020  37.850  1.00  0.00            
ATOM    101  C30 ACD     1      23.030   5.730  37.060  1.00  0.00            
ATOM    102  H48 ACD     1      23.490   6.480  36.410  1.00  0.00            
ATOM    103  H49 ACD     1      23.410   6.050  38.040  1.00  0.00            
ATOM    104  O25 ACD     1      23.530   4.440  36.720  1.00  0.00            
ATOM    105  H50 ACD     1      24.420   4.540  36.390  1.00  0.00            
ATOM    106  C31 ACD     1      19.360   7.180  37.050  1.00  0.00            
ATOM    107  H51 ACD     1      19.060   6.730  36.100  1.00  0.00            
ATOM    108  O26 ACD     1      18.770   8.470  37.120  1.00  0.00            
ATOM    109  H52 ACD     1      19.170   8.970  36.400  1.00  0.00            
ATOM    110  C32 ACD     1      18.830   6.160  38.030  1.00  0.00            
ATOM    111  H53 ACD     1      19.100   6.640  38.980  1.00  0.00            
ATOM    112  O27 ACD     1      17.440   5.800  37.930  1.00  0.00            
ATOM    113  H54 ACD     1      17.480   5.370  37.070  1.00  0.00            
ATOM    114  C33 ACD     1      19.620   4.840  37.820  1.00  0.00            
ATOM    115  H55 ACD     1      19.350   4.140  38.620  1.00  0.00            
ATOM    116  O28 ACD     1      19.200   4.270  36.550  1.00  0.00            
ATOM    117  C34 ACD     1      19.080   2.860  36.400  1.00  0.00            
ATOM    118  H56 ACD     1      18.230   2.440  36.940  1.00  0.00            
ATOM    119  C35 ACD     1      18.760   2.860  34.880  1.00  0.00            
ATOM    120  H57 ACD     1      19.500   3.520  34.410  1.00  0.00            
ATOM    121  O29 ACD     1      17.400   3.350  34.610  1.00  0.00            
ATOM    122  H58 ACD     1      17.480   4.310  34.680  1.00  0.00            
ATOM    123  C36 ACD     1      18.990   1.480  34.250  1.00  0.00            
ATOM    124  H59 ACD     1      18.210   0.790  34.600  1.00  0.00            
ATOM    125  O30 ACD     1      18.940   1.570  32.820  1.00  0.00            
ATOM    126  H60 ACD     1      18.180   2.130  32.640  1.00  0.00            
ATOM    127  C1  BI7     2      20.120   6.990  32.190  1.00  0.00            
ATOM    128  C2  BI7     2      21.470   6.460  31.660  1.00  0.00            
ATOM    129  C3  BI7     2      22.430   5.970  32.750  1.00  0.00            
ATOM    130  C4  BI7     2      21.390   5.450  30.520  1.00  0.00            
ATOM    131  C5  BI7     2      20.440   4.380  30.800  1.00  0.00            
ATOM    132  C6  BI7     2      20.080   3.360  29.940  1.00  0.00            
ATOM    133  C7  BI7     2      20.590   3.060  28.630  1.00  0.00            
ATOM    134  C8  BI7     2      21.580   3.670  27.890  1.00  0.00            
ATOM    135  O1  BI7     2      21.930   3.120  26.730  1.00  0.00            
ATOM    136  C9  BI7     2      22.310   4.910  28.200  1.00  0.00            
ATOM    137  O2  BI7     2      23.110   5.310  27.370  1.00  0.00            
ATOM    138  C10 BI7     2      22.180   5.660  29.400  1.00  0.00            
ATOM    139  H1  BI7     2      20.150   7.570  33.120  1.00  0.00            
ATOM    140  H2  BI7     2      19.930   7.810  31.480  1.00  0.00            
ATOM    141  H3  BI7     2      19.230   6.380  32.390  1.00  0.00            
ATOM    142  H4  BI7     2      22.030   7.330  31.290  1.00  0.00            
ATOM    143  H5  BI7     2      21.910   5.250  33.400  1.00  0.00            
ATOM    144  H6  BI7     2      23.280   5.440  32.290  1.00  0.00            
ATOM    145  H7  BI7     2      22.740   6.850  33.330  1.00  0.00            
ATOM    146  H8  BI7     2      19.900   4.490  31.730  1.00  0.00            
ATOM    147  H9  BI7     2      19.350   2.630  30.270  1.00  0.00            
ATOM    148  H10 BI7     2      20.170   2.200  28.130  1.00  0.00            
ATOM    149  H11 BI7     2      22.550   3.800  26.400  1.00  0.00            
ATOM    150  H12 BI7     2      22.880   6.490  29.390  1.00  0.00            
TER
ENDMDL
MODEL        1
ATOM      1  H1  ACD     1       8.150  41.190  25.210  1.00  0.00            
ATOM      2  O1  ACD     1       8.430  40.380  25.650  1.00  0.00            
ATOM      3  C1  ACD     1       9.540  39.960  24.800  1.00  0.00            
ATOM      4  H2  ACD     1       9.100  39.980  23.800  1.00  0.00            
ATOM      5  H3  ACD     1       9.790  38.910  25.020  1.00  0.00            
ATOM      6  C2  ACD     1      10.750  40.840  24.910  1.00  0.00            
ATOM      7  H4  ACD     1      11.590  40.450  24.330  1.00  0.00            
ATOM      8  O2  ACD     1      10.370  42.070  24.330  1.00  0.00            
ATOM      9  C3  ACD     1      11.440  42.990  24.160  1.00  0.00            
ATOM     10  H5  ACD     1      11.170  43.950  23.700  1.00  0.00            
ATOM     11  O3  ACD     1      12.450  42.360  23.460  1.00  0.00            
ATOM     12  C4  ACD     1      12.560  42.410  22.000  1.00  0.00            
ATOM     13  H6  ACD     1      12.370  43.430  21.630  1.00  0.00            
ATOM     14  C5  ACD     1      14.080  42.180  21.830  1.00  0.00            
ATOM     15  H7  ACD     1      14.400  41.300  22.400  1.00  0.00            
ATOM     16  O4  ACD     1      14.810  43.340  22.190  1.00  0.00            
ATOM     17  H8  ACD     1      15.200  43.130  23.040  1.00  0.00            
ATOM     18  C6  ACD     1      14.350  41.830  20.340  1.00  0.00            
ATOM     19  H9  ACD     1      14.210  42.660  19.640  1.00  0.00            
ATOM     20  O5  ACD     1      15.630  41.320  20.180  1.00  0.00            
ATOM     21  H10 ACD     1      16.270  41.960  20.510  1.00  0.00            
ATOM     22  C7  ACD     1      13.500  40.740  19.830  1.00  0.00            
ATOM     23  H11 ACD     1      13.700  40.570  18.770  1.00  0.00            
ATOM     24  O6  ACD     1      12.140  41.120  20.000  1.00  0.00            
ATOM     25  C8  ACD     1      11.620  41.410  21.270  1.00  0.00            
ATOM     26  H12 ACD     1      11.570  40.510  21.900  1.00  0.00            
ATOM     27  C9  ACD     1      10.170  41.740  21.140  1.00  0.00            
ATOM     28  H13 ACD     1       9.580  41.130  20.450  1.00  0.00            
ATOM     29  H14 ACD     1       9.790  41.650  22.170  1.00  0.00            
ATOM     30  O7  ACD     1       9.910  43.070  20.620  1.00  0.00            
ATOM     31  H15 ACD     1      10.620  43.480  20.130  1.00  0.00            
ATOM     32  O8  ACD     1      13.710  39.480  20.590  1.00  0.00            
ATOM     33  C10 ACD     1      13.600  38.260  19.840  1.00  0.00            
ATOM     34  H16 ACD     1      13.250  38.320  18.800  1.00  0.00            
ATOM     35  C11 ACD     1      15.080  37.680  19.790  1.00  0.00            
ATOM     36  H17 ACD     1      15.390  37.450  20.810  1.00  0.00            
ATOM     37  O9  ACD     1      15.940  38.660  19.150  1.00  0.00            
ATOM     38  H18 ACD     1      15.700  39.510  19.540  1.00  0.00            
ATOM     39  C12 ACD     1      15.160  36.280  19.210  1.00  0.00            
ATOM     40  H19 ACD     1      14.920  36.400  18.150  1.00  0.00            
ATOM     41  O10 ACD     1      16.500  35.670  19.330  1.00  0.00            
ATOM     42  H20 ACD     1      17.080  36.130  18.720  1.00  0.00            
ATOM     43  C13 ACD     1      14.190  35.340  19.840  1.00  0.00            
ATOM     44  H21 ACD     1      14.250  34.380  19.320  1.00  0.00            
ATOM     45  O11 ACD     1      12.930  35.910  19.790  1.00  0.00            
ATOM     46  C14 ACD     1      12.620  37.180  20.400  1.00  0.00            
ATOM     47  H22 ACD     1      12.820  37.130  21.480  1.00  0.00            
ATOM     48  C15 ACD     1      11.130  37.670  20.260  1.00  0.00            
ATOM     49  H23 ACD     1      10.470  37.420  21.100  1.00  0.00            
ATOM     50  H24 ACD     1      11.000  38.760  20.250  1.00  0.00            
ATOM     51  O12 ACD     1      10.620  37.090  19.070  1.00  0.00            
ATOM     52  H25 ACD     1      11.060  36.250  18.940  1.00  0.00            
ATOM     53  O13 ACD     1      14.540  35.280  21.250  1.00  0.00            
ATOM     54  C16 ACD     1      14.520  33.890  21.730  1.00  0.00            
ATOM     55  H26 ACD     1      14.200  33.180  20.950  1.00  0.00            
ATOM     56  C17 ACD     1      15.960  33.530  22.010  1.00  0.00            
ATOM     57  H27 ACD     1      16.440  34.380  22.520  1.00  0.00            
ATOM     58  O14 ACD     1      16.660  33.390  20.730  1.00  0.00            
ATOM     59  H28 ACD     1      16.780  34.260  20.340  1.00  0.00            
ATOM     60  C18 ACD     1      16.150  32.300  22.970  1.00  0.00            
ATOM     61  H29 ACD     1      15.890  31.400  22.390  1.00  0.00            
ATOM     62  O15 ACD     1      17.530  32.280  23.330  1.00  0.00            
ATOM     63  H30 ACD     1      17.550  32.830  24.130  1.00  0.00            
ATOM     64  C19 ACD     1      15.190  32.280  24.160  1.00  0.00            
ATOM     65  H31 ACD     1      15.220  31.320  24.680  1.00  0.00            
ATOM     66  O16 ACD     1      13.820  32.540  23.700  1.00  0.00            
ATOM     67  C20 ACD     1      13.680  33.810  23.010  1.00  0.00            
ATOM     68  H32 ACD     1      13.910  34.570  23.760  1.00  0.00            
ATOM     69  C21 ACD     1      12.160  33.860  22.610  1.00  0.00            
ATOM     70  H33 ACD     1      11.600  33.750  23.550  1.00  0.00            
ATOM     71  H34 ACD     1      11.970  34.870  22.210  1.00  0.00            
ATOM     72  O17 ACD     1      11.940  32.720  21.770  1.00  0.00            
ATOM     73  H35 ACD     1      12.010  31.950  22.330  1.00  0.00            
ATOM     74  O18 ACD     1      15.490  33.260  25.100  1.00  0.00            
ATOM     75  C22 ACD     1      15.070  33.120  26.440  1.00  0.00            
ATOM     76  H36 ACD     1      15.570  32.300  26.980  1.00  0.00            
ATOM     77  C23 ACD     1      15.700  34.410  26.950  1.00  0.00            
ATOM     78  H37 ACD     1      15.330  35.260  26.360  1.00  0.00            
ATOM     79  O19 ACD     1      17.130  34.340  26.900  1.00  0.00            
ATOM     80  H38 ACD     1      17.440  34.660  26.050  1.00  0.00            
ATOM     81  C24 ACD     1      15.230  34.780  28.340  1.00  0.00            
ATOM     82  H39 ACD     1      15.450  33.960  29.040  1.00  0.00            
ATOM     83  O20 ACD     1      15.890  35.900  28.910  1.00  0.00            
ATOM     84  H40 ACD     1      16.810  35.690  29.110  1.00  0.00            
ATOM     85  C25 ACD     1      13.740  34.940  28.320  1.00  0.00            
ATOM     86  H41 ACD     1      13.420  35.040  29.360  1.00  0.00            
ATOM     87  O21 ACD     1      13.240  33.710  27.900  1.00  0.00            
ATOM     88  C26 ACD     1      13.510  33.120  26.640  1.00  0.00            
ATOM     89  H42 ACD     1      13.070  33.780  25.880  1.00  0.00            
ATOM     90  C27 ACD     1      12.820  31.750  26.590  1.00  0.00            
ATOM     91  H43 ACD     1      13.330  31.120  25.850  1.00  0.00            
ATOM     92  H44 ACD     1      12.760  31.200  27.530  1.00  0.00            
ATOM     93  O22 ACD     1      11.510  31.780  26.100  1.00  0.00            
ATOM     94  H45 ACD     1      11.180  30.910  25.870  1.00  0.00            
ATOM     95  O23 ACD     1      13.370  36.060  27.560  1.00  0.00            
ATOM     96  C28 ACD     1      12.340  36.860  28.130  1.00  0.00            
ATOM     97  H46 ACD     1      11.820  36.360  28.960  1.00  0.00            
ATOM     98  C29 ACD     1      11.320  37.180  27.070  1.00  0.00            
ATOM     99  H47 ACD     1      11.820  37.590  26.180  1.00  0.00            
ATOM    100  O24 ACD     1      10.430  38.180  27.580  1.00  0.00            
ATOM    101  C30 ACD     1      10.650  35.970  26.620  1.00  0.00            
ATOM    102  H48 ACD     1      11.330  35.230  26.170  1.00  0.00            
ATOM    103  H49 ACD     1      10.290  35.500  27.540  1.00  0.00            
ATOM    104  O25 ACD     1       9.690  36.130  25.650  1.00  0.00            
ATOM    105  H50 ACD     1       9.350  35.260  25.450  1.00  0.00            
ATOM    106  C31 ACD     1      13.070  38.060  28.700  1.00  0.00            
ATOM    107  H51 ACD     1      13.620  38.480  27.850  1.00  0.00            
ATOM    108  O26 ACD     1      13.950  37.720  29.740  1.00  0.00            
ATOM    109  H52 ACD     1      14.510  36.990  29.490  1.00  0.00            
ATOM    110  C32 ACD     1      11.940  39.080  29.100  1.00  0.00            
ATOM    111  H53 ACD     1      11.290  38.670  29.890  1.00  0.00            
ATOM    112  O27 ACD     1      12.510  40.260  29.640  1.00  0.00            
ATOM    113  H54 ACD     1      12.790  40.820  28.920  1.00  0.00            
ATOM    114  C33 ACD     1      11.050  39.390  27.930  1.00  0.00            
ATOM    115  H55 ACD     1      10.280  40.110  28.240  1.00  0.00            
ATOM    116  O28 ACD     1      11.800  39.980  26.850  1.00  0.00            
ATOM    117  C34 ACD     1      11.230  41.160  26.310  1.00  0.00            
ATOM    118  H56 ACD     1      10.390  41.510  26.920  1.00  0.00            
ATOM    119  C35 ACD     1      12.230  42.230  26.450  1.00  0.00            
ATOM    120  H57 ACD     1      13.120  41.780  25.980  1.00  0.00            
ATOM    121  O29 ACD     1      12.530  42.500  27.790  1.00  0.00            
ATOM    122  H58 ACD     1      13.030  43.320  27.720  1.00  0.00            
ATOM    123  C36 ACD     1      11.860  43.430  25.540  1.00  0.00            
ATOM    124  H59 ACD     1      11.120  43.970  26.140  1.00  0.00            
ATOM    125  O30 ACD     1      13.030  44.300  25.400  1.00  0.00            
ATOM    126  H60 ACD     1      13.740  43.700  25.150  1.00  0.00            
ATOM    127  C1  BI7     2      14.160  37.950  24.480  1.00  0.00            
ATOM    128  C2  BI7     2      15.340  38.850  24.030  1.00  0.00            
ATOM    129  C3  BI7     2      15.830  39.750  25.180  1.00  0.00            
ATOM    130  C4  BI7     2      16.580  38.130  23.480  1.00  0.00            
ATOM    131  C5  BI7     2      17.240  38.770  22.420  1.00  0.00            
ATOM    132  C6  BI7     2      18.260  38.350  21.560  1.00  0.00            
ATOM    133  C7  BI7     2      19.030  37.150  21.630  1.00  0.00            
ATOM    134  C8  BI7     2      18.920  36.180  22.590  1.00  0.00            
ATOM    135  O1  BI7     2      19.830  35.160  22.630  1.00  0.00            
ATOM    136  C9  BI7     2      18.090  36.040  23.810  1.00  0.00            
ATOM    137  O2  BI7     2      18.310  35.150  24.670  1.00  0.00            
ATOM    138  C10 BI7     2      16.980  36.930  24.080  1.00  0.00            
ATOM    139  H1  BI7     2      14.290  37.000  23.930  1.00  0.00            
ATOM    140  H2  BI7     2      14.330  37.710  25.530  1.00  0.00            
ATOM    141  H3  BI7     2      13.160  38.250  24.140  1.00  0.00            
ATOM    142  H4  BI7     2      14.910  39.410  23.200  1.00  0.00            
ATOM    143  H5  BI7     2      16.290  39.140  25.960  1.00  0.00            
ATOM    144  H6  BI7     2      16.640  40.360  24.760  1.00  0.00            
ATOM    145  H7  BI7     2      15.020  40.380  25.560  1.00  0.00            
ATOM    146  H8  BI7     2      16.740  39.680  22.100  1.00  0.00            
ATOM    147  H9  BI7     2      18.450  38.990  20.710  1.00  0.00            
ATOM    148  H10 BI7     2      19.800  36.990  20.890  1.00  0.00            
ATOM    149  H11 BI7     2      19.710  34.750  23.500  1.00  0.00            
ATOM    150  H12 BI7     2      16.310  36.540  24.840  1.00  0.00            
TER
ENDMDL
MODEL        1
ATOM      1  H1  ACD     1      13.980  15.330  29.400  1.00  0.00            
ATOM      2  O1  ACD     1      13.240  15.470  28.810  1.00  0.00            
ATOM      3  C1  ACD     1      13.440  14.800  27.530  1.00  0.00            
ATOM      4  H2  ACD     1      13.460  13.730  27.760  1.00  0.00            
ATOM      5  H3  ACD     1      14.430  15.100  27.170  1.00  0.00            
ATOM      6  C2  ACD     1      12.320  15.040  26.480  1.00  0.00            
ATOM      7  H4  ACD     1      12.790  14.780  25.530  1.00  0.00            
ATOM      8  O2  ACD     1      11.230  14.130  26.780  1.00  0.00            
ATOM      9  C3  ACD     1      10.200  14.040  25.900  1.00  0.00            
ATOM     10  H5  ACD     1       9.460  13.350  26.320  1.00  0.00            
ATOM     11  O3  ACD     1      10.680  13.640  24.630  1.00  0.00            
ATOM     12  C4  ACD     1      10.310  12.290  24.240  1.00  0.00            
ATOM     13  H6  ACD     1       9.420  11.920  24.750  1.00  0.00            
ATOM     14  C5  ACD     1      10.000  12.420  22.740  1.00  0.00            
ATOM     15  H7  ACD     1      10.740  13.120  22.320  1.00  0.00            
ATOM     16  O4  ACD     1       8.710  13.040  22.540  1.00  0.00            
ATOM     17  H8  ACD     1       8.850  13.810  21.970  1.00  0.00            
ATOM     18  C6  ACD     1      10.090  11.090  21.950  1.00  0.00            
ATOM     19  H9  ACD     1       9.280  10.400  22.200  1.00  0.00            
ATOM     20  O5  ACD     1      10.080  11.380  20.530  1.00  0.00            
ATOM     21  H10 ACD     1      10.990  11.600  20.310  1.00  0.00            
ATOM     22  C7  ACD     1      11.420  10.390  22.260  1.00  0.00            
ATOM     23  H11 ACD     1      11.510   9.420  21.760  1.00  0.00            
ATOM     24  O6  ACD     1      11.370  10.140  23.690  1.00  0.00            
ATOM     25  C8  ACD     1      11.500  11.340  24.510  1.00  0.00            
ATOM     26  H12 ACD     1      12.380  11.960  24.300  1.00  0.00            
ATOM     27  C9  ACD     1      11.620  10.870  25.970  1.00  0.00            
ATOM     28  H13 ACD     1      12.350  10.060  26.000  1.00  0.00            
ATOM     29  H14 ACD     1      11.900  11.800  26.480  1.00  0.00            
ATOM     30  O7  ACD     1      10.360  10.340  26.360  1.00  0.00            
ATOM     31  H15 ACD     1      10.200   9.750  25.620  1.00  0.00            
ATOM     32  O8  ACD     1      12.570  11.240  21.960  1.00  0.00            
ATOM     33  C10 ACD     1      13.440  10.700  21.050  1.00  0.00            
ATOM     34  H16 ACD     1      13.070   9.760  20.630  1.00  0.00            
ATOM     35  C11 ACD     1      13.580  11.720  19.910  1.00  0.00            
ATOM     36  H17 ACD     1      13.620  12.730  20.330  1.00  0.00            
ATOM     37  O9  ACD     1      12.380  11.570  19.140  1.00  0.00            
ATOM     38  H18 ACD     1      12.360  10.910  18.440  1.00  0.00            
ATOM     39  C12 ACD     1      14.860  11.470  18.990  1.00  0.00            
ATOM     40  H19 ACD     1      14.730  10.510  18.460  1.00  0.00            
ATOM     41  O10 ACD     1      15.110  12.510  18.050  1.00  0.00            
ATOM     42  H20 ACD     1      14.530  12.290  17.320  1.00  0.00            
ATOM     43  C13 ACD     1      16.130  11.180  19.800  1.00  0.00            
ATOM     44  H21 ACD     1      16.940  10.960  19.100  1.00  0.00            
ATOM     45  O11 ACD     1      15.770  10.040  20.640  1.00  0.00            
ATOM     46  C14 ACD     1      14.760  10.450  21.700  1.00  0.00            
ATOM     47  H22 ACD     1      15.040  11.330  22.290  1.00  0.00            
ATOM     48  C15 ACD     1      14.770   9.340  22.790  1.00  0.00            
ATOM     49  H23 ACD     1      15.730   9.390  23.330  1.00  0.00            
ATOM     50  H24 ACD     1      14.050   9.700  23.530  1.00  0.00            
ATOM     51  O12 ACD     1      14.370   8.020  22.260  1.00  0.00            
ATOM     52  H25 ACD     1      14.560   7.400  22.970  1.00  0.00            
ATOM     53  O13 ACD     1      16.440  12.330  20.570  1.00  0.00            
ATOM     54  C16 ACD     1      17.790  12.910  20.550  1.00  0.00            
ATOM     55  H26 ACD     1      18.480  12.360  19.900  1.00  0.00            
ATOM     56  C17 ACD     1      17.620  14.290  19.920  1.00  0.00            
ATOM     57  H27 ACD     1      16.890  14.850  20.520  1.00  0.00            
ATOM     58  O14 ACD     1      17.240  14.140  18.540  1.00  0.00            
ATOM     59  H28 ACD     1      16.400  13.700  18.390  1.00  0.00            
ATOM     60  C18 ACD     1      18.910  15.080  20.010  1.00  0.00            
ATOM     61  H29 ACD     1      19.660  14.450  19.510  1.00  0.00            
ATOM     62  O15 ACD     1      18.930  16.420  19.460  1.00  0.00            
ATOM     63  H30 ACD     1      19.080  17.050  20.170  1.00  0.00            
ATOM     64  C19 ACD     1      19.390  15.230  21.440  1.00  0.00            
ATOM     65  H31 ACD     1      20.360  15.720  21.520  1.00  0.00            
ATOM     66  O16 ACD     1      19.470  13.860  21.850  1.00  0.00            
ATOM     67  C20 ACD     1      18.290  13.060  21.990  1.00  0.00            
ATOM     68  H32 ACD     1      17.570  13.450  22.720  1.00  0.00            
ATOM     69  C21 ACD     1      18.600  11.590  22.470  1.00  0.00            
ATOM     70  H33 ACD     1      17.630  11.080  22.550  1.00  0.00            
ATOM     71  H34 ACD     1      19.130  11.110  21.640  1.00  0.00            
ATOM     72  O17 ACD     1      19.360  11.510  23.720  1.00  0.00            
ATOM     73  H35 ACD     1      18.920  12.090  24.340  1.00  0.00            
ATOM     74  O18 ACD     1      18.440  15.860  22.170  1.00  0.00            
ATOM     75  C22 ACD     1      18.900  16.830  23.140  1.00  0.00            
ATOM     76  H36 ACD     1      19.980  16.650  23.230  1.00  0.00            
ATOM     77  C23 ACD     1      18.750  18.230  22.600  1.00  0.00            
ATOM     78  H37 ACD     1      17.710  18.330  22.260  1.00  0.00            
ATOM     79  O19 ACD     1      19.710  18.390  21.490  1.00  0.00            
ATOM     80  H38 ACD     1      20.520  18.870  21.700  1.00  0.00            
ATOM     81  C24 ACD     1      18.820  19.380  23.650  1.00  0.00            
ATOM     82  H39 ACD     1      19.850  19.400  24.020  1.00  0.00            
ATOM     83  O20 ACD     1      18.410  20.660  23.300  1.00  0.00            
ATOM     84  H40 ACD     1      17.620  20.550  22.760  1.00  0.00            
ATOM     85  C25 ACD     1      17.940  19.020  24.890  1.00  0.00            
ATOM     86  H41 ACD     1      18.150  19.830  25.590  1.00  0.00            
ATOM     87  O21 ACD     1      18.370  17.770  25.410  1.00  0.00            
ATOM     88  C26 ACD     1      18.230  16.650  24.530  1.00  0.00            
ATOM     89  H42 ACD     1      17.170  16.470  24.290  1.00  0.00            
ATOM     90  C27 ACD     1      18.810  15.500  25.220  1.00  0.00            
ATOM     91  H43 ACD     1      18.510  15.730  26.250  1.00  0.00            
ATOM     92  H44 ACD     1      18.450  14.580  24.750  1.00  0.00            
ATOM     93  O22 ACD     1      20.200  15.380  25.190  1.00  0.00            
ATOM     94  H45 ACD     1      20.490  16.190  25.610  1.00  0.00            
ATOM     95  O23 ACD     1      16.520  18.980  24.560  1.00  0.00            
ATOM     96  C28 ACD     1      15.630  19.360  25.600  1.00  0.00            
ATOM     97  H46 ACD     1      16.090  20.180  26.170  1.00  0.00            
ATOM     98  C29 ACD     1      15.440  18.240  26.540  1.00  0.00            
ATOM     99  H47 ACD     1      15.420  17.400  25.840  1.00  0.00            
ATOM    100  O24 ACD     1      14.170  18.380  27.310  1.00  0.00            
ATOM    101  C30 ACD     1      16.400  18.180  27.760  1.00  0.00            
ATOM    102  H48 ACD     1      17.470  18.330  27.590  1.00  0.00            
ATOM    103  H49 ACD     1      16.160  19.020  28.410  1.00  0.00            
ATOM    104  O25 ACD     1      16.370  16.940  28.530  1.00  0.00            
ATOM    105  H50 ACD     1      15.540  16.970  29.010  1.00  0.00            
ATOM    106  C31 ACD     1      14.360  19.790  24.860  1.00  0.00            
ATOM    107  H51 ACD     1      14.300  19.090  24.020  1.00  0.00            
ATOM    108  O26 ACD     1      14.480  21.130  24.280  1.00  0.00            
ATOM    109  H52 ACD     1      15.010  21.010  23.490  1.00  0.00            
ATOM    110  C32 ACD     1      13.090  19.750  25.670  1.00  0.00            
ATOM    111  H53 ACD     1      13.030  20.640  26.300  1.00  0.00            
ATOM    112  O27 ACD     1      11.950  19.770  24.820  1.00  0.00            
ATOM    113  H54 ACD     1      11.300  19.210  25.260  1.00  0.00            
ATOM    114  C33 ACD     1      13.000  18.500  26.510  1.00  0.00            
ATOM    115  H55 ACD     1      12.240  18.600  27.290  1.00  0.00            
ATOM    116  O28 ACD     1      12.760  17.370  25.750  1.00  0.00            
ATOM    117  C34 ACD     1      11.790  16.480  26.370  1.00  0.00            
ATOM    118  H56 ACD     1      11.530  16.800  27.390  1.00  0.00            
ATOM    119  C35 ACD     1      10.530  16.560  25.510  1.00  0.00            
ATOM    120  H57 ACD     1      10.680  16.490  24.430  1.00  0.00            
ATOM    121  O29 ACD     1       9.960  17.870  25.640  1.00  0.00            
ATOM    122  H58 ACD     1       9.450  18.030  24.840  1.00  0.00            
ATOM    123  C36 ACD     1       9.540  15.390  25.850  1.00  0.00            
ATOM    124  H59 ACD     1       9.060  15.670  26.800  1.00  0.00            
ATOM    125  O30 ACD     1       8.570  15.380  24.830  1.00  0.00            
ATOM    126  H60 ACD     1       8.760  14.610  24.290  1.00  0.00            
ATOM    127  C1  BI7     2      14.430  14.040  23.130  1.00  0.00            
ATOM    128  C2  BI7     2      13.760  15.370  22.770  1.00  0.00            
ATOM    129  C3  BI7     2      14.820  16.470  22.790  1.00  0.00            
ATOM    130  C4  BI7     2      12.970  15.270  21.470  1.00  0.00            
ATOM    131  C5  BI7     2      13.660  15.190  20.230  1.00  0.00            
ATOM    132  C6  BI7     2      13.220  15.360  18.950  1.00  0.00            
ATOM    133  C7  BI7     2      11.860  15.730  18.480  1.00  0.00            
ATOM    134  C8  BI7     2      10.720  15.670  19.250  1.00  0.00            
ATOM    135  O1  BI7     2       9.590  15.820  18.500  1.00  0.00            
ATOM    136  C9  BI7     2      10.500  15.280  20.670  1.00  0.00            
ATOM    137  O2  BI7     2       9.360  15.090  21.060  1.00  0.00            
ATOM    138  C10 BI7     2      11.620  15.300  21.630  1.00  0.00            
ATOM    139  H1  BI7     2      15.080  14.210  24.000  1.00  0.00            
ATOM    140  H2  BI7     2      13.800  13.180  23.370  1.00  0.00            
ATOM    141  H3  BI7     2      15.190  13.870  22.360  1.00  0.00            
ATOM    142  H4  BI7     2      13.060  15.540  23.600  1.00  0.00            
ATOM    143  H5  BI7     2      15.010  16.930  23.770  1.00  0.00            
ATOM    144  H6  BI7     2      15.740  16.040  22.390  1.00  0.00            
ATOM    145  H7  BI7     2      14.450  17.280  22.150  1.00  0.00            
ATOM    146  H8  BI7     2      14.730  14.970  20.280  1.00  0.00            
ATOM    147  H9  BI7     2      13.890  15.260  18.110  1.00  0.00            
ATOM    148  H10 BI7     2      11.790  15.900  17.420  1.00  0.00            
ATOM    149  H11 BI7     2       8.900  15.740  19.180  1.00  0.00            
ATOM    150  H12 BI7     2      11.170  15.180  22.610  1.00  0.00            
TER
ENDMDL
MODEL        1
ATOM      1  H1  ACD     1      16.700   9.890  18.110  1.00  0.00            
ATOM      2  O1  ACD     1      16.820   9.290  17.370  1.00  0.00            
ATOM      3  C1  ACD     1      16.230   8.100  17.890  1.00  0.00            
ATOM      4  H2  ACD     1      16.090   7.370  17.090  1.00  0.00            
ATOM      5  H3  ACD     1      15.270   8.400  18.330  1.00  0.00            
ATOM      6  C2  ACD     1      17.160   7.570  18.930  1.00  0.00            
ATOM      7  H4  ACD     1      18.200   7.710  18.610  1.00  0.00            
ATOM      8  O2  ACD     1      16.950   8.470  20.080  1.00  0.00            
ATOM      9  C3  ACD     1      17.460   8.070  21.290  1.00  0.00            
ATOM     10  H5  ACD     1      17.080   8.840  21.970  1.00  0.00            
ATOM     11  O3  ACD     1      18.910   8.080  21.300  1.00  0.00            
ATOM     12  C4  ACD     1      19.530   9.100  22.090  1.00  0.00            
ATOM     13  H6  ACD     1      18.770   9.660  22.650  1.00  0.00            
ATOM     14  C5  ACD     1      20.450   8.420  23.140  1.00  0.00            
ATOM     15  H7  ACD     1      21.010   7.600  22.680  1.00  0.00            
ATOM     16  O4  ACD     1      19.600   7.690  24.030  1.00  0.00            
ATOM     17  H8  ACD     1      19.020   7.230  23.430  1.00  0.00            
ATOM     18  C6  ACD     1      21.270   9.500  23.840  1.00  0.00            
ATOM     19  H9  ACD     1      20.580  10.200  24.340  1.00  0.00            
ATOM     20  O5  ACD     1      22.180   8.940  24.750  1.00  0.00            
ATOM     21  H10 ACD     1      21.670   8.270  25.200  1.00  0.00            
ATOM     22  C7  ACD     1      22.010  10.350  22.800  1.00  0.00            
ATOM     23  H11 ACD     1      22.510  11.160  23.350  1.00  0.00            
ATOM     24  O6  ACD     1      21.170  10.940  21.890  1.00  0.00            
ATOM     25  C8  ACD     1      20.340  10.020  21.140  1.00  0.00            
ATOM     26  H12 ACD     1      20.970   9.410  20.490  1.00  0.00            
ATOM     27  C9  ACD     1      19.490  10.820  20.260  1.00  0.00            
ATOM     28  H13 ACD     1      19.150  10.160  19.460  1.00  0.00            
ATOM     29  H14 ACD     1      18.640  11.230  20.830  1.00  0.00            
ATOM     30  O7  ACD     1      20.170  11.900  19.640  1.00  0.00            
ATOM     31  H15 ACD     1      20.690  11.330  19.070  1.00  0.00            
ATOM     32  O8  ACD     1      22.900   9.510  22.150  1.00  0.00            
ATOM     33  C10 ACD     1      24.170  10.030  21.880  1.00  0.00            
ATOM     34  H16 ACD     1      24.320  11.050  22.260  1.00  0.00            
ATOM     35  C11 ACD     1      25.000   9.060  22.660  1.00  0.00            
ATOM     36  H17 ACD     1      24.860   8.030  22.300  1.00  0.00            
ATOM     37  O9  ACD     1      24.810   9.200  24.090  1.00  0.00            
ATOM     38  H18 ACD     1      23.850   9.190  24.200  1.00  0.00            
ATOM     39  C12 ACD     1      26.520   9.300  22.400  1.00  0.00            
ATOM     40  H19 ACD     1      26.870  10.270  22.780  1.00  0.00            
ATOM     41  O10 ACD     1      27.300   8.280  23.050  1.00  0.00            
ATOM     42  H20 ACD     1      26.900   7.450  22.770  1.00  0.00            
ATOM     43  C13 ACD     1      26.790   9.230  20.910  1.00  0.00            
ATOM     44  H21 ACD     1      27.850   9.410  20.670  1.00  0.00            
ATOM     45  O11 ACD     1      26.030  10.130  20.230  1.00  0.00            
ATOM     46  C14 ACD     1      24.560   9.930  20.320  1.00  0.00            
ATOM     47  H22 ACD     1      24.270   8.950  19.910  1.00  0.00            
ATOM     48  C15 ACD     1      23.820  10.930  19.470  1.00  0.00            
ATOM     49  H23 ACD     1      22.740  10.770  19.540  1.00  0.00            
ATOM     50  H24 ACD     1      24.000  11.970  19.770  1.00  0.00            
ATOM     51  O12 ACD     1      24.070  10.710  18.070  1.00  0.00            
ATOM     52  H25 ACD     1      24.980  10.400  18.110  1.00  0.00            
ATOM     53  O13 ACD     1      26.540   7.880  20.340  1.00  0.00            
ATOM     54  C16 ACD     1      27.450   7.460  19.270  1.00  0.00            
ATOM     55  H26 ACD     1      28.500   7.600  19.540  1.00  0.00            
ATOM     56  C17 ACD     1      27.130   5.960  19.200  1.00  0.00            
ATOM     57  H27 ACD     1      26.060   5.790  19.360  1.00  0.00            
ATOM     58  O14 ACD     1      27.790   5.210  20.290  1.00  0.00            
ATOM     59  H28 ACD     1      28.690   5.540  20.400  1.00  0.00            
ATOM     60  C18 ACD     1      27.520   5.260  17.870  1.00  0.00            
ATOM     61  H29 ACD     1      28.620   5.240  17.900  1.00  0.00            
ATOM     62  O15 ACD     1      26.940   3.990  17.910  1.00  0.00            
ATOM     63  H30 ACD     1      27.500   3.660  18.610  1.00  0.00            
ATOM     64  C19 ACD     1      26.870   6.110  16.760  1.00  0.00            
ATOM     65  H31 ACD     1      27.140   5.590  15.840  1.00  0.00            
ATOM     66  O16 ACD     1      27.340   7.420  16.830  1.00  0.00            
ATOM     67  C20 ACD     1      27.040   8.210  18.000  1.00  0.00            
ATOM     68  H32 ACD     1      25.970   8.410  17.920  1.00  0.00            
ATOM     69  C21 ACD     1      27.750   9.580  17.780  1.00  0.00            
ATOM     70  H33 ACD     1      27.850   9.820  16.720  1.00  0.00            
ATOM     71  H34 ACD     1      27.160  10.450  18.090  1.00  0.00            
ATOM     72  O17 ACD     1      29.020   9.770  18.370  1.00  0.00            
ATOM     73  H35 ACD     1      29.670   9.280  17.860  1.00  0.00            
ATOM     74  O18 ACD     1      25.430   6.110  16.860  1.00  0.00            
ATOM     75  C22 ACD     1      24.720   5.710  15.610  1.00  0.00            
ATOM     76  H36 ACD     1      25.300   5.750  14.690  1.00  0.00            
ATOM     77  C23 ACD     1      24.140   4.320  15.840  1.00  0.00            
ATOM     78  H37 ACD     1      23.640   4.430  16.820  1.00  0.00            
ATOM     79  O19 ACD     1      25.130   3.280  15.790  1.00  0.00            
ATOM     80  H38 ACD     1      25.640   3.450  16.590  1.00  0.00            
ATOM     81  C24 ACD     1      23.120   4.030  14.800  1.00  0.00            
ATOM     82  H39 ACD     1      23.630   3.900  13.830  1.00  0.00            
ATOM     83  O20 ACD     1      22.560   2.710  14.910  1.00  0.00            
ATOM     84  H40 ACD     1      23.300   2.170  15.210  1.00  0.00            
ATOM     85  C25 ACD     1      22.030   5.110  14.620  1.00  0.00            
ATOM     86  H41 ACD     1      21.450   4.850  13.730  1.00  0.00            
ATOM     87  O21 ACD     1      22.740   6.290  14.330  1.00  0.00            
ATOM     88  C26 ACD     1      23.580   6.710  15.440  1.00  0.00            
ATOM     89  H42 ACD     1      22.960   6.660  16.340  1.00  0.00            
ATOM     90  C27 ACD     1      24.120   8.090  15.280  1.00  0.00            
ATOM     91  H43 ACD     1      24.890   8.260  16.040  1.00  0.00            
ATOM     92  H44 ACD     1      24.660   8.290  14.340  1.00  0.00            
ATOM     93  O22 ACD     1      23.090   9.080  15.550  1.00  0.00            
ATOM     94  H45 ACD     1      22.570   9.060  14.740  1.00  0.00            
ATOM     95  O23 ACD     1      21.240   5.210  15.830  1.00  0.00            
ATOM     96  C28 ACD     1      19.830   5.180  15.750  1.00  0.00            
ATOM     97  H46 ACD     1      19.580   5.100  14.690  1.00  0.00            
ATOM     98  C29 ACD     1      19.160   6.440  16.310  1.00  0.00            
ATOM     99  H47 ACD     1      19.510   6.670  17.330  1.00  0.00            
ATOM    100  O24 ACD     1      17.790   6.190  16.360  1.00  0.00            
ATOM    101  C30 ACD     1      19.420   7.700  15.390  1.00  0.00            
ATOM    102  H48 ACD     1      20.440   7.680  15.000  1.00  0.00            
ATOM    103  H49 ACD     1      18.770   7.630  14.510  1.00  0.00            
ATOM    104  O25 ACD     1      19.300   8.980  16.010  1.00  0.00            
ATOM    105  H50 ACD     1      18.400   9.100  16.330  1.00  0.00            
ATOM    106  C31 ACD     1      19.420   3.830  16.390  1.00  0.00            
ATOM    107  H51 ACD     1      19.810   3.900  17.410  1.00  0.00            
ATOM    108  O26 ACD     1      20.090   2.730  15.670  1.00  0.00            
ATOM    109  H52 ACD     1      21.030   2.910  15.540  1.00  0.00            
ATOM    110  C32 ACD     1      17.910   3.790  16.520  1.00  0.00            
ATOM    111  H53 ACD     1      17.570   3.660  15.490  1.00  0.00            
ATOM    112  O27 ACD     1      17.460   2.690  17.330  1.00  0.00            
ATOM    113  H54 ACD     1      18.130   2.790  18.010  1.00  0.00            
ATOM    114  C33 ACD     1      17.320   5.070  17.130  1.00  0.00            
ATOM    115  H55 ACD     1      16.230   5.020  17.040  1.00  0.00            
ATOM    116  O28 ACD     1      17.670   5.220  18.450  1.00  0.00            
ATOM    117  C34 ACD     1      16.910   6.090  19.270  1.00  0.00            
ATOM    118  H56 ACD     1      15.840   5.930  19.120  1.00  0.00            
ATOM    119  C35 ACD     1      17.350   5.640  20.690  1.00  0.00            
ATOM    120  H57 ACD     1      18.440   5.580  20.720  1.00  0.00            
ATOM    121  O29 ACD     1      16.690   4.390  20.970  1.00  0.00            
ATOM    122  H58 ACD     1      17.120   4.080  21.780  1.00  0.00            
ATOM    123  C36 ACD     1      16.930   6.720  21.690  1.00  0.00            
ATOM    124  H59 ACD     1      15.840   6.810  21.570  1.00  0.00            
ATOM    125  O30 ACD     1      17.160   6.360  23.040  1.00  0.00            
ATOM    126  H60 ACD     1      16.320   6.630  23.430  1.00  0.00            
ATOM    127  C1  BI7     2      22.970   5.520  22.210  1.00  0.00            
ATOM    128  C2  BI7     2      21.930   5.310  21.100  1.00  0.00            
ATOM    129  C3  BI7     2      21.960   6.430  20.090  1.00  0.00            
ATOM    130  C4  BI7     2      21.920   3.990  20.330  1.00  0.00            
ATOM    131  C5  BI7     2      23.180   3.660  19.750  1.00  0.00            
ATOM    132  C6  BI7     2      23.540   2.440  19.110  1.00  0.00            
ATOM    133  C7  BI7     2      22.660   1.320  18.740  1.00  0.00            
ATOM    134  C8  BI7     2      21.270   1.240  18.770  1.00  0.00            
ATOM    135  O1  BI7     2      20.650   0.200  18.150  1.00  0.00            
ATOM    136  C9  BI7     2      20.330   2.130  19.490  1.00  0.00            
ATOM    137  O2  BI7     2      19.130   1.910  19.460  1.00  0.00            
ATOM    138  C10 BI7     2      20.690   3.340  20.140  1.00  0.00            
ATOM    139  H1  BI7     2      22.760   4.670  22.870  1.00  0.00            
ATOM    140  H2  BI7     2      23.950   5.450  21.720  1.00  0.00            
ATOM    141  H3  BI7     2      22.860   6.490  22.710  1.00  0.00            
ATOM    142  H4  BI7     2      21.000   5.480  21.660  1.00  0.00            
ATOM    143  H5  BI7     2      21.990   7.400  20.610  1.00  0.00            
ATOM    144  H6  BI7     2      22.690   6.400  19.280  1.00  0.00            
ATOM    145  H7  BI7     2      21.010   6.530  19.560  1.00  0.00            
ATOM    146  H8  BI7     2      23.970   4.390  19.860  1.00  0.00            
ATOM    147  H9  BI7     2      24.570   2.410  18.760  1.00  0.00            
ATOM    148  H10 BI7     2      23.120   0.450  18.280  1.00  0.00            
ATOM    149  H11 BI7     2      19.680   0.350  18.190  1.00  0.00            
ATOM    150  H12 BI7     2      19.760   3.750  20.530  1.00  0.00            
TER
ENDMDL
MODEL        1
ATOM      1  H1  ACD     1       6.590  16.650  29.460  1.00  0.00            
ATOM      2  O1  ACD     1       6.270  16.160  28.700  1.00  0.00            
ATOM      3  C1  ACD     1       7.370  15.260  28.640  1.00  0.00            
ATOM      4  H2  ACD     1       7.170  14.290  29.130  1.00  0.00            
ATOM      5  H3  ACD     1       8.320  15.740  28.890  1.00  0.00            
ATOM      6  C2  ACD     1       7.490  14.780  27.160  1.00  0.00            
ATOM      7  H4  ACD     1       8.450  14.270  27.000  1.00  0.00            
ATOM      8  O2  ACD     1       6.540  13.770  27.080  1.00  0.00            
ATOM      9  C3  ACD     1       6.370  13.130  25.820  1.00  0.00            
ATOM     10  H5  ACD     1       5.430  12.590  25.950  1.00  0.00            
ATOM     11  O3  ACD     1       7.510  12.400  25.470  1.00  0.00            
ATOM     12  C4  ACD     1       7.650  11.000  25.760  1.00  0.00            
ATOM     13  H6  ACD     1       6.840  10.680  26.430  1.00  0.00            
ATOM     14  C5  ACD     1       7.580  10.110  24.500  1.00  0.00            
ATOM     15  H7  ACD     1       8.220  10.560  23.740  1.00  0.00            
ATOM     16  O4  ACD     1       6.190   9.940  24.110  1.00  0.00            
ATOM     17  H8  ACD     1       6.090   9.280  23.410  1.00  0.00            
ATOM     18  C6  ACD     1       8.200   8.730  24.770  1.00  0.00            
ATOM     19  H9  ACD     1       7.560   8.130  25.440  1.00  0.00            
ATOM     20  O5  ACD     1       8.350   7.990  23.550  1.00  0.00            
ATOM     21  H10 ACD     1       9.050   8.420  23.040  1.00  0.00            
ATOM     22  C7  ACD     1       9.540   8.860  25.480  1.00  0.00            
ATOM     23  H11 ACD     1       9.890   7.840  25.610  1.00  0.00            
ATOM     24  O6  ACD     1       9.350   9.460  26.660  1.00  0.00            
ATOM     25  C8  ACD     1       9.000  10.850  26.610  1.00  0.00            
ATOM     26  H12 ACD     1       9.790  11.480  26.180  1.00  0.00            
ATOM     27  C9  ACD     1       8.810  11.370  28.080  1.00  0.00            
ATOM     28  H13 ACD     1       9.820  11.330  28.520  1.00  0.00            
ATOM     29  H14 ACD     1       8.510  12.420  28.170  1.00  0.00            
ATOM     30  O7  ACD     1       7.970  10.540  28.820  1.00  0.00            
ATOM     31  H15 ACD     1       8.380   9.670  28.740  1.00  0.00            
ATOM     32  O8  ACD     1      10.500   9.550  24.710  1.00  0.00            
ATOM     33  C10 ACD     1      11.750   8.880  24.390  1.00  0.00            
ATOM     34  H16 ACD     1      11.660   7.800  24.590  1.00  0.00            
ATOM     35  C11 ACD     1      11.970   9.050  22.870  1.00  0.00            
ATOM     36  H17 ACD     1      11.950  10.130  22.720  1.00  0.00            
ATOM     37  O9  ACD     1      10.960   8.300  22.120  1.00  0.00            
ATOM     38  H18 ACD     1      11.260   7.380  22.060  1.00  0.00            
ATOM     39  C12 ACD     1      13.370   8.590  22.570  1.00  0.00            
ATOM     40  H19 ACD     1      13.290   7.490  22.610  1.00  0.00            
ATOM     41  O10 ACD     1      13.610   8.890  21.180  1.00  0.00            
ATOM     42  H20 ACD     1      12.980   8.310  20.760  1.00  0.00            
ATOM     43  C13 ACD     1      14.460   9.180  23.520  1.00  0.00            
ATOM     44  H21 ACD     1      15.390   8.670  23.270  1.00  0.00            
ATOM     45  O11 ACD     1      14.140   8.870  24.820  1.00  0.00            
ATOM     46  C14 ACD     1      12.880   9.410  25.260  1.00  0.00            
ATOM     47  H22 ACD     1      12.770  10.500  25.160  1.00  0.00            
ATOM     48  C15 ACD     1      12.800   9.050  26.810  1.00  0.00            
ATOM     49  H23 ACD     1      13.720   9.360  27.330  1.00  0.00            
ATOM     50  H24 ACD     1      11.930   9.580  27.210  1.00  0.00            
ATOM     51  O12 ACD     1      12.580   7.700  27.030  1.00  0.00            
ATOM     52  H25 ACD     1      13.350   7.170  26.820  1.00  0.00            
ATOM     53  O13 ACD     1      14.640  10.600  23.440  1.00  0.00            
ATOM     54  C16 ACD     1      15.950  11.190  23.380  1.00  0.00            
ATOM     55  H26 ACD     1      16.750  10.470  23.170  1.00  0.00            
ATOM     56  C17 ACD     1      15.910  12.170  22.160  1.00  0.00            
ATOM     57  H27 ACD     1      15.090  12.890  22.290  1.00  0.00            
ATOM     58  O14 ACD     1      15.690  11.440  20.920  1.00  0.00            
ATOM     59  H28 ACD     1      14.890  10.920  20.970  1.00  0.00            
ATOM     60  C18 ACD     1      17.240  12.900  22.190  1.00  0.00            
ATOM     61  H29 ACD     1      17.990  12.110  22.070  1.00  0.00            
ATOM     62  O15 ACD     1      17.300  13.890  21.150  1.00  0.00            
ATOM     63  H30 ACD     1      17.040  14.750  21.510  1.00  0.00            
ATOM     64  C19 ACD     1      17.350  13.660  23.570  1.00  0.00            
ATOM     65  H31 ACD     1      18.350  14.120  23.620  1.00  0.00            
ATOM     66  O16 ACD     1      17.320  12.710  24.630  1.00  0.00            
ATOM     67  C20 ACD     1      16.210  11.910  24.740  1.00  0.00            
ATOM     68  H32 ACD     1      15.330  12.470  25.080  1.00  0.00            
ATOM     69  C21 ACD     1      16.500  10.880  25.840  1.00  0.00            
ATOM     70  H33 ACD     1      15.710  10.130  25.720  1.00  0.00            
ATOM     71  H34 ACD     1      17.420  10.320  25.620  1.00  0.00            
ATOM     72  O17 ACD     1      16.590  11.420  27.100  1.00  0.00            
ATOM     73  H35 ACD     1      15.720  11.740  27.350  1.00  0.00            
ATOM     74  O18 ACD     1      16.320  14.610  23.670  1.00  0.00            
ATOM     75  C22 ACD     1      16.270  15.790  24.530  1.00  0.00            
ATOM     76  H36 ACD     1      17.300  16.110  24.720  1.00  0.00            
ATOM     77  C23 ACD     1      15.540  16.880  23.690  1.00  0.00            
ATOM     78  H37 ACD     1      14.520  16.550  23.440  1.00  0.00            
ATOM     79  O19 ACD     1      16.230  17.150  22.430  1.00  0.00            
ATOM     80  H38 ACD     1      17.150  17.340  22.610  1.00  0.00            
ATOM     81  C24 ACD     1      15.210  18.090  24.590  1.00  0.00            
ATOM     82  H39 ACD     1      16.070  18.700  24.890  1.00  0.00            
ATOM     83  O20 ACD     1      14.230  18.940  23.950  1.00  0.00            
ATOM     84  H40 ACD     1      14.430  19.150  23.040  1.00  0.00            
ATOM     85  C25 ACD     1      14.500  17.590  25.800  1.00  0.00            
ATOM     86  H41 ACD     1      14.250  18.420  26.470  1.00  0.00            
ATOM     87  O21 ACD     1      15.390  16.760  26.510  1.00  0.00            
ATOM     88  C26 ACD     1      15.660  15.480  25.890  1.00  0.00            
ATOM     89  H42 ACD     1      14.800  14.800  25.780  1.00  0.00            
ATOM     90  C27 ACD     1      16.600  14.790  26.850  1.00  0.00            
ATOM     91  H43 ACD     1      16.110  14.400  27.750  1.00  0.00            
ATOM     92  H44 ACD     1      17.050  13.900  26.410  1.00  0.00            
ATOM     93  O22 ACD     1      17.670  15.600  27.270  1.00  0.00            
ATOM     94  H45 ACD     1      17.260  16.310  27.770  1.00  0.00            
ATOM     95  O23 ACD     1      13.180  17.020  25.540  1.00  0.00            
ATOM     96  C28 ACD     1      12.130  17.280  26.480  1.00  0.00            
ATOM     97  H46 ACD     1      12.520  17.700  27.410  1.00  0.00            
ATOM     98  C29 ACD     1      11.450  15.950  26.910  1.00  0.00            
ATOM     99  H47 ACD     1      11.200  15.430  25.980  1.00  0.00            
ATOM    100  O24 ACD     1      10.260  16.330  27.710  1.00  0.00            
ATOM    101  C30 ACD     1      12.310  15.120  27.760  1.00  0.00            
ATOM    102  H48 ACD     1      13.250  14.930  27.220  1.00  0.00            
ATOM    103  H49 ACD     1      12.540  15.680  28.680  1.00  0.00            
ATOM    104  O25 ACD     1      11.780  13.760  28.010  1.00  0.00            
ATOM    105  H50 ACD     1      11.240  13.860  28.800  1.00  0.00            
ATOM    106  C31 ACD     1      11.180  18.300  25.740  1.00  0.00            
ATOM    107  H51 ACD     1      10.950  17.860  24.770  1.00  0.00            
ATOM    108  O26 ACD     1      11.820  19.540  25.430  1.00  0.00            
ATOM    109  H52 ACD     1      12.420  19.300  24.710  1.00  0.00            
ATOM    110  C32 ACD     1       9.920  18.500  26.650  1.00  0.00            
ATOM    111  H53 ACD     1      10.240  19.130  27.490  1.00  0.00            
ATOM    112  O27 ACD     1       8.960  19.370  25.910  1.00  0.00            
ATOM    113  H54 ACD     1       8.740  19.050  25.030  1.00  0.00            
ATOM    114  C33 ACD     1       9.280  17.150  27.020  1.00  0.00            
ATOM    115  H55 ACD     1       8.520  17.410  27.760  1.00  0.00            
ATOM    116  O28 ACD     1       8.760  16.410  25.920  1.00  0.00            
ATOM    117  C34 ACD     1       7.440  15.850  26.090  1.00  0.00            
ATOM    118  H56 ACD     1       6.720  16.670  26.220  1.00  0.00            
ATOM    119  C35 ACD     1       7.110  15.280  24.740  1.00  0.00            
ATOM    120  H57 ACD     1       8.030  14.760  24.440  1.00  0.00            
ATOM    121  O29 ACD     1       6.780  16.350  23.850  1.00  0.00            
ATOM    122  H58 ACD     1       7.530  16.950  23.850  1.00  0.00            
ATOM    123  C36 ACD     1       6.020  14.200  24.810  1.00  0.00            
ATOM    124  H59 ACD     1       5.040  14.610  25.060  1.00  0.00            
ATOM    125  O30 ACD     1       5.890  13.450  23.580  1.00  0.00            
ATOM    126  H60 ACD     1       6.350  12.620  23.770  1.00  0.00            
ATOM    127  C1  BI7     2      12.180  13.470  23.780  1.00  0.00            
ATOM    128  C2  BI7     2      11.250  13.840  22.710  1.00  0.00            
ATOM    129  C3  BI7     2      11.600  15.210  22.150  1.00  0.00            
ATOM    130  C4  BI7     2      11.150  12.660  21.680  1.00  0.00            
ATOM    131  C5  BI7     2      12.210  12.550  20.730  1.00  0.00            
ATOM    132  C6  BI7     2      12.400  11.750  19.650  1.00  0.00            
ATOM    133  C7  BI7     2      11.610  10.680  19.200  1.00  0.00            
ATOM    134  C8  BI7     2      10.420  10.150  19.710  1.00  0.00            
ATOM    135  O1  BI7     2       9.960   9.000  19.100  1.00  0.00            
ATOM    136  C9  BI7     2       9.700  10.690  20.940  1.00  0.00            
ATOM    137  O2  BI7     2       8.640  10.150  21.180  1.00  0.00            
ATOM    138  C10 BI7     2      10.040  11.820  21.740  1.00  0.00            
ATOM    139  H1  BI7     2      13.110  13.140  23.290  1.00  0.00            
ATOM    140  H2  BI7     2      12.310  14.360  24.410  1.00  0.00            
ATOM    141  H3  BI7     2      11.760  12.680  24.410  1.00  0.00            
ATOM    142  H4  BI7     2      10.260  13.960  23.180  1.00  0.00            
ATOM    143  H5  BI7     2      11.010  15.310  21.230  1.00  0.00            
ATOM    144  H6  BI7     2      11.430  16.000  22.890  1.00  0.00            
ATOM    145  H7  BI7     2      12.640  15.320  21.830  1.00  0.00            
ATOM    146  H8  BI7     2      12.960  13.330  20.820  1.00  0.00            
ATOM    147  H9  BI7     2      13.300  11.940  19.070  1.00  0.00            
ATOM    148  H10 BI7     2      12.080  10.100  18.410  1.00  0.00            
ATOM    149  H11 BI7     2       9.360   8.650  19.780  1.00  0.00            
ATOM    150  H12 BI7     2       9.340  11.930  22.560  1.00  0.00            
TER
ENDMDL
MODEL        1
ATOM      1  H1  ACD     1      15.040   9.840  21.470  1.00  0.00            
ATOM      2  O1  ACD     1      15.310   9.450  22.300  1.00  0.00            
ATOM      3  C1  ACD     1      16.700   9.710  22.290  1.00  0.00            
ATOM      4  H2  ACD     1      17.160   8.930  21.660  1.00  0.00            
ATOM      5  H3  ACD     1      17.170   9.640  23.280  1.00  0.00            
ATOM      6  C2  ACD     1      17.110  11.130  21.800  1.00  0.00            
ATOM      7  H4  ACD     1      16.410  11.370  21.000  1.00  0.00            
ATOM      8  O2  ACD     1      16.990  12.140  22.830  1.00  0.00            
ATOM      9  C3  ACD     1      17.380  13.400  22.260  1.00  0.00            
ATOM     10  H5  ACD     1      17.210  14.140  23.060  1.00  0.00            
ATOM     11  O3  ACD     1      16.550  13.700  21.210  1.00  0.00            
ATOM     12  C4  ACD     1      15.560  14.670  21.280  1.00  0.00            
ATOM     13  H6  ACD     1      15.440  14.950  22.340  1.00  0.00            
ATOM     14  C5  ACD     1      16.070  15.880  20.500  1.00  0.00            
ATOM     15  H7  ACD     1      16.390  15.500  19.520  1.00  0.00            
ATOM     16  O4  ACD     1      17.180  16.520  21.200  1.00  0.00            
ATOM     17  H8  ACD     1      17.880  15.870  21.210  1.00  0.00            
ATOM     18  C6  ACD     1      14.830  16.840  20.370  1.00  0.00            
ATOM     19  H9  ACD     1      14.670  17.100  21.430  1.00  0.00            
ATOM     20  O5  ACD     1      15.130  18.000  19.660  1.00  0.00            
ATOM     21  H10 ACD     1      15.040  17.780  18.730  1.00  0.00            
ATOM     22  C7  ACD     1      13.650  16.180  19.750  1.00  0.00            
ATOM     23  H11 ACD     1      12.890  16.940  19.580  1.00  0.00            
ATOM     24  O6  ACD     1      13.220  15.120  20.560  1.00  0.00            
ATOM     25  C8  ACD     1      14.210  14.100  20.870  1.00  0.00            
ATOM     26  H12 ACD     1      14.390  13.430  20.020  1.00  0.00            
ATOM     27  C9  ACD     1      13.680  13.200  21.970  1.00  0.00            
ATOM     28  H13 ACD     1      14.540  12.650  22.380  1.00  0.00            
ATOM     29  H14 ACD     1      13.130  13.740  22.750  1.00  0.00            
ATOM     30  O7  ACD     1      12.830  12.170  21.390  1.00  0.00            
ATOM     31  H15 ACD     1      11.960  12.510  21.150  1.00  0.00            
ATOM     32  O8  ACD     1      14.060  15.680  18.480  1.00  0.00            
ATOM     33  C10 ACD     1      13.260  15.940  17.340  1.00  0.00            
ATOM     34  H16 ACD     1      12.480  16.690  17.540  1.00  0.00            
ATOM     35  C11 ACD     1      14.200  16.480  16.220  1.00  0.00            
ATOM     36  H17 ACD     1      15.090  15.860  16.060  1.00  0.00            
ATOM     37  O9  ACD     1      14.760  17.730  16.650  1.00  0.00            
ATOM     38  H18 ACD     1      15.710  17.750  16.490  1.00  0.00            
ATOM     39  C12 ACD     1      13.430  16.620  14.870  1.00  0.00            
ATOM     40  H19 ACD     1      12.650  17.370  15.090  1.00  0.00            
ATOM     41  O10 ACD     1      14.250  17.140  13.880  1.00  0.00            
ATOM     42  H20 ACD     1      14.640  16.440  13.350  1.00  0.00            
ATOM     43  C13 ACD     1      12.770  15.350  14.400  1.00  0.00            
ATOM     44  H21 ACD     1      12.170  15.590  13.520  1.00  0.00            
ATOM     45  O11 ACD     1      11.950  14.930  15.500  1.00  0.00            
ATOM     46  C14 ACD     1      12.580  14.650  16.790  1.00  0.00            
ATOM     47  H22 ACD     1      13.440  13.980  16.620  1.00  0.00            
ATOM     48  C15 ACD     1      11.650  13.970  17.750  1.00  0.00            
ATOM     49  H23 ACD     1      11.030  13.240  17.210  1.00  0.00            
ATOM     50  H24 ACD     1      12.170  13.520  18.600  1.00  0.00            
ATOM     51  O12 ACD     1      10.860  14.940  18.470  1.00  0.00            
ATOM     52  H25 ACD     1      10.370  14.530  19.190  1.00  0.00            
ATOM     53  O13 ACD     1      13.750  14.340  14.060  1.00  0.00            
ATOM     54  C16 ACD     1      13.470  13.350  13.090  1.00  0.00            
ATOM     55  H26 ACD     1      12.490  13.590  12.650  1.00  0.00            
ATOM     56  C17 ACD     1      14.450  13.480  11.960  1.00  0.00            
ATOM     57  H27 ACD     1      15.420  13.740  12.410  1.00  0.00            
ATOM     58  O14 ACD     1      14.100  14.610  11.100  1.00  0.00            
ATOM     59  H28 ACD     1      14.780  14.680  10.430  1.00  0.00            
ATOM     60  C18 ACD     1      14.780  12.220  11.170  1.00  0.00            
ATOM     61  H29 ACD     1      13.910  12.110  10.520  1.00  0.00            
ATOM     62  O15 ACD     1      16.020  12.320  10.530  1.00  0.00            
ATOM     63  H30 ACD     1      16.160  11.570   9.950  1.00  0.00            
ATOM     64  C19 ACD     1      14.730  10.980  12.090  1.00  0.00            
ATOM     65  H31 ACD     1      14.770  10.030  11.550  1.00  0.00            
ATOM     66  O16 ACD     1      13.490  10.990  12.790  1.00  0.00            
ATOM     67  C20 ACD     1      13.370  12.000  13.790  1.00  0.00            
ATOM     68  H32 ACD     1      14.200  11.940  14.500  1.00  0.00            
ATOM     69  C21 ACD     1      12.020  11.760  14.360  1.00  0.00            
ATOM     70  H33 ACD     1      11.970  12.320  15.300  1.00  0.00            
ATOM     71  H34 ACD     1      11.170  11.960  13.690  1.00  0.00            
ATOM     72  O17 ACD     1      11.890  10.430  14.820  1.00  0.00            
ATOM     73  H35 ACD     1      12.500   9.930  14.270  1.00  0.00            
ATOM     74  O18 ACD     1      15.830  11.010  13.050  1.00  0.00            
ATOM     75  C22 ACD     1      16.930  10.120  12.670  1.00  0.00            
ATOM     76  H36 ACD     1      16.880   9.890  11.600  1.00  0.00            
ATOM     77  C23 ACD     1      18.140  10.910  13.060  1.00  0.00            
ATOM     78  H37 ACD     1      17.960  11.280  14.080  1.00  0.00            
ATOM     79  O19 ACD     1      18.390  11.940  12.120  1.00  0.00            
ATOM     80  H38 ACD     1      17.540  12.200  11.760  1.00  0.00            
ATOM     81  C24 ACD     1      19.300   9.940  13.300  1.00  0.00            
ATOM     82  H39 ACD     1      19.550   9.410  12.370  1.00  0.00            
ATOM     83  O20 ACD     1      20.430  10.540  13.910  1.00  0.00            
ATOM     84  H40 ACD     1      20.610  11.350  13.420  1.00  0.00            
ATOM     85  C25 ACD     1      18.860   8.850  14.350  1.00  0.00            
ATOM     86  H41 ACD     1      19.730   8.190  14.410  1.00  0.00            
ATOM     87  O21 ACD     1      17.840   8.120  13.680  1.00  0.00            
ATOM     88  C26 ACD     1      16.680   8.870  13.490  1.00  0.00            
ATOM     89  H42 ACD     1      16.330   9.250  14.460  1.00  0.00            
ATOM     90  C27 ACD     1      15.590   7.990  12.850  1.00  0.00            
ATOM     91  H43 ACD     1      14.650   8.530  12.690  1.00  0.00            
ATOM     92  H44 ACD     1      15.970   7.780  11.840  1.00  0.00            
ATOM     93  O22 ACD     1      15.450   6.710  13.520  1.00  0.00            
ATOM     94  H45 ACD     1      16.390   6.500  13.420  1.00  0.00            
ATOM     95  O23 ACD     1      18.380   9.330  15.590  1.00  0.00            
ATOM     96  C28 ACD     1      18.830   8.620  16.760  1.00  0.00            
ATOM     97  H46 ACD     1      19.380   7.680  16.630  1.00  0.00            
ATOM     98  C29 ACD     1      17.720   8.520  17.810  1.00  0.00            
ATOM     99  H47 ACD     1      17.070   9.410  17.850  1.00  0.00            
ATOM    100  O24 ACD     1      18.320   8.140  19.070  1.00  0.00            
ATOM    101  C30 ACD     1      16.920   7.270  17.400  1.00  0.00            
ATOM    102  H48 ACD     1      16.190   7.500  16.610  1.00  0.00            
ATOM    103  H49 ACD     1      17.490   6.460  16.930  1.00  0.00            
ATOM    104  O25 ACD     1      16.200   6.790  18.520  1.00  0.00            
ATOM    105  H50 ACD     1      16.780   6.810  19.290  1.00  0.00            
ATOM    106  C31 ACD     1      19.960   9.550  17.360  1.00  0.00            
ATOM    107  H51 ACD     1      19.630  10.590  17.320  1.00  0.00            
ATOM    108  O26 ACD     1      21.160   9.610  16.500  1.00  0.00            
ATOM    109  H52 ACD     1      20.750   9.790  15.650  1.00  0.00            
ATOM    110  C32 ACD     1      20.310   9.240  18.820  1.00  0.00            
ATOM    111  H53 ACD     1      20.880   8.310  18.780  1.00  0.00            
ATOM    112  O27 ACD     1      21.340  10.150  19.290  1.00  0.00            
ATOM    113  H54 ACD     1      22.080  10.010  18.690  1.00  0.00            
ATOM    114  C33 ACD     1      19.110   9.100  19.700  1.00  0.00            
ATOM    115  H55 ACD     1      19.420   8.720  20.680  1.00  0.00            
ATOM    116  O28 ACD     1      18.410  10.350  19.860  1.00  0.00            
ATOM    117  C34 ACD     1      18.530  11.050  21.090  1.00  0.00            
ATOM    118  H56 ACD     1      19.240  10.550  21.770  1.00  0.00            
ATOM    119  C35 ACD     1      19.080  12.440  20.770  1.00  0.00            
ATOM    120  H57 ACD     1      18.560  12.780  19.870  1.00  0.00            
ATOM    121  O29 ACD     1      20.520  12.340  20.660  1.00  0.00            
ATOM    122  H58 ACD     1      20.830  11.590  20.150  1.00  0.00            
ATOM    123  C36 ACD     1      18.870  13.450  21.900  1.00  0.00            
ATOM    124  H59 ACD     1      19.450  13.110  22.770  1.00  0.00            
ATOM    125  O30 ACD     1      19.320  14.710  21.540  1.00  0.00            
ATOM    126  H60 ACD     1      20.270  14.580  21.510  1.00  0.00            
ATOM    127  C1  BI7     2      16.320  12.860  17.380  1.00  0.00            
ATOM    128  C2  BI7     2      17.530  13.090  16.410  1.00  0.00            
ATOM    129  C3  BI7     2      17.060  13.830  15.160  1.00  0.00            
ATOM    130  C4  BI7     2      18.780  13.630  17.050  1.00  0.00            
ATOM    131  C5  BI7     2      19.960  12.960  16.410  1.00  0.00            
ATOM    132  C6  BI7     2      21.330  13.130  16.590  1.00  0.00            
ATOM    133  C7  BI7     2      21.980  13.970  17.540  1.00  0.00            
ATOM    134  C8  BI7     2      21.390  14.940  18.330  1.00  0.00            
ATOM    135  O1  BI7     2      22.190  15.650  19.130  1.00  0.00            
ATOM    136  C9  BI7     2      20.000  15.450  18.400  1.00  0.00            
ATOM    137  O2  BI7     2      19.690  16.460  19.020  1.00  0.00            
ATOM    138  C10 BI7     2      18.830  14.740  17.840  1.00  0.00            
ATOM    139  H1  BI7     2      15.490  12.320  16.890  1.00  0.00            
ATOM    140  H2  BI7     2      16.580  12.340  18.310  1.00  0.00            
ATOM    141  H3  BI7     2      15.890  13.840  17.630  1.00  0.00            
ATOM    142  H4  BI7     2      17.660  12.050  16.090  1.00  0.00            
ATOM    143  H5  BI7     2      16.840  14.890  15.300  1.00  0.00            
ATOM    144  H6  BI7     2      17.800  13.860  14.350  1.00  0.00            
ATOM    145  H7  BI7     2      16.210  13.280  14.740  1.00  0.00            
ATOM    146  H8  BI7     2      19.820  12.140  15.710  1.00  0.00            
ATOM    147  H9  BI7     2      21.990  12.450  16.060  1.00  0.00            
ATOM    148  H10 BI7     2      23.050  13.820  17.620  1.00  0.00            
ATOM    149  H11 BI7     2      21.630  16.380  19.450  1.00  0.00            
ATOM    150  H12 BI7     2      17.840  15.080  18.110  1.00  0.00            
TER
ENDMDL
MODEL        1
ATOM      1  H1  ACD     1      16.460  43.090  13.700  1.00  0.00            
ATOM      2  O1  ACD     1      16.320  42.140  13.830  1.00  0.00            
ATOM      3  C1  ACD     1      15.140  42.070  14.610  1.00  0.00            
ATOM      4  H2  ACD     1      15.170  42.810  15.420  1.00  0.00            
ATOM      5  H3  ACD     1      15.020  41.100  15.120  1.00  0.00            
ATOM      6  C2  ACD     1      13.880  42.180  13.810  1.00  0.00            
ATOM      7  H4  ACD     1      13.050  42.240  14.510  1.00  0.00            
ATOM      8  O2  ACD     1      13.900  43.310  13.000  1.00  0.00            
ATOM      9  C3  ACD     1      12.840  43.670  12.110  1.00  0.00            
ATOM     10  H5  ACD     1      12.940  44.650  11.640  1.00  0.00            
ATOM     11  O3  ACD     1      11.590  43.730  12.800  1.00  0.00            
ATOM     12  C4  ACD     1      11.220  44.960  13.320  1.00  0.00            
ATOM     13  H6  ACD     1      11.810  45.720  12.790  1.00  0.00            
ATOM     14  C5  ACD     1       9.790  45.120  12.870  1.00  0.00            
ATOM     15  H7  ACD     1       9.290  44.180  13.170  1.00  0.00            
ATOM     16  O4  ACD     1       9.680  45.480  11.490  1.00  0.00            
ATOM     17  H8  ACD     1       8.770  45.510  11.210  1.00  0.00            
ATOM     18  C6  ACD     1       9.000  46.120  13.730  1.00  0.00            
ATOM     19  H9  ACD     1       9.300  47.130  13.420  1.00  0.00            
ATOM     20  O5  ACD     1       7.560  46.010  13.500  1.00  0.00            
ATOM     21  H10 ACD     1       7.210  45.200  13.880  1.00  0.00            
ATOM     22  C7  ACD     1       9.190  45.910  15.230  1.00  0.00            
ATOM     23  H11 ACD     1       8.670  46.680  15.810  1.00  0.00            
ATOM     24  O6  ACD     1      10.570  45.880  15.510  1.00  0.00            
ATOM     25  C8  ACD     1      11.360  44.920  14.830  1.00  0.00            
ATOM     26  H12 ACD     1      11.130  43.900  15.150  1.00  0.00            
ATOM     27  C9  ACD     1      12.750  45.260  15.330  1.00  0.00            
ATOM     28  H13 ACD     1      13.550  44.920  14.660  1.00  0.00            
ATOM     29  H14 ACD     1      12.920  46.340  15.460  1.00  0.00            
ATOM     30  O7  ACD     1      13.090  44.560  16.610  1.00  0.00            
ATOM     31  H15 ACD     1      12.340  44.680  17.200  1.00  0.00            
ATOM     32  O8  ACD     1       8.690  44.690  15.670  1.00  0.00            
ATOM     33  C10 ACD     1       7.360  44.600  16.280  1.00  0.00            
ATOM     34  H16 ACD     1       6.710  45.450  16.030  1.00  0.00            
ATOM     35  C11 ACD     1       6.690  43.360  15.620  1.00  0.00            
ATOM     36  H17 ACD     1       7.370  42.500  15.690  1.00  0.00            
ATOM     37  O9  ACD     1       6.300  43.670  14.250  1.00  0.00            
ATOM     38  H18 ACD     1       6.040  42.810  13.910  1.00  0.00            
ATOM     39  C12 ACD     1       5.400  43.070  16.380  1.00  0.00            
ATOM     40  H19 ACD     1       4.630  43.830  16.200  1.00  0.00            
ATOM     41  O10 ACD     1       4.820  41.890  15.830  1.00  0.00            
ATOM     42  H20 ACD     1       5.310  41.140  16.190  1.00  0.00            
ATOM     43  C13 ACD     1       5.710  42.830  17.910  1.00  0.00            
ATOM     44  H21 ACD     1       4.810  42.610  18.500  1.00  0.00            
ATOM     45  O11 ACD     1       6.250  44.020  18.390  1.00  0.00            
ATOM     46  C14 ACD     1       7.500  44.390  17.800  1.00  0.00            
ATOM     47  H22 ACD     1       8.190  43.550  17.940  1.00  0.00            
ATOM     48  C15 ACD     1       8.030  45.550  18.610  1.00  0.00            
ATOM     49  H23 ACD     1       8.160  45.260  19.660  1.00  0.00            
ATOM     50  H24 ACD     1       8.960  45.970  18.230  1.00  0.00            
ATOM     51  O12 ACD     1       7.080  46.610  18.640  1.00  0.00            
ATOM     52  H25 ACD     1       6.370  46.340  19.220  1.00  0.00            
ATOM     53  O13 ACD     1       6.670  41.750  17.950  1.00  0.00            
ATOM     54  C16 ACD     1       6.540  40.750  19.030  1.00  0.00            
ATOM     55  H26 ACD     1       5.710  40.880  19.730  1.00  0.00            
ATOM     56  C17 ACD     1       6.260  39.410  18.290  1.00  0.00            
ATOM     57  H27 ACD     1       6.960  39.230  17.470  1.00  0.00            
ATOM     58  O14 ACD     1       4.860  39.280  17.890  1.00  0.00            
ATOM     59  H28 ACD     1       4.760  38.460  17.410  1.00  0.00            
ATOM     60  C18 ACD     1       6.550  38.230  19.280  1.00  0.00            
ATOM     61  H29 ACD     1       5.900  38.230  20.160  1.00  0.00            
ATOM     62  O15 ACD     1       6.420  36.930  18.650  1.00  0.00            
ATOM     63  H30 ACD     1       5.470  36.760  18.640  1.00  0.00            
ATOM     64  C19 ACD     1       7.960  38.400  19.840  1.00  0.00            
ATOM     65  H31 ACD     1       8.080  37.470  20.410  1.00  0.00            
ATOM     66  O16 ACD     1       7.950  39.580  20.680  1.00  0.00            
ATOM     67  C20 ACD     1       7.840  40.800  19.840  1.00  0.00            
ATOM     68  H32 ACD     1       8.670  40.970  19.140  1.00  0.00            
ATOM     69  C21 ACD     1       7.950  42.060  20.700  1.00  0.00            
ATOM     70  H33 ACD     1       7.620  42.970  20.180  1.00  0.00            
ATOM     71  H34 ACD     1       7.310  41.910  21.570  1.00  0.00            
ATOM     72  O17 ACD     1       9.310  42.140  21.130  1.00  0.00            
ATOM     73  H35 ACD     1       9.400  42.760  21.860  1.00  0.00            
ATOM     74  O18 ACD     1       8.980  38.380  18.820  1.00  0.00            
ATOM     75  C22 ACD     1      10.090  37.570  18.910  1.00  0.00            
ATOM     76  H36 ACD     1      10.200  37.070  19.890  1.00  0.00            
ATOM     77  C23 ACD     1       9.970  36.430  17.890  1.00  0.00            
ATOM     78  H37 ACD     1       9.930  36.940  16.930  1.00  0.00            
ATOM     79  O19 ACD     1       8.780  35.640  18.190  1.00  0.00            
ATOM     80  H38 ACD     1       8.040  36.210  18.410  1.00  0.00            
ATOM     81  C24 ACD     1      11.300  35.640  17.980  1.00  0.00            
ATOM     82  H39 ACD     1      11.160  35.220  18.980  1.00  0.00            
ATOM     83  O20 ACD     1      11.370  34.590  17.030  1.00  0.00            
ATOM     84  H40 ACD     1      11.490  35.070  16.210  1.00  0.00            
ATOM     85  C25 ACD     1      12.450  36.620  17.850  1.00  0.00            
ATOM     86  H41 ACD     1      13.320  35.980  18.050  1.00  0.00            
ATOM     87  O21 ACD     1      12.420  37.600  18.880  1.00  0.00            
ATOM     88  C26 ACD     1      11.340  38.490  18.830  1.00  0.00            
ATOM     89  H42 ACD     1      11.240  39.020  17.870  1.00  0.00            
ATOM     90  C27 ACD     1      11.470  39.510  19.930  1.00  0.00            
ATOM     91  H43 ACD     1      10.470  39.940  20.080  1.00  0.00            
ATOM     92  H44 ACD     1      11.820  38.900  20.770  1.00  0.00            
ATOM     93  O22 ACD     1      12.360  40.560  19.690  1.00  0.00            
ATOM     94  H45 ACD     1      12.600  41.040  20.490  1.00  0.00            
ATOM     95  O23 ACD     1      12.420  37.200  16.590  1.00  0.00            
ATOM     96  C28 ACD     1      13.480  37.240  15.730  1.00  0.00            
ATOM     97  H46 ACD     1      14.120  36.360  15.870  1.00  0.00            
ATOM     98  C29 ACD     1      14.230  38.530  15.990  1.00  0.00            
ATOM     99  H47 ACD     1      13.540  39.370  16.130  1.00  0.00            
ATOM    100  O24 ACD     1      15.180  38.780  14.900  1.00  0.00            
ATOM    101  C30 ACD     1      15.140  38.600  17.250  1.00  0.00            
ATOM    102  H48 ACD     1      15.720  39.540  17.180  1.00  0.00            
ATOM    103  H49 ACD     1      14.540  38.710  18.160  1.00  0.00            
ATOM    104  O25 ACD     1      15.920  37.470  17.380  1.00  0.00            
ATOM    105  H50 ACD     1      16.850  37.650  17.530  1.00  0.00            
ATOM    106  C31 ACD     1      12.900  37.130  14.260  1.00  0.00            
ATOM    107  H51 ACD     1      12.080  37.850  14.270  1.00  0.00            
ATOM    108  O26 ACD     1      12.350  35.800  14.100  1.00  0.00            
ATOM    109  H52 ACD     1      12.890  35.330  13.470  1.00  0.00            
ATOM    110  C32 ACD     1      14.040  37.470  13.280  1.00  0.00            
ATOM    111  H53 ACD     1      14.800  36.680  13.380  1.00  0.00            
ATOM    112  O27 ACD     1      13.480  37.510  11.970  1.00  0.00            
ATOM    113  H54 ACD     1      12.960  38.300  12.070  1.00  0.00            
ATOM    114  C33 ACD     1      14.590  38.810  13.610  1.00  0.00            
ATOM    115  H55 ACD     1      15.290  39.120  12.820  1.00  0.00            
ATOM    116  O28 ACD     1      13.540  39.770  13.510  1.00  0.00            
ATOM    117  C34 ACD     1      13.830  40.950  12.830  1.00  0.00            
ATOM    118  H56 ACD     1      14.800  40.840  12.330  1.00  0.00            
ATOM    119  C35 ACD     1      12.760  41.130  11.780  1.00  0.00            
ATOM    120  H57 ACD     1      11.840  41.100  12.390  1.00  0.00            
ATOM    121  O29 ACD     1      12.860  40.200  10.720  1.00  0.00            
ATOM    122  H58 ACD     1      13.710  40.130  10.260  1.00  0.00            
ATOM    123  C36 ACD     1      12.770  42.520  11.170  1.00  0.00            
ATOM    124  H59 ACD     1      13.700  42.560  10.590  1.00  0.00            
ATOM    125  O30 ACD     1      11.720  42.850  10.340  1.00  0.00            
ATOM    126  H60 ACD     1      11.210  43.470  10.870  1.00  0.00            
ATOM    127  C1  BI7     2      10.080  41.590  15.210  1.00  0.00            
ATOM    128  C2  BI7     2       9.470  40.240  14.810  1.00  0.00            
ATOM    129  C3  BI7     2       8.080  40.090  15.390  1.00  0.00            
ATOM    130  C4  BI7     2       9.440  40.010  13.310  1.00  0.00            
ATOM    131  C5  BI7     2       8.930  41.090  12.540  1.00  0.00            
ATOM    132  C6  BI7     2       8.850  41.320  11.220  1.00  0.00            
ATOM    133  C7  BI7     2       9.230  40.350  10.210  1.00  0.00            
ATOM    134  C8  BI7     2       9.780  39.140  10.330  1.00  0.00            
ATOM    135  O1  BI7     2      10.020  38.550   9.140  1.00  0.00            
ATOM    136  C9  BI7     2      10.080  38.300  11.460  1.00  0.00            
ATOM    137  O2  BI7     2      10.630  37.210  11.300  1.00  0.00            
ATOM    138  C10 BI7     2       9.820  38.740  12.810  1.00  0.00            
ATOM    139  H1  BI7     2      11.050  41.850  14.770  1.00  0.00            
ATOM    140  H2  BI7     2       9.410  42.430  14.960  1.00  0.00            
ATOM    141  H3  BI7     2      10.180  41.650  16.300  1.00  0.00            
ATOM    142  H4  BI7     2      10.170  39.530  15.280  1.00  0.00            
ATOM    143  H5  BI7     2       7.900  39.030  15.630  1.00  0.00            
ATOM    144  H6  BI7     2       7.890  40.630  16.330  1.00  0.00            
ATOM    145  H7  BI7     2       7.310  40.360  14.660  1.00  0.00            
ATOM    146  H8  BI7     2       8.650  41.960  13.140  1.00  0.00            
ATOM    147  H9  BI7     2       8.540  42.320  10.930  1.00  0.00            
ATOM    148  H10 BI7     2       9.110  40.660   9.180  1.00  0.00            
ATOM    149  H11 BI7     2      10.670  37.850   9.320  1.00  0.00            
ATOM    150  H12 BI7     2       9.950  37.920  13.510  1.00  0.00            
TER
ENDMDL
MODEL        1
ATOM      1  H1  ACD     1      21.890   4.460  21.520  1.00  0.00            
ATOM      2  O1  ACD     1      21.250   4.070  20.910  1.00  0.00            
ATOM      3  C1  ACD     1      19.920   4.260  21.400  1.00  0.00            
ATOM      4  H2  ACD     1      19.650   3.390  22.020  1.00  0.00            
ATOM      5  H3  ACD     1      19.200   4.200  20.570  1.00  0.00            
ATOM      6  C2  ACD     1      19.710   5.590  22.150  1.00  0.00            
ATOM      7  H4  ACD     1      20.630   5.740  22.720  1.00  0.00            
ATOM      8  O2  ACD     1      19.540   6.610  21.120  1.00  0.00            
ATOM      9  C3  ACD     1      19.480   7.930  21.520  1.00  0.00            
ATOM     10  H5  ACD     1      19.230   8.510  20.630  1.00  0.00            
ATOM     11  O3  ACD     1      20.670   8.390  22.110  1.00  0.00            
ATOM     12  C4  ACD     1      21.460   9.260  21.390  1.00  0.00            
ATOM     13  H6  ACD     1      20.870   9.580  20.520  1.00  0.00            
ATOM     14  C5  ACD     1      21.720  10.550  22.150  1.00  0.00            
ATOM     15  H7  ACD     1      21.970  10.240  23.180  1.00  0.00            
ATOM     16  O4  ACD     1      20.410  11.220  22.170  1.00  0.00            
ATOM     17  H8  ACD     1      19.770  10.530  22.350  1.00  0.00            
ATOM     18  C6  ACD     1      22.830  11.350  21.550  1.00  0.00            
ATOM     19  H9  ACD     1      22.440  11.630  20.560  1.00  0.00            
ATOM     20  O5  ACD     1      23.250  12.460  22.350  1.00  0.00            
ATOM     21  H10 ACD     1      22.420  12.940  22.420  1.00  0.00            
ATOM     22  C7  ACD     1      24.020  10.510  21.260  1.00  0.00            
ATOM     23  H11 ACD     1      24.810  11.130  20.830  1.00  0.00            
ATOM     24  O6  ACD     1      23.660   9.440  20.360  1.00  0.00            
ATOM     25  C8  ACD     1      22.780   8.570  20.940  1.00  0.00            
ATOM     26  H12 ACD     1      23.300   8.090  21.790  1.00  0.00            
ATOM     27  C9  ACD     1      22.700   7.460  19.900  1.00  0.00            
ATOM     28  H13 ACD     1      23.710   7.140  19.620  1.00  0.00            
ATOM     29  H14 ACD     1      22.050   6.670  20.290  1.00  0.00            
ATOM     30  O7  ACD     1      22.060   7.770  18.670  1.00  0.00            
ATOM     31  H15 ACD     1      22.790   7.800  18.050  1.00  0.00            
ATOM     32  O8  ACD     1      24.450   9.990  22.510  1.00  0.00            
ATOM     33  C10 ACD     1      25.880  10.180  22.840  1.00  0.00            
ATOM     34  H16 ACD     1      26.050  11.090  22.250  1.00  0.00            
ATOM     35  C11 ACD     1      25.860  10.530  24.360  1.00  0.00            
ATOM     36  H17 ACD     1      25.400   9.710  24.930  1.00  0.00            
ATOM     37  O9  ACD     1      25.130  11.830  24.470  1.00  0.00            
ATOM     38  H18 ACD     1      24.410  11.920  23.830  1.00  0.00            
ATOM     39  C12 ACD     1      27.320  10.610  24.910  1.00  0.00            
ATOM     40  H19 ACD     1      27.850  11.420  24.390  1.00  0.00            
ATOM     41  O10 ACD     1      27.430  10.840  26.280  1.00  0.00            
ATOM     42  H20 ACD     1      27.000  11.670  26.500  1.00  0.00            
ATOM     43  C13 ACD     1      28.060   9.340  24.570  1.00  0.00            
ATOM     44  H21 ACD     1      29.070   9.330  24.990  1.00  0.00            
ATOM     45  O11 ACD     1      28.070   9.260  23.120  1.00  0.00            
ATOM     46  C14 ACD     1      26.790   9.130  22.500  1.00  0.00            
ATOM     47  H22 ACD     1      26.380   8.200  22.910  1.00  0.00            
ATOM     48  C15 ACD     1      26.920   8.920  20.990  1.00  0.00            
ATOM     49  H23 ACD     1      27.620   8.130  20.690  1.00  0.00            
ATOM     50  H24 ACD     1      25.970   8.550  20.590  1.00  0.00            
ATOM     51  O12 ACD     1      27.370  10.100  20.310  1.00  0.00            
ATOM     52  H25 ACD     1      28.120  10.480  20.770  1.00  0.00            
ATOM     53  O13 ACD     1      27.300   8.230  25.050  1.00  0.00            
ATOM     54  C16 ACD     1      27.970   7.260  25.810  1.00  0.00            
ATOM     55  H26 ACD     1      29.070   7.360  25.820  1.00  0.00            
ATOM     56  C17 ACD     1      27.470   7.460  27.270  1.00  0.00            
ATOM     57  H27 ACD     1      26.400   7.700  27.360  1.00  0.00            
ATOM     58  O14 ACD     1      28.130   8.620  27.780  1.00  0.00            
ATOM     59  H28 ACD     1      27.600   9.330  27.420  1.00  0.00            
ATOM     60  C18 ACD     1      27.770   6.230  28.110  1.00  0.00            
ATOM     61  H29 ACD     1      28.850   6.120  28.250  1.00  0.00            
ATOM     62  O15 ACD     1      27.180   6.390  29.390  1.00  0.00            
ATOM     63  H30 ACD     1      26.270   6.060  29.410  1.00  0.00            
ATOM     64  C19 ACD     1      27.280   4.990  27.430  1.00  0.00            
ATOM     65  H31 ACD     1      27.700   4.120  27.960  1.00  0.00            
ATOM     66  O16 ACD     1      27.850   4.860  26.220  1.00  0.00            
ATOM     67  C20 ACD     1      27.580   5.890  25.240  1.00  0.00            
ATOM     68  H32 ACD     1      26.520   5.980  24.990  1.00  0.00            
ATOM     69  C21 ACD     1      28.430   5.740  23.960  1.00  0.00            
ATOM     70  H33 ACD     1      28.580   6.590  23.280  1.00  0.00            
ATOM     71  H34 ACD     1      29.450   5.660  24.360  1.00  0.00            
ATOM     72  O17 ACD     1      28.090   4.510  23.280  1.00  0.00            
ATOM     73  H35 ACD     1      27.140   4.550  23.110  1.00  0.00            
ATOM     74  O18 ACD     1      25.870   4.910  27.330  1.00  0.00            
ATOM     75  C22 ACD     1      25.180   3.900  28.030  1.00  0.00            
ATOM     76  H36 ACD     1      25.840   3.510  28.820  1.00  0.00            
ATOM     77  C23 ACD     1      24.060   4.740  28.690  1.00  0.00            
ATOM     78  H37 ACD     1      23.750   5.390  27.870  1.00  0.00            
ATOM     79  O19 ACD     1      24.630   5.620  29.740  1.00  0.00            
ATOM     80  H38 ACD     1      23.920   6.230  29.960  1.00  0.00            
ATOM     81  C24 ACD     1      23.030   3.750  29.220  1.00  0.00            
ATOM     82  H39 ACD     1      23.410   3.130  30.040  1.00  0.00            
ATOM     83  O20 ACD     1      21.850   4.480  29.640  1.00  0.00            
ATOM     84  H40 ACD     1      22.060   4.780  30.530  1.00  0.00            
ATOM     85  C25 ACD     1      22.570   2.820  28.130  1.00  0.00            
ATOM     86  H41 ACD     1      21.800   2.170  28.560  1.00  0.00            
ATOM     87  O21 ACD     1      23.650   1.990  27.830  1.00  0.00            
ATOM     88  C26 ACD     1      24.690   2.720  27.140  1.00  0.00            
ATOM     89  H42 ACD     1      24.240   3.130  26.230  1.00  0.00            
ATOM     90  C27 ACD     1      25.810   1.750  26.850  1.00  0.00            
ATOM     91  H43 ACD     1      26.760   2.260  26.640  1.00  0.00            
ATOM     92  H44 ACD     1      26.000   1.210  27.790  1.00  0.00            
ATOM     93  O22 ACD     1      25.540   0.790  25.800  1.00  0.00            
ATOM     94  H45 ACD     1      24.840   0.240  26.160  1.00  0.00            
ATOM     95  O23 ACD     1      22.010   3.540  27.030  1.00  0.00            
ATOM     96  C28 ACD     1      20.830   2.990  26.420  1.00  0.00            
ATOM     97  H46 ACD     1      20.800   1.940  26.730  1.00  0.00            
ATOM     98  C29 ACD     1      20.940   3.090  24.900  1.00  0.00            
ATOM     99  H47 ACD     1      21.260   4.100  24.620  1.00  0.00            
ATOM    100  O24 ACD     1      19.640   2.720  24.330  1.00  0.00            
ATOM    101  C30 ACD     1      21.920   2.110  24.250  1.00  0.00            
ATOM    102  H48 ACD     1      21.730   2.130  23.170  1.00  0.00            
ATOM    103  H49 ACD     1      22.930   2.450  24.520  1.00  0.00            
ATOM    104  O25 ACD     1      21.610   0.780  24.700  1.00  0.00            
ATOM    105  H50 ACD     1      20.700   0.500  24.590  1.00  0.00            
ATOM    106  C31 ACD     1      19.650   3.830  26.980  1.00  0.00            
ATOM    107  H51 ACD     1      19.920   4.880  26.780  1.00  0.00            
ATOM    108  O26 ACD     1      19.510   3.560  28.370  1.00  0.00            
ATOM    109  H52 ACD     1      20.390   3.650  28.730  1.00  0.00            
ATOM    110  C32 ACD     1      18.350   3.620  26.180  1.00  0.00            
ATOM    111  H53 ACD     1      17.940   2.620  26.390  1.00  0.00            
ATOM    112  O27 ACD     1      17.420   4.610  26.420  1.00  0.00            
ATOM    113  H54 ACD     1      17.700   5.270  25.780  1.00  0.00            
ATOM    114  C33 ACD     1      18.590   3.680  24.690  1.00  0.00            
ATOM    115  H55 ACD     1      17.700   3.380  24.130  1.00  0.00            
ATOM    116  O28 ACD     1      19.000   4.990  24.460  1.00  0.00            
ATOM    117  C34 ACD     1      18.570   5.660  23.230  1.00  0.00            
ATOM    118  H56 ACD     1      17.650   5.140  22.930  1.00  0.00            
ATOM    119  C35 ACD     1      18.410   6.990  23.750  1.00  0.00            
ATOM    120  H57 ACD     1      19.240   7.300  24.400  1.00  0.00            
ATOM    121  O29 ACD     1      17.160   7.050  24.520  1.00  0.00            
ATOM    122  H58 ACD     1      16.460   6.610  24.020  1.00  0.00            
ATOM    123  C36 ACD     1      18.340   8.000  22.500  1.00  0.00            
ATOM    124  H59 ACD     1      17.450   7.670  21.950  1.00  0.00            
ATOM    125  O30 ACD     1      18.270   9.340  22.880  1.00  0.00            
ATOM    126  H60 ACD     1      17.520   9.470  23.470  1.00  0.00            
ATOM    127  C1  BI7     2      23.350   7.330  24.760  1.00  0.00            
ATOM    128  C2  BI7     2      22.170   7.950  25.500  1.00  0.00            
ATOM    129  C3  BI7     2      21.620   6.950  26.560  1.00  0.00            
ATOM    130  C4  BI7     2      22.450   9.380  26.060  1.00  0.00            
ATOM    131  C5  BI7     2      21.600  10.400  25.590  1.00  0.00            
ATOM    132  C6  BI7     2      21.680  11.790  25.720  1.00  0.00            
ATOM    133  C7  BI7     2      22.610  12.580  26.330  1.00  0.00            
ATOM    134  C8  BI7     2      23.630  12.140  27.150  1.00  0.00            
ATOM    135  O1  BI7     2      24.480  13.140  27.590  1.00  0.00            
ATOM    136  C9  BI7     2      24.020  10.780  27.560  1.00  0.00            
ATOM    137  O2  BI7     2      24.860  10.660  28.390  1.00  0.00            
ATOM    138  C10 BI7     2      23.380   9.540  27.030  1.00  0.00            
ATOM    139  H1  BI7     2      23.910   8.120  24.240  1.00  0.00            
ATOM    140  H2  BI7     2      24.100   6.870  25.420  1.00  0.00            
ATOM    141  H3  BI7     2      22.990   6.560  24.070  1.00  0.00            
ATOM    142  H4  BI7     2      21.390   8.060  24.740  1.00  0.00            
ATOM    143  H5  BI7     2      21.640   5.920  26.170  1.00  0.00            
ATOM    144  H6  BI7     2      22.270   6.910  27.440  1.00  0.00            
ATOM    145  H7  BI7     2      20.560   7.190  26.730  1.00  0.00            
ATOM    146  H8  BI7     2      20.720  10.120  25.020  1.00  0.00            
ATOM    147  H9  BI7     2      20.900  12.320  25.190  1.00  0.00            
ATOM    148  H10 BI7     2      22.580  13.630  26.090  1.00  0.00            
ATOM    149  H11 BI7     2      25.160  12.680  28.100  1.00  0.00            
ATOM    150  H12 BI7     2      23.800   8.620  27.440  1.00  0.00            
TER
ENDMDL
MODEL        1
ATOM      1  H1  ACD     1      22.400  17.760  30.660  1.00  0.00            
ATOM      2  O1  ACD     1      22.160  16.900  30.300  1.00  0.00            
ATOM      3  C1  ACD     1      22.860  15.930  31.050  1.00  0.00            
ATOM      4  H2  ACD     1      22.450  14.930  31.210  1.00  0.00            
ATOM      5  H3  ACD     1      22.850  16.330  32.070  1.00  0.00            
ATOM      6  C2  ACD     1      24.310  15.660  30.590  1.00  0.00            
ATOM      7  H4  ACD     1      24.110  15.350  29.550  1.00  0.00            
ATOM      8  O2  ACD     1      25.230  16.810  30.550  1.00  0.00            
ATOM      9  C3  ACD     1      26.520  16.730  30.060  1.00  0.00            
ATOM     10  H5  ACD     1      27.060  17.680  30.130  1.00  0.00            
ATOM     11  O3  ACD     1      26.370  16.350  28.690  1.00  0.00            
ATOM     12  C4  ACD     1      26.300  17.430  27.700  1.00  0.00            
ATOM     13  H6  ACD     1      27.250  17.980  27.650  1.00  0.00            
ATOM     14  C5  ACD     1      26.230  16.710  26.310  1.00  0.00            
ATOM     15  H7  ACD     1      25.490  15.920  26.430  1.00  0.00            
ATOM     16  O4  ACD     1      27.490  16.070  25.980  1.00  0.00            
ATOM     17  H8  ACD     1      27.720  15.510  26.730  1.00  0.00            
ATOM     18  C6  ACD     1      25.800  17.620  25.160  1.00  0.00            
ATOM     19  H9  ACD     1      26.650  18.300  25.010  1.00  0.00            
ATOM     20  O5  ACD     1      25.540  16.890  23.940  1.00  0.00            
ATOM     21  H10 ACD     1      26.340  16.420  23.710  1.00  0.00            
ATOM     22  C7  ACD     1      24.610  18.420  25.610  1.00  0.00            
ATOM     23  H11 ACD     1      24.380  19.160  24.830  1.00  0.00            
ATOM     24  O6  ACD     1      24.890  19.100  26.780  1.00  0.00            
ATOM     25  C8  ACD     1      25.100  18.400  28.020  1.00  0.00            
ATOM     26  H12 ACD     1      24.230  17.770  28.260  1.00  0.00            
ATOM     27  C9  ACD     1      25.260  19.480  29.070  1.00  0.00            
ATOM     28  H13 ACD     1      25.620  19.060  30.020  1.00  0.00            
ATOM     29  H14 ACD     1      26.040  20.170  28.730  1.00  0.00            
ATOM     30  O7  ACD     1      24.030  20.130  29.190  1.00  0.00            
ATOM     31  H15 ACD     1      23.720  20.620  28.420  1.00  0.00            
ATOM     32  O8  ACD     1      23.520  17.460  25.830  1.00  0.00            
ATOM     33  C10 ACD     1      22.320  17.800  25.170  1.00  0.00            
ATOM     34  H16 ACD     1      22.280  18.890  25.160  1.00  0.00            
ATOM     35  C11 ACD     1      22.250  17.190  23.780  1.00  0.00            
ATOM     36  H17 ACD     1      22.420  16.120  23.870  1.00  0.00            
ATOM     37  O9  ACD     1      23.270  17.660  22.900  1.00  0.00            
ATOM     38  H18 ACD     1      24.080  17.220  23.170  1.00  0.00            
ATOM     39  C12 ACD     1      20.820  17.460  23.170  1.00  0.00            
ATOM     40  H19 ACD     1      20.670  18.540  23.080  1.00  0.00            
ATOM     41  O10 ACD     1      20.700  16.790  21.880  1.00  0.00            
ATOM     42  H20 ACD     1      20.670  15.850  22.070  1.00  0.00            
ATOM     43  C13 ACD     1      19.820  16.910  24.190  1.00  0.00            
ATOM     44  H21 ACD     1      18.870  17.110  23.700  1.00  0.00            
ATOM     45  O11 ACD     1      19.930  17.520  25.510  1.00  0.00            
ATOM     46  C14 ACD     1      21.230  17.460  26.170  1.00  0.00            
ATOM     47  H22 ACD     1      21.290  16.410  26.460  1.00  0.00            
ATOM     48  C15 ACD     1      21.160  18.300  27.510  1.00  0.00            
ATOM     49  H23 ACD     1      22.130  18.480  27.970  1.00  0.00            
ATOM     50  H24 ACD     1      20.680  19.260  27.270  1.00  0.00            
ATOM     51  O12 ACD     1      20.450  17.580  28.530  1.00  0.00            
ATOM     52  H25 ACD     1      21.270  17.210  28.860  1.00  0.00            
ATOM     53  O13 ACD     1      20.050  15.480  24.500  1.00  0.00            
ATOM     54  C16 ACD     1      19.060  14.510  24.240  1.00  0.00            
ATOM     55  H26 ACD     1      18.340  14.970  23.550  1.00  0.00            
ATOM     56  C17 ACD     1      19.780  13.420  23.430  1.00  0.00            
ATOM     57  H27 ACD     1      20.650  13.030  23.970  1.00  0.00            
ATOM     58  O14 ACD     1      20.150  13.970  22.120  1.00  0.00            
ATOM     59  H28 ACD     1      20.130  13.280  21.450  1.00  0.00            
ATOM     60  C18 ACD     1      18.900  12.120  23.330  1.00  0.00            
ATOM     61  H29 ACD     1      18.040  12.370  22.700  1.00  0.00            
ATOM     62  O15 ACD     1      19.790  11.150  22.700  1.00  0.00            
ATOM     63  H30 ACD     1      20.080  11.480  21.840  1.00  0.00            
ATOM     64  C19 ACD     1      18.350  11.730  24.740  1.00  0.00            
ATOM     65  H31 ACD     1      17.720  10.840  24.670  1.00  0.00            
ATOM     66  O16 ACD     1      17.610  12.840  25.230  1.00  0.00            
ATOM     67  C20 ACD     1      18.390  14.010  25.480  1.00  0.00            
ATOM     68  H32 ACD     1      19.100  13.780  26.290  1.00  0.00            
ATOM     69  C21 ACD     1      17.420  15.090  26.000  1.00  0.00            
ATOM     70  H33 ACD     1      16.970  14.840  26.970  1.00  0.00            
ATOM     71  H34 ACD     1      17.940  16.040  26.150  1.00  0.00            
ATOM     72  O17 ACD     1      16.330  15.330  25.090  1.00  0.00            
ATOM     73  H35 ACD     1      15.670  14.620  25.100  1.00  0.00            
ATOM     74  O18 ACD     1      19.400  11.450  25.620  1.00  0.00            
ATOM     75  C22 ACD     1      19.270  10.370  26.520  1.00  0.00            
ATOM     76  H36 ACD     1      18.600   9.580  26.140  1.00  0.00            
ATOM     77  C23 ACD     1      20.670   9.830  26.440  1.00  0.00            
ATOM     78  H37 ACD     1      21.320  10.700  26.590  1.00  0.00            
ATOM     79  O19 ACD     1      20.950   9.260  25.210  1.00  0.00            
ATOM     80  H38 ACD     1      20.610   9.860  24.550  1.00  0.00            
ATOM     81  C24 ACD     1      21.020   8.820  27.600  1.00  0.00            
ATOM     82  H39 ACD     1      20.330   7.970  27.510  1.00  0.00            
ATOM     83  O20 ACD     1      22.420   8.400  27.600  1.00  0.00            
ATOM     84  H40 ACD     1      22.790   8.630  26.740  1.00  0.00            
ATOM     85  C25 ACD     1      20.640   9.430  28.940  1.00  0.00            
ATOM     86  H41 ACD     1      20.590   8.730  29.780  1.00  0.00            
ATOM     87  O21 ACD     1      19.240   9.840  28.860  1.00  0.00            
ATOM     88  C26 ACD     1      18.940  10.870  27.920  1.00  0.00            
ATOM     89  H42 ACD     1      19.530  11.750  28.200  1.00  0.00            
ATOM     90  C27 ACD     1      17.470  11.240  28.200  1.00  0.00            
ATOM     91  H43 ACD     1      17.200  11.940  27.400  1.00  0.00            
ATOM     92  H44 ACD     1      16.810  10.360  28.150  1.00  0.00            
ATOM     93  O22 ACD     1      17.250  11.830  29.460  1.00  0.00            
ATOM     94  H45 ACD     1      17.300  11.080  30.060  1.00  0.00            
ATOM     95  O23 ACD     1      21.460  10.590  29.260  1.00  0.00            
ATOM     96  C28 ACD     1      22.060  10.800  30.590  1.00  0.00            
ATOM     97  H46 ACD     1      21.620  10.170  31.380  1.00  0.00            
ATOM     98  C29 ACD     1      21.860  12.220  31.100  1.00  0.00            
ATOM     99  H47 ACD     1      22.110  12.970  30.340  1.00  0.00            
ATOM    100  O24 ACD     1      22.610  12.480  32.300  1.00  0.00            
ATOM    101  C30 ACD     1      20.410  12.410  31.390  1.00  0.00            
ATOM    102  H48 ACD     1      19.810  11.900  30.630  1.00  0.00            
ATOM    103  H49 ACD     1      20.130  11.880  32.300  1.00  0.00            
ATOM    104  O25 ACD     1      20.150  13.820  31.450  1.00  0.00            
ATOM    105  H50 ACD     1      20.510  14.110  32.300  1.00  0.00            
ATOM    106  C31 ACD     1      23.460  10.460  30.360  1.00  0.00            
ATOM    107  H51 ACD     1      23.830  11.060  29.520  1.00  0.00            
ATOM    108  O26 ACD     1      23.580   8.980  30.070  1.00  0.00            
ATOM    109  H52 ACD     1      22.920   8.780  29.400  1.00  0.00            
ATOM    110  C32 ACD     1      24.400  10.900  31.530  1.00  0.00            
ATOM    111  H53 ACD     1      24.210  10.220  32.380  1.00  0.00            
ATOM    112  O27 ACD     1      25.760  10.840  31.150  1.00  0.00            
ATOM    113  H54 ACD     1      25.850  10.630  30.220  1.00  0.00            
ATOM    114  C33 ACD     1      24.030  12.320  32.010  1.00  0.00            
ATOM    115  H55 ACD     1      24.590  12.650  32.890  1.00  0.00            
ATOM    116  O28 ACD     1      24.330  13.230  30.960  1.00  0.00            
ATOM    117  C34 ACD     1      25.000  14.440  31.330  1.00  0.00            
ATOM    118  H56 ACD     1      24.900  14.720  32.390  1.00  0.00            
ATOM    119  C35 ACD     1      26.370  14.260  30.760  1.00  0.00            
ATOM    120  H57 ACD     1      26.330  13.900  29.730  1.00  0.00            
ATOM    121  O29 ACD     1      26.980  13.130  31.380  1.00  0.00            
ATOM    122  H58 ACD     1      26.490  12.350  31.090  1.00  0.00            
ATOM    123  C36 ACD     1      27.210  15.590  30.780  1.00  0.00            
ATOM    124  H59 ACD     1      27.160  15.860  31.840  1.00  0.00            
ATOM    125  O30 ACD     1      28.560  15.570  30.250  1.00  0.00            
ATOM    126  H60 ACD     1      28.400  15.390  29.320  1.00  0.00            
ATOM    127  C1  BI7     2      22.260  13.690  26.840  1.00  0.00            
ATOM    128  C2  BI7     2      23.670  13.380  26.270  1.00  0.00            
ATOM    129  C3  BI7     2      24.880  13.350  27.320  1.00  0.00            
ATOM    130  C4  BI7     2      23.590  12.210  25.250  1.00  0.00            
ATOM    131  C5  BI7     2      23.250  12.660  23.940  1.00  0.00            
ATOM    132  C6  BI7     2      23.090  12.040  22.760  1.00  0.00            
ATOM    133  C7  BI7     2      23.330  10.710  22.550  1.00  0.00            
ATOM    134  C8  BI7     2      23.570   9.760  23.460  1.00  0.00            
ATOM    135  O1  BI7     2      23.600   8.450  23.050  1.00  0.00            
ATOM    136  C9  BI7     2      23.910   9.780  24.930  1.00  0.00            
ATOM    137  O2  BI7     2      24.240   8.730  25.550  1.00  0.00            
ATOM    138  C10 BI7     2      23.750  10.940  25.640  1.00  0.00            
ATOM    139  H1  BI7     2      22.090  12.930  27.610  1.00  0.00            
ATOM    140  H2  BI7     2      22.350  14.700  27.260  1.00  0.00            
ATOM    141  H3  BI7     2      21.450  13.640  26.110  1.00  0.00            
ATOM    142  H4  BI7     2      23.900  14.310  25.740  1.00  0.00            
ATOM    143  H5  BI7     2      24.800  14.320  27.830  1.00  0.00            
ATOM    144  H6  BI7     2      24.890  12.540  28.050  1.00  0.00            
ATOM    145  H7  BI7     2      25.800  13.280  26.720  1.00  0.00            
ATOM    146  H8  BI7     2      23.140  13.740  23.850  1.00  0.00            
ATOM    147  H9  BI7     2      22.910  12.660  21.890  1.00  0.00            
ATOM    148  H10 BI7     2      23.170  10.320  21.550  1.00  0.00            
ATOM    149  H11 BI7     2      23.800   8.020  23.900  1.00  0.00            
ATOM    150  H12 BI7     2      24.030  10.780  26.680  1.00  0.00            
TER
ENDMDL
MODEL        1
ATOM      1  H1  ACD     1       7.620   4.190  30.720  1.00  0.00            
ATOM      2  O1  ACD     1       7.470   4.910  30.100  1.00  0.00            
ATOM      3  C1  ACD     1       8.630   5.650  30.370  1.00  0.00            
ATOM      4  H2  ACD     1       8.580   6.570  29.770  1.00  0.00            
ATOM      5  H3  ACD     1       9.430   5.040  29.930  1.00  0.00            
ATOM      6  C2  ACD     1       8.730   6.030  31.810  1.00  0.00            
ATOM      7  H4  ACD     1       7.940   6.720  32.120  1.00  0.00            
ATOM      8  O2  ACD     1       8.630   4.820  32.580  1.00  0.00            
ATOM      9  C3  ACD     1       8.610   4.990  34.000  1.00  0.00            
ATOM     10  H5  ACD     1       8.400   4.070  34.540  1.00  0.00            
ATOM     11  O3  ACD     1       7.560   5.880  34.340  1.00  0.00            
ATOM     12  C4  ACD     1       6.200   5.500  34.450  1.00  0.00            
ATOM     13  H6  ACD     1       6.110   4.960  35.400  1.00  0.00            
ATOM     14  C5  ACD     1       5.480   6.900  34.570  1.00  0.00            
ATOM     15  H7  ACD     1       5.940   7.380  33.700  1.00  0.00            
ATOM     16  O4  ACD     1       5.970   7.530  35.800  1.00  0.00            
ATOM     17  H8  ACD     1       6.910   7.560  35.650  1.00  0.00            
ATOM     18  C6  ACD     1       3.920   6.860  34.410  1.00  0.00            
ATOM     19  H9  ACD     1       3.540   6.460  35.360  1.00  0.00            
ATOM     20  O5  ACD     1       3.460   8.150  34.170  1.00  0.00            
ATOM     21  H10 ACD     1       3.320   8.140  33.220  1.00  0.00            
ATOM     22  C7  ACD     1       3.560   5.950  33.200  1.00  0.00            
ATOM     23  H11 ACD     1       2.480   5.750  33.120  1.00  0.00            
ATOM     24  O6  ACD     1       4.180   4.740  33.350  1.00  0.00            
ATOM     25  C8  ACD     1       5.630   4.650  33.300  1.00  0.00            
ATOM     26  H12 ACD     1       6.060   5.050  32.360  1.00  0.00            
ATOM     27  C9  ACD     1       6.010   3.210  33.510  1.00  0.00            
ATOM     28  H13 ACD     1       7.100   3.160  33.380  1.00  0.00            
ATOM     29  H14 ACD     1       5.870   2.960  34.570  1.00  0.00            
ATOM     30  O7  ACD     1       5.360   2.240  32.730  1.00  0.00            
ATOM     31  H15 ACD     1       4.410   2.310  32.880  1.00  0.00            
ATOM     32  O8  ACD     1       3.950   6.570  31.950  1.00  0.00            
ATOM     33  C10 ACD     1       3.150   6.580  30.850  1.00  0.00            
ATOM     34  H16 ACD     1       2.410   5.790  31.020  1.00  0.00            
ATOM     35  C11 ACD     1       2.410   7.960  30.720  1.00  0.00            
ATOM     36  H17 ACD     1       3.080   8.830  30.740  1.00  0.00            
ATOM     37  O9  ACD     1       1.460   8.150  31.850  1.00  0.00            
ATOM     38  H18 ACD     1       0.860   7.410  31.680  1.00  0.00            
ATOM     39  C12 ACD     1       1.650   8.050  29.430  1.00  0.00            
ATOM     40  H19 ACD     1       0.950   7.200  29.400  1.00  0.00            
ATOM     41  O10 ACD     1       0.930   9.280  29.430  1.00  0.00            
ATOM     42  H20 ACD     1       0.580   9.520  30.300  1.00  0.00            
ATOM     43  C13 ACD     1       2.630   7.880  28.240  1.00  0.00            
ATOM     44  H21 ACD     1       2.100   7.930  27.290  1.00  0.00            
ATOM     45  O11 ACD     1       3.230   6.570  28.380  1.00  0.00            
ATOM     46  C14 ACD     1       3.910   6.250  29.590  1.00  0.00            
ATOM     47  H22 ACD     1       4.850   6.800  29.490  1.00  0.00            
ATOM     48  C15 ACD     1       4.270   4.800  29.570  1.00  0.00            
ATOM     49  H23 ACD     1       4.800   4.660  30.520  1.00  0.00            
ATOM     50  H24 ACD     1       3.310   4.280  29.490  1.00  0.00            
ATOM     51  O12 ACD     1       5.210   4.660  28.420  1.00  0.00            
ATOM     52  H25 ACD     1       5.950   5.210  28.700  1.00  0.00            
ATOM     53  O13 ACD     1       3.530   8.950  28.360  1.00  0.00            
ATOM     54  C16 ACD     1       3.790   9.710  27.180  1.00  0.00            
ATOM     55  H26 ACD     1       3.080   9.550  26.350  1.00  0.00            
ATOM     56  C17 ACD     1       3.620  11.210  27.490  1.00  0.00            
ATOM     57  H27 ACD     1       4.340  11.410  28.290  1.00  0.00            
ATOM     58  O14 ACD     1       2.180  11.400  27.830  1.00  0.00            
ATOM     59  H28 ACD     1       1.990  10.590  28.330  1.00  0.00            
ATOM     60  C18 ACD     1       4.100  12.130  26.340  1.00  0.00            
ATOM     61  H29 ACD     1       3.250  12.040  25.660  1.00  0.00            
ATOM     62  O15 ACD     1       4.200  13.530  26.690  1.00  0.00            
ATOM     63  H30 ACD     1       5.080  13.550  27.080  1.00  0.00            
ATOM     64  C19 ACD     1       5.490  11.700  25.820  1.00  0.00            
ATOM     65  H31 ACD     1       5.650  12.160  24.840  1.00  0.00            
ATOM     66  O16 ACD     1       5.470  10.300  25.560  1.00  0.00            
ATOM     67  C20 ACD     1       5.210   9.470  26.650  1.00  0.00            
ATOM     68  H32 ACD     1       5.930   9.700  27.450  1.00  0.00            
ATOM     69  C21 ACD     1       5.500   8.020  26.260  1.00  0.00            
ATOM     70  H33 ACD     1       5.210   7.450  27.150  1.00  0.00            
ATOM     71  H34 ACD     1       4.910   7.660  25.410  1.00  0.00            
ATOM     72  O17 ACD     1       6.890   7.880  25.880  1.00  0.00            
ATOM     73  H35 ACD     1       7.040   8.390  25.080  1.00  0.00            
ATOM     74  O18 ACD     1       6.590  12.100  26.710  1.00  0.00            
ATOM     75  C22 ACD     1       7.920  12.340  26.200  1.00  0.00            
ATOM     76  H36 ACD     1       7.840  13.120  25.430  1.00  0.00            
ATOM     77  C23 ACD     1       8.630  12.890  27.410  1.00  0.00            
ATOM     78  H37 ACD     1       8.400  12.430  28.380  1.00  0.00            
ATOM     79  O19 ACD     1       8.140  14.260  27.570  1.00  0.00            
ATOM     80  H38 ACD     1       7.270  14.260  27.960  1.00  0.00            
ATOM     81  C24 ACD     1      10.130  12.790  27.200  1.00  0.00            
ATOM     82  H39 ACD     1      10.430  13.360  26.310  1.00  0.00            
ATOM     83  O20 ACD     1      10.840  13.320  28.310  1.00  0.00            
ATOM     84  H40 ACD     1      10.590  14.240  28.430  1.00  0.00            
ATOM     85  C25 ACD     1      10.480  11.330  26.990  1.00  0.00            
ATOM     86  H41 ACD     1      11.560  11.360  26.860  1.00  0.00            
ATOM     87  O21 ACD     1       9.920  11.020  25.720  1.00  0.00            
ATOM     88  C26 ACD     1       8.510  11.010  25.600  1.00  0.00            
ATOM     89  H42 ACD     1       8.110  10.140  26.140  1.00  0.00            
ATOM     90  C27 ACD     1       8.210  10.800  24.130  1.00  0.00            
ATOM     91  H43 ACD     1       7.260  11.280  23.860  1.00  0.00            
ATOM     92  H44 ACD     1       8.910  11.390  23.530  1.00  0.00            
ATOM     93  O22 ACD     1       8.280   9.430  23.780  1.00  0.00            
ATOM     94  H45 ACD     1       9.190   9.320  23.490  1.00  0.00            
ATOM     95  O23 ACD     1      10.060  10.510  28.030  1.00  0.00            
ATOM     96  C28 ACD     1      11.010   9.570  28.540  1.00  0.00            
ATOM     97  H46 ACD     1      11.960   9.580  27.990  1.00  0.00            
ATOM     98  C29 ACD     1      10.440   8.160  28.500  1.00  0.00            
ATOM     99  H47 ACD     1       9.420   8.240  28.910  1.00  0.00            
ATOM    100  O24 ACD     1      11.240   7.320  29.320  1.00  0.00            
ATOM    101  C30 ACD     1      10.360   7.670  27.090  1.00  0.00            
ATOM    102  H48 ACD     1       9.620   8.220  26.500  1.00  0.00
[truncated: 1,381,420 more chars]
