# Supplementary material for: Achieving Chemical Accuracy in Cyclodextrin Host–Guest Binding via Integrative Atomistic Modelling
Source: Adv Sci (Weinh). 2025 Dec 14;13(10):e19782. doi: 10.1002/advs.202519782 (PMC12915143; doi:10.1002/advs.202519782)
Supplement: Supplementary file 1 — Supporting Information [file ADVS-13-e19782-s003.zip › all_poses/ACD.BJ5.pdb]

MODEL        1
ATOM      1  H1  ACD     1      23.140  25.500  18.980  1.00  0.00            
ATOM      2  O1  ACD     1      22.700  24.760  19.400  1.00  0.00            
ATOM      3  C1  ACD     1      21.680  24.350  18.550  1.00  0.00            
ATOM      4  H2  ACD     1      22.020  24.570  17.530  1.00  0.00            
ATOM      5  H3  ACD     1      20.800  24.990  18.700  1.00  0.00            
ATOM      6  C2  ACD     1      21.250  22.930  18.750  1.00  0.00            
ATOM      7  H4  ACD     1      20.290  22.830  18.230  1.00  0.00            
ATOM      8  O2  ACD     1      22.100  21.960  18.150  1.00  0.00            
ATOM      9  C3  ACD     1      21.620  20.620  18.250  1.00  0.00            
ATOM     10  H5  ACD     1      22.300  20.010  17.640  1.00  0.00            
ATOM     11  O3  ACD     1      20.260  20.420  17.700  1.00  0.00            
ATOM     12  C4  ACD     1      20.200  19.670  16.530  1.00  0.00            
ATOM     13  H6  ACD     1      21.190  19.450  16.110  1.00  0.00            
ATOM     14  C5  ACD     1      19.590  18.270  16.940  1.00  0.00            
ATOM     15  H7  ACD     1      18.710  18.430  17.580  1.00  0.00            
ATOM     16  O4  ACD     1      20.600  17.620  17.730  1.00  0.00            
ATOM     17  H8  ACD     1      20.630  18.000  18.610  1.00  0.00            
ATOM     18  C6  ACD     1      19.210  17.440  15.690  1.00  0.00            
ATOM     19  H9  ACD     1      20.120  17.260  15.090  1.00  0.00            
ATOM     20  O5  ACD     1      18.580  16.220  16.060  1.00  0.00            
ATOM     21  H10 ACD     1      17.640  16.390  16.060  1.00  0.00            
ATOM     22  C7  ACD     1      18.340  18.250  14.790  1.00  0.00            
ATOM     23  H11 ACD     1      18.250  17.600  13.910  1.00  0.00            
ATOM     24  O6  ACD     1      19.000  19.440  14.400  1.00  0.00            
ATOM     25  C8  ACD     1      19.400  20.400  15.450  1.00  0.00            
ATOM     26  H12 ACD     1      18.480  20.700  15.960  1.00  0.00            
ATOM     27  C9  ACD     1      20.210  21.540  14.880  1.00  0.00            
ATOM     28  H13 ACD     1      19.610  22.050  14.120  1.00  0.00            
ATOM     29  H14 ACD     1      20.480  22.230  15.700  1.00  0.00            
ATOM     30  O7  ACD     1      21.460  21.140  14.180  1.00  0.00            
ATOM     31  H15 ACD     1      21.680  22.020  13.860  1.00  0.00            
ATOM     32  O8  ACD     1      17.080  18.600  15.420  1.00  0.00            
ATOM     33  C10 ACD     1      15.950  18.540  14.570  1.00  0.00            
ATOM     34  H16 ACD     1      16.100  18.000  13.630  1.00  0.00            
ATOM     35  C11 ACD     1      14.960  17.680  15.350  1.00  0.00            
ATOM     36  H17 ACD     1      14.980  17.930  16.420  1.00  0.00            
ATOM     37  O9  ACD     1      15.350  16.310  15.290  1.00  0.00            
ATOM     38  H18 ACD     1      15.200  15.830  14.470  1.00  0.00            
ATOM     39  C12 ACD     1      13.550  17.890  14.840  1.00  0.00            
ATOM     40  H19 ACD     1      13.500  17.570  13.790  1.00  0.00            
ATOM     41  O10 ACD     1      12.730  17.100  15.680  1.00  0.00            
ATOM     42  H20 ACD     1      12.610  16.230  15.290  1.00  0.00            
ATOM     43  C13 ACD     1      13.130  19.340  14.870  1.00  0.00            
ATOM     44  H21 ACD     1      12.140  19.450  14.430  1.00  0.00            
ATOM     45  O11 ACD     1      14.030  20.090  14.070  1.00  0.00            
ATOM     46  C14 ACD     1      15.430  19.970  14.400  1.00  0.00            
ATOM     47  H22 ACD     1      15.560  20.480  15.350  1.00  0.00            
ATOM     48  C15 ACD     1      16.150  20.810  13.440  1.00  0.00            
ATOM     49  H23 ACD     1      15.590  21.750  13.370  1.00  0.00            
ATOM     50  H24 ACD     1      17.150  21.050  13.850  1.00  0.00            
ATOM     51  O12 ACD     1      16.270  20.340  12.070  1.00  0.00            
ATOM     52  H25 ACD     1      15.390  20.300  11.690  1.00  0.00            
ATOM     53  O13 ACD     1      13.210  19.890  16.210  1.00  0.00            
ATOM     54  C16 ACD     1      12.040  20.410  16.880  1.00  0.00            
ATOM     55  H26 ACD     1      11.100  20.100  16.410  1.00  0.00            
ATOM     56  C17 ACD     1      12.090  19.730  18.220  1.00  0.00            
ATOM     57  H27 ACD     1      13.100  19.870  18.630  1.00  0.00            
ATOM     58  O14 ACD     1      11.710  18.350  18.000  1.00  0.00            
ATOM     59  H28 ACD     1      12.170  18.010  17.220  1.00  0.00            
ATOM     60  C18 ACD     1      11.180  20.470  19.280  1.00  0.00            
ATOM     61  H29 ACD     1      10.160  20.280  18.920  1.00  0.00            
ATOM     62  O15 ACD     1      11.380  20.030  20.660  1.00  0.00            
ATOM     63  H30 ACD     1      11.960  20.680  21.060  1.00  0.00            
ATOM     64  C19 ACD     1      11.390  22.000  19.200  1.00  0.00            
ATOM     65  H31 ACD     1      10.770  22.510  19.950  1.00  0.00            
ATOM     66  O16 ACD     1      11.140  22.460  17.830  1.00  0.00            
ATOM     67  C20 ACD     1      12.110  21.950  16.900  1.00  0.00            
ATOM     68  H32 ACD     1      13.110  22.240  17.250  1.00  0.00            
ATOM     69  C21 ACD     1      11.790  22.570  15.500  1.00  0.00            
ATOM     70  H33 ACD     1      12.120  21.900  14.690  1.00  0.00            
ATOM     71  H34 ACD     1      10.710  22.650  15.300  1.00  0.00            
ATOM     72  O17 ACD     1      12.210  23.960  15.390  1.00  0.00            
ATOM     73  H35 ACD     1      11.570  24.340  16.000  1.00  0.00            
ATOM     74  O18 ACD     1      12.690  22.300  19.640  1.00  0.00            
ATOM     75  C22 ACD     1      12.810  23.420  20.500  1.00  0.00            
ATOM     76  H36 ACD     1      11.860  23.920  20.720  1.00  0.00            
ATOM     77  C23 ACD     1      13.340  22.850  21.780  1.00  0.00            
ATOM     78  H37 ACD     1      14.300  22.360  21.600  1.00  0.00            
ATOM     79  O19 ACD     1      12.320  21.940  22.250  1.00  0.00            
ATOM     80  H38 ACD     1      11.940  22.380  23.010  1.00  0.00            
ATOM     81  C24 ACD     1      13.700  23.990  22.860  1.00  0.00            
ATOM     82  H39 ACD     1      12.750  24.450  23.160  1.00  0.00            
ATOM     83  O20 ACD     1      14.380  23.410  23.940  1.00  0.00            
ATOM     84  H40 ACD     1      15.090  24.000  24.190  1.00  0.00            
ATOM     85  C25 ACD     1      14.620  24.940  22.150  1.00  0.00            
ATOM     86  H41 ACD     1      14.950  25.800  22.740  1.00  0.00            
ATOM     87  O21 ACD     1      13.940  25.470  20.980  1.00  0.00            
ATOM     88  C26 ACD     1      13.640  24.550  19.920  1.00  0.00            
ATOM     89  H42 ACD     1      14.510  24.020  19.510  1.00  0.00            
ATOM     90  C27 ACD     1      12.940  25.300  18.780  1.00  0.00            
ATOM     91  H43 ACD     1      13.460  26.230  18.550  1.00  0.00            
ATOM     92  H44 ACD     1      13.100  24.700  17.870  1.00  0.00            
ATOM     93  O22 ACD     1      11.600  25.730  19.050  1.00  0.00            
ATOM     94  H45 ACD     1      11.660  26.350  19.790  1.00  0.00            
ATOM     95  O23 ACD     1      15.800  24.300  21.600  1.00  0.00            
ATOM     96  C28 ACD     1      17.020  25.010  21.600  1.00  0.00            
ATOM     97  H46 ACD     1      16.940  26.040  21.950  1.00  0.00            
ATOM     98  C29 ACD     1      17.670  25.060  20.240  1.00  0.00            
ATOM     99  H47 ACD     1      17.590  24.090  19.740  1.00  0.00            
ATOM    100  O24 ACD     1      19.010  25.420  20.450  1.00  0.00            
ATOM    101  C30 ACD     1      17.040  26.020  19.340  1.00  0.00            
ATOM    102  H48 ACD     1      15.990  25.780  19.140  1.00  0.00            
ATOM    103  H49 ACD     1      17.090  27.030  19.750  1.00  0.00            
ATOM    104  O25 ACD     1      17.730  26.020  18.060  1.00  0.00            
ATOM    105  H50 ACD     1      17.260  25.410  17.490  1.00  0.00            
ATOM    106  C31 ACD     1      17.780  24.180  22.610  1.00  0.00            
ATOM    107  H51 ACD     1      17.710  23.170  22.190  1.00  0.00            
ATOM    108  O26 ACD     1      17.220  24.230  23.990  1.00  0.00            
ATOM    109  H52 ACD     1      17.170  23.330  24.320  1.00  0.00            
ATOM    110  C32 ACD     1      19.270  24.430  22.650  1.00  0.00            
ATOM    111  H53 ACD     1      19.450  25.410  23.100  1.00  0.00            
ATOM    112  O27 ACD     1      20.110  23.490  23.290  1.00  0.00            
ATOM    113  H54 ACD     1      19.820  23.400  24.200  1.00  0.00            
ATOM    114  C33 ACD     1      19.800  24.480  21.190  1.00  0.00            
ATOM    115  H55 ACD     1      20.830  24.840  21.180  1.00  0.00            
ATOM    116  O28 ACD     1      19.760  23.250  20.580  1.00  0.00            
ATOM    117  C34 ACD     1      20.970  22.570  20.250  1.00  0.00            
ATOM    118  H56 ACD     1      21.810  22.900  20.870  1.00  0.00            
ATOM    119  C35 ACD     1      20.800  21.080  20.530  1.00  0.00            
ATOM    120  H57 ACD     1      19.770  20.760  20.360  1.00  0.00            
ATOM    121  O29 ACD     1      21.070  20.900  21.940  1.00  0.00            
ATOM    122  H58 ACD     1      20.630  21.630  22.400  1.00  0.00            
ATOM    123  C36 ACD     1      21.700  20.200  19.710  1.00  0.00            
ATOM    124  H59 ACD     1      22.730  20.320  20.070  1.00  0.00            
ATOM    125  O30 ACD     1      21.390  18.860  19.870  1.00  0.00            
ATOM    126  H60 ACD     1      21.680  18.610  20.750  1.00  0.00            
ATOM    127  C1  BJ5     2      16.580  21.920  17.570  1.00  0.00            
ATOM    128  C2  BJ5     2      15.750  21.130  18.290  1.00  0.00            
ATOM    129  C3  BJ5     2      15.900  20.830  19.790  1.00  0.00            
ATOM    130  C4  BJ5     2      16.810  19.640  20.260  1.00  0.00            
ATOM    131  C5  BJ5     2      16.670  18.340  19.660  1.00  0.00            
ATOM    132  C6  BJ5     2      17.470  17.250  20.120  1.00  0.00            
ATOM    133  C7  BJ5     2      18.320  17.430  21.240  1.00  0.00            
ATOM    134  O1  BJ5     2      19.110  16.440  21.640  1.00  0.00            
ATOM    135  C8  BJ5     2      18.830  15.000  21.530  1.00  0.00            
ATOM    136  C9  BJ5     2      18.540  18.690  21.690  1.00  0.00            
ATOM    137  C10 BJ5     2      17.730  19.800  21.320  1.00  0.00            
ATOM    138  H1  BJ5     2      16.340  22.210  16.550  1.00  0.00            
ATOM    139  H2  BJ5     2      17.460  22.350  18.040  1.00  0.00            
ATOM    140  H3  BJ5     2      14.940  20.640  17.750  1.00  0.00            
ATOM    141  H4  BJ5     2      14.930  20.670  20.270  1.00  0.00            
ATOM    142  H5  BJ5     2      16.320  21.700  20.300  1.00  0.00            
ATOM    143  H6  BJ5     2      16.010  18.220  18.810  1.00  0.00            
ATOM    144  H7  BJ5     2      17.400  16.270  19.660  1.00  0.00            
ATOM    145  H8  BJ5     2      19.540  14.370  22.090  1.00  0.00            
ATOM    146  H9  BJ5     2      17.780  14.780  21.780  1.00  0.00            
ATOM    147  H10 BJ5     2      18.990  14.810  20.460  1.00  0.00            
ATOM    148  H11 BJ5     2      19.390  18.920  22.320  1.00  0.00            
ATOM    149  H12 BJ5     2      17.840  20.790  21.740  1.00  0.00            
TER
ENDMDL
MODEL        1
ATOM      1  H1  ACD     1      19.300  14.200   7.140  1.00  0.00            
ATOM      2  O1  ACD     1      18.750  13.860   7.850  1.00  0.00            
ATOM      3  C1  ACD     1      18.110  14.940   8.400  1.00  0.00            
ATOM      4  H2  ACD     1      17.370  15.410   7.740  1.00  0.00            
ATOM      5  H3  ACD     1      18.830  15.730   8.610  1.00  0.00            
ATOM      6  C2  ACD     1      17.360  14.570   9.690  1.00  0.00            
ATOM      7  H4  ACD     1      17.060  15.510  10.170  1.00  0.00            
ATOM      8  O2  ACD     1      16.230  13.750   9.350  1.00  0.00            
ATOM      9  C3  ACD     1      15.330  13.300  10.360  1.00  0.00            
ATOM     10  H5  ACD     1      14.570  12.650   9.900  1.00  0.00            
ATOM     11  O3  ACD     1      14.790  14.410  11.040  1.00  0.00            
ATOM     12  C4  ACD     1      13.450  14.790  10.720  1.00  0.00            
ATOM     13  H6  ACD     1      13.020  13.980  10.120  1.00  0.00            
ATOM     14  C5  ACD     1      12.870  14.830  12.110  1.00  0.00            
ATOM     15  H7  ACD     1      13.410  15.560  12.730  1.00  0.00            
ATOM     16  O4  ACD     1      12.860  13.490  12.710  1.00  0.00            
ATOM     17  H8  ACD     1      13.790  13.260  12.670  1.00  0.00            
ATOM     18  C6  ACD     1      11.510  15.350  11.970  1.00  0.00            
ATOM     19  H9  ACD     1      11.010  14.640  11.300  1.00  0.00            
ATOM     20  O5  ACD     1      10.770  15.570  13.130  1.00  0.00            
ATOM     21  H10 ACD     1      11.230  16.200  13.690  1.00  0.00            
ATOM     22  C7  ACD     1      11.490  16.740  11.270  1.00  0.00            
ATOM     23  H11 ACD     1      10.500  17.180  11.110  1.00  0.00            
ATOM     24  O6  ACD     1      12.110  16.700   9.990  1.00  0.00            
ATOM     25  C8  ACD     1      13.480  16.140  10.020  1.00  0.00            
ATOM     26  H12 ACD     1      14.060  16.870  10.610  1.00  0.00            
ATOM     27  C9  ACD     1      13.920  16.110   8.620  1.00  0.00            
ATOM     28  H13 ACD     1      13.650  17.040   8.100  1.00  0.00            
ATOM     29  H14 ACD     1      15.020  16.150   8.650  1.00  0.00            
ATOM     30  O7  ACD     1      13.370  15.060   7.900  1.00  0.00            
ATOM     31  H15 ACD     1      13.690  15.330   7.040  1.00  0.00            
ATOM     32  O8  ACD     1      12.220  17.650  12.110  1.00  0.00            
ATOM     33  C10 ACD     1      11.690  18.840  12.660  1.00  0.00            
ATOM     34  H16 ACD     1      10.610  18.810  12.830  1.00  0.00            
ATOM     35  C11 ACD     1      12.280  18.980  14.040  1.00  0.00            
ATOM     36  H17 ACD     1      13.360  18.860  13.910  1.00  0.00            
ATOM     37  O9  ACD     1      11.800  17.840  14.790  1.00  0.00            
ATOM     38  H18 ACD     1      12.480  17.660  15.440  1.00  0.00            
ATOM     39  C12 ACD     1      12.070  20.310  14.700  1.00  0.00            
ATOM     40  H19 ACD     1      11.000  20.530  14.820  1.00  0.00            
ATOM     41  O10 ACD     1      12.840  20.270  15.900  1.00  0.00            
ATOM     42  H20 ACD     1      12.340  19.650  16.440  1.00  0.00            
ATOM     43  C13 ACD     1      12.680  21.350  13.810  1.00  0.00            
ATOM     44  H21 ACD     1      12.540  22.390  14.120  1.00  0.00            
ATOM     45  O11 ACD     1      12.070  21.280  12.480  1.00  0.00            
ATOM     46  C14 ACD     1      12.150  20.010  11.810  1.00  0.00            
ATOM     47  H22 ACD     1      13.200  19.850  11.530  1.00  0.00            
ATOM     48  C15 ACD     1      11.350  20.160  10.470  1.00  0.00            
ATOM     49  H23 ACD     1      11.750  21.030   9.930  1.00  0.00            
ATOM     50  H24 ACD     1      11.510  19.430   9.670  1.00  0.00            
ATOM     51  O12 ACD     1       9.980  20.300  10.640  1.00  0.00            
ATOM     52  H25 ACD     1       9.740  20.950  11.300  1.00  0.00            
ATOM     53  O13 ACD     1      14.070  21.120  13.540  1.00  0.00            
ATOM     54  C16 ACD     1      15.000  22.140  13.800  1.00  0.00            
ATOM     55  H26 ACD     1      14.490  23.090  14.000  1.00  0.00            
ATOM     56  C17 ACD     1      15.860  21.660  15.000  1.00  0.00            
ATOM     57  H27 ACD     1      16.150  20.610  14.860  1.00  0.00            
ATOM     58  O14 ACD     1      15.080  21.830  16.230  1.00  0.00            
ATOM     59  H28 ACD     1      14.250  21.350  16.140  1.00  0.00            
ATOM     60  C18 ACD     1      17.160  22.520  15.030  1.00  0.00            
ATOM     61  H29 ACD     1      16.750  23.510  15.240  1.00  0.00            
ATOM     62  O15 ACD     1      17.980  22.140  16.150  1.00  0.00            
ATOM     63  H30 ACD     1      17.650  22.700  16.860  1.00  0.00            
ATOM     64  C19 ACD     1      17.820  22.600  13.720  1.00  0.00            
ATOM     65  H31 ACD     1      18.680  23.260  13.650  1.00  0.00            
ATOM     66  O16 ACD     1      16.920  23.030  12.770  1.00  0.00            
ATOM     67  C20 ACD     1      15.740  22.250  12.460  1.00  0.00            
ATOM     68  H32 ACD     1      15.920  21.240  12.070  1.00  0.00            
ATOM     69  C21 ACD     1      14.880  22.950  11.410  1.00  0.00            
ATOM     70  H33 ACD     1      13.860  22.560  11.350  1.00  0.00            
ATOM     71  H34 ACD     1      14.840  24.000  11.740  1.00  0.00            
ATOM     72  O17 ACD     1      15.450  22.860  10.100  1.00  0.00            
ATOM     73  H35 ACD     1      16.210  23.450  10.060  1.00  0.00            
ATOM     74  O18 ACD     1      18.240  21.310  13.410  1.00  0.00            
ATOM     75  C22 ACD     1      19.610  21.090  13.170  1.00  0.00            
ATOM     76  H36 ACD     1      20.180  22.000  13.370  1.00  0.00            
ATOM     77  C23 ACD     1      20.070  20.010  14.180  1.00  0.00            
ATOM     78  H37 ACD     1      19.510  19.070  14.060  1.00  0.00            
ATOM     79  O19 ACD     1      19.940  20.470  15.580  1.00  0.00            
ATOM     80  H38 ACD     1      19.230  21.120  15.700  1.00  0.00            
ATOM     81  C24 ACD     1      21.590  19.640  13.780  1.00  0.00            
ATOM     82  H39 ACD     1      22.110  20.570  14.020  1.00  0.00            
ATOM     83  O20 ACD     1      22.240  18.710  14.680  1.00  0.00            
ATOM     84  H40 ACD     1      23.120  19.090  14.730  1.00  0.00            
ATOM     85  C25 ACD     1      21.750  19.220  12.350  1.00  0.00            
ATOM     86  H41 ACD     1      22.790  18.970  12.110  1.00  0.00            
ATOM     87  O21 ACD     1      21.180  20.180  11.400  1.00  0.00            
ATOM     88  C26 ACD     1      19.850  20.650  11.710  1.00  0.00            
ATOM     89  H42 ACD     1      19.080  19.910  11.450  1.00  0.00            
ATOM     90  C27 ACD     1      19.610  21.780  10.730  1.00  0.00            
ATOM     91  H43 ACD     1      19.760  21.340   9.740  1.00  0.00            
ATOM     92  H44 ACD     1      18.580  22.150  10.830  1.00  0.00            
ATOM     93  O22 ACD     1      20.530  22.870  10.860  1.00  0.00            
ATOM     94  H45 ACD     1      20.030  23.430  10.270  1.00  0.00            
ATOM     95  O23 ACD     1      21.010  18.060  12.120  1.00  0.00            
ATOM     96  C28 ACD     1      21.570  16.920  11.550  1.00  0.00            
ATOM     97  H46 ACD     1      22.630  16.980  11.260  1.00  0.00            
ATOM     98  C29 ACD     1      20.770  16.730  10.330  1.00  0.00            
ATOM     99  H47 ACD     1      19.700  16.950  10.480  1.00  0.00            
ATOM    100  O24 ACD     1      21.020  15.360   9.930  1.00  0.00            
ATOM    101  C30 ACD     1      21.270  17.690   9.200  1.00  0.00            
ATOM    102  H48 ACD     1      21.540  18.730   9.400  1.00  0.00            
ATOM    103  H49 ACD     1      22.180  17.290   8.750  1.00  0.00            
ATOM    104  O25 ACD     1      20.280  17.840   8.180  1.00  0.00            
ATOM    105  H50 ACD     1      19.510  18.360   8.430  1.00  0.00            
ATOM    106  C31 ACD     1      21.440  15.890  12.640  1.00  0.00            
ATOM    107  H51 ACD     1      20.500  16.140  13.150  1.00  0.00            
ATOM    108  O26 ACD     1      22.440  16.080  13.620  1.00  0.00            
ATOM    109  H52 ACD     1      22.400  16.930  14.070  1.00  0.00            
ATOM    110  C32 ACD     1      21.480  14.480  12.090  1.00  0.00            
ATOM    111  H53 ACD     1      22.490  14.330  11.710  1.00  0.00            
ATOM    112  O27 ACD     1      21.110  13.560  13.090  1.00  0.00            
ATOM    113  H54 ACD     1      21.540  13.970  13.850  1.00  0.00            
ATOM    114  C33 ACD     1      20.600  14.360  10.840  1.00  0.00            
ATOM    115  H55 ACD     1      20.680  13.370  10.380  1.00  0.00            
ATOM    116  O28 ACD     1      19.210  14.600  11.230  1.00  0.00            
ATOM    117  C34 ACD     1      18.170  13.790  10.730  1.00  0.00            
ATOM    118  H56 ACD     1      18.600  12.920  10.220  1.00  0.00            
ATOM    119  C35 ACD     1      17.450  13.210  11.920  1.00  0.00            
ATOM    120  H57 ACD     1      17.070  14.030  12.550  1.00  0.00            
ATOM    121  O29 ACD     1      18.430  12.400  12.660  1.00  0.00            
ATOM    122  H58 ACD     1      19.270  12.850  12.740  1.00  0.00            
ATOM    123  C36 ACD     1      16.210  12.420  11.360  1.00  0.00            
ATOM    124  H59 ACD     1      16.520  11.440  10.980  1.00  0.00            
ATOM    125  O30 ACD     1      15.360  11.960  12.430  1.00  0.00            
ATOM    126  H60 ACD     1      14.750  11.340  12.010  1.00  0.00            
ATOM    127  C1  BJ5     2      16.200  18.630  10.060  1.00  0.00            
ATOM    128  C2  BJ5     2      16.960  18.340  11.180  1.00  0.00            
ATOM    129  C3  BJ5     2      16.480  18.480  12.630  1.00  0.00            
ATOM    130  C4  BJ5     2      16.790  17.270  13.560  1.00  0.00            
ATOM    131  C5  BJ5     2      15.670  16.740  14.220  1.00  0.00            
ATOM    132  C6  BJ5     2      15.860  15.570  14.940  1.00  0.00            
ATOM    133  C7  BJ5     2      17.130  14.950  15.030  1.00  0.00            
ATOM    134  O1  BJ5     2      17.390  13.790  15.710  1.00  0.00            
ATOM    135  C8  BJ5     2      16.520  12.690  15.640  1.00  0.00            
ATOM    136  C9  BJ5     2      18.240  15.560  14.430  1.00  0.00            
ATOM    137  C10 BJ5     2      18.060  16.720  13.710  1.00  0.00            
ATOM    138  H1  BJ5     2      16.620  18.720   9.060  1.00  0.00            
ATOM    139  H2  BJ5     2      15.170  18.940  10.190  1.00  0.00            
ATOM    140  H3  BJ5     2      18.020  18.160  10.990  1.00  0.00            
ATOM    141  H4  BJ5     2      15.440  18.820  12.530  1.00  0.00            
ATOM    142  H5  BJ5     2      16.910  19.400  13.050  1.00  0.00            
ATOM    143  H6  BJ5     2      14.640  17.080  14.160  1.00  0.00            
ATOM    144  H7  BJ5     2      15.010  15.110  15.440  1.00  0.00            
ATOM    145  H8  BJ5     2      16.980  11.700  15.770  1.00  0.00            
ATOM    146  H9  BJ5     2      15.740  12.880  16.380  1.00  0.00            
ATOM    147  H10 BJ5     2      15.990  12.710  14.680  1.00  0.00            
ATOM    148  H11 BJ5     2      19.230  15.140  14.580  1.00  0.00            
ATOM    149  H12 BJ5     2      18.880  17.230  13.220  1.00  0.00            
TER
ENDMDL
MODEL        1
ATOM      1  H1  ACD     1      26.990  15.590  13.440  1.00  0.00            
ATOM      2  O1  ACD     1      26.990  16.370  12.880  1.00  0.00            
ATOM      3  C1  ACD     1      25.600  16.820  12.750  1.00  0.00            
ATOM      4  H2  ACD     1      25.030  16.200  12.030  1.00  0.00            
ATOM      5  H3  ACD     1      25.580  17.840  12.340  1.00  0.00            
ATOM      6  C2  ACD     1      24.810  16.700  14.010  1.00  0.00            
ATOM      7  H4  ACD     1      23.850  17.180  13.780  1.00  0.00            
ATOM      8  O2  ACD     1      24.530  15.310  14.220  1.00  0.00            
ATOM      9  C3  ACD     1      23.710  14.990  15.300  1.00  0.00            
ATOM     10  H5  ACD     1      23.510  13.920  15.220  1.00  0.00            
ATOM     11  O3  ACD     1      22.450  15.740  15.180  1.00  0.00            
ATOM     12  C4  ACD     1      21.290  14.990  14.930  1.00  0.00            
ATOM     13  H6  ACD     1      21.580  13.930  14.980  1.00  0.00            
ATOM     14  C5  ACD     1      20.330  15.320  16.060  1.00  0.00            
ATOM     15  H7  ACD     1      20.180  16.400  16.000  1.00  0.00            
ATOM     16  O4  ACD     1      20.980  15.000  17.340  1.00  0.00            
ATOM     17  H8  ACD     1      21.070  14.040  17.420  1.00  0.00            
ATOM     18  C6  ACD     1      18.900  14.700  15.830  1.00  0.00            
ATOM     19  H9  ACD     1      18.970  13.620  16.050  1.00  0.00            
ATOM     20  O5  ACD     1      17.950  15.280  16.800  1.00  0.00            
ATOM     21  H10 ACD     1      17.890  16.230  16.640  1.00  0.00            
ATOM     22  C7  ACD     1      18.370  15.020  14.440  1.00  0.00            
ATOM     23  H11 ACD     1      17.410  14.510  14.310  1.00  0.00            
ATOM     24  O6  ACD     1      19.430  14.530  13.520  1.00  0.00            
ATOM     25  C8  ACD     1      20.710  15.150  13.530  1.00  0.00            
ATOM     26  H12 ACD     1      20.650  16.200  13.230  1.00  0.00            
ATOM     27  C9  ACD     1      21.480  14.470  12.400  1.00  0.00            
ATOM     28  H13 ACD     1      20.890  14.480  11.480  1.00  0.00            
ATOM     29  H14 ACD     1      22.380  15.070  12.230  1.00  0.00            
ATOM     30  O7  ACD     1      21.790  13.050  12.670  1.00  0.00            
ATOM     31  H15 ACD     1      21.000  12.540  12.450  1.00  0.00            
ATOM     32  O8  ACD     1      18.180  16.400  14.340  1.00  0.00            
ATOM     33  C10 ACD     1      16.980  16.880  13.760  1.00  0.00            
ATOM     34  H16 ACD     1      16.120  16.210  13.730  1.00  0.00            
ATOM     35  C11 ACD     1      16.790  18.170  14.600  1.00  0.00            
ATOM     36  H17 ACD     1      17.560  18.950  14.640  1.00  0.00            
ATOM     37  O9  ACD     1      16.340  17.840  15.940  1.00  0.00            
ATOM     38  H18 ACD     1      16.520  18.620  16.470  1.00  0.00            
ATOM     39  C12 ACD     1      15.650  18.980  13.870  1.00  0.00            
ATOM     40  H19 ACD     1      14.740  18.370  13.800  1.00  0.00            
ATOM     41  O10 ACD     1      15.210  20.110  14.590  1.00  0.00            
ATOM     42  H20 ACD     1      15.810  20.850  14.430  1.00  0.00            
ATOM     43  C13 ACD     1      16.120  19.370  12.530  1.00  0.00            
ATOM     44  H21 ACD     1      15.410  20.040  12.030  1.00  0.00            
ATOM     45  O11 ACD     1      16.240  18.170  11.780  1.00  0.00            
ATOM     46  C14 ACD     1      17.190  17.200  12.260  1.00  0.00            
ATOM     47  H22 ACD     1      18.190  17.630  12.090  1.00  0.00            
ATOM     48  C15 ACD     1      17.130  15.990  11.380  1.00  0.00            
ATOM     49  H23 ACD     1      17.170  16.390  10.360  1.00  0.00            
ATOM     50  H24 ACD     1      17.960  15.330  11.670  1.00  0.00            
ATOM     51  O12 ACD     1      15.860  15.240  11.470  1.00  0.00            
ATOM     52  H25 ACD     1      16.150  14.320  11.460  1.00  0.00            
ATOM     53  O13 ACD     1      17.400  20.040  12.520  1.00  0.00            
ATOM     54  C16 ACD     1      17.560  21.010  11.460  1.00  0.00            
ATOM     55  H26 ACD     1      16.750  21.000  10.720  1.00  0.00            
ATOM     56  C17 ACD     1      17.490  22.370  12.170  1.00  0.00            
ATOM     57  H27 ACD     1      18.120  22.230  13.050  1.00  0.00            
ATOM     58  O14 ACD     1      16.200  22.690  12.640  1.00  0.00            
ATOM     59  H28 ACD     1      15.460  22.500  12.050  1.00  0.00            
ATOM     60  C18 ACD     1      18.150  23.540  11.390  1.00  0.00            
ATOM     61  H29 ACD     1      17.490  23.840  10.570  1.00  0.00            
ATOM     62  O15 ACD     1      18.320  24.620  12.270  1.00  0.00            
ATOM     63  H30 ACD     1      18.740  24.250  13.050  1.00  0.00            
ATOM     64  C19 ACD     1      19.520  23.100  10.850  1.00  0.00            
ATOM     65  H31 ACD     1      19.990  23.820  10.160  1.00  0.00            
ATOM     66  O16 ACD     1      19.310  21.920  10.070  1.00  0.00            
ATOM     67  C20 ACD     1      18.880  20.760  10.790  1.00  0.00            
ATOM     68  H32 ACD     1      19.680  20.500  11.490  1.00  0.00            
ATOM     69  C21 ACD     1      18.770  19.610   9.780  1.00  0.00            
ATOM     70  H33 ACD     1      18.360  18.720  10.280  1.00  0.00            
ATOM     71  H34 ACD     1      18.060  19.750   8.950  1.00  0.00            
ATOM     72  O17 ACD     1      20.010  19.220   9.310  1.00  0.00            
ATOM     73  H35 ACD     1      19.880  18.280   9.130  1.00  0.00            
ATOM     74  O18 ACD     1      20.420  22.860  11.950  1.00  0.00            
ATOM     75  C22 ACD     1      21.460  23.810  12.180  1.00  0.00            
ATOM     76  H36 ACD     1      21.150  24.820  11.880  1.00  0.00            
ATOM     77  C23 ACD     1      21.450  23.800  13.730  1.00  0.00            
ATOM     78  H37 ACD     1      21.380  22.770  14.100  1.00  0.00            
ATOM     79  O19 ACD     1      20.260  24.570  14.240  1.00  0.00            
ATOM     80  H38 ACD     1      20.520  24.780  15.140  1.00  0.00            
ATOM     81  C24 ACD     1      22.730  24.400  14.150  1.00  0.00            
ATOM     82  H39 ACD     1      22.630  25.460  13.880  1.00  0.00            
ATOM     83  O20 ACD     1      23.020  24.280  15.570  1.00  0.00            
ATOM     84  H40 ACD     1      22.430  24.830  16.100  1.00  0.00            
ATOM     85  C25 ACD     1      23.880  23.790  13.440  1.00  0.00            
ATOM     86  H41 ACD     1      24.800  24.270  13.790  1.00  0.00            
ATOM     87  O21 ACD     1      23.910  24.000  12.050  1.00  0.00            
ATOM     88  C26 ACD     1      22.760  23.450  11.390  1.00  0.00            
ATOM     89  H42 ACD     1      23.040  22.390  11.400  1.00  0.00            
ATOM     90  C27 ACD     1      22.630  23.700   9.890  1.00  0.00            
ATOM     91  H43 ACD     1      23.640  23.510   9.490  1.00  0.00            
ATOM     92  H44 ACD     1      21.840  23.050   9.510  1.00  0.00            
ATOM     93  O22 ACD     1      22.140  25.060   9.630  1.00  0.00            
ATOM     94  H45 ACD     1      22.370  25.340   8.740  1.00  0.00            
ATOM     95  O23 ACD     1      24.060  22.370  13.650  1.00  0.00            
ATOM     96  C28 ACD     1      25.410  21.920  13.900  1.00  0.00            
ATOM     97  H46 ACD     1      26.160  22.660  13.590  1.00  0.00            
ATOM     98  C29 ACD     1      25.620  20.720  13.010  1.00  0.00            
ATOM     99  H47 ACD     1      24.760  20.060  13.140  1.00  0.00            
ATOM    100  O24 ACD     1      26.730  20.000  13.500  1.00  0.00            
ATOM    101  C30 ACD     1      25.760  21.080  11.550  1.00  0.00            
ATOM    102  H48 ACD     1      24.850  21.540  11.150  1.00  0.00            
ATOM    103  H49 ACD     1      26.620  21.750  11.380  1.00  0.00            
ATOM    104  O25 ACD     1      26.060  19.940  10.700  1.00  0.00            
ATOM    105  H50 ACD     1      25.260  19.420  10.590  1.00  0.00            
ATOM    106  C31 ACD     1      25.430  21.570  15.400  1.00  0.00            
ATOM    107  H51 ACD     1      24.440  21.140  15.620  1.00  0.00            
ATOM    108  O26 ACD     1      25.400  22.740  16.220  1.00  0.00            
ATOM    109  H52 ACD     1      24.580  23.170  15.950  1.00  0.00            
ATOM    110  C32 ACD     1      26.560  20.660  15.800  1.00  0.00            
ATOM    111  H53 ACD     1      27.440  21.310  15.800  1.00  0.00            
ATOM    112  O27 ACD     1      26.370  20.280  17.190  1.00  0.00            
ATOM    113  H54 ACD     1      25.660  19.640  17.150  1.00  0.00            
ATOM    114  C33 ACD     1      26.680  19.470  14.850  1.00  0.00            
ATOM    115  H55 ACD     1      27.590  18.880  14.970  1.00  0.00            
ATOM    116  O28 ACD     1      25.470  18.730  15.070  1.00  0.00            
ATOM    117  C34 ACD     1      25.540  17.290  15.180  1.00  0.00            
ATOM    118  H56 ACD     1      26.600  17.020  15.290  1.00  0.00            
ATOM    119  C35 ACD     1      24.880  16.900  16.500  1.00  0.00            
ATOM    120  H57 ACD     1      23.920  17.440  16.510  1.00  0.00            
ATOM    121  O29 ACD     1      25.730  17.330  17.600  1.00  0.00            
ATOM    122  H58 ACD     1      25.450  16.890  18.400  1.00  0.00            
ATOM    123  C36 ACD     1      24.470  15.400  16.570  1.00  0.00            
ATOM    124  H59 ACD     1      25.360  14.770  16.630  1.00  0.00            
ATOM    125  O30 ACD     1      23.700  15.070  17.680  1.00  0.00            
ATOM    126  H60 ACD     1      22.790  15.050  17.390  1.00  0.00            
ATOM    127  C1  BJ5     2      22.040  19.730  13.950  1.00  0.00            
ATOM    128  C2  BJ5     2      20.790  19.380  14.200  1.00  0.00            
ATOM    129  C3  BJ5     2      20.140  19.750  15.540  1.00  0.00            
ATOM    130  C4  BJ5     2      21.030  20.000  16.730  1.00  0.00            
ATOM    131  C5  BJ5     2      21.420  19.020  17.660  1.00  0.00            
ATOM    132  C6  BJ5     2      22.390  19.290  18.640  1.00  0.00            
ATOM    133  C7  BJ5     2      22.920  20.620  18.770  1.00  0.00            
ATOM    134  O1  BJ5     2      23.770  20.970  19.730  1.00  0.00            
ATOM    135  C8  BJ5     2      24.310  20.040  20.730  1.00  0.00            
ATOM    136  C9  BJ5     2      22.460  21.640  17.900  1.00  0.00            
ATOM    137  C10 BJ5     2      21.510  21.330  16.820  1.00  0.00            
ATOM    138  H1  BJ5     2      22.530  19.360  13.060  1.00  0.00            
ATOM    139  H2  BJ5     2      22.620  20.310  14.660  1.00  0.00            
ATOM    140  H3  BJ5     2      20.180  18.980  13.390  1.00  0.00            
ATOM    141  H4  BJ5     2      19.450  18.940  15.780  1.00  0.00            
ATOM    142  H5  BJ5     2      19.380  20.540  15.490  1.00  0.00            
ATOM    143  H6  BJ5     2      20.950  18.050  17.580  1.00  0.00            
ATOM    144  H7  BJ5     2      22.650  18.520  19.360  1.00  0.00            
ATOM    145  H8  BJ5     2      23.510  19.700  21.400  1.00  0.00            
ATOM    146  H9  BJ5     2      24.840  19.170  20.330  1.00  0.00            
ATOM    147  H10 BJ5     2      25.030  20.580  21.360  1.00  0.00            
ATOM    148  H11 BJ5     2      22.900  22.620  18.020  1.00  0.00            
ATOM    149  H12 BJ5     2      21.290  22.030  16.030  1.00  0.00            
TER
ENDMDL
MODEL        1
ATOM      1  H1  ACD     1      23.720  22.760  13.500  1.00  0.00            
ATOM      2  O1  ACD     1      23.680  23.540  14.060  1.00  0.00            
ATOM      3  C1  ACD     1      24.570  23.160  15.130  1.00  0.00            
ATOM      4  H2  ACD     1      24.800  24.040  15.740  1.00  0.00            
ATOM      5  H3  ACD     1      25.540  22.770  14.790  1.00  0.00            
ATOM      6  C2  ACD     1      24.060  22.050  16.020  1.00  0.00            
ATOM      7  H4  ACD     1      23.090  22.420  16.390  1.00  0.00            
ATOM      8  O2  ACD     1      23.900  20.760  15.230  1.00  0.00            
ATOM      9  C3  ACD     1      23.410  19.680  15.970  1.00  0.00            
ATOM     10  H5  ACD     1      23.340  18.930  15.180  1.00  0.00            
ATOM     11  O3  ACD     1      22.130  20.130  16.450  1.00  0.00            
ATOM     12  C4  ACD     1      20.900  19.490  16.040  1.00  0.00            
ATOM     13  H6  ACD     1      21.100  19.080  15.040  1.00  0.00            
ATOM     14  C5  ACD     1      20.430  18.410  17.060  1.00  0.00            
ATOM     15  H7  ACD     1      20.350  18.950  18.020  1.00  0.00            
ATOM     16  O4  ACD     1      21.380  17.360  17.090  1.00  0.00            
ATOM     17  H8  ACD     1      22.130  17.710  17.580  1.00  0.00            
ATOM     18  C6  ACD     1      19.040  17.930  16.540  1.00  0.00            
ATOM     19  H9  ACD     1      19.170  17.380  15.600  1.00  0.00            
ATOM     20  O5  ACD     1      18.460  16.990  17.420  1.00  0.00            
ATOM     21  H10 ACD     1      18.560  17.390  18.290  1.00  0.00            
ATOM     22  C7  ACD     1      18.070  19.110  16.370  1.00  0.00            
ATOM     23  H11 ACD     1      17.050  18.840  16.100  1.00  0.00            
ATOM     24  O6  ACD     1      18.650  20.020  15.380  1.00  0.00            
ATOM     25  C8  ACD     1      19.860  20.630  15.850  1.00  0.00            
ATOM     26  H12 ACD     1      19.750  21.140  16.820  1.00  0.00            
ATOM     27  C9  ACD     1      20.330  21.580  14.810  1.00  0.00            
ATOM     28  H13 ACD     1      19.430  22.120  14.490  1.00  0.00            
ATOM     29  H14 ACD     1      20.950  22.370  15.260  1.00  0.00            
ATOM     30  O7  ACD     1      21.040  21.050  13.660  1.00  0.00            
ATOM     31  H15 ACD     1      20.610  21.490  12.920  1.00  0.00            
ATOM     32  O8  ACD     1      17.900  19.820  17.620  1.00  0.00            
ATOM     33  C10 ACD     1      16.740  19.650  18.440  1.00  0.00            
ATOM     34  H16 ACD     1      16.080  18.890  18.020  1.00  0.00            
ATOM     35  C11 ACD     1      17.360  19.400  19.830  1.00  0.00            
ATOM     36  H17 ACD     1      18.160  20.110  20.090  1.00  0.00            
ATOM     37  O9  ACD     1      17.880  18.010  19.930  1.00  0.00            
ATOM     38  H18 ACD     1      17.790  17.690  20.830  1.00  0.00            
ATOM     39  C12 ACD     1      16.340  19.530  20.990  1.00  0.00            
ATOM     40  H19 ACD     1      15.520  18.860  20.690  1.00  0.00            
ATOM     41  O10 ACD     1      16.890  19.220  22.200  1.00  0.00            
ATOM     42  H20 ACD     1      16.160  19.190  22.830  1.00  0.00            
ATOM     43  C13 ACD     1      15.800  20.960  20.910  1.00  0.00            
ATOM     44  H21 ACD     1      15.040  21.010  21.700  1.00  0.00            
ATOM     45  O11 ACD     1      15.240  21.220  19.680  1.00  0.00            
ATOM     46  C14 ACD     1      15.940  21.000  18.490  1.00  0.00            
ATOM     47  H22 ACD     1      16.690  21.800  18.390  1.00  0.00            
ATOM     48  C15 ACD     1      15.090  21.200  17.220  1.00  0.00            
ATOM     49  H23 ACD     1      15.780  21.060  16.380  1.00  0.00            
ATOM     50  H24 ACD     1      14.360  20.390  17.100  1.00  0.00            
ATOM     51  O12 ACD     1      14.380  22.480  17.380  1.00  0.00            
ATOM     52  H25 ACD     1      13.580  22.340  17.900  1.00  0.00            
ATOM     53  O13 ACD     1      16.810  21.900  21.130  1.00  0.00            
ATOM     54  C16 ACD     1      16.660  22.820  22.150  1.00  0.00            
ATOM     55  H26 ACD     1      15.660  22.690  22.580  1.00  0.00            
ATOM     56  C17 ACD     1      17.730  22.560  23.190  1.00  0.00            
ATOM     57  H27 ACD     1      18.660  22.310  22.670  1.00  0.00            
ATOM     58  O14 ACD     1      17.370  21.470  24.000  1.00  0.00            
ATOM     59  H28 ACD     1      17.390  20.710  23.410  1.00  0.00            
ATOM     60  C18 ACD     1      18.010  23.790  24.080  1.00  0.00            
ATOM     61  H29 ACD     1      17.150  23.800  24.760  1.00  0.00            
ATOM     62  O15 ACD     1      19.130  23.520  24.920  1.00  0.00            
ATOM     63  H30 ACD     1      19.070  22.580  25.110  1.00  0.00            
ATOM     64  C19 ACD     1      18.190  25.040  23.210  1.00  0.00            
ATOM     65  H31 ACD     1      18.300  25.850  23.940  1.00  0.00            
ATOM     66  O16 ACD     1      17.000  25.210  22.510  1.00  0.00            
ATOM     67  C20 ACD     1      16.830  24.230  21.470  1.00  0.00            
ATOM     68  H32 ACD     1      17.760  24.180  20.880  1.00  0.00            
ATOM     69  C21 ACD     1      15.580  24.560  20.610  1.00  0.00            
ATOM     70  H33 ACD     1      15.710  25.290  19.800  1.00  0.00            
ATOM     71  H34 ACD     1      15.360  23.620  20.070  1.00  0.00            
ATOM     72  O17 ACD     1      14.450  24.760  21.390  1.00  0.00            
ATOM     73  H35 ACD     1      14.640  25.550  21.910  1.00  0.00            
ATOM     74  O18 ACD     1      19.370  24.940  22.430  1.00  0.00            
ATOM     75  C22 ACD     1      20.270  26.010  22.460  1.00  0.00            
ATOM     76  H36 ACD     1      19.790  26.840  23.000  1.00  0.00            
ATOM     77  C23 ACD     1      21.470  25.420  23.280  1.00  0.00            
ATOM     78  H37 ACD     1      21.720  24.500  22.730  1.00  0.00            
ATOM     79  O19 ACD     1      21.150  25.190  24.610  1.00  0.00            
ATOM     80  H38 ACD     1      20.400  24.590  24.620  1.00  0.00            
ATOM     81  C24 ACD     1      22.610  26.370  23.250  1.00  0.00            
ATOM     82  H39 ACD     1      22.460  27.310  23.800  1.00  0.00            
ATOM     83  O20 ACD     1      23.790  25.820  23.870  1.00  0.00            
ATOM     84  H40 ACD     1      24.150  25.210  23.210  1.00  0.00            
ATOM     85  C25 ACD     1      22.900  26.700  21.760  1.00  0.00            
ATOM     86  H41 ACD     1      23.790  27.340  21.740  1.00  0.00            
ATOM     87  O21 ACD     1      21.800  27.320  21.200  1.00  0.00            
ATOM     88  C26 ACD     1      20.650  26.500  21.070  1.00  0.00            
ATOM     89  H42 ACD     1      20.800  25.620  20.440  1.00  0.00            
ATOM     90  C27 ACD     1      19.500  27.260  20.510  1.00  0.00            
ATOM     91  H43 ACD     1      19.790  27.680  19.530  1.00  0.00            
ATOM     92  H44 ACD     1      18.600  26.670  20.290  1.00  0.00            
ATOM     93  O22 ACD     1      19.120  28.340  21.400  1.00  0.00            
ATOM     94  H45 ACD     1      19.830  28.980  21.260  1.00  0.00            
ATOM     95  O23 ACD     1      23.330  25.590  21.000  1.00  0.00            
ATOM     96  C28 ACD     1      24.430  25.570  20.130  1.00  0.00            
ATOM     97  H46 ACD     1      25.030  26.480  20.280  1.00  0.00            
ATOM     98  C29 ACD     1      23.930  25.440  18.730  1.00  0.00            
ATOM     99  H47 ACD     1      23.270  24.560  18.660  1.00  0.00            
ATOM    100  O24 ACD     1      25.040  25.180  17.890  1.00  0.00            
ATOM    101  C30 ACD     1      23.090  26.620  18.300  1.00  0.00            
ATOM    102  H48 ACD     1      22.790  26.460  17.260  1.00  0.00            
ATOM    103  H49 ACD     1      22.180  26.610  18.920  1.00  0.00            
ATOM    104  O25 ACD     1      23.830  27.780  18.480  1.00  0.00            
ATOM    105  H50 ACD     1      23.460  28.450  17.890  1.00  0.00            
ATOM    106  C31 ACD     1      25.270  24.340  20.600  1.00  0.00            
ATOM    107  H51 ACD     1      24.620  23.470  20.730  1.00  0.00            
ATOM    108  O26 ACD     1      25.890  24.590  21.890  1.00  0.00            
ATOM    109  H52 ACD     1      25.920  23.780  22.410  1.00  0.00            
ATOM    110  C32 ACD     1      26.330  23.980  19.510  1.00  0.00            
ATOM    111  H53 ACD     1      27.080  24.770  19.390  1.00  0.00            
ATOM    112  O27 ACD     1      26.930  22.800  19.800  1.00  0.00            
ATOM    113  H54 ACD     1      27.180  22.900  20.720  1.00  0.00            
ATOM    114  C33 ACD     1      25.720  23.940  18.180  1.00  0.00            
ATOM    115  H55 ACD     1      26.420  23.860  17.350  1.00  0.00            
ATOM    116  O28 ACD     1      24.760  22.890  18.100  1.00  0.00            
ATOM    117  C34 ACD     1      25.050  21.800  17.190  1.00  0.00            
ATOM    118  H56 ACD     1      26.100  21.760  16.900  1.00  0.00            
ATOM    119  C35 ACD     1      24.680  20.490  17.950  1.00  0.00            
ATOM    120  H57 ACD     1      23.760  20.690  18.520  1.00  0.00            
ATOM    121  O29 ACD     1      25.730  20.340  18.940  1.00  0.00            
ATOM    122  H58 ACD     1      26.100  21.210  19.100  1.00  0.00            
ATOM    123  C36 ACD     1      24.350  19.340  17.070  1.00  0.00            
ATOM    124  H59 ACD     1      25.300  18.980  16.670  1.00  0.00            
ATOM    125  O30 ACD     1      23.850  18.310  17.970  1.00  0.00            
ATOM    126  H60 ACD     1      24.580  18.070  18.550  1.00  0.00            
ATOM    127  C1  BJ5     2      20.140  22.810  19.700  1.00  0.00            
ATOM    128  C2  BJ5     2      21.210  22.170  19.230  1.00  0.00            
ATOM    129  C3  BJ5     2      22.070  21.340  20.140  1.00  0.00            
ATOM    130  C4  BJ5     2      21.730  21.270  21.630  1.00  0.00            
ATOM    131  C5  BJ5     2      22.440  22.050  22.540  1.00  0.00            
ATOM    132  C6  BJ5     2      22.090  21.970  23.950  1.00  0.00            
ATOM    133  C7  BJ5     2      21.010  21.110  24.300  1.00  0.00            
ATOM    134  O1  BJ5     2      20.640  20.920  25.650  1.00  0.00            
ATOM    135  C8  BJ5     2      21.620  20.400  26.540  1.00  0.00            
ATOM    136  C9  BJ5     2      20.310  20.350  23.400  1.00  0.00            
ATOM    137  C10 BJ5     2      20.640  20.430  22.030  1.00  0.00            
ATOM    138  H1  BJ5     2      19.530  23.520  19.150  1.00  0.00            
ATOM    139  H2  BJ5     2      19.880  22.860  20.750  1.00  0.00            
ATOM    140  H3  BJ5     2      21.440  22.130  18.170  1.00  0.00            
ATOM    141  H4  BJ5     2      23.090  21.720  20.010  1.00  0.00            
ATOM    142  H5  BJ5     2      22.080  20.330  19.710  1.00  0.00            
ATOM    143  H6  BJ5     2      23.170  22.770  22.180  1.00  0.00            
ATOM    144  H7  BJ5     2      22.670  22.550  24.660  1.00  0.00            
ATOM    145  H8  BJ5     2      22.600  20.890  26.610  1.00  0.00            
ATOM    146  H9  BJ5     2      21.340  20.400  27.610  1.00  0.00            
ATOM    147  H10 BJ5     2      21.830  19.350  26.290  1.00  0.00            
ATOM    148  H11 BJ5     2      19.450  19.790  23.740  1.00  0.00            
ATOM    149  H12 BJ5     2      19.990  19.950  21.320  1.00  0.00            
TER
ENDMDL
MODEL        1
ATOM      1  H1  ACD     1      21.650  12.350  12.640  1.00  0.00            
ATOM      2  O1  ACD     1      21.600  13.040  11.970  1.00  0.00            
ATOM      3  C1  ACD     1      20.620  13.960  12.490  1.00  0.00            
ATOM      4  H2  ACD     1      19.640  13.500  12.690  1.00  0.00            
ATOM      5  H3  ACD     1      20.360  14.690  11.720  1.00  0.00            
ATOM      6  C2  ACD     1      21.120  14.760  13.690  1.00  0.00            
ATOM      7  H4  ACD     1      20.450  15.580  13.980  1.00  0.00            
ATOM      8  O2  ACD     1      21.300  13.900  14.750  1.00  0.00            
ATOM      9  C3  ACD     1      21.750  14.600  15.960  1.00  0.00            
ATOM     10  H5  ACD     1      21.660  13.850  16.750  1.00  0.00            
ATOM     11  O3  ACD     1      20.880  15.640  16.370  1.00  0.00            
ATOM     12  C4  ACD     1      20.000  15.580  17.510  1.00  0.00            
ATOM     13  H6  ACD     1      20.040  14.640  18.070  1.00  0.00            
ATOM     14  C5  ACD     1      20.310  16.800  18.360  1.00  0.00            
ATOM     15  H7  ACD     1      20.290  17.770  17.830  1.00  0.00            
ATOM     16  O4  ACD     1      21.580  16.500  18.940  1.00  0.00            
ATOM     17  H8  ACD     1      22.220  16.370  18.240  1.00  0.00            
ATOM     18  C6  ACD     1      19.280  16.980  19.450  1.00  0.00            
ATOM     19  H9  ACD     1      19.480  16.150  20.150  1.00  0.00            
ATOM     20  O5  ACD     1      19.410  18.150  20.250  1.00  0.00            
ATOM     21  H10 ACD     1      18.690  18.710  19.940  1.00  0.00            
ATOM     22  C7  ACD     1      17.820  16.980  18.910  1.00  0.00            
ATOM     23  H11 ACD     1      17.090  16.990  19.730  1.00  0.00            
ATOM     24  O6  ACD     1      17.580  15.790  18.080  1.00  0.00            
ATOM     25  C8  ACD     1      18.500  15.660  16.980  1.00  0.00            
ATOM     26  H12 ACD     1      18.420  16.500  16.290  1.00  0.00            
ATOM     27  C9  ACD     1      18.180  14.400  16.190  1.00  0.00            
ATOM     28  H13 ACD     1      17.150  14.520  15.830  1.00  0.00            
ATOM     29  H14 ACD     1      18.860  14.490  15.340  1.00  0.00            
ATOM     30  O7  ACD     1      18.390  13.140  16.890  1.00  0.00            
ATOM     31  H15 ACD     1      18.530  12.540  16.150  1.00  0.00            
ATOM     32  O8  ACD     1      17.680  18.060  18.040  1.00  0.00            
ATOM     33  C10 ACD     1      16.560  18.930  18.180  1.00  0.00            
ATOM     34  H16 ACD     1      16.110  18.830  19.180  1.00  0.00            
ATOM     35  C11 ACD     1      17.150  20.330  18.070  1.00  0.00            
ATOM     36  H17 ACD     1      17.690  20.320  17.120  1.00  0.00            
ATOM     37  O9  ACD     1      18.000  20.670  19.190  1.00  0.00            
ATOM     38  H18 ACD     1      17.440  21.040  19.880  1.00  0.00            
ATOM     39  C12 ACD     1      16.040  21.360  17.810  1.00  0.00            
ATOM     40  H19 ACD     1      15.380  21.390  18.690  1.00  0.00            
ATOM     41  O10 ACD     1      16.500  22.680  17.650  1.00  0.00            
ATOM     42  H20 ACD     1      16.990  22.840  18.460  1.00  0.00            
ATOM     43  C13 ACD     1      15.050  21.020  16.690  1.00  0.00            
ATOM     44  H21 ACD     1      14.220  21.720  16.620  1.00  0.00            
ATOM     45  O11 ACD     1      14.640  19.670  17.000  1.00  0.00            
ATOM     46  C14 ACD     1      15.560  18.640  17.060  1.00  0.00            
ATOM     47  H22 ACD     1      16.060  18.620  16.090  1.00  0.00            
ATOM     48  C15 ACD     1      14.820  17.300  17.230  1.00  0.00            
ATOM     49  H23 ACD     1      14.110  17.170  16.410  1.00  0.00            
ATOM     50  H24 ACD     1      15.480  16.440  17.100  1.00  0.00            
ATOM     51  O12 ACD     1      14.080  17.280  18.480  1.00  0.00            
ATOM     52  H25 ACD     1      13.900  16.370  18.710  1.00  0.00            
ATOM     53  O13 ACD     1      15.710  21.130  15.450  1.00  0.00            
ATOM     54  C16 ACD     1      15.210  22.030  14.520  1.00  0.00            
ATOM     55  H26 ACD     1      14.490  22.700  15.010  1.00  0.00            
ATOM     56  C17 ACD     1      16.440  22.920  14.180  1.00  0.00            
ATOM     57  H27 ACD     1      17.250  22.220  13.930  1.00  0.00            
ATOM     58  O14 ACD     1      16.890  23.770  15.300  1.00  0.00            
ATOM     59  H28 ACD     1      16.690  23.390  16.160  1.00  0.00            
ATOM     60  C18 ACD     1      16.150  23.740  12.870  1.00  0.00            
ATOM     61  H29 ACD     1      15.370  24.460  13.150  1.00  0.00            
ATOM     62  O15 ACD     1      17.350  24.240  12.360  1.00  0.00            
ATOM     63  H30 ACD     1      17.740  24.780  13.050  1.00  0.00            
ATOM     64  C19 ACD     1      15.700  22.720  11.810  1.00  0.00            
ATOM     65  H31 ACD     1      15.480  23.280  10.900  1.00  0.00            
ATOM     66  O16 ACD     1      14.460  22.100  12.210  1.00  0.00            
ATOM     67  C20 ACD     1      14.530  21.280  13.400  1.00  0.00            
ATOM     68  H32 ACD     1      15.140  20.370  13.280  1.00  0.00            
ATOM     69  C21 ACD     1      13.170  20.830  13.880  1.00  0.00            
ATOM     70  H33 ACD     1      13.240  20.460  14.910  1.00  0.00            
ATOM     71  H34 ACD     1      12.510  21.710  13.960  1.00  0.00            
ATOM     72  O17 ACD     1      12.540  19.870  12.970  1.00  0.00            
ATOM     73  H35 ACD     1      12.970  19.040  13.190  1.00  0.00            
ATOM     74  O18 ACD     1      16.720  21.750  11.550  1.00  0.00            
ATOM     75  C22 ACD     1      16.930  21.310  10.220  1.00  0.00            
ATOM     76  H36 ACD     1      16.290  21.830   9.500  1.00  0.00            
ATOM     77  C23 ACD     1      18.330  21.840   9.930  1.00  0.00            
ATOM     78  H37 ACD     1      18.950  21.430  10.740  1.00  0.00            
ATOM     79  O19 ACD     1      18.530  23.260   9.990  1.00  0.00            
ATOM     80  H38 ACD     1      18.060  23.590  10.770  1.00  0.00            
ATOM     81  C24 ACD     1      18.870  21.190   8.620  1.00  0.00            
ATOM     82  H39 ACD     1      18.200  21.540   7.820  1.00  0.00            
ATOM     83  O20 ACD     1      20.280  21.460   8.350  1.00  0.00            
ATOM     84  H40 ACD     1      20.780  21.010   9.030  1.00  0.00            
ATOM     85  C25 ACD     1      18.760  19.630   8.800  1.00  0.00            
ATOM     86  H41 ACD     1      19.030  19.130   7.860  1.00  0.00            
ATOM     87  O21 ACD     1      17.350  19.340   8.950  1.00  0.00            
ATOM     88  C26 ACD     1      16.830  19.800  10.150  1.00  0.00            
ATOM     89  H42 ACD     1      17.360  19.420  11.020  1.00  0.00            
ATOM     90  C27 ACD     1      15.460  19.170  10.230  1.00  0.00            
ATOM     91  H43 ACD     1      14.840  19.730  10.950  1.00  0.00            
ATOM     92  H44 ACD     1      15.020  19.260   9.230  1.00  0.00            
ATOM     93  O22 ACD     1      15.520  17.790  10.600  1.00  0.00            
ATOM     94  H45 ACD     1      16.350  17.500  10.200  1.00  0.00            
ATOM     95  O23 ACD     1      19.390  19.030   9.960  1.00  0.00            
ATOM     96  C28 ACD     1      20.650  18.360   9.820  1.00  0.00            
ATOM     97  H46 ACD     1      20.840  18.530   8.750  1.00  0.00            
ATOM     98  C29 ACD     1      20.520  16.820  10.040  1.00  0.00            
ATOM     99  H47 ACD     1      19.870  16.630  10.900  1.00  0.00            
ATOM    100  O24 ACD     1      21.830  16.380  10.180  1.00  0.00            
ATOM    101  C30 ACD     1      19.810  16.110   8.890  1.00  0.00            
ATOM    102  H48 ACD     1      18.820  16.530   8.690  1.00  0.00            
ATOM    103  H49 ACD     1      20.430  16.180   7.990  1.00  0.00            
ATOM    104  O25 ACD     1      19.670  14.760   9.160  1.00  0.00            
ATOM    105  H50 ACD     1      20.450  14.280   8.870  1.00  0.00            
ATOM    106  C31 ACD     1      21.660  19.100  10.770  1.00  0.00            
ATOM    107  H51 ACD     1      21.290  19.060  11.810  1.00  0.00            
ATOM    108  O26 ACD     1      21.940  20.380  10.190  1.00  0.00            
ATOM    109  H52 ACD     1      22.740  20.770  10.560  1.00  0.00            
ATOM    110  C32 ACD     1      23.010  18.260  10.840  1.00  0.00            
ATOM    111  H53 ACD     1      23.480  18.180   9.850  1.00  0.00            
ATOM    112  O27 ACD     1      23.940  18.790  11.770  1.00  0.00            
ATOM    113  H54 ACD     1      23.910  19.750  11.740  1.00  0.00            
ATOM    114  C33 ACD     1      22.680  16.820  11.220  1.00  0.00            
ATOM    115  H55 ACD     1      23.580  16.200  11.160  1.00  0.00            
ATOM    116  O28 ACD     1      22.040  16.620  12.520  1.00  0.00            
ATOM    117  C34 ACD     1      22.410  15.560  13.370  1.00  0.00            
ATOM    118  H56 ACD     1      23.190  14.930  12.920  1.00  0.00            
ATOM    119  C35 ACD     1      22.990  16.330  14.560  1.00  0.00            
ATOM    120  H57 ACD     1      22.260  17.090  14.870  1.00  0.00            
ATOM    121  O29 ACD     1      24.310  16.830  14.370  1.00  0.00            
ATOM    122  H58 ACD     1      24.440  17.400  13.600  1.00  0.00            
ATOM    123  C36 ACD     1      23.080  15.330  15.710  1.00  0.00            
ATOM    124  H59 ACD     1      23.850  14.580  15.500  1.00  0.00            
ATOM    125  O30 ACD     1      23.430  15.990  16.930  1.00  0.00            
ATOM    126  H60 ACD     1      24.140  16.610  16.730  1.00  0.00            
ATOM    127  C1  BJ5     2      17.710  16.600  13.170  1.00  0.00            
ATOM    128  C2  BJ5     2      18.100  17.860  13.080  1.00  0.00            
ATOM    129  C3  BJ5     2      18.050  19.050  14.020  1.00  0.00            
ATOM    130  C4  BJ5     2      19.400  19.700  14.160  1.00  0.00            
ATOM    131  C5  BJ5     2      19.780  20.900  13.480  1.00  0.00            
ATOM    132  C6  BJ5     2      21.120  21.410  13.550  1.00  0.00            
ATOM    133  C7  BJ5     2      22.080  20.780  14.390  1.00  0.00            
ATOM    134  O1  BJ5     2      23.400  21.230  14.390  1.00  0.00            
ATOM    135  C8  BJ5     2      24.520  20.410  14.860  1.00  0.00            
ATOM    136  C9  BJ5     2      21.690  19.620  15.150  1.00  0.00            
ATOM    137  C10 BJ5     2      20.390  19.050  14.920  1.00  0.00            
ATOM    138  H1  BJ5     2      17.970  15.850  12.420  1.00  0.00            
ATOM    139  H2  BJ5     2      17.080  16.210  13.970  1.00  0.00            
ATOM    140  H3  BJ5     2      18.740  18.030  12.220  1.00  0.00            
ATOM    141  H4  BJ5     2      17.810  18.630  15.010  1.00  0.00            
ATOM    142  H5  BJ5     2      17.370  19.870  13.760  1.00  0.00            
ATOM    143  H6  BJ5     2      19.060  21.370  12.820  1.00  0.00            
ATOM    144  H7  BJ5     2      21.450  22.210  12.890  1.00  0.00            
ATOM    145  H8  BJ5     2      24.530  19.490  14.270  1.00  0.00            
ATOM    146  H9  BJ5     2      25.500  20.870  14.700  1.00  0.00            
ATOM    147  H10 BJ5     2      24.340  20.200  15.920  1.00  0.00            
ATOM    148  H11 BJ5     2      22.420  19.140  15.800  1.00  0.00            
ATOM    149  H12 BJ5     2      20.110  18.120  15.400  1.00  0.00            
TER
ENDMDL
MODEL        1
ATOM      1  H1  ACD     1      29.840  15.730   8.820  1.00  0.00            
ATOM      2  O1  ACD     1      29.410  15.640   9.670  1.00  0.00            
ATOM      3  C1  ACD     1      28.210  16.340   9.490  1.00  0.00            
ATOM      4  H2  ACD     1      27.560  16.000   8.680  1.00  0.00            
ATOM      5  H3  ACD     1      28.390  17.400   9.230  1.00  0.00            
ATOM      6  C2  ACD     1      27.460  16.530  10.800  1.00  0.00            
ATOM      7  H4  ACD     1      26.600  17.160  10.560  1.00  0.00            
ATOM      8  O2  ACD     1      27.010  15.310  11.240  1.00  0.00            
ATOM      9  C3  ACD     1      26.200  15.280  12.420  1.00  0.00            
ATOM     10  H5  ACD     1      25.960  14.230  12.590  1.00  0.00            
ATOM     11  O3  ACD     1      25.040  16.060  12.360  1.00  0.00            
ATOM     12  C4  ACD     1      23.770  15.390  12.300  1.00  0.00            
ATOM     13  H6  ACD     1      23.830  14.430  12.840  1.00  0.00            
ATOM     14  C5  ACD     1      22.830  16.150  13.160  1.00  0.00            
ATOM     15  H7  ACD     1      22.730  17.180  12.780  1.00  0.00            
ATOM     16  O4  ACD     1      23.310  16.230  14.520  1.00  0.00            
ATOM     17  H8  ACD     1      24.230  15.960  14.540  1.00  0.00            
ATOM     18  C6  ACD     1      21.400  15.500  13.090  1.00  0.00            
ATOM     19  H9  ACD     1      21.520  14.440  13.350  1.00  0.00            
ATOM     20  O5  ACD     1      20.350  16.090  13.840  1.00  0.00            
ATOM     21  H10 ACD     1      20.620  16.480  14.670  1.00  0.00            
ATOM     22  C7  ACD     1      21.000  15.580  11.630  1.00  0.00            
ATOM     23  H11 ACD     1      19.990  15.210  11.480  1.00  0.00            
ATOM     24  O6  ACD     1      21.890  14.690  10.940  1.00  0.00            
ATOM     25  C8  ACD     1      23.240  15.100  10.860  1.00  0.00            
ATOM     26  H12 ACD     1      23.290  16.020  10.260  1.00  0.00            
ATOM     27  C9  ACD     1      23.920  13.880  10.220  1.00  0.00            
ATOM     28  H13 ACD     1      25.000  14.050  10.320  1.00  0.00            
ATOM     29  H14 ACD     1      23.680  12.940  10.740  1.00  0.00            
ATOM     30  O7  ACD     1      23.660  13.750   8.820  1.00  0.00            
ATOM     31  H15 ACD     1      24.280  14.370   8.420  1.00  0.00            
ATOM     32  O8  ACD     1      21.080  16.880  10.980  1.00  0.00            
ATOM     33  C10 ACD     1      20.170  17.280  10.060  1.00  0.00            
ATOM     34  H16 ACD     1      19.620  16.360   9.800  1.00  0.00            
ATOM     35  C11 ACD     1      19.300  18.330  10.870  1.00  0.00            
ATOM     36  H17 ACD     1      19.910  18.980  11.500  1.00  0.00            
ATOM     37  O9  ACD     1      18.410  17.550  11.740  1.00  0.00            
ATOM     38  H18 ACD     1      19.010  17.220  12.410  1.00  0.00            
ATOM     39  C12 ACD     1      18.600  19.310   9.870  1.00  0.00            
ATOM     40  H19 ACD     1      17.750  18.760   9.450  1.00  0.00            
ATOM     41  O10 ACD     1      18.040  20.450  10.530  1.00  0.00            
ATOM     42  H20 ACD     1      17.420  20.160  11.210  1.00  0.00            
ATOM     43  C13 ACD     1      19.450  19.790   8.720  1.00  0.00            
ATOM     44  H21 ACD     1      18.840  20.340   7.990  1.00  0.00            
ATOM     45  O11 ACD     1      19.980  18.630   8.080  1.00  0.00            
ATOM     46  C14 ACD     1      20.890  17.880   8.870  1.00  0.00            
ATOM     47  H22 ACD     1      21.750  18.400   9.310  1.00  0.00            
ATOM     48  C15 ACD     1      21.380  16.720   8.060  1.00  0.00            
ATOM     49  H23 ACD     1      22.040  17.100   7.270  1.00  0.00            
ATOM     50  H24 ACD     1      22.000  16.030   8.640  1.00  0.00            
ATOM     51  O12 ACD     1      20.220  16.150   7.400  1.00  0.00            
ATOM     52  H25 ACD     1      20.400  15.210   7.270  1.00  0.00            
ATOM     53  O13 ACD     1      20.540  20.590   9.190  1.00  0.00            
ATOM     54  C16 ACD     1      20.710  21.910   8.690  1.00  0.00            
ATOM     55  H26 ACD     1      19.770  22.280   8.280  1.00  0.00            
ATOM     56  C17 ACD     1      21.100  22.700   9.940  1.00  0.00            
ATOM     57  H27 ACD     1      22.010  22.310  10.400  1.00  0.00            
ATOM     58  O14 ACD     1      20.060  22.590  10.890  1.00  0.00            
ATOM     59  H28 ACD     1      19.730  21.690  10.850  1.00  0.00            
ATOM     60  C18 ACD     1      21.500  24.130   9.600  1.00  0.00            
ATOM     61  H29 ACD     1      20.640  24.640   9.160  1.00  0.00            
ATOM     62  O15 ACD     1      21.980  24.800  10.680  1.00  0.00            
ATOM     63  H30 ACD     1      22.940  24.710  10.690  1.00  0.00            
ATOM     64  C19 ACD     1      22.610  24.110   8.540  1.00  0.00            
ATOM     65  H31 ACD     1      22.880  25.140   8.290  1.00  0.00            
ATOM     66  O16 ACD     1      22.140  23.390   7.440  1.00  0.00            
ATOM     67  C20 ACD     1      21.780  22.020   7.600  1.00  0.00            
ATOM     68  H32 ACD     1      22.690  21.510   7.950  1.00  0.00            
ATOM     69  C21 ACD     1      21.460  21.440   6.230  1.00  0.00            
ATOM     70  H33 ACD     1      21.150  20.380   6.270  1.00  0.00            
ATOM     71  H34 ACD     1      20.600  22.070   5.970  1.00  0.00            
ATOM     72  O17 ACD     1      22.500  21.610   5.310  1.00  0.00            
ATOM     73  H35 ACD     1      23.320  21.270   5.680  1.00  0.00            
ATOM     74  O18 ACD     1      23.780  23.510   9.030  1.00  0.00            
ATOM     75  C22 ACD     1      24.960  24.330   8.940  1.00  0.00            
ATOM     76  H36 ACD     1      24.770  25.280   8.420  1.00  0.00            
ATOM     77  C23 ACD     1      25.470  24.590  10.360  1.00  0.00            
ATOM     78  H37 ACD     1      25.360  23.660  10.930  1.00  0.00            
ATOM     79  O19 ACD     1      24.740  25.620  11.080  1.00  0.00            
ATOM     80  H38 ACD     1      24.780  26.470  10.640  1.00  0.00            
ATOM     81  C24 ACD     1      27.020  24.710  10.410  1.00  0.00            
ATOM     82  H39 ACD     1      27.190  25.750  10.120  1.00  0.00            
ATOM     83  O20 ACD     1      27.460  24.590  11.830  1.00  0.00            
ATOM     84  H40 ACD     1      27.130  25.350  12.310  1.00  0.00            
ATOM     85  C25 ACD     1      27.800  23.770   9.550  1.00  0.00            
ATOM     86  H41 ACD     1      28.860  24.030   9.600  1.00  0.00            
ATOM     87  O21 ACD     1      27.330  23.990   8.230  1.00  0.00            
ATOM     88  C26 ACD     1      25.960  23.520   8.100  1.00  0.00            
ATOM     89  H42 ACD     1      25.880  22.450   8.310  1.00  0.00            
ATOM     90  C27 ACD     1      25.690  23.650   6.630  1.00  0.00            
ATOM     91  H43 ACD     1      24.700  23.260   6.390  1.00  0.00            
ATOM     92  H44 ACD     1      25.550  24.670   6.240  1.00  0.00            
ATOM     93  O22 ACD     1      26.630  22.930   5.850  1.00  0.00            
ATOM     94  H45 ACD     1      26.510  22.030   6.150  1.00  0.00            
ATOM     95  O23 ACD     1      27.680  22.430  10.020  1.00  0.00            
ATOM     96  C28 ACD     1      28.870  21.620  10.200  1.00  0.00            
ATOM     97  H46 ACD     1      29.740  22.220   9.920  1.00  0.00            
ATOM     98  C29 ACD     1      28.680  20.350   9.380  1.00  0.00            
ATOM     99  H47 ACD     1      27.740  19.890   9.690  1.00  0.00            
ATOM    100  O24 ACD     1      29.800  19.470   9.760  1.00  0.00            
ATOM    101  C30 ACD     1      28.590  20.550   7.880  1.00  0.00            
ATOM    102  H48 ACD     1      28.460  19.550   7.440  1.00  0.00            
ATOM    103  H49 ACD     1      27.640  21.060   7.680  1.00  0.00            
ATOM    104  O25 ACD     1      29.740  21.210   7.260  1.00  0.00            
ATOM    105  H50 ACD     1      29.470  21.520   6.390  1.00  0.00            
ATOM    106  C31 ACD     1      29.000  21.420  11.750  1.00  0.00            
ATOM    107  H51 ACD     1      28.050  21.080  12.160  1.00  0.00            
ATOM    108  O26 ACD     1      29.380  22.660  12.410  1.00  0.00            
ATOM    109  H52 ACD     1      28.630  23.260  12.350  1.00  0.00            
ATOM    110  C32 ACD     1      30.000  20.320  12.010  1.00  0.00            
ATOM    111  H53 ACD     1      30.980  20.750  11.770  1.00  0.00            
ATOM    112  O27 ACD     1      30.050  20.040  13.470  1.00  0.00            
ATOM    113  H54 ACD     1      29.670  20.750  13.990  1.00  0.00            
ATOM    114  C33 ACD     1      29.700  19.120  11.130  1.00  0.00            
ATOM    115  H55 ACD     1      30.530  18.430  11.310  1.00  0.00            
ATOM    116  O28 ACD     1      28.390  18.530  11.450  1.00  0.00            
ATOM    117  C34 ACD     1      28.290  17.160  11.900  1.00  0.00            
ATOM    118  H56 ACD     1      29.240  16.630  12.050  1.00  0.00            
ATOM    119  C35 ACD     1      27.590  17.150  13.250  1.00  0.00            
ATOM    120  H57 ACD     1      26.710  17.800  13.170  1.00  0.00            
ATOM    121  O29 ACD     1      28.360  17.710  14.310  1.00  0.00            
ATOM    122  H58 ACD     1      28.560  18.620  14.070  1.00  0.00            
ATOM    123  C36 ACD     1      27.070  15.750  13.590  1.00  0.00            
ATOM    124  H59 ACD     1      27.940  15.090  13.720  1.00  0.00            
ATOM    125  O30 ACD     1      26.230  15.790  14.770  1.00  0.00            
ATOM    126  H60 ACD     1      26.650  16.510  15.240  1.00  0.00            
ATOM    127  C1  BJ5     2      24.560  19.230   9.050  1.00  0.00            
ATOM    128  C2  BJ5     2      24.510  20.250   9.950  1.00  0.00            
ATOM    129  C3  BJ5     2      25.230  20.250  11.290  1.00  0.00            
ATOM    130  C4  BJ5     2      24.250  20.290  12.470  1.00  0.00            
ATOM    131  C5  BJ5     2      22.950  19.750  12.340  1.00  0.00            
ATOM    132  C6  BJ5     2      22.100  19.680  13.430  1.00  0.00            
ATOM    133  C7  BJ5     2      22.550  20.190  14.660  1.00  0.00            
ATOM    134  O1  BJ5     2      21.680  20.100  15.680  1.00  0.00            
ATOM    135  C8  BJ5     2      21.480  21.140  16.640  1.00  0.00            
ATOM    136  C9  BJ5     2      23.830  20.740  14.820  1.00  0.00            
ATOM    137  C10 BJ5     2      24.670  20.760  13.730  1.00  0.00            
ATOM    138  H1  BJ5     2      24.000  19.270   8.120  1.00  0.00            
ATOM    139  H2  BJ5     2      25.260  18.400   9.110  1.00  0.00            
ATOM    140  H3  BJ5     2      23.940  21.130   9.640  1.00  0.00            
ATOM    141  H4  BJ5     2      25.830  21.170  11.290  1.00  0.00            
ATOM    142  H5  BJ5     2      25.930  19.410  11.290  1.00  0.00            
ATOM    143  H6  BJ5     2      22.580  19.490  11.350  1.00  0.00            
ATOM    144  H7  BJ5     2      21.040  19.460  13.340  1.00  0.00            
ATOM    145  H8  BJ5     2      21.240  22.020  16.040  1.00  0.00            
ATOM    146  H9  BJ5     2      20.660  20.810  17.290  1.00  0.00            
ATOM    147  H10 BJ5     2      22.370  21.340  17.260  1.00  0.00            
ATOM    148  H11 BJ5     2      24.140  21.180  15.760  1.00  0.00            
ATOM    149  H12 BJ5     2      25.650  21.160  13.980  1.00  0.00            
TER
ENDMDL
MODEL        1
ATOM      1  H1  ACD     1      19.030  23.060  14.870  1.00  0.00            
ATOM      2  O1  ACD     1      19.050  23.030  15.830  1.00  0.00            
ATOM      3  C1  ACD     1      17.850  22.300  16.090  1.00  0.00            
ATOM      4  H2  ACD     1      17.770  21.330  15.570  1.00  0.00            
ATOM      5  H3  ACD     1      17.030  22.880  15.640  1.00  0.00            
ATOM      6  C2  ACD     1      17.540  22.040  17.530  1.00  0.00            
ATOM      7  H4  ACD     1      16.560  21.570  17.660  1.00  0.00            
ATOM      8  O2  ACD     1      18.500  21.040  17.960  1.00  0.00            
ATOM      9  C3  ACD     1      18.430  20.630  19.320  1.00  0.00            
ATOM     10  H5  ACD     1      19.170  19.850  19.550  1.00  0.00            
ATOM     11  O3  ACD     1      17.130  20.010  19.550  1.00  0.00            
ATOM     12  C4  ACD     1      16.950  18.620  19.670  1.00  0.00            
ATOM     13  H6  ACD     1      17.740  18.180  20.290  1.00  0.00            
ATOM     14  C5  ACD     1      15.650  18.370  20.510  1.00  0.00            
ATOM     15  H7  ACD     1      15.000  19.180  20.150  1.00  0.00            
ATOM     16  O4  ACD     1      15.860  18.600  21.920  1.00  0.00            
ATOM     17  H8  ACD     1      16.410  17.910  22.290  1.00  0.00            
ATOM     18  C6  ACD     1      15.070  17.010  20.260  1.00  0.00            
ATOM     19  H9  ACD     1      15.710  16.240  20.700  1.00  0.00            
ATOM     20  O5  ACD     1      13.760  16.900  20.970  1.00  0.00            
ATOM     21  H10 ACD     1      14.050  16.710  21.870  1.00  0.00            
ATOM     22  C7  ACD     1      14.790  16.870  18.830  1.00  0.00            
ATOM     23  H11 ACD     1      14.250  15.950  18.620  1.00  0.00            
ATOM     24  O6  ACD     1      16.060  16.790  18.250  1.00  0.00            
ATOM     25  C8  ACD     1      16.840  18.000  18.270  1.00  0.00            
ATOM     26  H12 ACD     1      16.490  18.800  17.610  1.00  0.00            
ATOM     27  C9  ACD     1      18.190  17.800  17.770  1.00  0.00            
ATOM     28  H13 ACD     1      18.140  17.270  16.810  1.00  0.00            
ATOM     29  H14 ACD     1      18.750  18.700  17.490  1.00  0.00            
ATOM     30  O7  ACD     1      18.980  17.040  18.640  1.00  0.00            
ATOM     31  H15 ACD     1      18.460  16.280  18.930  1.00  0.00            
ATOM     32  O8  ACD     1      14.110  17.950  18.200  1.00  0.00            
ATOM     33  C10 ACD     1      13.020  17.400  17.310  1.00  0.00            
ATOM     34  H16 ACD     1      13.230  16.340  17.100  1.00  0.00            
ATOM     35  C11 ACD     1      11.690  17.680  18.040  1.00  0.00            
ATOM     36  H17 ACD     1      11.510  18.720  18.350  1.00  0.00            
ATOM     37  O9  ACD     1      11.560  16.780  19.170  1.00  0.00            
ATOM     38  H18 ACD     1      12.170  17.020  19.860  1.00  0.00            
ATOM     39  C12 ACD     1      10.460  17.420  17.100  1.00  0.00            
ATOM     40  H19 ACD     1      10.370  16.350  16.890  1.00  0.00            
ATOM     41  O10 ACD     1       9.250  17.940  17.670  1.00  0.00            
ATOM     42  H20 ACD     1       9.150  18.780  17.210  1.00  0.00            
ATOM     43  C13 ACD     1      10.750  18.220  15.770  1.00  0.00            
ATOM     44  H21 ACD     1       9.950  17.960  15.070  1.00  0.00            
ATOM     45  O11 ACD     1      11.970  17.790  15.160  1.00  0.00            
ATOM     46  C14 ACD     1      13.090  18.120  15.970  1.00  0.00            
ATOM     47  H22 ACD     1      13.240  19.200  16.100  1.00  0.00            
ATOM     48  C15 ACD     1      14.390  17.860  15.220  1.00  0.00            
ATOM     49  H23 ACD     1      14.290  18.540  14.360  1.00  0.00            
ATOM     50  H24 ACD     1      15.230  18.260  15.800  1.00  0.00            
ATOM     51  O12 ACD     1      14.710  16.580  14.880  1.00  0.00            
ATOM     52  H25 ACD     1      14.990  16.600  13.960  1.00  0.00            
ATOM     53  O13 ACD     1      10.650  19.690  15.930  1.00  0.00            
ATOM     54  C16 ACD     1       9.770  20.410  15.020  1.00  0.00            
ATOM     55  H26 ACD     1       9.260  19.730  14.330  1.00  0.00            
ATOM     56  C17 ACD     1       8.680  21.090  15.890  1.00  0.00            
ATOM     57  H27 ACD     1       9.200  21.480  16.770  1.00  0.00            
ATOM     58  O14 ACD     1       7.760  20.030  16.320  1.00  0.00            
ATOM     59  H28 ACD     1       6.950  20.490  16.580  1.00  0.00            
ATOM     60  C18 ACD     1       7.910  22.170  15.090  1.00  0.00            
ATOM     61  H29 ACD     1       7.330  21.670  14.300  1.00  0.00            
ATOM     62  O15 ACD     1       7.000  22.840  15.970  1.00  0.00            
ATOM     63  H30 ACD     1       7.440  23.290  16.700  1.00  0.00            
ATOM     64  C19 ACD     1       8.880  23.160  14.470  1.00  0.00            
ATOM     65  H31 ACD     1       8.290  23.910  13.920  1.00  0.00            
ATOM     66  O16 ACD     1       9.670  22.420  13.550  1.00  0.00            
ATOM     67  C20 ACD     1      10.490  21.500  14.180  1.00  0.00            
ATOM     68  H32 ACD     1      11.150  22.100  14.820  1.00  0.00            
ATOM     69  C21 ACD     1      11.480  20.880  13.220  1.00  0.00            
ATOM     70  H33 ACD     1      12.000  21.710  12.720  1.00  0.00            
ATOM     71  H34 ACD     1      12.200  20.340  13.850  1.00  0.00            
ATOM     72  O17 ACD     1      10.900  20.020  12.250  1.00  0.00            
ATOM     73  H35 ACD     1      11.570  19.950  11.570  1.00  0.00            
ATOM     74  O18 ACD     1       9.660  23.870  15.430  1.00  0.00            
ATOM     75  C22 ACD     1       9.980  25.210  15.150  1.00  0.00            
ATOM     76  H36 ACD     1       9.140  25.670  14.610  1.00  0.00            
ATOM     77  C23 ACD     1      10.020  25.840  16.550  1.00  0.00            
ATOM     78  H37 ACD     1      10.640  25.180  17.180  1.00  0.00            
ATOM     79  O19 ACD     1       8.730  26.020  17.180  1.00  0.00            
ATOM     80  H38 ACD     1       8.490  25.160  17.550  1.00  0.00            
ATOM     81  C24 ACD     1      10.730  27.150  16.520  1.00  0.00            
ATOM     82  H39 ACD     1      10.110  27.930  16.060  1.00  0.00            
ATOM     83  O20 ACD     1      11.010  27.480  17.870  1.00  0.00            
ATOM     84  H40 ACD     1      10.220  27.280  18.390  1.00  0.00            
ATOM     85  C25 ACD     1      12.090  27.050  15.850  1.00  0.00            
ATOM     86  H41 ACD     1      12.530  28.050  15.920  1.00  0.00            
ATOM     87  O21 ACD     1      11.770  26.710  14.530  1.00  0.00            
ATOM     88  C26 ACD     1      11.330  25.390  14.370  1.00  0.00            
ATOM     89  H42 ACD     1      12.020  24.690  14.840  1.00  0.00            
ATOM     90  C27 ACD     1      11.290  25.050  12.880  1.00  0.00            
ATOM     91  H43 ACD     1      12.240  25.350  12.420  1.00  0.00            
ATOM     92  H44 ACD     1      11.280  23.970  12.720  1.00  0.00            
ATOM     93  O22 ACD     1      10.150  25.550  12.170  1.00  0.00            
ATOM     94  H45 ACD     1      10.100  26.510  12.170  1.00  0.00            
ATOM     95  O23 ACD     1      12.990  26.030  16.390  1.00  0.00            
ATOM     96  C28 ACD     1      14.230  26.440  16.980  1.00  0.00            
ATOM     97  H46 ACD     1      14.240  27.530  17.040  1.00  0.00            
ATOM     98  C29 ACD     1      15.430  25.900  16.190  1.00  0.00            
ATOM     99  H47 ACD     1      15.300  24.830  15.990  1.00  0.00            
ATOM    100  O24 ACD     1      16.630  26.130  16.930  1.00  0.00            
ATOM    101  C30 ACD     1      15.600  26.530  14.870  1.00  0.00            
ATOM    102  H48 ACD     1      14.690  26.380  14.280  1.00  0.00            
ATOM    103  H49 ACD     1      15.690  27.590  15.140  1.00  0.00            
ATOM    104  O25 ACD     1      16.750  26.200  14.150  1.00  0.00            
ATOM    105  H50 ACD     1      17.470  26.650  14.610  1.00  0.00            
ATOM    106  C31 ACD     1      14.210  25.960  18.430  1.00  0.00            
ATOM    107  H51 ACD     1      13.970  24.890  18.390  1.00  0.00            
ATOM    108  O26 ACD     1      13.200  26.700  19.260  1.00  0.00            
ATOM    109  H52 ACD     1      12.420  26.640  18.700  1.00  0.00            
ATOM    110  C32 ACD     1      15.620  26.200  19.040  1.00  0.00            
ATOM    111  H53 ACD     1      15.900  27.260  19.000  1.00  0.00            
ATOM    112  O27 ACD     1      15.780  25.690  20.390  1.00  0.00            
ATOM    113  H54 ACD     1      15.360  26.300  21.000  1.00  0.00            
ATOM    114  C33 ACD     1      16.700  25.540  18.190  1.00  0.00            
ATOM    115  H55 ACD     1      17.730  25.650  18.560  1.00  0.00            
ATOM    116  O28 ACD     1      16.480  24.100  18.210  1.00  0.00            
ATOM    117  C34 ACD     1      17.630  23.280  18.430  1.00  0.00            
ATOM    118  H56 ACD     1      18.540  23.810  18.130  1.00  0.00            
ATOM    119  C35 ACD     1      17.590  22.970  19.950  1.00  0.00            
ATOM    120  H57 ACD     1      16.570  22.640  20.160  1.00  0.00            
ATOM    121  O29 ACD     1      17.930  24.160  20.700  1.00  0.00            
ATOM    122  H58 ACD     1      17.160  24.740  20.650  1.00  0.00            
ATOM    123  C36 ACD     1      18.590  21.820  20.210  1.00  0.00            
ATOM    124  H59 ACD     1      19.550  22.340  20.040  1.00  0.00            
ATOM    125  O30 ACD     1      18.630  21.500  21.590  1.00  0.00            
ATOM    126  H60 ACD     1      17.740  21.720  21.860  1.00  0.00            
ATOM    127  C1  BJ5     2      14.100  22.350  15.230  1.00  0.00            
ATOM    128  C2  BJ5     2      13.350  22.570  16.320  1.00  0.00            
ATOM    129  C3  BJ5     2      13.330  21.660  17.480  1.00  0.00            
ATOM    130  C4  BJ5     2      13.010  22.500  18.730  1.00  0.00            
ATOM    131  C5  BJ5     2      13.790  22.450  19.900  1.00  0.00            
ATOM    132  C6  BJ5     2      13.430  23.250  21.060  1.00  0.00            
ATOM    133  C7  BJ5     2      12.220  24.010  21.070  1.00  0.00            
ATOM    134  O1  BJ5     2      11.970  24.880  22.110  1.00  0.00            
ATOM    135  C8  BJ5     2      10.880  25.790  22.120  1.00  0.00            
ATOM    136  C9  BJ5     2      11.410  23.960  19.930  1.00  0.00            
ATOM    137  C10 BJ5     2      11.790  23.210  18.780  1.00  0.00            
ATOM    138  H1  BJ5     2      14.150  23.020  14.370  1.00  0.00            
ATOM    139  H2  BJ5     2      14.600  21.400  15.070  1.00  0.00            
ATOM    140  H3  BJ5     2      12.780  23.500  16.400  1.00  0.00            
ATOM    141  H4  BJ5     2      14.290  21.130  17.590  1.00  0.00            
ATOM    142  H5  BJ5     2      12.520  20.920  17.440  1.00  0.00            
ATOM    143  H6  BJ5     2      14.570  21.690  19.890  1.00  0.00            
ATOM    144  H7  BJ5     2      14.110  23.480  21.870  1.00  0.00            
ATOM    145  H8  BJ5     2      10.930  26.310  23.080  1.00  0.00            
ATOM    146  H9  BJ5     2      10.940  26.550  21.330  1.00  0.00            
ATOM    147  H10 BJ5     2       9.970  25.190  22.020  1.00  0.00            
ATOM    148  H11 BJ5     2      10.500  24.540  19.860  1.00  0.00            
ATOM    149  H12 BJ5     2      11.120  23.100  17.930  1.00  0.00            
TER
ENDMDL
MODEL        1
ATOM      1  H1  ACD     1      18.640  19.370  -0.290  1.00  0.00            
ATOM      2  O1  ACD     1      18.120  19.830   0.380  1.00  0.00            
ATOM      3  C1  ACD     1      17.460  18.890   1.290  1.00  0.00            
ATOM      4  H2  ACD     1      16.900  18.100   0.770  1.00  0.00            
ATOM      5  H3  ACD     1      16.760  19.450   1.920  1.00  0.00            
ATOM      6  C2  ACD     1      18.490  18.200   2.170  1.00  0.00            
ATOM      7  H4  ACD     1      18.020  17.650   2.990  1.00  0.00            
ATOM      8  O2  ACD     1      19.230  17.320   1.300  1.00  0.00            
ATOM      9  C3  ACD     1      20.130  16.530   2.000  1.00  0.00            
ATOM     10  H5  ACD     1      20.540  15.820   1.280  1.00  0.00            
ATOM     11  O3  ACD     1      19.400  15.860   3.060  1.00  0.00            
ATOM     12  C4  ACD     1      19.120  14.500   3.010  1.00  0.00            
ATOM     13  H6  ACD     1      19.450  13.990   2.090  1.00  0.00            
ATOM     14  C5  ACD     1      19.840  13.780   4.220  1.00  0.00            
ATOM     15  H7  ACD     1      19.510  14.270   5.140  1.00  0.00            
ATOM     16  O4  ACD     1      21.300  13.930   4.200  1.00  0.00            
ATOM     17  H8  ACD     1      21.590  14.780   3.860  1.00  0.00            
ATOM     18  C6  ACD     1      19.410  12.270   4.330  1.00  0.00            
ATOM     19  H9  ACD     1      19.700  11.730   3.420  1.00  0.00            
ATOM     20  O5  ACD     1      19.900  11.570   5.510  1.00  0.00            
ATOM     21  H10 ACD     1      20.780  11.900   5.700  1.00  0.00            
ATOM     22  C7  ACD     1      17.900  12.270   4.440  1.00  0.00            
ATOM     23  H11 ACD     1      17.530  11.240   4.500  1.00  0.00            
ATOM     24  O6  ACD     1      17.390  12.750   3.280  1.00  0.00            
ATOM     25  C8  ACD     1      17.670  14.190   3.040  1.00  0.00            
ATOM     26  H12 ACD     1      17.260  14.730   3.900  1.00  0.00            
ATOM     27  C9  ACD     1      16.870  14.630   1.830  1.00  0.00            
ATOM     28  H13 ACD     1      15.970  14.000   1.930  1.00  0.00            
ATOM     29  H14 ACD     1      16.570  15.680   1.850  1.00  0.00            
ATOM     30  O7  ACD     1      17.570  14.340   0.650  1.00  0.00            
ATOM     31  H15 ACD     1      17.200  13.520   0.310  1.00  0.00            
ATOM     32  O8  ACD     1      17.490  12.940   5.610  1.00  0.00            
ATOM     33  C10 ACD     1      16.460  12.350   6.350  1.00  0.00            
ATOM     34  H16 ACD     1      16.200  11.330   6.040  1.00  0.00            
ATOM     35  C11 ACD     1      16.990  12.260   7.790  1.00  0.00            
ATOM     36  H17 ACD     1      17.540  13.190   7.990  1.00  0.00            
ATOM     37  O9  ACD     1      18.060  11.280   7.860  1.00  0.00            
ATOM     38  H18 ACD     1      18.680  11.550   7.180  1.00  0.00            
ATOM     39  C12 ACD     1      15.980  12.190   8.910  1.00  0.00            
ATOM     40  H19 ACD     1      15.580  11.180   8.820  1.00  0.00            
ATOM     41  O10 ACD     1      16.590  12.480  10.090  1.00  0.00            
ATOM     42  H20 ACD     1      17.270  11.820  10.200  1.00  0.00            
ATOM     43  C13 ACD     1      14.900  13.200   8.650  1.00  0.00            
ATOM     44  H21 ACD     1      14.080  13.130   9.370  1.00  0.00            
ATOM     45  O11 ACD     1      14.330  13.070   7.370  1.00  0.00            
ATOM     46  C14 ACD     1      15.210  13.210   6.270  1.00  0.00            
ATOM     47  H22 ACD     1      15.540  14.240   6.170  1.00  0.00            
ATOM     48  C15 ACD     1      14.310  12.900   5.030  1.00  0.00            
ATOM     49  H23 ACD     1      13.370  13.460   5.010  1.00  0.00            
ATOM     50  H24 ACD     1      14.930  13.100   4.150  1.00  0.00            
ATOM     51  O12 ACD     1      13.860  11.520   5.080  1.00  0.00            
ATOM     52  H25 ACD     1      13.290  11.340   4.320  1.00  0.00            
ATOM     53  O13 ACD     1      15.420  14.530   8.670  1.00  0.00            
ATOM     54  C16 ACD     1      14.600  15.520   9.280  1.00  0.00            
ATOM     55  H26 ACD     1      13.530  15.290   9.200  1.00  0.00            
ATOM     56  C17 ACD     1      15.020  15.610  10.730  1.00  0.00            
ATOM     57  H27 ACD     1      16.050  15.990  10.750  1.00  0.00            
ATOM     58  O14 ACD     1      14.990  14.310  11.360  1.00  0.00            
ATOM     59  H28 ACD     1      15.670  13.840  10.870  1.00  0.00            
ATOM     60  C18 ACD     1      14.250  16.670  11.480  1.00  0.00            
ATOM     61  H29 ACD     1      13.220  16.300  11.620  1.00  0.00            
ATOM     62  O15 ACD     1      14.780  17.000  12.780  1.00  0.00            
ATOM     63  H30 ACD     1      15.710  17.260  12.750  1.00  0.00            
ATOM     64  C19 ACD     1      14.320  18.030  10.790  1.00  0.00            
ATOM     65  H31 ACD     1      13.630  18.760  11.220  1.00  0.00            
ATOM     66  O16 ACD     1      13.990  17.780   9.380  1.00  0.00            
ATOM     67  C20 ACD     1      14.780  16.860   8.640  1.00  0.00            
ATOM     68  H32 ACD     1      15.840  17.100   8.510  1.00  0.00            
ATOM     69  C21 ACD     1      14.130  16.770   7.250  1.00  0.00            
ATOM     70  H33 ACD     1      14.680  16.100   6.570  1.00  0.00            
ATOM     71  H34 ACD     1      13.180  16.220   7.250  1.00  0.00            
ATOM     72  O17 ACD     1      14.000  18.090   6.630  1.00  0.00            
ATOM     73  H35 ACD     1      13.230  18.520   7.020  1.00  0.00            
ATOM     74  O18 ACD     1      15.650  18.570  10.960  1.00  0.00            
ATOM     75  C22 ACD     1      15.980  19.940  10.840  1.00  0.00            
ATOM     76  H36 ACD     1      15.630  20.400  11.770  1.00  0.00            
ATOM     77  C23 ACD     1      17.520  19.940  10.760  1.00  0.00            
ATOM     78  H37 ACD     1      17.860  19.220  10.000  1.00  0.00            
ATOM     79  O19 ACD     1      17.990  19.490  12.030  1.00  0.00            
ATOM     80  H38 ACD     1      18.880  19.120  12.020  1.00  0.00            
ATOM     81  C24 ACD     1      18.050  21.320  10.310  1.00  0.00            
ATOM     82  H39 ACD     1      18.000  22.120  11.060  1.00  0.00            
ATOM     83  O20 ACD     1      19.440  21.220  10.060  1.00  0.00            
ATOM     84  H40 ACD     1      19.830  21.360  10.930  1.00  0.00            
ATOM     85  C25 ACD     1      17.320  21.810   9.060  1.00  0.00            
ATOM     86  H41 ACD     1      17.750  22.790   8.840  1.00  0.00            
ATOM     87  O21 ACD     1      16.000  21.920   9.340  1.00  0.00            
ATOM     88  C26 ACD     1      15.290  20.670   9.590  1.00  0.00            
ATOM     89  H42 ACD     1      15.380  19.980   8.740  1.00  0.00            
ATOM     90  C27 ACD     1      13.850  20.990   9.760  1.00  0.00            
ATOM     91  H43 ACD     1      13.550  21.710   8.990  1.00  0.00            
ATOM     92  H44 ACD     1      13.300  20.060   9.580  1.00  0.00            
ATOM     93  O22 ACD     1      13.480  21.650  10.940  1.00  0.00            
ATOM     94  H45 ACD     1      14.200  22.280  10.970  1.00  0.00            
ATOM     95  O23 ACD     1      17.530  20.940   7.920  1.00  0.00            
ATOM     96  C28 ACD     1      17.720  21.720   6.660  1.00  0.00            
ATOM     97  H46 ACD     1      17.430  22.780   6.730  1.00  0.00            
ATOM     98  C29 ACD     1      16.850  21.150   5.590  1.00  0.00            
ATOM     99  H47 ACD     1      16.910  20.060   5.670  1.00  0.00            
ATOM    100  O24 ACD     1      17.210  21.590   4.240  1.00  0.00            
ATOM    101  C30 ACD     1      15.390  21.580   5.970  1.00  0.00            
ATOM    102  H48 ACD     1      15.190  21.250   7.000  1.00  0.00            
ATOM    103  H49 ACD     1      15.310  22.670   5.950  1.00  0.00            
ATOM    104  O25 ACD     1      14.400  20.970   5.190  1.00  0.00            
ATOM    105  H50 ACD     1      13.610  20.810   5.710  1.00  0.00            
ATOM    106  C31 ACD     1      19.180  21.660   6.200  1.00  0.00            
ATOM    107  H51 ACD     1      19.470  20.610   6.320  1.00  0.00            
ATOM    108  O26 ACD     1      20.100  22.380   7.050  1.00  0.00            
ATOM    109  H52 ACD     1      20.000  21.970   7.910  1.00  0.00            
ATOM    110  C32 ACD     1      19.400  22.030   4.790  1.00  0.00            
ATOM    111  H53 ACD     1      19.090  23.070   4.640  1.00  0.00            
ATOM    112  O27 ACD     1      20.750  21.860   4.300  1.00  0.00            
ATOM    113  H54 ACD     1      21.230  22.610   4.660  1.00  0.00            
ATOM    114  C33 ACD     1      18.540  21.260   3.840  1.00  0.00            
ATOM    115  H55 ACD     1      18.690  21.550   2.790  1.00  0.00            
ATOM    116  O28 ACD     1      18.750  19.880   3.940  1.00  0.00            
ATOM    117  C34 ACD     1      19.480  19.150   2.910  1.00  0.00            
ATOM    118  H56 ACD     1      19.930  19.870   2.220  1.00  0.00            
ATOM    119  C35 ACD     1      20.750  18.440   3.460  1.00  0.00            
ATOM    120  H57 ACD     1      20.390  18.050   4.420  1.00  0.00            
ATOM    121  O29 ACD     1      21.820  19.410   3.810  1.00  0.00            
ATOM    122  H58 ACD     1      21.350  20.240   3.930  1.00  0.00            
ATOM    123  C36 ACD     1      21.230  17.380   2.510  1.00  0.00            
ATOM    124  H59 ACD     1      21.660  17.970   1.690  1.00  0.00            
ATOM    125  O30 ACD     1      22.250  16.620   3.240  1.00  0.00            
ATOM    126  H60 ACD     1      22.740  17.280   3.750  1.00  0.00            
ATOM    127  C1  BJ5     2      17.510  16.240   6.060  1.00  0.00            
ATOM    128  C2  BJ5     2      18.050  17.430   6.240  1.00  0.00            
ATOM    129  C3  BJ5     2      18.900  17.870   7.470  1.00  0.00            
ATOM    130  C4  BJ5     2      19.160  16.690   8.360  1.00  0.00            
ATOM    131  C5  BJ5     2      18.400  16.530   9.470  1.00  0.00            
ATOM    132  C6  BJ5     2      18.660  15.490  10.400  1.00  0.00            
ATOM    133  C7  BJ5     2      19.670  14.540  10.110  1.00  0.00            
ATOM    134  O1  BJ5     2      20.150  13.570  11.010  1.00  0.00            
ATOM    135  C8  BJ5     2      19.250  13.170  12.030  1.00  0.00            
ATOM    136  C9  BJ5     2      20.430  14.710   8.980  1.00  0.00            
ATOM    137  C10 BJ5     2      20.200  15.830   8.060  1.00  0.00            
ATOM    138  H1  BJ5     2      16.840  16.060   5.220  1.00  0.00            
ATOM    139  H2  BJ5     2      17.550  15.430   6.790  1.00  0.00            
ATOM    140  H3  BJ5     2      17.800  18.200   5.520  1.00  0.00            
ATOM    141  H4  BJ5     2      18.450  18.730   7.980  1.00  0.00            
ATOM    142  H5  BJ5     2      19.790  18.350   7.030  1.00  0.00            
ATOM    143  H6  BJ5     2      17.640  17.280   9.670  1.00  0.00            
ATOM    144  H7  BJ5     2      18.050  15.470  11.290  1.00  0.00            
ATOM    145  H8  BJ5     2      18.200  13.190  11.700  1.00  0.00            
ATOM    146  H9  BJ5     2      19.580  12.160  12.320  1.00  0.00            
ATOM    147  H10 BJ5     2      19.300  13.840  12.900  1.00  0.00            
ATOM    148  H11 BJ5     2      21.140  13.920   8.780  1.00  0.00            
ATOM    149  H12 BJ5     2      20.790  15.920   7.140  1.00  0.00            
TER
ENDMDL
MODEL        1
ATOM      1  H1  ACD     1      19.770  17.520  13.330  1.00  0.00            
ATOM      2  O1  ACD     1      20.720  17.690  13.380  1.00  0.00            
ATOM      3  C1  ACD     1      21.440  16.460  13.610  1.00  0.00            
ATOM      4  H2  ACD     1      22.520  16.570  13.500  1.00  0.00            
ATOM      5  H3  ACD     1      21.090  15.730  12.860  1.00  0.00            
ATOM      6  C2  ACD     1      21.280  15.940  14.990  1.00  0.00            
ATOM      7  H4  ACD     1      21.630  16.690  15.710  1.00  0.00            
ATOM      8  O2  ACD     1      19.920  15.770  15.220  1.00  0.00            
ATOM      9  C3  ACD     1      19.670  15.330  16.530  1.00  0.00            
ATOM     10  H5  ACD     1      18.590  15.320  16.700  1.00  0.00            
ATOM     11  O3  ACD     1      20.220  16.420  17.390  1.00  0.00            
ATOM     12  C4  ACD     1      19.240  17.190  18.110  1.00  0.00            
ATOM     13  H6  ACD     1      18.180  16.900  18.050  1.00  0.00            
ATOM     14  C5  ACD     1      19.670  16.980  19.570  1.00  0.00            
ATOM     15  H7  ACD     1      20.760  16.970  19.710  1.00  0.00            
ATOM     16  O4  ACD     1      19.240  15.720  19.990  1.00  0.00            
ATOM     17  H8  ACD     1      19.490  15.600  20.910  1.00  0.00            
ATOM     18  C6  ACD     1      19.150  18.080  20.490  1.00  0.00            
ATOM     19  H9  ACD     1      18.060  18.180  20.420  1.00  0.00            
ATOM     20  O5  ACD     1      19.660  17.970  21.870  1.00  0.00            
ATOM     21  H10 ACD     1      19.330  18.770  22.300  1.00  0.00            
ATOM     22  C7  ACD     1      19.550  19.460  19.930  1.00  0.00            
ATOM     23  H11 ACD     1      19.160  20.320  20.490  1.00  0.00            
ATOM     24  O6  ACD     1      19.050  19.590  18.680  1.00  0.00            
ATOM     25  C8  ACD     1      19.450  18.600  17.700  1.00  0.00            
ATOM     26  H12 ACD     1      20.520  18.780  17.580  1.00  0.00            
ATOM     27  C9  ACD     1      18.820  18.860  16.300  1.00  0.00            
ATOM     28  H13 ACD     1      19.210  19.820  15.930  1.00  0.00            
ATOM     29  H14 ACD     1      19.090  18.140  15.510  1.00  0.00            
ATOM     30  O7  ACD     1      17.440  19.080  16.360  1.00  0.00            
ATOM     31  H15 ACD     1      17.080  19.170  15.470  1.00  0.00            
ATOM     32  O8  ACD     1      21.020  19.470  19.960  1.00  0.00            
ATOM     33  C10 ACD     1      21.750  20.440  20.690  1.00  0.00            
ATOM     34  H16 ACD     1      21.170  20.850  21.530  1.00  0.00            
ATOM     35  C11 ACD     1      22.900  19.640  21.150  1.00  0.00            
ATOM     36  H17 ACD     1      23.440  19.100  20.360  1.00  0.00            
ATOM     37  O9  ACD     1      22.400  18.700  22.040  1.00  0.00            
ATOM     38  H18 ACD     1      21.540  18.450  21.680  1.00  0.00            
ATOM     39  C12 ACD     1      23.880  20.610  21.830  1.00  0.00            
ATOM     40  H19 ACD     1      23.330  21.160  22.600  1.00  0.00            
ATOM     41  O10 ACD     1      25.060  19.980  22.360  1.00  0.00            
ATOM     42  H20 ACD     1      24.790  19.310  22.990  1.00  0.00            
ATOM     43  C13 ACD     1      24.310  21.650  20.770  1.00  0.00            
ATOM     44  H21 ACD     1      24.940  22.470  21.130  1.00  0.00            
ATOM     45  O11 ACD     1      23.170  22.330  20.320  1.00  0.00            
ATOM     46  C14 ACD     1      22.120  21.560  19.710  1.00  0.00            
ATOM     47  H22 ACD     1      22.380  21.170  18.720  1.00  0.00            
ATOM     48  C15 ACD     1      21.000  22.550  19.390  1.00  0.00            
ATOM     49  H23 ACD     1      21.340  23.260  18.630  1.00  0.00            
ATOM     50  H24 ACD     1      20.220  21.880  18.990  1.00  0.00            
ATOM     51  O12 ACD     1      20.540  23.240  20.610  1.00  0.00            
ATOM     52  H25 ACD     1      21.220  23.920  20.720  1.00  0.00            
ATOM     53  O13 ACD     1      24.910  20.960  19.680  1.00  0.00            
ATOM     54  C16 ACD     1      26.120  21.600  19.140  1.00  0.00            
ATOM     55  H26 ACD     1      26.260  22.570  19.610  1.00  0.00            
ATOM     56  C17 ACD     1      27.220  20.630  19.480  1.00  0.00            
ATOM     57  H27 ACD     1      26.900  19.640  19.130  1.00  0.00            
ATOM     58  O14 ACD     1      27.300  20.600  20.910  1.00  0.00            
ATOM     59  H28 ACD     1      26.450  20.270  21.230  1.00  0.00            
ATOM     60  C18 ACD     1      28.470  21.010  18.720  1.00  0.00            
ATOM     61  H29 ACD     1      28.810  21.960  19.170  1.00  0.00            
ATOM     62  O15 ACD     1      29.510  20.060  18.890  1.00  0.00            
ATOM     63  H30 ACD     1      29.690  19.890  19.820  1.00  0.00            
ATOM     64  C19 ACD     1      28.130  21.120  17.230  1.00  0.00            
ATOM     65  H31 ACD     1      29.020  21.510  16.730  1.00  0.00            
ATOM     66  O16 ACD     1      27.130  22.110  16.990  1.00  0.00            
ATOM     67  C20 ACD     1      25.920  21.710  17.640  1.00  0.00            
ATOM     68  H32 ACD     1      25.570  20.760  17.210  1.00  0.00            
ATOM     69  C21 ACD     1      24.910  22.820  17.360  1.00  0.00            
ATOM     70  H33 ACD     1      24.990  23.130  16.310  1.00  0.00            
ATOM     71  H34 ACD     1      23.910  22.420  17.550  1.00  0.00            
ATOM     72  O17 ACD     1      25.110  24.010  18.090  1.00  0.00            
ATOM     73  H35 ACD     1      25.890  24.440  17.720  1.00  0.00            
ATOM     74  O18 ACD     1      27.700  19.900  16.700  1.00  0.00            
ATOM     75  C22 ACD     1      28.270  19.520  15.460  1.00  0.00            
ATOM     76  H36 ACD     1      29.030  20.240  15.130  1.00  0.00            
ATOM     77  C23 ACD     1      28.950  18.190  15.770  1.00  0.00            
ATOM     78  H37 ACD     1      28.080  17.680  16.200  1.00  0.00            
ATOM     79  O19 ACD     1      30.010  18.250  16.750  1.00  0.00            
ATOM     80  H38 ACD     1      29.760  18.710  17.550  1.00  0.00            
ATOM     81  C24 ACD     1      29.400  17.400  14.560  1.00  0.00            
ATOM     82  H39 ACD     1      30.250  17.920  14.100  1.00  0.00            
ATOM     83  O20 ACD     1      29.800  16.080  15.020  1.00  0.00            
ATOM     84  H40 ACD     1      30.080  16.330  15.910  1.00  0.00            
ATOM     85  C25 ACD     1      28.200  17.370  13.620  1.00  0.00            
ATOM     86  H41 ACD     1      28.340  16.860  12.660  1.00  0.00            
ATOM     87  O21 ACD     1      27.830  18.720  13.230  1.00  0.00            
ATOM     88  C26 ACD     1      27.240  19.550  14.320  1.00  0.00            
ATOM     89  H42 ACD     1      26.330  19.060  14.690  1.00  0.00            
ATOM     90  C27 ACD     1      26.840  20.930  13.770  1.00  0.00            
ATOM     91  H43 ACD     1      26.490  21.510  14.640  1.00  0.00            
ATOM     92  H44 ACD     1      27.640  21.360  13.160  1.00  0.00            
ATOM     93  O22 ACD     1      25.630  20.850  13.010  1.00  0.00            
ATOM     94  H45 ACD     1      25.940  20.390  12.230  1.00  0.00            
ATOM     95  O23 ACD     1      27.090  16.730  14.250  1.00  0.00            
ATOM     96  C28 ACD     1      26.610  15.520  13.720  1.00  0.00            
ATOM     97  H46 ACD     1      27.390  15.090  13.080  1.00  0.00            
ATOM     98  C29 ACD     1      25.340  15.880  12.940  1.00  0.00            
ATOM     99  H47 ACD     1      24.850  16.620  13.590  1.00  0.00            
ATOM    100  O24 ACD     1      24.330  14.800  12.830  1.00  0.00            
ATOM    101  C30 ACD     1      25.520  16.410  11.550  1.00  0.00            
ATOM    102  H48 ACD     1      24.580  16.760  11.090  1.00  0.00            
ATOM    103  H49 ACD     1      26.280  17.190  11.530  1.00  0.00            
ATOM    104  O25 ACD     1      26.090  15.380  10.690  1.00  0.00            
ATOM    105  H50 ACD     1      26.490  15.840   9.950  1.00  0.00            
ATOM    106  C31 ACD     1      26.370  14.650  15.020  1.00  0.00            
ATOM    107  H51 ACD     1      25.940  15.300  15.800  1.00  0.00            
ATOM    108  O26 ACD     1      27.620  14.120  15.520  1.00  0.00            
ATOM    109  H52 ACD     1      28.320  14.750  15.330  1.00  0.00            
ATOM    110  C32 ACD     1      25.440  13.540  14.720  1.00  0.00            
ATOM    111  H53 ACD     1      25.970  12.920  13.990  1.00  0.00            
ATOM    112  O27 ACD     1      25.090  12.800  15.910  1.00  0.00            
ATOM    113  H54 ACD     1      25.360  13.410  16.610  1.00  0.00            
ATOM    114  C33 ACD     1      24.110  14.050  14.060  1.00  0.00            
ATOM    115  H55 ACD     1      23.540  13.160  13.780  1.00  0.00            
ATOM    116  O28 ACD     1      23.410  14.810  14.980  1.00  0.00            
ATOM    117  C34 ACD     1      21.990  14.590  15.120  1.00  0.00            
ATOM    118  H56 ACD     1      21.590  13.950  14.330  1.00  0.00            
ATOM    119  C35 ACD     1      21.740  13.980  16.510  1.00  0.00            
ATOM    120  H57 ACD     1      22.210  14.720  17.160  1.00  0.00            
ATOM    121  O29 ACD     1      22.420  12.740  16.740  1.00  0.00            
ATOM    122  H58 ACD     1      23.320  12.920  16.450  1.00  0.00            
ATOM    123  C36 ACD     1      20.270  14.000  16.900  1.00  0.00            
ATOM    124  H59 ACD     1      19.930  13.150  16.290  1.00  0.00            
ATOM    125  O30 ACD     1      20.160  13.730  18.260  1.00  0.00            
ATOM    126  H60 ACD     1      20.210  14.590  18.700  1.00  0.00            
ATOM    127  C1  BJ5     2      23.980  18.650  15.580  1.00  0.00            
ATOM    128  C2  BJ5     2      23.760  18.550  16.880  1.00  0.00            
ATOM    129  C3  BJ5     2      23.760  17.270  17.730  1.00  0.00            
ATOM    130  C4  BJ5     2      24.950  17.170  18.720  1.00  0.00            
ATOM    131  C5  BJ5     2      24.810  16.740  20.050  1.00  0.00            
ATOM    132  C6  BJ5     2      25.930  16.360  20.860  1.00  0.00            
ATOM    133  C7  BJ5     2      27.220  16.500  20.320  1.00  0.00            
ATOM    134  O1  BJ5     2      28.380  16.140  21.000  1.00  0.00            
ATOM    135  C8  BJ5     2      28.400  15.140  22.110  1.00  0.00            
ATOM    136  C9  BJ5     2      27.360  16.900  18.990  1.00  0.00            
ATOM    137  C10 BJ5     2      26.240  17.190  18.200  1.00  0.00            
ATOM    138  H1  BJ5     2      24.040  19.630  15.110  1.00  0.00            
ATOM    139  H2  BJ5     2      24.060  17.790  14.920  1.00  0.00            
ATOM    140  H3  BJ5     2      23.570  19.440  17.480  1.00  0.00            
ATOM    141  H4  BJ5     2      23.960  16.440  17.040  1.00  0.00            
ATOM    142  H5  BJ5     2      22.820  17.130  18.270  1.00  0.00            
ATOM    143  H6  BJ5     2      23.790  16.600  20.420  1.00  0.00            
ATOM    144  H7  BJ5     2      25.700  16.040  21.870  1.00  0.00            
ATOM    145  H8  BJ5     2      27.680  15.330  22.910  1.00  0.00            
ATOM    146  H9  BJ5     2      28.030  14.180  21.730  1.00  0.00            
ATOM    147  H10 BJ5     2      29.360  15.030  22.620  1.00  0.00            
ATOM    148  H11 BJ5     2      28.370  17.010  18.600  1.00  0.00            
ATOM    149  H12 BJ5     2      26.350  17.410  17.150  1.00  0.00            
TER
ENDMDL
MODEL        1
ATOM      1  H1  ACD     1      20.620  18.320  10.810  1.00  0.00            
ATOM      2  O1  ACD     1      21.480  18.290  11.220  1.00  0.00            
ATOM      3  C1  ACD     1      21.770  16.920  11.370  1.00  0.00            
ATOM      4  H2  ACD     1      22.860  16.790  11.370  1.00  0.00            
ATOM      5  H3  ACD     1      21.470  16.360  10.480  1.00  0.00            
ATOM      6  C2  ACD     1      21.330  16.230  12.650  1.00  0.00            
ATOM      7  H4  ACD     1      21.780  16.790  13.480  1.00  0.00            
ATOM      8  O2  ACD     1      19.890  16.260  12.720  1.00  0.00            
ATOM      9  C3  ACD     1      19.280  15.770  13.830  1.00  0.00            
ATOM     10  H5  ACD     1      18.200  15.970  13.790  1.00  0.00            
ATOM     11  O3  ACD     1      19.690  16.460  14.950  1.00  0.00            
ATOM     12  C4  ACD     1      18.780  17.240  15.680  1.00  0.00            
ATOM     13  H6  ACD     1      17.800  17.220  15.180  1.00  0.00            
ATOM     14  C5  ACD     1      18.880  16.690  17.100  1.00  0.00            
ATOM     15  H7  ACD     1      19.960  16.610  17.260  1.00  0.00            
ATOM     16  O4  ACD     1      18.230  15.400  17.260  1.00  0.00            
ATOM     17  H8  ACD     1      18.320  15.140  18.170  1.00  0.00            
ATOM     18  C6  ACD     1      18.420  17.690  18.110  1.00  0.00            
ATOM     19  H9  ACD     1      17.420  18.070  17.890  1.00  0.00            
ATOM     20  O5  ACD     1      18.530  17.240  19.490  1.00  0.00            
ATOM     21  H10 ACD     1      19.480  17.260  19.650  1.00  0.00            
ATOM     22  C7  ACD     1      19.180  18.990  18.000  1.00  0.00            
ATOM     23  H11 ACD     1      18.790  19.700  18.730  1.00  0.00            
ATOM     24  O6  ACD     1      18.840  19.470  16.710  1.00  0.00            
ATOM     25  C8  ACD     1      19.280  18.650  15.570  1.00  0.00            
ATOM     26  H12 ACD     1      20.370  18.740  15.670  1.00  0.00            
ATOM     27  C9  ACD     1      18.840  19.260  14.230  1.00  0.00            
ATOM     28  H13 ACD     1      19.380  20.190  14.030  1.00  0.00            
ATOM     29  H14 ACD     1      19.220  18.620  13.430  1.00  0.00            
ATOM     30  O7  ACD     1      17.460  19.540  14.070  1.00  0.00            
ATOM     31  H15 ACD     1      17.220  20.300  14.610  1.00  0.00            
ATOM     32  O8  ACD     1      20.550  18.720  18.200  1.00  0.00            
ATOM     33  C10 ACD     1      21.250  19.740  18.900  1.00  0.00            
ATOM     34  H16 ACD     1      20.600  20.310  19.560  1.00  0.00            
ATOM     35  C11 ACD     1      22.170  19.060  19.820  1.00  0.00            
ATOM     36  H17 ACD     1      22.760  18.370  19.200  1.00  0.00            
ATOM     37  O9  ACD     1      21.290  18.400  20.760  1.00  0.00            
ATOM     38  H18 ACD     1      21.770  17.710  21.240  1.00  0.00            
ATOM     39  C12 ACD     1      23.110  20.050  20.490  1.00  0.00            
ATOM     40  H19 ACD     1      22.520  20.740  21.110  1.00  0.00            
ATOM     41  O10 ACD     1      24.150  19.490  21.300  1.00  0.00            
ATOM     42  H20 ACD     1      23.920  19.280  22.200  1.00  0.00            
ATOM     43  C13 ACD     1      23.790  20.890  19.430  1.00  0.00            
ATOM     44  H21 ACD     1      24.320  21.620  20.060  1.00  0.00            
ATOM     45  O11 ACD     1      22.860  21.570  18.640  1.00  0.00            
ATOM     46  C14 ACD     1      21.900  20.760  17.920  1.00  0.00            
ATOM     47  H22 ACD     1      22.400  20.240  17.090  1.00  0.00            
ATOM     48  C15 ACD     1      20.920  21.780  17.290  1.00  0.00            
ATOM     49  H23 ACD     1      21.470  22.620  16.840  1.00  0.00            
ATOM     50  H24 ACD     1      20.340  21.300  16.500  1.00  0.00            
ATOM     51  O12 ACD     1      20.110  22.340  18.310  1.00  0.00            
ATOM     52  H25 ACD     1      20.530  23.120  18.690  1.00  0.00            
ATOM     53  O13 ACD     1      24.630  20.170  18.550  1.00  0.00            
ATOM     54  C16 ACD     1      25.980  20.520  18.290  1.00  0.00            
ATOM     55  H26 ACD     1      26.230  21.470  18.770  1.00  0.00            
ATOM     56  C17 ACD     1      26.900  19.420  18.770  1.00  0.00            
ATOM     57  H27 ACD     1      26.400  18.490  18.480  1.00  0.00            
ATOM     58  O14 ACD     1      26.880  19.400  20.240  1.00  0.00            
ATOM     59  H28 ACD     1      25.970  19.320  20.530  1.00  0.00            
ATOM     60  C18 ACD     1      28.330  19.440  18.130  1.00  0.00            
ATOM     61  H29 ACD     1      28.840  20.260  18.660  1.00  0.00            
ATOM     62  O15 ACD     1      29.140  18.310  18.430  1.00  0.00            
ATOM     63  H30 ACD     1      29.030  17.760  17.650  1.00  0.00            
ATOM     64  C19 ACD     1      28.270  19.690  16.650  1.00  0.00            
ATOM     65  H31 ACD     1      29.310  19.750  16.330  1.00  0.00            
ATOM     66  O16 ACD     1      27.490  20.890  16.520  1.00  0.00            
ATOM     67  C20 ACD     1      26.120  20.730  16.800  1.00  0.00            
ATOM     68  H32 ACD     1      25.810  19.860  16.190  1.00  0.00            
ATOM     69  C21 ACD     1      25.290  21.930  16.270  1.00  0.00            
ATOM     70  H33 ACD     1      25.660  22.110  15.250  1.00  0.00            
ATOM     71  H34 ACD     1      24.210  21.790  16.120  1.00  0.00            
ATOM     72  O17 ACD     1      25.370  23.170  16.960  1.00  0.00            
ATOM     73  H35 ACD     1      24.620  23.640  16.600  1.00  0.00            
ATOM     74  O18 ACD     1      27.790  18.610  15.940  1.00  0.00            
ATOM     75  C22 ACD     1      28.270  18.520  14.630  1.00  0.00            
ATOM     76  H36 ACD     1      28.790  19.420  14.270  1.00  0.00            
ATOM     77  C23 ACD     1      29.240  17.380  14.660  1.00  0.00            
ATOM     78  H37 ACD     1      28.730  16.590  15.230  1.00  0.00            
ATOM     79  O19 ACD     1      30.490  17.720  15.320  1.00  0.00            
ATOM     80  H38 ACD     1      30.950  18.280  14.690  1.00  0.00            
ATOM     81  C24 ACD     1      29.550  16.870  13.330  1.00  0.00            
ATOM     82  H39 ACD     1      30.140  17.570  12.740  1.00  0.00            
ATOM     83  O20 ACD     1      30.260  15.620  13.460  1.00  0.00            
ATOM     84  H40 ACD     1      29.580  15.050  13.830  1.00  0.00            
ATOM     85  C25 ACD     1      28.250  16.630  12.520  1.00  0.00            
ATOM     86  H41 ACD     1      28.540  16.350  11.500  1.00  0.00            
ATOM     87  O21 ACD     1      27.510  17.820  12.520  1.00  0.00            
ATOM     88  C26 ACD     1      27.060  18.300  13.720  1.00  0.00            
ATOM     89  H42 ACD     1      26.360  17.590  14.170  1.00  0.00            
ATOM     90  C27 ACD     1      26.320  19.650  13.430  1.00  0.00            
ATOM     91  H43 ACD     1      25.620  19.970  14.220  1.00  0.00            
ATOM     92  H44 ACD     1      27.070  20.420  13.230  1.00  0.00            
ATOM     93  O22 ACD     1      25.590  19.590  12.230  1.00  0.00            
ATOM     94  H45 ACD     1      26.220  19.530  11.510  1.00  0.00            
ATOM     95  O23 ACD     1      27.480  15.550  13.070  1.00  0.00            
ATOM     96  C28 ACD     1      26.640  14.730  12.270  1.00  0.00            
ATOM     97  H46 ACD     1      27.310  14.140  11.630  1.00  0.00            
ATOM     98  C29 ACD     1      25.530  15.390  11.400  1.00  0.00            
ATOM     99  H47 ACD     1      25.120  16.170  12.040  1.00  0.00            
ATOM    100  O24 ACD     1      24.520  14.510  10.970  1.00  0.00            
ATOM    101  C30 ACD     1      25.970  16.100  10.050  1.00  0.00            
ATOM    102  H48 ACD     1      25.140  16.410   9.400  1.00  0.00            
ATOM    103  H49 ACD     1      26.550  16.990  10.340  1.00  0.00            
ATOM    104  O25 ACD     1      26.830  15.280   9.250  1.00  0.00            
ATOM    105  H50 ACD     1      26.230  14.570   9.010  1.00  0.00            
ATOM    106  C31 ACD     1      26.030  13.740  13.290  1.00  0.00            
ATOM    107  H51 ACD     1      25.630  14.370  14.100  1.00  0.00            
ATOM    108  O26 ACD     1      27.080  12.820  13.730  1.00  0.00            
ATOM    109  H52 ACD     1      27.810  13.280  14.160  1.00  0.00            
ATOM    110  C32 ACD     1      24.840  12.980  12.800  1.00  0.00            
ATOM    111  H53 ACD     1      25.290  12.230  12.120  1.00  0.00            
ATOM    112  O27 ACD     1      24.190  12.430  13.920  1.00  0.00            
ATOM    113  H54 ACD     1      24.830  12.060  14.540  1.00  0.00            
ATOM    114  C33 ACD     1      23.810  13.750  11.960  1.00  0.00            
ATOM    115  H55 ACD     1      23.090  13.070  11.510  1.00  0.00            
ATOM    116  O28 ACD     1      23.120  14.690  12.800  1.00  0.00            
ATOM    117  C34 ACD     1      21.730  14.740  12.730  1.00  0.00            
ATOM    118  H56 ACD     1      21.310  14.370  11.790  1.00  0.00            
ATOM    119  C35 ACD     1      21.100  14.120  14.010  1.00  0.00            
ATOM    120  H57 ACD     1      21.580  14.580  14.880  1.00  0.00            
ATOM    121  O29 ACD     1      21.550  12.780  13.970  1.00  0.00            
ATOM    122  H58 ACD     1      22.510  12.740  13.860  1.00  0.00            
ATOM    123  C36 ACD     1      19.610  14.300  13.940  1.00  0.00            
ATOM    124  H59 ACD     1      19.230  13.900  13.000  1.00  0.00            
ATOM    125  O30 ACD     1      18.990  13.660  15.050  1.00  0.00            
ATOM    126  H60 ACD     1      19.050  14.300  15.770  1.00  0.00            
ATOM    127  C1  BJ5     2      23.490  18.520  14.980  1.00  0.00            
ATOM    128  C2  BJ5     2      23.530  17.690  16.030  1.00  0.00            
ATOM    129  C3  BJ5     2      24.030  16.310  16.040  1.00  0.00            
ATOM    130  C4  BJ5     2      25.110  16.060  17.070  1.00  0.00            
ATOM    131  C5  BJ5     2      24.780  16.150  18.450  1.00  0.00            
ATOM    132  C6  BJ5     2      25.850  15.880  19.370  1.00  0.00            
ATOM    133  C7  BJ5     2      27.100  15.400  18.930  1.00  0.00            
ATOM    134  O1  BJ5     2      28.100  15.270  19.940  1.00  0.00            
ATOM    135  C8  BJ5     2      29.500  15.160  19.630  1.00  0.00            
ATOM    136  C9  BJ5     2      27.350  15.280  17.520  1.00  0.00            
ATOM    137  C10 BJ5     2      26.340  15.680  16.610  1.00  0.00            
ATOM    138  H1  BJ5     2      23.210  19.550  15.190  1.00  0.00            
ATOM    139  H2  BJ5     2      23.720  18.110  14.000  1.00  0.00            
ATOM    140  H3  BJ5     2      23.170  17.990  17.010  1.00  0.00            
ATOM    141  H4  BJ5     2      24.460  16.040  15.070  1.00  0.00            
ATOM    142  H5  BJ5     2      23.150  15.710  16.300  1.00  0.00            
ATOM    143  H6  BJ5     2      23.770  16.450  18.680  1.00  0.00            
ATOM    144  H7  BJ5     2      25.740  16.030  20.440  1.00  0.00            
ATOM    145  H8  BJ5     2      29.910  15.990  19.030  1.00  0.00            
ATOM    146  H9  BJ5     2      30.130  15.180  20.530  1.00  0.00            
ATOM    147  H10 BJ5     2      29.830  14.290  19.050  1.00  0.00            
ATOM    148  H11 BJ5     2      28.340  14.990  17.160  1.00  0.00            
ATOM    149  H12 BJ5     2      26.600  15.740  15.550  1.00  0.00            
TER
ENDMDL
MODEL        1
ATOM      1  H1  ACD     1      17.080  29.090  26.400  1.00  0.00            
ATOM      2  O1  ACD     1      17.700  28.800  27.080  1.00  0.00            
ATOM      3  C1  ACD     1      18.840  28.480  26.350  1.00  0.00            
ATOM      4  H2  ACD     1      19.680  28.340  27.050  1.00  0.00            
ATOM      5  H3  ACD     1      19.160  29.310  25.710  1.00  0.00            
ATOM      6  C2  ACD     1      18.550  27.290  25.480  1.00  0.00            
ATOM      7  H4  ACD     1      18.300  26.440  26.140  1.00  0.00            
ATOM      8  O2  ACD     1      17.560  27.700  24.460  1.00  0.00            
ATOM      9  C3  ACD     1      17.190  26.630  23.630  1.00  0.00            
ATOM     10  H5  ACD     1      16.360  26.950  22.980  1.00  0.00            
ATOM     11  O3  ACD     1      16.750  25.500  24.370  1.00  0.00            
ATOM     12  C4  ACD     1      15.370  25.170  24.420  1.00  0.00            
ATOM     13  H6  ACD     1      14.830  25.990  23.930  1.00  0.00            
ATOM     14  C5  ACD     1      15.200  23.990  23.470  1.00  0.00            
ATOM     15  H7  ACD     1      15.920  23.240  23.820  1.00  0.00            
ATOM     16  O4  ACD     1      15.440  24.280  22.060  1.00  0.00            
ATOM     17  H8  ACD     1      14.770  24.900  21.770  1.00  0.00            
ATOM     18  C6  ACD     1      13.880  23.330  23.710  1.00  0.00            
ATOM     19  H9  ACD     1      13.080  23.940  23.270  1.00  0.00            
ATOM     20  O5  ACD     1      13.850  22.040  23.060  1.00  0.00            
ATOM     21  H10 ACD     1      13.710  22.220  22.130  1.00  0.00            
ATOM     22  C7  ACD     1      13.710  23.020  25.240  1.00  0.00            
ATOM     23  H11 ACD     1      12.730  22.540  25.250  1.00  0.00            
ATOM     24  O6  ACD     1      13.680  24.280  25.880  1.00  0.00            
ATOM     25  C8  ACD     1      14.960  24.960  25.880  1.00  0.00            
ATOM     26  H12 ACD     1      15.840  24.510  26.370  1.00  0.00            
ATOM     27  C9  ACD     1      14.800  26.290  26.620  1.00  0.00            
ATOM     28  H13 ACD     1      15.690  26.900  26.410  1.00  0.00            
ATOM     29  H14 ACD     1      13.900  26.750  26.200  1.00  0.00            
ATOM     30  O7  ACD     1      14.670  26.070  28.000  1.00  0.00            
ATOM     31  H15 ACD     1      15.470  26.460  28.370  1.00  0.00            
ATOM     32  O8  ACD     1      14.710  22.150  25.710  1.00  0.00            
ATOM     33  C10 ACD     1      14.320  21.000  26.430  1.00  0.00            
ATOM     34  H16 ACD     1      13.240  20.800  26.410  1.00  0.00            
ATOM     35  C11 ACD     1      15.150  19.890  25.740  1.00  0.00            
ATOM     36  H17 ACD     1      16.150  20.350  25.660  1.00  0.00            
ATOM     37  O9  ACD     1      14.690  19.540  24.370  1.00  0.00            
ATOM     38  H18 ACD     1      14.510  20.260  23.760  1.00  0.00            
ATOM     39  C12 ACD     1      15.200  18.610  26.660  1.00  0.00            
ATOM     40  H19 ACD     1      14.210  18.130  26.620  1.00  0.00            
ATOM     41  O10 ACD     1      16.200  17.750  26.110  1.00  0.00            
ATOM     42  H20 ACD     1      15.950  17.620  25.190  1.00  0.00            
ATOM     43  C13 ACD     1      15.510  18.990  28.090  1.00  0.00            
ATOM     44  H21 ACD     1      15.490  18.050  28.660  1.00  0.00            
ATOM     45  O11 ACD     1      14.610  19.960  28.550  1.00  0.00            
ATOM     46  C14 ACD     1      14.740  21.150  27.880  1.00  0.00            
ATOM     47  H22 ACD     1      15.780  21.500  27.900  1.00  0.00            
ATOM     48  C15 ACD     1      13.870  22.270  28.670  1.00  0.00            
ATOM     49  H23 ACD     1      14.100  23.270  28.280  1.00  0.00            
ATOM     50  H24 ACD     1      12.840  21.940  28.520  1.00  0.00            
ATOM     51  O12 ACD     1      14.170  22.250  30.050  1.00  0.00            
ATOM     52  H25 ACD     1      15.100  22.470  30.090  1.00  0.00            
ATOM     53  O13 ACD     1      16.810  19.510  28.260  1.00  0.00            
ATOM     54  C16 ACD     1      17.710  18.860  29.130  1.00  0.00            
ATOM     55  H26 ACD     1      17.240  18.120  29.790  1.00  0.00            
ATOM     56  C17 ACD     1      18.770  18.230  28.270  1.00  0.00            
ATOM     57  H27 ACD     1      18.930  19.030  27.530  1.00  0.00            
ATOM     58  O14 ACD     1      18.200  17.110  27.690  1.00  0.00            
ATOM     59  H28 ACD     1      17.430  17.410  27.200  1.00  0.00            
ATOM     60  C18 ACD     1      19.990  17.830  29.100  1.00  0.00            
ATOM     61  H29 ACD     1      19.720  16.970  29.730  1.00  0.00            
ATOM     62  O15 ACD     1      21.160  17.490  28.340  1.00  0.00            
ATOM     63  H30 ACD     1      21.330  18.240  27.760  1.00  0.00            
ATOM     64  C19 ACD     1      20.540  19.060  29.910  1.00  0.00            
ATOM     65  H31 ACD     1      21.300  18.800  30.650  1.00  0.00            
ATOM     66  O16 ACD     1      19.440  19.500  30.680  1.00  0.00            
ATOM     67  C20 ACD     1      18.290  20.010  29.980  1.00  0.00            
ATOM     68  H32 ACD     1      18.670  20.770  29.280  1.00  0.00            
ATOM     69  C21 ACD     1      17.370  20.540  31.110  1.00  0.00            
ATOM     70  H33 ACD     1      16.380  20.870  30.760  1.00  0.00            
ATOM     71  H34 ACD     1      17.150  19.740  31.820  1.00  0.00            
ATOM     72  O17 ACD     1      17.990  21.540  31.950  1.00  0.00            
ATOM     73  H35 ACD     1      18.810  21.130  32.260  1.00  0.00            
ATOM     74  O18 ACD     1      20.980  20.100  29.040  1.00  0.00            
ATOM     75  C22 ACD     1      22.330  20.540  29.250  1.00  0.00            
ATOM     76  H36 ACD     1      22.840  19.690  29.720  1.00  0.00            
ATOM     77  C23 ACD     1      23.010  20.760  27.880  1.00  0.00            
ATOM     78  H37 ACD     1      22.330  21.250  27.170  1.00  0.00            
ATOM     79  O19 ACD     1      23.300  19.420  27.420  1.00  0.00            
ATOM     80  H38 ACD     1      23.660  19.450  26.530  1.00  0.00            
ATOM     81  C24 ACD     1      24.250  21.580  27.990  1.00  0.00            
ATOM     82  H39 ACD     1      24.990  21.020  28.580  1.00  0.00            
ATOM     83  O20 ACD     1      24.780  21.810  26.720  1.00  0.00            
ATOM     84  H40 ACD     1      24.550  22.680  26.370  1.00  0.00            
ATOM     85  C25 ACD     1      23.980  22.910  28.710  1.00  0.00            
ATOM     86  H41 ACD     1      24.920  23.460  28.870  1.00  0.00            
ATOM     87  O21 ACD     1      23.550  22.480  30.010  1.00  0.00            
ATOM     88  C26 ACD     1      22.260  21.760  30.140  1.00  0.00            
ATOM     89  H42 ACD     1      21.570  22.500  29.700  1.00  0.00            
ATOM     90  C27 ACD     1      22.070  21.290  31.600  1.00  0.00            
ATOM     91  H43 ACD     1      21.190  20.660  31.760  1.00  0.00            
ATOM     92  H44 ACD     1      22.920  20.620  31.760  1.00  0.00            
ATOM     93  O22 ACD     1      22.060  22.370  32.560  1.00  0.00            
ATOM     94  H45 ACD     1      22.870  22.860  32.420  1.00  0.00            
ATOM     95  O23 ACD     1      22.930  23.690  28.060  1.00  0.00            
ATOM     96  C28 ACD     1      23.220  24.890  27.470  1.00  0.00            
ATOM     97  H46 ACD     1      24.230  25.270  27.690  1.00  0.00            
ATOM     98  C29 ACD     1      22.060  25.800  27.930  1.00  0.00            
ATOM     99  H47 ACD     1      21.050  25.380  27.920  1.00  0.00            
ATOM    100  O24 ACD     1      22.060  27.030  27.220  1.00  0.00            
ATOM    101  C30 ACD     1      22.210  26.000  29.460  1.00  0.00            
ATOM    102  H48 ACD     1      21.360  26.620  29.780  1.00  0.00            
ATOM    103  H49 ACD     1      22.120  25.070  30.030  1.00  0.00            
ATOM    104  O25 ACD     1      23.390  26.710  29.750  1.00  0.00            
ATOM    105  H50 ACD     1      23.250  27.550  29.290  1.00  0.00            
ATOM    106  C31 ACD     1      23.170  24.660  25.950  1.00  0.00            
ATOM    107  H51 ACD     1      22.290  24.040  25.710  1.00  0.00            
ATOM    108  O26 ACD     1      24.470  24.070  25.470  1.00  0.00            
ATOM    109  H52 ACD     1      25.100  24.780  25.630  1.00  0.00            
ATOM    110  C32 ACD     1      23.090  26.080  25.340  1.00  0.00            
ATOM    111  H53 ACD     1      24.030  26.610  25.550  1.00  0.00            
ATOM    112  O27 ACD     1      22.990  25.990  23.940  1.00  0.00            
ATOM    113  H54 ACD     1      23.850  25.730  23.590  1.00  0.00            
ATOM    114  C33 ACD     1      21.890  26.840  25.890  1.00  0.00            
ATOM    115  H55 ACD     1      21.790  27.810  25.390  1.00  0.00            
ATOM    116  O28 ACD     1      20.700  26.120  25.550  1.00  0.00            
ATOM    117  C34 ACD     1      19.820  26.820  24.690  1.00  0.00            
ATOM    118  H56 ACD     1      20.280  27.690  24.200  1.00  0.00            
ATOM    119  C35 ACD     1      19.460  25.750  23.660  1.00  0.00            
ATOM    120  H57 ACD     1      19.080  24.860  24.170  1.00  0.00            
ATOM    121  O29 ACD     1      20.570  25.410  22.800  1.00  0.00            
ATOM    122  H58 ACD     1      21.400  25.600  23.260  1.00  0.00            
ATOM    123  C36 ACD     1      18.320  26.240  22.760  1.00  0.00            
ATOM    124  H59 ACD     1      18.700  27.100  22.190  1.00  0.00            
ATOM    125  O30 ACD     1      17.930  25.200  21.800  1.00  0.00            
ATOM    126  H60 ACD     1      17.210  24.700  22.200  1.00  0.00            
ATOM    127  C1  BJ5     2      18.960  22.600  27.320  1.00  0.00            
ATOM    128  C2  BJ5     2      18.350  22.930  26.230  1.00  0.00            
ATOM    129  C3  BJ5     2      18.590  22.230  24.850  1.00  0.00            
ATOM    130  C4  BJ5     2      19.840  21.460  24.630  1.00  0.00            
ATOM    131  C5  BJ5     2      21.020  22.140  24.140  1.00  0.00            
ATOM    132  C6  BJ5     2      22.210  21.470  24.060  1.00  0.00            
ATOM    133  C7  BJ5     2      22.290  20.150  24.460  1.00  0.00            
ATOM    134  O1  BJ5     2      23.560  19.610  24.460  1.00  0.00            
ATOM    135  C8  BJ5     2      24.140  19.450  23.150  1.00  0.00            
ATOM    136  C9  BJ5     2      21.180  19.390  24.810  1.00  0.00            
ATOM    137  C10 BJ5     2      19.950  20.080  24.850  1.00  0.00            
ATOM    138  H1  BJ5     2      18.810  23.100  28.280  1.00  0.00            
ATOM    139  H2  BJ5     2      19.810  21.920  27.280  1.00  0.00            
ATOM    140  H3  BJ5     2      17.690  23.780  26.350  1.00  0.00            
ATOM    141  H4  BJ5     2      18.610  23.050  24.130  1.00  0.00            
ATOM    142  H5  BJ5     2      17.690  21.700  24.510  1.00  0.00            
ATOM    143  H6  BJ5     2      20.890  23.160  23.810  1.00  0.00            
ATOM    144  H7  BJ5     2      23.110  22.010  23.780  1.00  0.00            
ATOM    145  H8  BJ5     2      25.140  18.990  23.200  1.00  0.00            
ATOM    146  H9  BJ5     2      23.550  18.890  22.420  1.00  0.00            
ATOM    147  H10 BJ5     2      24.250  20.450  22.720  1.00  0.00            
ATOM    148  H11 BJ5     2      21.310  18.330  25.010  1.00  0.00            
ATOM    149  H12 BJ5     2      19.080  19.460  25.060  1.00  0.00            
TER
ENDMDL
MODEL        1
ATOM      1  H1  ACD     1      35.150  23.240  17.190  1.00  0.00            
ATOM      2  O1  ACD     1      34.590  22.500  16.950  1.00  0.00            
ATOM      3  C1  ACD     1      33.210  22.930  16.800  1.00  0.00            
ATOM      4  H2  ACD     1      32.960  23.560  17.670  1.00  0.00            
ATOM      5  H3  ACD     1      32.480  22.140  16.620  1.00  0.00            
ATOM      6  C2  ACD     1      33.070  23.820  15.540  1.00  0.00            
ATOM      7  H4  ACD     1      32.000  23.970  15.350  1.00  0.00            
ATOM      8  O2  ACD     1      33.780  25.000  15.780  1.00  0.00            
ATOM      9  C3  ACD     1      33.800  25.920  14.740  1.00  0.00            
ATOM     10  H5  ACD     1      34.340  26.800  15.100  1.00  0.00            
ATOM     11  O3  ACD     1      32.590  26.190  14.160  1.00  0.00            
ATOM     12  C4  ACD     1      32.050  27.500  14.250  1.00  0.00            
ATOM     13  H6  ACD     1      32.860  28.190  14.000  1.00  0.00            
ATOM     14  C5  ACD     1      31.010  27.540  13.190  1.00  0.00            
ATOM     15  H7  ACD     1      30.380  26.650  13.330  1.00  0.00            
ATOM     16  O4  ACD     1      31.750  27.570  11.920  1.00  0.00            
ATOM     17  H8  ACD     1      31.190  27.080  11.320  1.00  0.00            
ATOM     18  C6  ACD     1      29.990  28.700  13.380  1.00  0.00            
ATOM     19  H9  ACD     1      30.440  29.680  13.200  1.00  0.00            
ATOM     20  O5  ACD     1      28.870  28.630  12.420  1.00  0.00            
ATOM     21  H10 ACD     1      28.400  27.890  12.810  1.00  0.00            
ATOM     22  C7  ACD     1      29.420  28.680  14.800  1.00  0.00            
ATOM     23  H11 ACD     1      28.730  29.510  15.010  1.00  0.00            
ATOM     24  O6  ACD     1      30.600  28.830  15.610  1.00  0.00            
ATOM     25  C8  ACD     1      31.470  27.690  15.640  1.00  0.00            
ATOM     26  H12 ACD     1      30.820  26.860  15.930  1.00  0.00            
ATOM     27  C9  ACD     1      32.530  28.060  16.690  1.00  0.00            
ATOM     28  H13 ACD     1      32.010  28.320  17.620  1.00  0.00            
ATOM     29  H14 ACD     1      33.220  27.230  16.870  1.00  0.00            
ATOM     30  O7  ACD     1      33.330  29.180  16.300  1.00  0.00            
ATOM     31  H15 ACD     1      32.670  29.790  15.970  1.00  0.00            
ATOM     32  O8  ACD     1      28.660  27.490  15.100  1.00  0.00            
ATOM     33  C10 ACD     1      27.400  27.610  15.730  1.00  0.00            
ATOM     34  H16 ACD     1      27.310  28.640  16.090  1.00  0.00            
ATOM     35  C11 ACD     1      26.410  27.060  14.680  1.00  0.00            
ATOM     36  H17 ACD     1      26.740  26.070  14.350  1.00  0.00            
ATOM     37  O9  ACD     1      26.270  27.850  13.540  1.00  0.00            
ATOM     38  H18 ACD     1      25.760  27.440  12.830  1.00  0.00            
ATOM     39  C12 ACD     1      25.060  26.910  15.350  1.00  0.00            
ATOM     40  H19 ACD     1      24.730  27.930  15.600  1.00  0.00            
ATOM     41  O10 ACD     1      24.150  26.360  14.430  1.00  0.00            
ATOM     42  H20 ACD     1      23.360  26.880  14.600  1.00  0.00            
ATOM     43  C13 ACD     1      25.100  26.010  16.610  1.00  0.00            
ATOM     44  H21 ACD     1      24.140  25.990  17.130  1.00  0.00            
ATOM     45  O11 ACD     1      26.090  26.540  17.490  1.00  0.00            
ATOM     46  C14 ACD     1      27.440  26.700  16.950  1.00  0.00            
ATOM     47  H22 ACD     1      27.920  25.720  16.830  1.00  0.00            
ATOM     48  C15 ACD     1      28.310  27.370  18.050  1.00  0.00            
ATOM     49  H23 ACD     1      29.260  27.690  17.610  1.00  0.00            
ATOM     50  H24 ACD     1      27.890  28.310  18.440  1.00  0.00            
ATOM     51  O12 ACD     1      28.570  26.530  19.120  1.00  0.00            
ATOM     52  H25 ACD     1      27.750  26.390  19.610  1.00  0.00            
ATOM     53  O13 ACD     1      25.490  24.670  16.190  1.00  0.00            
ATOM     54  C16 ACD     1      24.920  23.540  16.870  1.00  0.00            
ATOM     55  H26 ACD     1      24.200  23.840  17.640  1.00  0.00            
ATOM     56  C17 ACD     1      24.180  22.810  15.760  1.00  0.00            
ATOM     57  H27 ACD     1      24.880  22.670  14.930  1.00  0.00            
ATOM     58  O14 ACD     1      23.160  23.700  15.350  1.00  0.00            
ATOM     59  H28 ACD     1      23.600  24.540  15.150  1.00  0.00            
ATOM     60  C18 ACD     1      23.690  21.350  16.200  1.00  0.00            
ATOM     61  H29 ACD     1      22.890  21.490  16.940  1.00  0.00            
ATOM     62  O15 ACD     1      23.220  20.480  15.180  1.00  0.00            
ATOM     63  H30 ACD     1      24.030  20.180  14.750  1.00  0.00            
ATOM     64  C19 ACD     1      24.910  20.680  16.820  1.00  0.00            
ATOM     65  H31 ACD     1      24.520  19.750  17.250  1.00  0.00            
ATOM     66  O16 ACD     1      25.400  21.490  17.870  1.00  0.00            
ATOM     67  C20 ACD     1      26.040  22.690  17.470  1.00  0.00            
ATOM     68  H32 ACD     1      26.850  22.410  16.790  1.00  0.00            
ATOM     69  C21 ACD     1      26.740  23.410  18.590  1.00  0.00            
ATOM     70  H33 ACD     1      27.150  24.370  18.260  1.00  0.00            
ATOM     71  H34 ACD     1      26.060  23.500  19.440  1.00  0.00            
ATOM     72  O17 ACD     1      27.790  22.610  19.130  1.00  0.00            
ATOM     73  H35 ACD     1      27.390  22.190  19.900  1.00  0.00            
ATOM     74  O18 ACD     1      25.850  20.410  15.880  1.00  0.00            
ATOM     75  C22 ACD     1      26.410  19.150  15.800  1.00  0.00            
ATOM     76  H36 ACD     1      25.760  18.390  16.260  1.00  0.00            
ATOM     77  C23 ACD     1      26.600  18.950  14.270  1.00  0.00            
ATOM     78  H37 ACD     1      26.900  19.910  13.830  1.00  0.00            
ATOM     79  O19 ACD     1      25.300  18.650  13.700  1.00  0.00            
ATOM     80  H38 ACD     1      25.020  17.780  14.010  1.00  0.00            
ATOM     81  C24 ACD     1      27.660  17.740  14.150  1.00  0.00            
ATOM     82  H39 ACD     1      27.180  16.810  14.490  1.00  0.00            
ATOM     83  O20 ACD     1      28.040  17.650  12.790  1.00  0.00            
ATOM     84  H40 ACD     1      28.760  18.240  12.540  1.00  0.00            
ATOM     85  C25 ACD     1      28.940  18.020  14.890  1.00  0.00            
ATOM     86  H41 ACD     1      29.610  17.160  14.830  1.00  0.00            
ATOM     87  O21 ACD     1      28.640  18.020  16.250  1.00  0.00            
ATOM     88  C26 ACD     1      27.720  19.050  16.680  1.00  0.00            
ATOM     89  H42 ACD     1      28.280  19.970  16.460  1.00  0.00            
ATOM     90  C27 ACD     1      27.480  18.930  18.180  1.00  0.00            
ATOM     91  H43 ACD     1      28.400  18.830  18.770  1.00  0.00            
ATOM     92  H44 ACD     1      27.030  19.890  18.460  1.00  0.00            
ATOM     93  O22 ACD     1      26.600  17.890  18.560  1.00  0.00            
ATOM     94  H45 ACD     1      27.030  17.050  18.380  1.00  0.00            
ATOM     95  O23 ACD     1      29.480  19.290  14.430  1.00  0.00            
ATOM     96  C28 ACD     1      30.860  19.200  13.970  1.00  0.00            
ATOM     97  H46 ACD     1      31.180  18.180  13.740  1.00  0.00            
ATOM     98  C29 ACD     1      31.900  19.730  14.950  1.00  0.00            
ATOM     99  H47 ACD     1      31.590  20.700  15.380  1.00  0.00            
ATOM    100  O24 ACD     1      33.180  19.930  14.320  1.00  0.00            
ATOM    101  C30 ACD     1      32.040  18.770  16.110  1.00  0.00            
ATOM    102  H48 ACD     1      31.040  18.450  16.430  1.00  0.00            
ATOM    103  H49 ACD     1      32.490  17.890  15.620  1.00  0.00            
ATOM    104  O25 ACD     1      32.850  19.360  17.100  1.00  0.00            
ATOM    105  H50 ACD     1      33.630  19.630  16.610  1.00  0.00            
ATOM    106  C31 ACD     1      30.890  19.990  12.700  1.00  0.00            
ATOM    107  H51 ACD     1      30.410  20.970  12.860  1.00  0.00            
ATOM    108  O26 ACD     1      30.200  19.310  11.670  1.00  0.00            
ATOM    109  H52 ACD     1      30.250  19.790  10.840  1.00  0.00            
ATOM    110  C32 ACD     1      32.280  20.250  12.150  1.00  0.00            
ATOM    111  H53 ACD     1      32.780  19.350  11.760  1.00  0.00            
ATOM    112  O27 ACD     1      32.290  21.260  11.050  1.00  0.00            
ATOM    113  H54 ACD     1      31.450  21.200  10.600  1.00  0.00            
ATOM    114  C33 ACD     1      33.110  20.870  13.270  1.00  0.00            
ATOM    115  H55 ACD     1      34.120  21.020  12.870  1.00  0.00            
ATOM    116  O28 ACD     1      32.600  22.190  13.760  1.00  0.00            
ATOM    117  C34 ACD     1      33.600  23.080  14.260  1.00  0.00            
ATOM    118  H56 ACD     1      34.480  22.500  14.560  1.00  0.00            
ATOM    119  C35 ACD     1      33.970  24.010  13.080  1.00  0.00            
ATOM    120  H57 ACD     1      33.050  24.350  12.570  1.00  0.00            
ATOM    121  O29 ACD     1      34.820  23.370  12.190  1.00  0.00            
ATOM    122  H58 ACD     1      34.500  23.720  11.350  1.00  0.00            
ATOM    123  C36 ACD     1      34.620  25.260  13.620  1.00  0.00            
ATOM    124  H59 ACD     1      35.580  24.820  13.910  1.00  0.00            
ATOM    125  O30 ACD     1      34.790  26.260  12.570  1.00  0.00            
ATOM    126  H60 ACD     1      33.930  26.610  12.320  1.00  0.00            
ATOM    127  C1  BJ5     2      29.460  24.050  15.520  1.00  0.00            
ATOM    128  C2  BJ5     2      28.840  23.000  15.150  1.00  0.00            
ATOM    129  C3  BJ5     2      27.930  22.960  13.900  1.00  0.00            
ATOM    130  C4  BJ5     2      28.410  23.880  12.770  1.00  0.00            
ATOM    131  C5  BJ5     2      29.740  23.760  12.310  1.00  0.00            
ATOM    132  C6  BJ5     2      30.250  24.700  11.350  1.00  0.00            
ATOM    133  C7  BJ5     2      29.390  25.700  10.850  1.00  0.00            
ATOM    134  O1  BJ5     2      29.900  26.590   9.910  1.00  0.00            
ATOM    135  C8  BJ5     2      29.110  27.610   9.260  1.00  0.00            
ATOM    136  C9  BJ5     2      28.050  25.770  11.300  1.00  0.00            
ATOM    137  C10 BJ5     2      27.540  24.830  12.250  1.00  0.00            
ATOM    138  H1  BJ5     2      30.130  24.100  16.370  1.00  0.00            
ATOM    139  H2  BJ5     2      29.480  24.940  14.890  1.00  0.00            
ATOM    140  H3  BJ5     2      28.830  22.110  15.760  1.00  0.00            
ATOM    141  H4  BJ5     2      26.890  23.110  14.210  1.00  0.00            
ATOM    142  H5  BJ5     2      27.990  21.920  13.560  1.00  0.00            
ATOM    143  H6  BJ5     2      30.400  23.040  12.790  1.00  0.00            
ATOM    144  H7  BJ5     2      31.300  24.720  11.080  1.00  0.00            
ATOM    145  H8  BJ5     2      29.080  28.520   9.870  1.00  0.00            
ATOM    146  H9  BJ5     2      29.660  27.990   8.380  1.00  0.00            
ATOM    147  H10 BJ5     2      28.110  27.190   9.100  1.00  0.00            
ATOM    148  H11 BJ5     2      27.370  26.530  10.920  1.00  0.00            
ATOM    149  H12 BJ5     2      26.510  25.010  12.540  1.00  0.00            
TER
ENDMDL
MODEL        1
ATOM      1  H1  ACD     1      21.510  25.900  13.850  1.00  0.00            
ATOM      2  O1  ACD     1      20.730  25.600  13.370  1.00  0.00            
ATOM      3  C1  ACD     1      19.720  26.550  13.800  1.00  0.00            
ATOM      4  H2  ACD     1      18.820  26.480  13.180  1.00  0.00            
ATOM      5  H3  ACD     1      20.130  27.560  13.660  1.00  0.00            
ATOM      6  C2  ACD     1      19.520  26.420  15.230  1.00  0.00            
ATOM      7  H4  ACD     1      19.290  25.350  15.330  1.00  0.00            
ATOM      8  O2  ACD     1      20.780  26.850  15.960  1.00  0.00            
ATOM      9  C3  ACD     1      20.560  26.860  17.380  1.00  0.00            
ATOM     10  H5  ACD     1      21.460  27.260  17.860  1.00  0.00            
ATOM     11  O3  ACD     1      20.050  25.630  17.920  1.00  0.00            
ATOM     12  C4  ACD     1      20.940  24.830  18.650  1.00  0.00            
ATOM     13  H6  ACD     1      21.920  25.310  18.790  1.00  0.00            
ATOM     14  C5  ACD     1      20.240  24.530  19.930  1.00  0.00            
ATOM     15  H7  ACD     1      19.240  24.090  19.790  1.00  0.00            
ATOM     16  O4  ACD     1      19.900  25.810  20.570  1.00  0.00            
ATOM     17  H8  ACD     1      19.760  26.440  19.860  1.00  0.00            
ATOM     18  C6  ACD     1      21.000  23.560  20.850  1.00  0.00            
ATOM     19  H9  ACD     1      21.920  24.090  21.120  1.00  0.00            
ATOM     20  O5  ACD     1      20.420  23.330  22.160  1.00  0.00            
ATOM     21  H10 ACD     1      20.480  24.200  22.560  1.00  0.00            
ATOM     22  C7  ACD     1      21.330  22.300  20.070  1.00  0.00            
ATOM     23  H11 ACD     1      22.130  21.770  20.590  1.00  0.00            
ATOM     24  O6  ACD     1      21.900  22.680  18.810  1.00  0.00            
ATOM     25  C8  ACD     1      21.110  23.530  17.940  1.00  0.00            
ATOM     26  H12 ACD     1      20.160  23.000  17.870  1.00  0.00            
ATOM     27  C9  ACD     1      21.800  23.710  16.620  1.00  0.00            
ATOM     28  H13 ACD     1      22.030  22.740  16.160  1.00  0.00            
ATOM     29  H14 ACD     1      21.070  24.200  15.960  1.00  0.00            
ATOM     30  O7  ACD     1      23.070  24.510  16.710  1.00  0.00            
ATOM     31  H15 ACD     1      23.750  23.860  16.490  1.00  0.00            
ATOM     32  O8  ACD     1      20.220  21.490  19.900  1.00  0.00            
ATOM     33  C10 ACD     1      20.330  20.120  20.370  1.00  0.00            
ATOM     34  H16 ACD     1      21.340  19.860  20.740  1.00  0.00            
ATOM     35  C11 ACD     1      19.290  20.010  21.460  1.00  0.00            
ATOM     36  H17 ACD     1      18.350  20.380  21.030  1.00  0.00            
ATOM     37  O9  ACD     1      19.690  20.790  22.580  1.00  0.00            
ATOM     38  H18 ACD     1      19.760  21.700  22.300  1.00  0.00            
ATOM     39  C12 ACD     1      19.090  18.530  21.830  1.00  0.00            
ATOM     40  H19 ACD     1      19.960  18.170  22.400  1.00  0.00            
ATOM     41  O10 ACD     1      17.920  18.380  22.600  1.00  0.00            
ATOM     42  H20 ACD     1      17.310  18.660  21.910  1.00  0.00            
ATOM     43  C13 ACD     1      18.880  17.680  20.560  1.00  0.00            
ATOM     44  H21 ACD     1      18.820  16.620  20.820  1.00  0.00            
ATOM     45  O11 ACD     1      20.000  17.810  19.670  1.00  0.00            
ATOM     46  C14 ACD     1      20.110  19.100  19.140  1.00  0.00            
ATOM     47  H22 ACD     1      19.310  19.390  18.460  1.00  0.00            
ATOM     48  C15 ACD     1      21.260  19.100  18.130  1.00  0.00            
ATOM     49  H23 ACD     1      21.620  20.070  17.770  1.00  0.00            
ATOM     50  H24 ACD     1      22.080  18.620  18.680  1.00  0.00            
ATOM     51  O12 ACD     1      20.890  18.270  16.970  1.00  0.00            
ATOM     52  H25 ACD     1      21.550  18.290  16.270  1.00  0.00            
ATOM     53  O13 ACD     1      17.690  18.200  19.900  1.00  0.00            
ATOM     54  C16 ACD     1      16.810  17.380  19.250  1.00  0.00            
ATOM     55  H26 ACD     1      16.890  16.350  19.630  1.00  0.00            
ATOM     56  C17 ACD     1      15.390  17.910  19.640  1.00  0.00            
ATOM     57  H27 ACD     1      15.470  19.000  19.500  1.00  0.00            
ATOM     58  O14 ACD     1      15.150  17.600  21.050  1.00  0.00            
ATOM     59  H28 ACD     1      15.220  16.660  21.270  1.00  0.00            
ATOM     60  C18 ACD     1      14.390  17.380  18.750  1.00  0.00            
ATOM     61  H29 ACD     1      14.290  16.300  18.920  1.00  0.00            
ATOM     62  O15 ACD     1      13.080  17.980  19.050  1.00  0.00            
ATOM     63  H30 ACD     1      13.180  18.860  18.680  1.00  0.00            
ATOM     64  C19 ACD     1      14.670  17.560  17.240  1.00  0.00            
ATOM     65  H31 ACD     1      13.880  17.200  16.580  1.00  0.00            
ATOM     66  O16 ACD     1      15.760  16.800  17.110  1.00  0.00            
ATOM     67  C20 ACD     1      16.970  17.170  17.780  1.00  0.00            
ATOM     68  H32 ACD     1      17.300  18.120  17.330  1.00  0.00            
ATOM     69  C21 ACD     1      18.150  16.230  17.380  1.00  0.00            
ATOM     70  H33 ACD     1      18.850  16.150  18.230  1.00  0.00            
ATOM     71  H34 ACD     1      17.670  15.240  17.350  1.00  0.00            
ATOM     72  O17 ACD     1      18.910  16.640  16.210  1.00  0.00            
ATOM     73  H35 ACD     1      19.530  17.310  16.520  1.00  0.00            
ATOM     74  O18 ACD     1      14.960  18.910  16.930  1.00  0.00            
ATOM     75  C22 ACD     1      14.020  19.620  16.230  1.00  0.00            
ATOM     76  H36 ACD     1      13.130  19.000  16.060  1.00  0.00            
ATOM     77  C23 ACD     1      13.660  20.750  17.070  1.00  0.00            
ATOM     78  H37 ACD     1      14.550  21.310  17.400  1.00  0.00            
ATOM     79  O19 ACD     1      12.950  20.390  18.250  1.00  0.00            
ATOM     80  H38 ACD     1      12.900  21.180  18.800  1.00  0.00            
ATOM     81  C24 ACD     1      12.830  21.820  16.240  1.00  0.00            
ATOM     82  H39 ACD     1      11.940  21.290  15.870  1.00  0.00            
ATOM     83  O20 ACD     1      12.570  22.960  17.080  1.00  0.00            
ATOM     84  H40 ACD     1      11.860  22.580  17.610  1.00  0.00            
ATOM     85  C25 ACD     1      13.450  22.270  14.940  1.00  0.00            
ATOM     86  H41 ACD     1      12.760  22.900  14.360  1.00  0.00            
ATOM     87  O21 ACD     1      13.830  21.100  14.200  1.00  0.00            
ATOM     88  C26 ACD     1      14.620  20.120  14.890  1.00  0.00            
ATOM     89  H42 ACD     1      15.550  20.670  15.080  1.00  0.00            
ATOM     90  C27 ACD     1      15.000  18.890  14.020  1.00  0.00            
ATOM     91  H43 ACD     1      15.480  19.190  13.080  1.00  0.00            
ATOM     92  H44 ACD     1      15.820  18.390  14.540  1.00  0.00            
ATOM     93  O22 ACD     1      13.950  18.040  13.640  1.00  0.00            
ATOM     94  H45 ACD     1      13.480  18.440  12.910  1.00  0.00            
ATOM     95  O23 ACD     1      14.630  23.090  15.190  1.00  0.00            
ATOM     96  C28 ACD     1      14.740  24.280  14.450  1.00  0.00            
ATOM     97  H46 ACD     1      13.960  24.320  13.680  1.00  0.00            
ATOM     98  C29 ACD     1      16.130  24.370  13.810  1.00  0.00            
ATOM     99  H47 ACD     1      16.930  24.280  14.560  1.00  0.00            
ATOM    100  O24 ACD     1      16.260  25.750  13.320  1.00  0.00            
ATOM    101  C30 ACD     1      16.190  23.500  12.580  1.00  0.00            
ATOM    102  H48 ACD     1      15.990  22.460  12.870  1.00  0.00            
ATOM    103  H49 ACD     1      15.350  23.840  11.960  1.00  0.00            
ATOM    104  O25 ACD     1      17.480  23.500  12.030  1.00  0.00            
ATOM    105  H50 ACD     1      17.490  22.910  11.270  1.00  0.00            
ATOM    106  C31 ACD     1      14.410  25.380  15.390  1.00  0.00            
ATOM    107  H51 ACD     1      15.100  25.320  16.240  1.00  0.00            
ATOM    108  O26 ACD     1      13.030  25.360  15.840  1.00  0.00            
ATOM    109  H52 ACD     1      12.830  24.630  16.430  1.00  0.00            
ATOM    110  C32 ACD     1      14.780  26.720  14.870  1.00  0.00            
ATOM    111  H53 ACD     1      14.080  26.900  14.050  1.00  0.00            
ATOM    112  O27 ACD     1      14.770  27.670  15.910  1.00  0.00            
ATOM    113  H54 ACD     1      14.170  27.280  16.550  1.00  0.00            
ATOM    114  C33 ACD     1      16.200  26.740  14.330  1.00  0.00            
ATOM    115  H55 ACD     1      16.480  27.680  13.850  1.00  0.00            
ATOM    116  O28 ACD     1      17.080  26.490  15.390  1.00  0.00            
ATOM    117  C34 ACD     1      18.310  27.260  15.570  1.00  0.00            
ATOM    118  H56 ACD     1      18.220  28.100  14.880  1.00  0.00            
ATOM    119  C35 ACD     1      18.190  27.760  17.040  1.00  0.00            
ATOM    120  H57 ACD     1      17.820  26.820  17.480  1.00  0.00            
ATOM    121  O29 ACD     1      17.160  28.800  17.180  1.00  0.00            
ATOM    122  H58 ACD     1      16.360  28.460  16.760  1.00  0.00            
ATOM    123  C36 ACD     1      19.520  27.980  17.660  1.00  0.00            
ATOM    124  H59 ACD     1      20.010  28.910  17.350  1.00  0.00            
ATOM    125  O30 ACD     1      19.490  28.090  19.130  1.00  0.00            
ATOM    126  H60 ACD     1      20.280  28.610  19.300  1.00  0.00            
ATOM    127  C1  BJ5     2      14.330  25.010  19.080  1.00  0.00            
ATOM    128  C2  BJ5     2      15.510  25.510  19.510  1.00  0.00            
ATOM    129  C3  BJ5     2      16.900  24.920  19.500  1.00  0.00            
ATOM    130  C4  BJ5     2      17.030  23.660  18.620  1.00  0.00            
ATOM    131  C5  BJ5     2      17.660  23.810  17.350  1.00  0.00            
ATOM    132  C6  BJ5     2      17.890  22.690  16.610  1.00  0.00            
ATOM    133  C7  BJ5     2      17.620  21.380  17.130  1.00  0.00            
ATOM    134  O1  BJ5     2      17.770  20.210  16.420  1.00  0.00            
ATOM    135  C8  BJ5     2      18.570  20.070  15.230  1.00  0.00            
ATOM    136  C9  BJ5     2      17.150  21.280  18.420  1.00  0.00            
ATOM    137  C10 BJ5     2      16.930  22.430  19.190  1.00  0.00            
ATOM    138  H1  BJ5     2      13.460  25.640  19.160  1.00  0.00            
ATOM    139  H2  BJ5     2      14.290  24.050  18.570  1.00  0.00            
ATOM    140  H3  BJ5     2      15.520  26.490  19.980  1.00  0.00            
ATOM    141  H4  BJ5     2      17.190  24.680  20.540  1.00  0.00            
ATOM    142  H5  BJ5     2      17.590  25.740  19.280  1.00  0.00            
ATOM    143  H6  BJ5     2      17.870  24.760  16.880  1.00  0.00            
ATOM    144  H7  BJ5     2      18.420  22.770  15.670  1.00  0.00            
ATOM    145  H8  BJ5     2      19.190  20.950  14.990  1.00  0.00            
ATOM    146  H9  BJ5     2      19.270  19.230  15.370  1.00  0.00            
ATOM    147  H10 BJ5     2      17.910  19.840  14.390  1.00  0.00            
ATOM    148  H11 BJ5     2      16.930  20.300  18.830  1.00  0.00            
ATOM    149  H12 BJ5     2      16.590  22.330  20.220  1.00  0.00            
TER
ENDMDL
MODEL        1
ATOM      1  H1  ACD     1      25.300  16.980   9.350  1.00  0.00            
ATOM      2  O1  ACD     1      25.680  17.850   9.520  1.00  0.00            
ATOM      3  C1  ACD     1      26.970  17.510   9.950  1.00  0.00            
ATOM      4  H2  ACD     1      27.500  18.460  10.100  1.00  0.00            
ATOM      5  H3  ACD     1      27.520  16.980   9.150  1.00  0.00            
ATOM      6  C2  ACD     1      26.910  16.640  11.200  1.00  0.00            
ATOM      7  H4  ACD     1      26.510  17.260  12.010  1.00  0.00            
ATOM      8  O2  ACD     1      25.990  15.530  10.870  1.00  0.00            
ATOM      9  C3  ACD     1      25.810  14.530  11.910  1.00  0.00            
ATOM     10  H5  ACD     1      25.120  13.830  11.430  1.00  0.00            
ATOM     11  O3  ACD     1      25.080  15.290  12.910  1.00  0.00            
ATOM     12  C4  ACD     1      23.690  15.070  13.130  1.00  0.00            
ATOM     13  H6  ACD     1      23.360  14.270  12.460  1.00  0.00            
ATOM     14  C5  ACD     1      23.610  14.570  14.570  1.00  0.00            
ATOM     15  H7  ACD     1      24.300  15.120  15.220  1.00  0.00            
ATOM     16  O4  ACD     1      24.110  13.240  14.640  1.00  0.00            
ATOM     17  H8  ACD     1      24.980  13.300  14.240  1.00  0.00            
ATOM     18  C6  ACD     1      22.220  14.680  15.160  1.00  0.00            
ATOM     19  H9  ACD     1      21.550  13.900  14.780  1.00  0.00            
ATOM     20  O5  ACD     1      22.310  14.510  16.610  1.00  0.00            
ATOM     21  H10 ACD     1      22.810  15.270  16.920  1.00  0.00            
ATOM     22  C7  ACD     1      21.710  16.040  14.860  1.00  0.00            
ATOM     23  H11 ACD     1      20.740  16.290  15.300  1.00  0.00            
ATOM     24  O6  ACD     1      21.630  16.260  13.470  1.00  0.00            
ATOM     25  C8  ACD     1      22.830  16.260  12.710  1.00  0.00            
ATOM     26  H12 ACD     1      23.430  17.150  12.920  1.00  0.00            
ATOM     27  C9  ACD     1      22.480  16.330  11.210  1.00  0.00            
ATOM     28  H13 ACD     1      21.540  16.890  11.100  1.00  0.00            
ATOM     29  H14 ACD     1      23.240  16.880  10.630  1.00  0.00            
ATOM     30  O7  ACD     1      22.270  15.090  10.570  1.00  0.00            
ATOM     31  H15 ACD     1      21.440  14.780  10.940  1.00  0.00            
ATOM     32  O8  ACD     1      22.550  16.940  15.440  1.00  0.00            
ATOM     33  C10 ACD     1      22.020  17.850  16.350  1.00  0.00            
ATOM     34  H16 ACD     1      21.180  17.440  16.920  1.00  0.00            
ATOM     35  C11 ACD     1      23.070  18.110  17.450  1.00  0.00            
ATOM     36  H17 ACD     1      24.000  18.160  16.890  1.00  0.00            
ATOM     37  O9  ACD     1      23.030  16.970  18.320  1.00  0.00            
ATOM     38  H18 ACD     1      22.130  16.820  18.600  1.00  0.00            
ATOM     39  C12 ACD     1      22.890  19.450  18.090  1.00  0.00            
ATOM     40  H19 ACD     1      22.090  19.320  18.830  1.00  0.00            
ATOM     41  O10 ACD     1      23.960  19.810  18.820  1.00  0.00            
ATOM     42  H20 ACD     1      24.260  19.220  19.520  1.00  0.00            
ATOM     43  C13 ACD     1      22.540  20.610  17.170  1.00  0.00            
ATOM     44  H21 ACD     1      22.440  21.530  17.750  1.00  0.00            
ATOM     45  O11 ACD     1      21.470  20.300  16.340  1.00  0.00            
ATOM     46  C14 ACD     1      21.610  19.090  15.490  1.00  0.00            
ATOM     47  H22 ACD     1      22.360  19.370  14.730  1.00  0.00            
ATOM     48  C15 ACD     1      20.410  18.900  14.640  1.00  0.00            
ATOM     49  H23 ACD     1      20.010  19.880  14.360  1.00  0.00            
ATOM     50  H24 ACD     1      20.690  18.290  13.770  1.00  0.00            
ATOM     51  O12 ACD     1      19.400  18.210  15.360  1.00  0.00            
ATOM     52  H25 ACD     1      18.560  18.320  14.910  1.00  0.00            
ATOM     53  O13 ACD     1      23.660  20.840  16.340  1.00  0.00            
ATOM     54  C16 ACD     1      24.160  22.200  16.220  1.00  0.00            
ATOM     55  H26 ACD     1      23.500  22.870  16.780  1.00  0.00            
ATOM     56  C17 ACD     1      25.460  22.400  17.010  1.00  0.00            
ATOM     57  H27 ACD     1      26.240  21.680  16.730  1.00  0.00            
ATOM     58  O14 ACD     1      25.270  22.340  18.400  1.00  0.00            
ATOM     59  H28 ACD     1      24.840  21.510  18.620  1.00  0.00            
ATOM     60  C18 ACD     1      25.950  23.800  16.630  1.00  0.00            
ATOM     61  H29 ACD     1      25.290  24.630  16.920  1.00  0.00            
ATOM     62  O15 ACD     1      27.210  23.940  17.300  1.00  0.00            
ATOM     63  H30 ACD     1      27.130  23.420  18.100  1.00  0.00            
ATOM     64  C19 ACD     1      26.200  23.970  15.140  1.00  0.00            
ATOM     65  H31 ACD     1      26.550  25.000  15.050  1.00  0.00            
ATOM     66  O16 ACD     1      24.950  23.780  14.530  1.00  0.00            
ATOM     67  C20 ACD     1      24.310  22.520  14.760  1.00  0.00            
ATOM     68  H32 ACD     1      24.860  21.720  14.260  1.00  0.00            
ATOM     69  C21 ACD     1      22.910  22.560  14.120  1.00  0.00            
ATOM     70  H33 ACD     1      23.070  22.580  13.040  1.00  0.00            
ATOM     71  H34 ACD     1      22.360  21.650  14.400  1.00  0.00            
ATOM     72  O17 ACD     1      22.050  23.590  14.540  1.00  0.00            
ATOM     73  H35 ACD     1      22.520  24.220  15.090  1.00  0.00            
ATOM     74  O18 ACD     1      27.090  22.920  14.710  1.00  0.00            
ATOM     75  C22 ACD     1      28.020  23.290  13.730  1.00  0.00            
ATOM     76  H36 ACD     1      27.810  24.260  13.250  1.00  0.00            
ATOM     77  C23 ACD     1      29.380  23.420  14.520  1.00  0.00            
ATOM     78  H37 ACD     1      29.430  22.480  15.070  1.00  0.00            
ATOM     79  O19 ACD     1      29.270  24.490  15.480  1.00  0.00            
ATOM     80  H38 ACD     1      28.590  24.340  16.140  1.00  0.00            
ATOM     81  C24 ACD     1      30.560  23.530  13.540  1.00  0.00            
ATOM     82  H39 ACD     1      30.480  24.460  12.970  1.00  0.00            
ATOM     83  O20 ACD     1      31.830  23.610  14.200  1.00  0.00            
ATOM     84  H40 ACD     1      31.960  22.690  14.440  1.00  0.00            
ATOM     85  C25 ACD     1      30.470  22.320  12.640  1.00  0.00            
ATOM     86  H41 ACD     1      31.340  22.370  11.970  1.00  0.00            
ATOM     87  O21 ACD     1      29.270  22.450  11.890  1.00  0.00            
ATOM     88  C26 ACD     1      28.050  22.220  12.580  1.00  0.00            
ATOM     89  H42 ACD     1      28.070  21.200  12.960  1.00  0.00            
ATOM     90  C27 ACD     1      27.030  22.410  11.560  1.00  0.00            
ATOM     91  H43 ACD     1      26.080  22.590  12.070  1.00  0.00            
ATOM     92  H44 ACD     1      27.270  23.360  11.070  1.00  0.00            
ATOM     93  O22 ACD     1      26.960  21.390  10.580  1.00  0.00            
ATOM     94  H45 ACD     1      27.860  21.200  10.320  1.00  0.00            
ATOM     95  O23 ACD     1      30.540  21.080  13.300  1.00  0.00            
ATOM     96  C28 ACD     1      31.180  19.960  12.640  1.00  0.00            
ATOM     97  H46 ACD     1      32.260  20.130  12.540  1.00  0.00            
ATOM     98  C29 ACD     1      30.490  19.630  11.280  1.00  0.00            
ATOM     99  H47 ACD     1      29.410  19.700  11.410  1.00  0.00            
ATOM    100  O24 ACD     1      30.810  18.250  10.880  1.00  0.00            
ATOM    101  C30 ACD     1      30.960  20.500  10.070  1.00  0.00            
ATOM    102  H48 ACD     1      30.810  20.030   9.090  1.00  0.00            
ATOM    103  H49 ACD     1      30.300  21.370   9.970  1.00  0.00            
ATOM    104  O25 ACD     1      32.330  20.870  10.100  1.00  0.00            
ATOM    105  H50 ACD     1      32.840  20.070  10.230  1.00  0.00            
ATOM    106  C31 ACD     1      31.090  18.780  13.620  1.00  0.00            
ATOM    107  H51 ACD     1      30.090  18.780  14.070  1.00  0.00            
ATOM    108  O26 ACD     1      32.150  18.970  14.570  1.00  0.00            
ATOM    109  H52 ACD     1      32.140  19.900  14.840  1.00  0.00            
ATOM    110  C32 ACD     1      31.300  17.440  13.000  1.00  0.00            
ATOM    111  H53 ACD     1      32.320  17.300  12.630  1.00  0.00            
ATOM    112  O27 ACD     1      31.130  16.410  14.000  1.00  0.00            
ATOM    113  H54 ACD     1      31.420  16.840  14.820  1.00  0.00            
ATOM    114  C33 ACD     1      30.470  17.230  11.760  1.00  0.00            
ATOM    115  H55 ACD     1      30.680  16.320  11.180  1.00  0.00            
ATOM    116  O28 ACD     1      29.120  17.270  12.110  1.00  0.00            
ATOM    117  C34 ACD     1      28.310  16.160  11.630  1.00  0.00            
ATOM    118  H56 ACD     1      28.820  15.620  10.820  1.00  0.00            
ATOM    119  C35 ACD     1      28.110  15.140  12.770  1.00  0.00            
ATOM    120  H57 ACD     1      27.660  15.680  13.620  1.00  0.00            
ATOM    121  O29 ACD     1      29.390  14.490  13.300  1.00  0.00            
ATOM    122  H58 ACD     1      29.980  15.190  13.600  1.00  0.00            
ATOM    123  C36 ACD     1      27.150  14.010  12.430  1.00  0.00            
ATOM    124  H59 ACD     1      27.690  13.400  11.690  1.00  0.00            
ATOM    125  O30 ACD     1      26.920  13.170  13.630  1.00  0.00            
ATOM    126  H60 ACD     1      27.720  12.780  13.990  1.00  0.00            
ATOM    127  C1  BJ5     2      25.400  18.470  14.190  1.00  0.00            
ATOM    128  C2  BJ5     2      26.520  18.920  14.640  1.00  0.00            
ATOM    129  C3  BJ5     2      27.410  18.120  15.610  1.00  0.00            
ATOM    130  C4  BJ5     2      27.620  19.080  16.780  1.00  0.00            
ATOM    131  C5  BJ5     2      27.070  18.910  18.080  1.00  0.00            
ATOM    132  C6  BJ5     2      27.380  19.820  19.080  1.00  0.00            
ATOM    133  C7  BJ5     2      28.320  20.830  18.900  1.00  0.00            
ATOM    134  O1  BJ5     2      28.720  21.670  19.920  1.00  0.00            
ATOM    135  C8  BJ5     2      28.970  21.190  21.180  1.00  0.00            
ATOM    136  C9  BJ5     2      28.940  20.920  17.690  1.00  0.00            
ATOM    137  C10 BJ5     2      28.560  20.120  16.610  1.00  0.00            
ATOM    138  H1  BJ5     2      24.850  18.990  13.400  1.00  0.00            
ATOM    139  H2  BJ5     2      25.000  17.520  14.530  1.00  0.00            
ATOM    140  H3  BJ5     2      26.910  19.880  14.310  1.00  0.00            
ATOM    141  H4  BJ5     2      28.380  17.880  15.160  1.00  0.00            
ATOM    142  H5  BJ5     2      26.980  17.130  15.830  1.00  0.00            
ATOM    143  H6  BJ5     2      26.340  18.120  18.270  1.00  0.00            
ATOM    144  H7  BJ5     2      26.900  19.740  20.050  1.00  0.00            
ATOM    145  H8  BJ5     2      27.970  21.100  21.620  1.00  0.00            
ATOM    146  H9  BJ5     2      29.460  20.200  21.170  1.00  0.00            
ATOM    147  H10 BJ5     2      29.650  21.850  21.730  1.00  0.00            
ATOM    148  H11 BJ5     2      29.680  21.700  17.530  1.00  0.00            
ATOM    149  H12 BJ5     2      29.070  20.150  15.660  1.00  0.00            
TER
ENDMDL
MODEL        1
ATOM      1  H1  ACD     1      25.070  26.760  12.140  1.00  0.00            
ATOM      2  O1  ACD     1      24.320  27.090  11.650  1.00  0.00            
ATOM      3  C1  ACD     1      23.340  26.000  11.600  1.00  0.00            
ATOM      4  H2  ACD     1      22.970  25.650  12.570  1.00  0.00            
ATOM      5  H3  ACD     1      23.970  25.190  11.200  1.00  0.00            
ATOM      6  C2  ACD     1      22.200  26.180  10.520  1.00  0.00            
ATOM      7  H4  ACD     1      21.690  25.230  10.280  1.00  0.00            
ATOM      8  O2  ACD     1      21.280  27.160  11.010  1.00  0.00            
ATOM      9  C3  ACD     1      20.230  27.540  10.120  1.00  0.00            
ATOM     10  H5  ACD     1      19.550  28.190  10.680  1.00  0.00            
ATOM     11  O3  ACD     1      19.650  26.330   9.650  1.00  0.00            
ATOM     12  C4  ACD     1      18.320  26.010   9.880  1.00  0.00            
ATOM     13  H6  ACD     1      17.690  26.800  10.310  1.00  0.00            
ATOM     14  C5  ACD     1      17.660  25.660   8.550  1.00  0.00            
ATOM     15  H7  ACD     1      18.210  24.880   8.000  1.00  0.00            
ATOM     16  O4  ACD     1      17.530  26.840   7.850  1.00  0.00            
ATOM     17  H8  ACD     1      17.120  26.720   6.980  1.00  0.00            
ATOM     18  C6  ACD     1      16.300  25.170   8.840  1.00  0.00            
ATOM     19  H9  ACD     1      15.670  26.000   9.200  1.00  0.00            
ATOM     20  O5  ACD     1      15.510  24.870   7.700  1.00  0.00            
ATOM     21  H10 ACD     1      15.500  25.670   7.160  1.00  0.00            
ATOM     22  C7  ACD     1      16.250  24.060   9.830  1.00  0.00            
ATOM     23  H11 ACD     1      15.180  23.860   9.960  1.00  0.00            
ATOM     24  O6  ACD     1      16.860  24.440  11.080  1.00  0.00            
ATOM     25  C8  ACD     1      18.260  24.850  10.940  1.00  0.00            
ATOM     26  H12 ACD     1      18.810  23.980  10.560  1.00  0.00            
ATOM     27  C9  ACD     1      18.770  25.270  12.340  1.00  0.00            
ATOM     28  H13 ACD     1      19.820  25.590  12.390  1.00  0.00            
ATOM     29  H14 ACD     1      18.130  25.980  12.890  1.00  0.00            
ATOM     30  O7  ACD     1      18.690  24.110  13.150  1.00  0.00            
ATOM     31  H15 ACD     1      17.810  23.730  13.090  1.00  0.00            
ATOM     32  O8  ACD     1      16.910  22.980   9.350  1.00  0.00            
ATOM     33  C10 ACD     1      16.290  21.680   9.500  1.00  0.00            
ATOM     34  H16 ACD     1      15.320  21.740  10.000  1.00  0.00            
ATOM     35  C11 ACD     1      16.080  21.450   8.070  1.00  0.00            
ATOM     36  H17 ACD     1      16.940  21.730   7.440  1.00  0.00            
ATOM     37  O9  ACD     1      14.970  22.210   7.560  1.00  0.00            
ATOM     38  H18 ACD     1      15.210  23.110   7.320  1.00  0.00            
ATOM     39  C12 ACD     1      15.870  19.960   7.810  1.00  0.00            
ATOM     40  H19 ACD     1      14.840  19.840   8.180  1.00  0.00            
ATOM     41  O10 ACD     1      15.960  19.710   6.420  1.00  0.00            
ATOM     42  H20 ACD     1      15.150  20.020   6.000  1.00  0.00            
ATOM     43  C13 ACD     1      16.660  19.020   8.740  1.00  0.00            
ATOM     44  H21 ACD     1      16.200  18.030   8.650  1.00  0.00            
ATOM     45  O11 ACD     1      16.650  19.460  10.120  1.00  0.00            
ATOM     46  C14 ACD     1      17.190  20.740  10.240  1.00  0.00            
ATOM     47  H22 ACD     1      18.230  20.780   9.880  1.00  0.00            
ATOM     48  C15 ACD     1      17.190  21.050  11.740  1.00  0.00            
ATOM     49  H23 ACD     1      17.660  22.010  11.980  1.00  0.00            
ATOM     50  H24 ACD     1      16.130  21.110  12.020  1.00  0.00            
ATOM     51  O12 ACD     1      17.740  19.970  12.560  1.00  0.00            
ATOM     52  H25 ACD     1      18.670  19.870  12.350  1.00  0.00            
ATOM     53  O13 ACD     1      18.000  19.140   8.220  1.00  0.00            
ATOM     54  C16 ACD     1      18.610  17.910   7.900  1.00  0.00            
ATOM     55  H26 ACD     1      17.960  17.020   7.880  1.00  0.00            
ATOM     56  C17 ACD     1      19.240  18.210   6.490  1.00  0.00            
ATOM     57  H27 ACD     1      19.720  19.200   6.520  1.00  0.00            
ATOM     58  O14 ACD     1      18.170  18.040   5.560  1.00  0.00            
ATOM     59  H28 ACD     1      17.380  18.510   5.840  1.00  0.00            
ATOM     60  C18 ACD     1      20.270  17.110   6.240  1.00  0.00            
ATOM     61  H29 ACD     1      19.750  16.160   6.110  1.00  0.00            
ATOM     62  O15 ACD     1      20.990  17.440   5.010  1.00  0.00            
ATOM     63  H30 ACD     1      21.680  18.030   5.320  1.00  0.00            
ATOM     64  C19 ACD     1      21.260  17.130   7.360  1.00  0.00            
ATOM     65  H31 ACD     1      22.030  16.400   7.110  1.00  0.00            
ATOM     66  O16 ACD     1      20.600  16.680   8.510  1.00  0.00            
ATOM     67  C20 ACD     1      19.670  17.640   8.930  1.00  0.00            
ATOM     68  H32 ACD     1      20.160  18.560   9.280  1.00  0.00            
ATOM     69  C21 ACD     1      19.020  17.130  10.260  1.00  0.00            
ATOM     70  H33 ACD     1      18.290  17.820  10.700  1.00  0.00            
ATOM     71  H34 ACD     1      18.510  16.160  10.130  1.00  0.00            
ATOM     72  O17 ACD     1      20.020  16.960  11.260  1.00  0.00            
ATOM     73  H35 ACD     1      20.710  16.380  10.920  1.00  0.00            
ATOM     74  O18 ACD     1      21.960  18.380   7.500  1.00  0.00            
ATOM     75  C22 ACD     1      23.370  18.250   7.680  1.00  0.00            
ATOM     76  H36 ACD     1      23.640  17.190   7.780  1.00  0.00            
ATOM     77  C23 ACD     1      24.030  18.960   6.460  1.00  0.00            
ATOM     78  H37 ACD     1      23.490  19.910   6.380  1.00  0.00            
ATOM     79  O19 ACD     1      23.840  18.190   5.260  1.00  0.00            
ATOM     80  H38 ACD     1      23.950  18.750   4.480  1.00  0.00            
ATOM     81  C24 ACD     1      25.450  19.420   6.740  1.00  0.00            
ATOM     82  H39 ACD     1      25.910  18.430   6.700  1.00  0.00            
ATOM     83  O20 ACD     1      25.900  20.230   5.700  1.00  0.00            
ATOM     84  H40 ACD     1      25.310  20.990   5.740  1.00  0.00            
ATOM     85  C25 ACD     1      25.510  20.200   8.060  1.00  0.00            
ATOM     86  H41 ACD     1      26.530  20.480   8.330  1.00  0.00            
ATOM     87  O21 ACD     1      25.040  19.270   9.040  1.00  0.00            
ATOM     88  C26 ACD     1      23.660  18.960   8.980  1.00  0.00            
ATOM     89  H42 ACD     1      23.040  19.860   9.060  1.00  0.00            
ATOM     90  C27 ACD     1      23.420  17.980  10.180  1.00  0.00            
ATOM     91  H43 ACD     1      22.380  17.630  10.150  1.00  0.00            
ATOM     92  H44 ACD     1      24.120  17.140  10.200  1.00  0.00            
ATOM     93  O22 ACD     1      23.630  18.590  11.470  1.00  0.00            
ATOM     94  H45 ACD     1      23.370  18.050  12.220  1.00  0.00            
ATOM     95  O23 ACD     1      24.680  21.350   8.040  1.00  0.00            
ATOM     96  C28 ACD     1      25.130  22.660   7.810  1.00  0.00            
ATOM     97  H46 ACD     1      26.170  22.540   7.460  1.00  0.00            
ATOM     98  C29 ACD     1      25.180  23.430   9.150  1.00  0.00            
ATOM     99  H47 ACD     1      24.320  23.520   9.820  1.00  0.00            
ATOM    100  O24 ACD     1      25.430  24.880   8.840  1.00  0.00            
ATOM    101  C30 ACD     1      26.410  22.920   9.890  1.00  0.00            
ATOM    102  H48 ACD     1      26.120  21.940  10.290  1.00  0.00            
ATOM    103  H49 ACD     1      27.270  22.880   9.210  1.00  0.00            
ATOM    104  O25 ACD     1      26.760  23.780  10.960  1.00  0.00            
ATOM    105  H50 ACD     1      26.790  24.690  10.630  1.00  0.00            
ATOM    106  C31 ACD     1      24.360  23.270   6.630  1.00  0.00            
ATOM    107  H51 ACD     1      23.310  23.110   6.900  1.00  0.00            
ATOM    108  O26 ACD     1      24.600  22.670   5.400  1.00  0.00            
ATOM    109  H52 ACD     1      23.960  23.150   4.880  1.00  0.00            
ATOM    110  C32 ACD     1      24.520  24.760   6.530  1.00  0.00            
ATOM    111  H53 ACD     1      25.500  24.940   6.080  1.00  0.00            
ATOM    112  O27 ACD     1      23.610  25.430   5.720  1.00  0.00            
ATOM    113  H54 ACD     1      23.770  25.330   4.780  1.00  0.00            
ATOM    114  C33 ACD     1      24.530  25.460   7.870  1.00  0.00            
ATOM    115  H55 ACD     1      24.810  26.510   7.740  1.00  0.00            
ATOM    116  O28 ACD     1      23.230  25.410   8.450  1.00  0.00            
ATOM    117  C34 ACD     1      22.820  26.580   9.160  1.00  0.00            
ATOM    118  H56 ACD     1      23.650  27.270   9.320  1.00  0.00            
ATOM    119  C35 ACD     1      21.780  27.190   8.190  1.00  0.00            
ATOM    120  H57 ACD     1      21.140  26.340   7.900  1.00  0.00            
ATOM    121  O29 ACD     1      22.530  27.690   7.000  1.00  0.00            
ATOM    122  H58 ACD     1      22.860  26.950   6.470  1.00  0.00            
ATOM    123  C36 ACD     1      20.870  28.180   8.850  1.00  0.00            
ATOM    124  H59 ACD     1      21.440  29.080   9.090  1.00  0.00            
ATOM    125  O30 ACD     1      19.810  28.460   7.980  1.00  0.00            
ATOM    126  H60 ACD     1      19.380  27.620   7.790  1.00  0.00            
ATOM    127  C1  BJ5     2      20.850  22.230  10.360  1.00  0.00            
ATOM    128  C2  BJ5     2      21.190  22.650   9.120  1.00  0.00            
ATOM    129  C3  BJ5     2      20.710  21.990   7.820  1.00  0.00            
ATOM    130  C4  BJ5     2      20.000  22.850   6.830  1.00  0.00            
ATOM    131  C5  BJ5     2      19.010  22.370   5.970  1.00  0.00            
ATOM    132  C6  BJ5     2      18.580  23.170   4.860  1.00  0.00            
ATOM    133  C7  BJ5     2      19.050  24.490   4.680  1.00  0.00            
ATOM    134  O1  BJ5     2      18.800  25.280   3.610  1.00  0.00            
ATOM    135  C8  BJ5     2      17.530  25.120   2.870  1.00  0.00            
ATOM    136  C9  BJ5     2      20.110  24.930   5.480  1.00  0.00            
ATOM    137  C10 BJ5     2      20.610  24.060   6.530  1.00  0.00            
ATOM    138  H1  BJ5     2      21.230  22.650  11.290  1.00  0.00            
ATOM    139  H2  BJ5     2      20.160  21.390  10.430  1.00  0.00            
ATOM    140  H3  BJ5     2      21.830  23.520   9.040  1.00  0.00            
ATOM    141  H4  BJ5     2      20.100  21.120   8.070  1.00  0.00            
ATOM    142  H5  BJ5     2      21.630  21.690   7.310  1.00  0.00            
ATOM    143  H6  BJ5     2      18.720  21.330   6.040  1.00  0.00            
ATOM    144  H7  BJ5     2      17.890  22.740   4.140  1.00  0.00            
ATOM    145  H8  BJ5     2      17.320  26.000   2.250  1.00  0.00            
ATOM    146  H9  BJ5     2      17.530  24.230   2.230  1.00  0.00            
ATOM    147  H10 BJ5     2      16.670  25.060   3.540  1.00  0.00            
ATOM    148  H11 BJ5     2      20.500  25.920   5.300  1.00  0.00            
ATOM    149  H12 BJ5     2      21.540  24.410   6.960  1.00  0.00            
TER
ENDMDL
MODEL        1
ATOM      1  H1  ACD     1      27.590  21.690   5.360  1.00  0.00            
ATOM      2  O1  ACD     1      27.630  20.790   5.020  1.00  0.00            
ATOM      3  C1  ACD     1      28.860  20.180   5.460  1.00  0.00            
ATOM      4  H2  ACD     1      29.760  20.780   5.290  1.00  0.00            
ATOM      5  H3  ACD     1      28.970  19.280   4.840  1.00  0.00            
ATOM      6  C2  ACD     1      28.630  19.780   6.970  1.00  0.00            
ATOM      7  H4  ACD     1      28.060  20.560   7.490  1.00  0.00            
ATOM      8  O2  ACD     1      27.830  18.630   7.130  1.00  0.00            
ATOM      9  C3  ACD     1      27.540  18.220   8.430  1.00  0.00            
ATOM     10  H5  ACD     1      26.770  17.450   8.320  1.00  0.00            
ATOM     11  O3  ACD     1      27.140  19.240   9.300  1.00  0.00            
ATOM     12  C4  ACD     1      25.920  19.070   9.960  1.00  0.00            
ATOM     13  H6  ACD     1      25.460  18.090   9.750  1.00  0.00            
ATOM     14  C5  ACD     1      26.180  19.250  11.440  1.00  0.00            
ATOM     15  H7  ACD     1      26.720  20.160  11.740  1.00  0.00            
ATOM     16  O4  ACD     1      26.780  18.110  11.930  1.00  0.00            
ATOM     17  H8  ACD     1      27.580  17.930  11.430  1.00  0.00            
ATOM     18  C6  ACD     1      24.850  19.590  12.220  1.00  0.00            
ATOM     19  H9  ACD     1      24.150  18.740  12.200  1.00  0.00            
ATOM     20  O5  ACD     1      25.130  20.020  13.580  1.00  0.00            
ATOM     21  H10 ACD     1      25.880  19.470  13.820  1.00  0.00            
ATOM     22  C7  ACD     1      24.170  20.790  11.610  1.00  0.00            
ATOM     23  H11 ACD     1      23.200  20.960  12.090  1.00  0.00            
ATOM     24  O6  ACD     1      23.900  20.310  10.250  1.00  0.00            
ATOM     25  C8  ACD     1      25.090  20.170   9.440  1.00  0.00            
ATOM     26  H12 ACD     1      25.620  21.130   9.510  1.00  0.00            
ATOM     27  C9  ACD     1      24.520  19.840   8.020  1.00  0.00            
ATOM     28  H13 ACD     1      24.030  20.770   7.700  1.00  0.00            
ATOM     29  H14 ACD     1      25.370  19.720   7.340  1.00  0.00            
ATOM     30  O7  ACD     1      23.640  18.680   8.020  1.00  0.00            
ATOM     31  H15 ACD     1      23.220  18.690   7.150  1.00  0.00            
ATOM     32  O8  ACD     1      24.890  21.970  11.620  1.00  0.00            
ATOM     33  C10 ACD     1      24.230  23.230  11.960  1.00  0.00            
ATOM     34  H16 ACD     1      23.140  23.190  11.870  1.00  0.00            
ATOM     35  C11 ACD     1      24.360  23.500  13.480  1.00  0.00            
ATOM     36  H17 ACD     1      25.440  23.600  13.670  1.00  0.00            
ATOM     37  O9  ACD     1      23.790  22.450  14.280  1.00  0.00            
ATOM     38  H18 ACD     1      24.340  21.690  14.070  1.00  0.00            
ATOM     39  C12 ACD     1      23.690  24.890  13.680  1.00  0.00            
ATOM     40  H19 ACD     1      22.660  24.790  13.300  1.00  0.00            
ATOM     41  O10 ACD     1      23.740  25.190  15.120  1.00  0.00            
ATOM     42  H20 ACD     1      23.720  24.290  15.460  1.00  0.00            
ATOM     43  C13 ACD     1      24.300  25.960  12.790  1.00  0.00            
ATOM     44  H21 ACD     1      23.690  26.870  12.810  1.00  0.00            
ATOM     45  O11 ACD     1      24.300  25.580  11.410  1.00  0.00            
ATOM     46  C14 ACD     1      24.820  24.320  11.070  1.00  0.00            
ATOM     47  H22 ACD     1      25.910  24.340  11.130  1.00  0.00            
ATOM     48  C15 ACD     1      24.510  24.140   9.640  1.00  0.00            
ATOM     49  H23 ACD     1      24.870  25.010   9.070  1.00  0.00            
ATOM     50  H24 ACD     1      25.130  23.360   9.190  1.00  0.00            
ATOM     51  O12 ACD     1      23.150  24.020   9.370  1.00  0.00            
ATOM     52  H25 ACD     1      22.970  24.510   8.560  1.00  0.00            
ATOM     53  O13 ACD     1      25.640  26.200  13.210  1.00  0.00            
ATOM     54  C16 ACD     1      26.330  27.450  12.950  1.00  0.00            
ATOM     55  H26 ACD     1      25.690  28.260  13.310  1.00  0.00            
ATOM     56  C17 ACD     1      27.630  27.320  13.800  1.00  0.00            
ATOM     57  H27 ACD     1      28.150  26.390  13.530  1.00  0.00            
ATOM     58  O14 ACD     1      27.400  27.460  15.260  1.00  0.00            
ATOM     59  H28 ACD     1      27.020  26.640  15.590  1.00  0.00            
ATOM     60  C18 ACD     1      28.670  28.410  13.470  1.00  0.00            
ATOM     61  H29 ACD     1      28.250  29.380  13.770  1.00  0.00            
ATOM     62  O15 ACD     1      29.940  28.180  14.030  1.00  0.00            
ATOM     63  H30 ACD     1      29.830  28.010  14.970  1.00  0.00            
ATOM     64  C19 ACD     1      28.870  28.450  11.940  1.00  0.00            
ATOM     65  H31 ACD     1      29.440  29.350  11.680  1.00  0.00            
ATOM     66  O16 ACD     1      27.610  28.710  11.320  1.00  0.00            
ATOM     67  C20 ACD     1      26.600  27.720  11.440  1.00  0.00            
ATOM     68  H32 ACD     1      26.950  26.810  10.930  1.00  0.00            
ATOM     69  C21 ACD     1      25.470  28.310  10.640  1.00  0.00            
ATOM     70  H33 ACD     1      25.900  28.840   9.780  1.00  0.00            
ATOM     71  H34 ACD     1      24.940  27.460  10.200  1.00  0.00            
ATOM     72  O17 ACD     1      24.550  29.160  11.360  1.00  0.00            
ATOM     73  H35 ACD     1      24.730  30.090  11.210  1.00  0.00            
ATOM     74  O18 ACD     1      29.470  27.260  11.480  1.00  0.00            
ATOM     75  C22 ACD     1      30.630  27.330  10.680  1.00  0.00            
ATOM     76  H36 ACD     1      31.050  28.340  10.700  1.00  0.00            
ATOM     77  C23 ACD     1      31.640  26.500  11.420  1.00  0.00            
ATOM     78  H37 ACD     1      31.100  25.600  11.760  1.00  0.00            
ATOM     79  O19 ACD     1      32.040  27.080  12.630  1.00  0.00            
ATOM     80  H38 ACD     1      31.240  27.400  13.060  1.00  0.00            
ATOM     81  C24 ACD     1      32.830  26.270  10.460  1.00  0.00            
ATOM     82  H39 ACD     1      33.330  27.240  10.350  1.00  0.00            
ATOM     83  O20 ACD     1      33.650  25.270  11.080  1.00  0.00            
ATOM     84  H40 ACD     1      34.570  25.230  10.800  1.00  0.00            
ATOM     85  C25 ACD     1      32.450  25.780   9.090  1.00  0.00            
ATOM     86  H41 ACD     1      33.370  25.760   8.480  1.00  0.00            
ATOM     87  O21 ACD     1      31.590  26.730   8.530  1.00  0.00            
ATOM     88  C26 ACD     1      30.320  26.930   9.250  1.00  0.00            
ATOM     89  H42 ACD     1      29.770  25.980   9.250  1.00  0.00            
ATOM     90  C27 ACD     1      29.570  27.960   8.500  1.00  0.00            
ATOM     91  H43 ACD     1      28.760  28.380   9.110  1.00  0.00            
ATOM     92  H44 ACD     1      30.250  28.790   8.260  1.00  0.00            
ATOM     93  O22 ACD     1      28.980  27.400   7.310  1.00  0.00            
ATOM     94  H45 ACD     1      29.620  27.020   6.700  1.00  0.00            
ATOM     95  O23 ACD     1      31.810  24.540   9.180  1.00  0.00            
ATOM     96  C28 ACD     1      32.240  23.580   8.230  1.00  0.00            
ATOM     97  H46 ACD     1      33.040  24.040   7.640  1.00  0.00            
ATOM     98  C29 ACD     1      31.040  23.250   7.330  1.00  0.00            
ATOM     99  H47 ACD     1      30.240  22.830   7.950  1.00  0.00            
ATOM    100  O24 ACD     1      31.440  22.200   6.440  1.00  0.00            
ATOM    101  C30 ACD     1      30.480  24.390   6.480  1.00  0.00            
ATOM    102  H48 ACD     1      29.870  24.030   5.640  1.00  0.00            
ATOM    103  H49 ACD     1      29.870  25.070   7.090  1.00  0.00            
ATOM    104  O25 ACD     1      31.500  25.200   5.820  1.00  0.00            
ATOM    105  H50 ACD     1      31.740  25.880   6.460  1.00  0.00            
ATOM    106  C31 ACD     1      32.650  22.350   9.060  1.00  0.00            
ATOM    107  H51 ACD     1      31.710  22.140   9.590  1.00  0.00            
ATOM    108  O26 ACD     1      33.780  22.770   9.870  1.00  0.00            
ATOM    109  H52 ACD     1      33.590  23.640  10.230  1.00  0.00            
ATOM    110  C32 ACD     1      32.970  21.280   8.000  1.00  0.00            
ATOM    111  H53 ACD     1      33.760  21.580   7.290  1.00  0.00            
ATOM    112  O27 ACD     1      33.330  20.060   8.660  1.00  0.00            
ATOM    113  H54 ACD     1      34.090  20.280   9.200  1.00  0.00            
ATOM    114  C33 ACD     1      31.760  20.970   7.110  1.00  0.00            
ATOM    115  H55 ACD     1      32.080  20.140   6.480  1.00  0.00            
ATOM    116  O28 ACD     1      30.640  20.600   7.980  1.00  0.00            
ATOM    117  C34 ACD     1      29.930  19.440   7.650  1.00  0.00            
ATOM    118  H56 ACD     1      30.460  18.710   7.020  1.00  0.00            
ATOM    119  C35 ACD     1      29.890  18.770   9.040  1.00  0.00            
ATOM    120  H57 ACD     1      29.690  19.470   9.860  1.00  0.00            
ATOM    121  O29 ACD     1      31.240  18.360   9.360  1.00  0.00            
ATOM    122  H58 ACD     1      31.700  19.200   9.290  1.00  0.00            
ATOM    123  C36 ACD     1      28.840  17.660   8.970  1.00  0.00            
ATOM    124  H59 ACD     1      29.220  16.960   8.210  1.00  0.00            
ATOM    125  O30 ACD     1      28.640  17.050  10.280  1.00  0.00            
ATOM    126  H60 ACD     1      29.370  16.440  10.350  1.00  0.00            
ATOM    127  C1  BJ5     2      28.230  22.790   9.730  1.00  0.00            
ATOM    128  C2  BJ5     2      28.950  23.180  10.800  1.00  0.00            
ATOM    129  C3  BJ5     2      29.450  22.190  11.840  1.00  0.00            
ATOM    130  C4  BJ5     2      29.110  22.790  13.210  1.00  0.00            
ATOM    131  C5  BJ5     2      27.950  22.390  13.880  1.00  0.00            
ATOM    132  C6  BJ5     2      27.720  23.000  15.110  1.00  0.00            
ATOM    133  C7  BJ5     2      28.540  24.050  15.630  1.00  0.00            
ATOM    134  O1  BJ5     2      28.280  24.690  16.780  1.00  0.00            
ATOM    135  C8  BJ5     2      27.150  24.340  17.560  1.00  0.00            
ATOM    136  C9  BJ5     2      29.720  24.360  14.970  1.00  0.00            
ATOM    137  C10 BJ5     2      29.910  23.840  13.690  1.00  0.00            
ATOM    138  H1  BJ5     2      27.950  23.530   8.980  1.00  0.00            
ATOM    139  H2  BJ5     2      27.900  21.760   9.650  1.00  0.00            
ATOM    140  H3  BJ5     2      29.390  24.180  10.820  1.00  0.00            
ATOM    141  H4  BJ5     2      30.540  22.090  11.800  1.00  0.00            
ATOM    142  H5  BJ5     2      29.060  21.190  11.650  1.00  0.00            
ATOM    143  H6  BJ5     2      27.320  21.590  13.510  1.00  0.00            
ATOM    144  H7  BJ5     2      26.890  22.680  15.740  1.00  0.00            
ATOM    145  H8  BJ5     2      26.170  24.400  17.060  1.00  0.00            
ATOM    146  H9  BJ5     2      27.270  23.290  17.850  1.00  0.00            
ATOM    147  H10 BJ5     2      27.220  25.010  18.420  1.00  0.00            
ATOM    148  H11 BJ5     2      30.450  25.070  15.350  1.00  0.00            
ATOM    149  H12 BJ5     2      30.820  24.130  13.170  1.00  0.00            
TER
ENDMDL
MODEL        1
ATOM      1  H1  ACD     1      23.960  20.680  17.820  1.00  0.00            
ATOM      2  O1  ACD     1      24.880  20.570  18.070  1.00  0.00            
ATOM      3  C1  ACD     1      25.170  19.260  17.510  1.00  0.00            
ATOM      4  H2  ACD     1      26.240  18.990  17.540  1.00  0.00            
ATOM      5  H3  ACD     1      24.960  19.290  16.430  1.00  0.00            
ATOM      6  C2  ACD     1      24.440  18.160  18.180  1.00  0.00            
ATOM      7  H4  ACD     1      24.450  18.390  19.250  1.00  0.00            
ATOM      8  O2  ACD     1      23.100  17.990  17.690  1.00  0.00            
ATOM      9  C3  ACD     1      22.290  17.080  18.320  1.00  0.00            
ATOM     10  H5  ACD     1      21.280  17.260  17.940  1.00  0.00            
ATOM     11  O3  ACD     1      22.190  17.240  19.690  1.00  0.00            
ATOM     12  C4  ACD     1      20.940  17.690  20.340  1.00  0.00            
ATOM     13  H6  ACD     1      20.070  17.470  19.720  1.00  0.00            
ATOM     14  C5  ACD     1      20.930  16.710  21.490  1.00  0.00            
ATOM     15  H7  ACD     1      21.960  16.840  21.850  1.00  0.00            
ATOM     16  O4  ACD     1      20.690  15.350  21.230  1.00  0.00            
ATOM     17  H8  ACD     1      21.070  15.260  20.350  1.00  0.00            
ATOM     18  C6  ACD     1      19.890  17.060  22.550  1.00  0.00            
ATOM     19  H9  ACD     1      18.930  16.900  22.060  1.00  0.00            
ATOM     20  O5  ACD     1      20.050  16.290  23.740  1.00  0.00            
ATOM     21  H10 ACD     1      20.230  16.950  24.410  1.00  0.00            
ATOM     22  C7  ACD     1      20.100  18.540  22.890  1.00  0.00            
ATOM     23  H11 ACD     1      19.380  19.000  23.580  1.00  0.00            
ATOM     24  O6  ACD     1      19.960  19.350  21.710  1.00  0.00            
ATOM     25  C8  ACD     1      20.970  19.210  20.730  1.00  0.00            
ATOM     26  H12 ACD     1      21.970  19.350  21.150  1.00  0.00            
ATOM     27  C9  ACD     1      20.710  20.020  19.510  1.00  0.00            
ATOM     28  H13 ACD     1      20.970  21.070  19.700  1.00  0.00            
ATOM     29  H14 ACD     1      21.290  19.710  18.630  1.00  0.00            
ATOM     30  O7  ACD     1      19.370  20.170  19.060  1.00  0.00            
ATOM     31  H15 ACD     1      19.060  19.380  18.600  1.00  0.00            
ATOM     32  O8  ACD     1      21.410  18.630  23.520  1.00  0.00            
ATOM     33  C10 ACD     1      21.530  19.520  24.660  1.00  0.00            
ATOM     34  H16 ACD     1      20.530  19.980  24.700  1.00  0.00            
ATOM     35  C11 ACD     1      21.660  18.620  25.890  1.00  0.00            
ATOM     36  H17 ACD     1      22.540  17.990  25.730  1.00  0.00            
ATOM     37  O9  ACD     1      20.520  17.700  25.930  1.00  0.00            
ATOM     38  H18 ACD     1      20.710  17.110  26.670  1.00  0.00            
ATOM     39  C12 ACD     1      21.710  19.430  27.170  1.00  0.00            
ATOM     40  H19 ACD     1      20.740  19.940  27.100  1.00  0.00            
ATOM     41  O10 ACD     1      21.890  18.590  28.260  1.00  0.00            
ATOM     42  H20 ACD     1      21.690  19.130  29.030  1.00  0.00            
ATOM     43  C13 ACD     1      22.840  20.420  27.100  1.00  0.00            
ATOM     44  H21 ACD     1      22.760  20.990  28.030  1.00  0.00            
ATOM     45  O11 ACD     1      22.670  21.190  25.900  1.00  0.00            
ATOM     46  C14 ACD     1      22.670  20.490  24.650  1.00  0.00            
ATOM     47  H22 ACD     1      23.650  20.010  24.680  1.00  0.00            
ATOM     48  C15 ACD     1      22.530  21.460  23.430  1.00  0.00            
ATOM     49  H23 ACD     1      22.380  20.840  22.540  1.00  0.00            
ATOM     50  H24 ACD     1      21.700  22.160  23.600  1.00  0.00            
ATOM     51  O12 ACD     1      23.780  22.210  23.350  1.00  0.00            
ATOM     52  H25 ACD     1      24.060  22.180  22.430  1.00  0.00            
ATOM     53  O13 ACD     1      24.160  19.790  27.030  1.00  0.00            
ATOM     54  C16 ACD     1      25.280  20.520  27.510  1.00  0.00            
ATOM     55  H26 ACD     1      24.950  21.040  28.420  1.00  0.00            
ATOM     56  C17 ACD     1      26.250  19.400  27.940  1.00  0.00            
ATOM     57  H27 ACD     1      26.250  18.550  27.250  1.00  0.00            
ATOM     58  O14 ACD     1      25.920  18.840  29.250  1.00  0.00            
ATOM     59  H28 ACD     1      25.910  19.570  29.870  1.00  0.00            
ATOM     60  C18 ACD     1      27.690  19.860  28.050  1.00  0.00            
ATOM     61  H29 ACD     1      27.840  20.550  28.890  1.00  0.00            
ATOM     62  O15 ACD     1      28.540  18.680  28.140  1.00  0.00            
ATOM     63  H30 ACD     1      28.380  18.190  28.950  1.00  0.00            
ATOM     64  C19 ACD     1      28.070  20.590  26.770  1.00  0.00            
ATOM     65  H31 ACD     1      29.040  21.070  26.820  1.00  0.00            
ATOM     66  O16 ACD     1      27.170  21.620  26.600  1.00  0.00            
ATOM     67  C20 ACD     1      25.790  21.460  26.400  1.00  0.00            
ATOM     68  H32 ACD     1      25.640  21.070  25.390  1.00  0.00            
ATOM     69  C21 ACD     1      25.160  22.850  26.490  1.00  0.00            
ATOM     70  H33 ACD     1      24.090  22.820  26.700  1.00  0.00            
ATOM     71  H34 ACD     1      25.550  23.390  27.370  1.00  0.00            
ATOM     72  O17 ACD     1      25.320  23.700  25.340  1.00  0.00            
ATOM     73  H35 ACD     1      24.910  23.190  24.640  1.00  0.00            
ATOM     74  O18 ACD     1      27.960  19.780  25.590  1.00  0.00            
ATOM     75  C22 ACD     1      29.080  19.770  24.690  1.00  0.00            
ATOM     76  H36 ACD     1      29.700  20.660  24.880  1.00  0.00            
ATOM     77  C23 ACD     1      29.820  18.460  24.770  1.00  0.00            
ATOM     78  H37 ACD     1      29.040  17.690  24.700  1.00  0.00            
ATOM     79  O19 ACD     1      30.370  18.290  26.150  1.00  0.00            
ATOM     80  H38 ACD     1      29.740  18.610  26.800  1.00  0.00            
ATOM     81  C24 ACD     1      30.910  18.310  23.720  1.00  0.00            
ATOM     82  H39 ACD     1      31.700  19.050  23.920  1.00  0.00            
ATOM     83  O20 ACD     1      31.580  17.000  23.640  1.00  0.00            
ATOM     84  H40 ACD     1      30.880  16.390  23.400  1.00  0.00            
ATOM     85  C25 ACD     1      30.370  18.690  22.360  1.00  0.00            
ATOM     86  H41 ACD     1      31.240  18.770  21.710  1.00  0.00            
ATOM     87  O21 ACD     1      29.710  19.880  22.450  1.00  0.00            
ATOM     88  C26 ACD     1      28.580  19.880  23.200  1.00  0.00            
ATOM     89  H42 ACD     1      27.920  19.010  23.050  1.00  0.00            
ATOM     90  C27 ACD     1      27.680  21.060  22.760  1.00  0.00            
ATOM     91  H43 ACD     1      26.800  21.040  23.410  1.00  0.00            
ATOM     92  H44 ACD     1      28.230  21.980  22.980  1.00  0.00            
ATOM     93  O22 ACD     1      27.280  21.090  21.420  1.00  0.00            
ATOM     94  H45 ACD     1      26.320  21.180  21.430  1.00  0.00            
ATOM     95  O23 ACD     1      29.590  17.630  21.760  1.00  0.00            
ATOM     96  C28 ACD     1      29.570  17.350  20.350  1.00  0.00            
ATOM     97  H46 ACD     1      30.560  17.340  19.880  1.00  0.00            
ATOM     98  C29 ACD     1      28.810  18.470  19.590  1.00  0.00            
ATOM     99  H47 ACD     1      27.910  18.770  20.140  1.00  0.00            
ATOM    100  O24 ACD     1      28.480  17.950  18.280  1.00  0.00            
ATOM    101  C30 ACD     1      29.750  19.660  19.310  1.00  0.00            
ATOM    102  H48 ACD     1      30.030  20.310  20.140  1.00  0.00            
ATOM    103  H49 ACD     1      30.630  19.250  18.790  1.00  0.00            
ATOM    104  O25 ACD     1      29.210  20.600  18.390  1.00  0.00            
ATOM    105  H50 ACD     1      28.540  21.010  18.930  1.00  0.00            
ATOM    106  C31 ACD     1      28.990  15.940  20.220  1.00  0.00            
ATOM    107  H51 ACD     1      28.040  15.930  20.780  1.00  0.00            
ATOM    108  O26 ACD     1      29.800  14.890  20.710  1.00  0.00            
ATOM    109  H52 ACD     1      29.930  14.970  21.660  1.00  0.00            
ATOM    110  C32 ACD     1      28.530  15.620  18.840  1.00  0.00            
ATOM    111  H53 ACD     1      29.390  15.500  18.170  1.00  0.00            
ATOM    112  O27 ACD     1      27.720  14.410  18.810  1.00  0.00            
ATOM    113  H54 ACD     1      28.300  13.670  19.030  1.00  0.00            
ATOM    114  C33 ACD     1      27.700  16.740  18.230  1.00  0.00            
ATOM    115  H55 ACD     1      27.680  16.430  17.190  1.00  0.00            
ATOM    116  O28 ACD     1      26.420  16.860  18.880  1.00  0.00            
ATOM    117  C34 ACD     1      25.180  16.860  18.080  1.00  0.00            
ATOM    118  H56 ACD     1      25.300  16.650  17.010  1.00  0.00            
ATOM    119  C35 ACD     1      24.310  15.660  18.580  1.00  0.00            
ATOM    120  H57 ACD     1      24.240  15.840  19.660  1.00  0.00            
ATOM    121  O29 ACD     1      24.960  14.410  18.230  1.00  0.00            
ATOM    122  H58 ACD     1      25.830  14.570  18.620  1.00  0.00            
ATOM    123  C36 ACD     1      22.870  15.660  18.110  1.00  0.00            
ATOM    124  H59 ACD     1      22.820  15.470  17.030  1.00  0.00            
ATOM    125  O30 ACD     1      22.110  14.700  18.940  1.00  0.00            
ATOM    126  H60 ACD     1      22.650  13.930  19.110  1.00  0.00            
ATOM    127  C1  BJ5     2      25.380  18.300  22.300  1.00  0.00            
ATOM    128  C2  BJ5     2      25.750  18.040  23.540  1.00  0.00            
ATOM    129  C3  BJ5     2      26.240  16.640  23.970  1.00  0.00            
ATOM    130  C4  BJ5     2      25.680  15.490  23.070  1.00  0.00            
ATOM    131  C5  BJ5     2      26.510  14.590  22.370  1.00  0.00            
ATOM    132  C6  BJ5     2      25.950  13.520  21.670  1.00  0.00            
ATOM    133  C7  BJ5     2      24.560  13.460  21.460  1.00  0.00            
ATOM    134  O1  BJ5     2      24.050  12.500  20.600  1.00  0.00            
ATOM    135  C8  BJ5     2      24.840  11.580  19.910  1.00  0.00            
ATOM    136  C9  BJ5     2      23.700  14.360  22.150  1.00  0.00            
ATOM    137  C10 BJ5     2      24.290  15.300  22.980  1.00  0.00            
ATOM    138  H1  BJ5     2      24.910  19.210  21.930  1.00  0.00            
ATOM    139  H2  BJ5     2      25.430  17.550  21.520  1.00  0.00            
ATOM    140  H3  BJ5     2      25.810  18.900  24.200  1.00  0.00            
ATOM    141  H4  BJ5     2      26.050  16.500  25.040  1.00  0.00            
ATOM    142  H5  BJ5     2      27.340  16.580  23.880  1.00  0.00            
ATOM    143  H6  BJ5     2      27.590  14.630  22.490  1.00  0.00            
ATOM    144  H7  BJ5     2      26.660  12.820  21.240  1.00  0.00            
ATOM    145  H8  BJ5     2      25.390  10.900  20.580  1.00  0.00            
ATOM    146  H9  BJ5     2      24.160  11.010  19.280  1.00  0.00            
ATOM    147  H10 BJ5     2      25.470  12.130  19.200  1.00  0.00            
ATOM    148  H11 BJ5     2      22.620  14.290  22.140  1.00  0.00            
ATOM    149  H12 BJ5     2      23.680  15.970  23.570  1.00  0.00            
TER
ENDMDL
MODEL        1
ATOM      1  H1  ACD     1      13.860  18.220  15.980  1.00  0.00            
ATOM      2  O1  ACD     1      13.130  18.630  15.510  1.00  0.00            
ATOM      3  C1  ACD     1      13.100  20.020  15.740  1.00  0.00            
ATOM      4  H2  ACD     1      12.510  20.210  16.640  1.00  0.00            
ATOM      5  H3  ACD     1      12.550  20.480  14.900  1.00  0.00            
ATOM      6  C2  ACD     1      14.480  20.670  15.980  1.00  0.00            
ATOM      7  H4  ACD     1      14.560  21.760  15.930  1.00  0.00            
ATOM      8  O2  ACD     1      14.790  20.240  17.330  1.00  0.00            
ATOM      9  C3  ACD     1      15.990  20.660  17.940  1.00  0.00            
ATOM     10  H5  ACD     1      16.110  20.250  18.950  1.00  0.00            
ATOM     11  O3  ACD     1      16.010  22.110  17.970  1.00  0.00            
ATOM     12  C4  ACD     1      15.870  22.600  19.260  1.00  0.00            
ATOM     13  H6  ACD     1      15.310  21.920  19.900  1.00  0.00            
ATOM     14  C5  ACD     1      17.250  22.870  19.870  1.00  0.00            
ATOM     15  H7  ACD     1      17.780  23.460  19.110  1.00  0.00            
ATOM     16  O4  ACD     1      18.070  21.710  20.010  1.00  0.00            
ATOM     17  H8  ACD     1      18.350  21.340  19.170  1.00  0.00            
ATOM     18  C6  ACD     1      17.130  23.690  21.150  1.00  0.00            
ATOM     19  H9  ACD     1      16.670  23.030  21.890  1.00  0.00            
ATOM     20  O5  ACD     1      18.410  24.100  21.590  1.00  0.00            
ATOM     21  H10 ACD     1      18.530  25.010  21.290  1.00  0.00            
ATOM     22  C7  ACD     1      16.300  24.910  20.860  1.00  0.00            
ATOM     23  H11 ACD     1      16.230  25.510  21.780  1.00  0.00            
ATOM     24  O6  ACD     1      15.070  24.520  20.410  1.00  0.00            
ATOM     25  C8  ACD     1      15.020  23.840  19.080  1.00  0.00            
ATOM     26  H12 ACD     1      15.360  24.500  18.280  1.00  0.00            
ATOM     27  C9  ACD     1      13.600  23.530  18.610  1.00  0.00            
ATOM     28  H13 ACD     1      13.560  22.950  17.690  1.00  0.00            
ATOM     29  H14 ACD     1      13.070  23.030  19.430  1.00  0.00            
ATOM     30  O7  ACD     1      12.780  24.660  18.420  1.00  0.00            
ATOM     31  H15 ACD     1      13.100  25.430  18.900  1.00  0.00            
ATOM     32  O8  ACD     1      17.110  25.620  19.830  1.00  0.00            
ATOM     33  C10 ACD     1      17.050  27.040  19.950  1.00  0.00            
ATOM     34  H16 ACD     1      16.550  27.390  20.860  1.00  0.00            
ATOM     35  C11 ACD     1      18.490  27.470  20.040  1.00  0.00            
ATOM     36  H17 ACD     1      19.030  26.980  19.220  1.00  0.00            
ATOM     37  O9  ACD     1      18.930  26.860  21.240  1.00  0.00            
ATOM     38  H18 ACD     1      19.810  27.190  21.440  1.00  0.00            
ATOM     39  C12 ACD     1      18.600  29.020  20.170  1.00  0.00            
ATOM     40  H19 ACD     1      17.950  29.360  20.990  1.00  0.00            
ATOM     41  O10 ACD     1      19.980  29.380  20.410  1.00  0.00            
ATOM     42  H20 ACD     1      20.490  28.720  19.950  1.00  0.00            
ATOM     43  C13 ACD     1      18.060  29.640  18.850  1.00  0.00            
ATOM     44  H21 ACD     1      18.080  30.730  18.840  1.00  0.00            
ATOM     45  O11 ACD     1      16.750  29.170  18.700  1.00  0.00            
ATOM     46  C14 ACD     1      16.490  27.750  18.610  1.00  0.00            
ATOM     47  H22 ACD     1      17.070  27.470  17.730  1.00  0.00            
ATOM     48  C15 ACD     1      15.050  27.510  18.360  1.00  0.00            
ATOM     49  H23 ACD     1      14.860  27.880  17.340  1.00  0.00            
ATOM     50  H24 ACD     1      14.910  26.420  18.340  1.00  0.00            
ATOM     51  O12 ACD     1      14.160  28.040  19.320  1.00  0.00            
ATOM     52  H25 ACD     1      13.860  28.920  19.070  1.00  0.00            
ATOM     53  O13 ACD     1      18.920  29.260  17.740  1.00  0.00            
ATOM     54  C16 ACD     1      18.940  29.920  16.490  1.00  0.00            
ATOM     55  H26 ACD     1      19.360  30.910  16.700  1.00  0.00            
ATOM     56  C17 ACD     1      19.900  29.040  15.700  1.00  0.00            
ATOM     57  H27 ACD     1      19.520  28.020  15.760  1.00  0.00            
ATOM     58  O14 ACD     1      21.250  29.200  16.140  1.00  0.00            
ATOM     59  H28 ACD     1      21.800  28.540  15.720  1.00  0.00            
ATOM     60  C18 ACD     1      19.790  29.490  14.210  1.00  0.00            
ATOM     61  H29 ACD     1      20.290  30.460  14.050  1.00  0.00            
ATOM     62  O15 ACD     1      20.500  28.590  13.410  1.00  0.00            
ATOM     63  H30 ACD     1      21.420  28.510  13.670  1.00  0.00            
ATOM     64  C19 ACD     1      18.380  29.550  13.710  1.00  0.00            
ATOM     65  H31 ACD     1      18.430  29.950  12.700  1.00  0.00            
ATOM     66  O16 ACD     1      17.550  30.390  14.510  1.00  0.00            
ATOM     67  C20 ACD     1      17.490  30.100  15.860  1.00  0.00            
ATOM     68  H32 ACD     1      17.000  29.130  16.000  1.00  0.00            
ATOM     69  C21 ACD     1      16.670  31.180  16.540  1.00  0.00            
ATOM     70  H33 ACD     1      16.650  31.270  17.640  1.00  0.00            
ATOM     71  H34 ACD     1      17.170  32.120  16.260  1.00  0.00            
ATOM     72  O17 ACD     1      15.340  31.280  15.910  1.00  0.00            
ATOM     73  H35 ACD     1      15.450  31.620  15.010  1.00  0.00            
ATOM     74  O18 ACD     1      17.760  28.250  13.710  1.00  0.00            
ATOM     75  C22 ACD     1      16.970  27.940  12.510  1.00  0.00            
ATOM     76  H36 ACD     1      16.750  28.830  11.910  1.00  0.00            
ATOM     77  C23 ACD     1      17.780  26.990  11.570  1.00  0.00            
ATOM     78  H37 ACD     1      18.010  26.080  12.130  1.00  0.00            
ATOM     79  O19 ACD     1      18.950  27.760  11.170  1.00  0.00            
ATOM     80  H38 ACD     1      19.310  28.050  12.020  1.00  0.00            
ATOM     81  C24 ACD     1      16.900  26.360  10.430  1.00  0.00            
ATOM     82  H39 ACD     1      16.560  27.090   9.680  1.00  0.00            
ATOM     83  O20 ACD     1      17.560  25.320   9.750  1.00  0.00            
ATOM     84  H40 ACD     1      17.590  24.470  10.190  1.00  0.00            
ATOM     85  C25 ACD     1      15.580  25.820  10.960  1.00  0.00            
ATOM     86  H41 ACD     1      14.860  25.570  10.180  1.00  0.00            
ATOM     87  O21 ACD     1      14.930  26.840  11.730  1.00  0.00            
ATOM     88  C26 ACD     1      15.650  27.290  12.920  1.00  0.00            
ATOM     89  H42 ACD     1      16.000  26.450  13.530  1.00  0.00            
ATOM     90  C27 ACD     1      14.740  28.130  13.780  1.00  0.00            
ATOM     91  H43 ACD     1      13.930  27.480  14.120  1.00  0.00            
ATOM     92  H44 ACD     1      15.320  28.390  14.670  1.00  0.00            
ATOM     93  O22 ACD     1      14.190  29.210  13.110  1.00  0.00            
ATOM     94  H45 ACD     1      13.460  29.550  13.630  1.00  0.00            
ATOM     95  O23 ACD     1      15.780  24.590  11.730  1.00  0.00            
ATOM     96  C28 ACD     1      14.760  23.580  11.740  1.00  0.00            
ATOM     97  H46 ACD     1      14.030  23.810  10.950  1.00  0.00            
ATOM     98  C29 ACD     1      14.210  23.300  13.100  1.00  0.00            
ATOM     99  H47 ACD     1      14.980  23.410  13.880  1.00  0.00            
ATOM    100  O24 ACD     1      13.560  22.010  13.210  1.00  0.00            
ATOM    101  C30 ACD     1      13.210  24.370  13.440  1.00  0.00            
ATOM    102  H48 ACD     1      13.820  25.290  13.440  1.00  0.00            
ATOM    103  H49 ACD     1      12.540  24.500  12.580  1.00  0.00            
ATOM    104  O25 ACD     1      12.470  24.210  14.650  1.00  0.00            
ATOM    105  H50 ACD     1      12.040  23.350  14.540  1.00  0.00            
ATOM    106  C31 ACD     1      15.470  22.270  11.230  1.00  0.00            
ATOM    107  H51 ACD     1      16.300  22.140  11.950  1.00  0.00            
ATOM    108  O26 ACD     1      16.000  22.320   9.920  1.00  0.00            
ATOM    109  H52 ACD     1      15.320  22.650   9.330  1.00  0.00            
ATOM    110  C32 ACD     1      14.590  21.000  11.430  1.00  0.00            
ATOM    111  H53 ACD     1      13.610  21.210  10.980  1.00  0.00            
ATOM    112  O27 ACD     1      15.260  19.840  10.900  1.00  0.00            
ATOM    113  H54 ACD     1      16.130  19.820  11.290  1.00  0.00            
ATOM    114  C33 ACD     1      14.320  20.860  12.910  1.00  0.00            
ATOM    115  H55 ACD     1      13.840  19.900  13.110  1.00  0.00            
ATOM    116  O28 ACD     1      15.500  20.780  13.680  1.00  0.00            
ATOM    117  C34 ACD     1      15.560  20.150  15.020  1.00  0.00            
ATOM    118  H56 ACD     1      15.510  19.060  14.850  1.00  0.00            
ATOM    119  C35 ACD     1      16.910  20.530  15.590  1.00  0.00            
ATOM    120  H57 ACD     1      17.080  21.610  15.560  1.00  0.00            
ATOM    121  O29 ACD     1      17.840  19.740  14.760  1.00  0.00            
ATOM    122  H58 ACD     1      17.710  19.940  13.820  1.00  0.00            
ATOM    123  C36 ACD     1      17.050  20.060  17.060  1.00  0.00            
ATOM    124  H59 ACD     1      16.900  18.980  16.970  1.00  0.00            
ATOM    125  O30 ACD     1      18.370  20.400  17.560  1.00  0.00            
ATOM    126  H60 ACD     1      18.890  19.950  16.890  1.00  0.00            
ATOM    127  C1  BJ5     2      15.590  25.140  15.760  1.00  0.00            
ATOM    128  C2  BJ5     2      16.830  25.560  15.920  1.00  0.00            
ATOM    129  C3  BJ5     2      17.920  24.680  16.340  1.00  0.00            
ATOM    130  C4  BJ5     2      18.940  24.550  15.180  1.00  0.00            
ATOM    131  C5  BJ5     2      20.140  25.280  15.220  1.00  0.00            
ATOM    132  C6  BJ5     2      21.100  25.130  14.140  1.00  0.00            
ATOM    133  C7  BJ5     2      20.820  24.230  13.050  1.00  0.00            
ATOM    134  O1  BJ5     2      21.700  24.050  12.040  1.00  0.00            
ATOM    135  C8  BJ5     2      22.400  22.810  12.060  1.00  0.00            
ATOM    136  C9  BJ5     2      19.540  23.670  12.970  1.00  0.00            
ATOM    137  C10 BJ5     2      18.620  23.800  14.040  1.00  0.00            
ATOM    138  H1  BJ5     2      14.750  25.820  15.650  1.00  0.00            
ATOM    139  H2  BJ5     2      15.390  24.090  15.960  1.00  0.00            
ATOM    140  H3  BJ5     2      17.150  26.590  15.780  1.00  0.00            
ATOM    141  H4  BJ5     2      17.510  23.700  16.620  1.00  0.00            
ATOM    142  H5  BJ5     2      18.450  25.040  17.230  1.00  0.00            
ATOM    143  H6  BJ5     2      20.420  25.950  16.030  1.00  0.00            
ATOM    144  H7  BJ5     2      22.080  25.590  14.120  1.00  0.00            
ATOM    145  H8  BJ5     2      22.930  22.650  13.000  1.00  0.00            
ATOM    146  H9  BJ5     2      21.640  22.030  11.950  1.00  0.00            
ATOM    147  H10 BJ5     2      23.100  22.690  11.220  1.00  0.00            
ATOM    148  H11 BJ5     2      19.260  23.070  12.120  1.00  0.00            
ATOM    149  H12 BJ5     2      17.740  23.180  14.130  1.00  0.00            
TER
ENDMDL
MODEL        1
ATOM      1  H1  ACD     1      10.700   9.930  15.340  1.00  0.00            
ATOM      2  O1  ACD     1      11.310  10.500  14.860  1.00  0.00            
ATOM      3  C1  ACD     1      11.080  11.860  15.290  1.00  0.00            
ATOM      4  H2  ACD     1      10.170  12.290  14.850  1.00  0.00            
ATOM      5  H3  ACD     1      12.020  12.370  15.030  1.00  0.00            
ATOM      6  C2  ACD     1      10.870  12.070  16.790  1.00  0.00            
ATOM      7  H4  ACD     1      10.840  13.140  17.030  1.00  0.00            
ATOM      8  O2  ACD     1       9.620  11.560  17.220  1.00  0.00            
ATOM      9  C3  ACD     1       9.220  11.700  18.650  1.00  0.00            
ATOM     10  H5  ACD     1       8.230  11.260  18.800  1.00  0.00            
ATOM     11  O3  ACD     1       9.030  13.090  18.820  1.00  0.00            
ATOM     12  C4  ACD     1       7.790  13.590  19.200  1.00  0.00            
ATOM     13  H6  ACD     1       7.140  12.730  19.410  1.00  0.00            
ATOM     14  C5  ACD     1       8.030  14.480  20.470  1.00  0.00            
ATOM     15  H7  ACD     1       8.830  15.170  20.170  1.00  0.00            
ATOM     16  O4  ACD     1       8.590  13.720  21.570  1.00  0.00            
ATOM     17  H8  ACD     1       9.220  13.090  21.190  1.00  0.00            
ATOM     18  C6  ACD     1       6.850  15.340  20.810  1.00  0.00            
ATOM     19  H9  ACD     1       6.030  14.650  20.990  1.00  0.00            
ATOM     20  O5  ACD     1       7.160  16.290  21.910  1.00  0.00            
ATOM     21  H10 ACD     1       7.170  15.730  22.690  1.00  0.00            
ATOM     22  C7  ACD     1       6.360  16.120  19.590  1.00  0.00            
ATOM     23  H11 ACD     1       5.400  16.630  19.730  1.00  0.00            
ATOM     24  O6  ACD     1       6.000  15.170  18.560  1.00  0.00            
ATOM     25  C8  ACD     1       7.190  14.480  18.060  1.00  0.00            
ATOM     26  H12 ACD     1       8.050  15.140  17.860  1.00  0.00            
ATOM     27  C9  ACD     1       6.790  13.630  16.800  1.00  0.00            
ATOM     28  H13 ACD     1       6.320  14.340  16.110  1.00  0.00            
ATOM     29  H14 ACD     1       7.620  13.190  16.240  1.00  0.00            
ATOM     30  O7  ACD     1       5.870  12.560  17.030  1.00  0.00            
ATOM     31  H15 ACD     1       4.950  12.720  17.260  1.00  0.00            
ATOM     32  O8  ACD     1       7.390  16.970  19.150  1.00  0.00            
ATOM     33  C10 ACD     1       7.130  18.320  18.760  1.00  0.00            
ATOM     34  H16 ACD     1       6.130  18.510  18.340  1.00  0.00            
ATOM     35  C11 ACD     1       7.210  19.140  20.030  1.00  0.00            
ATOM     36  H17 ACD     1       8.200  19.080  20.510  1.00  0.00            
ATOM     37  O9  ACD     1       6.150  18.810  20.890  1.00  0.00            
ATOM     38  H18 ACD     1       6.390  17.980  21.310  1.00  0.00            
ATOM     39  C12 ACD     1       7.220  20.660  19.620  1.00  0.00            
ATOM     40  H19 ACD     1       6.200  20.900  19.300  1.00  0.00            
ATOM     41  O10 ACD     1       7.580  21.520  20.740  1.00  0.00            
ATOM     42  H20 ACD     1       6.790  21.730  21.250  1.00  0.00            
ATOM     43  C13 ACD     1       8.070  21.090  18.520  1.00  0.00            
ATOM     44  H21 ACD     1       8.080  22.150  18.260  1.00  0.00            
ATOM     45  O11 ACD     1       7.900  20.250  17.380  1.00  0.00            
ATOM     46  C14 ACD     1       8.130  18.820  17.670  1.00  0.00            
ATOM     47  H22 ACD     1       9.170  18.740  18.000  1.00  0.00            
ATOM     48  C15 ACD     1       7.960  18.110  16.330  1.00  0.00            
ATOM     49  H23 ACD     1       8.500  18.740  15.620  1.00  0.00            
ATOM     50  H24 ACD     1       8.510  17.170  16.430  1.00  0.00            
ATOM     51  O12 ACD     1       6.650  17.860  15.800  1.00  0.00            
ATOM     52  H25 ACD     1       6.730  17.590  14.890  1.00  0.00            
ATOM     53  O13 ACD     1       9.450  20.890  18.930  1.00  0.00            
ATOM     54  C16 ACD     1      10.470  21.670  18.270  1.00  0.00            
ATOM     55  H26 ACD     1      10.250  22.730  18.450  1.00  0.00            
ATOM     56  C17 ACD     1      11.710  21.420  19.080  1.00  0.00            
ATOM     57  H27 ACD     1      11.740  20.320  19.200  1.00  0.00            
ATOM     58  O14 ACD     1      11.610  21.980  20.450  1.00  0.00            
ATOM     59  H28 ACD     1      11.340  21.280  21.040  1.00  0.00            
ATOM     60  C18 ACD     1      12.970  21.890  18.420  1.00  0.00            
ATOM     61  H29 ACD     1      12.900  22.970  18.230  1.00  0.00            
ATOM     62  O15 ACD     1      14.150  21.600  19.100  1.00  0.00            
ATOM     63  H30 ACD     1      14.140  22.140  19.890  1.00  0.00            
ATOM     64  C19 ACD     1      13.130  21.400  17.000  1.00  0.00            
ATOM     65  H31 ACD     1      14.040  21.760  16.520  1.00  0.00            
ATOM     66  O16 ACD     1      12.000  21.870  16.280  1.00  0.00            
ATOM     67  C20 ACD     1      10.700  21.310  16.750  1.00  0.00            
ATOM     68  H32 ACD     1      10.590  20.230  16.620  1.00  0.00            
ATOM     69  C21 ACD     1       9.700  22.050  15.830  1.00  0.00            
ATOM     70  H33 ACD     1      10.170  22.290  14.870  1.00  0.00            
ATOM     71  H34 ACD     1       8.830  21.440  15.520  1.00  0.00            
ATOM     72  O17 ACD     1       9.280  23.300  16.330  1.00  0.00            
ATOM     73  H35 ACD     1       8.320  23.270  16.300  1.00  0.00            
ATOM     74  O18 ACD     1      13.080  19.990  16.870  1.00  0.00            
ATOM     75  C22 ACD     1      14.210  19.450  16.180  1.00  0.00            
ATOM     76  H36 ACD     1      14.680  20.160  15.490  1.00  0.00            
ATOM     77  C23 ACD     1      15.200  18.980  17.250  1.00  0.00            
ATOM     78  H37 ACD     1      14.620  18.390  17.980  1.00  0.00            
ATOM     79  O19 ACD     1      15.880  20.150  17.830  1.00  0.00            
ATOM     80  H38 ACD     1      15.280  20.810  18.190  1.00  0.00            
ATOM     81  C24 ACD     1      16.220  18.050  16.760  1.00  0.00            
ATOM     82  H39 ACD     1      16.940  18.650  16.180  1.00  0.00            
ATOM     83  O20 ACD     1      16.830  17.410  17.890  1.00  0.00            
ATOM     84  H40 ACD     1      17.220  18.080  18.450  1.00  0.00            
ATOM     85  C25 ACD     1      15.690  16.940  15.810  1.00  0.00            
ATOM     86  H41 ACD     1      16.540  16.480  15.280  1.00  0.00            
ATOM     87  O21 ACD     1      14.820  17.530  14.830  1.00  0.00            
ATOM     88  C26 ACD     1      13.710  18.210  15.430  1.00  0.00            
ATOM     89  H42 ACD     1      13.260  17.570  16.200  1.00  0.00            
ATOM     90  C27 ACD     1      12.640  18.540  14.380  1.00  0.00            
ATOM     91  H43 ACD     1      11.800  19.030  14.900  1.00  0.00            
ATOM     92  H44 ACD     1      13.020  19.230  13.610  1.00  0.00            
ATOM     93  O22 ACD     1      12.070  17.330  13.760  1.00  0.00            
ATOM     94  H45 ACD     1      12.670  16.980  13.090  1.00  0.00            
ATOM     95  O23 ACD     1      14.910  15.970  16.480  1.00  0.00            
ATOM     96  C28 ACD     1      15.270  14.660  16.220  1.00  0.00            
ATOM     97  H46 ACD     1      16.220  14.640  15.670  1.00  0.00            
ATOM     98  C29 ACD     1      14.300  13.920  15.310  1.00  0.00            
ATOM     99  H47 ACD     1      13.290  14.300  15.500  1.00  0.00            
ATOM    100  O24 ACD     1      14.390  12.540  15.510  1.00  0.00            
ATOM    101  C30 ACD     1      14.570  14.210  13.830  1.00  0.00            
ATOM    102  H48 ACD     1      13.780  13.780  13.210  1.00  0.00            
ATOM    103  H49 ACD     1      14.460  15.280  13.600  1.00  0.00            
ATOM    104  O25 ACD     1      15.930  13.770  13.490  1.00  0.00            
ATOM    105  H50 ACD     1      16.010  12.890  13.890  1.00  0.00            
ATOM    106  C31 ACD     1      15.560  14.070  17.650  1.00  0.00            
ATOM    107  H51 ACD     1      14.900  14.410  18.450  1.00  0.00            
ATOM    108  O26 ACD     1      16.900  14.560  18.010  1.00  0.00            
ATOM    109  H52 ACD     1      16.920  15.500  18.210  1.00  0.00            
ATOM    110  C32 ACD     1      15.470  12.550  17.630  1.00  0.00            
ATOM    111  H53 ACD     1      16.250  12.000  17.090  1.00  0.00            
ATOM    112  O27 ACD     1      15.410  12.010  18.940  1.00  0.00            
ATOM    113  H54 ACD     1      15.730  12.680  19.550  1.00  0.00            
ATOM    114  C33 ACD     1      14.290  12.090  16.800  1.00  0.00            
ATOM    115  H55 ACD     1      14.320  11.000  16.830  1.00  0.00            
ATOM    116  O28 ACD     1      13.050  12.490  17.450  1.00  0.00            
ATOM    117  C34 ACD     1      11.980  11.530  17.640  1.00  0.00            
ATOM    118  H56 ACD     1      12.310  10.510  17.390  1.00  0.00            
ATOM    119  C35 ACD     1      11.680  11.660  19.150  1.00  0.00            
ATOM    120  H57 ACD     1      11.750  12.710  19.440  1.00  0.00            
ATOM    121  O29 ACD     1      12.730  11.010  19.920  1.00  0.00            
ATOM    122  H58 ACD     1      13.610  11.180  19.570  1.00  0.00            
ATOM    123  C36 ACD     1      10.350  11.160  19.520  1.00  0.00            
ATOM    124  H59 ACD     1      10.450  10.070  19.520  1.00  0.00            
ATOM    125  O30 ACD     1      10.170  11.650  20.850  1.00  0.00            
ATOM    126  H60 ACD     1      11.100  11.760  21.060  1.00  0.00            
ATOM    127  C1  BJ5     2      15.600  16.310  22.680  1.00  0.00            
ATOM    128  C2  BJ5     2      14.380  16.720  23.030  1.00  0.00            
ATOM    129  C3  BJ5     2      13.620  17.880  22.430  1.00  0.00            
ATOM    130  C4  BJ5     2      12.830  17.510  21.160  1.00  0.00            
ATOM    131  C5  BJ5     2      11.460  17.790  21.080  1.00  0.00            
ATOM    132  C6  BJ5     2      10.760  17.420  19.860  1.00  0.00            
ATOM    133  C7  BJ5     2      11.340  16.690  18.880  1.00  0.00            
ATOM    134  O1  BJ5     2      10.570  16.300  17.780  1.00  0.00            
ATOM    135  C8  BJ5     2      10.980  15.800  16.470  1.00  0.00            
ATOM    136  C9  BJ5     2      12.700  16.360  19.020  1.00  0.00            
ATOM    137  C10 BJ5     2      13.450  16.810  20.130  1.00  0.00            
ATOM    138  H1  BJ5     2      15.940  15.420  23.200  1.00  0.00            
ATOM    139  H2  BJ5     2      16.280  16.850  22.030  1.00  0.00            
ATOM    140  H3  BJ5     2      13.760  16.100  23.670  1.00  0.00            
ATOM    141  H4  BJ5     2      14.350  18.590  22.050  1.00  0.00            
ATOM    142  H5  BJ5     2      12.930  18.340  23.150  1.00  0.00            
ATOM    143  H6  BJ5     2      10.960  18.300  21.900  1.00  0.00            
ATOM    144  H7  BJ5     2       9.720  17.690  19.710  1.00  0.00            
ATOM    145  H8  BJ5     2      11.750  15.040  16.670  1.00  0.00            
ATOM    146  H9  BJ5     2      10.220  15.240  15.910  1.00  0.00            
ATOM    147  H10 BJ5     2      11.240  16.640  15.820  1.00  0.00            
ATOM    148  H11 BJ5     2      13.150  15.750  18.250  1.00  0.00            
ATOM    149  H12 BJ5     2      14.530  16.660  20.170  1.00  0.00            
TER
ENDMDL
MODEL        1
ATOM      1  H1  ACD     1      23.280  20.080   8.930  1.00  0.00            
ATOM      2  O1  ACD     1      23.390  20.180   7.980  1.00  0.00            
ATOM      3  C1  ACD     1      22.860  21.470   7.690  1.00  0.00            
ATOM      4  H2  ACD     1      21.770  21.430   7.790  1.00  0.00            
ATOM      5  H3  ACD     1      23.020  21.660   6.620  1.00  0.00            
ATOM      6  C2  ACD     1      23.420  22.640   8.580  1.00  0.00            
ATOM      7  H4  ACD     1      22.880  23.530   8.240  1.00  0.00            
ATOM      8  O2  ACD     1      23.120  22.460   9.960  1.00  0.00            
ATOM      9  C3  ACD     1      23.330  23.660  10.770  1.00  0.00            
ATOM     10  H5  ACD     1      22.880  23.650  11.770  1.00  0.00            
ATOM     11  O3  ACD     1      22.710  24.810  10.250  1.00  0.00            
ATOM     12  C4  ACD     1      21.580  25.440  10.890  1.00  0.00            
ATOM     13  H6  ACD     1      21.530  25.250  11.970  1.00  0.00            
ATOM     14  C5  ACD     1      21.800  26.970  10.730  1.00  0.00            
ATOM     15  H7  ACD     1      21.990  27.080   9.650  1.00  0.00            
ATOM     16  O4  ACD     1      22.920  27.250  11.490  1.00  0.00            
ATOM     17  H8  ACD     1      23.450  26.450  11.480  1.00  0.00            
ATOM     18  C6  ACD     1      20.570  27.720  11.150  1.00  0.00            
ATOM     19  H9  ACD     1      20.310  27.470  12.190  1.00  0.00            
ATOM     20  O5  ACD     1      20.740  29.170  11.170  1.00  0.00            
ATOM     21  H10 ACD     1      21.520  29.220  11.740  1.00  0.00            
ATOM     22  C7  ACD     1      19.330  27.360  10.280  1.00  0.00            
ATOM     23  H11 ACD     1      18.470  27.910  10.670  1.00  0.00            
ATOM     24  O6  ACD     1      19.170  25.940  10.410  1.00  0.00            
ATOM     25  C8  ACD     1      20.270  25.020  10.190  1.00  0.00            
ATOM     26  H12 ACD     1      20.480  25.090   9.120  1.00  0.00            
ATOM     27  C9  ACD     1      19.680  23.610  10.490  1.00  0.00            
ATOM     28  H13 ACD     1      20.530  22.910  10.480  1.00  0.00            
ATOM     29  H14 ACD     1      19.450  23.460  11.560  1.00  0.00            
ATOM     30  O7  ACD     1      18.700  23.160   9.610  1.00  0.00            
ATOM     31  H15 ACD     1      19.070  23.220   8.730  1.00  0.00            
ATOM     32  O8  ACD     1      19.580  27.740   8.930  1.00  0.00            
ATOM     33  C10 ACD     1      18.610  28.580   8.250  1.00  0.00            
ATOM     34  H16 ACD     1      17.700  28.700   8.840  1.00  0.00            
ATOM     35  C11 ACD     1      19.400  29.840   8.080  1.00  0.00            
ATOM     36  H17 ACD     1      20.420  29.580   7.760  1.00  0.00            
ATOM     37  O9  ACD     1      19.250  30.580   9.340  1.00  0.00            
ATOM     38  H18 ACD     1      19.770  30.100   9.990  1.00  0.00            
ATOM     39  C12 ACD     1      18.780  30.580   6.890  1.00  0.00            
ATOM     40  H19 ACD     1      17.780  30.900   7.210  1.00  0.00            
ATOM     41  O10 ACD     1      19.670  31.690   6.640  1.00  0.00            
ATOM     42  H20 ACD     1      20.290  31.290   6.030  1.00  0.00            
ATOM     43  C13 ACD     1      18.650  29.760   5.610  1.00  0.00            
ATOM     44  H21 ACD     1      18.100  30.360   4.870  1.00  0.00            
ATOM     45  O11 ACD     1      17.880  28.570   5.940  1.00  0.00            
ATOM     46  C14 ACD     1      18.420  27.800   6.940  1.00  0.00            
ATOM     47  H22 ACD     1      19.430  27.560   6.600  1.00  0.00            
ATOM     48  C15 ACD     1      17.600  26.580   7.190  1.00  0.00            
ATOM     49  H23 ACD     1      17.980  26.090   8.100  1.00  0.00            
ATOM     50  H24 ACD     1      16.530  26.750   7.320  1.00  0.00            
ATOM     51  O12 ACD     1      17.820  25.510   6.230  1.00  0.00            
ATOM     52  H25 ACD     1      17.560  25.960   5.420  1.00  0.00            
ATOM     53  O13 ACD     1      19.940  29.400   5.110  1.00  0.00            
ATOM     54  C16 ACD     1      20.130  29.300   3.710  1.00  0.00            
ATOM     55  H26 ACD     1      19.160  29.340   3.200  1.00  0.00            
ATOM     56  C17 ACD     1      21.120  30.430   3.260  1.00  0.00            
ATOM     57  H27 ACD     1      22.090  30.260   3.750  1.00  0.00            
ATOM     58  O14 ACD     1      20.510  31.730   3.600  1.00  0.00            
ATOM     59  H28 ACD     1      21.150  32.450   3.560  1.00  0.00            
ATOM     60  C18 ACD     1      21.430  30.360   1.770  1.00  0.00            
ATOM     61  H29 ACD     1      20.490  30.440   1.200  1.00  0.00            
ATOM     62  O15 ACD     1      22.360  31.320   1.260  1.00  0.00            
ATOM     63  H30 ACD     1      23.180  31.320   1.770  1.00  0.00            
ATOM     64  C19 ACD     1      21.860  28.930   1.430  1.00  0.00            
ATOM     65  H31 ACD     1      21.930  28.790   0.340  1.00  0.00            
ATOM     66  O16 ACD     1      20.980  27.900   1.890  1.00  0.00            
ATOM     67  C20 ACD     1      20.790  27.920   3.270  1.00  0.00            
ATOM     68  H32 ACD     1      21.740  27.950   3.810  1.00  0.00            
ATOM     69  C21 ACD     1      19.980  26.720   3.700  1.00  0.00            
ATOM     70  H33 ACD     1      19.640  26.730   4.740  1.00  0.00            
ATOM     71  H34 ACD     1      19.050  26.780   3.110  1.00  0.00            
ATOM     72  O17 ACD     1      20.730  25.520   3.500  1.00  0.00            
ATOM     73  H35 ACD     1      20.870  25.370   2.560  1.00  0.00            
ATOM     74  O18 ACD     1      23.100  28.700   1.990  1.00  0.00            
ATOM     75  C22 ACD     1      23.990  27.760   1.440  1.00  0.00            
ATOM     76  H36 ACD     1      24.190  27.860   0.370  1.00  0.00            
ATOM     77  C23 ACD     1      25.250  27.860   2.300  1.00  0.00            
ATOM     78  H37 ACD     1      24.890  27.800   3.330  1.00  0.00            
ATOM     79  O19 ACD     1      25.800  29.240   2.230  1.00  0.00            
ATOM     80  H38 ACD     1      25.070  29.840   2.390  1.00  0.00            
ATOM     81  C24 ACD     1      26.300  26.750   2.030  1.00  0.00            
ATOM     82  H39 ACD     1      26.660  26.940   1.010  1.00  0.00            
ATOM     83  O20 ACD     1      27.380  26.880   3.010  1.00  0.00            
ATOM     84  H40 ACD     1      27.710  27.780   2.930  1.00  0.00            
ATOM     85  C25 ACD     1      25.710  25.330   1.990  1.00  0.00            
ATOM     86  H41 ACD     1      26.400  24.560   1.620  1.00  0.00            
ATOM     87  O21 ACD     1      24.570  25.310   1.190  1.00  0.00            
ATOM     88  C26 ACD     1      23.540  26.290   1.510  1.00  0.00            
ATOM     89  H42 ACD     1      23.060  26.140   2.480  1.00  0.00            
ATOM     90  C27 ACD     1      22.500  25.960   0.390  1.00  0.00            
ATOM     91  H43 ACD     1      21.920  26.830   0.080  1.00  0.00            
ATOM     92  H44 ACD     1      23.000  25.500  -0.480  1.00  0.00            
ATOM     93  O22 ACD     1      21.580  25.030   0.850  1.00  0.00            
ATOM     94  H45 ACD     1      21.840  24.110   0.780  1.00  0.00            
ATOM     95  O23 ACD     1      25.500  25.030   3.320  1.00  0.00            
ATOM     96  C28 ACD     1      25.900  23.710   3.820  1.00  0.00            
ATOM     97  H46 ACD     1      26.420  23.070   3.100  1.00  0.00            
ATOM     98  C29 ACD     1      24.660  23.040   4.450  1.00  0.00            
ATOM     99  H47 ACD     1      24.150  23.810   5.040  1.00  0.00            
ATOM    100  O24 ACD     1      25.010  21.900   5.330  1.00  0.00            
ATOM    101  C30 ACD     1      23.800  22.560   3.370  1.00  0.00            
ATOM    102  H48 ACD     1      23.430  23.350   2.690  1.00  0.00            
ATOM    103  H49 ACD     1      24.460  21.840   2.870  1.00  0.00            
ATOM    104  O25 ACD     1      22.640  22.000   3.950  1.00  0.00            
ATOM    105  H50 ACD     1      22.990  21.180   4.320  1.00  0.00            
ATOM    106  C31 ACD     1      26.970  23.960   4.860  1.00  0.00            
ATOM    107  H51 ACD     1      26.670  24.810   5.480  1.00  0.00            
ATOM    108  O26 ACD     1      28.190  24.390   4.290  1.00  0.00            
ATOM    109  H52 ACD     1      28.060  25.220   3.830  1.00  0.00            
ATOM    110  C32 ACD     1      27.140  22.770   5.840  1.00  0.00            
ATOM    111  H53 ACD     1      27.480  21.970   5.160  1.00  0.00            
ATOM    112  O27 ACD     1      28.090  23.000   6.870  1.00  0.00            
ATOM    113  H54 ACD     1      28.910  23.230   6.440  1.00  0.00            
ATOM    114  C33 ACD     1      25.860  22.270   6.390  1.00  0.00            
ATOM    115  H55 ACD     1      26.150  21.390   6.960  1.00  0.00            
ATOM    116  O28 ACD     1      25.280  23.310   7.210  1.00  0.00            
ATOM    117  C34 ACD     1      24.900  22.860   8.490  1.00  0.00            
ATOM    118  H56 ACD     1      25.500  21.970   8.760  1.00  0.00            
ATOM    119  C35 ACD     1      25.320  24.060   9.400  1.00  0.00            
ATOM    120  H57 ACD     1      24.860  25.000   9.080  1.00  0.00            
ATOM    121  O29 ACD     1      26.730  24.240   9.320  1.00  0.00            
ATOM    122  H58 ACD     1      27.060  24.160   8.420  1.00  0.00            
ATOM    123  C36 ACD     1      24.850  23.910  10.840  1.00  0.00            
ATOM    124  H59 ACD     1      25.200  22.940  11.200  1.00  0.00            
ATOM    125  O30 ACD     1      25.210  25.120  11.640  1.00  0.00            
ATOM    126  H60 ACD     1      25.920  25.570  11.180  1.00  0.00            
ATOM    127  C1  BJ5     2      21.700  26.200   6.910  1.00  0.00            
ATOM    128  C2  BJ5     2      22.770  25.700   6.250  1.00  0.00            
ATOM    129  C3  BJ5     2      24.080  26.470   6.070  1.00  0.00            
ATOM    130  C4  BJ5     2      24.030  27.900   6.610  1.00  0.00            
ATOM    131  C5  BJ5     2      23.560  28.970   5.880  1.00  0.00            
ATOM    132  C6  BJ5     2      23.150  30.170   6.550  1.00  0.00            
ATOM    133  C7  BJ5     2      23.340  30.320   7.980  1.00  0.00            
ATOM    134  O1  BJ5     2      22.980  31.490   8.610  1.00  0.00            
ATOM    135  C8  BJ5     2      22.980  32.780   7.840  1.00  0.00            
ATOM    136  C9  BJ5     2      23.880  29.240   8.660  1.00  0.00            
ATOM    137  C10 BJ5     2      24.270  28.060   8.000  1.00  0.00            
ATOM    138  H1  BJ5     2      20.860  25.520   7.060  1.00  0.00            
ATOM    139  H2  BJ5     2      21.530  27.220   7.240  1.00  0.00            
ATOM    140  H3  BJ5     2      22.680  24.710   5.820  1.00  0.00            
ATOM    141  H4  BJ5     2      24.500  26.420   5.060  1.00  0.00            
ATOM    142  H5  BJ5     2      24.880  25.920   6.570  1.00  0.00            
ATOM    143  H6  BJ5     2      23.570  28.960   4.800  1.00  0.00            
ATOM    144  H7  BJ5     2      22.830  30.990   5.920  1.00  0.00            
ATOM    145  H8  BJ5     2      23.860  32.700   7.190  1.00  0.00            
ATOM    146  H9  BJ5     2      22.050  32.850   7.250  1.00  0.00            
ATOM    147  H10 BJ5     2      23.160  33.610   8.530  1.00  0.00            
ATOM    148  H11 BJ5     2      23.900  29.330   9.740  1.00  0.00            
ATOM    149  H12 BJ5     2      24.590  27.210   8.600  1.00  0.00            
TER
ENDMDL
MODEL        1
ATOM      1  H1  ACD     1       9.380  12.330  15.240  1.00  0.00            
ATOM      2  O1  ACD     1       8.870  12.110  16.030  1.00  0.00            
ATOM      3  C1  ACD     1       8.240  13.260  16.570  1.00  0.00            
ATOM      4  H2  ACD     1       7.880  13.830  15.700  1.00  0.00            
ATOM      5  H3  ACD     1       8.940  13.910  17.110  1.00  0.00            
ATOM      6  C2  ACD     1       7.030  13.120  17.530  1.00  0.00            
ATOM      7  H4  ACD     1       6.640  14.110  17.810  1.00  0.00            
ATOM      8  O2  ACD     1       5.870  12.430  16.940  1.00  0.00            
ATOM      9  C3  ACD     1       4.710  12.520  17.780  1.00  0.00            
ATOM     10  H5  ACD     1       3.880  11.970  17.320  1.00  0.00            
ATOM     11  O3  ACD     1       4.350  13.850  18.130  1.00  0.00            
ATOM     12  C4  ACD     1       3.140  14.450  17.730  1.00  0.00            
ATOM     13  H6  ACD     1       2.360  13.720  17.510  1.00  0.00            
ATOM     14  C5  ACD     1       2.670  15.110  19.020  1.00  0.00            
ATOM     15  H7  ACD     1       3.480  15.660  19.510  1.00  0.00            
ATOM     16  O4  ACD     1       2.170  14.030  19.890  1.00  0.00            
ATOM     17  H8  ACD     1       2.900  13.410  19.950  1.00  0.00            
ATOM     18  C6  ACD     1       1.600  16.180  18.890  1.00  0.00            
ATOM     19  H9  ACD     1       0.640  15.810  18.530  1.00  0.00            
ATOM     20  O5  ACD     1       1.390  16.900  20.110  1.00  0.00            
ATOM     21  H10 ACD     1       1.200  16.170  20.720  1.00  0.00            
ATOM     22  C7  ACD     1       2.010  17.100  17.760  1.00  0.00            
ATOM     23  H11 ACD     1       1.300  17.890  17.480  1.00  0.00            
ATOM     24  O6  ACD     1       2.140  16.370  16.570  1.00  0.00            
ATOM     25  C8  ACD     1       3.320  15.470  16.560  1.00  0.00            
ATOM     26  H12 ACD     1       4.250  16.010  16.780  1.00  0.00            
ATOM     27  C9  ACD     1       3.560  14.720  15.160  1.00  0.00            
ATOM     28  H13 ACD     1       3.590  15.430  14.330  1.00  0.00            
ATOM     29  H14 ACD     1       4.580  14.320  15.130  1.00  0.00            
ATOM     30  O7  ACD     1       2.550  13.720  14.970  1.00  0.00            
ATOM     31  H15 ACD     1       1.860  14.150  14.460  1.00  0.00            
ATOM     32  O8  ACD     1       3.220  17.800  18.150  1.00  0.00            
ATOM     33  C10 ACD     1       3.240  19.210  18.280  1.00  0.00            
ATOM     34  H16 ACD     1       2.260  19.670  18.070  1.00  0.00            
ATOM     35  C11 ACD     1       3.770  19.450  19.660  1.00  0.00            
ATOM     36  H17 ACD     1       4.610  18.770  19.830  1.00  0.00            
ATOM     37  O9  ACD     1       2.720  19.160  20.630  1.00  0.00            
ATOM     38  H18 ACD     1       2.380  18.280  20.430  1.00  0.00            
ATOM     39  C12 ACD     1       4.310  20.890  19.800  1.00  0.00            
ATOM     40  H19 ACD     1       3.450  21.570  19.840  1.00  0.00            
ATOM     41  O10 ACD     1       4.900  21.120  21.090  1.00  0.00            
ATOM     42  H20 ACD     1       4.160  20.970  21.680  1.00  0.00            
ATOM     43  C13 ACD     1       5.270  21.360  18.710  1.00  0.00            
ATOM     44  H21 ACD     1       5.410  22.440  18.790  1.00  0.00            
ATOM     45  O11 ACD     1       4.660  21.080  17.450  1.00  0.00            
ATOM     46  C14 ACD     1       4.230  19.760  17.230  1.00  0.00            
ATOM     47  H22 ACD     1       5.160  19.200  17.400  1.00  0.00            
ATOM     48  C15 ACD     1       3.610  19.560  15.830  1.00  0.00            
ATOM     49  H23 ACD     1       4.230  20.080  15.090  1.00  0.00            
ATOM     50  H24 ACD     1       3.530  18.500  15.560  1.00  0.00            
ATOM     51  O12 ACD     1       2.300  20.070  15.760  1.00  0.00            
ATOM     52  H25 ACD     1       2.510  20.990  15.580  1.00  0.00            
ATOM     53  O13 ACD     1       6.470  20.660  18.690  1.00  0.00            
ATOM     54  C16 ACD     1       7.700  21.380  18.670  1.00  0.00            
ATOM     55  H26 ACD     1       7.600  22.460  18.510  1.00  0.00            
ATOM     56  C17 ACD     1       8.320  21.190  20.060  1.00  0.00            
ATOM     57  H27 ACD     1       8.290  20.120  20.290  1.00  0.00            
ATOM     58  O14 ACD     1       7.580  22.000  21.000  1.00  0.00            
ATOM     59  H28 ACD     1       6.720  21.590  21.010  1.00  0.00            
ATOM     60  C18 ACD     1       9.790  21.550  19.900  1.00  0.00            
ATOM     61  H29 ACD     1       9.950  22.610  19.670  1.00  0.00            
ATOM     62  O15 ACD     1      10.630  21.310  21.130  1.00  0.00            
ATOM     63  H30 ACD     1      10.140  21.610  21.900  1.00  0.00            
ATOM     64  C19 ACD     1      10.490  20.810  18.770  1.00  0.00            
ATOM     65  H31 ACD     1      11.500  21.210  18.610  1.00  0.00            
ATOM     66  O16 ACD     1       9.800  21.200  17.540  1.00  0.00            
ATOM     67  C20 ACD     1       8.440  20.770  17.450  1.00  0.00            
ATOM     68  H32 ACD     1       8.390  19.700  17.640  1.00  0.00            
ATOM     69  C21 ACD     1       7.820  21.150  16.050  1.00  0.00            
ATOM     70  H33 ACD     1       8.310  20.490  15.330  1.00  0.00            
ATOM     71  H34 ACD     1       6.730  20.960  16.070  1.00  0.00            
ATOM     72  O17 ACD     1       8.030  22.560  15.700  1.00  0.00            
ATOM     73  H35 ACD     1       7.770  22.720  14.780  1.00  0.00            
ATOM     74  O18 ACD     1      10.500  19.440  19.000  1.00  0.00            
ATOM     75  C22 ACD     1      11.730  18.770  18.780  1.00  0.00            
ATOM     76  H36 ACD     1      12.290  19.370  18.050  1.00  0.00            
ATOM     77  C23 ACD     1      12.490  18.700  20.070  1.00  0.00            
ATOM     78  H37 ACD     1      11.800  18.510  20.910  1.00  0.00            
ATOM     79  O19 ACD     1      13.130  19.900  20.370  1.00  0.00            
ATOM     80  H38 ACD     1      12.400  20.500  20.540  1.00  0.00            
ATOM     81  C24 ACD     1      13.560  17.580  20.090  1.00  0.00            
ATOM     82  H39 ACD     1      14.400  17.920  19.470  1.00  0.00            
ATOM     83  O20 ACD     1      14.070  17.280  21.410  1.00  0.00            
ATOM     84  H40 ACD     1      14.400  18.060  21.860  1.00  0.00            
ATOM     85  C25 ACD     1      13.020  16.280  19.530  1.00  0.00            
ATOM     86  H41 ACD     1      13.860  15.580  19.540  1.00  0.00            
ATOM     87  O21 ACD     1      12.520  16.560  18.180  1.00  0.00            
ATOM     88  C26 ACD     1      11.370  17.390  18.120  1.00  0.00            
ATOM     89  H42 ACD     1      10.540  16.940  18.660  1.00  0.00            
ATOM     90  C27 ACD     1      11.140  17.610  16.650  1.00  0.00            
ATOM     91  H43 ACD     1      10.460  18.470  16.530  1.00  0.00            
ATOM     92  H44 ACD     1      12.080  17.940  16.190  1.00  0.00            
ATOM     93  O22 ACD     1      10.580  16.510  15.930  1.00  0.00            
ATOM     94  H45 ACD     1      11.400  16.170  15.570  1.00  0.00            
ATOM     95  O23 ACD     1      11.940  15.770  20.380  1.00  0.00            
ATOM     96  C28 ACD     1      11.700  14.310  20.410  1.00  0.00            
ATOM     97  H46 ACD     1      12.490  13.640  20.780  1.00  0.00            
ATOM     98  C29 ACD     1      11.340  13.680  19.070  1.00  0.00            
ATOM     99  H47 ACD     1      10.580  14.390  18.720  1.00  0.00            
ATOM    100  O24 ACD     1      10.820  12.420  19.280  1.00  0.00            
ATOM    101  C30 ACD     1      12.390  13.450  18.000  1.00  0.00            
ATOM    102  H48 ACD     1      12.010  12.590  17.440  1.00  0.00            
ATOM    103  H49 ACD     1      12.360  14.280  17.270  1.00  0.00            
ATOM    104  O25 ACD     1      13.720  13.210  18.560  1.00  0.00            
ATOM    105  H50 ACD     1      13.620  12.610  19.300  1.00  0.00            
ATOM    106  C31 ACD     1      10.440  14.110  21.380  1.00  0.00            
ATOM    107  H51 ACD     1       9.600  14.770  21.120  1.00  0.00            
ATOM    108  O26 ACD     1      10.820  14.500  22.800  1.00  0.00            
ATOM    109  H52 ACD     1      11.250  15.360  22.810  1.00  0.00            
ATOM    110  C32 ACD     1       9.860  12.710  21.420  1.00  0.00            
ATOM    111  H53 ACD     1      10.630  12.080  21.880  1.00  0.00            
ATOM    112  O27 ACD     1       8.740  12.620  22.300  1.00  0.00            
ATOM    113  H54 ACD     1       8.830  13.260  23.010  1.00  0.00            
ATOM    114  C33 ACD     1       9.570  12.270  20.010  1.00  0.00            
ATOM    115  H55 ACD     1       9.200  11.240  20.030  1.00  0.00            
ATOM    116  O28 ACD     1       8.540  13.080  19.440  1.00  0.00            
ATOM    117  C34 ACD     1       7.470  12.390  18.840  1.00  0.00            
ATOM    118  H56 ACD     1       7.840  11.400  18.540  1.00  0.00            
ATOM    119  C35 ACD     1       6.320  12.290  19.830  1.00  0.00            
ATOM    120  H57 ACD     1       6.180  13.250  20.340  1.00  0.00            
ATOM    121  O29 ACD     1       6.740  11.380  20.900  1.00  0.00            
ATOM    122  H58 ACD     1       7.500  11.800  21.310  1.00  0.00            
ATOM    123  C36 ACD     1       5.050  11.820  19.110  1.00  0.00            
ATOM    124  H59 ACD     1       5.200  10.740  19.000  1.00  0.00            
ATOM    125  O30 ACD     1       3.940  11.900  20.010  1.00  0.00            
ATOM    126  H60 ACD     1       3.360  11.150  19.870  1.00  0.00            
ATOM    127  C1  BJ5     2       7.230  18.690  24.700  1.00  0.00            
ATOM    128  C2  BJ5     2       7.650  17.400  24.790  1.00  0.00            
ATOM    129  C3  BJ5     2       8.620  16.900  23.750  1.00  0.00            
ATOM    130  C4  BJ5     2       8.030  16.730  22.400  1.00  0.00            
ATOM    131  C5  BJ5     2       6.970  15.870  22.160  1.00  0.00            
ATOM    132  C6  BJ5     2       6.340  15.880  20.890  1.00  0.00            
ATOM    133  C7  BJ5     2       6.790  16.620  19.830  1.00  0.00            
ATOM    134  O1  BJ5     2       6.160  16.490  18.540  1.00  0.00            
ATOM    135  C8  BJ5     2       6.860  16.990  17.330  1.00  0.00            
ATOM    136  C9  BJ5     2       7.880  17.500  20.020  1.00  0.00            
ATOM    137  C10 BJ5     2       8.520  17.530  21.320  1.00  0.00            
ATOM    138  H1  BJ5     2       6.460  19.090  25.360  1.00  0.00            
ATOM    139  H2  BJ5     2       7.460  19.390  23.900  1.00  0.00            
ATOM    140  H3  BJ5     2       7.440  16.820  25.690  1.00  0.00            
ATOM    141  H4  BJ5     2       9.020  15.930  24.060  1.00  0.00            
ATOM    142  H5  BJ5     2       9.540  17.490  23.670  1.00  0.00            
ATOM    143  H6  BJ5     2       6.650  15.230  22.970  1.00  0.00            
ATOM    144  H7  BJ5     2       5.520  15.220  20.620  1.00  0.00            
ATOM    145  H8  BJ5     2       7.190  18.030  17.450  1.00  0.00            
ATOM    146  H9  BJ5     2       7.650  16.260  17.110  1.00  0.00            
ATOM    147  H10 BJ5     2       6.130  17.020  16.510  1.00  0.00            
ATOM    148  H11 BJ5     2       8.240  18.130  19.220  1.00  0.00            
ATOM    149  H12 BJ5     2       9.350  18.230  21.450  1.00  0.00            
TER
ENDMDL
MODEL        1
ATOM      1  H1  ACD     1      22.390  28.360   3.120  1.00  0.00            
ATOM      2  O1  ACD     1      22.700  28.460   4.030  1.00  0.00            
ATOM      3  C1  ACD     1      21.690  29.010   4.880  1.00  0.00            
ATOM      4  H2  ACD     1      21.320  29.880   4.330  1.00  0.00            
ATOM      5  H3  ACD     1      22.250  29.390   5.740  1.00  0.00            
ATOM      6  C2  ACD     1      20.540  28.010   5.220  1.00  0.00            
ATOM      7  H4  ACD     1      19.960  28.440   6.050  1.00  0.00            
ATOM      8  O2  ACD     1      19.870  27.740   3.960  1.00  0.00            
ATOM      9  C3  ACD     1      18.850  26.850   4.090  1.00  0.00            
ATOM     10  H5  ACD     1      18.360  26.900   3.110  1.00  0.00            
ATOM     11  O3  ACD     1      17.900  27.320   5.010  1.00  0.00            
ATOM     12  C4  ACD     1      16.720  27.990   4.600  1.00  0.00            
ATOM     13  H6  ACD     1      16.580  27.980   3.510  1.00  0.00            
ATOM     14  C5  ACD     1      15.560  27.370   5.260  1.00  0.00            
ATOM     15  H7  ACD     1      15.850  27.330   6.310  1.00  0.00            
ATOM     16  O4  ACD     1      15.400  26.040   4.630  1.00  0.00            
ATOM     17  H8  ACD     1      14.720  26.060   3.950  1.00  0.00            
ATOM     18  C6  ACD     1      14.180  28.160   5.190  1.00  0.00            
ATOM     19  H9  ACD     1      13.990  28.050   4.110  1.00  0.00            
ATOM     20  O5  ACD     1      13.120  27.590   6.010  1.00  0.00            
ATOM     21  H10 ACD     1      13.160  28.190   6.760  1.00  0.00            
ATOM     22  C7  ACD     1      14.360  29.610   5.640  1.00  0.00            
ATOM     23  H11 ACD     1      13.480  30.200   5.370  1.00  0.00            
ATOM     24  O6  ACD     1      15.410  30.110   4.880  1.00  0.00            
ATOM     25  C8  ACD     1      16.710  29.510   5.040  1.00  0.00            
ATOM     26  H12 ACD     1      17.030  29.660   6.070  1.00  0.00            
ATOM     27  C9  ACD     1      17.750  30.330   4.270  1.00  0.00            
ATOM     28  H13 ACD     1      17.540  31.380   4.520  1.00  0.00            
ATOM     29  H14 ACD     1      18.760  30.000   4.510  1.00  0.00            
ATOM     30  O7  ACD     1      17.680  30.200   2.880  1.00  0.00            
ATOM     31  H15 ACD     1      16.830  30.480   2.550  1.00  0.00            
ATOM     32  O8  ACD     1      14.570  29.700   7.080  1.00  0.00            
ATOM     33  C10 ACD     1      13.590  30.480   7.750  1.00  0.00            
ATOM     34  H16 ACD     1      12.730  30.720   7.120  1.00  0.00            
ATOM     35  C11 ACD     1      13.080  29.520   8.900  1.00  0.00            
ATOM     36  H17 ACD     1      13.940  29.040   9.390  1.00  0.00            
ATOM     37  O9  ACD     1      12.230  28.520   8.270  1.00  0.00            
ATOM     38  H18 ACD     1      12.110  27.770   8.850  1.00  0.00            
ATOM     39  C12 ACD     1      12.440  30.300   9.990  1.00  0.00            
ATOM     40  H19 ACD     1      11.610  30.920   9.630  1.00  0.00            
ATOM     41  O10 ACD     1      12.080  29.390  11.010  1.00  0.00            
ATOM     42  H20 ACD     1      12.900  29.120  11.420  1.00  0.00            
ATOM     43  C13 ACD     1      13.540  31.250  10.530  1.00  0.00            
ATOM     44  H21 ACD     1      13.100  31.880  11.310  1.00  0.00            
ATOM     45  O11 ACD     1      13.900  32.160   9.540  1.00  0.00            
ATOM     46  C14 ACD     1      14.390  31.680   8.260  1.00  0.00            
ATOM     47  H22 ACD     1      15.420  31.370   8.450  1.00  0.00            
ATOM     48  C15 ACD     1      14.400  32.790   7.220  1.00  0.00            
ATOM     49  H23 ACD     1      14.880  33.640   7.720  1.00  0.00            
ATOM     50  H24 ACD     1      15.020  32.500   6.360  1.00  0.00            
ATOM     51  O12 ACD     1      13.080  33.220   6.910  1.00  0.00            
ATOM     52  H25 ACD     1      12.760  33.930   7.480  1.00  0.00            
ATOM     53  O13 ACD     1      14.670  30.570  10.910  1.00  0.00            
ATOM     54  C16 ACD     1      15.020  30.530  12.280  1.00  0.00            
ATOM     55  H26 ACD     1      14.200  30.900  12.900  1.00  0.00            
ATOM     56  C17 ACD     1      15.320  29.070  12.580  1.00  0.00            
ATOM     57  H27 ACD     1      16.200  28.790  11.980  1.00  0.00            
ATOM     58  O14 ACD     1      14.140  28.300  12.470  1.00  0.00            
ATOM     59  H28 ACD     1      14.040  27.570  13.080  1.00  0.00            
ATOM     60  C18 ACD     1      15.950  28.950  13.960  1.00  0.00            
ATOM     61  H29 ACD     1      15.140  29.210  14.650  1.00  0.00            
ATOM     62  O15 ACD     1      16.410  27.630  14.210  1.00  0.00            
ATOM     63  H30 ACD     1      15.690  27.010  14.040  1.00  0.00            
ATOM     64  C19 ACD     1      17.210  29.900  14.040  1.00  0.00            
ATOM     65  H31 ACD     1      17.450  29.880  15.110  1.00  0.00            
ATOM     66  O16 ACD     1      16.750  31.230  13.870  1.00  0.00            
ATOM     67  C20 ACD     1      16.210  31.490  12.540  1.00  0.00            
ATOM     68  H32 ACD     1      17.010  31.380  11.800  1.00  0.00            
ATOM     69  C21 ACD     1      15.860  32.980  12.420  1.00  0.00            
ATOM     70  H33 ACD     1      16.730  33.560  12.740  1.00  0.00            
ATOM     71  H34 ACD     1      15.570  33.250  11.400  1.00  0.00            
ATOM     72  O17 ACD     1      14.730  33.320  13.220  1.00  0.00            
ATOM     73  H35 ACD     1      14.750  34.280  13.150  1.00  0.00            
ATOM     74  O18 ACD     1      18.240  29.600  13.200  1.00  0.00            
ATOM     75  C22 ACD     1      19.610  29.500  13.630  1.00  0.00            
ATOM     76  H36 ACD     1      19.800  29.820  14.660  1.00  0.00            
ATOM     77  C23 ACD     1      20.010  27.970  13.650  1.00  0.00            
ATOM     78  H37 ACD     1      19.660  27.530  12.710  1.00  0.00            
ATOM     79  O19 ACD     1      19.340  27.360  14.730  1.00  0.00            
ATOM     80  H38 ACD     1      18.400  27.590  14.740  1.00  0.00            
ATOM     81  C24 ACD     1      21.510  27.660  13.700  1.00  0.00            
ATOM     82  H39 ACD     1      21.960  27.910  14.670  1.00  0.00            
ATOM     83  O20 ACD     1      21.740  26.270  13.400  1.00  0.00            
ATOM     84  H40 ACD     1      21.200  25.760  14.010  1.00  0.00            
ATOM     85  C25 ACD     1      22.190  28.510  12.640  1.00  0.00            
ATOM     86  H41 ACD     1      23.280  28.390  12.710  1.00  0.00            
ATOM     87  O21 ACD     1      21.870  29.840  12.810  1.00  0.00            
ATOM     88  C26 ACD     1      20.500  30.250  12.700  1.00  0.00            
ATOM     89  H42 ACD     1      20.170  30.030  11.680  1.00  0.00            
ATOM     90  C27 ACD     1      20.570  31.740  12.840  1.00  0.00            
ATOM     91  H43 ACD     1      19.550  32.060  13.060  1.00  0.00            
ATOM     92  H44 ACD     1      21.270  31.950  13.660  1.00  0.00            
ATOM     93  O22 ACD     1      21.150  32.380  11.810  1.00  0.00            
ATOM     94  H45 ACD     1      22.090  32.420  12.000  1.00  0.00            
ATOM     95  O23 ACD     1      21.760  28.160  11.340  1.00  0.00            
ATOM     96  C28 ACD     1      22.730  27.860  10.320  1.00  0.00            
ATOM     97  H46 ACD     1      23.720  28.050  10.730  1.00  0.00            
ATOM     98  C29 ACD     1      22.450  28.770   9.120  1.00  0.00            
ATOM     99  H47 ACD     1      21.390  28.860   8.830  1.00  0.00            
ATOM    100  O24 ACD     1      23.250  28.310   7.970  1.00  0.00            
ATOM    101  C30 ACD     1      22.780  30.190   9.470  1.00  0.00            
ATOM    102  H48 ACD     1      22.440  30.870   8.680  1.00  0.00            
ATOM    103  H49 ACD     1      22.350  30.560  10.410  1.00  0.00            
ATOM    104  O25 ACD     1      24.260  30.340   9.580  1.00  0.00            
ATOM    105  H50 ACD     1      24.720  30.030   8.800  1.00  0.00            
ATOM    106  C31 ACD     1      22.640  26.390   9.940  1.00  0.00            
ATOM    107  H51 ACD     1      21.560  26.350   9.740  1.00  0.00            
ATOM    108  O26 ACD     1      23.130  25.630  11.030  1.00  0.00            
ATOM    109  H52 ACD     1      22.630  25.680  11.850  1.00  0.00            
ATOM    110  C32 ACD     1      23.340  25.960   8.620  1.00  0.00            
ATOM    111  H53 ACD     1      24.420  26.090   8.770  1.00  0.00            
ATOM    112  O27 ACD     1      22.910  24.640   8.250  1.00  0.00            
ATOM    113  H54 ACD     1      23.000  24.140   9.070  1.00  0.00            
ATOM    114  C33 ACD     1      22.910  26.990   7.580  1.00  0.00            
ATOM    115  H55 ACD     1      23.590  26.730   6.760  1.00  0.00            
ATOM    116  O28 ACD     1      21.530  26.920   7.160  1.00  0.00            
ATOM    117  C34 ACD     1      21.230  26.760   5.750  1.00  0.00            
ATOM    118  H56 ACD     1      22.120  26.450   5.190  1.00  0.00            
ATOM    119  C35 ACD     1      20.280  25.550   5.780  1.00  0.00            
ATOM    120  H57 ACD     1      19.560  25.710   6.590  1.00  0.00            
ATOM    121  O29 ACD     1      21.060  24.360   5.980  1.00  0.00            
ATOM    122  H58 ACD     1      21.680  24.520   6.700  1.00  0.00            
ATOM    123  C36 ACD     1      19.410  25.480   4.540  1.00  0.00            
ATOM    124  H59 ACD     1      20.010  25.020   3.750  1.00  0.00            
ATOM    125  O30 ACD     1      18.350  24.570   4.710  1.00  0.00            
ATOM    126  H60 ACD     1      17.530  25.020   4.920  1.00  0.00            
ATOM    127  C1  BJ5     2      18.390  30.570   8.460  1.00  0.00            
ATOM    128  C2  BJ5     2      18.220  29.440   9.090  1.00  0.00            
ATOM    129  C3  BJ5     2      18.310  28.080   8.410  1.00  0.00            
ATOM    130  C4  BJ5     2      17.560  27.170   9.270  1.00  0.00            
ATOM    131  C5  BJ5     2      18.260  26.750  10.410  1.00  0.00            
ATOM    132  C6  BJ5     2      17.600  26.200  11.500  1.00  0.00            
ATOM    133  C7  BJ5     2      16.200  26.020  11.390  1.00  0.00            
ATOM    134  O1  BJ5     2      15.600  25.450  12.510  1.00  0.00            
ATOM    135  C8  BJ5     2      14.240  25.050  12.440  1.00  0.00            
ATOM    136  C9  BJ5     2      15.540  26.410  10.210  1.00  0.00            
ATOM    137  C10 BJ5     2      16.180  27.030   9.160  1.00  0.00            
ATOM    138  H1  BJ5     2      18.320  31.510   9.010  1.00  0.00            
ATOM    139  H2  BJ5     2      18.550  30.680   7.390  1.00  0.00            
ATOM    140  H3  BJ5     2      17.950  29.450  10.150  1.00  0.00            
ATOM    141  H4  BJ5     2      19.380  27.840   8.350  1.00  0.00            
ATOM    142  H5  BJ5     2      17.910  28.070   7.390  1.00  0.00            
ATOM    143  H6  BJ5     2      19.330  26.960  10.360  1.00  0.00            
ATOM    144  H7  BJ5     2      18.150  26.040  12.420  1.00  0.00            
ATOM    145  H8  BJ5     2      13.570  25.920  12.360  1.00  0.00            
ATOM    146  H9  BJ5     2      14.170  24.350  11.600  1.00  0.00            
ATOM    147  H10 BJ5     2      14.000  24.590  13.400  1.00  0.00            
ATOM    148  H11 BJ5     2      14.470  26.280  10.080  1.00  0.00            
ATOM    149  H12 BJ5     2      15.580  27.320   8.300  1.00  0.00            
TER
ENDMDL
MODEL        1
ATOM      1  H1  ACD     1      12.400  22.420  10.700  1.00  0.00            
ATOM      2  O1  ACD     1      12.010  23.280  10.530  1.00  0.00            
ATOM      3  C1  ACD     1      13.050  23.950   9.740  1.00  0.00            
ATOM      4  H2  ACD     1      12.790  25.010   9.640  1.00  0.00            
ATOM      5  H3  ACD     1      13.160  23.580   8.710  1.00  0.00            
ATOM      6  C2  ACD     1      14.400  23.900  10.380  1.00  0.00            
ATOM      7  H4  ACD     1      14.360  24.310  11.390  1.00  0.00            
ATOM      8  O2  ACD     1      14.600  22.480  10.660  1.00  0.00            
ATOM      9  C3  ACD     1      15.960  22.190  11.140  1.00  0.00            
ATOM     10  H5  ACD     1      16.010  21.140  11.430  1.00  0.00            
ATOM     11  O3  ACD     1      16.170  22.950  12.350  1.00  0.00            
ATOM     12  C4  ACD     1      15.820  22.240  13.630  1.00  0.00            
ATOM     13  H6  ACD     1      16.160  21.190  13.610  1.00  0.00            
ATOM     14  C5  ACD     1      16.850  22.940  14.710  1.00  0.00            
ATOM     15  H7  ACD     1      16.800  24.020  14.490  1.00  0.00            
ATOM     16  O4  ACD     1      18.170  22.590  14.440  1.00  0.00            
ATOM     17  H8  ACD     1      18.430  23.010  13.620  1.00  0.00            
ATOM     18  C6  ACD     1      16.500  22.800  16.150  1.00  0.00            
ATOM     19  H9  ACD     1      16.720  21.770  16.460  1.00  0.00            
ATOM     20  O5  ACD     1      17.340  23.610  16.980  1.00  0.00            
ATOM     21  H10 ACD     1      18.280  23.490  16.800  1.00  0.00            
ATOM     22  C7  ACD     1      14.960  23.130  16.330  1.00  0.00            
ATOM     23  H11 ACD     1      14.640  22.870  17.340  1.00  0.00            
ATOM     24  O6  ACD     1      14.190  22.280  15.470  1.00  0.00            
ATOM     25  C8  ACD     1      14.350  22.400  14.050  1.00  0.00            
ATOM     26  H12 ACD     1      13.960  23.370  13.710  1.00  0.00            
ATOM     27  C9  ACD     1      13.560  21.310  13.400  1.00  0.00            
ATOM     28  H13 ACD     1      13.820  21.280  12.330  1.00  0.00            
ATOM     29  H14 ACD     1      13.850  20.360  13.870  1.00  0.00            
ATOM     30  O7  ACD     1      12.150  21.620  13.530  1.00  0.00            
ATOM     31  H15 ACD     1      11.940  21.440  14.450  1.00  0.00            
ATOM     32  O8  ACD     1      14.670  24.530  16.020  1.00  0.00            
ATOM     33  C10 ACD     1      14.070  25.350  17.000  1.00  0.00            
ATOM     34  H16 ACD     1      13.760  24.730  17.850  1.00  0.00            
ATOM     35  C11 ACD     1      15.140  26.350  17.480  1.00  0.00            
ATOM     36  H17 ACD     1      15.400  26.890  16.560  1.00  0.00            
ATOM     37  O9  ACD     1      16.270  25.800  18.120  1.00  0.00            
ATOM     38  H18 ACD     1      16.510  25.060  17.560  1.00  0.00            
ATOM     39  C12 ACD     1      14.510  27.290  18.470  1.00  0.00            
ATOM     40  H19 ACD     1      14.330  26.790  19.430  1.00  0.00            
ATOM     41  O10 ACD     1      15.420  28.420  18.550  1.00  0.00            
ATOM     42  H20 ACD     1      16.240  28.000  18.830  1.00  0.00            
ATOM     43  C13 ACD     1      13.210  27.850  17.920  1.00  0.00            
ATOM     44  H21 ACD     1      12.830  28.470  18.730  1.00  0.00            
ATOM     45  O11 ACD     1      12.330  26.780  17.620  1.00  0.00            
ATOM     46  C14 ACD     1      12.740  25.940  16.570  1.00  0.00            
ATOM     47  H22 ACD     1      12.980  26.490  15.650  1.00  0.00            
ATOM     48  C15 ACD     1      11.640  24.960  16.330  1.00  0.00            
ATOM     49  H23 ACD     1      10.750  25.510  16.010  1.00  0.00            
ATOM     50  H24 ACD     1      11.950  24.240  15.560  1.00  0.00            
ATOM     51  O12 ACD     1      11.340  24.310  17.570  1.00  0.00            
ATOM     52  H25 ACD     1      10.910  24.970  18.120  1.00  0.00            
ATOM     53  O13 ACD     1      13.370  28.600  16.810  1.00  0.00            
ATOM     54  C16 ACD     1      12.500  29.680  16.620  1.00  0.00            
ATOM     55  H26 ACD     1      12.000  29.960  17.550  1.00  0.00            
ATOM     56  C17 ACD     1      13.470  30.820  16.320  1.00  0.00            
ATOM     57  H27 ACD     1      14.110  30.480  15.500  1.00  0.00            
ATOM     58  O14 ACD     1      14.270  31.150  17.480  1.00  0.00            
ATOM     59  H28 ACD     1      14.710  30.320  17.700  1.00  0.00            
ATOM     60  C18 ACD     1      12.780  32.080  15.750  1.00  0.00            
ATOM     61  H29 ACD     1      12.140  32.490  16.550  1.00  0.00            
ATOM     62  O15 ACD     1      13.690  33.040  15.180  1.00  0.00            
ATOM     63  H30 ACD     1      14.230  33.190  15.960  1.00  0.00            
ATOM     64  C19 ACD     1      11.860  31.630  14.590  1.00  0.00            
ATOM     65  H31 ACD     1      11.380  32.500  14.130  1.00  0.00            
ATOM     66  O16 ACD     1      10.930  30.720  15.080  1.00  0.00            
ATOM     67  C20 ACD     1      11.440  29.500  15.540  1.00  0.00            
ATOM     68  H32 ACD     1      11.800  29.030  14.620  1.00  0.00            
ATOM     69  C21 ACD     1      10.180  28.770  16.030  1.00  0.00            
ATOM     70  H33 ACD     1      10.450  27.730  16.260  1.00  0.00            
ATOM     71  H34 ACD     1       9.720  29.340  16.850  1.00  0.00            
ATOM     72  O17 ACD     1       9.240  28.730  14.920  1.00  0.00            
ATOM     73  H35 ACD     1       9.600  28.360  14.120  1.00  0.00            
ATOM     74  O18 ACD     1      12.680  31.020  13.510  1.00  0.00            
ATOM     75  C22 ACD     1      12.590  31.590  12.190  1.00  0.00            
ATOM     76  H36 ACD     1      12.010  32.520  12.190  1.00  0.00            
ATOM     77  C23 ACD     1      14.000  31.990  11.710  1.00  0.00            
ATOM     78  H37 ACD     1      14.630  31.120  11.930  1.00  0.00            
ATOM     79  O19 ACD     1      14.510  33.160  12.380  1.00  0.00            
ATOM     80  H38 ACD     1      14.520  32.990  13.330  1.00  0.00            
ATOM     81  C24 ACD     1      13.960  32.180  10.220  1.00  0.00            
ATOM     82  H39 ACD     1      13.410  33.080   9.930  1.00  0.00            
ATOM     83  O20 ACD     1      15.280  32.390   9.790  1.00  0.00            
ATOM     84  H40 ACD     1      15.710  31.520   9.770  1.00  0.00            
ATOM     85  C25 ACD     1      13.290  31.000   9.530  1.00  0.00            
ATOM     86  H41 ACD     1      13.280  31.160   8.450  1.00  0.00            
ATOM     87  O21 ACD     1      12.020  30.890   9.970  1.00  0.00            
ATOM     88  C26 ACD     1      11.810  30.590  11.350  1.00  0.00            
ATOM     89  H42 ACD     1      12.140  29.560  11.540  1.00  0.00            
ATOM     90  C27 ACD     1      10.360  30.520  11.790  1.00  0.00            
ATOM     91  H43 ACD     1       9.910  29.830  11.060  1.00  0.00            
ATOM     92  H44 ACD     1      10.280  30.080  12.790  1.00  0.00            
ATOM     93  O22 ACD     1       9.710  31.830  11.760  1.00  0.00            
ATOM     94  H45 ACD     1       9.170  31.930  12.550  1.00  0.00            
ATOM     95  O23 ACD     1      14.010  29.780   9.840  1.00  0.00            
ATOM     96  C28 ACD     1      14.330  28.990   8.710  1.00  0.00            
ATOM     97  H46 ACD     1      14.170  29.500   7.750  1.00  0.00            
ATOM     98  C29 ACD     1      13.500  27.740   8.690  1.00  0.00            
ATOM     99  H47 ACD     1      13.440  27.330   9.710  1.00  0.00            
ATOM    100  O24 ACD     1      13.920  26.830   7.760  1.00  0.00            
ATOM    101  C30 ACD     1      12.120  28.070   8.240  1.00  0.00            
ATOM    102  H48 ACD     1      11.740  28.970   8.740  1.00  0.00            
ATOM    103  H49 ACD     1      12.250  28.350   7.190  1.00  0.00            
ATOM    104  O25 ACD     1      11.140  27.030   8.390  1.00  0.00            
ATOM    105  H50 ACD     1      10.400  27.240   7.810  1.00  0.00            
ATOM    106  C31 ACD     1      15.840  28.690   8.800  1.00  0.00            
ATOM    107  H51 ACD     1      16.010  28.300   9.810  1.00  0.00            
ATOM    108  O26 ACD     1      16.600  29.910   8.570  1.00  0.00            
ATOM    109  H52 ACD     1      17.490  29.900   8.950  1.00  0.00            
ATOM    110  C32 ACD     1      16.130  27.530   7.850  1.00  0.00            
ATOM    111  H53 ACD     1      15.770  27.810   6.850  1.00  0.00            
ATOM    112  O27 ACD     1      17.510  27.190   7.850  1.00  0.00            
ATOM    113  H54 ACD     1      17.930  27.860   7.300  1.00  0.00            
ATOM    114  C33 ACD     1      15.270  26.380   7.990  1.00  0.00            
ATOM    115  H55 ACD     1      15.560  25.780   7.120  1.00  0.00            
ATOM    116  O28 ACD     1      15.370  25.870   9.260  1.00  0.00            
ATOM    117  C34 ACD     1      15.540  24.490   9.470  1.00  0.00            
ATOM    118  H56 ACD     1      15.410  23.970   8.510  1.00  0.00            
ATOM    119  C35 ACD     1      17.030  24.160   9.910  1.00  0.00            
ATOM    120  H57 ACD     1      17.270  24.750  10.800  1.00  0.00            
ATOM    121  O29 ACD     1      17.880  24.460   8.810  1.00  0.00            
ATOM    122  H58 ACD     1      17.780  25.320   8.400  1.00  0.00            
ATOM    123  C36 ACD     1      17.060  22.640  10.160  1.00  0.00            
ATOM    124  H59 ACD     1      16.820  22.210   9.180  1.00  0.00            
ATOM    125  O30 ACD     1      18.360  22.170  10.570  1.00  0.00            
ATOM    126  H60 ACD     1      18.590  22.700  11.340  1.00  0.00            
ATOM    127  C1  BJ5     2      13.900  26.750  13.040  1.00  0.00            
ATOM    128  C2  BJ5     2      14.720  27.560  12.390  1.00  0.00            
ATOM    129  C3  BJ5     2      16.210  27.390  12.240  1.00  0.00            
ATOM    130  C4  BJ5     2      16.850  27.630  13.550  1.00  0.00            
ATOM    131  C5  BJ5     2      16.640  28.870  14.220  1.00  0.00            
ATOM    132  C6  BJ5     2      17.260  29.180  15.450  1.00  0.00            
ATOM    133  C7  BJ5     2      18.150  28.260  16.000  1.00  0.00            
ATOM    134  O1  BJ5     2      18.860  28.620  17.100  1.00  0.00            
ATOM    135  C8  BJ5     2      20.070  28.040  17.550  1.00  0.00            
ATOM    136  C9  BJ5     2      18.290  27.020  15.380  1.00  0.00            
ATOM    137  C10 BJ5     2      17.650  26.700  14.110  1.00  0.00            
ATOM    138  H1  BJ5     2      12.870  27.100  13.130  1.00  0.00            
ATOM    139  H2  BJ5     2      14.280  25.860  13.540  1.00  0.00            
ATOM    140  H3  BJ5     2      14.410  28.530  12.010  1.00  0.00            
ATOM    141  H4  BJ5     2      16.670  28.130  11.570  1.00  0.00            
ATOM    142  H5  BJ5     2      16.600  26.420  11.890  1.00  0.00            
ATOM    143  H6  BJ5     2      16.110  29.640  13.680  1.00  0.00            
ATOM    144  H7  BJ5     2      17.110  30.160  15.890  1.00  0.00            
ATOM    145  H8  BJ5     2      20.480  28.630  18.380  1.00  0.00            
ATOM    146  H9  BJ5     2      19.750  27.020  17.780  1.00  0.00            
ATOM    147  H10 BJ5     2      20.850  28.100  16.780  1.00  0.00            
ATOM    148  H11 BJ5     2      18.940  26.320  15.900  1.00  0.00            
ATOM    149  H12 BJ5     2      17.810  25.750  13.600  1.00  0.00            
TER
ENDMDL
MODEL        1
ATOM      1  H1  ACD     1      23.840  25.690   3.700  1.00  0.00            
ATOM      2  O1  ACD     1      24.470  25.620   4.430  1.00  0.00            
ATOM      3  C1  ACD     1      24.220  26.660   5.350  1.00  0.00            
ATOM      4  H2  ACD     1      24.200  27.580   4.760  1.00  0.00            
ATOM      5  H3  ACD     1      24.960  26.770   6.150  1.00  0.00            
ATOM      6  C2  ACD     1      22.990  26.520   6.100  1.00  0.00            
ATOM      7  H4  ACD     1      22.920  27.420   6.720  1.00  0.00            
ATOM      8  O2  ACD     1      21.900  26.410   5.150  1.00  0.00            
ATOM      9  C3  ACD     1      20.610  26.300   5.810  1.00  0.00            
ATOM     10  H5  ACD     1      19.980  26.400   4.920  1.00  0.00            
ATOM     11  O3  ACD     1      20.260  27.420   6.570  1.00  0.00            
ATOM     12  C4  ACD     1      19.110  28.120   6.210  1.00  0.00            
ATOM     13  H6  ACD     1      18.680  27.790   5.250  1.00  0.00            
ATOM     14  C5  ACD     1      18.150  27.790   7.390  1.00  0.00            
ATOM     15  H7  ACD     1      18.690  27.760   8.350  1.00  0.00            
ATOM     16  O4  ACD     1      17.590  26.460   7.200  1.00  0.00            
ATOM     17  H8  ACD     1      18.220  25.750   7.370  1.00  0.00            
ATOM     18  C6  ACD     1      17.120  28.880   7.590  1.00  0.00            
ATOM     19  H9  ACD     1      16.460  28.780   6.710  1.00  0.00            
ATOM     20  O5  ACD     1      16.370  28.730   8.780  1.00  0.00            
ATOM     21  H10 ACD     1      16.720  29.210   9.530  1.00  0.00            
ATOM     22  C7  ACD     1      17.650  30.260   7.510  1.00  0.00            
ATOM     23  H11 ACD     1      16.880  31.030   7.380  1.00  0.00            
ATOM     24  O6  ACD     1      18.460  30.490   6.390  1.00  0.00            
ATOM     25  C8  ACD     1      19.600  29.570   6.170  1.00  0.00            
ATOM     26  H12 ACD     1      20.310  29.690   6.990  1.00  0.00            
ATOM     27  C9  ACD     1      20.170  29.770   4.720  1.00  0.00            
ATOM     28  H13 ACD     1      20.620  30.770   4.730  1.00  0.00            
ATOM     29  H14 ACD     1      20.980  29.080   4.460  1.00  0.00            
ATOM     30  O7  ACD     1      19.250  29.570   3.670  1.00  0.00            
ATOM     31  H15 ACD     1      19.600  29.880   2.830  1.00  0.00            
ATOM     32  O8  ACD     1      18.390  30.530   8.700  1.00  0.00            
ATOM     33  C10 ACD     1      18.170  31.670   9.410  1.00  0.00            
ATOM     34  H16 ACD     1      17.390  32.320   8.990  1.00  0.00            
ATOM     35  C11 ACD     1      17.790  31.300  10.790  1.00  0.00            
ATOM     36  H17 ACD     1      18.440  30.520  11.200  1.00  0.00            
ATOM     37  O9  ACD     1      16.410  30.810  10.800  1.00  0.00            
ATOM     38  H18 ACD     1      15.880  31.610  10.890  1.00  0.00            
ATOM     39  C12 ACD     1      17.950  32.510  11.760  1.00  0.00            
ATOM     40  H19 ACD     1      17.300  33.340  11.430  1.00  0.00            
ATOM     41  O10 ACD     1      17.740  32.260  13.210  1.00  0.00            
ATOM     42  H20 ACD     1      16.820  32.080  13.450  1.00  0.00            
ATOM     43  C13 ACD     1      19.230  33.220  11.610  1.00  0.00            
ATOM     44  H21 ACD     1      19.260  34.090  12.270  1.00  0.00            
ATOM     45  O11 ACD     1      19.350  33.690  10.240  1.00  0.00            
ATOM     46  C14 ACD     1      19.490  32.510   9.360  1.00  0.00            
ATOM     47  H22 ACD     1      20.370  32.000   9.770  1.00  0.00            
ATOM     48  C15 ACD     1      19.810  32.930   7.930  1.00  0.00            
ATOM     49  H23 ACD     1      20.120  32.040   7.370  1.00  0.00            
ATOM     50  H24 ACD     1      18.880  33.360   7.540  1.00  0.00            
ATOM     51  O12 ACD     1      20.800  33.920   7.710  1.00  0.00            
ATOM     52  H25 ACD     1      20.500  34.740   8.120  1.00  0.00            
ATOM     53  O13 ACD     1      20.330  32.350  11.920  1.00  0.00            
ATOM     54  C16 ACD     1      21.330  32.830  12.860  1.00  0.00            
ATOM     55  H26 ACD     1      21.290  33.920  13.010  1.00  0.00            
ATOM     56  C17 ACD     1      21.000  32.110  14.180  1.00  0.00            
ATOM     57  H27 ACD     1      20.880  31.030  14.060  1.00  0.00            
ATOM     58  O14 ACD     1      19.790  32.650  14.790  1.00  0.00            
ATOM     59  H28 ACD     1      19.050  32.420  14.220  1.00  0.00            
ATOM     60  C18 ACD     1      22.180  32.200  15.150  1.00  0.00            
ATOM     61  H29 ACD     1      22.240  33.260  15.430  1.00  0.00            
ATOM     62  O15 ACD     1      22.110  31.390  16.310  1.00  0.00            
ATOM     63  H30 ACD     1      22.300  30.520  15.930  1.00  0.00            
ATOM     64  C19 ACD     1      23.550  31.850  14.460  1.00  0.00            
ATOM     65  H31 ACD     1      24.410  32.160  15.060  1.00  0.00            
ATOM     66  O16 ACD     1      23.670  32.690  13.400  1.00  0.00            
ATOM     67  C20 ACD     1      22.700  32.490  12.360  1.00  0.00            
ATOM     68  H32 ACD     1      22.650  31.480  11.930  1.00  0.00            
ATOM     69  C21 ACD     1      23.010  33.340  11.220  1.00  0.00            
ATOM     70  H33 ACD     1      23.930  32.850  10.880  1.00  0.00            
ATOM     71  H34 ACD     1      22.310  33.240  10.380  1.00  0.00            
ATOM     72  O17 ACD     1      23.240  34.760  11.430  1.00  0.00            
ATOM     73  H35 ACD     1      24.100  34.770  11.850  1.00  0.00            
ATOM     74  O18 ACD     1      23.670  30.490  14.160  1.00  0.00            
ATOM     75  C22 ACD     1      24.950  29.860  14.090  1.00  0.00            
ATOM     76  H36 ACD     1      25.570  30.160  14.940  1.00  0.00            
ATOM     77  C23 ACD     1      24.650  28.400  14.340  1.00  0.00            
ATOM     78  H37 ACD     1      23.900  28.130  13.600  1.00  0.00            
ATOM     79  O19 ACD     1      24.200  28.350  15.750  1.00  0.00            
ATOM     80  H38 ACD     1      23.300  28.040  15.730  1.00  0.00            
ATOM     81  C24 ACD     1      25.810  27.510  14.150  1.00  0.00            
ATOM     82  H39 ACD     1      26.650  27.740  14.830  1.00  0.00            
ATOM     83  O20 ACD     1      25.440  26.080  14.220  1.00  0.00            
ATOM     84  H40 ACD     1      25.410  25.860  15.150  1.00  0.00            
ATOM     85  C25 ACD     1      26.400  27.780  12.810  1.00  0.00            
ATOM     86  H41 ACD     1      27.300  27.160  12.680  1.00  0.00            
ATOM     87  O21 ACD     1      26.730  29.160  12.700  1.00  0.00            
ATOM     88  C26 ACD     1      25.710  30.130  12.790  1.00  0.00            
ATOM     89  H42 ACD     1      25.000  30.040  11.970  1.00  0.00            
ATOM     90  C27 ACD     1      26.490  31.420  12.680  1.00  0.00            
ATOM     91  H43 ACD     1      26.010  32.330  13.030  1.00  0.00            
ATOM     92  H44 ACD     1      27.450  31.360  13.210  1.00  0.00            
ATOM     93  O22 ACD     1      26.740  31.650  11.200  1.00  0.00            
ATOM     94  H45 ACD     1      27.440  31.070  10.910  1.00  0.00            
ATOM     95  O23 ACD     1      25.480  27.460  11.800  1.00  0.00            
ATOM     96  C28 ACD     1      25.950  26.760  10.690  1.00  0.00            
ATOM     97  H46 ACD     1      27.030  26.850  10.820  1.00  0.00            
ATOM     98  C29 ACD     1      25.600  27.440   9.390  1.00  0.00            
ATOM     99  H47 ACD     1      24.500  27.510   9.350  1.00  0.00            
ATOM    100  O24 ACD     1      25.980  26.560   8.310  1.00  0.00            
ATOM    101  C30 ACD     1      26.050  28.870   9.170  1.00  0.00            
ATOM    102  H48 ACD     1      25.890  29.220   8.140  1.00  0.00            
ATOM    103  H49 ACD     1      25.570  29.520   9.920  1.00  0.00            
ATOM    104  O25 ACD     1      27.500  28.970   9.340  1.00  0.00            
ATOM    105  H50 ACD     1      27.890  28.590   8.550  1.00  0.00            
ATOM    106  C31 ACD     1      25.360  25.330  10.840  1.00  0.00            
ATOM    107  H51 ACD     1      24.290  25.430  11.060  1.00  0.00            
ATOM    108  O26 ACD     1      25.960  24.600  11.930  1.00  0.00            
ATOM    109  H52 ACD     1      25.870  25.090  12.750  1.00  0.00            
ATOM    110  C32 ACD     1      25.460  24.520   9.510  1.00  0.00            
ATOM    111  H53 ACD     1      26.440  24.100   9.260  1.00  0.00            
ATOM    112  O27 ACD     1      24.590  23.400   9.600  1.00  0.00            
ATOM    113  H54 ACD     1      23.790  23.930   9.570  1.00  0.00            
ATOM    114  C33 ACD     1      25.200  25.370   8.210  1.00  0.00            
ATOM    115  H55 ACD     1      25.450  24.820   7.290  1.00  0.00            
ATOM    116  O28 ACD     1      23.780  25.540   8.260  1.00  0.00            
ATOM    117  C34 ACD     1      23.040  25.280   7.090  1.00  0.00            
ATOM    118  H56 ACD     1      23.430  24.390   6.580  1.00  0.00            
ATOM    119  C35 ACD     1      21.690  24.970   7.670  1.00  0.00            
ATOM    120  H57 ACD     1      21.450  25.830   8.310  1.00  0.00            
ATOM    121  O29 ACD     1      21.510  23.730   8.390  1.00  0.00            
ATOM    122  H58 ACD     1      21.600  22.980   7.790  1.00  0.00            
ATOM    123  C36 ACD     1      20.620  24.980   6.560  1.00  0.00            
ATOM    124  H59 ACD     1      20.870  24.130   5.920  1.00  0.00            
ATOM    125  O30 ACD     1      19.340  24.650   7.100  1.00  0.00            
ATOM    126  H60 ACD     1      19.460  23.860   7.640  1.00  0.00            
ATOM    127  C1  BJ5     2      21.760  28.870   9.170  1.00  0.00            
ATOM    128  C2  BJ5     2      22.180  28.550  10.370  1.00  0.00            
ATOM    129  C3  BJ5     2      21.730  27.300  11.020  1.00  0.00            
ATOM    130  C4  BJ5     2      20.320  27.540  11.440  1.00  0.00            
ATOM    131  C5  BJ5     2      20.010  28.260  12.640  1.00  0.00            
ATOM    132  C6  BJ5     2      18.720  28.400  13.140  1.00  0.00            
ATOM    133  C7  BJ5     2      17.630  27.800  12.530  1.00  0.00            
ATOM    134  O1  BJ5     2      16.350  28.010  12.890  1.00  0.00            
ATOM    135  C8  BJ5     2      15.950  28.580  14.170  1.00  0.00            
ATOM    136  C9  BJ5     2      17.940  27.030  11.390  1.00  0.00            
ATOM    137  C10 BJ5     2      19.200  26.920  10.780  1.00  0.00            
ATOM    138  H1  BJ5     2      22.070  29.720   8.570  1.00  0.00            
ATOM    139  H2  BJ5     2      21.000  28.280   8.660  1.00  0.00            
ATOM    140  H3  BJ5     2      22.970  29.170  10.780  1.00  0.00            
ATOM    141  H4  BJ5     2      22.260  27.040  11.940  1.00  0.00            
ATOM    142  H5  BJ5     2      21.800  26.440  10.340  1.00  0.00            
ATOM    143  H6  BJ5     2      20.880  28.700  13.120  1.00  0.00            
ATOM    144  H7  BJ5     2      18.550  29.170  13.880  1.00  0.00            
ATOM    145  H8  BJ5     2      16.170  28.010  15.080  1.00  0.00            
ATOM    146  H9  BJ5     2      16.390  29.580  14.320  1.00  0.00            
ATOM    147  H10 BJ5     2      14.880  28.810  14.130  1.00  0.00            
ATOM    148  H11 BJ5     2      17.090  26.580  10.880  1.00  0.00            
ATOM    149  H12 BJ5     2      19.340  26.360   9.860  1.00  0.00            
TER
ENDMDL
MODEL        1
ATOM      1  H1  ACD     1      13.780  26.840  11.130  1.00  0.00            
ATOM      2  O1  ACD     1      14.560  26.590  10.630  1.00  0.00            
ATOM      3  C1  ACD     1      14.230  25.290  10.040  1.00  0.00            
ATOM      4  H2  ACD     1      15.130  24.820   9.620  1.00  0.00            
ATOM      5  H3  ACD     1      13.480  25.410   9.250  1.00  0.00            
ATOM      6  C2  ACD     1      13.740  24.420  11.110  1.00  0.00            
ATOM      7  H4  ACD     1      14.640  24.220  11.710  1.00  0.00            
ATOM      8  O2  ACD     1      12.620  25.070  11.730  1.00  0.00            
ATOM      9  C3  ACD     1      12.180  24.460  12.900  1.00  0.00            
ATOM     10  H5  ACD     1      11.260  24.930  13.240  1.00  0.00            
ATOM     11  O3  ACD     1      13.240  24.530  13.940  1.00  0.00            
ATOM     12  C4  ACD     1      13.100  25.260  15.120  1.00  0.00            
ATOM     13  H6  ACD     1      12.070  25.410  15.460  1.00  0.00            
ATOM     14  C5  ACD     1      13.710  24.340  16.210  1.00  0.00            
ATOM     15  H7  ACD     1      14.680  24.130  15.750  1.00  0.00            
ATOM     16  O4  ACD     1      12.990  23.180  16.430  1.00  0.00            
ATOM     17  H8  ACD     1      13.340  22.780  17.230  1.00  0.00            
ATOM     18  C6  ACD     1      13.870  25.140  17.500  1.00  0.00            
ATOM     19  H9  ACD     1      12.880  25.460  17.830  1.00  0.00            
ATOM     20  O5  ACD     1      14.600  24.510  18.600  1.00  0.00            
ATOM     21  H10 ACD     1      15.530  24.650  18.400  1.00  0.00            
ATOM     22  C7  ACD     1      14.620  26.370  17.200  1.00  0.00            
ATOM     23  H11 ACD     1      14.660  27.020  18.070  1.00  0.00            
ATOM     24  O6  ACD     1      13.840  27.150  16.280  1.00  0.00            
ATOM     25  C8  ACD     1      13.720  26.640  15.010  1.00  0.00            
ATOM     26  H12 ACD     1      14.740  26.600  14.620  1.00  0.00            
ATOM     27  C9  ACD     1      12.900  27.500  14.110  1.00  0.00            
ATOM     28  H13 ACD     1      13.330  28.510  14.030  1.00  0.00            
ATOM     29  H14 ACD     1      12.820  27.110  13.090  1.00  0.00            
ATOM     30  O7  ACD     1      11.560  27.570  14.550  1.00  0.00            
ATOM     31  H15 ACD     1      11.590  27.720  15.500  1.00  0.00            
ATOM     32  O8  ACD     1      15.900  26.080  16.720  1.00  0.00            
ATOM     33  C10 ACD     1      16.990  26.900  17.290  1.00  0.00            
ATOM     34  H16 ACD     1      16.630  27.530  18.120  1.00  0.00            
ATOM     35  C11 ACD     1      18.000  25.890  17.960  1.00  0.00            
ATOM     36  H17 ACD     1      18.130  25.010  17.310  1.00  0.00            
ATOM     37  O9  ACD     1      17.480  25.530  19.240  1.00  0.00            
ATOM     38  H18 ACD     1      17.270  26.260  19.820  1.00  0.00            
ATOM     39  C12 ACD     1      19.470  26.350  18.180  1.00  0.00            
ATOM     40  H19 ACD     1      19.500  27.230  18.840  1.00  0.00            
ATOM     41  O10 ACD     1      20.420  25.340  18.490  1.00  0.00            
ATOM     42  H20 ACD     1      20.200  24.670  17.830  1.00  0.00            
ATOM     43  C13 ACD     1      19.820  26.880  16.800  1.00  0.00            
ATOM     44  H21 ACD     1      20.840  27.260  16.730  1.00  0.00            
ATOM     45  O11 ACD     1      19.080  28.070  16.550  1.00  0.00            
ATOM     46  C14 ACD     1      17.640  27.830  16.250  1.00  0.00            
ATOM     47  H22 ACD     1      17.650  27.220  15.340  1.00  0.00            
ATOM     48  C15 ACD     1      16.780  29.100  16.080  1.00  0.00            
ATOM     49  H23 ACD     1      17.070  29.600  15.150  1.00  0.00            
ATOM     50  H24 ACD     1      15.730  28.760  16.060  1.00  0.00            
ATOM     51  O12 ACD     1      16.900  29.970  17.250  1.00  0.00            
ATOM     52  H25 ACD     1      17.820  30.240  17.300  1.00  0.00            
ATOM     53  O13 ACD     1      19.610  25.920  15.690  1.00  0.00            
ATOM     54  C16 ACD     1      20.680  25.050  15.290  1.00  0.00            
ATOM     55  H26 ACD     1      21.580  25.190  15.910  1.00  0.00            
ATOM     56  C17 ACD     1      20.030  23.700  15.480  1.00  0.00            
ATOM     57  H27 ACD     1      19.090  23.850  14.940  1.00  0.00            
ATOM     58  O14 ACD     1      19.750  23.390  16.900  1.00  0.00            
ATOM     59  H28 ACD     1      19.310  22.540  16.940  1.00  0.00            
ATOM     60  C18 ACD     1      20.830  22.610  14.860  1.00  0.00            
ATOM     61  H29 ACD     1      21.720  22.440  15.480  1.00  0.00            
ATOM     62  O15 ACD     1      19.950  21.460  14.860  1.00  0.00            
ATOM     63  H30 ACD     1      19.490  21.500  14.020  1.00  0.00            
ATOM     64  C19 ACD     1      21.260  22.840  13.400  1.00  0.00            
ATOM     65  H31 ACD     1      22.090  22.200  13.100  1.00  0.00            
ATOM     66  O16 ACD     1      21.890  24.140  13.320  1.00  0.00            
ATOM     67  C20 ACD     1      21.140  25.260  13.880  1.00  0.00            
ATOM     68  H32 ACD     1      20.200  25.280  13.310  1.00  0.00            
ATOM     69  C21 ACD     1      21.790  26.530  13.720  1.00  0.00            
ATOM     70  H33 ACD     1      21.880  26.680  12.630  1.00  0.00            
ATOM     71  H34 ACD     1      21.120  27.280  14.150  1.00  0.00            
ATOM     72  O17 ACD     1      23.020  26.470  14.550  1.00  0.00            
ATOM     73  H35 ACD     1      23.470  25.690  14.210  1.00  0.00            
ATOM     74  O18 ACD     1      20.180  22.700  12.550  1.00  0.00            
ATOM     75  C22 ACD     1      20.510  22.370  11.200  1.00  0.00            
ATOM     76  H36 ACD     1      21.560  22.650  11.020  1.00  0.00            
ATOM     77  C23 ACD     1      20.330  20.870  11.020  1.00  0.00            
ATOM     78  H37 ACD     1      19.300  20.570  11.250  1.00  0.00            
ATOM     79  O19 ACD     1      21.170  20.130  11.920  1.00  0.00            
ATOM     80  H38 ACD     1      22.010  19.900  11.520  1.00  0.00            
ATOM     81  C24 ACD     1      20.530  20.580   9.510  1.00  0.00            
ATOM     82  H39 ACD     1      21.530  20.950   9.250  1.00  0.00            
ATOM     83  O20 ACD     1      20.310  19.200   9.200  1.00  0.00            
ATOM     84  H40 ACD     1      20.400  19.140   8.240  1.00  0.00            
ATOM     85  C25 ACD     1      19.490  21.350   8.650  1.00  0.00            
ATOM     86  H41 ACD     1      19.570  21.110   7.590  1.00  0.00            
ATOM     87  O21 ACD     1      19.750  22.730   8.880  1.00  0.00            
ATOM     88  C26 ACD     1      19.600  23.200  10.230  1.00  0.00            
ATOM     89  H42 ACD     1      18.550  23.060  10.520  1.00  0.00            
ATOM     90  C27 ACD     1      19.810  24.700  10.210  1.00  0.00            
ATOM     91  H43 ACD     1      18.970  25.280   9.790  1.00  0.00            
ATOM     92  H44 ACD     1      19.850  25.070  11.250  1.00  0.00            
ATOM     93  O22 ACD     1      21.020  25.200   9.570  1.00  0.00            
ATOM     94  H45 ACD     1      20.880  25.040   8.630  1.00  0.00            
ATOM     95  O23 ACD     1      18.170  20.950   9.100  1.00  0.00            
ATOM     96  C28 ACD     1      16.940  21.010   8.390  1.00  0.00            
ATOM     97  H46 ACD     1      17.010  20.650   7.360  1.00  0.00            
ATOM     98  C29 ACD     1      16.480  22.470   8.190  1.00  0.00            
ATOM     99  H47 ACD     1      16.640  23.020   9.130  1.00  0.00            
ATOM    100  O24 ACD     1      15.070  22.490   7.960  1.00  0.00            
ATOM    101  C30 ACD     1      17.090  23.220   7.050  1.00  0.00            
ATOM    102  H48 ACD     1      16.450  24.070   6.800  1.00  0.00            
ATOM    103  H49 ACD     1      18.110  23.540   7.310  1.00  0.00            
ATOM    104  O25 ACD     1      17.140  22.390   5.900  1.00  0.00            
ATOM    105  H50 ACD     1      16.240  22.170   5.650  1.00  0.00            
ATOM    106  C31 ACD     1      16.050  20.050   9.180  1.00  0.00            
ATOM    107  H51 ACD     1      16.020  20.160  10.280  1.00  0.00            
ATOM    108  O26 ACD     1      16.510  18.770   8.850  1.00  0.00            
ATOM    109  H52 ACD     1      17.410  18.610   9.130  1.00  0.00            
ATOM    110  C32 ACD     1      14.620  20.290   8.740  1.00  0.00            
ATOM    111  H53 ACD     1      14.600  20.040   7.670  1.00  0.00            
ATOM    112  O27 ACD     1      13.680  19.360   9.410  1.00  0.00            
ATOM    113  H54 ACD     1      14.250  18.620   9.640  1.00  0.00            
ATOM    114  C33 ACD     1      14.210  21.760   8.820  1.00  0.00            
ATOM    115  H55 ACD     1      13.180  21.970   8.510  1.00  0.00            
ATOM    116  O28 ACD     1      14.390  22.280  10.120  1.00  0.00            
ATOM    117  C34 ACD     1      13.320  23.050  10.610  1.00  0.00            
ATOM    118  H56 ACD     1      12.630  23.270   9.780  1.00  0.00            
ATOM    119  C35 ACD     1      12.680  22.210  11.730  1.00  0.00            
ATOM    120  H57 ACD     1      13.540  21.840  12.310  1.00  0.00            
ATOM    121  O29 ACD     1      12.020  21.070  11.180  1.00  0.00            
ATOM    122  H58 ACD     1      12.600  20.470  10.710  1.00  0.00            
ATOM    123  C36 ACD     1      11.780  23.040  12.610  1.00  0.00            
ATOM    124  H59 ACD     1      10.840  23.200  12.080  1.00  0.00            
ATOM    125  O30 ACD     1      11.660  22.430  13.870  1.00  0.00            
ATOM    126  H60 ACD     1      12.100  22.940  14.560  1.00  0.00            
ATOM    127  C1  BJ5     2      13.650  20.220  15.160  1.00  0.00            
ATOM    128  C2  BJ5     2      14.690  19.580  15.590  1.00  0.00            
ATOM    129  C3  BJ5     2      16.190  19.970  15.610  1.00  0.00            
ATOM    130  C4  BJ5     2      16.460  21.190  14.680  1.00  0.00            
ATOM    131  C5  BJ5     2      16.580  20.980  13.290  1.00  0.00            
ATOM    132  C6  BJ5     2      16.680  22.080  12.430  1.00  0.00            
ATOM    133  C7  BJ5     2      16.860  23.340  12.940  1.00  0.00            
ATOM    134  O1  BJ5     2      17.340  24.400  12.160  1.00  0.00            
ATOM    135  C8  BJ5     2      17.090  25.770  12.590  1.00  0.00            
ATOM    136  C9  BJ5     2      16.660  23.570  14.330  1.00  0.00            
ATOM    137  C10 BJ5     2      16.480  22.490  15.210  1.00  0.00            
ATOM    138  H1  BJ5     2      12.630  19.880  15.310  1.00  0.00            
ATOM    139  H2  BJ5     2      13.660  21.210  14.720  1.00  0.00            
ATOM    140  H3  BJ5     2      14.450  18.590  15.980  1.00  0.00            
ATOM    141  H4  BJ5     2      16.820  19.170  15.230  1.00  0.00            
ATOM    142  H5  BJ5     2      16.560  20.160  16.630  1.00  0.00            
ATOM    143  H6  BJ5     2      16.600  19.950  12.940  1.00  0.00            
ATOM    144  H7  BJ5     2      16.860  21.940  11.370  1.00  0.00            
ATOM    145  H8  BJ5     2      17.620  26.060  13.510  1.00  0.00            
ATOM    146  H9  BJ5     2      17.360  26.440  11.750  1.00  0.00            
ATOM    147  H10 BJ5     2      16.010  25.940  12.680  1.00  0.00            
ATOM    148  H11 BJ5     2      16.840  24.490  14.870  1.00  0.00            
ATOM    149  H12 BJ5     2      16.310  22.730  16.260  1.00  0.00            
TER
ENDMDL
MODEL        1
ATOM      1  H1  ACD     1      20.590  10.940   7.810  1.00  0.00            
ATOM      2  O1  ACD     1      20.260  11.240   6.950  1.00  0.00            
ATOM      3  C1  ACD     1      21.230  12.080   6.220  1.00  0.00            
ATOM      4  H2  ACD     1      21.230  11.770   5.170  1.00  0.00            
ATOM      5  H3  ACD     1      22.200  11.740   6.590  1.00  0.00            
ATOM      6  C2  ACD     1      21.060  13.550   6.450  1.00  0.00            
ATOM      7  H4  ACD     1      21.940  14.090   6.070  1.00  0.00            
ATOM      8  O2  ACD     1      19.940  13.930   5.720  1.00  0.00            
ATOM      9  C3  ACD     1      19.630  15.300   5.710  1.00  0.00            
ATOM     10  H5  ACD     1      18.800  15.500   5.010  1.00  0.00            
ATOM     11  O3  ACD     1      20.720  16.040   5.250  1.00  0.00            
ATOM     12  C4  ACD     1      20.500  16.630   3.990  1.00  0.00            
ATOM     13  H6  ACD     1      19.630  16.280   3.420  1.00  0.00            
ATOM     14  C5  ACD     1      20.380  18.150   4.200  1.00  0.00            
ATOM     15  H7  ACD     1      21.170  18.560   4.850  1.00  0.00            
ATOM     16  O4  ACD     1      19.140  18.480   4.820  1.00  0.00            
ATOM     17  H8  ACD     1      19.070  17.940   5.610  1.00  0.00            
ATOM     18  C6  ACD     1      20.480  18.970   2.870  1.00  0.00            
ATOM     19  H9  ACD     1      19.540  18.890   2.320  1.00  0.00            
ATOM     20  O5  ACD     1      20.790  20.320   3.060  1.00  0.00            
ATOM     21  H10 ACD     1      21.750  20.270   3.020  1.00  0.00            
ATOM     22  C7  ACD     1      21.520  18.410   1.860  1.00  0.00            
ATOM     23  H11 ACD     1      21.260  18.740   0.850  1.00  0.00            
ATOM     24  O6  ACD     1      21.420  17.000   1.850  1.00  0.00            
ATOM     25  C8  ACD     1      21.660  16.340   3.030  1.00  0.00            
ATOM     26  H12 ACD     1      22.530  16.820   3.500  1.00  0.00            
ATOM     27  C9  ACD     1      21.820  14.880   2.830  1.00  0.00            
ATOM     28  H13 ACD     1      21.810  14.400   3.820  1.00  0.00            
ATOM     29  H14 ACD     1      20.900  14.440   2.430  1.00  0.00            
ATOM     30  O7  ACD     1      23.040  14.640   2.260  1.00  0.00            
ATOM     31  H15 ACD     1      23.120  15.300   1.570  1.00  0.00            
ATOM     32  O8  ACD     1      22.800  18.850   2.290  1.00  0.00            
ATOM     33  C10 ACD     1      23.750  19.120   1.270  1.00  0.00            
ATOM     34  H16 ACD     1      23.230  19.640   0.450  1.00  0.00            
ATOM     35  C11 ACD     1      24.760  20.070   1.920  1.00  0.00            
ATOM     36  H17 ACD     1      24.780  19.820   2.990  1.00  0.00            
ATOM     37  O9  ACD     1      24.410  21.450   1.830  1.00  0.00            
ATOM     38  H18 ACD     1      24.330  21.660   0.890  1.00  0.00            
ATOM     39  C12 ACD     1      26.190  19.990   1.360  1.00  0.00            
ATOM     40  H19 ACD     1      26.200  20.280   0.300  1.00  0.00            
ATOM     41  O10 ACD     1      27.160  20.660   2.040  1.00  0.00            
ATOM     42  H20 ACD     1      27.050  21.610   1.880  1.00  0.00            
ATOM     43  C13 ACD     1      26.630  18.590   1.180  1.00  0.00            
ATOM     44  H21 ACD     1      27.630  18.630   0.730  1.00  0.00            
ATOM     45  O11 ACD     1      25.760  17.880   0.300  1.00  0.00            
ATOM     46  C14 ACD     1      24.440  17.740   0.800  1.00  0.00            
ATOM     47  H22 ACD     1      24.480  17.030   1.640  1.00  0.00            
ATOM     48  C15 ACD     1      23.590  17.140  -0.330  1.00  0.00            
ATOM     49  H23 ACD     1      22.690  17.750  -0.370  1.00  0.00            
ATOM     50  H24 ACD     1      24.110  17.300  -1.290  1.00  0.00            
ATOM     51  O12 ACD     1      23.250  15.810  -0.260  1.00  0.00            
ATOM     52  H25 ACD     1      24.050  15.320  -0.470  1.00  0.00            
ATOM     53  O13 ACD     1      26.670  17.940   2.500  1.00  0.00            
ATOM     54  C16 ACD     1      28.000  17.560   2.930  1.00  0.00            
ATOM     55  H26 ACD     1      28.660  17.740   2.070  1.00  0.00            
ATOM     56  C17 ACD     1      28.460  18.360   4.180  1.00  0.00            
ATOM     57  H27 ACD     1      27.680  18.290   4.950  1.00  0.00            
ATOM     58  O14 ACD     1      28.670  19.770   3.910  1.00  0.00            
ATOM     59  H28 ACD     1      27.990  20.030   3.280  1.00  0.00            
ATOM     60  C18 ACD     1      29.750  17.720   4.730  1.00  0.00            
ATOM     61  H29 ACD     1      30.460  18.080   3.970  1.00  0.00            
ATOM     62  O15 ACD     1      30.200  18.190   5.960  1.00  0.00            
ATOM     63  H30 ACD     1      29.820  17.600   6.620  1.00  0.00            
ATOM     64  C19 ACD     1      29.700  16.220   4.910  1.00  0.00            
ATOM     65  H31 ACD     1      30.710  15.880   5.200  1.00  0.00            
ATOM     66  O16 ACD     1      29.330  15.640   3.610  1.00  0.00            
ATOM     67  C20 ACD     1      28.050  16.080   3.110  1.00  0.00            
ATOM     68  H32 ACD     1      27.260  15.810   3.820  1.00  0.00            
ATOM     69  C21 ACD     1      27.770  15.370   1.730  1.00  0.00            
ATOM     70  H33 ACD     1      26.780  15.690   1.380  1.00  0.00            
ATOM     71  H34 ACD     1      28.540  15.700   1.020  1.00  0.00            
ATOM     72  O17 ACD     1      27.790  14.000   1.700  1.00  0.00            
ATOM     73  H35 ACD     1      26.980  13.680   2.100  1.00  0.00            
ATOM     74  O18 ACD     1      28.730  15.840   5.870  1.00  0.00            
ATOM     75  C22 ACD     1      29.180  14.890   6.880  1.00  0.00            
ATOM     76  H36 ACD     1      30.250  14.630   6.950  1.00  0.00            
ATOM     77  C23 ACD     1      28.900  15.700   8.150  1.00  0.00            
ATOM     78  H37 ACD     1      27.890  16.080   7.980  1.00  0.00            
ATOM     79  O19 ACD     1      29.850  16.730   8.310  1.00  0.00            
ATOM     80  H38 ACD     1      30.700  16.360   8.530  1.00  0.00            
ATOM     81  C24 ACD     1      28.950  14.720   9.350  1.00  0.00            
ATOM     82  H39 ACD     1      29.950  14.250   9.310  1.00  0.00            
ATOM     83  O20 ACD     1      28.720  15.430  10.610  1.00  0.00            
ATOM     84  H40 ACD     1      29.180  16.270  10.530  1.00  0.00            
ATOM     85  C25 ACD     1      27.910  13.580   9.140  1.00  0.00            
ATOM     86  H41 ACD     1      27.890  13.030  10.080  1.00  0.00            
ATOM     87  O21 ACD     1      28.370  12.810   8.040  1.00  0.00            
ATOM     88  C26 ACD     1      28.300  13.600   6.870  1.00  0.00            
ATOM     89  H42 ACD     1      27.260  13.890   6.630  1.00  0.00            
ATOM     90  C27 ACD     1      28.680  12.710   5.720  1.00  0.00            
ATOM     91  H43 ACD     1      27.870  11.970   5.720  1.00  0.00            
ATOM     92  H44 ACD     1      28.640  13.290   4.790  1.00  0.00            
ATOM     93  O22 ACD     1      29.980  12.110   5.900  1.00  0.00            
ATOM     94  H45 ACD     1      29.820  11.390   6.530  1.00  0.00            
ATOM     95  O23 ACD     1      26.570  13.960   8.920  1.00  0.00            
ATOM     96  C28 ACD     1      25.480  13.220   9.580  1.00  0.00            
ATOM     97  H46 ACD     1      25.770  12.580  10.430  1.00  0.00            
ATOM     98  C29 ACD     1      24.640  12.490   8.560  1.00  0.00            
ATOM     99  H47 ACD     1      24.270  13.170   7.790  1.00  0.00            
ATOM    100  O24 ACD     1      23.400  12.120   9.160  1.00  0.00            
ATOM    101  C30 ACD     1      25.300  11.300   7.930  1.00  0.00            
ATOM    102  H48 ACD     1      26.210  11.560   7.370  1.00  0.00            
ATOM    103  H49 ACD     1      25.370  10.530   8.710  1.00  0.00            
ATOM    104  O25 ACD     1      24.420  10.790   7.000  1.00  0.00            
ATOM    105  H50 ACD     1      23.650  10.380   7.410  1.00  0.00            
ATOM    106  C31 ACD     1      24.750  14.400  10.170  1.00  0.00            
ATOM    107  H51 ACD     1      24.670  15.240   9.470  1.00  0.00            
ATOM    108  O26 ACD     1      25.670  14.940  11.210  1.00  0.00            
ATOM    109  H52 ACD     1      26.440  15.300  10.770  1.00  0.00            
ATOM    110  C32 ACD     1      23.380  13.960  10.660  1.00  0.00            
ATOM    111  H53 ACD     1      23.510  13.340  11.550  1.00  0.00            
ATOM    112  O27 ACD     1      22.500  15.070  10.940  1.00  0.00            
ATOM    113  H54 ACD     1      23.050  15.710  11.410  1.00  0.00            
ATOM    114  C33 ACD     1      22.590  13.190   9.550  1.00  0.00            
ATOM    115  H55 ACD     1      21.640  12.860   9.980  1.00  0.00            
ATOM    116  O28 ACD     1      22.180  14.020   8.500  1.00  0.00            
ATOM    117  C34 ACD     1      20.890  13.960   7.930  1.00  0.00            
ATOM    118  H56 ACD     1      20.290  13.170   8.390  1.00  0.00            
ATOM    119  C35 ACD     1      20.390  15.370   7.980  1.00  0.00            
ATOM    120  H57 ACD     1      21.220  16.010   7.660  1.00  0.00            
ATOM    121  O29 ACD     1      20.180  15.790   9.310  1.00  0.00            
ATOM    122  H58 ACD     1      20.990  15.630   9.790  1.00  0.00            
ATOM    123  C36 ACD     1      19.230  15.670   7.080  1.00  0.00            
ATOM    124  H59 ACD     1      18.370  15.080   7.410  1.00  0.00            
ATOM    125  O30 ACD     1      18.970  17.070   7.160  1.00  0.00            
ATOM    126  H60 ACD     1      19.430  17.400   7.940  1.00  0.00            
ATOM    127  C1  BJ5     2      24.770  15.110   5.560  1.00  0.00            
ATOM    128  C2  BJ5     2      25.040  16.120   6.410  1.00  0.00            
ATOM    129  C3  BJ5     2      25.040  17.590   6.050  1.00  0.00            
ATOM    130  C4  BJ5     2      23.900  18.340   6.720  1.00  0.00            
ATOM    131  C5  BJ5     2      23.370  19.540   6.150  1.00  0.00            
ATOM    132  C6  BJ5     2      22.260  20.190   6.750  1.00  0.00            
ATOM    133  C7  BJ5     2      21.830  19.810   7.980  1.00  0.00            
ATOM    134  O1  BJ5     2      20.920  20.550   8.660  1.00  0.00            
ATOM    135  C8  BJ5     2      19.570  20.550   8.200  1.00  0.00            
ATOM    136  C9  BJ5     2      22.360  18.660   8.530  1.00  0.00            
ATOM    137  C10 BJ5     2      23.350  17.910   7.910  1.00  0.00            
ATOM    138  H1  BJ5     2      24.850  14.080   5.910  1.00  0.00            
ATOM    139  H2  BJ5     2      24.290  15.250   4.590  1.00  0.00            
ATOM    140  H3  BJ5     2      25.580  15.980   7.340  1.00  0.00            
ATOM    141  H4  BJ5     2      25.060  17.740   4.970  1.00  0.00            
ATOM    142  H5  BJ5     2      26.020  18.030   6.250  1.00  0.00            
ATOM    143  H6  BJ5     2      23.730  19.800   5.160  1.00  0.00            
ATOM    144  H7  BJ5     2      21.780  21.030   6.250  1.00  0.00            
ATOM    145  H8  BJ5     2      19.270  19.550   7.850  1.00  0.00            
ATOM    146  H9  BJ5     2      18.830  20.850   8.950  1.00  0.00            
ATOM    147  H10 BJ5     2      19.470  21.210   7.330  1.00  0.00            
ATOM    148  H11 BJ5     2      21.930  18.290   9.460  1.00  0.00            
ATOM    149  H12 BJ5     2      23.760  17.070   8.470  1.00  0.00            
TER
ENDMDL
MODEL        1
ATOM      1  H1  ACD     1      20.370  10.680   9.030  1.00  0.00            
ATOM      2  O1  ACD     1      19.970  11.550   9.030  1.00  0.00            
ATOM      3  C1  ACD     1      20.510  12.200   7.840  1.00  0.00            
ATOM      4  H2  ACD     1      20.120  11.600   7.010  1.00  0.00            
ATOM      5  H3  ACD     1      21.600  12.140   7.710  1.00  0.00            
ATOM      6  C2  ACD     1      20.200  13.700   7.650  1.00  0.00            
ATOM      7  H4  ACD     1      20.870  13.950   6.820  1.00  0.00            
ATOM      8  O2  ACD     1      18.870  13.890   7.080  1.00  0.00            
ATOM      9  C3  ACD     1      18.460  15.190   6.810  1.00  0.00            
ATOM     10  H5  ACD     1      17.400  15.220   6.530  1.00  0.00            
ATOM     11  O3  ACD     1      19.150  15.740   5.690  1.00  0.00            
ATOM     12  C4  ACD     1      18.530  15.650   4.370  1.00  0.00            
ATOM     13  H6  ACD     1      17.590  15.070   4.340  1.00  0.00            
ATOM     14  C5  ACD     1      18.240  17.120   4.170  1.00  0.00            
ATOM     15  H7  ACD     1      19.230  17.550   4.310  1.00  0.00            
ATOM     16  O4  ACD     1      17.370  17.750   5.230  1.00  0.00            
ATOM     17  H8  ACD     1      17.830  17.440   6.020  1.00  0.00            
ATOM     18  C6  ACD     1      17.690  17.320   2.770  1.00  0.00            
ATOM     19  H9  ACD     1      16.750  16.750   2.710  1.00  0.00            
ATOM     20  O5  ACD     1      17.500  18.760   2.420  1.00  0.00            
ATOM     21  H10 ACD     1      18.340  19.230   2.480  1.00  0.00            
ATOM     22  C7  ACD     1      18.680  16.710   1.770  1.00  0.00            
ATOM     23  H11 ACD     1      18.230  16.800   0.780  1.00  0.00            
ATOM     24  O6  ACD     1      18.850  15.320   2.110  1.00  0.00            
ATOM     25  C8  ACD     1      19.430  15.060   3.370  1.00  0.00            
ATOM     26  H12 ACD     1      20.440  15.490   3.450  1.00  0.00            
ATOM     27  C9  ACD     1      19.580  13.610   3.450  1.00  0.00            
ATOM     28  H13 ACD     1      19.810  13.280   4.470  1.00  0.00            
ATOM     29  H14 ACD     1      18.650  13.050   3.290  1.00  0.00            
ATOM     30  O7  ACD     1      20.670  13.290   2.560  1.00  0.00            
ATOM     31  H15 ACD     1      20.190  13.330   1.730  1.00  0.00            
ATOM     32  O8  ACD     1      19.880  17.460   1.890  1.00  0.00            
ATOM     33  C10 ACD     1      20.840  17.380   0.750  1.00  0.00            
ATOM     34  H16 ACD     1      20.320  17.820  -0.100  1.00  0.00            
ATOM     35  C11 ACD     1      21.980  18.290   1.210  1.00  0.00            
ATOM     36  H17 ACD     1      22.340  17.970   2.200  1.00  0.00            
ATOM     37  O9  ACD     1      21.540  19.600   1.250  1.00  0.00            
ATOM     38  H18 ACD     1      20.810  19.710   1.870  1.00  0.00            
ATOM     39  C12 ACD     1      23.180  18.100   0.290  1.00  0.00            
ATOM     40  H19 ACD     1      22.940  18.570  -0.670  1.00  0.00            
ATOM     41  O10 ACD     1      24.270  18.810   0.880  1.00  0.00            
ATOM     42  H20 ACD     1      23.860  19.430   1.490  1.00  0.00            
ATOM     43  C13 ACD     1      23.590  16.640   0.160  1.00  0.00            
ATOM     44  H21 ACD     1      24.330  16.530  -0.640  1.00  0.00            
ATOM     45  O11 ACD     1      22.470  15.980  -0.390  1.00  0.00            
ATOM     46  C14 ACD     1      21.290  15.890   0.390  1.00  0.00            
ATOM     47  H22 ACD     1      21.490  15.260   1.270  1.00  0.00            
ATOM     48  C15 ACD     1      20.290  15.150  -0.560  1.00  0.00            
ATOM     49  H23 ACD     1      19.210  15.290  -0.410  1.00  0.00            
ATOM     50  H24 ACD     1      20.470  15.430  -1.600  1.00  0.00            
ATOM     51  O12 ACD     1      20.600  13.710  -0.580  1.00  0.00            
ATOM     52  H25 ACD     1      21.560  13.600  -0.630  1.00  0.00            
ATOM     53  O13 ACD     1      23.970  16.050   1.460  1.00  0.00            
ATOM     54  C16 ACD     1      25.180  15.270   1.350  1.00  0.00            
ATOM     55  H26 ACD     1      25.680  15.220   0.380  1.00  0.00            
ATOM     56  C17 ACD     1      26.080  16.030   2.340  1.00  0.00            
ATOM     57  H27 ACD     1      25.590  16.080   3.330  1.00  0.00            
ATOM     58  O14 ACD     1      26.370  17.340   1.850  1.00  0.00            
ATOM     59  H28 ACD     1      25.510  17.760   1.860  1.00  0.00            
ATOM     60  C18 ACD     1      27.300  15.150   2.590  1.00  0.00            
ATOM     61  H29 ACD     1      27.770  14.950   1.630  1.00  0.00            
ATOM     62  O15 ACD     1      28.250  15.740   3.460  1.00  0.00            
ATOM     63  H30 ACD     1      28.550  15.040   4.050  1.00  0.00            
ATOM     64  C19 ACD     1      26.860  13.740   3.160  1.00  0.00            
ATOM     65  H31 ACD     1      27.800  13.200   3.280  1.00  0.00            
ATOM     66  O16 ACD     1      26.070  13.100   2.200  1.00  0.00            
ATOM     67  C20 ACD     1      24.900  13.830   1.830  1.00  0.00            
ATOM     68  H32 ACD     1      24.260  13.890   2.720  1.00  0.00            
ATOM     69  C21 ACD     1      24.150  13.070   0.730  1.00  0.00            
ATOM     70  H33 ACD     1      23.270  13.710   0.560  1.00  0.00            
ATOM     71  H34 ACD     1      24.750  12.970  -0.190  1.00  0.00            
ATOM     72  O17 ACD     1      23.790  11.760   1.150  1.00  0.00            
ATOM     73  H35 ACD     1      24.570  11.320   1.500  1.00  0.00            
ATOM     74  O18 ACD     1      26.180  13.900   4.400  1.00  0.00            
ATOM     75  C22 ACD     1      26.470  12.860   5.380  1.00  0.00            
ATOM     76  H36 ACD     1      26.860  11.970   4.870  1.00  0.00            
ATOM     77  C23 ACD     1      27.460  13.460   6.380  1.00  0.00            
ATOM     78  H37 ACD     1      27.010  14.340   6.860  1.00  0.00            
ATOM     79  O19 ACD     1      28.800  13.720   5.740  1.00  0.00            
ATOM     80  H38 ACD     1      29.420  13.910   6.450  1.00  0.00            
ATOM     81  C24 ACD     1      27.660  12.420   7.540  1.00  0.00            
ATOM     82  H39 ACD     1      28.070  11.490   7.120  1.00  0.00            
ATOM     83  O20 ACD     1      28.640  12.980   8.470  1.00  0.00            
ATOM     84  H40 ACD     1      28.190  13.730   8.860  1.00  0.00            
ATOM     85  C25 ACD     1      26.320  12.250   8.280  1.00  0.00            
ATOM     86  H41 ACD     1      26.450  11.490   9.060  1.00  0.00            
ATOM     87  O21 ACD     1      25.450  11.740   7.260  1.00  0.00            
ATOM     88  C26 ACD     1      25.090  12.480   6.070  1.00  0.00            
ATOM     89  H42 ACD     1      24.650  13.440   6.350  1.00  0.00            
ATOM     90  C27 ACD     1      24.040  11.790   5.220  1.00  0.00            
ATOM     91  H43 ACD     1      23.060  11.680   5.700  1.00  0.00            
ATOM     92  H44 ACD     1      23.660  12.420   4.410  1.00  0.00            
ATOM     93  O22 ACD     1      24.490  10.580   4.660  1.00  0.00            
ATOM     94  H45 ACD     1      25.240  10.710   4.060  1.00  0.00            
ATOM     95  O23 ACD     1      25.790  13.410   8.870  1.00  0.00            
ATOM     96  C28 ACD     1      24.930  13.330   9.980  1.00  0.00            
ATOM     97  H46 ACD     1      25.480  13.080  10.890  1.00  0.00            
ATOM     98  C29 ACD     1      23.670  12.380   9.740  1.00  0.00            
ATOM     99  H47 ACD     1      23.360  12.540   8.700  1.00  0.00            
ATOM    100  O24 ACD     1      22.640  12.830  10.620  1.00  0.00            
ATOM    101  C30 ACD     1      23.810  10.880  10.090  1.00  0.00            
ATOM    102  H48 ACD     1      24.580  10.410   9.460  1.00  0.00            
ATOM    103  H49 ACD     1      24.190  10.780  11.110  1.00  0.00            
ATOM    104  O25 ACD     1      22.560  10.150  10.010  1.00  0.00            
ATOM    105  H50 ACD     1      22.080  10.490  10.770  1.00  0.00            
ATOM    106  C31 ACD     1      24.670  14.800  10.170  1.00  0.00            
ATOM    107  H51 ACD     1      24.530  15.230   9.170  1.00  0.00            
ATOM    108  O26 ACD     1      25.780  15.390  10.840  1.00  0.00            
ATOM    109  H52 ACD     1      26.560  15.390  10.280  1.00  0.00            
ATOM    110  C32 ACD     1      23.410  15.060  10.980  1.00  0.00            
ATOM    111  H53 ACD     1      23.520  14.990  12.060  1.00  0.00            
ATOM    112  O27 ACD     1      23.020  16.460  10.860  1.00  0.00            
ATOM    113  H54 ACD     1      23.840  16.930  10.690  1.00  0.00            
ATOM    114  C33 ACD     1      22.250  14.180  10.520  1.00  0.00            
ATOM    115  H55 ACD     1      21.450  14.300  11.260  1.00  0.00            
ATOM    116  O28 ACD     1      21.910  14.540   9.190  1.00  0.00            
ATOM    117  C34 ACD     1      20.460  14.470   8.890  1.00  0.00            
ATOM    118  H56 ACD     1      19.760  14.080   9.650  1.00  0.00            
ATOM    119  C35 ACD     1      20.070  15.920   8.640  1.00  0.00            
ATOM    120  H57 ACD     1      20.700  16.370   7.860  1.00  0.00            
ATOM    121  O29 ACD     1      20.220  16.760   9.830  1.00  0.00            
ATOM    122  H58 ACD     1      21.140  16.720  10.120  1.00  0.00            
ATOM    123  C36 ACD     1      18.690  16.010   8.070  1.00  0.00            
ATOM    124  H59 ACD     1      17.930  15.600   8.750  1.00  0.00            
ATOM    125  O30 ACD     1      18.400  17.350   7.680  1.00  0.00            
ATOM    126  H60 ACD     1      18.500  17.900   8.470  1.00  0.00            
ATOM    127  C1  BJ5     2      22.580  14.770   4.860  1.00  0.00            
ATOM    128  C2  BJ5     2      22.990  15.490   5.880  1.00  0.00            
ATOM    129  C3  BJ5     2      23.420  16.860   5.760  1.00  0.00            
ATOM    130  C4  BJ5     2      22.600  17.930   6.500  1.00  0.00            
ATOM    131  C5  BJ5     2      21.740  18.790   5.830  1.00  0.00            
ATOM    132  C6  BJ5     2      21.160  19.820   6.580  1.00  0.00            
ATOM    133  C7  BJ5     2      21.350  19.920   7.950  1.00  0.00            
ATOM    134  O1  BJ5     2      20.650  21.010   8.560  1.00  0.00            
ATOM    135  C8  BJ5     2      20.900  21.430   9.880  1.00  0.00            
ATOM    136  C9  BJ5     2      22.280  19.130   8.580  1.00  0.00            
ATOM    137  C10 BJ5     2      22.970  18.160   7.840  1.00  0.00            
ATOM    138  H1  BJ5     2      22.210  13.750   4.960  1.00  0.00            
ATOM    139  H2  BJ5     2      22.670  15.190   3.860  1.00  0.00            
ATOM    140  H3  BJ5     2      22.920  15.190   6.920  1.00  0.00            
ATOM    141  H4  BJ5     2      23.490  17.150   4.710  1.00  0.00            
ATOM    142  H5  BJ5     2      24.440  16.980   6.170  1.00  0.00            
ATOM    143  H6  BJ5     2      21.670  18.670   4.750  1.00  0.00            
ATOM    144  H7  BJ5     2      20.480  20.550   6.150  1.00  0.00            
ATOM    145  H8  BJ5     2      21.960  21.420  10.160  1.00  0.00            
ATOM    146  H9  BJ5     2      20.530  22.460   9.990  1.00  0.00            
ATOM    147  H10 BJ5     2      20.370  20.790  10.600  1.00  0.00            
ATOM    148  H11 BJ5     2      22.410  19.120   9.660  1.00  0.00            
ATOM    149  H12 BJ5     2      23.700  17.560   8.380  1.00  0.00            
TER
ENDMDL
MODEL        1
ATOM      1  H1  ACD     1       8.650  17.280  14.530  1.00  0.00            
ATOM      2  O1  ACD     1       9.020  18.060  14.950  1.00  0.00            
ATOM      3  C1  ACD     1       8.500  17.920  16.320  1.00  0.00            
ATOM      4  H2  ACD     1       9.050  18.700  16.860  1.00  0.00            
ATOM      5  H3  ACD     1       8.740  16.960  16.780  1.00  0.00            
ATOM      6  C2  ACD     1       7.060  18.400  16.430  1.00  0.00            
ATOM      7  H4  ACD     1       6.940  19.330  15.870  1.00  0.00            
ATOM      8  O2  ACD     1       6.220  17.460  15.850  1.00  0.00            
ATOM      9  C3  ACD     1       4.770  17.700  15.820  1.00  0.00            
ATOM     10  H5  ACD     1       4.470  16.880  15.150  1.00  0.00            
ATOM     11  O3  ACD     1       4.530  19.040  15.320  1.00  0.00            
ATOM     12  C4  ACD     1       3.850  19.250  14.070  1.00  0.00            
ATOM     13  H6  ACD     1       3.050  18.540  13.830  1.00  0.00            
ATOM     14  C5  ACD     1       2.910  20.350  14.380  1.00  0.00            
ATOM     15  H7  ACD     1       3.490  21.230  14.700  1.00  0.00            
ATOM     16  O4  ACD     1       1.920  20.010  15.360  1.00  0.00            
ATOM     17  H8  ACD     1       2.400  19.630  16.090  1.00  0.00            
ATOM     18  C6  ACD     1       2.180  20.880  13.070  1.00  0.00            
ATOM     19  H9  ACD     1       1.500  20.100  12.720  1.00  0.00            
ATOM     20  O5  ACD     1       1.380  22.020  13.270  1.00  0.00            
ATOM     21  H10 ACD     1       0.840  21.840  14.040  1.00  0.00            
ATOM     22  C7  ACD     1       3.170  21.140  11.910  1.00  0.00            
ATOM     23  H11 ACD     1       2.640  21.230  10.960  1.00  0.00            
ATOM     24  O6  ACD     1       4.110  20.040  11.780  1.00  0.00            
ATOM     25  C8  ACD     1       4.780  19.570  12.920  1.00  0.00            
ATOM     26  H12 ACD     1       5.470  20.320  13.320  1.00  0.00            
ATOM     27  C9  ACD     1       5.690  18.390  12.500  1.00  0.00            
ATOM     28  H13 ACD     1       6.280  18.710  11.630  1.00  0.00            
ATOM     29  H14 ACD     1       6.470  18.240  13.260  1.00  0.00            
ATOM     30  O7  ACD     1       4.980  17.160  12.350  1.00  0.00            
ATOM     31  H15 ACD     1       4.380  17.170  11.610  1.00  0.00            
ATOM     32  O8  ACD     1       4.030  22.250  12.150  1.00  0.00            
ATOM     33  C10 ACD     1       4.290  23.280  11.100  1.00  0.00            
ATOM     34  H16 ACD     1       3.900  23.020  10.110  1.00  0.00            
ATOM     35  C11 ACD     1       3.380  24.410  11.560  1.00  0.00            
ATOM     36  H17 ACD     1       3.560  24.680  12.610  1.00  0.00            
ATOM     37  O9  ACD     1       2.010  24.030  11.310  1.00  0.00            
ATOM     38  H18 ACD     1       1.890  23.290  11.920  1.00  0.00            
ATOM     39  C12 ACD     1       3.730  25.670  10.790  1.00  0.00            
ATOM     40  H19 ACD     1       3.440  25.550   9.740  1.00  0.00            
ATOM     41  O10 ACD     1       2.940  26.730  11.270  1.00  0.00            
ATOM     42  H20 ACD     1       3.020  26.850  12.220  1.00  0.00            
ATOM     43  C13 ACD     1       5.220  25.990  10.880  1.00  0.00            
ATOM     44  H21 ACD     1       5.400  26.890  10.280  1.00  0.00            
ATOM     45  O11 ACD     1       6.010  24.890  10.410  1.00  0.00            
ATOM     46  C14 ACD     1       5.760  23.600  11.010  1.00  0.00            
ATOM     47  H22 ACD     1       6.080  23.500  12.050  1.00  0.00            
ATOM     48  C15 ACD     1       6.600  22.600  10.190  1.00  0.00            
ATOM     49  H23 ACD     1       7.630  22.950  10.380  1.00  0.00            
ATOM     50  H24 ACD     1       6.350  21.620  10.610  1.00  0.00            
ATOM     51  O12 ACD     1       6.250  22.720   8.760  1.00  0.00            
ATOM     52  H25 ACD     1       6.690  22.020   8.280  1.00  0.00            
ATOM     53  O13 ACD     1       5.450  26.140  12.220  1.00  0.00            
ATOM     54  C16 ACD     1       5.630  27.420  12.880  1.00  0.00            
ATOM     55  H26 ACD     1       5.210  28.190  12.220  1.00  0.00            
ATOM     56  C17 ACD     1       4.860  27.310  14.150  1.00  0.00            
ATOM     57  H27 ACD     1       5.060  26.330  14.600  1.00  0.00            
ATOM     58  O14 ACD     1       3.480  27.370  13.970  1.00  0.00            
ATOM     59  H28 ACD     1       3.050  27.340  14.830  1.00  0.00            
ATOM     60  C18 ACD     1       5.290  28.300  15.180  1.00  0.00            
ATOM     61  H29 ACD     1       5.170  29.340  14.850  1.00  0.00            
ATOM     62  O15 ACD     1       4.660  28.140  16.480  1.00  0.00            
ATOM     63  H30 ACD     1       3.990  28.810  16.630  1.00  0.00            
ATOM     64  C19 ACD     1       6.790  28.180  15.380  1.00  0.00            
ATOM     65  H31 ACD     1       6.950  28.910  16.180  1.00  0.00            
ATOM     66  O16 ACD     1       7.350  28.520  14.110  1.00  0.00            
ATOM     67  C20 ACD     1       7.160  27.580  13.080  1.00  0.00            
ATOM     68  H32 ACD     1       7.570  26.600  13.360  1.00  0.00            
ATOM     69  C21 ACD     1       7.840  28.070  11.740  1.00  0.00            
ATOM     70  H33 ACD     1       7.480  27.340  11.000  1.00  0.00            
ATOM     71  H34 ACD     1       7.480  29.070  11.490  1.00  0.00            
ATOM     72  O17 ACD     1       9.260  27.920  11.740  1.00  0.00            
ATOM     73  H35 ACD     1       9.430  27.000  11.950  1.00  0.00            
ATOM     74  O18 ACD     1       7.140  26.890  15.720  1.00  0.00            
ATOM     75  C22 ACD     1       8.090  26.790  16.840  1.00  0.00            
ATOM     76  H36 ACD     1       8.730  27.680  16.850  1.00  0.00            
ATOM     77  C23 ACD     1       7.350  26.480  18.150  1.00  0.00            
ATOM     78  H37 ACD     1       6.790  25.550  17.980  1.00  0.00            
ATOM     79  O19 ACD     1       6.540  27.630  18.380  1.00  0.00            
ATOM     80  H38 ACD     1       5.830  27.550  17.740  1.00  0.00            
ATOM     81  C24 ACD     1       8.350  26.160  19.300  1.00  0.00            
ATOM     82  H39 ACD     1       8.810  27.100  19.640  1.00  0.00            
ATOM     83  O20 ACD     1       7.650  25.670  20.470  1.00  0.00            
ATOM     84  H40 ACD     1       6.740  25.960  20.370  1.00  0.00            
ATOM     85  C25 ACD     1       9.290  25.080  18.770  1.00  0.00            
ATOM     86  H41 ACD     1      10.040  24.810  19.520  1.00  0.00            
ATOM     87  O21 ACD     1       9.970  25.490  17.600  1.00  0.00            
ATOM     88  C26 ACD     1       9.150  25.760  16.490  1.00  0.00            
ATOM     89  H42 ACD     1       8.620  24.860  16.160  1.00  0.00            
ATOM     90  C27 ACD     1       9.940  26.230  15.330  1.00  0.00            
ATOM     91  H43 ACD     1       9.450  26.860  14.580  1.00  0.00            
ATOM     92  H44 ACD     1      10.760  26.870  15.670  1.00  0.00            
ATOM     93  O22 ACD     1      10.520  25.090  14.770  1.00  0.00            
ATOM     94  H45 ACD     1      11.150  24.730  15.400  1.00  0.00            
ATOM     95  O23 ACD     1       8.550  23.910  18.430  1.00  0.00            
ATOM     96  C28 ACD     1       8.980  22.690  19.090  1.00  0.00            
ATOM     97  H46 ACD     1       9.950  22.790  19.590  1.00  0.00            
ATOM     98  C29 ACD     1       9.140  21.660  18.010  1.00  0.00            
ATOM     99  H47 ACD     1       8.250  21.710  17.370  1.00  0.00            
ATOM    100  O24 ACD     1       9.270  20.390  18.560  1.00  0.00            
ATOM    101  C30 ACD     1      10.350  21.950  17.180  1.00  0.00            
ATOM    102  H48 ACD     1      10.220  22.900  16.640  1.00  0.00            
ATOM    103  H49 ACD     1      11.250  22.080  17.800  1.00  0.00            
ATOM    104  O25 ACD     1      10.620  20.910  16.260  1.00  0.00            
ATOM    105  H50 ACD     1      10.830  20.140  16.800  1.00  0.00            
ATOM    106  C31 ACD     1       7.900  22.310  20.140  1.00  0.00            
ATOM    107  H51 ACD     1       6.940  22.470  19.640  1.00  0.00            
ATOM    108  O26 ACD     1       7.990  23.140  21.300  1.00  0.00            
ATOM    109  H52 ACD     1       7.690  24.020  21.060  1.00  0.00            
ATOM    110  C32 ACD     1       8.050  20.800  20.520  1.00  0.00            
ATOM    111  H53 ACD     1       8.980  20.620  21.080  1.00  0.00            
ATOM    112  O27 ACD     1       6.950  20.340  21.260  1.00  0.00            
ATOM    113  H54 ACD     1       7.070  20.700  22.140  1.00  0.00            
ATOM    114  C33 ACD     1       8.120  19.880  19.280  1.00  0.00            
ATOM    115  H55 ACD     1       8.250  18.880  19.700  1.00  0.00            
ATOM    116  O28 ACD     1       7.010  19.850  18.440  1.00  0.00            
ATOM    117  C34 ACD     1       6.580  18.600  17.860  1.00  0.00            
ATOM    118  H56 ACD     1       6.840  17.780  18.550  1.00  0.00            
ATOM    119  C35 ACD     1       5.050  18.730  18.110  1.00  0.00            
ATOM    120  H57 ACD     1       4.690  19.670  17.660  1.00  0.00            
ATOM    121  O29 ACD     1       4.660  18.650  19.480  1.00  0.00            
ATOM    122  H58 ACD     1       5.110  19.360  19.940  1.00  0.00            
ATOM    123  C36 ACD     1       4.270  17.700  17.280  1.00  0.00            
ATOM    124  H59 ACD     1       4.430  16.740  17.790  1.00  0.00            
ATOM    125  O30 ACD     1       2.880  17.960  17.330  1.00  0.00            
ATOM    126  H60 ACD     1       2.600  17.780  18.230  1.00  0.00            
ATOM    127  C1  BJ5     2       7.980  22.000  14.720  1.00  0.00            
ATOM    128  C2  BJ5     2       6.640  22.200  14.910  1.00  0.00            
ATOM    129  C3  BJ5     2       5.920  23.500  14.860  1.00  0.00            
ATOM    130  C4  BJ5     2       4.890  23.590  15.980  1.00  0.00            
ATOM    131  C5  BJ5     2       5.370  23.420  17.270  1.00  0.00            
ATOM    132  C6  BJ5     2       4.500  23.350  18.400  1.00  0.00            
ATOM    133  C7  BJ5     2       3.150  23.580  18.230  1.00  0.00            
ATOM    134  O1  BJ5     2       2.320  23.460  19.300  1.00  0.00            
ATOM    135  C8  BJ5     2       2.140  22.250  20.050  1.00  0.00            
ATOM    136  C9  BJ5     2       2.690  23.840  16.930  1.00  0.00            
ATOM    137  C10 BJ5     2       3.550  23.840  15.840  1.00  0.00            
ATOM    138  H1  BJ5     2       8.340  20.980  14.830  1.00  0.00            
ATOM    139  H2  BJ5     2       8.750  22.750  14.560  1.00  0.00            
ATOM    140  H3  BJ5     2       5.910  21.420  15.130  1.00  0.00            
ATOM    141  H4  BJ5     2       5.410  23.630  13.890  1.00  0.00            
ATOM    142  H5  BJ5     2       6.600  24.360  14.850  1.00  0.00            
ATOM    143  H6  BJ5     2       6.450  23.320  17.380  1.00  0.00            
ATOM    144  H7  BJ5     2       4.820  23.200  19.430  1.00  0.00            
ATOM    145  H8  BJ5     2       1.210  22.360  20.610  1.00  0.00            
ATOM    146  H9  BJ5     2       2.100  21.350  19.420  1.00  0.00            
ATOM    147  H10 BJ5     2       2.960  22.180  20.780  1.00  0.00            
ATOM    148  H11 BJ5     2       1.630  24.070  16.890  1.00  0.00            
ATOM    149  H12 BJ5     2       3.280  23.810  14.790  1.00  0.00            
TER
ENDMDL
MODEL        1
ATOM      1  H1  ACD     1       8.020  19.200  14.350  1.00  0.00            
ATOM      2  O1  ACD     1       8.640  19.910  14.200  1.00  0.00            
ATOM      3  C1  ACD     1       8.530  20.820  15.280  1.00  0.00            
ATOM      4  H2  ACD     1       9.070  21.760  15.110  1.00  0.00            
ATOM      5  H3  ACD     1       8.930  20.390  16.210  1.00  0.00            
ATOM      6  C2  ACD     1       7.100  21.200  15.650  1.00  0.00            
ATOM      7  H4  ACD     1       6.660  21.760  14.820  1.00  0.00            
ATOM      8  O2  ACD     1       6.370  19.980  15.970  1.00  0.00            
ATOM      9  C3  ACD     1       5.020  20.230  16.350  1.00  0.00            
ATOM     10  H5  ACD     1       4.460  19.330  16.610  1.00  0.00            
ATOM     11  O3  ACD     1       4.330  21.100  15.390  1.00  0.00            
ATOM     12  C4  ACD     1       3.240  20.480  14.710  1.00  0.00            
ATOM     13  H6  ACD     1       2.970  19.490  15.100  1.00  0.00            
ATOM     14  C5  ACD     1       2.060  21.490  14.900  1.00  0.00            
ATOM     15  H7  ACD     1       2.480  22.480  14.670  1.00  0.00            
ATOM     16  O4  ACD     1       1.640  21.420  16.220  1.00  0.00            
ATOM     17  H8  ACD     1       2.380  21.460  16.840  1.00  0.00            
ATOM     18  C6  ACD     1       0.920  21.190  13.920  1.00  0.00            
ATOM     19  H9  ACD     1       0.610  20.200  14.280  1.00  0.00            
ATOM     20  O5  ACD     1      -0.180  22.090  14.040  1.00  0.00            
ATOM     21  H10 ACD     1      -0.100  22.520  14.900  1.00  0.00            
ATOM     22  C7  ACD     1       1.440  21.050  12.510  1.00  0.00            
ATOM     23  H11 ACD     1       0.680  20.710  11.800  1.00  0.00            
ATOM     24  O6  ACD     1       2.390  20.040  12.440  1.00  0.00            
ATOM     25  C8  ACD     1       3.560  20.350  13.230  1.00  0.00            
ATOM     26  H12 ACD     1       3.920  21.300  12.810  1.00  0.00            
ATOM     27  C9  ACD     1       4.710  19.360  12.840  1.00  0.00            
ATOM     28  H13 ACD     1       4.820  19.440  11.750  1.00  0.00            
ATOM     29  H14 ACD     1       5.650  19.650  13.330  1.00  0.00            
ATOM     30  O7  ACD     1       4.350  18.000  13.240  1.00  0.00            
ATOM     31  H15 ACD     1       3.630  17.640  12.710  1.00  0.00            
ATOM     32  O8  ACD     1       1.930  22.300  12.060  1.00  0.00            
ATOM     33  C10 ACD     1       1.520  22.910  10.820  1.00  0.00            
ATOM     34  H16 ACD     1       1.230  22.130  10.110  1.00  0.00            
ATOM     35  C11 ACD     1       0.410  23.960  11.070  1.00  0.00            
ATOM     36  H17 ACD     1       0.770  24.730  11.760  1.00  0.00            
ATOM     37  O9  ACD     1      -0.800  23.430  11.550  1.00  0.00            
ATOM     38  H18 ACD     1      -0.660  23.010  12.400  1.00  0.00            
ATOM     39  C12 ACD     1       0.220  24.720   9.680  1.00  0.00            
ATOM     40  H19 ACD     1      -0.050  23.900   9.000  1.00  0.00            
ATOM     41  O10 ACD     1      -0.840  25.710   9.800  1.00  0.00            
ATOM     42  H20 ACD     1      -1.440  25.500  10.520  1.00  0.00            
ATOM     43  C13 ACD     1       1.560  25.340   9.240  1.00  0.00            
ATOM     44  H21 ACD     1       1.430  25.810   8.260  1.00  0.00            
ATOM     45  O11 ACD     1       2.500  24.290   9.050  1.00  0.00            
ATOM     46  C14 ACD     1       2.860  23.530  10.190  1.00  0.00            
ATOM     47  H22 ACD     1       3.370  24.190  10.900  1.00  0.00            
ATOM     48  C15 ACD     1       3.900  22.460   9.750  1.00  0.00            
ATOM     49  H23 ACD     1       4.670  23.000   9.200  1.00  0.00            
ATOM     50  H24 ACD     1       4.420  22.030  10.620  1.00  0.00            
ATOM     51  O12 ACD     1       3.290  21.510   8.890  1.00  0.00            
ATOM     52  H25 ACD     1       3.080  22.060   8.130  1.00  0.00            
ATOM     53  O13 ACD     1       2.130  26.240  10.220  1.00  0.00            
ATOM     54  C16 ACD     1       2.520  27.550   9.890  1.00  0.00            
ATOM     55  H26 ACD     1       1.890  28.030   9.140  1.00  0.00            
ATOM     56  C17 ACD     1       2.310  28.440  11.160  1.00  0.00            
ATOM     57  H27 ACD     1       2.630  27.810  11.990  1.00  0.00            
ATOM     58  O14 ACD     1       0.910  28.850  11.300  1.00  0.00            
ATOM     59  H28 ACD     1       0.620  29.290  10.490  1.00  0.00            
ATOM     60  C18 ACD     1       3.270  29.650  11.120  1.00  0.00            
ATOM     61  H29 ACD     1       2.790  30.340  10.410  1.00  0.00            
ATOM     62  O15 ACD     1       3.370  30.340  12.380  1.00  0.00            
ATOM     63  H30 ACD     1       2.710  31.030  12.350  1.00  0.00            
ATOM     64  C19 ACD     1       4.650  29.370  10.680  1.00  0.00            
ATOM     65  H31 ACD     1       5.150  30.340  10.720  1.00  0.00            
ATOM     66  O16 ACD     1       4.640  28.790   9.390  1.00  0.00            
ATOM     67  C20 ACD     1       3.970  27.530   9.280  1.00  0.00            
ATOM     68  H32 ACD     1       4.600  26.800   9.820  1.00  0.00            
ATOM     69  C21 ACD     1       4.050  27.240   7.810  1.00  0.00            
ATOM     70  H33 ACD     1       3.520  26.310   7.570  1.00  0.00            
ATOM     71  H34 ACD     1       3.500  28.070   7.350  1.00  0.00            
ATOM     72  O17 ACD     1       5.300  27.410   7.210  1.00  0.00            
ATOM     73  H35 ACD     1       5.630  26.540   6.980  1.00  0.00            
ATOM     74  O18 ACD     1       5.300  28.530  11.640  1.00  0.00            
ATOM     75  C22 ACD     1       6.710  28.930  12.020  1.00  0.00            
ATOM     76  H36 ACD     1       7.080  29.690  11.320  1.00  0.00            
ATOM     77  C23 ACD     1       6.620  29.510  13.370  1.00  0.00            
ATOM     78  H37 ACD     1       5.980  28.800  13.920  1.00  0.00            
ATOM     79  O19 ACD     1       5.890  30.750  13.360  1.00  0.00            
ATOM     80  H38 ACD     1       4.990  30.480  13.180  1.00  0.00            
ATOM     81  C24 ACD     1       8.010  29.680  14.010  1.00  0.00            
ATOM     82  H39 ACD     1       8.590  30.560  13.720  1.00  0.00            
ATOM     83  O20 ACD     1       7.800  29.830  15.370  1.00  0.00            
ATOM     84  H40 ACD     1       7.630  28.940  15.680  1.00  0.00            
ATOM     85  C25 ACD     1       8.790  28.340  13.850  1.00  0.00            
ATOM     86  H41 ACD     1       9.800  28.460  14.260  1.00  0.00            
ATOM     87  O21 ACD     1       8.930  28.100  12.510  1.00  0.00            
ATOM     88  C26 ACD     1       7.730  27.780  11.810  1.00  0.00            
ATOM     89  H42 ACD     1       7.290  26.900  12.300  1.00  0.00            
ATOM     90  C27 ACD     1       7.910  27.410  10.340  1.00  0.00            
ATOM     91  H43 ACD     1       6.940  27.450   9.840  1.00  0.00            
ATOM     92  H44 ACD     1       8.570  28.190   9.920  1.00  0.00            
ATOM     93  O22 ACD     1       8.590  26.110  10.120  1.00  0.00            
ATOM     94  H45 ACD     1       9.270  26.040  10.790  1.00  0.00            
ATOM     95  O23 ACD     1       8.210  27.180  14.470  1.00  0.00            
ATOM     96  C28 ACD     1       8.950  26.540  15.420  1.00  0.00            
ATOM     97  H46 ACD     1       9.820  27.110  15.740  1.00  0.00            
ATOM     98  C29 ACD     1       9.310  25.240  14.890  1.00  0.00            
ATOM     99  H47 ACD     1       8.480  24.700  14.410  1.00  0.00            
ATOM    100  O24 ACD     1       9.690  24.380  15.960  1.00  0.00            
ATOM    101  C30 ACD     1      10.530  25.290  13.930  1.00  0.00            
ATOM    102  H48 ACD     1      10.290  25.860  13.020  1.00  0.00            
ATOM    103  H49 ACD     1      11.410  25.830  14.280  1.00  0.00            
ATOM    104  O25 ACD     1      10.790  24.000  13.430  1.00  0.00            
ATOM    105  H50 ACD     1      10.610  24.050  12.490  1.00  0.00            
ATOM    106  C31 ACD     1       7.810  26.370  16.550  1.00  0.00            
ATOM    107  H51 ACD     1       6.920  25.990  16.040  1.00  0.00            
ATOM    108  O26 ACD     1       7.540  27.650  17.190  1.00  0.00            
ATOM    109  H52 ACD     1       6.800  27.510  17.790  1.00  0.00            
ATOM    110  C32 ACD     1       8.330  25.410  17.600  1.00  0.00            
ATOM    111  H53 ACD     1       9.240  25.810  18.060  1.00  0.00            
ATOM    112  O27 ACD     1       7.320  25.280  18.640  1.00  0.00            
ATOM    113  H54 ACD     1       7.710  24.940  19.450  1.00  0.00            
ATOM    114  C33 ACD     1       8.680  24.050  16.950  1.00  0.00            
ATOM    115  H55 ACD     1       9.090  23.430  17.760  1.00  0.00            
ATOM    116  O28 ACD     1       7.560  23.440  16.350  1.00  0.00            
ATOM    117  C34 ACD     1       7.190  22.140  16.850  1.00  0.00            
ATOM    118  H56 ACD     1       7.940  21.680  17.510  1.00  0.00            
ATOM    119  C35 ACD     1       5.840  22.270  17.500  1.00  0.00            
ATOM    120  H57 ACD     1       5.150  22.870  16.900  1.00  0.00            
ATOM    121  O29 ACD     1       5.970  22.910  18.730  1.00  0.00            
ATOM    122  H58 ACD     1       6.290  23.790  18.490  1.00  0.00            
ATOM    123  C36 ACD     1       5.060  20.990  17.680  1.00  0.00            
ATOM    124  H59 ACD     1       5.600  20.400  18.440  1.00  0.00            
ATOM    125  O30 ACD     1       3.700  21.250  18.120  1.00  0.00            
ATOM    126  H60 ACD     1       3.750  22.040  18.670  1.00  0.00            
ATOM    127  C1  BJ5     2       5.660  24.160  12.490  1.00  0.00            
ATOM    128  C2  BJ5     2       4.590  24.060  13.290  1.00  0.00            
ATOM    129  C3  BJ5     2       3.610  25.180  13.560  1.00  0.00            
ATOM    130  C4  BJ5     2       3.900  25.910  14.800  1.00  0.00            
ATOM    131  C5  BJ5     2       3.960  27.350  14.770  1.00  0.00            
ATOM    132  C6  BJ5     2       4.190  28.050  15.940  1.00  0.00            
ATOM    133  C7  BJ5     2       4.220  27.390  17.210  1.00  0.00            
ATOM    134  O1  BJ5     2       4.550  28.180  18.250  1.00  0.00            
ATOM    135  C8  BJ5     2       4.800  27.750  19.610  1.00  0.00            
ATOM    136  C9  BJ5     2       4.110  25.980  17.320  1.00  0.00            
ATOM    137  C10 BJ5     2       3.900  25.260  16.100  1.00  0.00            
ATOM    138  H1  BJ5     2       6.300  23.290  12.340  1.00  0.00            
ATOM    139  H2  BJ5     2       5.780  25.110  11.960  1.00  0.00            
ATOM    140  H3  BJ5     2       4.420  23.160  13.870  1.00  0.00            
ATOM    141  H4  BJ5     2       2.600  24.770  13.640  1.00  0.00            
ATOM    142  H5  BJ5     2       3.630  25.890  12.720  1.00  0.00            
ATOM    143  H6  BJ5     2       3.880  27.820  13.800  1.00  0.00            
ATOM    144  H7  BJ5     2       4.430  29.110  15.890  1.00  0.00            
ATOM    145  H8  BJ5     2       4.010  27.120  20.050  1.00  0.00            
ATOM    146  H9  BJ5     2       5.720  27.160  19.690  1.00  0.00            
ATOM    147  H10 BJ5     2       4.940  28.580  20.310  1.00  0.00            
ATOM    148  H11 BJ5     2       4.150  25.420  18.250  1.00  0.00            
ATOM    149  H12 BJ5     2       3.570  24.230  16.140  1.00  0.00            
TER
ENDMDL
MODEL        1
ATOM      1  H1  ACD     1      22.900  26.110   6.540  1.00  0.00            
ATOM      2  O1  ACD     1      22.720  26.390   7.440  1.00  0.00            
ATOM      3  C1  ACD     1      22.260  27.660   7.360  1.00  0.00            
ATOM      4  H2  ACD     1      22.390  28.040   6.330  1.00  0.00            
ATOM      5  H3  ACD     1      22.780  28.420   7.940  1.00  0.00            
ATOM      6  C2  ACD     1      20.800  27.840   7.630  1.00  0.00            
ATOM      7  H4  ACD     1      20.540  28.900   7.640  1.00  0.00            
ATOM      8  O2  ACD     1      20.150  27.200   6.520  1.00  0.00            
ATOM      9  C3  ACD     1      18.750  27.140   6.570  1.00  0.00            
ATOM     10  H5  ACD     1      18.380  26.440   5.820  1.00  0.00            
ATOM     11  O3  ACD     1      18.180  28.420   6.410  1.00  0.00            
ATOM     12  C4  ACD     1      17.480  28.790   5.280  1.00  0.00            
ATOM     13  H6  ACD     1      17.670  28.050   4.490  1.00  0.00            
ATOM     14  C5  ACD     1      15.990  28.960   5.510  1.00  0.00            
ATOM     15  H7  ACD     1      15.870  29.540   6.440  1.00  0.00            
ATOM     16  O4  ACD     1      15.390  27.710   5.840  1.00  0.00            
ATOM     17  H8  ACD     1      15.960  27.390   6.540  1.00  0.00            
ATOM     18  C6  ACD     1      15.330  29.600   4.210  1.00  0.00            
ATOM     19  H9  ACD     1      15.350  28.940   3.330  1.00  0.00            
ATOM     20  O5  ACD     1      13.970  29.940   4.500  1.00  0.00            
ATOM     21  H10 ACD     1      13.860  30.360   5.360  1.00  0.00            
ATOM     22  C7  ACD     1      16.140  30.820   3.740  1.00  0.00            
ATOM     23  H11 ACD     1      15.710  31.190   2.800  1.00  0.00            
ATOM     24  O6  ACD     1      17.500  30.360   3.560  1.00  0.00            
ATOM     25  C8  ACD     1      18.090  30.050   4.810  1.00  0.00            
ATOM     26  H12 ACD     1      17.930  30.850   5.540  1.00  0.00            
ATOM     27  C9  ACD     1      19.600  29.980   4.660  1.00  0.00            
ATOM     28  H13 ACD     1      20.060  29.620   5.590  1.00  0.00            
ATOM     29  H14 ACD     1      19.880  29.210   3.920  1.00  0.00            
ATOM     30  O7  ACD     1      20.150  31.230   4.270  1.00  0.00            
ATOM     31  H15 ACD     1      21.000  31.260   4.710  1.00  0.00            
ATOM     32  O8  ACD     1      16.020  31.860   4.700  1.00  0.00            
ATOM     33  C10 ACD     1      16.160  33.200   4.340  1.00  0.00            
ATOM     34  H16 ACD     1      15.450  33.380   3.520  1.00  0.00            
ATOM     35  C11 ACD     1      15.630  34.040   5.520  1.00  0.00            
ATOM     36  H17 ACD     1      16.060  33.670   6.460  1.00  0.00            
ATOM     37  O9  ACD     1      14.200  34.060   5.550  1.00  0.00            
ATOM     38  H18 ACD     1      13.880  33.790   6.410  1.00  0.00            
ATOM     39  C12 ACD     1      16.130  35.510   5.380  1.00  0.00            
ATOM     40  H19 ACD     1      15.680  35.850   4.440  1.00  0.00            
ATOM     41  O10 ACD     1      15.740  36.210   6.540  1.00  0.00            
ATOM     42  H20 ACD     1      14.780  36.290   6.460  1.00  0.00            
ATOM     43  C13 ACD     1      17.620  35.600   5.210  1.00  0.00            
ATOM     44  H21 ACD     1      17.930  36.610   4.900  1.00  0.00            
ATOM     45  O11 ACD     1      17.950  34.940   4.010  1.00  0.00            
ATOM     46  C14 ACD     1      17.650  33.570   3.910  1.00  0.00            
ATOM     47  H22 ACD     1      18.290  33.070   4.640  1.00  0.00            
ATOM     48  C15 ACD     1      18.080  33.140   2.440  1.00  0.00            
ATOM     49  H23 ACD     1      17.570  32.200   2.170  1.00  0.00            
ATOM     50  H24 ACD     1      17.780  33.850   1.670  1.00  0.00            
ATOM     51  O12 ACD     1      19.460  32.940   2.250  1.00  0.00            
ATOM     52  H25 ACD     1      19.770  32.360   2.950  1.00  0.00            
ATOM     53  O13 ACD     1      18.370  35.180   6.300  1.00  0.00            
ATOM     54  C16 ACD     1      19.350  36.150   6.810  1.00  0.00            
ATOM     55  H26 ACD     1      19.400  37.060   6.210  1.00  0.00            
ATOM     56  C17 ACD     1      18.770  36.560   8.200  1.00  0.00            
ATOM     57  H27 ACD     1      18.500  35.620   8.690  1.00  0.00            
ATOM     58  O14 ACD     1      17.730  37.490   8.120  1.00  0.00            
ATOM     59  H28 ACD     1      17.000  37.160   7.590  1.00  0.00            
ATOM     60  C18 ACD     1      19.850  37.100   9.190  1.00  0.00            
ATOM     61  H29 ACD     1      20.010  38.100   8.770  1.00  0.00            
ATOM     62  O15 ACD     1      19.430  37.210  10.530  1.00  0.00            
ATOM     63  H30 ACD     1      18.500  37.460  10.610  1.00  0.00            
ATOM     64  C19 ACD     1      21.130  36.340   9.230  1.00  0.00            
ATOM     65  H31 ACD     1      21.850  36.910   9.830  1.00  0.00            
ATOM     66  O16 ACD     1      21.640  36.260   7.900  1.00  0.00            
ATOM     67  C20 ACD     1      20.800  35.470   7.040  1.00  0.00            
ATOM     68  H32 ACD     1      20.670  34.480   7.510  1.00  0.00            
ATOM     69  C21 ACD     1      21.550  35.360   5.710  1.00  0.00            
ATOM     70  H33 ACD     1      22.580  35.020   5.860  1.00  0.00            
ATOM     71  H34 ACD     1      21.020  34.630   5.090  1.00  0.00            
ATOM     72  O17 ACD     1      21.590  36.660   5.080  1.00  0.00            
ATOM     73  H35 ACD     1      22.480  36.790   4.750  1.00  0.00            
ATOM     74  O18 ACD     1      20.960  35.050   9.770  1.00  0.00            
ATOM     75  C22 ACD     1      21.960  34.530  10.570  1.00  0.00            
ATOM     76  H36 ACD     1      22.770  35.280  10.520  1.00  0.00            
ATOM     77  C23 ACD     1      21.420  34.550  11.920  1.00  0.00            
ATOM     78  H37 ACD     1      20.580  33.850  11.850  1.00  0.00            
ATOM     79  O19 ACD     1      20.890  35.800  12.310  1.00  0.00            
ATOM     80  H38 ACD     1      20.300  36.150  11.630  1.00  0.00            
ATOM     81  C24 ACD     1      22.390  33.960  12.930  1.00  0.00            
ATOM     82  H39 ACD     1      23.290  34.570  13.040  1.00  0.00            
ATOM     83  O20 ACD     1      21.750  33.730  14.220  1.00  0.00            
ATOM     84  H40 ACD     1      22.360  33.800  14.950  1.00  0.00            
ATOM     85  C25 ACD     1      22.950  32.640  12.420  1.00  0.00            
ATOM     86  H41 ACD     1      23.710  32.280  13.120  1.00  0.00            
ATOM     87  O21 ACD     1      23.490  32.870  11.120  1.00  0.00            
ATOM     88  C26 ACD     1      22.510  33.190  10.100  1.00  0.00            
ATOM     89  H42 ACD     1      21.720  32.430   9.990  1.00  0.00            
ATOM     90  C27 ACD     1      23.310  33.280   8.780  1.00  0.00            
ATOM     91  H43 ACD     1      22.580  33.560   8.010  1.00  0.00            
ATOM     92  H44 ACD     1      24.060  34.070   8.870  1.00  0.00            
ATOM     93  O22 ACD     1      23.970  32.100   8.310  1.00  0.00            
ATOM     94  H45 ACD     1      24.210  32.200   7.390  1.00  0.00            
ATOM     95  O23 ACD     1      21.830  31.730  12.330  1.00  0.00            
ATOM     96  C28 ACD     1      22.020  30.320  12.390  1.00  0.00            
ATOM     97  H46 ACD     1      22.460  29.940  13.320  1.00  0.00            
ATOM     98  C29 ACD     1      22.870  29.720  11.240  1.00  0.00            
ATOM     99  H47 ACD     1      22.540  30.100  10.270  1.00  0.00            
ATOM    100  O24 ACD     1      22.650  28.290  11.200  1.00  0.00            
ATOM    101  C30 ACD     1      24.420  29.860  11.380  1.00  0.00            
ATOM    102  H48 ACD     1      24.860  29.170  10.640  1.00  0.00            
ATOM    103  H49 ACD     1      24.790  30.860  11.100  1.00  0.00            
ATOM    104  O25 ACD     1      24.790  29.580  12.700  1.00  0.00            
ATOM    105  H50 ACD     1      24.530  28.680  12.930  1.00  0.00            
ATOM    106  C31 ACD     1      20.580  29.720  12.390  1.00  0.00            
ATOM    107  H51 ACD     1      20.100  30.160  11.510  1.00  0.00            
ATOM    108  O26 ACD     1      19.960  30.240  13.610  1.00  0.00            
ATOM    109  H52 ACD     1      19.580  31.090  13.370  1.00  0.00            
ATOM    110  C32 ACD     1      20.640  28.220  12.360  1.00  0.00            
ATOM    111  H53 ACD     1      21.170  27.770  13.210  1.00  0.00            
ATOM    112  O27 ACD     1      19.340  27.730  12.390  1.00  0.00            
ATOM    113  H54 ACD     1      18.820  28.360  12.890  1.00  0.00            
ATOM    114  C33 ACD     1      21.340  27.760  11.130  1.00  0.00            
ATOM    115  H55 ACD     1      21.370  26.670  11.140  1.00  0.00            
ATOM    116  O28 ACD     1      20.680  28.260   9.960  1.00  0.00            
ATOM    117  C34 ACD     1      20.370  27.310   8.990  1.00  0.00            
ATOM    118  H56 ACD     1      20.800  26.300   9.070  1.00  0.00            
ATOM    119  C35 ACD     1      18.860  27.150   9.110  1.00  0.00            
ATOM    120  H57 ACD     1      18.310  28.090   9.260  1.00  0.00            
ATOM    121  O29 ACD     1      18.570  26.330  10.260  1.00  0.00            
ATOM    122  H58 ACD     1      18.750  26.770  11.090  1.00  0.00            
ATOM    123  C36 ACD     1      18.230  26.470   7.910  1.00  0.00            
ATOM    124  H59 ACD     1      18.570  25.430   8.010  1.00  0.00            
ATOM    125  O30 ACD     1      16.790  26.510   7.860  1.00  0.00            
ATOM    126  H60 ACD     1      16.510  25.990   8.620  1.00  0.00            
ATOM    127  C1  BJ5     2      19.660  31.460   8.240  1.00  0.00            
ATOM    128  C2  BJ5     2      18.650  32.270   7.970  1.00  0.00            
ATOM    129  C3  BJ5     2      17.270  32.340   8.610  1.00  0.00            
ATOM    130  C4  BJ5     2      17.150  31.380   9.840  1.00  0.00            
ATOM    131  C5  BJ5     2      17.510  31.850  11.050  1.00  0.00            
ATOM    132  C6  BJ5     2      17.130  31.020  12.200  1.00  0.00            
ATOM    133  C7  BJ5     2      16.570  29.760  11.990  1.00  0.00            
ATOM    134  O1  BJ5     2      16.220  29.020  13.060  1.00  0.00            
ATOM    135  C8  BJ5     2      15.970  27.550  13.020  1.00  0.00            
ATOM    136  C9  BJ5     2      16.310  29.280  10.690  1.00  0.00            
ATOM    137  C10 BJ5     2      16.600  30.130   9.610  1.00  0.00            
ATOM    138  H1  BJ5     2      20.650  31.560   7.800  1.00  0.00            
ATOM    139  H2  BJ5     2      19.510  30.770   9.070  1.00  0.00            
ATOM    140  H3  BJ5     2      18.740  33.020   7.180  1.00  0.00            
ATOM    141  H4  BJ5     2      16.490  32.050   7.900  1.00  0.00            
ATOM    142  H5  BJ5     2      17.050  33.300   9.080  1.00  0.00            
ATOM    143  H6  BJ5     2      17.910  32.860  11.090  1.00  0.00            
ATOM    144  H7  BJ5     2      17.430  31.360  13.190  1.00  0.00            
ATOM    145  H8  BJ5     2      16.120  27.260  14.070  1.00  0.00            
ATOM    146  H9  BJ5     2      14.900  27.340  12.880  1.00  0.00            
ATOM    147  H10 BJ5     2      16.730  26.950  12.500  1.00  0.00            
ATOM    148  H11 BJ5     2      16.010  28.230  10.620  1.00  0.00            
ATOM    149  H12 BJ5     2      16.460  29.720   8.610  1.00  0.00            
TER
ENDMDL
MODEL        1
ATOM      1  H1  ACD     1      37.340   8.760   9.550  1.00  0.00            
ATOM      2  O1  ACD     1      37.210   7.900   9.940  1.00  0.00            
ATOM      3  C1  ACD     1      37.660   6.840   9.050  1.00  0.00            
ATOM      4  H2  ACD     1      37.210   7.050   8.080  1.00  0.00            
ATOM      5  H3  ACD     1      37.360   5.810   9.280  1.00  0.00            
ATOM      6  C2  ACD     1      39.150   6.870   8.770  1.00  0.00            
ATOM      7  H4  ACD     1      39.350   5.970   8.160  1.00  0.00            
ATOM      8  O2  ACD     1      39.360   8.070   8.020  1.00  0.00            
ATOM      9  C3  ACD     1      40.700   8.250   7.660  1.00  0.00            
ATOM     10  H5  ACD     1      40.770   9.240   7.180  1.00  0.00            
ATOM     11  O3  ACD     1      41.270   7.160   6.790  1.00  0.00            
ATOM     12  C4  ACD     1      41.550   7.580   5.460  1.00  0.00            
ATOM     13  H6  ACD     1      41.420   8.660   5.300  1.00  0.00            
ATOM     14  C5  ACD     1      43.070   7.220   5.210  1.00  0.00            
ATOM     15  H7  ACD     1      43.210   6.250   5.690  1.00  0.00            
ATOM     16  O4  ACD     1      43.880   8.240   5.810  1.00  0.00            
ATOM     17  H8  ACD     1      43.730   8.260   6.760  1.00  0.00            
ATOM     18  C6  ACD     1      43.330   7.080   3.660  1.00  0.00            
ATOM     19  H9  ACD     1      43.310   8.110   3.280  1.00  0.00            
ATOM     20  O5  ACD     1      44.660   6.560   3.390  1.00  0.00            
ATOM     21  H10 ACD     1      44.630   5.630   3.170  1.00  0.00            
ATOM     22  C7  ACD     1      42.270   6.260   2.990  1.00  0.00            
ATOM     23  H11 ACD     1      42.450   6.260   1.910  1.00  0.00            
ATOM     24  O6  ACD     1      41.000   6.840   3.240  1.00  0.00            
ATOM     25  C8  ACD     1      40.600   6.850   4.570  1.00  0.00            
ATOM     26  H12 ACD     1      40.560   5.790   4.870  1.00  0.00            
ATOM     27  C9  ACD     1      39.140   7.280   4.550  1.00  0.00            
ATOM     28  H13 ACD     1      38.870   7.530   5.580  1.00  0.00            
ATOM     29  H14 ACD     1      39.060   8.190   3.940  1.00  0.00            
ATOM     30  O7  ACD     1      38.240   6.360   4.060  1.00  0.00            
ATOM     31  H15 ACD     1      38.170   6.650   3.140  1.00  0.00            
ATOM     32  O8  ACD     1      42.380   4.900   3.400  1.00  0.00            
ATOM     33  C10 ACD     1      42.360   3.860   2.350  1.00  0.00            
ATOM     34  H16 ACD     1      42.460   4.270   1.340  1.00  0.00            
ATOM     35  C11 ACD     1      43.460   2.830   2.610  1.00  0.00            
ATOM     36  H17 ACD     1      43.540   2.500   3.650  1.00  0.00            
ATOM     37  O9  ACD     1      44.690   3.440   2.180  1.00  0.00            
ATOM     38  H18 ACD     1      44.680   3.520   1.220  1.00  0.00            
ATOM     39  C12 ACD     1      43.210   1.530   1.860  1.00  0.00            
ATOM     40  H19 ACD     1      43.360   1.770   0.800  1.00  0.00            
ATOM     41  O10 ACD     1      44.180   0.560   2.280  1.00  0.00            
ATOM     42  H20 ACD     1      43.880   0.380   3.180  1.00  0.00            
ATOM     43  C13 ACD     1      41.860   1.040   2.230  1.00  0.00            
ATOM     44  H21 ACD     1      41.640   0.090   1.730  1.00  0.00            
ATOM     45  O11 ACD     1      40.900   1.970   1.800  1.00  0.00            
ATOM     46  C14 ACD     1      40.960   3.210   2.450  1.00  0.00            
ATOM     47  H22 ACD     1      40.730   3.190   3.530  1.00  0.00            
ATOM     48  C15 ACD     1      39.950   4.060   1.740  1.00  0.00            
ATOM     49  H23 ACD     1      39.020   3.500   1.570  1.00  0.00            
ATOM     50  H24 ACD     1      39.820   4.870   2.470  1.00  0.00            
ATOM     51  O12 ACD     1      40.430   4.580   0.500  1.00  0.00            
ATOM     52  H25 ACD     1      39.840   5.280   0.180  1.00  0.00            
ATOM     53  O13 ACD     1      41.750   0.820   3.590  1.00  0.00            
ATOM     54  C16 ACD     1      41.290  -0.440   3.990  1.00  0.00            
ATOM     55  H26 ACD     1      41.290  -1.190   3.190  1.00  0.00            
ATOM     56  C17 ACD     1      42.320  -0.860   5.070  1.00  0.00            
ATOM     57  H27 ACD     1      42.490  -0.040   5.780  1.00  0.00            
ATOM     58  O14 ACD     1      43.620  -1.180   4.510  1.00  0.00            
ATOM     59  H28 ACD     1      44.100  -1.650   5.200  1.00  0.00            
ATOM     60  C18 ACD     1      41.740  -2.030   5.840  1.00  0.00            
ATOM     61  H29 ACD     1      41.600  -2.890   5.170  1.00  0.00            
ATOM     62  O15 ACD     1      42.520  -2.410   6.910  1.00  0.00            
ATOM     63  H30 ACD     1      42.130  -2.060   7.720  1.00  0.00            
ATOM     64  C19 ACD     1      40.380  -1.770   6.410  1.00  0.00            
ATOM     65  H31 ACD     1      39.850  -2.600   6.890  1.00  0.00            
ATOM     66  O16 ACD     1      39.550  -1.490   5.290  1.00  0.00            
ATOM     67  C20 ACD     1      39.880  -0.290   4.550  1.00  0.00            
ATOM     68  H32 ACD     1      39.820   0.670   5.090  1.00  0.00            
ATOM     69  C21 ACD     1      38.870  -0.230   3.390  1.00  0.00            
ATOM     70  H33 ACD     1      39.270   0.460   2.630  1.00  0.00            
ATOM     71  H34 ACD     1      38.920  -1.190   2.870  1.00  0.00            
ATOM     72  O17 ACD     1      37.500   0.170   3.760  1.00  0.00            
ATOM     73  H35 ACD     1      36.890   0.010   3.030  1.00  0.00            
ATOM     74  O18 ACD     1      40.400  -0.670   7.430  1.00  0.00            
ATOM     75  C22 ACD     1      39.400  -0.680   8.360  1.00  0.00            
ATOM     76  H36 ACD     1      38.510  -1.220   8.030  1.00  0.00            
ATOM     77  C23 ACD     1      39.770  -1.320   9.720  1.00  0.00            
ATOM     78  H37 ACD     1      40.750  -0.880   9.950  1.00  0.00            
ATOM     79  O19 ACD     1      40.040  -2.720   9.530  1.00  0.00            
ATOM     80  H38 ACD     1      40.620  -3.060  10.210  1.00  0.00            
ATOM     81  C24 ACD     1      38.690  -1.110  10.760  1.00  0.00            
ATOM     82  H39 ACD     1      37.790  -1.590  10.350  1.00  0.00            
ATOM     83  O20 ACD     1      38.970  -1.630  12.010  1.00  0.00            
ATOM     84  H40 ACD     1      39.670  -1.100  12.390  1.00  0.00            
ATOM     85  C25 ACD     1      38.250   0.330  10.860  1.00  0.00            
ATOM     86  H41 ACD     1      37.340   0.330  11.460  1.00  0.00            
ATOM     87  O21 ACD     1      37.880   0.750   9.610  1.00  0.00            
ATOM     88  C26 ACD     1      38.870   0.740   8.640  1.00  0.00            
ATOM     89  H42 ACD     1      39.770   1.320   8.890  1.00  0.00            
ATOM     90  C27 ACD     1      38.280   1.410   7.390  1.00  0.00            
ATOM     91  H43 ACD     1      37.660   2.280   7.660  1.00  0.00            
ATOM     92  H44 ACD     1      39.110   1.650   6.710  1.00  0.00            
ATOM     93  O22 ACD     1      37.370   0.510   6.790  1.00  0.00            
ATOM     94  H45 ACD     1      36.750   1.010   6.250  1.00  0.00            
ATOM     95  O23 ACD     1      39.200   1.230  11.490  1.00  0.00            
ATOM     96  C28 ACD     1      38.840   2.450  12.090  1.00  0.00            
ATOM     97  H46 ACD     1      38.260   2.290  13.010  1.00  0.00            
ATOM     98  C29 ACD     1      38.050   3.340  11.170  1.00  0.00            
ATOM     99  H47 ACD     1      38.590   3.350  10.210  1.00  0.00            
ATOM    100  O24 ACD     1      37.950   4.730  11.500  1.00  0.00            
ATOM    101  C30 ACD     1      36.530   3.140  10.990  1.00  0.00            
ATOM    102  H48 ACD     1      36.110   4.010  10.470  1.00  0.00            
ATOM    103  H49 ACD     1      36.390   2.290  10.310  1.00  0.00            
ATOM    104  O25 ACD     1      35.840   2.930  12.230  1.00  0.00            
ATOM    105  H50 ACD     1      35.810   3.690  12.810  1.00  0.00            
ATOM    106  C31 ACD     1      40.070   3.160  12.640  1.00  0.00            
ATOM    107  H51 ACD     1      40.800   3.180  11.830  1.00  0.00            
ATOM    108  O26 ACD     1      40.610   2.400  13.730  1.00  0.00            
ATOM    109  H52 ACD     1      41.560   2.540  13.690  1.00  0.00            
ATOM    110  C32 ACD     1      39.890   4.670  12.920  1.00  0.00            
ATOM    111  H53 ACD     1      39.310   4.770  13.840  1.00  0.00            
ATOM    112  O27 ACD     1      41.150   5.300  13.050  1.00  0.00            
ATOM    113  H54 ACD     1      41.640   4.920  12.310  1.00  0.00            
ATOM    114  C33 ACD     1      39.180   5.330  11.810  1.00  0.00            
ATOM    115  H55 ACD     1      38.880   6.340  12.110  1.00  0.00            
ATOM    116  O28 ACD     1      39.980   5.520  10.690  1.00  0.00            
ATOM    117  C34 ACD     1      40.040   6.790  10.040  1.00  0.00            
ATOM    118  H56 ACD     1      39.650   7.590  10.680  1.00  0.00            
ATOM    119  C35 ACD     1      41.500   7.100   9.680  1.00  0.00            
ATOM    120  H57 ACD     1      41.830   6.270   9.040  1.00  0.00            
ATOM    121  O29 ACD     1      42.380   7.280  10.860  1.00  0.00            
ATOM    122  H58 ACD     1      42.650   6.400  11.150  1.00  0.00            
ATOM    123  C36 ACD     1      41.600   8.330   8.880  1.00  0.00            
ATOM    124  H59 ACD     1      41.270   9.120   9.570  1.00  0.00            
ATOM    125  O30 ACD     1      42.970   8.660   8.550  1.00  0.00            
ATOM    126  H60 ACD     1      43.400   8.170   9.260  1.00  0.00            
ATOM    127  C1  BJ5     2      -0.760   2.980   6.440  1.00  0.00            
ATOM    128  C2  BJ5     2      -0.320   3.900   7.320  1.00  0.00            
ATOM    129  C3  BJ5     2       0.760   3.750   8.450  1.00  0.00            
ATOM    130  C4  BJ5     2       1.340   2.350   8.450  1.00  0.00            
ATOM    131  C5  BJ5     2       2.190   1.950   7.470  1.00  0.00            
ATOM    132  C6  BJ5     2       2.810   0.710   7.590  1.00  0.00            
ATOM    133  C7  BJ5     2       2.530  -0.250   8.610  1.00  0.00            
ATOM    134  O1  BJ5     2       3.300  -1.430   8.730  1.00  0.00            
ATOM    135  C8  BJ5     2       3.070  -2.530   9.650  1.00  0.00            
ATOM    136  C9  BJ5     2       1.510   0.100   9.480  1.00  0.00            
ATOM    137  C10 BJ5     2       0.940   1.400   9.440  1.00  0.00            
ATOM    138  H1  BJ5     2      -1.530   3.230   5.710  1.00  0.00            
ATOM    139  H2  BJ5     2      -0.330   1.980   6.390  1.00  0.00            
ATOM    140  H3  BJ5     2      -0.760   4.890   7.330  1.00  0.00            
ATOM    141  H4  BJ5     2       0.320   3.980   9.430  1.00  0.00            
ATOM    142  H5  BJ5     2       1.550   4.480   8.240  1.00  0.00            
ATOM    143  H6  BJ5     2       2.420   2.580   6.620  1.00  0.00            
ATOM    144  H7  BJ5     2       3.500   0.450   6.800  1.00  0.00            
ATOM    145  H8  BJ5     2       2.140  -3.070   9.420  1.00  0.00            
ATOM    146  H9  BJ5     2       3.900  -3.240   9.580  1.00  0.00            
ATOM    147  H10 BJ5     2       2.940  -2.100  10.650  1.00  0.00            
ATOM    148  H11 BJ5     2       1.180  -0.640  10.200  1.00  0.00            
ATOM    149  H12 BJ5     2       0.190   1.720  10.150  1.00  0.00            
TER
ENDMDL
MODEL        1
ATOM      1  H1  ACD     1       7.030  11.290   6.110  1.00  0.00            
ATOM      2  O1  ACD     1       6.070  11.230   6.120  1.00  0.00            
ATOM      3  C1  ACD     1       5.720  10.010   6.820  1.00  0.00            
ATOM      4  H2  ACD     1       5.710  10.160   7.900  1.00  0.00            
ATOM      5  H3  ACD     1       6.520   9.280   6.640  1.00  0.00            
ATOM      6  C2  ACD     1       4.420   9.400   6.220  1.00  0.00            
ATOM      7  H4  ACD     1       3.560  10.040   6.420  1.00  0.00            
ATOM      8  O2  ACD     1       4.610   9.300   4.830  1.00  0.00            
ATOM      9  C3  ACD     1       3.550   8.720   4.020  1.00  0.00            
ATOM     10  H5  ACD     1       4.020   8.620   3.040  1.00  0.00            
ATOM     11  O3  ACD     1       2.450   9.560   4.000  1.00  0.00            
ATOM     12  C4  ACD     1       2.210  10.310   2.810  1.00  0.00            
ATOM     13  H6  ACD     1       2.890  10.010   2.000  1.00  0.00            
ATOM     14  C5  ACD     1       0.850   9.840   2.250  1.00  0.00            
ATOM     15  H7  ACD     1       0.270   9.950   3.170  1.00  0.00            
ATOM     16  O4  ACD     1       0.820   8.430   1.850  1.00  0.00            
ATOM     17  H8  ACD     1       0.230   8.240   1.100  1.00  0.00            
ATOM     18  C6  ACD     1       0.210  10.810   1.250  1.00  0.00            
ATOM     19  H9  ACD     1       0.700  10.840   0.270  1.00  0.00            
ATOM     20  O5  ACD     1      -1.160  10.600   1.140  1.00  0.00            
ATOM     21  H10 ACD     1      -1.530  10.890   1.970  1.00  0.00            
ATOM     22  C7  ACD     1       0.370  12.210   1.830  1.00  0.00            
ATOM     23  H11 ACD     1      -0.110  12.930   1.160  1.00  0.00            
ATOM     24  O6  ACD     1       1.720  12.530   1.950  1.00  0.00            
ATOM     25  C8  ACD     1       2.320  11.840   2.960  1.00  0.00            
ATOM     26  H12 ACD     1       1.910  12.130   3.930  1.00  0.00            
ATOM     27  C9  ACD     1       3.840  12.190   2.970  1.00  0.00            
ATOM     28  H13 ACD     1       4.270  11.790   3.900  1.00  0.00            
ATOM     29  H14 ACD     1       4.440  11.960   2.080  1.00  0.00            
ATOM     30  O7  ACD     1       3.900  13.630   3.130  1.00  0.00            
ATOM     31  H15 ACD     1       3.750  13.750   4.070  1.00  0.00            
ATOM     32  O8  ACD     1      -0.330  12.240   3.070  1.00  0.00            
ATOM     33  C10 ACD     1      -1.100  13.470   3.310  1.00  0.00            
ATOM     34  H16 ACD     1      -1.520  13.990   2.430  1.00  0.00            
ATOM     35  C11 ACD     1      -2.370  12.960   4.010  1.00  0.00            
ATOM     36  H17 ACD     1      -2.030  12.290   4.810  1.00  0.00            
ATOM     37  O9  ACD     1      -3.210  12.340   3.050  1.00  0.00            
ATOM     38  H18 ACD     1      -4.100  12.140   3.340  1.00  0.00            
ATOM     39  C12 ACD     1      -3.070  14.130   4.630  1.00  0.00            
ATOM     40  H19 ACD     1      -3.440  14.830   3.860  1.00  0.00            
ATOM     41  O10 ACD     1      -4.130  13.720   5.510  1.00  0.00            
ATOM     42  H20 ACD     1      -4.750  13.300   4.920  1.00  0.00            
ATOM     43  C13 ACD     1      -2.150  14.880   5.540  1.00  0.00            
ATOM     44  H21 ACD     1      -2.650  15.770   5.940  1.00  0.00            
ATOM     45  O11 ACD     1      -1.120  15.500   4.740  1.00  0.00            
ATOM     46  C14 ACD     1      -0.280  14.530   4.100  1.00  0.00            
ATOM     47  H22 ACD     1       0.380  14.030   4.820  1.00  0.00            
ATOM     48  C15 ACD     1       0.590  15.360   3.120  1.00  0.00            
ATOM     49  H23 ACD     1       0.840  16.330   3.570  1.00  0.00            
ATOM     50  H24 ACD     1       1.580  14.890   3.020  1.00  0.00            
ATOM     51  O12 ACD     1       0.140  15.660   1.820  1.00  0.00            
ATOM     52  H25 ACD     1       0.790  16.250   1.430  1.00  0.00            
ATOM     53  O13 ACD     1      -1.620  14.120   6.570  1.00  0.00            
ATOM     54  C16 ACD     1      -1.870  14.540   7.900  1.00  0.00            
ATOM     55  H26 ACD     1      -2.560  15.400   7.890  1.00  0.00            
ATOM     56  C17 ACD     1      -2.310  13.250   8.600  1.00  0.00            
ATOM     57  H27 ACD     1      -1.550  12.490   8.370  1.00  0.00            
ATOM     58  O14 ACD     1      -3.620  12.960   8.140  1.00  0.00            
ATOM     59  H28 ACD     1      -3.680  13.020   7.190  1.00  0.00            
ATOM     60  C18 ACD     1      -2.280  13.370  10.150  1.00  0.00            
ATOM     61  H29 ACD     1      -3.040  14.010  10.600  1.00  0.00            
ATOM     62  O15 ACD     1      -2.320  11.970  10.680  1.00  0.00            
ATOM     63  H30 ACD     1      -1.440  11.630  10.460  1.00  0.00            
ATOM     64  C19 ACD     1      -0.930  13.970  10.650  1.00  0.00            
ATOM     65  H31 ACD     1      -1.070  14.310  11.680  1.00  0.00            
ATOM     66  O16 ACD     1      -0.750  15.180   9.970  1.00  0.00            
ATOM     67  C20 ACD     1      -0.570  15.050   8.520  1.00  0.00            
ATOM     68  H32 ACD     1       0.290  14.410   8.290  1.00  0.00            
ATOM     69  C21 ACD     1      -0.210  16.470   7.970  1.00  0.00            
ATOM     70  H33 ACD     1      -0.530  16.520   6.930  1.00  0.00            
ATOM     71  H34 ACD     1      -0.790  17.200   8.550  1.00  0.00            
ATOM     72  O17 ACD     1       1.180  16.870   7.880  1.00  0.00            
ATOM     73  H35 ACD     1       1.500  16.720   8.770  1.00  0.00            
ATOM     74  O18 ACD     1       0.090  13.040  10.570  1.00  0.00            
ATOM     75  C22 ACD     1       1.240  13.310  11.430  1.00  0.00            
ATOM     76  H36 ACD     1       1.410  14.390  11.500  1.00  0.00            
ATOM     77  C23 ACD     1       0.900  12.790  12.810  1.00  0.00            
ATOM     78  H37 ACD     1       0.110  12.030  12.700  1.00  0.00            
ATOM     79  O19 ACD     1       0.310  13.820  13.610  1.00  0.00            
ATOM     80  H38 ACD     1       0.040  13.420  14.430  1.00  0.00            
ATOM     81  C24 ACD     1       2.070  12.150  13.560  1.00  0.00            
ATOM     82  H39 ACD     1       2.710  12.950  13.950  1.00  0.00            
ATOM     83  O20 ACD     1       1.640  11.350  14.620  1.00  0.00            
ATOM     84  H40 ACD     1       0.840  10.860  14.380  1.00  0.00            
ATOM     85  C25 ACD     1       2.980  11.360  12.600  1.00  0.00            
ATOM     86  H41 ACD     1       3.800  10.960  13.200  1.00  0.00            
ATOM     87  O21 ACD     1       3.430  12.350  11.710  1.00  0.00            
ATOM     88  C26 ACD     1       2.460  12.670  10.700  1.00  0.00            
ATOM     89  H42 ACD     1       2.230  11.770  10.110  1.00  0.00            
ATOM     90  C27 ACD     1       2.970  13.630   9.640  1.00  0.00            
ATOM     91  H43 ACD     1       2.180  13.880   8.930  1.00  0.00            
ATOM     92  H44 ACD     1       3.230  14.590  10.090  1.00  0.00            
ATOM     93  O22 ACD     1       4.010  12.960   8.860  1.00  0.00            
ATOM     94  H45 ACD     1       4.710  12.840   9.500  1.00  0.00            
ATOM     95  O23 ACD     1       2.310  10.200  11.930  1.00  0.00            
ATOM     96  C28 ACD     1       3.200   9.080  11.600  1.00  0.00            
ATOM     97  H46 ACD     1       3.560   8.640  12.540  1.00  0.00            
ATOM     98  C29 ACD     1       4.430   9.550  10.790  1.00  0.00            
ATOM     99  H47 ACD     1       4.050  10.270  10.060  1.00  0.00            
ATOM    100  O24 ACD     1       4.990   8.420  10.130  1.00  0.00            
ATOM    101  C30 ACD     1       5.580  10.170  11.610  1.00  0.00            
ATOM    102  H48 ACD     1       6.470  10.320  10.980  1.00  0.00            
ATOM    103  H49 ACD     1       5.320  11.180  11.960  1.00  0.00            
ATOM    104  O25 ACD     1       5.970   9.350  12.680  1.00  0.00            
ATOM    105  H50 ACD     1       6.820   9.580  13.060  1.00  0.00            
ATOM    106  C31 ACD     1       2.240   8.090  10.890  1.00  0.00            
ATOM    107  H51 ACD     1       1.730   8.630  10.090  1.00  0.00            
ATOM    108  O26 ACD     1       1.410   7.540  11.900  1.00  0.00            
ATOM    109  H52 ACD     1       1.830   7.100  12.650  1.00  0.00            
ATOM    110  C32 ACD     1       3.040   7.020  10.130  1.00  0.00            
ATOM    111  H53 ACD     1       3.540   6.380  10.860  1.00  0.00            
ATOM    112  O27 ACD     1       2.240   6.170   9.250  1.00  0.00            
ATOM    113  H54 ACD     1       1.490   5.850   9.750  1.00  0.00            
ATOM    114  C33 ACD     1       4.180   7.580   9.290  1.00  0.00            
ATOM    115  H55 ACD     1       4.680   6.730   8.820  1.00  0.00            
ATOM    116  O28 ACD     1       3.630   8.300   8.170  1.00  0.00            
ATOM    117  C34 ACD     1       4.030   8.070   6.850  1.00  0.00            
ATOM    118  H56 ACD     1       4.900   7.400   6.830  1.00  0.00            
ATOM    119  C35 ACD     1       2.880   7.370   6.080  1.00  0.00            
ATOM    120  H57 ACD     1       2.000   8.010   6.190  1.00  0.00            
ATOM    121  O29 ACD     1       2.810   6.040   6.580  1.00  0.00            
ATOM    122  H58 ACD     1       2.710   6.080   7.540  1.00  0.00            
ATOM    123  C36 ACD     1       3.120   7.350   4.570  1.00  0.00            
ATOM    124  H59 ACD     1       3.940   6.640   4.410  1.00  0.00            
ATOM    125  O30 ACD     1       1.980   6.810   3.880  1.00  0.00            
ATOM    126  H60 ACD     1       1.720   7.450   3.220  1.00  0.00            
ATOM    127  C1  BJ5     2      42.790  11.260   6.920  1.00  0.00            
ATOM    128  C2  BJ5     2      42.490  10.290   7.820  1.00  0.00            
ATOM    129  C3  BJ5     2      41.160   9.590   8.020  1.00  0.00            
ATOM    130  C4  BJ5     2      40.220   9.750   6.750  1.00  0.00            
ATOM    131  C5  BJ5     2      40.650   9.230   5.530  1.00  0.00            
ATOM    132  C6  BJ5     2      39.740   9.080   4.430  1.00  0.00            
ATOM    133  C7  BJ5     2      38.400   9.510   4.540  1.00  0.00            
ATOM    134  O1  BJ5     2      37.390   9.340   3.610  1.00  0.00            
ATOM    135  C8  BJ5     2      37.630   9.190   2.200  1.00  0.00            
ATOM    136  C9  BJ5     2      37.970  10.060   5.790  1.00  0.00            
ATOM    137  C10 BJ5     2      38.850  10.140   6.900  1.00  0.00            
ATOM    138  H1  BJ5     2      43.750  11.780   6.930  1.00  0.00            
ATOM    139  H2  BJ5     2      42.010  11.610   6.250  1.00  0.00            
ATOM    140  H3  BJ5     2      43.390  10.000   8.370  1.00  0.00            
ATOM    141  H4  BJ5     2      40.700  10.030   8.910  1.00  0.00            
ATOM    142  H5  BJ5     2      41.360   8.520   8.140  1.00  0.00            
ATOM    143  H6  BJ5     2      41.680   8.900   5.430  1.00  0.00            
ATOM    144  H7  BJ5     2      40.100   8.660   3.490  1.00  0.00            
ATOM    145  H8  BJ5     2      38.200  10.050   1.820  1.00  0.00            
ATOM    146  H9  BJ5     2      38.090   8.210   2.010  1.00  0.00            
ATOM    147  H10 BJ5     2      36.660   9.230   1.690  1.00  0.00            
ATOM    148  H11 BJ5     2      36.940  10.410   5.860  1.00  0.00            
ATOM    149  H12 BJ5     2      38.520  10.440   7.890  1.00  0.00            
TER
ENDMDL
MODEL        1
ATOM      1  H1  ACD     1      33.480   9.610   8.550  1.00  0.00            
ATOM      2  O1  ACD     1      33.570   8.840   9.120  1.00  0.00            
ATOM      3  C1  ACD     1      34.390   7.920   8.390  1.00  0.00            
ATOM      4  H2  ACD     1      33.790   7.650   7.510  1.00  0.00            
ATOM      5  H3  ACD     1      34.660   7.020   8.970  1.00  0.00            
ATOM      6  C2  ACD     1      35.760   8.360   7.980  1.00  0.00            
ATOM      7  H4  ACD     1      36.290   7.530   7.490  1.00  0.00            
ATOM      8  O2  ACD     1      35.570   9.450   7.030  1.00  0.00            
ATOM      9  C3  ACD     1      36.840   9.900   6.500  1.00  0.00            
ATOM     10  H5  ACD     1      36.600  10.700   5.790  1.00  0.00            
ATOM     11  O3  ACD     1      37.480   8.820   5.760  1.00  0.00            
ATOM     12  C4  ACD     1      37.610   8.800   4.330  1.00  0.00            
ATOM     13  H6  ACD     1      37.470   9.790   3.870  1.00  0.00            
ATOM     14  C5  ACD     1      39.080   8.420   3.900  1.00  0.00            
ATOM     15  H7  ACD     1      39.380   7.480   4.380  1.00  0.00            
ATOM     16  O4  ACD     1      40.020   9.520   4.150  1.00  0.00            
ATOM     17  H8  ACD     1      39.840  10.250   3.540  1.00  0.00            
ATOM     18  C6  ACD     1      39.140   8.140   2.420  1.00  0.00            
ATOM     19  H9  ACD     1      38.900   9.100   1.970  1.00  0.00            
ATOM     20  O5  ACD     1      40.460   7.780   1.920  1.00  0.00            
ATOM     21  H10 ACD     1      40.610   6.910   2.310  1.00  0.00            
ATOM     22  C7  ACD     1      38.070   7.040   2.000  1.00  0.00            
ATOM     23  H11 ACD     1      38.070   6.720   0.960  1.00  0.00            
ATOM     24  O6  ACD     1      36.750   7.650   2.330  1.00  0.00            
ATOM     25  C8  ACD     1      36.580   7.830   3.770  1.00  0.00            
ATOM     26  H12 ACD     1      36.620   6.900   4.350  1.00  0.00            
ATOM     27  C9  ACD     1      35.100   8.280   3.950  1.00  0.00            
ATOM     28  H13 ACD     1      35.050   9.110   4.670  1.00  0.00            
ATOM     29  H14 ACD     1      34.720   8.380   2.930  1.00  0.00            
ATOM     30  O7  ACD     1      34.310   7.280   4.620  1.00  0.00            
ATOM     31  H15 ACD     1      34.250   6.590   3.960  1.00  0.00            
ATOM     32  O8  ACD     1      38.330   5.810   2.730  1.00  0.00            
ATOM     33  C10 ACD     1      38.910   4.620   2.110  1.00  0.00            
ATOM     34  H16 ACD     1      39.200   4.830   1.070  1.00  0.00            
ATOM     35  C11 ACD     1      40.200   4.310   2.910  1.00  0.00            
ATOM     36  H17 ACD     1      39.940   4.310   3.980  1.00  0.00            
ATOM     37  O9  ACD     1      41.180   5.360   2.670  1.00  0.00            
ATOM     38  H18 ACD     1      42.000   5.220   3.160  1.00  0.00            
ATOM     39  C12 ACD     1      40.780   2.950   2.390  1.00  0.00            
ATOM     40  H19 ACD     1      41.090   3.080   1.350  1.00  0.00            
ATOM     41  O10 ACD     1      41.900   2.650   3.140  1.00  0.00            
ATOM     42  H20 ACD     1      41.610   1.930   3.700  1.00  0.00            
ATOM     43  C13 ACD     1      39.760   1.860   2.540  1.00  0.00            
ATOM     44  H21 ACD     1      40.100   0.860   2.250  1.00  0.00            
ATOM     45  O11 ACD     1      38.650   2.190   1.770  1.00  0.00            
ATOM     46  C14 ACD     1      38.000   3.460   2.110  1.00  0.00            
ATOM     47  H22 ACD     1      37.580   3.310   3.120  1.00  0.00            
ATOM     48  C15 ACD     1      36.880   3.670   1.110  1.00  0.00            
ATOM     49  H23 ACD     1      36.230   2.790   1.010  1.00  0.00            
ATOM     50  H24 ACD     1      36.290   4.570   1.310  1.00  0.00            
ATOM     51  O12 ACD     1      37.420   3.910  -0.220  1.00  0.00            
ATOM     52  H25 ACD     1      37.760   3.050  -0.490  1.00  0.00            
ATOM     53  O13 ACD     1      39.360   1.830   3.900  1.00  0.00            
ATOM     54  C16 ACD     1      39.210   0.580   4.610  1.00  0.00            
ATOM     55  H26 ACD     1      39.180  -0.210   3.850  1.00  0.00            
ATOM     56  C17 ACD     1      40.410   0.390   5.550  1.00  0.00            
ATOM     57  H27 ACD     1      40.630   1.320   6.090  1.00  0.00            
ATOM     58  O14 ACD     1      41.560   0.120   4.770  1.00  0.00            
ATOM     59  H28 ACD     1      42.420   0.320   5.160  1.00  0.00            
ATOM     60  C18 ACD     1      40.160  -0.670   6.610  1.00  0.00            
ATOM     61  H29 ACD     1      40.030  -1.630   6.080  1.00  0.00            
ATOM     62  O15 ACD     1      41.310  -0.740   7.490  1.00  0.00            
ATOM     63  H30 ACD     1      41.390   0.100   7.960  1.00  0.00            
ATOM     64  C19 ACD     1      38.880  -0.410   7.330  1.00  0.00            
ATOM     65  H31 ACD     1      38.610  -1.230   8.000  1.00  0.00            
ATOM     66  O16 ACD     1      37.860  -0.560   6.320  1.00  0.00            
ATOM     67  C20 ACD     1      37.880   0.530   5.330  1.00  0.00            
ATOM     68  H32 ACD     1      37.810   1.510   5.820  1.00  0.00            
ATOM     69  C21 ACD     1      36.720   0.530   4.430  1.00  0.00            
ATOM     70  H33 ACD     1      36.820   1.390   3.750  1.00  0.00            
ATOM     71  H34 ACD     1      36.870  -0.410   3.870  1.00  0.00            
ATOM     72  O17 ACD     1      35.440   0.550   5.020  1.00  0.00            
ATOM     73  H35 ACD     1      35.270  -0.370   5.260  1.00  0.00            
ATOM     74  O18 ACD     1      38.800   0.910   7.950  1.00  0.00            
ATOM     75  C22 ACD     1      39.200   0.960   9.330  1.00  0.00            
ATOM     76  H36 ACD     1      39.690   0.030   9.640  1.00  0.00            
ATOM     77  C23 ACD     1      40.100   2.170   9.410  1.00  0.00            
ATOM     78  H37 ACD     1      39.810   2.990   8.740  1.00  0.00            
ATOM     79  O19 ACD     1      41.380   1.780   8.850  1.00  0.00            
ATOM     80  H38 ACD     1      42.080   2.390   9.110  1.00  0.00            
ATOM     81  C24 ACD     1      40.280   2.600  10.850  1.00  0.00            
ATOM     82  H39 ACD     1      40.670   1.710  11.360  1.00  0.00            
ATOM     83  O20 ACD     1      41.200   3.720  11.110  1.00  0.00            
ATOM     84  H40 ACD     1      40.610   4.470  11.220  1.00  0.00            
ATOM     85  C25 ACD     1      38.970   2.920  11.400  1.00  0.00            
ATOM     86  H41 ACD     1      39.210   3.200  12.430  1.00  0.00            
ATOM     87  O21 ACD     1      38.270   1.730  11.460  1.00  0.00            
ATOM     88  C26 ACD     1      37.970   1.230  10.160  1.00  0.00            
ATOM     89  H42 ACD     1      37.420   1.990   9.590  1.00  0.00            
ATOM     90  C27 ACD     1      36.980   0.080  10.350  1.00  0.00            
ATOM     91  H43 ACD     1      36.160   0.510  10.930  1.00  0.00            
ATOM     92  H44 ACD     1      36.500  -0.180   9.390  1.00  0.00            
ATOM     93  O22 ACD     1      37.470  -1.160  11.000  1.00  0.00            
ATOM     94  H45 ACD     1      38.190  -1.000  11.610  1.00  0.00            
ATOM     95  O23 ACD     1      38.260   3.870  10.750  1.00  0.00            
ATOM     96  C28 ACD     1      37.580   4.860  11.540  1.00  0.00            
ATOM     97  H46 ACD     1      37.280   4.420  12.500  1.00  0.00            
ATOM     98  C29 ACD     1      36.320   5.180  10.710  1.00  0.00            
ATOM     99  H47 ACD     1      36.620   5.330   9.660  1.00  0.00            
ATOM    100  O24 ACD     1      35.700   6.350  11.290  1.00  0.00            
ATOM    101  C30 ACD     1      35.220   4.100  10.800  1.00  0.00            
ATOM    102  H48 ACD     1      34.380   4.510  10.230  1.00  0.00            
ATOM    103  H49 ACD     1      35.640   3.220  10.290  1.00  0.00            
ATOM    104  O25 ACD     1      34.850   3.720  12.080  1.00  0.00            
ATOM    105  H50 ACD     1      34.470   4.480  12.520  1.00  0.00            
ATOM    106  C31 ACD     1      38.500   6.070  11.750  1.00  0.00            
ATOM    107  H51 ACD     1      39.000   6.250  10.790  1.00  0.00            
ATOM    108  O26 ACD     1      39.480   5.820  12.760  1.00  0.00            
ATOM    109  H52 ACD     1      39.060   5.680  13.610  1.00  0.00            
ATOM    110  C32 ACD     1      37.750   7.330  12.160  1.00  0.00            
ATOM    111  H53 ACD     1      37.420   7.120  13.180  1.00  0.00            
ATOM    112  O27 ACD     1      38.590   8.500  12.040  1.00  0.00            
ATOM    113  H54 ACD     1      38.440   9.150  12.730  1.00  0.00            
ATOM    114  C33 ACD     1      36.560   7.480  11.320  1.00  0.00            
ATOM    115  H55 ACD     1      36.010   8.380  11.590  1.00  0.00            
ATOM    116  O28 ACD     1      37.000   7.780  10.000  1.00  0.00            
ATOM    117  C34 ACD     1      36.620   8.890   9.250  1.00  0.00            
ATOM    118  H56 ACD     1      35.960   9.570   9.800  1.00  0.00            
ATOM    119  C35 ACD     1      37.890   9.580   8.730  1.00  0.00            
ATOM    120  H57 ACD     1      38.510   8.730   8.410  1.00  0.00            
ATOM    121  O29 ACD     1      38.520  10.290   9.860  1.00  0.00            
ATOM    122  H58 ACD     1      38.610   9.660  10.580  1.00  0.00            
ATOM    123  C36 ACD     1      37.620  10.600   7.610  1.00  0.00            
ATOM    124  H59 ACD     1      36.960  11.390   7.990  1.00  0.00            
ATOM    125  O30 ACD     1      38.850  11.120   7.080  1.00  0.00            
ATOM    126  H60 ACD     1      39.410  10.350   6.960  1.00  0.00            
ATOM    127  C1  BJ5     2      35.570   4.900   7.040  1.00  0.00            
ATOM    128  C2  BJ5     2      36.730   4.280   7.120  1.00  0.00            
ATOM    129  C3  BJ5     2      37.880   4.660   6.170  1.00  0.00            
ATOM    130  C4  BJ5     2      39.220   4.900   6.900  1.00  0.00            
ATOM    131  C5  BJ5     2      40.390   4.250   6.510  1.00  0.00            
ATOM    132  C6  BJ5     2      41.600   4.660   7.100  1.00  0.00            
ATOM    133  C7  BJ5     2      41.610   5.600   8.180  1.00  0.00            
ATOM    134  O1  BJ5     2      42.800   5.880   8.740  1.00  0.00            
ATOM    135  C8  BJ5     2      43.160   7.210   9.150  1.00  0.00            
ATOM    136  C9  BJ5     2      40.460   6.250   8.620  1.00  0.00            
ATOM    137  C10 BJ5     2      39.280   5.880   7.930  1.00  0.00            
ATOM    138  H1  BJ5     2      34.770   4.650   7.730  1.00  0.00            
ATOM    139  H2  BJ5     2      35.250   5.670   6.340  1.00  0.00            
ATOM    140  H3  BJ5     2      36.900   3.450   7.800  1.00  0.00            
ATOM    141  H4  BJ5     2      37.610   5.540   5.570  1.00  0.00            
ATOM    142  H5  BJ5     2      38.110   3.810   5.520  1.00  0.00            
ATOM    143  H6  BJ5     2      40.330   3.500   5.720  1.00  0.00            
ATOM    144  H7  BJ5     2      42.530   4.230   6.720  1.00  0.00            
ATOM    145  H8  BJ5     2      43.000   7.950   8.350  1.00  0.00            
ATOM    146  H9  BJ5     2      42.530   7.600   9.950  1.00  0.00            
ATOM    147  H10 BJ5     2      44.210   7.210   9.460  1.00  0.00            
ATOM    148  H11 BJ5     2      40.370   7.020   9.380  1.00  0.00            
ATOM    149  H12 BJ5     2      38.400   6.500   8.080  1.00  0.00            
TER
ENDMDL
MODEL        1
ATOM      1  H1  ACD     1       7.440   9.900   2.720  1.00  0.00            
ATOM      2  O1  ACD     1       7.620   9.680   3.640  1.00  0.00            
ATOM      3  C1  ACD     1       7.380   8.270   3.860  1.00  0.00            
ATOM      4  H2  ACD     1       7.490   8.140   4.940  1.00  0.00            
ATOM      5  H3  ACD     1       8.120   7.640   3.350  1.00  0.00            
ATOM      6  C2  ACD     1       6.050   7.860   3.300  1.00  0.00            
ATOM      7  H4  ACD     1       5.260   8.570   3.580  1.00  0.00            
ATOM      8  O2  ACD     1       6.120   7.970   1.800  1.00  0.00            
ATOM      9  C3  ACD     1       4.820   7.850   1.230  1.00  0.00            
ATOM     10  H5  ACD     1       4.910   8.080   0.160  1.00  0.00            
ATOM     11  O3  ACD     1       3.940   8.760   1.930  1.00  0.00            
ATOM     12  C4  ACD     1       3.330   9.850   1.310  1.00  0.00            
ATOM     13  H6  ACD     1       3.870  10.000   0.360  1.00  0.00            
ATOM     14  C5  ACD     1       1.860   9.540   1.020  1.00  0.00            
ATOM     15  H7  ACD     1       1.440   9.080   1.930  1.00  0.00            
ATOM     16  O4  ACD     1       1.570   8.600   0.030  1.00  0.00            
ATOM     17  H8  ACD     1       1.830   7.750   0.380  1.00  0.00            
ATOM     18  C6  ACD     1       1.020  10.770   0.650  1.00  0.00            
ATOM     19  H9  ACD     1       1.220  11.070  -0.380  1.00  0.00            
ATOM     20  O5  ACD     1      -0.350  10.450   0.760  1.00  0.00            
ATOM     21  H10 ACD     1      -0.650  10.480   1.670  1.00  0.00            
ATOM     22  C7  ACD     1       1.340  11.990   1.560  1.00  0.00            
ATOM     23  H11 ACD     1       0.920  12.950   1.220  1.00  0.00            
ATOM     24  O6  ACD     1       2.770  12.190   1.610  1.00  0.00            
ATOM     25  C8  ACD     1       3.560  11.090   2.160  1.00  0.00            
ATOM     26  H12 ACD     1       3.270  10.850   3.200  1.00  0.00            
ATOM     27  C9  ACD     1       4.970  11.550   2.310  1.00  0.00            
ATOM     28  H13 ACD     1       5.560  10.760   2.800  1.00  0.00            
ATOM     29  H14 ACD     1       5.440  11.580   1.320  1.00  0.00            
ATOM     30  O7  ACD     1       5.120  12.720   3.150  1.00  0.00            
ATOM     31  H15 ACD     1       4.540  13.370   2.750  1.00  0.00            
ATOM     32  O8  ACD     1       0.870  11.740   2.880  1.00  0.00            
ATOM     33  C10 ACD     1       0.010  12.720   3.460  1.00  0.00            
ATOM     34  H16 ACD     1      -0.230  13.560   2.790  1.00  0.00            
ATOM     35  C11 ACD     1      -1.360  11.960   3.830  1.00  0.00            
ATOM     36  H17 ACD     1      -0.980  11.100   4.390  1.00  0.00            
ATOM     37  O9  ACD     1      -2.000  11.390   2.690  1.00  0.00            
ATOM     38  H18 ACD     1      -2.890  11.080   2.850  1.00  0.00            
ATOM     39  C12 ACD     1      -2.280  12.830   4.710  1.00  0.00            
ATOM     40  H19 ACD     1      -2.740  13.590   4.060  1.00  0.00            
ATOM     41  O10 ACD     1      -3.300  11.920   5.230  1.00  0.00            
ATOM     42  H20 ACD     1      -2.910  11.710   6.080  1.00  0.00            
ATOM     43  C13 ACD     1      -1.440  13.430   5.900  1.00  0.00            
ATOM     44  H21 ACD     1      -1.970  14.090   6.580  1.00  0.00            
ATOM     45  O11 ACD     1      -0.420  14.160   5.380  1.00  0.00            
ATOM     46  C14 ACD     1       0.600  13.370   4.720  1.00  0.00            
ATOM     47  H22 ACD     1       1.070  12.690   5.440  1.00  0.00            
ATOM     48  C15 ACD     1       1.800  14.220   4.240  1.00  0.00            
ATOM     49  H23 ACD     1       2.480  14.610   5.010  1.00  0.00            
ATOM     50  H24 ACD     1       2.420  13.600   3.580  1.00  0.00            
ATOM     51  O12 ACD     1       1.380  15.360   3.470  1.00  0.00            
ATOM     52  H25 ACD     1       1.350  16.170   3.980  1.00  0.00            
ATOM     53  O13 ACD     1      -0.820  12.350   6.620  1.00  0.00            
ATOM     54  C16 ACD     1      -0.970  12.390   8.010  1.00  0.00            
ATOM     55  H26 ACD     1      -1.510  13.280   8.340  1.00  0.00            
ATOM     56  C17 ACD     1      -1.710  11.120   8.400  1.00  0.00            
ATOM     57  H27 ACD     1      -1.220  10.310   7.840  1.00  0.00            
ATOM     58  O14 ACD     1      -3.150  11.130   8.040  1.00  0.00            
ATOM     59  H28 ACD     1      -3.260  10.210   7.780  1.00  0.00            
ATOM     60  C18 ACD     1      -1.620  10.880   9.850  1.00  0.00            
ATOM     61  H29 ACD     1      -1.980  11.810  10.300  1.00  0.00            
ATOM     62  O15 ACD     1      -2.270   9.670  10.270  1.00  0.00            
ATOM     63  H30 ACD     1      -1.820   8.890   9.930  1.00  0.00            
ATOM     64  C19 ACD     1      -0.220  10.850  10.350  1.00  0.00            
ATOM     65  H31 ACD     1      -0.160  10.850  11.440  1.00  0.00            
ATOM     66  O16 ACD     1       0.240  12.160   9.990  1.00  0.00            
ATOM     67  C20 ACD     1       0.410  12.470   8.590  1.00  0.00            
ATOM     68  H32 ACD     1       1.140  11.780   8.150  1.00  0.00            
ATOM     69  C21 ACD     1       1.010  13.860   8.460  1.00  0.00            
ATOM     70  H33 ACD     1       1.390  13.990   7.440  1.00  0.00            
ATOM     71  H34 ACD     1       0.290  14.670   8.640  1.00  0.00            
ATOM     72  O17 ACD     1       2.080  13.980   9.340  1.00  0.00            
ATOM     73  H35 ACD     1       1.660  13.630  10.130  1.00  0.00            
ATOM     74  O18 ACD     1       0.630   9.820   9.720  1.00  0.00            
ATOM     75  C22 ACD     1       1.300   8.980  10.560  1.00  0.00            
ATOM     76  H36 ACD     1       0.990   9.050  11.610  1.00  0.00            
ATOM     77  C23 ACD     1       1.000   7.560  10.250  1.00  0.00            
ATOM     78  H37 ACD     1       1.160   7.470   9.170  1.00  0.00            
ATOM     79  O19 ACD     1      -0.380   7.340  10.630  1.00  0.00            
ATOM     80  H38 ACD     1      -0.670   6.550  10.170  1.00  0.00            
ATOM     81  C24 ACD     1       1.920   6.560  10.900  1.00  0.00            
ATOM     82  H39 ACD     1       1.860   6.690  11.990  1.00  0.00            
ATOM     83  O20 ACD     1       1.720   5.210  10.500  1.00  0.00            
ATOM     84  H40 ACD     1       1.830   5.210   9.540  1.00  0.00            
ATOM     85  C25 ACD     1       3.350   6.940  10.520  1.00  0.00            
ATOM     86  H41 ACD     1       4.040   6.330  11.110  1.00  0.00            
ATOM     87  O21 ACD     1       3.560   8.260  10.930  1.00  0.00            
ATOM     88  C26 ACD     1       2.800   9.250  10.280  1.00  0.00            
ATOM     89  H42 ACD     1       3.040   9.250   9.210  1.00  0.00            
ATOM     90  C27 ACD     1       3.170  10.650  10.880  1.00  0.00            
ATOM     91  H43 ACD     1       2.800  11.420  10.190  1.00  0.00            
ATOM     92  H44 ACD     1       2.770  10.760  11.890  1.00  0.00            
ATOM     93  O22 ACD     1       4.590  10.720  10.950  1.00  0.00            
ATOM     94  H45 ACD     1       4.900  10.390  10.110  1.00  0.00            
ATOM     95  O23 ACD     1       3.460   6.750   9.070  1.00  0.00            
ATOM     96  C28 ACD     1       4.760   6.210   8.540  1.00  0.00            
ATOM     97  H46 ACD     1       5.450   5.730   9.250  1.00  0.00            
ATOM     98  C29 ACD     1       5.550   7.230   7.670  1.00  0.00            
ATOM     99  H47 ACD     1       5.000   7.780   6.900  1.00  0.00            
ATOM    100  O24 ACD     1       6.560   6.530   6.870  1.00  0.00            
ATOM    101  C30 ACD     1       6.060   8.300   8.620  1.00  0.00            
ATOM    102  H48 ACD     1       6.450   9.080   7.950  1.00  0.00            
ATOM    103  H49 ACD     1       5.290   8.670   9.310  1.00  0.00            
ATOM    104  O25 ACD     1       7.210   7.890   9.410  1.00  0.00            
ATOM    105  H50 ACD     1       7.880   7.830   8.730  1.00  0.00            
ATOM    106  C31 ACD     1       4.210   5.060   7.660  1.00  0.00            
ATOM    107  H51 ACD     1       3.400   5.420   7.010  1.00  0.00            
ATOM    108  O26 ACD     1       3.730   3.930   8.400  1.00  0.00            
ATOM    109  H52 ACD     1       3.990   3.930   9.320  1.00  0.00            
ATOM    110  C32 ACD     1       5.410   4.580   6.770  1.00  0.00            
ATOM    111  H53 ACD     1       6.120   4.120   7.460  1.00  0.00            
ATOM    112  O27 ACD     1       4.880   3.540   5.930  1.00  0.00            
ATOM    113  H54 ACD     1       4.780   2.870   6.610  1.00  0.00            
ATOM    114  C33 ACD     1       6.080   5.650   5.970  1.00  0.00            
ATOM    115  H55 ACD     1       6.930   5.220   5.430  1.00  0.00            
ATOM    116  O28 ACD     1       5.120   6.240   5.020  1.00  0.00            
ATOM    117  C34 ACD     1       5.580   6.440   3.680  1.00  0.00            
ATOM    118  H56 ACD     1       6.210   5.610   3.330  1.00  0.00            
ATOM    119  C35 ACD     1       4.310   6.040   2.860  1.00  0.00            
ATOM    120  H57 ACD     1       3.550   6.690   3.320  1.00  0.00            
ATOM    121  O29 ACD     1       4.010   4.650   3.000  1.00  0.00            
ATOM    122  H58 ACD     1       4.290   4.430   3.890  1.00  0.00            
ATOM    123  C36 ACD     1       4.390   6.430   1.360  1.00  0.00            
ATOM    124  H59 ACD     1       5.140   5.800   0.860  1.00  0.00            
ATOM    125  O30 ACD     1       3.090   6.280   0.640  1.00  0.00            
ATOM    126  H60 ACD     1       2.840   5.360   0.770  1.00  0.00            
ATOM    127  C1  BJ5     2       3.290  10.440   6.420  1.00  0.00            
ATOM    128  C2  BJ5     2       2.400   9.460   6.360  1.00  0.00            
ATOM    129  C3  BJ5     2       2.640   8.240   5.510  1.00  0.00            
ATOM    130  C4  BJ5     2       1.410   7.720   4.730  1.00  0.00            
ATOM    131  C5  BJ5     2       1.400   6.320   4.490  1.00  0.00            
ATOM    132  C6  BJ5     2       0.440   5.730   3.700  1.00  0.00            
ATOM    133  C7  BJ5     2      -0.630   6.550   3.200  1.00  0.00            
ATOM    134  O1  BJ5     2      -1.640   5.830   2.620  1.00  0.00            
ATOM    135  C8  BJ5     2      -2.170   6.180   1.300  1.00  0.00
[truncated: 1,369,570 more chars]
